# Supplementary material for: Circular dichroism of quantum defects in carbon nanotubes created by photocatalytic oxygen functionalization
Source: Nat Commun. 2025 Jun 2;16:5107. doi: 10.1038/s41467-025-60342-y (PMC12130195; doi:10.1038/s41467-025-60342-y)
Supplement: Supplementary file 6 — Source Data [file 41467_2025_60342_MOESM6_ESM.zip]

Archive with 90 entries (89 files):
- Raw data Manuscript and SI/
- Raw data Manuscript and SI/Figure_1a.txt
- Raw data Manuscript and SI/Figure_1b.txt
- Raw data Manuscript and SI/Figure_1c.txt
- Raw data Manuscript and SI/Figure_1d.txt
- Raw data Manuscript and SI/Figure_2a.txt
- Raw data Manuscript and SI/Figure_2b.txt
- Raw data Manuscript and SI/Figure_2c.txt
- Raw data Manuscript and SI/Figure_2d.txt
- Raw data Manuscript and SI/Figure_2e.txt
- Raw data Manuscript and SI/Figure_3c.txt
- Raw data Manuscript and SI/Figure_3d.txt
- Raw data Manuscript and SI/Figure_3e.txt
- Raw data Manuscript and SI/Figure_4a.txt
- Raw data Manuscript and SI/Figure_4b.txt
- Raw data Manuscript and SI/Figure_4c.txt
- Raw data Manuscript and SI/Figure_4d.txt
- Raw data Manuscript and SI/Supplementary_Figure_10.txt
- Raw data Manuscript and SI/Supplementary_Figure_11.txt
- Raw data Manuscript and SI/Supplementary_Figure_12a.txt
- Raw data Manuscript and SI/Supplementary_Figure_12b.txt
- Raw data Manuscript and SI/Supplementary_Figure_12c.txt
- Raw data Manuscript and SI/Supplementary_Figure_12d.txt
- Raw data Manuscript and SI/Supplementary_Figure_12e.txt
- Raw data Manuscript and SI/Supplementary_Figure_12f.txt
- Raw data Manuscript and SI/Supplementary_Figure_13a.txt
- Raw data Manuscript and SI/Supplementary_Figure_13b.txt
- Raw data Manuscript and SI/Supplementary_Figure_13c.txt
- Raw data Manuscript and SI/Supplementary_Figure_13d.txt
- Raw data Manuscript and SI/Supplementary_Figure_13e.txt
- Raw data Manuscript and SI/Supplementary_Figure_13f.txt
- Raw data Manuscript and SI/Supplementary_Figure_14.txt
- Raw data Manuscript and SI/Supplementary_Figure_15a.txt
- Raw data Manuscript and SI/Supplementary_Figure_15b.txt
- Raw data Manuscript and SI/Supplementary_Figure_16a.txt
- Raw data Manuscript and SI/Supplementary_Figure_16b.txt
- Raw data Manuscript and SI/Supplementary_Figure_16c.txt
- Raw data Manuscript and SI/Supplementary_Figure_17a.txt
- Raw data Manuscript and SI/Supplementary_Figure_17b.txt
- Raw data Manuscript and SI/Supplementary_Figure_17c.txt
- Raw data Manuscript and SI/Supplementary_Figure_18a.txt
- Raw data Manuscript and SI/Supplementary_Figure_18b.txt
- Raw data Manuscript and SI/Supplementary_Figure_19b.txt
- Raw data Manuscript and SI/Supplementary_Figure_19b_log_normal.txt
- Raw data Manuscript and SI/Supplementary_Figure_19d.txt
- Raw data Manuscript and SI/Supplementary_Figure_19d_log_normal.txt
- Raw data Manuscript and SI/Supplementary_Figure_1a.txt
- Raw data Manuscript and SI/Supplementary_Figure_1b.txt
- Raw data Manuscript and SI/Supplementary_Figure_20a.txt
- Raw data Manuscript and SI/Supplementary_Figure_20b.txt
- Raw data Manuscript and SI/Supplementary_Figure_21a.txt
- Raw data Manuscript and SI/Supplementary_Figure_21b.txt
- Raw data Manuscript and SI/Supplementary_Figure_22.txt
- Raw data Manuscript and SI/Supplementary_Figure_23a.txt
- Raw data Manuscript and SI/Supplementary_Figure_23b.txt
- Raw data Manuscript and SI/Supplementary_Figure_23c.txt
- Raw data Manuscript and SI/Supplementary_Figure_23d.txt
- Raw data Manuscript and SI/Supplementary_Figure_23e.txt
- Raw data Manuscript and SI/Supplementary_Figure_23f.txt
- Raw data Manuscript and SI/Supplementary_Figure_24a.txt
- Raw data Manuscript and SI/Supplementary_Figure_24b.txt
- Raw data Manuscript and SI/Supplementary_Figure_24c.txt
- Raw data Manuscript and SI/Supplementary_Figure_25a.txt
- Raw data Manuscript and SI/Supplementary_Figure_25b.txt
- Raw data Manuscript and SI/Supplementary_Figure_26a.txt
- Raw data Manuscript and SI/Supplementary_Figure_26b.txt
- Raw data Manuscript and SI/Supplementary_Figure_27.txt
- Raw data Manuscript and SI/Supplementary_Figure_28a.txt
- Raw data Manuscript and SI/Supplementary_Figure_28b.txt
- Raw data Manuscript and SI/Supplementary_Figure_2a.txt
- Raw data Manuscript and SI/Supplementary_Figure_2b.txt
- Raw data Manuscript and SI/Supplementary_Figure_2c.txt
- Raw data Manuscript and SI/Supplementary_Figure_3a.txt
- Raw data Manuscript and SI/Supplementary_Figure_3b.txt
- Raw data Manuscript and SI/Supplementary_Figure_4a.txt
- Raw data Manuscript and SI/Supplementary_Figure_4b.txt
- Raw data Manuscript and SI/Supplementary_Figure_4c.txt
- Raw data Manuscript and SI/Supplementary_Figure_5a.txt
- Raw data Manuscript and SI/Supplementary_Figure_5b.txt
- Raw data Manuscript and SI/Supplementary_Figure_6a.txt
- Raw data Manuscript and SI/Supplementary_Figure_6b.txt
- Raw data Manuscript and SI/Supplementary_Figure_6c.txt
- Raw data Manuscript and SI/Supplementary_Figure_7a.txt
- Raw data Manuscript and SI/Supplementary_Figure_7b.txt
- Raw data Manuscript and SI/Supplementary_Figure_8a.txt
- Raw data Manuscript and SI/Supplementary_Figure_8b.txt
- Raw data Manuscript and SI/Supplementary_Figure_8c.txt
- Raw data Manuscript and SI/Supplementary_Figure_9a.txt
- Raw data Manuscript and SI/Supplementary_Figure_9b.txt
- Raw data Manuscript and SI/Supplementary_Figure_9c.txt
