# Supplementary material for: Circular dichroism of quantum defects in carbon nanotubes created by photocatalytic oxygen functionalization
Source: Nat Commun. 2025 Jun 2;16:5107. doi: 10.1038/s41467-025-60342-y (PMC12130195; doi:10.1038/s41467-025-60342-y)
Supplement: Supplementary file 6 — Source Data [file 41467_2025_60342_MOESM6_ESM.zip › Raw data Manuscript and SI/Figure_1a.txt]

Wavelength (nm)	pristine	funct_1	funct_2	funct_3	funct_4
938.815	3.93677E-4	0.00382	-0.00463	-0.00103	-6.22004E-4
939.053	55.62893	42.72464	42.09998	38.89621	36.79107
939.29	39.02705	33.54951	31.06077	28.59581	26.21997
939.527	23.74323	20.62738	20.02156	15.11533	14.00937
939.764	10.83195	15.0119	12.72488	7.43381	6.71729
940	32.71777	30.94164	27.69619	25.38004	22.56128
940.237	26.39685	27.76171	25.63904	19.56917	17.27305
940.474	32.46582	33.38723	31.25405	21.61495	19.27152
940.711	22.98153	26.0856	21.52473	14.68169	13.98328
940.948	30.63218	33.77196	28.63675	21.40407	20.1716
941.185	33.27416	33.77698	30.69637	22.51453	20.8949
941.422	40.6612	37.90369	34.06587	29.23691	27.62973
941.658	26.69544	32.47554	26.95631	17.62711	16.51292
941.895	40.93646	39.41251	36.12672	24.34948	23.24774
942.132	20.64396	27.23978	23.02913	12.73964	9.94413
942.369	42.00258	43.16954	39.31033	26.94455	22.14399
942.605	52.28936	49.54444	46.42235	34.41523	29.42611
942.842	46.75928	50.1115	43.80381	33.28093	27.05255
943.079	42.54728	42.80987	37.81701	25.59942	21.94649
943.315	43.08032	46.93657	42.30927	27.27113	27.95343
943.552	45.7223	46.94158	43.99463	28.75573	24.66904
943.789	68.92622	64.1828	60.83721	48.19841	37.4154
944.025	70.51371	66.06129	61.58694	46.87711	40.50766
944.262	73.68292	67.93981	61.40105	45.36869	40.32012
944.498	74.47957	70.5677	65.70618	48.53691	41.77288
944.735	76.59432	74.69442	72.44395	52.0792	44.50002
944.971	71.32784	71.13977	64.0245	45.14599	39.57691
945.208	66.58861	70.20803	62.90298	43.82464	37.93202
945.444	71.33948	71.52448	64.96259	47.74111	39.38478
945.681	81.36266	76.7753	71.32611	50.34808	44.29793
945.917	90.06775	84.64899	76.94112	58.56701	49.57621
946.153	99.8273	91.58593	83.30464	67.90833	55.58315
946.39	96.93338	92.153	83.30587	63.21983	53.2096
946.626	86.13098	89.1604	79.0032	55.16424	47.55782
946.862	109.33488	101.71784	93.60026	69.18214	61.76231
947.099	91.41492	92.54271	83.68381	60.75237	49.18737
947.335	104.60146	102.2899	92.85421	65.41709	56.10515
947.571	125.69643	118.21965	106.51564	78.8738	69.76314
947.807	120.95718	114.10294	102.96148	76.61718	67.57255
948.044	117.53602	113.73326	101.4657	75.66995	63.92382
948.28	110.16062	107.18101	96.60165	66.11785	54.81085
948.516	114.64787	112.8065	103.71367	70.40845	58.99613
948.752	120.18959	119.5561	108.01879	77.505	65.36741
948.988	134.95782	129.67799	117.9377	84.97568	72.64953
949.224	138.65423	135.67818	124.30122	86.83445	73.92012
949.46	134.4422	136.61993	123.17969	84.76489	70.45435
949.696	132.07548	132.69058	117.94139	82.69533	68.44592
949.932	150.00708	146.37212	132.53845	96.3391	81.55741
950.168	159.76663	156.49401	140.21184	100.44264	85.74268
950.404	164.25388	160.62071	141.52295	100.05665	85.00942
950.64	162.678	161.93715	144.14395	102.47661	87.00868
950.876	172.43755	169.2488	152.75297	112.19205	93.56213
951.112	163.48046	166.06884	150.50869	103.76233	86.63518
951.348	177.98508	176.94014	160.05334	110.48476	92.64213
951.584	198.28921	193.80663	172.77915	125.62503	106.66445
951.819	208.83958	205.4273	184.38218	136.64997	116.86204
952.055	189.07429	191.38105	172.03309	119.80239	100.09804
952.291	193.82516	195.13304	174.46696	121.09998	98.63611
952.527	203.84832	204.69289	182.88886	125.39058	104.27872
952.763	199.89991	208.25753	184.38709	122.75983	105.73148
952.998	216.51342	221.93905	194.306	135.0942	113.92523
953.234	246.04406	245.55014	218.07224	158.65234	135.96293
953.47	259.49421	256.04674	232.48217	166.49714	142.88071
953.705	262.39976	260.73546	235.10316	165.36295	141.78391
953.941	245.53423	252.12236	223.12832	152.25665	128.29893
954.176	262.14773	265.61653	240.71939	165.15221	141.04687
954.412	267.95306	273.86492	244.83739	170.37813	144.68563
954.648	298.80178	297.85071	268.04226	191.50444	164.53732
954.883	308.29769	310.40813	276.27703	197.10453	169.26988
955.119	306.98542	315.09688	279.64652	195.4091	170.35831
955.354	316.74495	321.6591	285.0744	198.20324	171.26535
955.59	337.83992	337.40149	299.85859	210.72463	184.0125
955.825	336.79125	342.83962	304.72509	212.39639	181.8227
956.06	346.02354	350.71329	311.0886	216.31291	182.72974
956.296	353.41056	361.58458	322.87877	220.04232	187.82585
956.531	376.87804	383.5095	343.27673	237.80153	203.85281
956.767	395.33687	401.68744	358.80943	250.13586	216.41779
957.002	395.07904	405.43941	359.74628	250.12405	214.22798
957.237	407.47471	417.06009	371.72357	256.28533	220.78223
957.472	425.6699	432.42776	384.44936	263.75606	228.79381
957.708	447.55572	453.79065	403.53745	278.70927	240.44795
957.943	470.49598	469.34567	418.32164	293.10135	250.64554
958.178	481.83719	487.52359	433.85432	302.81684	259.3858
958.413	495.81455	505.32681	448.07713	310.84876	266.85087
958.648	499.51093	515.07398	456.3119	314.20409	270.49043
958.884	511.90663	529.87962	469.59908	320.17826	278.68339
959.119	538.53749	551.24249	488.12578	336.06684	289.42749
959.354	555.41461	570.16981	506.09111	347.27883	298.89641
959.589	578.09125	592.65678	525.92769	361.67091	312.91952
959.824	600.24066	617.76664	549.31968	373.25703	327.1248
960.059	615.7997	633.88371	561.48409	382.41133	332.58604
960.294	635.31297	653.56043	582.25631	397.73872	343.5123
960.529	658.25322	676.98415	601.34439	410.63429	354.2564
960.764	677.23925	700.22052	619.8711	421.09803	366.0935
960.999	703.34288	725.89244	642.51458	437.73487	381.39179
961.234	728.12844	746.8806	664.40955	452.68813	390.86071
961.468	740.26047	767.11935	679.75511	458.10121	397.59791
961.703	776.90869	800.28527	711.19351	481.28527	417.63255
961.938	787.72267	817.52644	720.55104	485.20179	421.81862
962.173	833.07016	858.56105	760.22299	514.55894	448.59346
962.408	847.04752	877.67572	776.69131	523.33912	453.50819
962.642	880.79595	909.53016	800.27041	542.0337	470.99328
962.877	918.49862	945.13163	834.14145	561.47649	490.29926
963.112	956.72852	978.48489	868.0125	584.47348	509.96957
963.347	991.26782	1015.58516	897.57964	606.53516	529.45771
963.581	989.42828	1027.01846	905.0659	605.40102	524.17184
963.816	1028.71264	1065.05547	937.81419	627.64976	545.846
964.051	1072.47844	1102.90513	972.99511	649.52437	569.88833
964.285	1126.26158	1153.11987	1017.15808	684.49348	599.03214
964.52	1155.52859	1185.53639	1047.47373	705.61983	616.88078
964.754	1185.05918	1217.57818	1070.49146	717.7672	628.71867
964.989	1225.66161	1257.67605	1107.9179	740.76419	647.29597
965.223	1240.16618	1278.66419	1124.19908	746.92553	651.30066
965.458	1295.53103	1331.3145	1169.11056	780.58514	685.18004
965.692	1355.3773	1384.15214	1219.07445	816.67662	716.14553
965.927	1374.62695	1407.76321	1238.53678	823.39909	720.69593
966.161	1395.72188	1433.80981	1259.87037	831.80519	727.97963
966.395	1441.59658	1478.2167	1300.47795	861.72358	751.84059
966.63	1487.20769	1525.43386	1337.15588	883.41113	774.60774
966.864	1533.08239	1573.7751	1376.07933	909.77532	799.37954
967.098	1593.98312	1626.61273	1426.41746	944.93149	830.34503
967.333	1611.12386	1650.9732	1445.69267	952.58928	832.70941
967.567	1665.43422	1700.62589	1488.54576	982.8818	859.84939
967.801	1736.35231	1765.64128	1548.9887	1026.08169	901.3806
968.035	1772.73689	1804.24032	1579.49147	1043.46683	916.31534
968.27	1825.20198	1854.45508	1621.03468	1073.57224	943.09019
968.504	1854.73257	1890.05652	1650.78895	1088.89968	956.02108
968.738	1900.08004	1934.46341	1688.96388	1109.4649	975.32785
968.972	1965.98945	1994.04565	1741.54753	1147.80115	1011.0297
969.206	2000.52873	2031.70794	1771.67605	1165.74748	1022.32109
969.44	2055.89355	2086.04438	1820.51717	1197.16238	1051.64707
969.674	2115.47621	2140.94287	1870.66818	1229.88672	1081.70173
969.908	2162.66898	2188.53471	1910.9015	1253.63202	1103.1945
970.142	2197.73549	2229.38195	1942.71416	1272.13954	1117.76491
970.376	2245.7191	2276.22439	1983.13461	1295.69777	1137.80034
970.61	2287.63958	2317.25898	2017.75415	1313.08292	1154.01026
970.844	2348.54032	2378.52736	2067.90516	1349.92265	1185.15792
971.078	2392.56972	2422.93425	2108.13848	1374.22914	1207.37936
971.312	2466.91479	2490.57254	2163.52902	1413.12658	1244.35639
971.546	2530.71529	2549.59272	2218.54531	1448.84394	1277.14355
971.779	2573.16297	2595.31104	2255.97173	1468.66096	1292.07909
972.013	2635.64539	2653.39448	2304.06435	1504.00419	1323.95542
972.247	2700.76396	2714.66287	2359.45489	1539.53448	1355.46741
972.481	2771.15482	2775.18185	2413.9098	1577.68367	1390.25842
972.714	2825.99239	2833.26527	2461.25391	1608.1633	1418.12786
972.948	2864.7495	2874.29986	2496.43483	1626.10963	1435.06644
973.182	2919.05987	2930.8845	2541.90769	1653.22207	1458.74523
973.415	2967.04346	2978.10161	2581.76675	1677.15448	1479.14579
973.649	3023.72636	3035.2483	2631.54351	1709.69176	1509.20044
973.883	3074.34612	3085.08834	2670.8412	1737.36539	1529.41805
974.116	3120.48441	3133.80426	2710.8874	1757.93066	1549.63644
974.35	3193.2478	3197.69554	2768.1492	1797.95048	1585.33829
974.583	3246.7673	3251.84461	2816.80319	1826.37242	1610.65738
974.817	3312.4131	3312.7383	2869.19971	1862.08977	1641.80504
975.05	3380.4314	3378.69041	2926.64863	1900.23901	1675.686
975.284	3428.94225	3428.90515	2968.75322	1927.72558	1700.09346
975.517	3473.49885	3475.56022	3006.17964	1947.72965	1717.76151
975.751	3535.98127	3534.01835	3055.02077	1980.07987	1746.54099
975.984	3590.29161	3586.66862	3100.86787	2007.37943	1770.94923
976.217	3645.12918	3637.25804	3147.08923	2038.04612	1800.45818
976.451	3703.13016	3696.46557	3195.18185	2069.08689	1827.05165
976.684	3741.62362	3738.24954	3228.11725	2085.3497	1840.89417
976.917	3811.22361	3801.95346	3282.1979	2123.87306	1875.32164
977.151	3875.28772	3860.41159	3337.40131	2161.83519	1909.74832
977.384	3912.1995	3901.07146	3366.96844	2173.9826	1921.95134
977.617	3945.68429	3936.67289	3395.41282	2189.31009	1935.24736
977.85	4014.75705	4000.18945	3450.99048	2227.83345	1968.03532
978.083	4083.5662	4062.01986	3502.26424	2265.60856	2004.28446
978.316	4133.65871	4109.98638	3545.11732	2289.54097	2025.41369
978.55	4187.17823	4158.14027	3585.91203	2320.76881	2052.55367
978.783	4237.53436	4207.04354	3628.20373	2345.07535	2074.2294
979.016	4262.31986	4233.83951	3646.73043	2351.79792	2077.68838
979.249	4308.72177	4280.11988	3684.90536	2373.8597	2098.08894
979.482	4347.74246	4319.28095	3716.15663	2392.7414	2115.93915
979.715	4400.47112	4365.56132	3756.0157	2418.54444	2137.61489
979.948	4444.50049	4402.0995	3790.07385	2439.85797	2156.74028
980.181	4487.47541	4443.88347	3822.26075	2459.86204	2175.50133
980.414	4534.93177	4484.73069	3856.88029	2483.60739	2197.72357
980.646	4581.33365	4524.45379	3890.37707	2504.17271	2215.39241
980.879	4622.72688	4562.67811	3920.50558	2527.54393	2238.34331
981.112	4633.80443	4579.91923	3931.17298	2526.22278	2233.05824
981.345	4665.70753	4606.15316	3953.62932	2535.00305	2244.53259
981.578	4701.56485	4636.69613	3978.14405	2550.51761	2256.73561
981.811	4742.95808	4670.79876	4006.4013	2574.07589	2277.86484
982.043	4774.86115	4698.15676	4029.04476	2587.71986	2288.79348
982.276	4802.01919	4720.45633	4046.4487	2596.31307	2299.17483
982.509	4841.3035	4751.93606	4071.5248	2614.07239	2315.20336
982.741	4858.18055	4768.05306	4085.37334	2619.11144	2318.2988
982.974	4900.101	4798.59604	4109.32669	2638.92846	2333.59866
983.207	4905.90626	4804.03412	4111.76054	2635.54961	2331.22828
983.439	4935.4368	4826.70837	4130.1001	2646.38763	2342.88558
983.672	4947.56881	4834.39465	4135.90222	2649.18187	2343.61204
983.904	4975.78128	4853.32191	4151.24777	2660.01989	2355.81585
984.137	4996.87619	4865.31724	4159.85678	2669.17429	2361.64301
984.369	5014.01685	4880.31015	4169.40142	2673.27802	2366.01361
984.602	5027.99415	4885.56088	4174.82929	2678.50409	2371.6586
984.834	5043.55312	4895.30799	4180.44427	2682.04663	2374.20753
985.067	5039.86825	4886.50747	4170.5278	2670.99818	2362.54659
985.299	5048.30963	4890.63408	4171.83889	2669.67707	2361.45216
985.531	5041.98859	4881.83355	4161.17391	2659.93811	2351.06719
985.764	5055.70228	4885.77283	4166.41465	2665.16418	2355.43701
985.996	5080.22415	4897.20608	4176.89492	2675.81514	2366.72998
986.228	5055.45009	4871.3567	4150.32422	2652.98173	2345.05061
986.461	5045.17485	4857.12304	4134.9811	2641.37209	2333.75401
986.693	5045.97141	4853.00625	4130.11702	2635.18734	2330.10924
986.925	5038.06868	4838.02317	4117.0194	2627.31901	2324.09629
987.157	5035.43824	4829.22263	4106.35442	2620.76013	2317.35467
987.389	5010.40056	4802.0618	4082.02924	2602.41625	2297.31482
987.621	5022.79616	4800.75526	4080.72056	2604.27522	2300.95675
987.854	4991.16814	4767.97396	4050.22022	2583.68653	2282.73778
988.086	4992.49192	4759.36077	4041.23938	2579.18535	2278.54651
988.318	4962.9728	4726.95414	4008.86777	2554.10719	2257.77798
988.55	4939.25319	4698.10716	3984.35546	2535.76331	2238.4668
988.782	4940.04974	4682.74938	3975.37462	2534.06808	2240.10489
989.014	4907.36724	4651.46685	3944.31289	2512.16999	2217.51469
989.246	4891.29246	4628.42772	3923.35598	2499.81214	2210.40873
989.478	4863.35502	4597.51989	3893.60414	2480.34588	2189.45804
989.71	4823.29131	4552.56081	3856.92863	2452.27471	2163.58882
989.941	4818.55193	4531.20781	3839.33998	2445.71587	2156.48365
990.173	4789.56004	4497.11503	3809.40101	2424.19192	2139.54065
990.405	4759.51368	4463.2096	3777.59078	2404.72566	2121.1403
990.637	4726.83118	4424.24572	3743.53504	2383.57583	2104.1973
990.869	4704.42965	4394.462	3718.46135	2368.59909	2089.4403
991.1	4670.69266	4354.374	3683.28285	2350.44232	2072.86242
991.332	4644.86414	4319.90652	3655.40227	2330.789	2056.28375
991.564	4581.33873	4260.70885	3602.07254	2290.93283	2017.84497
991.796	4542.32948	4216.68652	3563.90003	2264.91935	1993.43309
992.027	4500.42044	4169.66658	3520.48798	2241.15068	1969.75068
992.259	4485.1365	4141.9437	3499.53106	2229.35402	1963.37339
992.49	4441.11855	4090.42735	3457.42889	2202.7794	1938.59797
992.722	4386.81965	4038.72368	3410.64858	2170.77989	1907.62806
992.954	4355.98245	3996.94955	3378.08985	2153.18426	1893.7819
993.185	4323.82715	3956.86155	3342.72422	2131.47329	1876.47535
993.417	4261.3562	3895.41568	3287.71036	2096.85489	1842.59076
993.648	4215.49294	3846.89694	3245.79531	2068.22257	1816.358
993.879	4178.59258	3801.93784	3208.18417	2047.07279	1799.96229
994.111	4138.52887	3756.41672	3171.88292	2026.29709	1780.83327
994.342	4083.70272	3700.02927	3122.66996	1994.67175	1751.32149
994.574	4031.77635	3647.38885	3075.88964	1963.79462	1721.08025
994.805	3982.22249	3594.18636	3032.47759	1934.60112	1699.76601
995.036	3925.81465	3537.42421	2984.01314	1902.22753	1667.88605
995.268	3891.02323	3493.40189	2949.58315	1886.12841	1655.31507
995.499	3844.36913	3448.44279	2908.04236	1859.74085	1632.54349
995.73	3775.30779	3382.68785	2852.09286	1821.5683	1595.01634
995.961	3711.51874	3319.93051	2798.20175	1785.45344	1561.86121
996.192	3658.27427	3263.35572	2749.73729	1756.63406	1535.26411
996.424	3630.07322	3225.70329	2720.92108	1742.7797	1523.60396
996.655	3572.08369	3172.5008	2674.88927	1716.95334	1498.09987
996.886	3521.73898	3121.73385	2631.66434	1686.82451	1472.77795
997.117	3467.17644	3067.96931	2588.25229	1660.81108	1449.64204
997.348	3410.50499	3012.33127	2541.28485	1627.31511	1420.49459
997.579	3365.43258	2965.12397	2500.49256	1603.73351	1399.54469
997.81	3325.63246	2924.84862	2467.7467	1588.00857	1384.60632
998.041	3275.28775	2871.83348	2424.52177	1561.05982	1362.38124
998.272	3205.17195	2811.51169	2369.32078	1521.01663	1325.58276
998.503	3154.0364	2762.05619	2332.45814	1496.87383	1306.45453
998.734	3113.70905	2720.28204	2296.15688	1479.65239	1288.23715
998.965	3071.27278	2676.44705	2262.47539	1460.74737	1274.02745
999.196	3011.43795	2622.49515	2214.57231	1428.37378	1242.32966
999.426	2961.09322	2576.78664	2173.96715	1406.47579	1221.01621
999.657	2941.0642	2550.18783	2156.75275	1401.22641	1219.55824
999.888	2884.39274	2497.36004	2112.96645	1372.40703	1195.51149
1000.119	2815.59502	2439.66115	2063.37923	1333.86034	1161.44552
1000.349	2769.99535	2394.88938	2025.20671	1313.45887	1139.03907
1000.58	2727.8227	2355.17608	1992.27372	1293.61853	1122.46119
1000.811	2675.36907	2311.71579	1956.53384	1270.97224	1105.33681
1001.041	2643.47737	2280.05851	1930.89876	1258.80156	1092.94958
1001.272	2598.93218	2238.65907	1897.03014	1238.5871	1071.99967
1001.503	2550.16917	2196.88492	1863.34865	1214.81843	1051.96061
1001.733	2498.76998	2148.9282	1824.24049	1187.4956	1029.37199
1001.964	2440.51683	2100.40946	1781.76407	1156.80559	999.31371
1002.194	2403.08922	2064.81784	1752.94785	1141.45482	987.10864
1002.425	2367.24332	2032.97324	1724.69301	1127.22639	971.62377
1002.655	2333.76992	2003.93886	1703.36183	1116.36515	962.51555
1002.886	2297.66041	1970.40811	1674.73275	1097.64719	949.39886
1003.116	2276.31329	1951.49064	1661.44799	1095.01675	947.21301
1003.346	2234.66784	1912.33937	1630.012	1077.0471	927.90341
1003.577	2191.70434	1874.12487	1597.26614	1053.65255	908.41085
1003.807	2152.16781	1844.15375	1571.81819	1036.99235	894.01977
1004.037	2099.18694	1799.56933	1533.27141	1008.17301	865.96613
1004.268	2079.94875	1779.90248	1518.67678	1003.48482	862.13998
1004.498	2050.42958	1755.55185	1496.03572	993.74596	853.9426
1004.728	2011.15666	1723.33253	1473.58178	975.21512	837.36551
1004.958	1972.41098	1692.23731	1446.26257	959.30316	822.0636
1005.188	1934.71975	1659.64329	1417.8206	937.59224	804.21134
1005.418	1904.67334	1632.10772	1397.98643	927.47926	791.8241
1005.649	1883.32624	1616.93726	1382.83042	920.35923	788.72663
1005.879	1869.36033	1602.51619	1370.4813	921.47006	787.81595
1006.109	1827.9785	1567.48662	1343.34921	896.01787	766.13817
1006.339	1797.14125	1543.13599	1321.64378	884.40837	754.29744
1006.569	1764.19508	1516.34982	1297.69284	869.80586	739.17769
1006.799	1740.21181	1493.68534	1280.66556	858.00931	729.52298
1007.029	1716.75577	1476.82872	1267.3808	849.0187	722.05427
1007.259	1699.36287	1462.78234	1255.59306	846.76238	720.41492
1007.489	1678.01575	1442.55342	1239.12716	836.83646	710.7602
1007.718	1647.96932	1420.26362	1220.41574	825.03995	700.92411
1007.948	1628.73111	1401.72085	1206.94386	815.67522	692.18023
1008.178	1582.86783	1363.88103	1174.19799	789.10065	669.95594
1008.408	1573.64698	1357.8907	1170.26954	788.5279	671.04911
1008.638	1551.77263	1337.47442	1154.55214	781.59499	661.21223
1008.867	1535.69777	1326.05092	1144.63565	775.59745	656.84116
1009.097	1519.09571	1309.9437	1130.22814	768.66454	649.73679
1009.327	1470.8599	1274.53943	1099.54065	741.34172	623.50482
1009.556	1468.75662	1271.73403	1101.03885	748.25155	632.43199
1009.786	1452.9454	1258.6244	1091.30949	742.0669	624.23461
1010.016	1430.80744	1243.45392	1074.28222	731.39272	618.95191
1010.245	1412.09643	1225.66053	1061.37171	722.2151	610.02665
1010.475	1393.64907	1211.23945	1050.51959	718.27521	603.28662
1010.704	1393.65471	1208.43405	1048.83665	720.88259	607.47743
1010.934	1348.84588	1175.84003	1019.64617	695.61747	586.71048
1011.163	1330.92573	1158.79603	1005.42578	686.25278	574.68838
1011.393	1316.6962	1147.37255	996.63205	679.31988	570.49869
1011.622	1294.55821	1130.14121	980.35327	669.76813	560.48042
1011.851	1279.01058	1116.65686	971.55954	665.82829	552.64817
1012.081	1258.98153	1104.67133	956.77777	656.83768	544.81513
1012.31	1256.08741	1096.43278	953.97207	656.07792	546.81993
1012.539	1245.54846	1090.62978	948.54661	653.63458	545.54571
1012.769	1259.78931	1100.00215	957.90411	668.96223	557.38677
1012.998	1213.66239	1063.2864	927.02949	640.51707	531.51992
1013.227	1196.53307	1049.80206	913.93186	631.71358	525.14501
1013.456	1168.59556	1030.50986	896.71745	616.73699	509.47955
1013.686	1145.66675	1011.40504	877.63178	604.75337	498.36749
1013.915	1147.25407	1010.28578	880.25274	607.54782	502.74047
1014.144	1159.12237	1019.84548	889.79736	621.94019	516.404
1014.373	1141.20221	1004.48763	879.13237	612.38845	506.93224
1014.602	1123.54566	991.19063	865.0991	601.71432	498.91782
1014.831	1099.56237	973.20989	849.94308	589.73075	484.89187
1015.06	1084.27836	963.28519	839.65233	584.10734	478.88129
1015.289	1083.75677	959.91774	839.09215	586.52765	480.70392
1015.518	1062.93685	942.12434	822.81337	570.42869	467.04231
1015.747	1057.40658	936.13399	819.07204	570.60424	466.67893
1015.976	1070.32933	945.50633	829.55229	584.80955	480.88896
1016.205	1049.2458	930.71054	816.82891	576.00606	468.86685
1016.434	1036.33432	921.72259	808.03517	569.26027	462.30977
1016.662	1024.74088	908.98762	799.61568	560.64389	455.02481
1016.891	1030.01881	911.99006	801.86239	568.67611	464.68065
1017.12	1011.83504	899.62982	791.01026	559.49849	456.8484
1017.349	992.33319	885.02137	779.97102	550.50793	443.18679
1017.577	989.43904	881.6539	775.6683	546.94227	443.73504
1017.806	993.13528	880.53464	777.1665	551.79441	449.56535
1018.035	976.5332	869.86055	767.62426	545.42274	441.36877
1018.263	958.61302	857.50028	753.40386	537.36755	435.72332
1018.492	958.88227	854.13282	753.59218	536.60779	435.17777
1018.721	935.4262	837.08883	739.18466	520.50882	421.33399
1018.949	925.94169	830.72376	731.13943	518.43967	417.69238
1019.178	938.86444	840.4708	739.18704	529.09077	427.89472
1019.406	910.9269	819.30508	723.28251	512.80479	412.95873
1019.635	909.08724	818.18583	721.03819	515.7863	414.05269
1019.863	905.40224	814.25631	718.79386	513.90421	414.41877
1020.091	897.49942	804.70629	713.18126	507.34553	410.23066
1020.32	896.71421	803.77439	712.0597	510.32703	410.41378
1020.548	887.75692	797.59667	706.25997	507.50962	407.50085
1020.776	871.94566	783.3629	694.47222	496.83554	396.93688
1021.005	879.06889	790.11234	701.39707	506.17721	405.86404
1021.233	878.28365	786.93222	701.21113	506.914	407.86963
1021.461	863.79046	774.94665	688.862	495.11754	398.03433
1021.689	860.10547	770.64243	684.74641	494.17077	395.12139
1021.918	844.29423	756.97073	673.52003	485.18021	385.8318
1022.146	851.41743	765.59366	681.38051	493.39955	394.94193
1022.374	842.46015	758.66654	674.08378	490.20801	391.84683
1022.602	837.98431	753.05086	671.27808	487.3906	390.20906
1022.83	820.32774	741.25264	662.11008	479.70954	382.19544
1023.058	809.78877	733.57612	654.81335	472.96379	375.09265
1023.286	782.64208	712.78511	631.6109	452.74948	358.69931
1023.514	784.22938	712.04053	633.8576	457.04048	361.61574
1023.742	798.20656	721.78756	646.77049	468.43989	375.28005
1023.97	797.94856	720.66828	644.52616	470.29907	374.7353
1024.198	782.40091	708.12066	632.17702	461.1215	362.71398
1024.426	777.39784	702.50499	627.68718	458.67821	360.16538
1024.654	778.45791	703.44657	627.8755	462.0339	362.35314
1024.882	762.64664	691.8357	615.90061	451.54688	353.97518
1025.109	767.13368	692.9646	622.63833	457.33444	359.98925
1025.337	757.64916	686.22483	614.96735	450.40163	355.61897
1025.565	747.63742	680.04711	605.98648	445.33946	349.97352
1025.793	737.88929	672.74529	602.6194	441.7738	346.51408
1026.02	755.02983	679.49469	611.60263	452.23794	356.71801
1026.248	743.70001	673.87902	607.11279	449.0464	353.80507
1026.476	735.53357	668.26335	603.93283	446.41606	348.34179
1026.703	739.49337	669.76696	603.37263	449.2106	351.25901
1026.931	732.90862	668.64768	597.76004	446.01906	349.43908
1027.158	725.79661	660.97114	593.83157	443.57583	347.25561
1027.386	723.16608	656.29222	593.08425	444.87381	346.34652
1027.613	701.02804	640.37228	575.30845	427.83963	329.95397
1027.841	704.19702	645.24821	580.54917	432.31769	334.87424
1028.068	695.50333	636.07286	573.25243	428.93914	329.77609
1028.296	698.4087	633.82949	572.69224	429.863	334.69636
1028.523	701.05043	637.5813	576.62307	436.21175	338.34225
1028.75	686.82083	625.40835	566.51944	426.09891	327.0504
1028.978	696.58018	631.40838	572.32153	430.9511	334.33885
1029.205	689.9954	624.10654	565.58617	429.06906	332.88404
1029.432	687.89207	623.36194	566.14873	430.18003	332.88658
1029.66	688.68853	621.49327	564.65291	430.5427	332.52399
1029.887	667.07771	608.75828	550.24538	415.94034	319.7748
1030.114	659.17486	603.32994	545.75554	414.0583	314.49448
1030.341	655.75346	598.65099	543.32408	411.98919	315.77219
1030.568	671.31231	609.33475	557.73397	423.38865	328.70863
1030.795	668.41813	608.96485	554.17975	424.68669	327.80033
1031.022	659.46082	601.85036	547.81864	420.37282	321.9735
1031.249	647.86737	592.67502	538.27639	414.00125	317.05751
1031.476	640.75536	589.68222	534.72218	410.80976	314.5097
1031.703	640.76095	585.56533	533.6006	411.17248	314.69441
1031.93	652.62919	592.12739	541.64821	419.95305	323.07666
1032.157	642.09019	585.20024	534.91285	415.45212	317.06766
1032.384	631.02396	578.08575	529.30024	410.95119	313.60902
1032.611	624.96642	572.28271	522.37776	407.7597	309.9682
1032.838	621.80863	572.10016	519.57205	407.1871	308.69557
1033.065	623.65951	571.73027	520.88311	409.04633	311.61279
1033.292	627.35571	572.85917	525.37532	415.39508	315.62301
1033.518	618.66199	566.30671	520.51122	411.64245	311.80082
1033.745	608.12299	556.19462	513.96298	407.32858	304.51666
1033.972	608.6558	558.82232	515.46117	407.31717	307.43388
1034.198	601.80739	555.08011	510.97132	402.44216	304.70469
1034.425	603.39466	555.08492	509.47549	403.36607	306.16457
1034.652	603.92748	555.08972	508.91529	406.16061	307.98878
1034.878	589.69785	541.98001	498.06316	395.48664	297.60856
1035.105	587.06729	539.36192	498.43859	397.53293	299.25061
1035.331	584.96393	537.1185	498.25264	398.08276	298.3431
1035.558	586.81482	540.49561	500.68646	401.62556	305.08584
1035.784	576.2758	530.57084	491.1442	394.69285	296.52729
1036.011	589.72573	539.56845	503.68283	407.77588	308.18855
1036.237	582.35008	534.32743	498.81873	403.83619	305.09503
1036.464	572.86555	530.02319	493.95463	399.33526	302.36506
1036.69	565.4899	520.84783	485.53513	394.08612	295.08168
1036.916	565.49546	522.72611	485.53631	397.25484	297.63536
1037.143	574.20033	527.78936	491.89977	403.97772	304.74243
1037.369	572.09697	523.1104	491.33957	402.84398	307.47828
1037.595	552.59505	507.93984	475.06078	388.6158	293.4547
1037.821	561.82713	516.56272	481.98562	399.64118	302.38424
1038.048	539.16186	498.39458	465.70683	384.85176	287.26687
1038.274	550.50285	507.76686	475.99994	394.5677	296.56075
1038.5	524.41056	487.3505	455.60437	375.28881	279.62249
1038.726	525.20697	487.35529	458.03818	379.20578	279.99015
1038.952	540.23856	496.35287	467.39566	390.97942	290.74137
1039.178	527.32701	488.30161	458.41479	384.04671	283.82233
1039.404	523.90558	481.56179	453.73781	379.17171	281.09315
1039.63	529.44705	490.18467	461.41116	387.95233	289.47619
1039.856	518.11718	480.25991	450.93327	380.0843	282.19281
1040.082	512.58684	472.58335	449.25031	378.38938	278.37062
1040.308	511.01071	470.52728	446.63172	376.69445	277.46311
1040.534	511.01628	472.40557	448.87841	380.61142	281.29196
1040.76	509.96738	469.9748	446.07269	379.85181	279.83795
1040.986	503.38258	466.98199	442.7056	379.65338	279.11261
1041.211	503.1245	464.73855	441.95826	379.82914	279.11673
1041.437	489.15849	453.31499	432.41601	371.0258	272.56202
1041.663	479.14669	446.76253	425.30639	365.40254	266.37165
1041.888	492.06935	456.88419	434.28961	376.61503	277.85233
1042.114	479.94864	444.71122	424.74736	367.99876	268.74728
1042.34	477.58167	445.27806	424.18716	368.36152	270.93662
1042.565	483.38672	447.15632	427.5566	373.40093	273.85543
1042.791	496.83663	454.84245	437.28833	384.42631	283.33147
1043.017	479.18001	443.41889	425.87481	373.9394	274.95509
1043.242	472.59519	441.17546	422.88196	370.56095	274.04837
1043.468	457.3111	426.19224	410.15857	359.69991	260.75347
1043.693	462.32532	431.06811	415.21214	366.79702	266.22262
1043.919	477.88414	442.50124	426.25375	380.44129	280.43502
1044.144	470.77208	434.44995	420.64114	373.6957	276.24928
1044.369	458.38773	425.08722	409.789	366.9501	268.05586
1044.595	450.22124	419.65885	403.24076	361.13978	261.31899
1044.82	449.96316	417.41542	404.17756	363.37323	264.60213
1045.045	453.92292	423.22803	410.16677	370.28327	272.62162
1045.271	426.51256	404.87252	392.57809	353.62326	255.31903
1045.496	447.60727	416.86768	405.49096	368.76409	267.52838
1045.721	441.81329	414.24954	403.62087	368.1916	268.26117
1045.946	430.74701	406.76031	395.01424	363.31664	263.34677
1046.171	429.9617	404.32952	394.82828	362.37001	263.89739
1046.397	432.07618	405.27106	398.0106	366.66111	267.17974
1046.622	416.52846	394.59687	386.40995	357.67076	258.43981
1046.847	424.17882	397.59924	390.71502	364.5808	262.81595
1047.072	413.90339	394.6064	386.59942	359.70584	260.63406
1047.297	411.27278	393.11236	386.22634	361.3781	262.45986
1047.522	410.48747	391.24363	387.16314	363.05036	264.46782
1047.747	411.02024	388.25079	386.22868	363.97437	263.92544
1047.972	410.49854	387.88086	385.66847	364.15013	265.02257
1048.196	406.02261	383.3892	382.30136	363.01649	262.84147
1048.421	404.18284	385.08011	382.86391	365.9982	264.4851
1048.646	412.62405	390.89272	388.47887	374.59181	273.96193
1048.871	397.60355	381.15529	380.62074	365.04026	266.13285
1049.096	384.69197	371.6052	374.0725	360.35237	260.67194
1049.32	391.81508	376.85575	377.44193	368.75896	266.32405
1049.545	403.15605	382.29366	384.17964	375.29488	275.80088
1049.77	383.6541	370.68272	373.14037	365.3692	265.96795
1049.995	392.62254	373.68509	375.76131	370.9698	272.71228
1050.219	387.35576	373.50248	378.19511	373.2033	273.81019
1050.444	383.14346	369.57289	374.82801	372.44374	271.99264
1050.668	368.12294	362.08364	368.46689	365.51113	266.35035
1050.893	368.39209	357.9667	367.53243	365.1257	265.80797
1051.117	365.76146	357.03469	366.97221	367.54627	266.90161
1051.342	347.8412	344.48701	352.37755	357.99472	290.58766
1051.566	361.29106	356.6695	366.6003	370.89084	335.01912
1051.791	391.87589	379.34361	387.93384	395.75897	312.79894
1052.015	370.26501	363.61095	374.08768	383.58859	320.84367
1052.239	374.75197	362.30425	377.08286	387.13154	310.86773
1052.464	360.2587	354.25296	367.91485	379.63769	305.98991
1052.688	353.14662	348.82455	361.74085	377.7558	312.3344
1052.912	352.36129	349.204	365.29741	380.17636	320.72096
1053.137	355.5302	350.52021	364.92433	383.90632	315.5031
1053.361	346.83643	345.4665	362.86711	383.33388	299.74459
1053.585	332.60676	333.2935	351.07933	373.78238	304.38885
1053.809	327.60359	333.29824	350.70624	374.33231	324.67524
1054.033	337.09923	340.04758	358.5667	386.29312	341.90121
1054.257	350.28547	348.29572	368.1113	396.38328	348.58575
1054.481	353.45436	349.04986	367.73821	400.67449	328.40843
1054.706	329.73458	335.00338	357.26032	391.12294	322.17042
1054.93	322.6225	326.01532	349.77644	385.12565	333.27556
1055.154	324.47332	331.82791	356.32702	392.40987	354.24025
1055.377	332.12363	337.26578	364.74885	402.87421	345.96355
1055.601	324.74793	332.58678	359.13624	400.6182	381.71204
1055.596	351.15799	354.44776	374.62057	418.56244	380.43249
1055.829	343.52914	349.77073	373.12446	416.86719	390.52647
1056.061	346.43072	349.77564	374.62299	422.0932	383.27754
1056.294	330.90403	343.78765	367.69908	416.84382	399.49346
1056.526	340.65042	348.28725	374.43824	426.37221	404.82672
1056.758	336.44394	348.47944	375.00095	427.10878	416.62382
1056.991	336.44968	349.42077	377.24814	434.3924	405.29102
1057.223	323.02905	341.93453	371.63439	430.26543	424.22859
1057.455	333.56522	346.99597	379.30938	440.72911	405.75611
1057.688	310.93047	334.07867	365.83468	430.055	435.23623
1057.92	327.78491	344.94575	375.75565	444.25988	454.51391
1058.152	334.10889	351.50541	385.48946	455.84592	454.74556
1058.384	329.11264	345.70468	382.49602	456.95662	447.15652
1058.617	316.48182	340.46581	377.06943	451.70724	455.54996
1058.849	318.0671	341.78167	379.31662	456.55913	463.26398
1059.081	315.96672	342.34842	380.62799	461.59808	498.52672
1059.313	332.5579	354.52645	394.29227	479.35709	508.28138
1059.545	335.45948	357.15327	398.41111	483.64781	515.31519
1059.777	333.3591	353.78716	397.66366	485.50674	521.66877
1060.009	329.15263	356.2267	400.84668	491.29394	534.82451
1060.241	329.15834	357.35528	401.40938	499.69996	531.65509
1060.473	319.68663	350.43088	398.41594	497.25653	530.86641
1060.705	309.68841	342.94464	394.29951	496.49663	539.94086
1060.937	312.85325	345.94601	396.92103	500.9744	556.15757
1061.169	316.80789	349.88378	400.85271	509.56749	577.13579
1061.401	319.97273	356.06889	409.27636	518.90881	594.37282
1061.633	324.19063	359.44482	414.33103	528.06308	599.70609
1061.865	322.09024	358.70061	415.0809	531.4185	600.27785
1062.097	308.1431	349.71614	408.71848	531.5939	626.35768
1062.329	326.05058	363.95424	422.38276	549.72703	610.94259
1062.56	308.68101	351.22417	412.83853	538.86595	635.32267
1062.792	312.89891	357.97112	422.57233	550.82612	669.22498
1063.024	327.12073	366.59086	433.24197	568.95925	674.55824
1063.256	322.12448	366.78305	433.24317	571.19231	671.04692
1063.487	311.33644	361.54413	430.43689	573.98659	669.91893
1063.719	297.91582	353.30878	423.13865	570.98198	687.49607
1063.951	305.55611	356.68471	428.38049	581.63272	707.45218
1064.182	304.77201	361.9334	435.30681	591.72234	729.45151
1064.414	307.93686	365.87117	442.04597	603.49544	743.96768
1064.646	312.68127	370.93261	448.78513	610.21793	749.29915
1064.877	304.78911	365.50641	445.04302	613.76045	753.27278
1065.109	293.73784	359.89296	441.86242	615.61939	783.09201
1065.34	310.59226	370.19818	455.15236	634.87493	805.43145
1065.572	311.65101	376.75785	463.38884	646.27392	817.90518
1065.803	304.8119	374.5154	464.1387	649.25526	831.40182
1066.035	299.81564	374.89486	464.51424	656.72599	850.3376
1066.266	305.61308	379.20717	470.6919	669.99562	853.28912
1066.497	294.29852	373.59369	468.07279	668.11342	877.6692
1066.729	299.83272	376.59507	475.56061	681.19594	911.56972
1066.96	312.2117	390.08403	490.16071	702.50914	940.36942
1067.191	321.69479	396.08184	498.58435	715.21759	926.31733
1067.423	292.21522	379.41894	483.238	707.72354	933.00924
1067.654	285.37611	374.74186	484.54936	713.8849	956.0271
1067.885	290.38376	380.55239	491.28851	724.90981	966.46099
1068.116	279.0692	376.81171	492.03837	730.88411	991.52129
1068.348	286.18297	385.61872	501.77218	745.65017	1043.1074
1068.579	312.77806	403.78965	523.8589	772.20104	1074.28785
1068.81	314.10005	409.97474	531.53388	789.96011	1083.0212
1069.041	303.83854	404.36127	531.90941	794.62499	1077.12991
1069.272	281.467	390.88209	520.68069	789.37571	1106.94993
1069.503	295.16228	399.5018	534.71929	808.63125	1127.92715
1069.734	287.79665	400.06853	535.09483	817.59851	1171.69158
1069.965	305.96737	414.86844	553.0639	844.5235	1200.49127
1070.196	308.07915	421.05353	561.86188	857.60607	1208.20429
1070.427	299.92373	414.87822	559.6171	863.39331	1234.28313
1070.658	295.98049	415.81951	564.29743	873.85705	1270.22508
1070.889	308.62273	424.25194	577.96171	893.48671	1280.31886
1071.12	294.67556	420.69853	577.96291	899.83513	1297.55489
1071.351	290.99558	419.57975	577.77694	911.0471	1326.35459
1071.582	285.9993	423.5175	585.07759	925.62615	1371.81956
1071.813	303.6435	437.00646	603.421	948.99701	1407.41962
1072.043	306.01851	442.06785	612.5933	968.81378	1412.75268
1072.274	293.12439	436.64166	612.22017	972.16925	1442.9128
1072.505	291.81376	438.51934	618.77216	987.12241	1470.69217
1072.736	289.97662	442.45708	623.63966	1001.5144	1513.7746
1072.966	299.19643	451.82589	636.36811	1027.87827	1548.01681
1073.197	306.04691	458.38554	649.84521	1044.32791	1583.61866
1073.428	304.73629	462.51056	659.95335	1064.89287	1612.07646
1073.658	301.05629	464.95005	667.25399	1079.28491	1631.01382
1073.889	294.21718	462.7076	668.00386	1090.12277	1659.81352
1074.12	291.85351	465.70895	676.4275	1106.94653	1698.81465
1074.35	293.43874	472.0813	687.09712	1127.13742	1731.69643
1074.581	301.07901	477.70455	695.70793	1144.33531	1773.75853
1074.811	301.08467	485.94968	708.99787	1168.45445	1813.10236
1075.042	303.72297	491.0111	721.35199	1187.52294	1843.94091
1075.272	297.14709	493.63787	726.21948	1203.2244	1883.28473
1075.503	302.68126	500.57208	735.20462	1225.84701	1919.90512
1075.733	301.89714	505.07164	745.49991	1247.16026	1958.22683
1075.963	301.37628	508.44752	755.98237	1264.3582	2002.67227
1076.194	303.48805	516.87996	770.76964	1289.78671	2038.61243
1076.424	303.49372	523.81414	778.63178	1307.73289	2070.13199
1076.654	290.86282	518.94976	782.93778	1324.36964	2123.08012
1076.885	300.87245	532.06417	802.96568	1353.53935	2146.43631
1077.115	290.34765	527.9489	801.46955	1369.05375	2211.62652
1077.345	310.09792	544.80886	828.2354	1401.40352	2244.84662
1077.575	291.93854	542.75366	830.85691	1417.10498	2288.95195
1077.806	296.94619	551.74793	844.14685	1443.65585	2347.33922
1078.036	307.21905	564.1132	863.98758	1475.44445	2404.02675
1078.266	315.12255	577.41486	879.71067	1502.55655	2463.43514
1078.496	320.39344	588.65646	897.67974	1534.90632	2465.70543
1078.726	293.01991	568.99706	888.1355	1537.32654	2530.89565
1078.956	298.02754	580.61321	909.09922	1569.11513	2586.90296
1079.186	306.45756	596.72405	930.99877	1601.65197	2663.65684
1079.416	328.57719	618.0787	957.39028	1643.54179	2709.12081
1079.646	325.42371	623.1401	967.31124	1667.09975	2751.52382
1079.876	317.53153	624.6432	977.7937	1689.72242	2810.25199
1080.106	326.22482	632.3265	994.45261	1720.38866	2839.7309
1080.336	302.80021	623.34198	994.26665	1734.40658	2910.70295
1080.566	319.91786	646.38214	1020.84533	1774.4258	2991.53812
1080.796	338.87835	667.54951	1052.47747	1820.05681	3023.39778
1081.026	320.4557	662.87241	1050.23268	1833.32649	3055.25566
1081.255	301.50651	654.26244	1053.41569	1850.33742	3119.08624
1081.485	311.51611	669.06233	1071.94625	1882.68719	3186.99732
1081.715	309.41568	677.49474	1090.85115	1917.09462	3249.46667
1081.945	314.42331	690.23457	1111.06621	1952.62441	3326.21876
1082.174	329.96137	707.65634	1140.45237	1993.39193	3350.93696
1082.404	307.32654	699.7955	1136.33593	2004.41689	3425.99029
1082.634	316.80962	713.84628	1159.54563	2042.56552	3517.02691
1082.863	348.40663	742.87933	1198.29005	2095.86603	3572.01468
1083.093	333.66965	742.50965	1205.40354	2121.29459	3639.58565
1083.323	340.25684	755.62403	1227.67741	2157.38556	3683.00719
1083.552	323.94027	754.31793	1235.16522	2181.87888	3743.09658
1083.782	322.89288	760.12844	1249.95248	2210.3004	3833.79309
1084.011	340.53704	780.35939	1280.27446	2258.17618	3872.4557
1084.241	325.27353	782.42433	1289.07243	2281.17297	3953.28908
1084.47	331.8607	795.72597	1312.4693	2321.75342	4032.76461
1084.7	347.92531	812.39865	1338.86081	2365.88795	4096.93271
1084.929	339.50658	818.77097	1356.26838	2399.73426	4146.81709
1085.158	328.45524	818.77582	1366.3765	2425.34993	4214.04874
1085.388	322.40588	825.33545	1380.78943	2459.5703	4265.97297
1085.617	308.45866	829.27315	1391.83338	2486.86951	4358.71091
1085.846	318.73149	843.51118	1419.53505	2532.8747	4422.20138
1086.076	318.21063	850.81992	1435.25814	2565.97271	4522.08079
1086.305	330.32629	873.4855	1470.07209	2618.15087	4605.97593
1086.534	342.44196	892.78006	1499.83258	2664.53017	4671.16515
1086.763	329.28452	894.84498	1512.93535	2696.13175	4754.72018
1086.992	341.66344	912.82859	1541.76001	2741.57576	4845.75937
1087.222	349.30369	930.0631	1568.71302	2788.14207	4939.17674
1087.451	365.36827	949.73222	1600.15799	2835.64373	5021.03123
1087.68	365.11065	963.03386	1623.92919	2881.64892	5075.337
1087.909	353.79604	964.16238	1634.97314	2910.25755	5161.95301
1088.138	348.00992	974.28028	1658.55717	2951.7733	5235.30481
1088.367	346.69925	983.27451	1676.33907	2989.92198	5321.92081
1088.596	346.17836	996.76343	1701.79475	3037.04952	5399.3539
1088.825	340.12899	1003.88487	1722.38413	3074.2629	5475.42657
1089.054	330.13069	1010.81904	1739.79171	3112.22451	5575.98699
1089.283	351.19724	1033.67189	1773.48267	3167.58268	5667.7046
1089.512	346.72743	1046.97353	1798.93835	3213.02669	5764.86394
1089.741	357.00026	1064.02075	1829.63466	3262.77307	5871.54451
1089.969	365.95676	1086.68631	1863.69995	3319.81483	5953.7399
1090.198	365.69914	1096.99149	1888.59414	3361.33058	6029.13235
1090.427	349.90909	1102.42742	1905.62738	3400.22749	6124.59115
1090.656	361.49823	1120.97287	1934.6392	3451.84447	6215.28844
1090.885	354.65906	1131.27805	1959.53339	3500.28143	6309.72513
1091.113	358.08707	1148.88708	1987.98371	3546.47372	6408.24569
1091.342	357.30292	1163.12511	2019.80302	3596.40716	6481.5975
1091.571	348.35767	1169.68472	2037.02342	3636.42643	6597.80107
1091.799	362.84266	1192.16299	2072.7732	3696.27409	6706.18476
1092.028	378.11746	1217.63775	2110.95613	3752.00638	6784.29807
1092.257	359.16827	1218.95355	2126.49205	3789.78094	6859.68873
1092.485	351.01278	1224.20219	2144.64827	3827.36848	6983.37726
1092.714	361.02235	1248.92783	2183.57986	3889.27374	7102.3017
1092.942	386.30106	1280.20821	2226.06759	3951.55318	7205.58377
1093.171	382.09451	1292.57346	2255.45375	4003.17015	7305.46218
1093.399	391.57754	1314.30262	2289.1447	4056.47072	7411.80342
1093.627	388.95053	1329.47703	2318.15652	4111.82894	7478.01376
1093.856	366.31568	1328.17093	2332.19512	4143.24346	7581.97346
1094.084	363.68868	1339.03792	2358.39946	4197.10521	7679.13359
1094.313	363.95758	1353.65051	2385.35246	4245.54217	7787.17459
1094.541	369.49168	1375.1924	2419.04342	4302.58393	7892.49551
1094.769	378.18492	1393.55054	2449.55256	4354.94919	7997.13801
1094.998	375.03142	1407.97586	2482.30769	4408.81088	8103.47847
1095.226	388.98989	1431.01597	2516.37298	4464.73028	8216.62187
1095.454	385.83636	1448.625	2549.50244	4521.58498	8325.34387
1095.682	396.89895	1470.916	2585.25221	4578.06556	8401.07543
1095.91	369.26211	1468.29893	2597.98064	4614.90487	8496.87513
1096.139	370.32079	1484.97159	2627.17964	4662.96771	8605.25623
1096.367	365.5877	1498.27321	2658.62461	4718.13887	8719.07985
1096.595	376.65029	1522.62427	2695.68454	4775.36769	8828.14196
1096.823	374.54981	1537.23684	2727.12951	4828.66826	8927.34094
1097.051	383.76957	1554.84587	2754.83117	4880.09822	9049.66725
1097.279	387.7241	1575.26409	2795.63441	4942.00354	9146.48549
1097.507	386.15015	1588.75298	2821.83875	4988.75701	9271.87276
1097.735	396.42295	1616.28779	2863.39065	5056.27411	9352.02572
1097.963	383.00223	1620.60003	2884.72869	5096.10638	9470.95095
1098.191	385.37719	1641.76736	2920.10413	5156.70227	9567.42908
1098.419	384.0665	1654.8817	2948.18013	5203.6428	9690.0937
1098.646	391.18014	1677.92179	2984.67856	5267.60582	9801.87747
1098.874	395.39794	1696.65449	3021.73849	5324.0864	9914.68076
1099.102	396.71986	1716.88543	3056.55244	5383.18582	10022.72255
1099.33	402.78048	1737.49092	3089.30756	5435.36402	10138.2467
1099.558	403.57588	1756.22362	3125.2445	5495.02462	10225.20002
1099.785	395.1571	1765.21781	3147.70553	5535.23105	10339.36454
1100.013	392.79335	1781.32861	3180.83499	5593.02105	10433.46191
1100.241	383.32155	1789.94826	3204.60618	5639.4004	10552.72546
1100.468	388.32911	1812.23924	3242.60193	5701.49283	10682.19482
1100.696	417.82	1845.76696	3292.57627	5769.57111	10766.08896
1100.924	388.60359	1844.08628	3305.30471	5808.28101	10853.7225
1101.151	388.60918	1858.51155	3332.44487	5851.85452	10977.75014
1101.379	386.77196	1875.9333	3369.5048	5913.19866	11075.92701
1101.606	390.46321	1893.72959	3399.45244	5964.62867	11192.81239
1101.834	387.04642	1911.71318	3434.82788	6023.72809	11278.40528
1102.061	377.04807	1918.83458	3454.6686	6063.37334	11410.5955
1102.289	391.2698	1951.23863	3503.14562	6133.8834	11492.78732
1102.516	379.95514	1959.10915	3520.55318	6172.59336	11622.59499
1102.743	390.75445	1983.08564	3562.10507	6237.49168	11704.78939
1102.971	374.43785	1991.33073	3584.00461	6277.88512	11802.62616
1103.198	367.07211	1999.5758	3609.64745	6325.57394	11920.53007
1103.425	393.66711	2031.23072	3654.56832	6386.35694	12015.30844
1103.653	377.08725	2040.22492	3678.71384	6434.23278	12125.72919
1103.88	392.62526	2064.01413	3714.08928	6489.59105	12231.72934
1104.107	384.20648	2078.06485	3744.41125	6539.89871	12304.39893
1104.334	376.57748	2084.24985	3762.19314	6575.98983	12436.58736
1104.561	386.06048	2108.97545	3805.80386	6642.75874	12533.40638
1104.789	391.33132	2127.89544	3835.93867	6692.50517	12635.66455
1105.016	387.38799	2141.94615	3868.50663	6744.30931	12729.08071
1105.243	390.81597	2160.67883	3895.45962	6788.25694	12843.24343
1105.47	394.77048	2180.90974	3933.82971	6847.91758	12930.19755
1105.697	400.83108	2198.51875	3963.02869	6890.55579	13048.10146
1105.924	402.94276	2219.68606	3997.4683	6948.34584	13103.76566
1106.151	383.99352	2217.06896	4010.19672	6976.20633	13201.60322
1106.378	376.36453	2230.18328	4037.71122	7023.70809	13281.75518
1106.605	375.31707	2244.79583	4062.79256	7062.79217	13414.96394
1106.832	390.85508	2274.39068	4108.46209	7128.43872	13487.29163
1107.058	393.49326	2286.56859	4133.54343	7166.96167	13576.28718
1107.285	376.91337	2294.4391	4154.1328	7210.34812	13675.48517
1107.512	391.13508	2318.79015	4188.19808	7257.66282	13780.46499
1107.739	397.19568	2337.71011	4221.70187	7309.46696	13838.50995
1107.966	386.14428	2341.08593	4234.61746	7334.33449	13930.56388
1108.192	379.56831	2355.13662	4263.25494	7384.26808	14024.66105
1108.419	396.15936	2373.86931	4295.2614	7428.77689	14125.89968
1108.646	398.79757	2394.10022	4328.01652	7480.20691	14188.36425
1108.872	392.48485	2402.9071	4346.9214	7510.12511	14269.87744
1109.099	382.74976	2411.71401	4368.63377	7550.33154	14344.58767
1109.326	386.70427	2425.57745	4392.59212	7585.48736	14416.57526
1109.552	375.91611	2430.45148	4412.05849	7620.45617	14497.06812
1109.779	395.40305	2455.55164	4443.87779	7661.78496	14586.06108
1110.005	394.35557	2470.16417	4471.39227	7706.66794	14629.48221
1110.232	378.82873	2470.16897	4480.93889	7726.11074	14695.34785
1110.458	363.56512	2473.54478	4495.53896	7753.4101	14743.19038
1110.685	364.62375	2480.85345	4512.0107	7780.70942	14848.84862
1110.911	377.26587	2507.26454	4549.07062	7833.63596	14904.51362
1111.138	378.3245	2516.82057	4566.47818	7858.31644	14980.5825
1111.364	372.53831	2526.18929	4589.12637	7896.46526	15032.16441
1111.59	373.33365	2537.24352	4606.34676	7921.33285	15092.25081
1111.817	365.96792	2544.17764	4622.81849	7951.06394	15149.95387
1112.043	370.71219	2555.60643	4640.60038	7975.93152	15238.60753
1112.269	378.61559	2574.52637	4670.92235	8021.18862	15285.08783
1112.495	379.14768	2580.52408	4688.70423	8045.49502	15316.9435
1112.721	356.77602	2574.9105	4689.8284	8056.52019	15360.02451
1112.948	366.52228	2585.77747	4707.61029	8076.52417	15427.25059
1113.174	371.00328	2601.32639	4731.38147	8111.30592	15473.05068
1113.4	378.11691	2614.06613	4748.78903	8133.55467	15517.49033
1113.626	361.27373	2615.00731	4757.02548	8155.4293	15556.14816
1113.852	363.38539	2623.06508	4771.43839	8170.56978	15641.06063
1114.078	387.87427	2650.9744	4807.74965	8211.89862	15654.55048
1114.304	381.56155	2647.98273	4809.06098	8217.312	15686.40616
1114.53	361.29598	2641.99459	4812.0568	8232.63954	15718.94204
1114.756	362.09133	2647.43046	4820.66759	8247.4059	15773.24482
1114.982	358.14797	2658.85925	4841.06979	8274.14408	15792.51651
1115.208	362.62897	2661.86049	4846.31159	8283.48571	15850.56047
1115.434	370.79564	2679.09493	4868.58545	8310.78507	15862.34979
1115.66	369.74816	2679.84883	4874.38875	8315.63726	15895.5641
1115.885	360.53954	2684.72284	4883.56103	8332.08721	15898.85152
1116.111	349.75138	2681.3566	4883.93653	8332.07585	15915.06224
1116.337	334.75104	2676.67942	4884.31204	8338.23747	15925.49113
1116.563	339.23205	2679.49338	4888.61802	8341.78024	15967.20814
1116.788	340.81716	2689.79848	4902.65659	8361.22315	15991.58223
1117.014	352.14296	2697.85625	4916.69517	8375.24127	16024.11812
1117.24	346.88329	2704.22851	4927.36477	8389.44645	16059.03297
1117.465	368.73953	2721.08837	4943.8365	8403.27756	16074.22416
1117.691	360.84725	2721.84227	4948.14247	8412.80625	16060.84372
1117.916	354.53451	2715.66683	4940.65703	8403.44195	16079.09587
1118.142	351.6442	2719.22991	4946.086	8410.91298	16056.19242
1118.367	332.95817	2705.37604	4932.79843	8393.31806	16084.3077
1118.593	345.07376	2722.04864	4949.83165	8407.33618	16084.19146
1118.818	352.45062	2721.30429	4951.89164	8407.88605	16092.24039
1119.044	344.03181	2721.49635	4952.82864	8410.49353	16074.09844
1119.269	343.51083	2715.88275	4948.15068	8397.5751	16078.40618
1119.495	332.19615	2714.01475	4947.02886	8399.99552	16065.70596
1119.72	329.56907	2713.83223	4946.6557	8393.063	16089.05794
1119.945	336.68267	2721.88998	4957.13813	8402.96585	16092.00526
1120.171	353.2737	2732.00782	4964.62592	8404.63803	16077.26439
1120.396	333.53463	2720.96314	4955.45599	8393.96432	16052.32108
1120.621	335.11973	2716.66049	4947.59621	8380.48471	16051.52542
1120.846	326.96417	2712.7324	4946.28723	8380.4734	16032.70405
1121.071	328.02275	2709.92798	4941.04777	8367.36791	16043.81394
1121.297	327.23853	2714.61473	4945.91524	8370.16245	16025.33189
1121.522	336.72148	2717.61596	4944.41909	8361.73345	16022.15547
1121.747	337.25354	2718.55711	4945.54325	8360.41273	15989.04958
1121.972	330.9408	2711.63256	4934.68883	8340.94721	15992.33521
1122.197	333.57895	2713.32283	4935.06433	8338.69118	15926.23888
1122.422	312.26031	2693.10149	4910.54683	8304.44794	15924.42289
1122.647	322.7963	2698.35006	4915.4143	8303.50133	15881.45388
1122.872	319.90597	2692.73646	4904.93421	8279.17226	15875.89671
1123.097	325.43999	2694.23945	4907.36853	8278.22565	15841.77049
1123.322	324.39248	2689.37497	4896.51411	8259.69543	15785.53728
1123.547	297.01883	2668.40451	4870.68646	8228.07103	15763.31305
1123.771	323.87701	2673.84034	4872.93361	8215.33971	15746.19301
1123.996	323.88255	2675.34333	4869.0043	8206.53659	15688.25926
1124.221	319.41264	2664.6732	4851.41193	8176.78279	15654.47315
1124.446	313.62643	2657.37409	4840.18317	8156.75609	15597.89804
1124.67	314.15846	2650.07496	4823.71378	8126.44115	15584.17908
1124.895	328.64338	2656.82176	4824.27645	8119.69569	15483.73187
1125.12	302.84929	2626.67464	4786.65738	8065.25	15439.40242
1125.345	299.43243	2619.56281	4775.80296	8042.60447	15372.96419
1125.569	301.8073	2609.07995	4756.71325	8006.49068	15324.55424
1125.794	291.54564	2599.34621	4739.68237	7980.10395	15259.13634
1126.018	291.81441	2586.80328	4720.21834	7946.79606	15211.74671
1126.243	286.29146	2579.69145	4704.31045	7919.84815	15158.57268
1126.467	293.40503	2574.07783	4692.14586	7892.15205	15108.8023
1126.692	300.78189	2570.52429	4680.91711	7868.01004	15065.15129
1126.916	331.32573	2579.33114	4678.67229	7844.99043	14977.96907
1127.141	294.73792	2549.93313	4644.04786	7798.21419	14891.80459
1127.365	288.42516	2535.70469	4616.91005	7755.74037	14821.96607
1127.589	273.42477	2518.29251	4593.32838	7720.00071	14729.68224
1127.814	265.00594	2496.57293	4560.5756	7671.35387	14699.97563
1128.038	278.43779	2497.70135	4556.83346	7653.19782	14649.52325
1128.262	304.76945	2505.5718	4549.53517	7630.73939	14590.56997
1128.487	295.56083	2492.65433	4529.32248	7600.4244	14500.3242
1128.711	290.30112	2474.49303	4500.68734	7551.02938	14429.80547
1128.935	273.72116	2455.95717	4475.23402	7513.79323	14333.77866
1129.159	269.51449	2442.10329	4447.34754	7463.46291	14284.68671
1129.383	283.2096	2437.80062	4435.74445	7441.3786	14183.21818
1129.607	267.68268	2417.20469	4402.99167	7388.99062	14126.98576
1129.832	269.00453	2411.21654	4388.76827	7360.73329	14067.00957
1130.056	291.38726	2412.53223	4379.41117	7327.98658	14000.23202
1130.28	280.33579	2396.05644	4355.64233	7291.49867	13903.525
1130.504	275.33934	2378.64426	4324.76121	7243.03894	13827.22444
1130.728	272.18571	2365.91404	4303.05119	7203.37102	13753.30463
1130.952	291.40931	2363.29688	4284.89731	7168.37959	13678.70281
1131.175	277.72521	2344.761	4258.69531	7127.96348	13576.55486
1131.399	265.88395	2324.35236	4223.50939	7072.58254	13514.19871
1131.623	270.89143	2315.74228	4208.35016	7040.02289	13428.03502
1131.847	280.90088	2306.38308	4185.32998	6994.36906	13347.99327
1132.071	271.16572	2292.34192	4160.99964	6954.32702	13239.38248
1132.295	265.37948	2271.18416	4123.1934	6898.19784	13170.5625
1132.518	269.07063	2262.38678	4104.29086	6864.51588	13052.76959
1132.742	251.17436	2236.35977	4061.80548	6801.65255	12977.14924
1132.966	248.54726	2222.69316	4040.09546	6763.66817	12906.62872
1133.189	271.19323	2219.51415	4024.18756	6726.43208	12807.54173
1133.413	249.61131	2195.35993	3988.06581	6674.23115	12715.59622
1133.637	256.72488	2186.00073	3963.36114	6628.57732	12650.17731
1133.86	255.94058	2174.956	3941.08962	6590.78005	12541.2272
1134.084	251.73391	2155.85831	3907.96251	6536.33441	12472.40722
1134.307	257.00463	2148.93372	3890.37012	6502.27833	12368.55872
1134.531	259.37949	2132.64521	3858.17884	6449.32916	12270.14937
1134.754	245.43212	2109.0528	3823.18008	6398.25065	12190.44852
1134.978	260.7068	2102.69007	3804.09037	6357.27331	12119.928
1135.201	262.29186	2092.39446	3783.6905	6321.53369	12004.17395
1135.424	250.71384	2071.42396	3744.94843	6259.79277	11920.0517
1135.648	251.7724	2058.31918	3721.36676	6219.37661	11810.41879
1135.871	242.03722	2032.47943	3684.49633	6160.62865	11747.72154
1136.094	254.67925	2030.98593	3668.21411	6129.19141	11637.0691
1136.317	250.2093	2011.51365	3635.46132	6073.4364	11553.28696
1136.541	249.42502	1999.158	3609.25933	6029.4661	11438.89255
1136.764	241.53267	1976.31471	3570.14293	5970.53108	11345.2455
1136.987	234.16684	1956.84244	3539.44896	5920.20081	11203.98337
1137.21	210.47879	1923.69882	3490.03846	5847.2363	11127.00159
1137.433	217.06582	1910.96858	3468.14127	5807.94255	11042.19734
1137.656	239.71179	1908.16412	3450.54889	5766.02996	10963.51502
1137.879	239.98054	1898.24307	3425.28272	5725.05267	10842.65936
1138.102	228.92905	1872.02876	3382.04867	5661.44116	10758.53532
1138.325	224.45909	1857.8003	3357.71833	5621.77329	10669.64977
1138.548	228.15024	1844.50822	3329.64469	5574.99714	10573.62197
1138.771	217.09874	1823.91228	3297.4534	5526.35041	10485.41664
1138.994	228.68774	1815.67674	3271.8129	5482.1931	10396.19098
1139.217	218.68929	1797.7027	3244.11358	5437.28756	10287.23908
1139.44	213.95607	1777.85587	3210.7993	5380.22313	10205.4958
1139.663	207.90655	1761.56733	3181.22833	5336.81407	10123.0723
1139.886	224.49751	1756.51553	3163.44878	5295.08854	10043.02776
1140.108	225.55602	1741.35065	3137.05962	5253.92424	9943.93978
1140.331	220.03301	1724.50028	3105.80416	5200.41395	9879.20188
1140.554	223.4609	1716.82657	3085.40429	5166.91905	9783.85429
1140.777	220.04399	1699.9762	3053.7745	5119.76879	9701.429
1140.999	218.99641	1684.43677	3029.63132	5076.54683	9604.38166
1141.222	220.05494	1668.89735	2999.49885	5027.52597	9502.23012
1141.444	197.15666	1641.37207	2960.00811	4972.51926	9420.14752
1141.667	205.84977	1631.63829	2938.11092	4931.54197	9335.00137
1141.889	201.37979	1616.09886	2908.91427	4887.75883	9240.33479
1142.112	210.59943	1602.61951	2881.21496	4840.23445	9173.21434
1142.334	215.87012	1596.06945	2862.12524	4806.7396	9058.82151
1142.557	201.39623	1570.60426	2822.82167	4747.99164	8999.52355
1142.779	207.71997	1565.92699	2806.7266	4716.18033	8903.49653
1143.002	205.3561	1548.70206	2773.97382	4663.97945	8831.61458
1143.224	210.10027	1539.15555	2753.57395	4627.86577	8745.4489
1143.446	211.15878	1523.80339	2726.99762	4584.45675	8650.4422
1143.669	191.1564	1500.39826	2691.06302	4535.62295	8549.6511
1143.891	186.68642	1482.61148	2660.18189	4481.92565	8477.76994
1144.113	187.2184	1470.25578	2637.34887	4445.99903	8418.13265
1144.335	206.17869	1470.63504	2626.1201	4418.11597	8349.99447
1144.558	204.60461	1457.15569	2604.03574	4381.62811	8251.24401
1144.78	201.45094	1437.12156	2569.03697	4332.42025	8168.4794
1145.002	195.66465	1420.27117	2540.77615	4289.01123	8081.6335
1145.224	189.6151	1405.29357	2511.5795	4240.92572	8010.43256
1145.446	186.98795	1393.68698	2491.3668	4206.86969	7942.29258
1145.668	202.52584	1389.00971	2472.08992	4172.62661	7868.71088
1145.89	196.73955	1371.97205	2446.82374	4133.3329	7775.40294
1146.112	191.21652	1353.06159	2420.06025	4086.93093	7701.14103
1146.334	184.11393	1339.39494	2392.92242	4049.32077	7621.7775
1146.556	180.96025	1325.54101	2366.34609	4005.53763	7561.11989
1146.778	184.12485	1316.18177	2348.56654	3976.71928	7488.2184
1147	191.7649	1307.75893	2327.79233	3939.48323	7417.35578
1147.221	185.71532	1295.77776	2305.5208	3903.3696	7331.19089
1147.443	178.0862	1275.74364	2273.14234	3854.16173	7272.23382
1147.665	182.83037	1264.88617	2256.29861	3822.9116	7185.04781
1147.887	178.09713	1250.28312	2229.90945	3778.75434	7130.17024
1148.108	181.52497	1242.98393	2211.94272	3751.80663	7056.24923
1148.33	182.58348	1233.25013	2190.41986	3715.13177	6974.16484
1148.552	169.16261	1213.02873	2161.03605	3674.52865	6905.34286
1148.773	171.80066	1206.10409	2138.76451	3637.85384	6844.34593
1148.995	170.48982	1192.99928	2118.55181	3605.10722	6780.62735
1149.217	179.18291	1184.20187	2102.26957	3572.73473	6712.8257
1149.438	169.44767	1167.72602	2076.25473	3535.49874	6664.41276
1149.66	185.51209	1168.47984	2066.71045	3511.35688	6602.39293
1149.881	179.72577	1156.12412	2046.49774	3480.10679	6525.40915
1150.102	176.83533	1142.64472	2022.16739	3438.75549	6454.88921
1150.324	171.31231	1124.85794	1996.15256	3404.32534	6392.52928
1150.545	174.47688	1116.43507	1979.12165	3370.83054	6349.55806
1150.767	185.01281	1115.3161	1968.26722	3353.04871	6283.79705
1150.988	184.22846	1104.83317	1945.43419	3317.30919	6201.03144
1151.209	163.96277	1080.86616	1913.61722	3273.90022	6149.89764
1151.431	180.5537	1079.93447	1903.13712	3249.01012	6071.89275
1151.652	156.33909	1056.15475	1871.50732	3207.47175	6025.17856
1151.873	173.45652	1055.59759	1863.64752	3185.20054	5946.83436
1152.094	146.87255	1031.25603	1827.90008	3140.85628	5885.83564
1152.315	152.933	1022.4586	1814.23816	3111.85091	5864.62953
1152.536	165.31173	1027.70709	1809.74733	3099.68092	5795.12812
1152.757	155.83976	1009.17117	1784.66832	3064.12846	5738.8927
1152.979	151.63304	996.44091	1765.20428	3034.93599	5695.5788
1153.2	164.01176	996.63287	1753.9755	3011.54241	5638.32127
1153.421	152.69696	981.09341	1730.39381	2978.60879	5574.60169
1153.642	153.75544	968.73769	1712.80142	2946.04929	5523.80442
1153.862	150.60172	961.43847	1696.51917	2922.28165	5478.11134
1154.083	155.60913	953.57745	1682.29575	2899.26219	5426.97575
1154.304	154.82478	946.09097	1669.19532	2874.93332	5369.71822
1154.525	159.30567	936.16988	1649.35694	2844.24442	5330.4864
1154.746	156.67849	929.43252	1636.25652	2820.85084	5261.66521
1154.967	144.31064	911.64572	1609.68018	2784.92427	5208.48718
1155.187	138.5243	899.47725	1593.39794	2758.53779	5172.31712
1155.408	156.16826	900.79288	1587.03546	2742.6266	5117.10023
1155.629	141.69432	887.12621	1566.63558	2712.873	5071.74647
1155.85	144.85889	882.07436	1554.65815	2690.60178	5037.95458
1156.07	152.76215	876.46066	1544.92669	2672.63299	5004.50538
1156.291	163.82457	880.96003	1539.31288	2655.03827	4946.90595
1156.511	154.08931	863.36048	1516.85418	2626.22001	4898.15191
1156.732	153.83149	856.06129	1500.94627	2600.2076	4841.91291
1156.952	134.35556	837.52535	1477.92607	2570.26699	4802.34177
1157.173	143.83841	837.34275	1470.25344	2549.67931	4785.89537
1157.393	163.85169	840.53114	1469.50592	2544.24352	4733.40014
1157.614	156.48581	828.54998	1449.48038	2514.67698	4682.94297
1157.834	143.32815	815.44512	1429.26766	2489.41286	4628.4071
1158.055	137.8051	802.34029	1411.4881	2461.34279	4596.31575
1158.275	142.28596	797.4757	1405.49995	2446.17989	4572.38777
1158.495	152.82183	802.53688	1400.63479	2431.76524	4507.64866
1158.716	127.29091	777.25893	1371.43814	2398.83162	4489.84183
1158.936	145.72462	785.69113	1372.74944	2387.78404	4455.71063
1159.156	145.46678	775.95729	1360.95917	2372.05996	4405.25425
1159.376	138.10087	764.35066	1341.86944	2345.67348	4375.88455
1159.596	134.68389	760.04791	1332.69948	2329.94941	4343.79399
1159.816	144.16671	756.30699	1326.52417	2315.16063	4295.72016
1160.037	129.16625	741.51665	1308.37027	2289.7094	4268.73042
1160.257	137.59603	741.33403	1298.07732	2273.98533	4226.43663
1160.477	132.33621	731.60019	1285.91272	2254.70712	4197.40704
1160.697	136.81707	727.29743	1277.11709	2238.79598	4167.69723
1160.917	135.76944	722.8074	1266.82414	2221.94955	4133.56603
1161.137	135.51159	718.50465	1256.15685	2205.10312	4103.51432
1161.356	134.99046	713.26548	1248.48421	2192.18499	4071.08445
1161.576	133.41631	703.71892	1235.00945	2170.84912	4047.49658
1161.796	131.57889	701.47623	1229.95713	2159.61448	4028.33011
1162.016	141.8515	707.66109	1227.71229	2152.86927	3990.11761
1162.236	132.3795	691.74705	1210.86854	2132.09459	3945.78317
1162.456	124.48707	678.82947	1194.0248	2107.95282	3926.27481
1162.675	129.75769	679.7705	1189.72114	2099.15001	3906.76902
1162.895	143.97923	682.77162	1188.97362	2087.16713	3854.272
1163.115	125.02981	665.17207	1167.82508	2061.15477	3835.44385
1163.334	128.4576	666.67494	1162.77275	2051.60372	3810.49634
1163.554	132.6752	661.81035	1155.84877	2040.36907	3778.40578
1163.774	129.78474	655.26025	1142.93551	2022.21322	3751.07494
1163.993	118.99641	643.09176	1130.02223	2004.05742	3712.86323
1164.213	119.79161	637.66534	1119.35495	1987.58511	3687.91314
1164.432	119.00721	633.54984	1110.74648	1976.72464	3636.43723
1164.652	99.79454	618.19764	1089.59794	1947.15814	3626.79199
1164.871	120.33432	623.2588	1092.78089	1944.15418	3636.87378
1165.09	151.93109	639.93125	1108.12959	1950.31614	3587.43852
1165.31	130.87559	619.89708	1085.48372	1922.05907	3549.22423
1165.529	138.2523	619.90171	1075.75226	1907.4574	3513.39149
1165.748	125.35787	607.73323	1060.40584	1886.30864	3480.6215
1165.968	118.51849	599.87218	1046.55674	1867.40455	3453.29066
1166.187	122.4728	595.75668	1039.25843	1855.60878	3423.91996
1166.406	125.90059	590.14296	1031.96012	1841.38124	3394.20916
1166.625	116.42857	583.031	1022.97732	1827.34075	3347.15286
1166.844	103.27088	569.55156	1002.95176	1802.26374	3329.68772
1167.064	103.2763	565.06153	997.15078	1791.21616	3311.87989
1167.283	114.86519	570.68453	995.28027	1784.65806	3307.67716
1167.502	126.98061	575.37114	996.96589	1781.46704	3287.82948
1167.721	130.93492	571.81748	991.1649	1770.23245	3244.85447
1167.94	109.35287	554.21791	972.07517	1745.15544	3201.19925
1168.159	99.88085	545.23316	956.54159	1726.2514	3189.51416
1168.378	110.67996	544.48868	956.16839	1721.18978	3179.8697
1168.597	118.84645	548.42617	955.23371	1715.9411	3150.15711
1168.815	110.16419	538.13046	945.87657	1700.96536	3293.78698
1168.805	116.0627	590.05636	920.66135	1777.5958	3265.63425
1169.033	107.9097	581.63316	910.36958	1763.55783	3238.6518
1169.26	112.12618	581.26339	902.32355	1750.26799	3208.95111
1169.488	101.86773	569.46899	890.90892	1734.35981	3198.97565
1169.716	110.55832	571.34671	892.22012	1727.42861	3180.8359
1169.943	107.14255	566.85657	884.73551	1717.31811	3161.67843
1170.171	107.67452	563.49019	882.49097	1709.63883	3128.5759
1170.399	95.31062	551.69578	867.1463	1693.54363	3118.93876
1170.626	105.58027	554.13535	867.89606	1690.35288	3077.33442
1170.854	85.32093	535.41124	848.43421	1667.52496	3074.83946
1171.081	103.22284	544.78051	854.23687	1666.01739	3068.60593
1171.309	110.33434	548.90571	855.54807	1665.07083	3038.90266
1171.536	105.0763	541.04436	846.75346	1651.21993	3015.66394
1171.764	91.3965	530.56098	834.4031	1636.24686	3000.92523
1171.991	93.77071	526.44542	827.47993	1625.76232	2981.42765
1172.219	95.61859	523.26633	822.98965	1618.45708	2981.65352
1172.446	114.04686	533.01018	832.90949	1620.68991	2970.31664
1172.673	111.94699	532.45312	828.04491	1614.69386	2948.43834
1172.901	108.26807	525.71553	822.24462	1602.33907	2934.37984
1173.128	110.64229	523.47286	818.12862	1597.09109	2916.9211
1173.355	110.64787	522.35393	811.95403	1585.85847	2888.58082
1173.583	103.02123	512.43242	801.28798	1572.56858	2858.19733
1173.81	96.44729	504.94565	791.3705	1557.40854	2841.7589
1174.037	94.34743	500.83009	785.00876	1547.85911	2831.78244
1174.264	101.4589	500.27303	786.69424	1541.86305	2829.62837
1174.491	104.88584	502.5253	789.68974	1544.84396	2822.37453
1174.719	107.26009	506.27592	787.0709	1539.40892	2807.63583
1174.946	106.73931	500.84933	781.83203	1534.34797	2778.61355
1175.173	95.95447	490.36593	769.66882	1518.25282	2792.10426
1175.4	111.48774	499.36063	778.84008	1527.21838	2756.2799
1175.627	95.1761	484.56957	764.24398	1506.0737	2755.14615
1175.854	98.60304	488.32017	765.55518	1506.99739	2757.07332
1176.081	109.39905	498.06402	770.7964	1511.47446	2741.6552
1176.308	105.19374	490.38996	763.49895	1502.86013	2718.07459
1176.535	99.40934	481.59217	755.64006	1487.51306	2691.09293
1176.762	84.67679	470.35961	741.97969	1474.41024	2679.75606
1176.989	90.20918	467.36778	740.858	1470.65843	2676.23978
1177.215	89.68838	467.74715	740.85917	1468.02879	2667.28443
1177.442	94.6944	469.99943	739.73749	1462.03274	2655.26734
1177.669	97.85816	468.13134	736.37007	1458.09391	2627.26538
1177.896	89.44195	458.95896	729.25975	1444.243	2607.0858
1178.123	77.60439	450.91033	717.28368	1430.95316	2609.01119
1178.349	91.55855	457.28295	722.15062	1431.31585	2604.13708
1178.576	94.98549	457.10047	722.33894	1428.87317	2580.89657
1178.803	93.67517	450.55014	713.35718	1420.63288	2561.73551
1179.029	86.31166	446.05998	706.43401	1410.52243	2546.65829
1179.256	90.26497	444.37918	706.24805	1405.08744	2522.05736
1179.483	77.1115	433.89578	695.39484	1387.68315	2507.99786
1179.709	84.74931	435.77346	691.84027	1381.50013	2516.0477
1179.936	97.38759	442.70798	698.01722	1385.97721	2502.66841
1180.162	103.18314	442.90005	700.07699	1381.10332	2456.98184
1180.389	75.29153	420.992	675.37509	1355.47015	2428.29788
1180.615	68.1912	413.50521	665.08331	1344.61162	2415.60138
1180.842	71.09178	412.76086	663.58734	1337.49345	2383.85648
1181.068	62.41236	403.40117	652.92127	1318.03199	2378.98237
1181.295	70.83974	406.21532	652.17388	1317.2725	2384.30879
1181.521	95.05797	417.64475	662.09371	1324.74195	2373.31103
1181.747	96.11626	418.77327	661.53345	1318.37191	2344.96975
1181.974	90.33186	408.66445	651.42883	1299.28444	2297.58007
1182.2	65.59839	388.44199	627.66265	1273.09026	2287.60261
1182.426	72.70985	391.06882	630.0967	1270.08658	2265.0431
1182.653	68.24135	386.57868	622.42496	1260.1631	2268.66901
1182.879	89.03822	395.38607	630.84764	1263.70513	2261.75248
1183.105	90.62287	397.07646	629.5388	1259.01826	2228.98807
1183.331	84.31209	385.09472	619.24702	1243.48423	2213.90905
1183.557	77.73812	380.79185	610.45241	1235.80505	2210.73367
1183.783	82.74412	382.66953	610.64073	1233.54945	2185.45333
1184.01	70.64338	375.37005	600.5361	1220.44663	2159.15009
1184.236	68.28031	367.69597	593.98722	1209.40108	2148.15232
1184.462	66.70679	363.76767	588.5612	1202.65699	2150.4186
1184.688	80.66095	371.63861	597.54531	1205.63796	2146.56302
1184.914	83.03514	375.01461	595.11361	1201.51216	2114.47881
1185.14	70.14483	361.53456	580.8918	1182.9858	2094.63834
1185.366	66.72903	355.73337	576.02722	1175.30662	2082.28015
1185.592	65.68187	353.67797	574.15695	1168.00147	2083.52433
1185.817	75.42511	356.86665	575.65527	1170.2344	2073.20756
1186.043	77.53612	356.49686	573.03642	1168.72688	2065.27073
1186.269	78.06804	356.87622	570.60472	1162.35684	2051.21202
1186.495	78.07361	353.13522	567.42444	1153.18149	2024.90958
1186.721	65.18329	343.02638	556.94552	1142.69701	2004.047
1186.946	66.76792	337.78704	553.39094	1132.58661	2002.91304
1187.172	67.56302	341.16303	553.20497	1130.14399	1994.9762
1187.398	69.67403	337.9839	549.46326	1128.26243	1986.01906
1187.624	72.04823	339.67428	548.71586	1122.64046	1977.06012
1187.849	76.00148	339.49176	548.90417	1118.32769	1961.64179
1188.075	66.26934	333.1287	540.85813	1108.77831	1950.98413
1188.301	71.53852	328.82583	538.61357	1104.6525	1938.62415
1188.526	65.75408	328.45602	537.11758	1101.08781	1927.28707
1188.752	64.18055	326.58791	530.19441	1093.22161	1922.74949
1188.977	68.13381	328.65285	528.88557	1089.84394	1904.61033
1189.203	65.77074	324.34998	527.0153	1084.40899	1885.78838
1189.428	55.77539	315.73944	517.65924	1073.55051	1887.71535
1189.654	66.04502	319.49001	519.34472	1071.66895	1854.94914
1189.879	48.6806	305.26078	507.18149	1059.87538	1870.81858
1190.104	68.42472	320.24869	518.22419	1067.71891	1845.19713
1190.33	55.53441	306.58135	505.68668	1052.93296	1837.93872
1190.555	58.17176	307.89714	506.06214	1051.42549	1839.52558
1190.781	63.44094	313.33332	509.24477	1053.09732	1842.47028
1191.006	67.65738	315.96013	509.62023	1052.52495	1837.93349
1191.231	71.34745	314.092	509.80855	1051.76556	1787.82277
1191.456	42.66624	292.55849	486.79094	1023.5142	1792.13047
1191.682	52.67269	297.2455	488.8507	1025.37305	1788.27309
1191.907	60.0473	300.43419	493.71763	1026.8579	1808.90399
1192.132	79.00188	312.42547	503.82461	1038.0678	1798.58542
1192.357	77.42833	310.18276	500.08289	1028.8925	1776.36323
1192.582	63.74845	301.19763	491.10112	1020.09125	1768.7655
1192.807	69.28079	303.63716	490.91514	1019.51888	1732.25894
1193.032	47.17911	283.97654	471.45328	1000.2445	1746.08776
1193.257	64.29142	298.028	481.7474	1005.84379	1763.65771
1193.482	79.82464	305.14976	492.7901	1016.30561	1726.47095
1193.707	61.67068	291.66969	476.50969	998.15335	1693.36543
1193.932	41.41127	275.56757	460.22929	978.69194	1695.63071
1194.157	50.89133	278.38167	462.1019	978.30659	1685.31215
1194.382	46.15961	275.76439	459.48305	974.36786	1678.39463
1194.607	50.90241	279.88952	462.29139	976.22676	1693.58386
1194.832	68.01472	288.3223	469.02976	981.07797	1652.31585
1195.057	43.28123	267.72523	449.5679	960.49445	1650.49809
1195.281	52.2349	270.91389	452.75052	958.23895	1677.59175
1195.506	79.34809	289.64759	471.09186	975.62051	1653.66904
1195.731	63.56276	279.35144	460.61293	963.07885	1654.2338
1195.956	71.99009	281.2291	462.85984	959.8882	1622.48691
1196.18	54.09929	268.87274	446.39228	944.16725	1607.74779
1196.405	58.57891	266.81732	443.02485	937.2362	1622.25681
1196.63	67.26942	274.87553	450.69895	945.82781	1591.19012
1196.854	52.53679	265.32851	437.97428	929.35878	1594.47651
1197.079	58.06913	267.58075	440.96976	931.03065	1596.3999
1197.303	68.60189	272.26773	446.39812	934.01172	1584.04151
1197.528	60.18563	263.84447	438.72636	926.70662	1560.117
1197.752	53.34843	256.35763	427.87315	912.85587	1540.27632
1197.977	43.08991	248.68353	421.32426	903.8676	1514.6513
1198.201	30.72591	237.6382	411.03247	890.20387	1517.93768
1198.426	38.3637	242.51249	413.46652	893.93296	1507.95744
1198.65	29.94741	239.5206	407.10477	885.5058	1515.32507
1198.875	44.16473	247.01694	414.59172	892.22722	1522.69012
1199.099	60.75066	257.13531	422.26581	895.95636	1498.0862
1199.323	45.22848	243.65521	411.22545	885.09793	1505.11373
1199.548	55.49808	251.15155	414.96951	887.70491	1504.31629
1199.772	59.97767	251.15629	418.52642	889.37683	1517.4639
1199.996	76.82678	259.02719	427.32338	894.60214	1506.12403
1200.22	74.99002	258.28277	424.14309	891.9726	1479.81959
1200.444	60.25739	246.67558	411.04414	877.37376	1469.50182
1200.669	57.63112	242.18539	406.55384	870.06867	1453.0596
1200.893	56.05755	241.44098	400.37923	863.51171	1448.86191
1201.117	51.06262	238.07451	399.81896	861.06919	1435.48142
1201.341	45.80451	233.39702	393.45721	854.88626	1413.25822
1201.565	34.75641	221.04066	382.41685	840.84849	1425.38552
1201.789	46.60507	231.90819	391.21381	850.7493	1415.40606
1202.013	44.50514	229.10359	388.4078	844.19234	1418.69066
1202.237	54.24835	234.72701	394.02331	848.66956	1426.73671
1202.461	60.57021	239.2267	397.01878	850.71553	1414.03643
1202.685	62.15481	239.41873	393.27706	846.77685	1387.39188
1202.909	45.05355	225.18948	382.98527	832.55206	1387.27544
1203.133	48.7436	226.87983	384.67074	834.78504	1379.33482
1203.356	44.01183	222.01503	379.99328	828.41515	1375.81813
1203.58	48.7546	223.70537	379.8073	828.77793	1371.96054
1203.804	49.81284	223.33554	379.05989	822.78203	1345.6561
1204.028	39.2911	215.8487	368.95525	814.54188	1360.84254
1204.251	50.87656	223.53229	378.50078	819.20618	1373.99095
1204.475	66.93612	230.27945	385.42629	827.79785	1341.22453
1204.699	44.30806	215.11375	370.64304	808.89755	1314.23809
1204.922	37.73402	208.56334	358.4798	799.34832	1329.42712
1205.146	46.68769	214.93592	366.34104	802.32938	1349.0367
1205.37	64.8527	229.54924	379.62947	816.90569	1340.75597
1205.593	61.43683	223.37341	376.44917	811.4709	1344.72157
1205.817	73.54868	230.30786	380.9418	816.50919	1339.16168
1206.04	69.86963	226.94137	377.94865	809.39121	1300.95439
1206.264	47.76793	212.33754	358.67393	790.86496	1289.61273
1206.487	42.50979	207.66003	354.74505	785.80421	1283.0351
1206.711	41.46258	205.79188	352.68763	780.55638	1281.89656
1206.934	44.88943	203.36183	355.12166	781.10624	1280.4187
1207.157	47.00036	206.92505	353.99996	782.21715	1272.82077
1207.381	49.11132	204.30774	354.00112	777.90443	1279.50461
1207.604	58.59133	210.86759	359.05518	782.00766	1271.90489
1207.827	58.59682	210.68502	357.37204	776.75989	1281.99235
1208.051	70.97185	217.43218	361.30324	782.35924	1235.9601
1208.274	39.13242	193.83844	339.78278	759.53157	1230.7411
1208.497	45.71743	193.2813	338.84822	757.83718	1216.6794
1208.72	32.82705	188.97836	332.86075	750.34517	1232.54684
1208.943	45.99159	199.09671	339.41197	753.88734	1219.50724
1209.167	41.52302	193.85735	338.29027	750.69674	1222.44995
1209.39	46.79214	197.42057	339.41429	751.62063	1221.6523
1209.613	52.06125	198.36174	342.59691	753.10559	1216.09319
1209.836	52.32992	194.0588	337.54517	748.41887	1216.99607
1210.059	59.70447	199.6822	344.28353	750.27787	1194.43177
1210.282	43.9191	189.94788	330.81028	738.67141	1191.25339
1210.505	51.55684	192.38736	333.80576	740.15636	1184.33387
1210.728	43.66689	188.08442	329.68974	732.66435	1187.61747
1210.951	51.83099	190.89849	331.93663	735.0844	1184.7792
1211.174	57.88965	194.83628	333.43495	737.31744	1182.27924
1211.396	55.2633	194.4664	332.50038	733.19184	1185.56363
1211.619	65.53285	199.71523	334.37298	737.85613	1182.38526
1211.842	62.64335	197.0979	335.12272	734.29154	1166.62304
1212.065	52.64795	192.79496	325.76665	723.99422	1152.21944
1212.287	47.65297	184.55893	323.33493	718.18544	1139.17885
1212.51	37.65758	175.94834	312.66885	709.01025	1138.3812
1212.733	44.50578	179.88614	316.97433	710.30818	1170.23352
1212.956	70.03983	199.18166	333.25707	727.87687	1124.88048
1213.178	40.30583	177.08622	311.92374	704.48819	1111.49978
1213.401	46.1013	178.21468	309.30488	699.42744	1109.33992
1213.623	40.0536	174.09901	307.62173	698.48118	1109.22327
1213.846	37.1641	173.91644	306.31288	698.09593	1102.64207
1214.068	39.27501	171.29909	306.31404	693.59629	1085.86033
1214.291	29.80598	162.50121	295.8351	684.79513	1099.34525
1214.513	44.81276	175.0543	307.62636	695.63114	1080.86299
1214.736	31.92238	165.88184	296.02456	680.84534	1089.92657
1214.958	44.56053	170.75606	303.69864	686.44479	1062.60161
1215.181	32.19651	159.14884	290.22539	677.08258	1048.53812
1215.403	18.25337	153.16028	282.74077	667.53339	1074.60768
1215.625	43.52422	171.51934	300.33351	682.1098	1051.02386
1215.848	30.10747	158.60109	288.7317	669.38123	1065.5291
1216.07	39.0611	165.34821	294.16005	674.04557	1049.42578
1216.292	34.3293	160.2961	289.29545	667.86275	1029.58131
1216.514	25.91297	153.55838	279.93937	660.37078	1041.02819
1216.737	36.18252	160.11823	286.30345	665.2221	1040.90896
1216.959	41.4516	161.80853	287.9889	662.0316	1030.2473
1217.181	35.66708	158.8166	286.11861	658.46706	1032.50959
1217.403	40.40981	160.31962	287.42978	662.00928	1036.8125
1217.625	43.83663	160.6989	287.80522	662.93323	1039.07479
1217.847	48.84253	167.25872	289.86497	661.79995	1039.29646
1218.069	55.16434	168.01258	294.73188	662.72389	1007.88846
1218.291	30.43078	148.91376	277.89002	647.75112	994.50597
1218.513	24.38308	145.35997	271.71541	639.6981	992.68701
1218.735	25.70444	146.86298	269.65797	637.25568	1012.2946
1218.957	42.5535	156.98131	281.82352	648.65275	1004.35377
1219.179	47.03304	155.11311	279.20465	644.71417	983.14889
1219.401	32.03718	146.87708	269.28715	632.92074	996.97292
1219.622	46.2544	157.93183	281.0784	643.7568	997.53548
1219.844	46.78623	156.62551	282.38957	645.24181	981.09205
1220.066	37.05399	147.45303	272.28492	632.32626	970.7705
1220.288	35.21718	146.89586	269.10462	628.20066	981.53359
1220.509	48.38168	156.45229	279.21157	637.54056	985.15709
1220.731	49.96623	155.52055	279.39987	638.65152	977.89647
1220.953	44.18171	150.28114	274.53527	629.47637	960.09084
1221.174	36.55489	145.97817	268.1735	623.2936	961.67371
1221.396	41.03444	150.47781	271.91755	625.52669	943.86987
1221.618	31.3022	140.36889	260.69003	616.72558	965.85639
1221.839	50.51986	151.42364	273.97844	624.19528	960.29708
1222.061	50.26214	153.48852	273.97959	623.9971	937.04979
1222.282	37.10852	142.63042	262.37778	613.32585	912.10456
1222.504	17.63858	128.40112	247.22023	599.10116	906.20256
1222.725	19.74947	127.84393	248.34424	594.78858	925.80915
1222.946	35.80896	140.77158	258.63834	605.62465	925.3514
1223.168	37.13033	143.02375	257.70377	606.54859	916.38847
1223.389	33.71441	136.09872	254.33632	601.48794	914.22841
1223.61	36.61484	135.91611	257.89322	601.47683	899.14619
1223.832	26.61942	132.17502	248.91143	592.11466	901.40669
1224.053	33.20439	134.98904	251.71975	593.97376	908.76953
1224.274	40.84208	138.17764	254.34092	599.19922	906.26937
1224.495	42.68979	138.93148	254.52922	599.56215	876.56268
1224.717	21.64076	125.26405	238.43594	582.71918	880.1836
1224.938	27.43619	129.20181	241.24426	583.26913	883.4652
1225.159	36.1266	130.33022	246.29831	585.68928	890.82805
1225.38	42.44839	137.07732	252.47523	591.28878	870.98258
1225.601	28.24205	126.4065	241.06056	579.86944	875.2845
1225.822	34.56383	129.5951	242.37172	577.80112	902.03327
1226.043	56.93967	145.70667	259.40303	595.18288	886.94926
1226.264	52.47103	141.96556	256.03557	590.49627	857.58089
1226.485	29.57971	124.36503	239.38086	573.09229	860.18228
1226.706	28.00606	125.30616	237.88485	569.5278	858.36232
1226.927	30.11695	124.74897	237.69885	568.02053	848.37987
1227.148	31.17511	124.00449	238.63573	566.8873	861.86459
1227.369	45.39233	132.2499	244.06407	574.16998	865.1444
1227.589	45.39774	132.06727	245.93666	573.41084	853.12212
1227.81	36.45503	126.82785	239.94918	565.54489	831.91624
1228.031	30.4073	119.90282	231.52883	557.30489	805.6088
1228.252	12.25324	107.35911	217.30699	543.64131	813.30996
1228.472	16.46955	112.046	221.23817	547.7447	813.87153
1228.693	19.89634	113.92357	224.23363	547.35955	820.55417
1228.914	30.16585	119.92151	229.10054	552.58501	818.39232
1229.134	31.48717	117.86599	226.48166	549.95567	845.14188
1229.355	53.59982	133.41568	244.44868	564.71916	832.77691
1229.575	42.81481	127.42708	237.89977	558.53643	821.77494
1229.796	44.66252	121.06392	231.72515	551.97962	812.1308
1230.016	38.35158	121.25587	228.54484	549.35028	785.14395
1230.237	17.30253	109.83589	216.75588	533.62948	803.72844
1230.457	33.09881	117.7067	225.17853	541.66029	810.41187
1230.678	38.63106	120.52072	227.42541	543.33236	796.68648
1230.898	32.84649	118.27791	223.87081	538.83282	785.68272
1231.118	31.53599	116.97154	224.43339	535.64242	773.66044
1231.339	21.27737	108.92278	215.26445	526.65435	775.57984
1231.559	25.2305	109.67659	215.2656	525.33415	783.62189
1231.779	30.76272	114.73806	218.26105	530.37264	803.22748
1231.999	49.98035	128.97671	232.67233	541.76981	775.56042
1232.22	32.61584	113.99824	217.88906	528.85431	774.07878
1232.44	32.62125	113.81561	217.70306	528.65623	763.75523
1232.66	24.73123	108.95074	212.46415	520.22927	762.61448
1232.88	28.68436	110.26642	215.64675	517.78695	762.83415
1233.1	31.32159	110.08379	214.15074	519.64609	769.17568
1233.32	45.01242	116.269	221.26338	525.24564	768.03494
1233.54	39.49103	116.64823	219.58022	524.29948	766.55409
1233.76	38.7069	116.4656	217.52278	523.35333	765.75344
1233.98	41.87049	115.53381	217.14963	521.28505	736.72418
1234.2	15.29461	100.36803	201.05634	502.57197	747.82717
1234.42	29.77499	108.42613	211.16329	510.60278	743.96559
1234.64	32.67539	108.2435	209.66728	510.40471	751.32744
1234.86	36.36534	111.99394	213.03703	513.38597	751.207
1235.08	41.63438	114.99523	215.47105	514.49704	709.5921
1235.299	10.05804	93.64888	193.57628	491.29553	738.72139
1235.519	32.69703	108.82398	207.42612	505.12396	735.19992
1235.739	34.80789	109.20321	208.92442	503.99078	733.71906
1235.959	33.76058	111.45534	208.92556	503.23165	727.13486
1236.178	31.9237	106.96503	206.49382	499.29322	729.73605
1236.398	33.77138	107.15698	208.17927	500.5913	746.96091
1236.618	50.35721	119.14816	217.53764	510.11827	708.40695
1236.837	26.6763	102.67133	201.2572	490.09611	703.18575
1237.057	21.94445	98.36833	196.95402	487.09273	701.0229
1237.276	27.21346	97.24923	197.32945	486.14662	691.38034
1237.496	16.69163	92.94623	190.40624	479.9639	693.63884
1237.715	17.48656	96.88395	190.96882	479.20481	682.97598
1237.935	16.17607	91.83179	188.53708	475.64037	688.29541
1238.154	24.60326	95.39492	194.90113	480.86593	696.33647
1238.373	30.39863	101.95469	199.01945	484.03426	730.56732
1238.593	61.98578	121.99931	218.67077	503.09926	688.27221
1238.812	27.25126	98.03091	193.59454	478.02755	680.32839
1239.031	21.99303	96.53723	191.72424	471.65786	658.10199
1239.251	9.36575	86.61555	179.37384	462.66984	644.37561
1239.47	3.58116	82.12524	172.26349	454.24292	659.89896
1239.689	18.06151	87.93585	181.62185	461.71272	690.38687
1239.908	40.96366	106.10755	202.20889	479.28161	680.40242
1240.127	35.44224	103.30285	196.5957	473.66	670.41977
1240.347	32.0263	100.68545	192.29251	468.5994	654.65276
1240.566	17.55673	90.01459	182.93643	458.11526	650.79018
1240.785	19.66757	86.64802	180.1304	452.11961	660.19166
1241.004	27.83157	95.26797	188.92733	459.02835	639.32389
1241.223	12.04609	86.28272	179.00981	448.35719	644.64411
1241.442	18.89419	89.47127	181.44383	451.52553	671.73099
1241.661	42.05952	106.89382	199.59798	467.9723	659.02571
1241.88	34.43266	99.21959	191.9262	461.41558	654.48293
1242.099	34.70123	99.03694	188.93302	456.35503	649.93835
1242.317	26.54798	94.17203	183.88125	451.85559	668.86353
1242.536	39.71242	102.97927	193.61391	464.56195	653.43742
1242.755	34.98055	98.86354	188.74929	457.25716	636.31079
1242.974	25.51142	92.12576	183.32324	448.08217	638.91018
1243.193	28.14862	93.62871	184.44724	449.3803	650.01039
1243.411	42.62895	104.87068	193.8056	456.47611	640.36684
1243.63	34.73891	97.75832	186.50811	449.9194	632.08291
1243.849	29.21749	93.4553	181.2692	444.29779	638.08155
1244.067	31.32831	94.58366	187.07181	445.97001	614.49374
1244.286	17.12191	84.28738	173.97283	434.36375	612.32989
1244.504	16.8641	82.98097	172.28967	432.85664	638.73735
1244.723	32.66036	96.84502	187.8238	446.12406	609.3652
1244.941	15.82213	82.42835	171.91765	432.08659	614.34611
1245.16	23.19659	90.11185	176.5974	433.94579	616.26351
1245.378	26.62331	91.80207	177.34711	435.43099	612.74183
1245.597	25.83916	90.30839	175.10252	431.67958	617.72016
1245.815	29.26588	92.74777	179.78226	435.22201	619.63835
1246.033	33.48214	95.9363	181.65484	433.34085	601.4922
1246.252	20.85483	85.45273	171.36303	424.72692	621.095
1246.47	33.22971	95.38368	181.28283	435.00207	625.73403
1246.688	40.07779	97.82306	182.59397	439.29257	610.64881
1246.907	30.60866	94.45649	175.10933	430.67864	608.82507
1247.125	31.66674	91.83905	177.73049	430.10662	592.71775
1247.343	22.46077	85.10125	171.55585	422.0538	612.32134
1247.561	36.15155	96.53052	179.6042	432.14193	611.1786
1247.779	35.63056	94.28766	176.61102	429.32567	609.69575
1247.997	33.53047	92.79396	178.85789	428.94068	594.26864
1248.215	27.48267	86.61803	173.43183	421.26189	586.32382
1248.433	21.43487	83.43872	166.69576	416.38841	557.29256
1248.651	-4.6147	66.77458	150.97675	400.1067	567.37324
1248.869	6.70746	74.45806	154.72078	403.46211	591.73829
1249.087	28.82004	92.25517	169.13204	414.85938	594.33668
1249.305	31.19403	90.57418	173.25035	418.77585	580.6101
1249.523	21.98806	82.52535	166.70143	409.03984	578.44704
1249.741	20.9407	81.9681	163.89539	408.46782	583.08606
1249.959	27.78877	88.90242	168.57514	411.26217	567.99727
1250.176	13.31915	77.85694	159.0319	402.83536	579.09905
1250.394	25.69403	85.16584	165.39594	409.74415	568.7735
1250.612	20.17259	80.67551	162.9642	405.43173	564.90993
1250.83	12.01934	78.43265	162.02961	400.55824	557.64352
1251.047	10.97196	76.75164	158.47499	396.80694	578.60832
1251.265	30.18954	89.30465	167.83335	408.20421	575.08485
1251.483	26.51037	86.68721	167.27305	407.25815	574.62052
1251.7	24.14708	87.62825	164.8413	406.49916	579.94054
1251.918	30.46879	89.13118	169.89534	410.78967	575.73508
1252.135	30.73732	85.57728	169.70932	407.22538	570.85198
1252.353	27.05815	84.08358	165.21899	404.40912	575.82931
1252.57	27.32667	87.83396	167.46585	405.89438	549.51967
1252.788	10.75162	71.91898	151.18541	391.29585	558.91836
1253.005	18.6524	77.72954	157.17516	397.45661	550.63243
1253.222	12.34139	74.55021	154.55627	392.20914	554.93214
1253.44	19.18946	79.98622	160.92032	396.87368	565.01104
1253.657	26.82706	85.79679	164.29005	401.35126	549.58293
1253.874	17.88424	76.6242	154.18537	389.18404	564.08397
1254.091	25.52183	83.93308	164.2923	396.46692	559.88108
1254.309	24.73765	85.24872	161.67341	395.52087	564.17821
1254.526	28.95389	85.81518	162.98455	397.56718	567.11571
1254.743	26.32742	85.81978	166.35428	398.30436	544.88552
1254.96	11.33144	72.71411	153.44244	385.20204	538.64022
1255.177	10.02087	72.71871	150.82354	381.45073	536.81627
1255.394	8.71031	72.7233	150.26324	382.37492	566.28188
1255.611	31.34922	87.52376	166.54594	396.95159	569.55949
1255.828	31.09138	87.15377	167.1085	396.94068	562.63398
1256.045	25.30674	84.16174	162.05673	391.13215	548.90639
1256.262	15.57438	76.67475	154.01064	385.51064	541.98088
1256.479	14.00063	75.7429	153.82463	384.75165	543.89807
1256.696	17.42732	76.12207	155.6972	384.36671	562.48035
1256.913	31.38127	88.67506	166.55271	394.45489	554.19443
1257.13	24.5439	83.81013	161.87523	390.32954	545.90672
1257.346	22.18058	79.88162	158.3206	386.39126	542.04293
1257.563	14.29049	75.57856	153.64312	382.82697	543.62002
1257.78	21.13854	76.5196	151.7728	382.255	548.59815
1257.997	20.35434	78.77167	156.63969	385.0494	558.33594
1258.213	25.62327	86.82968	164.12659	391.39723	554.13205
1258.43	20.36499	82.71391	158.70053	387.4589	546.86644
1258.647	14.05398	74.85235	152.52589	382.21143	551.16257
1258.863	20.11247	78.97729	157.20562	385.00587	544.23785
1259.08	16.95963	77.85815	153.83815	381.25456	549.89439
1259.296	19.59676	81.23393	157.58216	385.17113	554.87331
1259.513	26.44481	86.8572	162.6362	386.84341	536.04238
1259.729	9.08017	74.87526	151.40865	377.1075	542.38171
1259.946	13.03323	76.00359	151.59692	378.0317	542.25649
1260.162	13.03854	75.44629	152.72091	378.02084	548.25393
1260.378	18.83384	83.87889	162.45355	384.55569	539.28859
1260.595	10.15421	74.51901	154.59461	377.81206	561.61022
1260.811	29.89811	86.5101	164.32725	389.20943	556.72434
1261.027	28.32434	85.20365	162.45692	385.83221	551.49835
1261.243	22.80285	83.33533	159.46373	383.76413	542.1929
1261.46	15.43912	77.90853	154.22482	378.8907	549.20987
1261.676	24.65577	83.15721	160.40171	381.31111	562.68959
1261.892	29.66153	90.27878	167.32718	389.71616	566.3063
1262.108	31.24593	91.96895	167.3283	390.07934	539.99387
1262.324	13.35493	77.36496	153.10644	375.2939	560.61578
1262.54	28.09839	91.22894	164.89767	385.00809	531.58252
1262.756	7.57558	74.56476	150.86295	370.97072	555.60547
1262.972	24.95085	86.18127	163.21562	383.30319	523.17117
1263.188	0.7435	66.52046	143.00513	365.3384	527.80819
1263.404	4.43335	73.45474	146.74914	366.82371	547.40979
1263.62	22.33498	83.94752	157.97894	378.4081	538.10255
1263.836	12.86578	75.89865	154.23717	373.16068	531.51615
1264.052	6.29157	73.46846	150.12111	368.84836	548.05681
1264.268	26.29865	85.08497	160.41519	378.56255	536.70716
1264.483	15.25033	75.91235	151.62051	370.6969	535.56321
1264.699	10.25521	74.79318	151.62163	368.4418	535.77888
1264.915	9.47098	74.61047	151.8099	368.99201	545.85578
1265.13	15.52944	79.67183	158.54822	371.41246	542.3311
1265.346	16.85066	78.55267	155.74218	371.02757	542.54678
1265.562	15.80325	82.49032	155.93045	368.95949	541.40025
1265.777	17.65081	82.30758	156.68014	371.56696	523.93131
1265.993	7.39206	75.38244	147.13689	365.75848	516.3228
1266.208	-0.49808	70.14289	143.76941	359.38899	539.32623
1266.424	20.03536	84.56875	157.43209	370.22531	525.25575
1266.639	5.56569	73.33594	147.3274	362.54667	531.93419
1266.855	13.46644	74.46425	149.57426	364.96708	537.92984
1267.07	15.84036	79.7129	155.37685	369.63178	557.87233
1267.286	31.89973	92.64044	167.54237	379.90703	544.14195
1267.501	19.79869	84.02968	157.0634	372.78946	539.93528
1267.716	18.75125	86.09442	156.69023	370.16037	522.12624
1267.932	4.01842	73.17602	144.90124	359.48936	535.94428
1268.147	15.86687	80.29757	151.07813	363.40598	559.62612
1268.362	32.97893	93.78696	166.79939	379.10487	550.9981
1268.577	27.7206	91.73132	163.99334	373.8575	536.92841
1268.792	17.19865	82.93327	154.26294	366.92695	530.341
1269.007	9.04532	76.3827	150.14688	361.30554	534.97882
1269.223	13.7879	79.75848	153.70375	363.72594	549.13696
1269.438	23.79407	89.87666	162.50066	371.00892	519.4225
1269.653	0.11306	70.96498	143.41304	354.54034	542.42413
1269.868	22.48875	85.39082	158.94715	369.30413	546.72005
1270.083	21.17813	85.95724	159.88399	370.78948	538.43213
1270.298	15.9198	82.77787	153.89648	365.54211	535.92419
1270.512	13.29326	80.34764	154.83332	364.40924	547.36308
1270.727	18.56217	87.46918	161.3845	369.26096	531.93298
1270.942	6.19795	76.61095	150.90552	360.4602	540.65025
1271.157	12.51959	81.85961	154.27524	365.68596	536.44358
1271.372	10.94579	79.24211	153.90207	362.68283	542.44002
1271.587	14.8988	84.49076	157.45893	363.42011	542.99301
1271.801	14.3777	83.74613	155.5886	366.40167	546.94962
1272.016	18.85707	82.81424	156.15115	367.32597	546.82419
1272.231	16.23055	84.69168	157.27514	368.6243	543.63603
1272.445	12.81447	84.32163	154.65623	364.31209	548.61296
1272.66	13.34612	85.26263	158.02595	368.04168	566.85135
1272.874	25.98408	95.1935	169.25573	375.51173	548.021
1273.089	15.46213	85.83358	159.71248	368.02012	540.41149
1273.303	6.51923	79.65756	151.47923	360.71558	551.85039
1273.518	15.99905	84.53164	160.089	367.99856	569.74868
1273.732	29.68973	96.70998	169.63448	376.59073	547.17718
1273.947	9.43008	82.48054	157.47121	365.54574	558.6135
1274.161	21.80486	86.98001	163.64809	371.3326	561.548
1274.375	20.23104	88.85744	163.83635	374.87523	562.78378
1274.59	15.76225	89.23657	161.59173	372.8072	547.35189
1274.804	4.71391	81.00037	156.72708	364.56756	548.58588
1275.018	4.71917	80.06845	157.28963	362.87363	551.52038
1275.232	6.56671	81.19672	154.85786	364.92009	533.37024
1275.447	-6.85024	69.9639	144.37889	354.99722	552.62894
1275.661	13.41997	84.38972	159.913	366.95575	595.69571
1275.875	43.69107	109.11644	183.68147	388.82635	571.42191
1276.089	22.37867	93.38867	168.89816	377.96843	579.45797
1276.303	32.12163	94.89151	173.2036	380.95	564.02687
1276.517	17.38876	89.65194	164.40892	371.58823	558.45878
1276.731	13.44631	88.53274	160.47999	368.95919	561.39329
1276.945	15.29384	88.72456	163.47542	370.4446	568.06894
1277.159	17.40456	93.7859	167.03228	372.49107	562.16075
1277.373	15.04119	89.10819	162.35478	368.92693	545.70934
1277.587	1.09786	78.24994	152.43723	358.25602	544.5626
1277.801	-1.00232	78.44176	154.49693	359.18037	566.20103
1278.014	11.89879	88.93448	165.16528	368.14663	579.67955
1278.228	23.22085	95.86871	172.65217	376.36476	585.33489
1278.442	29.54246	98.86987	176.20903	379.53335	562.0814
1278.656	9.0196	88.76078	163.11003	367.92734	555.49121
1278.869	0.86623	81.64829	156.74822	361.18391	564.20827
1279.083	10.87238	88.02066	163.86083	366.78376	580.06673
1279.297	19.03626	99.07526	172.47059	374.25381	569.73539
1279.51	13.77788	91.77549	165.17306	369.75462	617.92447
1279.505	9.40917	98.43636	175.56691	399.21422	610.84108
1279.727	2.84198	92.44906	169.20378	395.27509	615.48731
1279.95	7.84268	94.51353	171.82553	398.63072	602.10145
1280.173	-0.56483	89.4625	167.52143	392.25994	612.1885
1280.395	3.91004	95.64645	174.07406	397.11198	612.41195
1280.618	4.96715	93.21692	172.01618	396.91373	619.09866
1280.841	8.91623	100.14989	174.82512	401.76572	606.05123
1281.063	-4.48652	89.10684	167.52606	393.15044	621.92448
1281.286	6.03522	93.60556	177.07365	400.43403	597.65181
1281.509	-12.36273	80.69003	160.22816	386.58141	618.96589
1281.731	3.68001	95.11298	172.20916	397.98006	630.75659
1281.954	11.83559	99.42445	179.69772	406.57298	630.29703
1282.176	8.94909	95.1224	176.14236	401.88567	619.63367
1282.399	-2.8762	89.69687	171.65108	396.63717	623.59689
1282.621	0.02123	93.07207	175.7703	400.17989	623.13813
1282.843	-0.76203	92.32777	172.58931	399.2335	650.23841
1283.066	22.90502	109.18499	186.06779	412.31552	654.20163
1283.288	20.80724	108.62794	189.06391	413.05254	648.30125
1283.511	15.02879	103.76416	188.87788	413.60247	651.58404
1283.733	17.40041	106.95211	188.69185	414.15246	652.48613
1283.955	16.61715	110.14006	189.25456	413.95425	643.18183
1284.177	10.04996	104.15276	183.82735	409.82808	635.24017
1284.4	4.27151	98.91448	178.58733	406.63709	635.46104
1284.622	5.85441	99.66818	181.77063	405.31661	644.86846
1284.844	6.38569	102.10713	186.45141	408.29819	656.31715
1285.066	17.43321	106.98033	190.945	415.02069	667.08542
1285.288	22.17099	114.66228	193.56675	420.99501	664.24517
1285.51	15.8667	111.29648	193.00635	419.67453	651.19853
1285.732	6.93335	102.68768	188.14069	410.68516	673.53583
1285.955	22.1874	116.36165	198.8114	423.39308	651.98307
1286.177	3.78943	103.63335	185.7096	411.78507	663.43176
1286.399	10.10464	106.8213	189.08008	417.38529	687.12634
1286.62	30.35386	117.68648	200.31233	428.40991	679.52389
1286.842	20.63179	114.50793	196.19542	425.03192	668.17832
1287.064	10.90973	109.64413	195.07346	420.7187	653.77082
1287.286	-2.23012	99.72458	184.59225	412.10342	659.09568
1287.508	2.50765	104.78503	185.15496	415.45909	667.48246
1287.73	7.24543	106.66223	190.02293	417.3184	678.93115
1287.952	13.03483	109.47568	196.76274	423.66681	680.51367
1288.174	14.61773	111.35288	196.95108	424.96497	671.54779
1288.395	5.42145	108.73606	194.33164	418.78134	660.54322
1288.617	-5.87805	99.19101	186.09666	411.66243	680.83745
1288.839	9.37597	106.87296	195.83143	421.56472	689.22244
1289.06	15.69116	114.18038	197.89162	426.04272	686.38298
1289.282	11.49012	113.06158	194.33626	424.1611	677.7591
1289.504	5.18584	108.01053	193.77585	421.34425	683.7626
1289.725	11.50103	114.38171	199.95411	424.32588	670.71675
1289.947	-1.37592	105.21116	189.09853	415.7106	678.42131
1290.168	7.04252	109.14809	197.14864	419.81451	696.33484
1290.39	17.30133	117.95354	204.45001	432.52249	705.06004
1290.611	28.87464	125.26097	208.19486	434.38184	672.28184
1290.833	-1.09121	106.35342	189.10314	414.73084	669.09958
1291.054	-10.02458	99.9916	184.79903	413.59746	670.68289
1291.276	-3.70937	102.6178	188.3567	416.76608	660.69637
1291.497	-11.85402	99.81373	184.61415	411.33064	672.48428
1291.718	-3.17268	104.3124	190.23085	416.55682	707.40847
1291.94	18.65401	120.23335	209.69925	433.37981	709.32941
1292.161	25.49501	125.10653	209.88758	435.61326	699.6839
1292.382	15.2471	120.24271	203.52444	428.30735	670.64803
1292.604	-8.14609	101.89691	187.61487	411.275	682.77536
1292.825	5.00466	109.76609	195.66497	418.37164	676.8722
1293.046	-1.03674	105.65127	191.73524	415.3678	699.88713
1293.267	21.31573	121.38494	207.08556	428.07583	703.85014
1293.488	20.26954	123.44937	209.14574	432.74087	695.56727
1293.71	11.07328	117.08757	199.78765	425.43492	690.34374
1293.931	6.34641	113.34725	197.35539	422.61812	699.40994
1294.152	13.18741	118.59493	205.77987	428.96658	684.32103
1294.373	6.09438	112.23311	196.42176	420.53839	675.69615
1294.594	0.31588	109.80354	194.92543	417.3475	681.02001
1294.815	-0.20449	108.49747	193.4291	415.09184	701.31325
1295.036	13.47207	118.80089	206.72039	427.98692	704.25562
1295.257	16.89529	123.11232	207.65746	430.40741	691.20798
1295.478	5.33286	115.06525	199.0481	418.42535	682.92153
1295.698	4.02374	109.07791	196.42865	417.85315	688.24618
1295.919	3.76627	112.26584	197.7401	416.34568	697.99281
1296.14	9.29274	116.95177	202.0465	422.32005	702.29603
1296.361	16.39665	120.88869	202.98358	424.55349	701.15585
1296.582	12.98431	120.70612	204.10784	425.10352	697.9726
1296.802	14.30425	123.70678	206.54239	423.40905	684.92575
1297.023	5.10797	115.65971	199.05613	418.53474	684.46599
1297.244	-2.77377	113.41739	199.99321	414.78272	688.76742
1297.464	4.0672	114.3583	200.36872	417.3903	689.32909
1297.685	6.7017	115.86097	202.42891	419.24966	695.33338
1297.906	13.01689	118.6744	201.8685	421.4831	705.41843
1298.126	15.38846	119.80256	203.55431	423.15546	692.37158
1298.347	7.50671	114.56424	200.18613	419.02934	694.29152
1298.567	9.08957	116.0669	202.24631	420.3276	692.81191
1298.788	6.20304	116.07157	201.6859	418.63308	689.28845
1299.008	6.73426	115.70173	200.93831	417.87384	695.29353
1299.229	8.31714	118.51516	200.00353	419.3591	693.47113
1299.449	12.26615	117.58357	199.06875	419.53509	678.72321
1299.67	-4.0286	108.60025	192.70561	410.17168	691.18976
1299.89	12.01409	118.52915	202.25319	415.95905	673.03792
1300.11	-6.64684	104.49006	188.96419	405.09932	699.79599
1300.331	6.24101	120.59824	202.0683	417.05916	679.60209
1300.551	-5.05855	110.30415	194.95641	409.56626	681.52282
1300.771	-0.32082	112.9303	195.51911	411.05157	692.28909
1300.991	9.67503	118.17796	201.32299	415.52962	704.076
1301.211	12.83532	121.74037	207.68842	420.00767	709.06044
1301.432	20.20213	126.0518	209.93579	423.36339	662.67014
1301.652	-11.60411	106.02071	189.53377	400.34566	674.79726
1301.872	-3.7115	110.70661	192.90424	405.75894	689.30587
1302.092	5.49563	116.14152	197.7722	412.48155	713.00024
1302.312	23.11576	131.68793	213.87125	425.75076	709.13735
1302.532	21.80664	129.25833	212.5621	424.05629	697.44956
1302.752	11.55871	120.83674	204.13992	415.81521	704.13328
1302.972	21.55457	127.2079	210.13099	420.4803	672.37292
1303.192	-6.57099	110.36006	192.72392	404.57032	697.76835
1303.412	9.73461	121.03796	204.33054	415.03385	718.06059
1303.632	29.45799	132.83937	216.12434	426.61965	686.64045
1303.852	11.58579	122.91978	203.58409	413.14127	663.72563
1304.072	-11.01874	107.56994	189.54635	398.16653	673.12926
1304.291	-6.01813	110.57057	195.16304	401.52235	673.34972
1304.511	-1.80621	110.94973	193.10515	401.88539	677.99216
1304.731	2.66861	117.32089	199.2834	405.98934	695.22247
1304.951	16.60805	123.50479	206.39758	414.39536	663.12012
1305.17	-7.83684	105.72068	188.42895	396.24088	669.1242
1305.39	-0.20715	113.02809	194.23283	400.34484	708.12815
1305.61	25.30017	133.44299	216.32181	421.28295	689.97452
1305.829	11.89735	123.14888	205.46622	410.42326	699.38073
1306.049	21.63029	128.77104	210.33417	413.40495	675.10327
1306.268	3.49515	116.04268	195.36051	401.61003	670.22054
1306.488	3.76347	114.54933	194.42573	400.66375	688.13128
1306.708	17.44001	123.91649	205.65797	409.6309	667.25595
1306.927	6.14043	114.37138	197.42297	398.02304	677.3408
1307.146	6.67163	120.36801	200.60625	401.00477	689.80893
1307.366	17.71911	125.61567	205.84858	408.28851	677.43893
1307.585	12.72928	119.81556	199.29824	401.73089	662.69001
1307.805	1.95554	112.70471	192.56072	393.11571	648.61894
1308.024	-6.18917	108.58985	188.81816	386.184	635.90952
1308.243	-19.32909	99.41924	178.33694	376.44659	642.93424
1308.463	-9.85905	104.2924	182.83052	381.29873	635.66743
1308.682	-17.74085	101.30103	181.89574	376.61157	651.87611
1308.901	-3.01271	110.66817	189.00991	384.08241	670.46628
1309.12	10.4009	117.97555	197.80874	393.23666	648.23089
1309.339	-0.89868	108.80494	188.26345	383.6863	656.27625
1309.559	8.83427	116.11235	193.50577	389.84777	664.31903
1309.778	14.36069	119.30023	197.81216	392.45541	681.20814
1309.997	32.50661	130.35262	209.41878	401.04852	678.7051
1310.216	25.67643	128.672	207.36088	398.79296	659.87184
1310.435	14.11395	117.44164	199.12588	388.86851	651.24497
1310.654	9.38703	114.82478	193.88583	385.49067	647.7213
1310.873	5.44882	113.51866	190.70483	381.92579	645.21826
1311.092	7.03165	112.7743	190.14441	380.41841	635.57076
1311.311	0.9902	109.78294	186.40185	376.47944	615.71686
1311.53	-12.67554	99.67607	175.35907	363.7493	639.41022
1311.749	2.31551	110.91571	189.96064	375.1481	630.78157
1311.967	-0.04529	108.11157	185.65652	372.5185	642.56827
1312.186	10.21345	114.85721	192.20914	377.74478	648.23035
1312.405	16.52859	118.0451	195.01805	381.66175	645.72731
1312.624	16.00816	117.86248	192.96015	380.52846	627.57448
1312.843	0.76499	106.63212	183.97641	368.73355	631.5337
1313.061	8.13173	111.87973	186.41095	371.52828	621.88698
1313.28	0.51284	108.32662	183.04276	366.27999	625.50778
1313.499	8.93123	111.32726	187.53634	369.07467	624.36381
1313.717	4.73009	108.89762	185.10407	368.12848	607.91283
1313.936	-2.62589	102.16126	178.74091	359.88745	621.39802
1314.154	11.57641	111.71562	186.97819	366.98424	637.94771
1314.373	24.72711	122.95526	195.77702	376.69963	611.62797
1314.591	4.4887	105.35838	181.17772	362.09908	597.21827
1314.81	-8.38832	99.37101	174.4402	352.17463	607.64154
1315.028	2.92201	107.05288	178.74659	359.45847	634.0574
1315.247	25.01153	120.72676	195.22001	372.91479	626.10917
1315.465	23.17655	117.36088	191.47745	369.537	637.89408
1315.683	31.85782	125.22999	195.97102	375.51152	631.98971
1315.902	28.97124	123.92388	195.59779	371.57254	600.90699
1316.12	7.94411	106.88874	182.49597	353.04402	593.98019
1316.338	1.37682	102.96111	176.13281	349.1051	590.1171
1316.557	3.48546	105.0255	175.01084	348.53295	591.69483
1316.775	2.7021	105.21736	175.01198	350.01836	595.31463
1316.993	11.38337	106.34548	177.82088	351.31673	589.40847
1317.211	7.97096	104.85209	176.88609	349.24826	600.51295
1317.429	17.17804	115.15545	184.00026	354.84869	598.34913
1317.647	17.70922	113.28757	182.87828	353.71546	611.15468
1317.865	27.44211	118.72243	191.48993	359.68998	570.54858
1318.084	-1.73509	99.62757	168.09294	337.42048	568.04376
1318.302	-1.20391	100.75569	166.59659	335.91316	556.35398
1318.52	-4.87923	92.8958	163.78995	331.22605	574.60294
1318.738	6.4311	102.07567	173.71189	339.44512	568.35477
1318.955	3.28156	102.26751	167.7231	335.50624	569.93408
1319.173	9.59668	103.39563	173.33978	335.49529	575.59516
1319.391	15.12307	104.89824	174.27684	339.4123	569.34879
1319.609	12.76228	104.15386	171.28301	335.66042	578.412
1319.827	20.91774	111.08672	177.83562	342.19608	558.5571
1320.045	9.61814	100.04359	168.10313	328.34371	560.81426
1320.262	8.57185	102.66968	171.28641	330.7644	554.22846
1320.48	4.37072	102.11255	167.35666	327.19957	560.56996
1320.698	10.94874	103.61516	169.04245	330.92953	563.50934
1320.916	17.00095	107.55203	171.66418	334.09836	561.00352
1321.133	17.00629	106.43312	171.66531	330.72063	565.98496
1321.351	23.3214	114.86398	178.59229	333.14127	566.54105
1321.568	26.74452	111.12358	176.53438	334.25264	552.13036
1321.786	16.23364	102.32744	172.79181	326.38575	542.82206
1322.004	9.66635	99.33606	165.30555	321.69864	526.36751
1322.221	0.46997	93.5359	157.07053	311.0261	533.05002
1322.439	7.3109	95.03852	161.56411	315.3172	564.90571
1322.656	37.28755	112.83186	182.15559	332.88863	524.29682
1322.873	4.1667	94.29871	158.5714	310.80628	520.77294
1323.091	2.59463	95.05232	156.5135	307.61554	518.60733
1323.308	3.9145	93.18442	153.70685	305.92122	515.42366
1323.526	1.29081	92.81453	153.70799	303.47867	511.8972
1323.743	2.08487	91.32113	154.08349	304.40299	497.82492
1323.96	-6.84861	83.46122	147.15877	294.85273	517.77395
1324.177	11.29726	94.70081	156.70633	305.12936	498.94048
1324.395	-2.89431	88.15168	148.8457	292.96041	508.68233
1324.612	10.25635	93.58652	153.33926	300.2443	489.16665
1324.829	-6.0385	82.54337	140.61181	289.38472	477.81608
1325.046	-16.54941	74.87071	134.8102	281.89197	507.29107
1325.263	11.5869	95.4728	155.58887	298.34112	483.0124
1325.48	-3.91923	82.18265	141.55112	285.61108	493.77568
1325.697	10.28305	91.17524	148.10373	291.02451	486.84788
1325.914	-3.11983	85.74959	143.05086	288.02086	469.03326
1326.131	-11.00168	78.26418	137.99799	278.8447	480.13675
1326.348	1.62316	84.82252	143.42749	286.31564	481.71428
1326.565	4.78338	87.44862	143.99017	285.55655	476.48754
1326.782	2.15966	85.95521	142.681	283.30109	478.40528
1326.999	6.10859	88.58131	145.86428	283.85132	481.68387
1327.216	10.58334	88.9604	147.55007	284.96269	487.68416
1327.433	14.53227	94.02074	151.10771	286.82224	488.23926
1327.649	18.48118	95.89781	152.23195	288.4948	456.13648
1327.866	-0.44273	79.79891	135.76079	270.34042	451.93039
1328.083	-8.58748	73.81151	130.14637	267.33678	445.68301
1328.3	-6.7418	74.5651	130.33468	264.52018	465.97046
1328.516	9.3008	86.74092	142.69002	277.04141	462.44558
1328.733	12.72392	86.93276	144.00144	273.66368	444.28896
1328.949	-3.57095	76.26409	130.52524	263.73938	462.87793
1329.166	9.05389	88.81443	138.76251	272.14555	463.43481
1329.383	13.00282	88.07002	143.63045	275.12738	445.95862
1329.599	0.91445	79.8356	137.26728	264.26785	438.6914
1329.816	-2.23508	76.46969	129.59383	259.58079	452.5148
1330.032	10.38973	86.58576	138.76702	267.23882	458.85431
1330.248	18.01933	88.46284	143.26058	270.78184	449.20559
1330.465	11.71492	85.28418	139.51801	265.72069	436.15217
1330.681	3.30723	77.986	130.72144	260.2855	437.05006
1330.898	13.30301	83.2336	134.09189	260.83573	426.03791
1331.114	-1.41442	74.06292	126.97999	251.47257	443.94466
1331.33	16.46852	87.92399	139.14814	263.61971	442.79948
1331.546	18.05127	86.05607	137.09022	261.55134	419.54225
1331.763	3.85968	75.38741	126.60899	248.8213	397.64329
1331.979	-15.85298	62.84624	115.75338	235.71722	393.77641
1332.195	-14.27022	64.72331	113.69547	234.39704	415.08529
1332.411	1.24656	73.71588	123.80459	246.35713	414.28032
1332.627	3.61803	75.59295	124.36726	246.90742	406.6711
1332.843	-1.37187	71.85253	121.7478	240.91108	406.88677
1333.059	3.10285	75.04035	123.80795	241.08727	397.57648
1333.275	-3.72739	67.92942	116.32168	234.15571	398.47258
1333.491	-2.93336	70.18099	118.19465	239.00805	408.55443
1333.707	7.06239	74.67957	124.93443	241.61584	404.68755
1333.923	9.95968	78.61639	124.74837	239.36043	379.38725
1334.139	-9.22716	62.33021	108.09003	224.75998	385.72675
1334.355	-3.175	64.20729	112.77078	226.43254	392.74669
1334.571	2.87716	69.08036	117.8259	231.47193	397.04492
1334.787	13.13581	75.63868	123.81694	236.88541	376.84781
1335.003	-4.9994	65.3445	112.02541	226.77406	377.40191
1335.218	2.63017	68.9068	113.52401	225.82803	409.25818
1335.434	25.50833	84.07862	131.49489	241.52905	399.94789
1335.65	19.72971	80.7127	128.12668	236.09385	371.24367
1335.865	-4.18947	64.98825	109.03493	220.74526	369.07864
1336.081	-4.70996	64.61832	108.66168	219.79918	369.29432
1336.297	0.55348	63.31215	108.84999	219.97537	366.7865
1336.512	-1.01867	63.3167	109.97422	217.15887	381.63212
1336.728	10.55452	73.24552	115.40371	225.56509	376.74281
1336.943	12.13725	71.19032	114.4689	223.87087	368.79417
1337.159	6.88444	66.88815	110.53914	218.06158	351.65719
1337.374	-1.78617	63.5222	103.98878	208.69847	332.48151
1337.59	-19.65848	47.98502	90.88695	196.52962	337.79859
1337.805	-11.24019	50.98557	95.38051	200.07269	340.73676
1338.021	-11.49778	55.48415	96.87911	201.37115	347.7549
1338.236	0.07538	61.1062	102.87015	208.28105	345.58809
1338.451	-2.02258	59.23825	100.06349	205.09046	369.61767
1338.666	21.90718	76.4698	115.41378	218.54698	360.9886
1338.882	10.60753	67.67362	110.17373	211.80246	348.27439
1339.097	2.98854	63.55867	106.05677	205.99323	345.76736
1339.312	5.35999	63.18873	103.25012	206.16947	321.14649
1339.527	-13.82688	49.71128	89.39954	191.75611	338.0316
1339.742	1.68988	59.82733	100.81895	201.4717	339.60892
1339.958	7.47914	66.9474	104.56377	202.02199	335.74024
1340.173	3.54083	61.1472	99.69808	197.33503	327.78981
1340.388	-0.66038	55.90876	97.45298	194.14444	316.43724
1340.603	-9.06808	50.48306	89.21795	187.96111	314.95085
1340.818	-6.43373	52.17286	90.90374	187.38916	321.62957
1341.033	-0.90741	55.92241	95.3973	190.3711	345.65916
1341.248	17.23841	68.28546	108.50137	203.64056	321.03649
1341.462	-0.63394	56.86774	94.65079	189.22726	317.16941
1341.677	2.00041	56.49779	94.27753	189.96464	308.19833
1341.892	-5.88149	52.38285	88.47592	182.28494	309.77386
1342.107	-0.88098	54.82165	89.41296	182.08709	311.6896
1342.322	-2.19022	52.9537	90.91156	182.63742	320.0676
1342.536	10.17164	58.95023	99.14881	188.42509	317.90157
1342.751	9.12531	58.58028	97.09089	188.41429	313.35326
1342.966	6.23863	58.95933	94.28424	188.02939	314.24658
1343.18	9.66168	59.90011	96.34438	188.20568	284.18308
1343.395	-14.78331	44.36291	79.31167	169.67731	300.38777
1343.61	-0.84399	52.23197	88.29766	178.08358	295.83767
1343.824	-0.57582	51.30025	87.17567	176.95055	302.8574
1344.039	9.41991	55.98605	92.41797	179.55839	300.6888
1344.253	9.95099	56.73958	92.79345	181.23105	263.82104
1344.468	-19.75212	35.39763	72.76577	160.27108	296.01395
1344.682	5.75505	55.25066	89.42635	176.34629	297.93048
1344.897	4.1829	54.31896	87.55562	172.96865	290.9989
1345.111	8.39467	51.88924	86.99517	174.64131	283.38767
1345.325	1.03856	49.64677	84.75007	170.14145	283.60314
1345.54	6.56488	51.71107	86.62304	172.18815	303.88859
1345.754	19.45256	63.3251	96.17058	180.40742	270.7614
1345.968	-8.67314	46.85163	78.38912	162.06615	263.15017
1346.182	-9.19369	42.73667	74.27216	156.63105	260.98415
1346.397	-5.50771	42.74122	76.70669	157.18139	252.01128
1346.611	-11.54929	38.8135	69.96914	151.18515	252.22496
1346.825	-10.4924	41.81403	70.34462	150.98735	245.29416
1347.039	-13.90491	36.57556	67.72514	148.35795	259.45658
1347.253	-6.27536	41.63584	75.02647	153.95858	264.09302
1347.467	-0.74907	46.88337	77.64817	156.94056	294.92587
1347.681	27.91298	65.2384	96.55498	178.44011	253.29335
1347.895	-1.52725	42.77293	74.46825	153.73927	248.06361
1348.109	-3.88814	42.77746	71.28722	150.73577	228.20472
1348.323	-21.49759	30.04899	62.11627	138.56702	216.85116
1348.537	-29.11661	23.49977	55.94028	130.88737	234.75591
1348.751	-11.49662	34.55205	64.17753	140.04188	264.22791
1348.965	12.43311	53.09433	83.4587	158.17459	253.89319
1349.178	4.55116	49.54109	78.78018	153.11364	243.90127
1349.392	0.87574	45.61337	73.35293	149.54901	229.826
1349.606	-9.10943	34.57015	63.62042	137.9414	226.63755
1349.82	-14.36228	32.70218	61.74968	137.55655	237.05582
1350.033	-3.05207	40.75844	69.98693	142.03495	220.59985
1350.247	-16.45503	29.15347	58.0082	131.73666	220.81353
1350.461	-9.35129	33.652	62.12739	131.53886	251.30438
1350.674	13.7897	51.81976	79.91107	146.3048	237.57011
1350.888	4.06744	43.58529	73.54789	141.05675	237.782
1351.101	6.43883	41.7173	70.17967	140.11081	229.49114
1351.315	-2.49471	38.35133	66.43708	135.61095	246.37347
1351.528	10.65584	48.84184	77.66929	146.26187	232.29899
1351.742	5.14008	44.53962	71.11893	138.58223	222.30448
1351.955	-2.74187	36.86688	63.07108	129.78035	224.22002
1352.169	2.25862	39.30566	67.19026	132.57529	237.36
1352.382	10.15105	48.29817	75.24033	141.35575	221.58267
1352.595	4.37235	41.93618	68.1284	134.05025	207.16797
1352.809	-1.14341	35.94871	61.20367	126.74469	214.86455
1353.022	2.27961	40.63447	65.13566	129.35263	197.72636
1353.235	-11.12337	31.08923	55.40315	118.86735	195.89776
1353.448	-12.95847	28.65949	52.97085	114.92867	215.8428
1353.661	8.07927	43.08225	65.32617	130.81689	188.83843
1353.874	-12.94798	27.73226	52.5987	115.84249	197.89844
1354.088	-1.90066	33.35429	58.02818	119.94675	204.23416
1354.301	0.20784	35.41855	59.15239	119.37491	202.40556
1354.514	-5.30795	35.23581	57.84321	117.11965	206.36058
1354.727	-1.88493	36.17656	61.40083	121.411	204.53198
1354.94	1.27519	36.55557	60.46601	122.70962	185.35252
1355.153	-7.92129	28.32108	50.17194	109.79273	202.57585
1355.366	3.38892	38.43709	64.77348	118.01206	208.23015
1355.578	10.75551	42.37383	65.33614	123.23869	192.11339
1355.791	2.87357	35.07559	56.91392	118.36479	195.38799
1356.004	3.93043	36.01635	56.91503	116.48362	183.353
1356.217	-6.58057	32.83761	52.04933	108.61698	198.53505
1356.43	9.46195	39.95762	61.03531	117.39744	199.76657
1356.642	6.8381	35.84261	56.91835	114.207	196.2377
1356.855	6.58044	38.84311	57.10664	115.13153	180.80058
1357.068	1.32756	32.48112	51.86657	109.88353	172.16593
1357.28	-7.60604	26.30636	47.37523	103.70036	139.37874
1357.493	-26.00423	10.95637	32.02716	85.35913	153.19994
1357.706	-21.26668	17.88913	35.21042	93.57846	182.66915
1357.918	-2.06931	35.30787	50.74788	108.34444	182.5424
1358.131	4.7715	33.43988	55.24142	107.39851	163.70136
1358.343	-7.05406	25.39262	47.19357	97.28736	161.53334
1358.556	-6.52301	27.45688	44.01253	97.65075	168.54849
1358.768	-2.5742	28.39761	46.63422	103.43852	154.13101
1358.98	-15.18848	19.60135	40.08385	93.88852	167.953
1359.193	-4.66699	29.71736	45.32614	99.86329	155.57601
1359.405	-8.86827	23.5426	42.33228	94.24125	155.44747
1359.617	-14.9099	19.98934	39.89998	88.9933	147.49583
1359.83	-17.53372	16.62335	36.71894	86.1769	169.82057
1360.042	0.34912	28.23733	46.82803	98.69834	163.5682
1360.254	-2.80054	26.74382	46.64195	95.69495	155.95498
1360.466	-2.26951	25.81206	45.89431	92.69155	162.29049
1360.678	1.15349	28.2508	48.14164	97.35705	162.50396
1360.891	-0.4187	27.50631	45.33497	97.90748	157.27144
1361.103	-3.04255	26.20005	43.65141	94.15591	160.54504
1361.315	-2.77442	27.32803	44.9628	92.46184	131.15819
1361.527	-19.85811	14.03777	31.2994	78.23568	137.83392
1361.739	-12.49152	20.22151	39.34946	84.39754	134.98368
1361.951	-16.4299	15.17025	33.36064	81.39415	146.7626
1362.163	-10.11493	19.85599	36.91826	86.05965	151.73547
1362.374	1.19523	26.22695	41.4118	87.73246	133.23623
1362.586	-13.78521	14.06019	32.24083	77.80836	141.95323
1362.798	-3.00083	24.17618	41.03963	87.15001	139.44321
1363.01	-2.4698	22.86992	42.35103	88.44868	142.03638
1363.222	-1.41296	23.62341	42.35213	86.56756	149.05053
1363.433	1.74711	26.81112	41.79167	85.62173	126.80894
1363.645	-19.01727	12.95911	29.06419	73.64012	124.97935
1363.857	-19.01205	11.4656	30.74996	73.62946	117.70455
1364.068	-18.21814	9.41032	27.38173	72.30954	143.77321
1364.28	-3.22727	24.7693	40.11141	85.57916	141.6034
1364.492	0.19573	24.58654	40.11251	84.25918	131.6069
1364.703	-5.0572	20.09701	36.93147	77.70196	123.31404
1364.915	-11.36173	15.982	31.87857	71.70583	124.54457
1365.126	-12.93398	13.36496	31.87967	74.31387	121.35491
1365.338	-12.14004	14.86745	29.26018	72.05866	141.97758
1365.549	4.16534	24.98342	39.74364	81.9615	129.26017
1365.76	-5.557	21.61739	35.81385	75.21723	120.28689
1365.972	-7.12922	17.87687	29.26348	73.33612	112.67188
1366.183	-12.90797	12.26384	27.01835	67.71413	110.16086
1366.394	-12.11405	13.95356	28.14256	67.51648	117.5178
1366.606	-9.74268	15.83055	28.33085	68.81515	128.2743
1366.817	3.40782	22.38876	36.3809	74.22888	118.95901
1367.028	-4.99998	17.52473	31.70237	71.22554	105.22096
1367.239	-17.8772	12.84795	24.96481	66.35173	110.87505
1367.45	-9.1961	15.47391	27.39931	66.34113	110.06688
1367.662	-16.55225	13.9804	25.34138	60.90614	111.97784
1367.873	-12.34056	15.10837	27.40151	65.01054	117.29172
1368.084	-7.86596	16.61084	30.77194	70.05018	100.83196
1368.295	-17.06249	8.18905	20.66505	58.81681	105.80562
1368.506	-15.74277	8.56802	22.91236	58.61916	101.25332
1368.717	-15.21176	9.50874	24.03657	58.04742	111.33018
1368.928	-6.79357	17.3777	28.53011	63.08706	93.50778
1369.138	-16.51593	7.64515	19.7335	54.28534	112.77118
1369.349	3.99595	20.94436	33.58629	66.05864	107.87867
1369.56	-2.57151	16.64208	30.9668	64.17757	104.34701
1369.771	-5.19538	14.02505	26.66264	61.54832	94.01109
1369.982	-13.34028	9.34827	20.48663	54.61701	96.26126
1370.192	-9.12862	12.72321	25.16735	57.2251	112.12253
1370.403	3.49607	20.59218	31.71992	65.81862	116.75598
1370.614	3.50127	23.77989	34.71598	67.49143	87.02613
1370.824	-15.15991	6.18284	20.49101	50.64672	103.56782
1371.035	0.61966	19.48206	30.41292	59.80138	75.20061
1371.246	-18.04149	4.88103	14.50329	45.38822	101.26569
1371.456	-2.78776	14.62247	26.29703	59.40613	61.67224
1371.667	-26.44413	-3.91081	6.6437	36.76294	64.94305
1371.877	-22.49537	0.21314	13.00909	40.30626	86.92637
1372.087	-7.24164	12.20158	21.4335	50.77029	78.97273
1372.298	-13.8091	5.83955	13.57283	43.46489	66.93395
1372.508	-18.79915	1.34999	12.07644	39.71341	85.17671
1372.719	-6.17446	12.58946	20.31368	47.55874	68.71517
1372.929	-16.15973	3.79316	12.64019	38.94407	62.4608
1373.139	-14.57712	0.61435	13.95157	38.18533	61.99006
1373.349	-18.25264	1.55505	11.70645	38.17477	73.42856
1373.56	-6.15376	6.24076	14.51532	40.59577	67.51362
1373.77	-11.14381	4.74721	15.45234	38.34066	65.68202
1373.98	-10.08702	5.50065	16.01498	40.20057	67.93298
1374.19	-10.60766	7.93935	16.952	41.12524	60.31777
1374.4	-22.69618	-1.23145	9.84006	31.94943	45.89829
1374.61	-25.05717	-7.03176	3.10249	25.39226	67.88161
1374.82	-11.11797	9.07619	16.58091	37.16561	44.61659
1375.03	-20.84033	-0.65637	6.28682	29.11207	49.58926
1375.24	-16.36576	-0.65192	7.97258	29.28856	57.62384
1375.45	-8.47341	4.97002	12.27893	32.83189	81.30822
1375.66	5.46579	16.95847	25.57016	44.97933	60.08448
1375.87	-4.51948	6.47692	13.59141	33.55896	55.8714
1376.08	-4.51431	7.60486	13.40531	32.98727	34.98787
1376.29	-21.86095	-6.05994	1.23938	19.32235	52.20642
1376.499	-8.44759	0.68548	6.29446	28.66415	72.82967
1376.709	7.85776	15.66993	19.96006	40.25045	61.81233
1376.919	4.70806	10.61862	17.52775	36.49898	47.39106
1377.128	-7.38048	4.0693	9.29269	26.57503	45.22004
1377.338	-14.9996	-1.54376	6.48601	20.01786	41.68738
1377.548	-14.73152	-0.04131	5.1768	20.75549	57.54507
1377.757	-4.73594	10.07461	11.91655	29.34911	21.69297
1377.967	-24.44874	-8.64594	-3.43153	12.13031	46.05599
1378.176	-4.98854	7.46198	9.8597	25.21303	45.58603
1378.386	-5.24628	5.21943	10.60953	24.82839	34.22668
1378.595	-11.28798	-1.14264	5.18225	17.89717	31.37524
1378.805	-12.86024	-2.2617	3.31149	16.95139	40.76889
1379.014	-2.86466	3.54748	10.05124	23.86159	25.66798
1379.223	-21.00005	-5.62335	-1.17878	12.81537	32.68272
1379.433	-10.21573	2.6201	3.31476	15.42346	25.74614
1379.642	-14.67999	-3.92923	-0.05349	12.42022	33.43951
1379.851	-14.93775	-3.36305	2.94256	15.40245	31.26849
1380.061	-11.77771	-0.54986	2.56928	13.33439	29.0949
1380.27	-12.29838	-1.48168	5.75251	12.5757	27.2623
1380.479	-11.76742	0.95699	3.13301	13.68747	24.74928
1380.688	-14.39134	-2.22184	-0.04805	12.74174	25.29818
1380.897	-10.96842	-0.34491	1.45052	12.91828	37.75453
1381.106	0.07879	7.14951	9.68775	20.95076	18.57107
1381.315	-11.22104	-3.51931	-0.79353	9.53044	8.91358
1381.524	-17.52564	-8.19614	-3.22585	3.90855	17.9678
1381.733	-10.68494	-4.07221	-0.79135	8.94829	32.80565
1381.942	-1.21517	4.92021	5.57402	15.85849	12.60155
1382.151	-15.40696	-6.31036	-4.53288	4.25113	24.03727
1382.36	-4.88557	-1.99919	2.58124	10.41315	23.90574
1382.569	-8.0353	-0.49677	3.51825	10.40264	20.03008
1382.777	-6.45274	-1.99036	0.89874	9.83105	1.52784
1382.986	-20.11872	-9.10144	-8.45942	-1.21517	1.05609
1383.195	-22.47974	-9.28426	-8.27115	-4.21842	-0.09607
1383.404	-19.84553	-9.84159	-8.27007	-2.9196	-17.92047
1383.612	-36.92932	-19.57418	-18.00261	-13.21759	2.02136
1383.821	-15.36586	-6.64951	-3.77546	-2.00533	42.71539
1384.03	18.81709	16.57391	17.56472	21.17789	17.74653
1384.238	0.15587	1.03657	5.21159	7.32602	25.7809
1384.447	3.05298	6.28399	8.20764	11.05644	8.63693
1384.655	-6.14362	-1.9506	-2.08646	1.69368	1.36172
[truncated: 19 more rows]
