# Supplementary material for: Circular dichroism of quantum defects in carbon nanotubes created by photocatalytic oxygen functionalization
Source: Nat Commun. 2025 Jun 2;16:5107. doi: 10.1038/s41467-025-60342-y (PMC12130195; doi:10.1038/s41467-025-60342-y)
Supplement: Supplementary file 6 — Source Data [file 41467_2025_60342_MOESM6_ESM.zip › Raw data Manuscript and SI/Figure_1b.txt]

Em_WL (nm)	Ex_WL (nm)	PL Intensity (arb. unit)
938.815	450	880.78393
939.053	450	934.46743
939.29	450	891.39578
939.527	450	842.08187
939.764	450	821.48239
940	450	868.92362
940.237	450	854.56641
940.474	450	861.4329
940.711	450	837.71228
940.948	450	854.56641
941.185	450	850.19682
941.422	450	858.93599
941.658	450	823.9793
941.895	450	855.81486
942.132	450	802.13136
942.369	450	838.33651
942.605	450	865.80249
942.842	450	853.31795
943.079	450	829.59734
943.315	450	835.21538
943.552	450	830.22156
943.789	450	875.79011
944.025	450	880.78393
944.262	450	874.54166
944.498	450	877.03857
944.735	450	880.78393
944.971	450	862.05713
945.208	450	840.83342
945.444	450	842.08187
945.681	450	849.57259
945.917	450	868.92362
946.153	450	880.78393
946.39	450	880.78393
946.626	450	846.45146
946.862	450	887.0262
947.099	450	848.32414
947.335	450	867.67517
947.571	450	897.63805
947.807	450	881.40816
948.044	450	861.4329
948.28	450	831.47002
948.516	450	839.58496
948.752	450	848.32414
948.988	450	862.68135
949.224	450	865.80249
949.46	450	853.94218
949.696	450	825.22775
949.932	450	853.31795
950.168	450	872.04475
950.404	450	854.56641
950.64	450	850.82105
950.876	450	868.29939
951.112	450	835.8396
951.348	450	847.69991
951.584	450	883.28084
951.819	450	901.38341
952.055	450	835.21538
952.291	450	822.73084
952.527	450	824.60352
952.763	450	807.7494
952.998	450	828.97311
953.234	450	882.03238
953.47	450	896.3896
953.705	450	881.40816
953.941	450	830.84579
954.176	450	848.32414
954.412	450	839.58496
954.648	450	892.64424
954.883	450	894.51692
955.119	450	870.17207
955.354	450	859.56022
955.59	450	871.42053
955.825	450	852.0695
956.06	450	844.57878
956.296	450	840.20919
956.531	450	870.17207
956.767	450	883.90506
957.002	450	851.44527
957.237	450	845.82723
957.472	450	847.69991
957.708	450	867.05094
957.943	450	875.16589
958.178	450	883.28084
958.413	450	872.66898
958.648	450	848.94837
958.884	450	848.32414
959.119	450	857.68754
959.354	450	864.55403
959.589	450	870.17207
959.824	450	873.29321
960.059	450	861.4329
960.294	450	867.05094
960.529	450	866.42671
960.764	450	860.80867
960.999	450	868.92362
961.234	450	863.30558
961.468	450	837.71228
961.703	450	867.05094
961.938	450	824.60352
962.173	450	873.29321
962.408	450	835.8396
962.642	450	849.57259
962.877	450	865.80249
963.112	450	876.41434
963.347	450	888.27465
963.581	450	814.61589
963.816	450	837.08806
964.051	450	863.30558
964.285	450	908.87413
964.52	450	897.63805
964.754	450	877.03857
964.989	450	889.5231
965.223	450	837.08806
965.458	450	881.40816
965.692	450	923.23135
965.927	450	878.28702
966.161	450	835.21538
966.395	450	847.69991
966.63	450	843.95455
966.864	450	862.05713
967.098	450	895.76537
967.333	450	838.33651
967.567	450	855.19063
967.801	450	923.23135
968.035	450	892.64424
968.27	450	913.24372
968.504	450	873.29321
968.738	450	870.17207
968.972	450	903.88032
969.206	450	867.05094
969.44	450	885.77774
969.674	450	909.49836
969.908	450	895.14114
970.142	450	873.29321
970.376	450	856.43909
970.61	450	825.85198
970.844	450	843.95455
971.078	450	836.46383
971.312	450	867.05094
971.546	450	897.01382
971.779	450	869.54785
972.013	450	892.02001
972.247	450	907.00145
972.481	450	940.7097
972.714	450	941.33392
972.948	450	905.753
973.182	450	902.00764
973.415	450	893.26846
973.649	450	890.14733
973.883	450	883.90506
974.116	450	853.31795
974.35	450	895.14114
974.583	450	886.40197
974.817	450	904.50454
975.05	450	924.4798
975.284	450	923.85557
975.517	450	892.02001
975.751	450	905.753
975.984	450	893.89269
976.217	450	901.38341
976.451	450	900.13496
976.684	450	883.90506
976.917	450	916.98908
977.151	450	954.44268
977.384	450	907.62568
977.617	450	878.91125
977.85	450	907.00145
978.083	450	963.18186
978.316	450	955.06691
978.55	450	976.91485
978.783	450	976.91485
979.016	450	914.49217
979.249	450	908.24991
979.482	450	910.12259
979.715	450	920.73444
979.948	450	931.97052
980.181	450	931.97052
980.414	450	951.32155
980.646	450	955.06691
980.879	450	982.53289
981.112	450	918.86176
981.345	450	917.61331
981.578	450	905.753
981.811	450	938.21279
982.043	450	930.72207
982.276	450	941.95815
982.509	450	958.81227
982.741	450	951.32155
982.974	450	981.28443
983.207	450	941.33392
983.439	450	956.31536
983.672	450	946.32774
983.904	450	963.18186
984.137	450	975.04217
984.369	450	971.92103
984.602	450	985.65402
984.834	450	995.01742
985.067	450	975.66639
985.299	450	966.30299
985.531	450	940.08547
985.764	450	958.18804
985.996	450	1013.12
986.228	450	952.57
986.461	450	946.95196
986.693	450	949.44887
986.925	450	953.19423
987.157	450	953.81846
987.389	450	928.22516
987.621	450	966.92722
987.854	450	938.21279
988.086	450	965.05454
988.318	450	931.97052
988.55	450	908.87413
988.782	450	968.7999
989.014	450	940.7097
989.246	450	963.80609
989.478	450	950.0731
989.71	450	925.72825
989.941	450	955.69114
990.173	450	958.81227
990.405	450	964.43031
990.637	450	971.92103
990.869	450	975.66639
991.1	450	990.02361
991.332	450	1000.01124
991.564	450	943.2066
991.796	450	933.21897
992.027	450	936.96434
992.259	450	981.90866
992.49	450	978.1633
992.722	450	948.20042
992.954	450	977.53907
993.185	450	986.27825
993.417	450	958.81227
993.648	450	953.19423
993.879	450	980.03598
994.111	450	997.51433
994.342	450	977.53907
994.574	450	960.06072
994.805	450	974.41794
995.036	450	951.94578
995.268	450	985.02979
995.499	450	991.89629
995.73	450	951.94578
995.961	450	915.74063
996.192	450	919.48599
996.424	450	958.18804
996.655	450	960.06072
996.886	450	953.19423
997.117	450	951.32155
997.348	450	933.8432
997.579	450	948.20042
997.81	450	968.17567
998.041	450	966.30299
998.272	450	921.35867
998.503	450	932.59475
998.734	450	949.44887
998.965	450	968.17567
999.196	450	935.71588
999.426	450	939.46124
999.657	450	1001.25969
999.888	450	983.78134
1000.119	450	938.21279
1000.349	450	934.46743
1000.58	450	940.7097
1000.811	450	936.96434
1001.041	450	963.18186
1001.272	450	961.30918
1001.503	450	949.44887
1001.733	450	931.34629
1001.964	450	893.26846
1002.194	450	905.12877
1002.425	450	912.61949
1002.655	450	931.34629
1002.886	450	930.09784
1003.116	450	981.90866
1003.346	450	961.9334
1003.577	450	943.2066
1003.807	450	941.95815
1004.037	450	898.8865
1004.268	450	937.58856
1004.498	450	940.7097
1004.728	450	935.71588
1004.958	450	925.10403
1005.188	450	905.753
1005.418	450	907.00145
1005.649	450	923.23135
1005.879	450	964.43031
1006.109	450	921.98289
1006.339	450	923.85557
1006.569	450	907.00145
1006.799	450	915.74063
1007.029	450	921.98289
1007.259	450	938.83702
1007.489	450	938.83702
1007.718	450	935.09166
1007.948	450	941.95815
1008.178	450	883.90506
1008.408	450	920.73444
1008.638	450	911.37104
1008.867	450	926.35248
1009.097	450	935.09166
1009.327	450	872.66898
1009.556	450	921.35867
1009.786	450	926.97671
1010.016	450	921.35867
1010.245	450	916.98908
1010.475	450	921.98289
1010.704	450	967.55145
1010.934	450	900.75918
1011.163	450	894.51692
1011.393	450	892.64424
1011.622	450	878.91125
1011.851	450	887.0262
1012.081	450	880.78393
1012.31	450	897.63805
1012.539	450	911.99527
1012.769	450	974.41794
1012.998	450	907.62568
1013.227	450	898.8865
1013.456	450	867.05094
1013.686	450	844.57878
1013.915	450	875.79011
1014.144	450	935.09166
1014.373	450	925.72825
1014.602	450	913.24372
1014.831	450	886.40197
1015.06	450	878.91125
1015.289	450	902.63186
1015.518	450	860.80867
1015.747	450	876.41434
1015.976	450	929.47361
1016.205	450	911.99527
1016.434	450	903.25609
1016.662	450	896.3896
1016.891	450	930.09784
1017.12	450	916.36485
1017.349	450	899.51073
1017.577	450	907.00145
1017.806	450	926.97671
1018.035	450	915.1164
1018.263	450	891.39578
1018.492	450	911.37104
1018.721	450	877.03857
1018.949	450	875.16589
1019.178	450	920.73444
1019.406	450	877.6628
1019.635	450	890.14733
1019.863	450	903.88032
1020.091	450	898.26228
1020.32	450	915.74063
1020.548	450	915.1164
1020.776	450	884.52929
1021.005	450	916.98908
1021.233	450	933.21897
1021.461	450	912.61949
1021.689	450	913.86795
1021.918	450	892.64424
1022.146	450	926.35248
1022.374	450	920.11021
1022.602	450	929.47361
1022.83	450	903.25609
1023.058	450	892.02001
1023.286	450	835.21538
1023.514	450	858.31177
1023.742	450	911.99527
1023.97	450	920.11021
1024.198	450	889.5231
1024.426	450	891.39578
1024.654	450	896.3896
1024.882	450	870.7963
1025.109	450	899.51073
1025.337	450	889.5231
1025.565	450	872.66898
1025.793	450	863.92981
1026.02	450	907.00145
1026.248	450	902.00764
1026.476	450	897.01382
1026.703	450	914.49217
1026.931	450	909.49836
1027.158	450	905.12877
1027.386	450	901.38341
1027.613	450	859.56022
1027.841	450	881.40816
1028.068	450	875.79011
1028.296	450	889.5231
1028.523	450	909.49836
1028.75	450	872.04475
1028.978	450	902.63186
1029.205	450	902.00764
1029.432	450	907.62568
1029.66	450	905.12877
1029.887	450	868.29939
1030.114	450	857.68754
1030.341	450	862.68135
1030.568	450	908.24991
1030.795	450	912.61949
1031.022	450	897.63805
1031.249	450	882.65661
1031.476	450	874.54166
1031.703	450	876.41434
1031.93	450	916.98908
1032.157	450	901.38341
1032.384	450	887.0262
1032.611	450	878.28702
1032.838	450	875.79011
1033.065	450	888.89888
1033.292	450	907.62568
1033.518	450	893.26846
1033.745	450	872.66898
1033.972	450	884.52929
1034.198	450	879.53548
1034.425	450	888.27465
1034.652	450	893.89269
1034.878	450	870.17207
1035.105	450	870.17207
1035.331	450	873.91743
1035.558	450	898.26228
1035.784	450	878.91125
1036.011	450	915.74063
1036.237	450	910.12259
1036.464	450	900.13496
1036.69	450	883.90506
1036.916	450	897.01382
1037.143	450	922.60712
1037.369	450	918.23753
1037.595	450	876.41434
1037.821	450	920.73444
1038.048	450	869.54785
1038.274	450	907.62568
1038.5	450	843.95455
1038.726	450	858.31177
1038.952	450	897.63805
1039.178	450	873.29321
1039.404	450	865.80249
1039.63	450	893.26846
1039.856	450	872.66898
1040.082	450	873.91743
1040.308	450	871.42053
1040.534	450	887.65042
1040.76	450	887.0262
1040.986	450	879.53548
1041.211	450	887.0262
1041.437	450	863.92981
1041.663	450	846.45146
1041.888	450	888.89888
1042.114	450	860.80867
1042.34	450	868.92362
1042.565	450	884.52929
1042.791	450	922.60712
1043.017	450	896.3896
1043.242	450	889.5231
1043.468	450	857.68754
1043.693	450	879.53548
1043.919	450	925.72825
1044.144	450	911.37104
1044.369	450	886.40197
1044.595	450	871.42053
1044.82	450	884.52929
1045.045	450	907.00145
1045.271	450	848.94837
1045.496	450	897.01382
1045.721	450	900.75918
1045.946	450	878.91125
1046.171	450	884.52929
1046.397	450	900.75918
1046.622	450	869.54785
1046.847	450	880.1597
1047.072	450	875.16589
1047.297	450	883.28084
1047.522	450	890.14733
1047.747	450	887.0262
1047.972	450	890.14733
1048.196	450	878.28702
1048.421	450	887.0262
1048.646	450	916.98908
1048.871	450	888.27465
1049.096	450	865.80249
1049.32	450	886.40197
1049.545	450	918.23753
1049.77	450	877.03857
1049.995	450	895.76537
1050.219	450	893.26846
1050.444	450	888.89888
1050.668	450	863.30558
1050.893	450	860.80867
1051.117	450	867.05094
1051.342	450	831.47002
1051.566	450	872.04475
1051.791	450	953.81846
1052.015	450	909.49836
1052.239	450	921.35867
1052.464	450	895.14114
1052.688	450	885.77774
1052.912	450	890.77156
1053.137	450	895.14114
1053.361	450	888.89888
1053.585	450	857.68754
1053.809	450	858.93599
1054.033	450	889.5231
1054.257	450	917.61331
1054.481	450	922.60712
1054.706	450	888.27465
1054.93	450	864.55403
1055.154	450	883.28084
1055.377	450	910.12259
1055.601	450	892.02001
1055.596	450	888.81949
1055.829	450	877.57651
1056.061	450	883.198
1056.294	450	858.21362
1056.526	450	882.57339
1056.758	450	875.07808
1056.991	450	882.57339
1057.223	450	852.59213
1057.455	450	876.3273
1057.688	450	827.60775
1057.92	450	868.83198
1058.152	450	893.19176
1058.384	450	881.94878
1058.617	450	859.46284
1058.849	450	866.33354
1059.081	450	857.58901
1059.313	450	900.06246
1059.545	450	905.05934
1059.777	450	898.81324
1060.009	450	900.68707
1060.241	450	906.30856
1060.473	450	886.94566
1060.705	450	875.70269
1060.937	450	875.70269
1061.169	450	887.57027
1061.401	450	902.5609
1061.633	450	910.68082
1061.865	450	909.43161
1062.097	450	880.69956
1062.329	450	918.17614
1062.56	450	878.82573
1062.792	450	895.06558
1063.024	450	932.54216
1063.256	450	913.80387
1063.487	450	893.19176
1063.719	450	866.95815
1063.951	450	875.70269
1064.182	450	886.94566
1064.414	450	900.06246
1064.646	450	900.68707
1064.877	450	883.82261
1065.109	450	857.58901
1065.34	450	892.56715
1065.572	450	905.05934
1065.803	450	892.56715
1066.035	450	883.198
1066.266	450	898.81324
1066.497	450	873.82886
1066.729	450	883.82261
1066.96	450	916.92692
1067.191	450	933.16677
1067.423	450	869.45659
1067.654	450	860.71205
1067.885	450	865.08432
1068.116	450	847.59525
1068.348	450	866.95815
1068.579	450	923.17302
1068.81	450	936.28982
1069.041	450	930.66833
1069.272	450	872.57964
1069.503	450	888.19488
1069.734	450	876.95191
1069.965	450	925.04685
1070.196	450	938.16365
1070.427	450	911.93004
1070.658	450	906.93317
1070.889	450	918.80075
1071.12	450	897.56402
1071.351	450	899.43785
1071.582	450	891.31793
1071.813	450	922.54841
1072.043	450	930.04372
1072.274	450	901.93629
1072.505	450	897.56402
1072.736	450	901.31168
1072.966	450	918.80075
1073.197	450	932.54216
1073.428	450	937.53904
1073.658	450	931.29294
1073.889	450	910.68082
1074.12	450	905.68395
1074.35	450	915.05309
1074.581	450	920.67458
1074.811	450	929.41911
1075.042	450	933.16677
1075.272	450	921.9238
1075.503	450	925.04685
1075.733	450	925.67146
1075.963	450	916.92692
1076.194	450	930.66833
1076.424	450	924.42224
1076.654	450	904.43473
1076.885	450	930.66833
1077.115	450	893.19176
1077.345	450	943.78513
1077.575	450	910.05621
1077.806	450	916.92692
1078.036	450	941.91131
1078.266	450	960.64959
1078.496	450	970.01874
1078.726	450	895.69019
1078.956	450	918.17614
1079.186	450	937.53904
1079.416	450	989.38164
1079.646	450	983.13554
1079.876	450	963.14803
1080.106	450	972.51718
1080.336	450	918.17614
1080.566	450	958.15116
1080.796	450	1006.2461
1081.026	450	961.89881
1081.255	450	916.30231
1081.485	450	933.16677
1081.715	450	937.53904
1081.945	450	950.03123
1082.174	450	991.25547
1082.404	450	935.66521
1082.634	450	951.28045
1082.863	450	1018.73829
1083.093	450	993.7539
1083.323	450	1009.36914
1083.552	450	975.01562
1083.782	450	968.14491
1084.011	450	1007.49532
1084.241	450	973.14179
1084.47	450	991.88007
1084.7	450	1015.61524
1084.929	450	1001.87383
1085.158	450	978.76327
1085.388	450	968.76952
1085.617	450	939.41287
1085.846	450	959.40037
1086.076	450	945.03435
1086.305	450	980.01249
1086.534	450	1016.23985
1086.763	450	990.63086
1086.992	450	1007.49532
1087.222	450	1029.98126
1087.451	450	1065.58401
1087.68	450	1068.08245
1087.909	450	1034.35353
1088.138	450	1040.59963
1088.367	450	1030.60587
1088.596	450	1028.73204
1088.825	450	1014.99063
1089.054	450	991.88007
1089.283	450	1029.35665
1089.512	450	1029.35665
1089.741	450	1051.21799
1089.969	450	1076.82698
1090.198	450	1073.07933
1090.427	450	1045.5965
1090.656	450	1059.33791
1090.885	450	1053.09182
1091.113	450	1059.96252
1091.342	450	1068.08245
1091.571	450	1038.7258
1091.799	450	1076.20237
1092.028	450	1116.17739
1092.257	450	1072.45472
1092.485	450	1051.21799
1092.714	450	1081.82386
1092.942	450	1129.29419
1093.171	450	1126.79575
1093.399	450	1156.77701
1093.627	450	1159.90006
1093.856	450	1103.06059
1094.084	450	1100.56215
1094.313	450	1093.69144
1094.541	450	1109.30668
1094.769	450	1123.04809
1094.998	450	1128.04497
1095.226	450	1151.78014
1095.454	450	1158.02623
1095.682	450	1180.51218
1095.91	450	1122.42349
1096.139	450	1126.17114
1096.367	450	1117.42661
1096.595	450	1148.03248
1096.823	450	1150.53092
1097.051	450	1153.65397
1097.279	450	1174.89069
1097.507	450	1172.39225
1097.735	450	1203.62274
1097.963	450	1171.76765
1098.191	450	1189.25671
1098.419	450	1181.13679
1098.646	450	1206.74578
1098.874	450	1221.11181
1099.102	450	1225.48407
1099.33	450	1244.84697
1099.558	450	1252.9669
1099.785	450	1228.60712
1100.013	450	1221.11181
1100.241	450	1203.62274
1100.468	450	1224.23485
1100.696	450	1289.81886
1100.924	450	1226.73329
1101.151	450	1224.85946
1101.379	450	1226.10868
1101.606	450	1237.97626
1101.834	450	1237.97626
1102.061	450	1229.85634
1102.289	450	1266.70831
1102.516	450	1231.10556
1102.743	450	1269.20675
1102.971	450	1235.47783
1103.198	450	1217.98876
1103.425	450	1282.32355
1103.653	450	1256.08994
1103.88	450	1281.07433
1104.107	450	1272.9544
1104.334	450	1251.71768
1104.561	450	1286.07121
1104.789	450	1299.18801
1105.016	450	1296.06496
1105.243	450	1310.43098
1105.47	450	1317.9263
1105.697	450	1343.53529
1105.924	450	1354.77826
1106.151	450	1303.56027
1106.378	450	1297.31418
1106.605	450	1296.06496
1106.832	450	1348.53217
1107.058	450	1347.90756
1107.285	450	1324.797
1107.512	450	1371.64272
1107.739	450	1382.26109
1107.966	450	1362.27358
1108.192	450	1347.28295
1108.419	450	1382.26109
1108.646	450	1403.49781
1108.872	450	1394.12867
1109.099	450	1383.51031
1109.326	450	1396.0025
1109.552	450	1373.51655
1109.779	450	1422.86071
1110.005	450	1428.4822
1110.232	450	1399.75016
1110.458	450	1359.77514
1110.685	450	1362.89819
1110.911	450	1400.37477
1111.138	450	1414.74079
1111.364	450	1407.87008
1111.59	450	1420.98688
1111.817	450	1405.37164
1112.043	450	1420.36227
1112.269	450	1439.10056
1112.495	450	1445.34666
1112.721	450	1409.74391
1112.948	450	1415.99001
1113.174	450	1439.10056
1113.4	450	1464.08495
1113.626	450	1433.47908
1113.852	450	1442.22361
1114.078	450	1500.3123
1114.304	450	1494.06621
1114.53	450	1449.09432
1114.756	450	1443.47283
1114.982	450	1454.09119
1115.208	450	1456.58963
1115.434	450	1489.69394
1115.66	450	1502.18613
1115.885	450	1481.57402
1116.111	450	1457.21424
1116.337	450	1425.35915
1116.563	450	1440.34978
1116.788	450	1454.7158
1117.014	450	1487.1955
1117.24	450	1479.07558
1117.465	450	1532.1674
1117.691	450	1519.6752
1117.916	450	1504.05996
1118.142	450	1504.68457
1118.367	450	1469.08182
1118.593	450	1499.6877
1118.818	450	1515.30294
1119.044	450	1509.68145
1119.269	450	1497.18926
1119.495	450	1482.82324
1119.72	450	1487.82011
1119.945	450	1505.30918
1120.171	450	1554.02873
1120.396	450	1512.17989
1120.621	450	1504.05996
1120.846	450	1497.18926
1121.071	450	1503.43535
1121.297	450	1515.92755
1121.522	450	1540.28732
1121.747	450	1537.16427
1121.972	450	1531.54279
1122.197	450	1537.78888
1122.422	450	1482.82324
1122.647	450	1522.79825
1122.872	450	1522.17364
1123.097	450	1535.29044
1123.322	450	1536.53966
1123.547	450	1470.95565
1123.771	450	1524.04747
1123.996	450	1534.66583
1124.221	450	1534.66583
1124.446	450	1530.29357
1124.67	450	1534.66583
1124.895	450	1563.39788
1125.12	450	1507.18301
1125.345	450	1506.5584
1125.569	450	1508.43223
1125.794	450	1485.94628
1126.018	450	1494.06621
1126.243	450	1482.19863
1126.467	450	1499.6877
1126.692	450	1517.80137
1126.916	450	1584.00999
1127.141	450	1509.68145
1127.365	450	1497.81387
1127.589	450	1462.21112
1127.814	450	1443.47283
1128.038	450	1479.07558
1128.262	450	1544.03498
1128.487	450	1516.55215
1128.711	450	1497.18926
1128.935	450	1475.32792
1129.159	450	1465.33417
1129.383	450	1490.94316
1129.607	450	1459.71268
1129.832	450	1466.58339
1130.056	450	1520.92442
1130.28	450	1494.06621
1130.504	450	1489.06933
1130.728	450	1480.94941
1130.952	450	1519.6752
1131.175	450	1487.1955
1131.399	450	1464.70956
1131.623	450	1477.20175
1131.847	450	1500.3123
1132.071	450	1484.07245
1132.295	450	1469.70643
1132.518	450	1474.70331
1132.742	450	1444.09744
1132.966	450	1440.34978
1133.189	450	1472.20487
1133.413	450	1432.85447
1133.637	450	1451.59275
1133.86	450	1455.96502
1134.084	450	1450.34354
1134.307	450	1455.34041
1134.531	450	1448.46971
1134.754	450	1425.35915
1134.978	450	1460.33729
1135.201	450	1477.20175
1135.424	450	1455.96502
1135.648	450	1446.59588
1135.871	450	1418.48844
1136.094	450	1455.96502
1136.317	450	1444.72205
1136.541	450	1445.97127
1136.764	450	1419.73766
1136.987	450	1405.37164
1137.21	450	1351.65522
1137.433	450	1362.27358
1137.656	450	1407.87008
1137.879	450	1418.48844
1138.102	450	1381.01187
1138.325	450	1383.51031
1138.548	450	1389.13179
1138.771	450	1367.27046
1138.994	450	1386.00874
1139.217	450	1367.27046
1139.44	450	1357.90131
1139.663	450	1343.53529
1139.886	450	1380.38726
1140.108	450	1374.14116
1140.331	450	1361.02436
1140.554	450	1374.14116
1140.777	450	1367.89507
1140.999	450	1365.39663
1141.222	450	1370.3935
1141.444	450	1311.6802
1141.667	450	1333.54154
1141.889	450	1316.67708
1142.112	450	1324.797
1142.334	450	1345.40912
1142.557	450	1311.05559
1142.779	450	1337.28919
1143.002	450	1328.54466
1143.224	450	1332.29232
1143.446	450	1334.79076
1143.669	450	1287.32042
1143.891	450	1278.57589
1144.113	450	1279.2005
1144.335	450	1321.67395
1144.558	450	1321.67395
1144.78	450	1302.93567
1145.002	450	1282.94816
1145.224	450	1274.20362
1145.446	450	1277.95128
1145.668	450	1312.92942
1145.89	450	1292.3173
1146.112	450	1270.45597
1146.334	450	1259.21299
1146.556	450	1263.58526
1146.778	450	1260.46221
1147	450	1279.2005
1147.221	450	1264.83448
1147.443	450	1243.59775
1147.665	450	1254.84072
1147.887	450	1233.604
1148.108	450	1247.34541
1148.33	450	1251.71768
1148.552	450	1221.73641
1148.773	450	1226.73329
1148.995	450	1227.98251
1149.217	450	1242.97314
1149.438	450	1216.73954
1149.66	450	1252.9669
1149.881	450	1247.34541
1150.102	450	1237.35166
1150.324	450	1212.36727
1150.545	450	1241.09931
1150.767	450	1248.59463
1150.988	450	1245.47158
1151.209	450	1202.37352
1151.431	450	1229.85634
1151.652	450	1184.25984
1151.873	450	1223.61024
1152.094	450	1161.77389
1152.315	450	1168.6446
1152.536	450	1207.37039
1152.757	450	1177.38913
1152.979	450	1168.01999
1153.2	450	1197.37664
1153.421	450	1176.76452
1153.642	450	1161.14928
1153.862	450	1160.52467
1154.083	450	1168.6446
1154.304	450	1173.01686
1154.525	450	1170.51843
1154.746	450	1178.01374
1154.967	450	1138.66334
1155.187	450	1126.17114
1155.408	450	1164.89694
1155.629	450	1138.66334
1155.85	450	1143.0356
1156.07	450	1161.14928
1156.291	450	1188.6321
1156.511	450	1162.3985
1156.732	450	1158.65084
1156.952	450	1122.42349
1157.173	450	1139.91255
1157.393	450	1191.13054
1157.614	450	1167.39538
1157.834	450	1144.28482
1158.055	450	1129.29419
1158.275	450	1134.29107
1158.495	450	1151.78014
1158.716	450	1097.4391
1158.936	450	1144.28482
1159.156	450	1151.78014
1159.376	450	1129.9188
1159.596	450	1129.29419
1159.816	450	1126.79575
1160.037	450	1101.81137
1160.257	450	1118.05122
1160.477	450	1112.42973
1160.697	450	1114.30356
1160.917	450	1117.42661
1161.137	450	1115.55278
1161.356	450	1122.42349
1161.576	450	1111.18051
1161.796	450	1115.55278
1162.016	450	1136.78951
1162.236	450	1111.80512
1162.456	450	1089.31918
1162.675	450	1110.5559
1162.895	450	1123.6727
1163.115	450	1090.56839
1163.334	450	1111.80512
1163.554	450	1114.92817
1163.774	450	1103.6852
1163.993	450	1082.44847
1164.213	450	1069.33167
1164.432	450	1079.95003
1164.652	450	1038.7258
1164.871	450	1083.07308
1165.09	450	1153.02936
1165.31	450	1110.5559
1165.529	450	1120.54966
1165.748	450	1096.81449
1165.968	450	1078.0762
1166.187	450	1088.06996
1166.406	450	1096.18988
1166.625	450	1089.31918
1166.844	450	1051.8426
1167.064	450	1052.46721
1167.283	450	1074.32854
1167.502	450	1102.43598
1167.721	450	1112.42973
1167.94	450	1079.32542
1168.159	450	1049.34416
1168.378	450	1069.95628
1168.597	450	1094.31605
1168.815	450	1080.57464
1168.805	450	1070.29276
1169.033	450	1058.42837
1169.26	450	1059.67725
1169.488	450	1039.07068
1169.716	450	1055.9306
1169.943	450	1056.55504
1170.171	450	1062.17502
1170.399	450	1030.95294
1170.626	450	1046.56398
1170.854	450	1007.22416
1171.081	450	1043.44177
1171.309	450	1064.04834
1171.536	450	1045.93954
1171.764	450	1020.33744
1171.991	450	1025.95741
1172.219	450	1024.70853
1172.446	450	1069.04387
1172.673	450	1078.4105
1172.901	450	1059.67725
1173.128	450	1072.79052
1173.355	450	1073.41496
1173.583	450	1051.55951
1173.81	450	1027.20629
1174.037	450	1029.70406
1174.264	450	1039.07068
1174.491	450	1057.17949
1174.719	450	1066.54611
1174.946	450	1062.79946
1175.173	450	1032.82627
1175.4	450	1079.03494
1175.627	450	1027.20629
1175.854	450	1052.18395
1176.081	450	1076.53717
1176.308	450	1060.92613
1176.535	450	1042.81733
1176.762	450	1012.84414
1176.989	450	1015.3419
1177.215	450	1029.70406
1177.442	450	1041.56845
1177.669	450	1048.4373
1177.896	450	1029.70406
1178.123	450	1007.84861
1178.349	450	1027.83073
1178.576	450	1044.69065
1178.803	450	1034.69959
1179.029	450	1027.83073
1179.256	450	1037.19736
1179.483	450	1012.2197
1179.709	450	1013.46858
1179.936	450	1049.68619
1180.162	450	1064.67278
1180.389	450	1003.47751
1180.615	450	989.11536
1180.842	450	995.98422
1181.068	450	972.87988
1181.295	450	999.10642
1181.521	450	1047.81286
1181.747	450	1064.04834
1181.974	450	1039.69512
1182.2	450	982.87094
1182.426	450	1005.97528
1182.653	450	1000.97975
1182.879	450	1036.57292
1183.105	450	1045.3151
1183.331	450	1015.96635
1183.557	450	1012.84414
1183.783	450	1029.70406
1184.01	450	1009.09749
1184.236	450	999.10642
1184.462	450	999.73087
1184.688	450	1029.70406
1184.914	450	1038.44624
1185.14	450	1007.84861
1185.366	450	1001.60419
1185.592	450	1002.22863
1185.817	450	1020.96188
1186.043	450	1022.8352
1186.269	450	1027.20629
1186.495	450	1023.45964
1186.721	450	1007.84861
1186.946	450	997.2331
1187.172	450	1006.59972
1187.398	450	1005.35084
1187.624	450	1012.84414
1187.849	450	1020.96188
1188.075	450	1004.7264
1188.301	450	1004.7264
1188.526	450	1002.85307
1188.752	450	999.10642
1188.977	450	1010.34637
1189.203	450	1007.84861
1189.428	450	979.1243
1189.654	450	1000.97975
1189.879	450	969.75767
1190.104	450	1010.34637
1190.33	450	979.1243
1190.555	450	979.1243
1190.781	450	1003.47751
1191.006	450	1008.47305
1191.231	450	1024.70853
1191.456	450	951.02443
1191.682	450	972.87988
1191.907	450	988.49092
1192.132	450	1037.19736
1192.357	450	1030.95294
1192.582	450	1012.84414
1192.807	450	1019.71299
1193.032	450	966.63547
1193.257	450	1000.97975
1193.482	450	1045.3151
1193.707	450	1000.35531
1193.932	450	955.39552
1194.157	450	966.63547
1194.382	450	974.75321
1194.607	450	979.74874
1194.832	450	1016.59079
1195.057	450	962.88882
1195.281	450	978.49985
1195.506	450	1040.94401
1195.731	450	1012.2197
1195.956	450	1019.08855
1196.18	450	985.99315
1196.405	450	980.37318
1196.63	450	1019.71299
1196.854	450	980.99762
1197.079	450	997.85754
1197.303	450	1014.09302
1197.528	450	1002.85307
1197.752	450	977.87541
1197.977	450	962.88882
1198.201	450	936.03783
1198.426	450	952.89775
1198.65	450	936.66227
1198.875	450	967.25991
1199.099	450	997.85754
1199.323	450	972.25544
1199.548	450	993.48645
1199.772	450	1009.09749
1199.996	450	1034.07515
1200.22	450	1038.44624
1200.444	450	1000.97975
1200.669	450	997.2331
1200.893	450	982.2465
1201.117	450	988.49092
1201.341	450	968.50879
1201.565	450	941.03336
1201.789	450	977.87541
1202.013	450	976.00209
1202.237	450	990.98868
1202.461	450	1008.47305
1202.685	450	997.2331
1202.909	450	972.25544
1203.133	450	987.24204
1203.356	450	976.00209
1203.58	450	985.36871
1203.804	450	985.99315
1204.028	450	962.88882
1204.251	450	992.86201
1204.475	450	1021.58632
1204.699	450	973.50432
1204.922	450	943.53113
1205.146	450	974.75321
1205.37	450	1025.95741
1205.593	450	1021.58632
1205.817	450	1043.44177
1206.04	450	1035.94847
1206.264	450	977.87541
1206.487	450	969.75767
1206.711	450	968.50879
1206.934	450	976.00209
1207.157	450	984.11983
1207.381	450	984.74427
1207.604	450	1004.7264
1207.827	450	1006.59972
1208.051	450	1030.3285
1208.274	450	967.25991
1208.497	450	965.38658
1208.72	450	956.6444
1208.943	450	976.00209
1209.167	450	976.00209
1209.39	450	989.11536
1209.613	450	1000.97975
1209.836	450	991.61313
1210.059	450	1016.59079
1210.282	450	979.1243
1210.505	450	992.23757
1210.728	450	983.49539
1210.951	450	1000.97975
1211.174	450	1009.09749
1211.396	450	1004.7264
1211.619	450	1018.46411
1211.842	450	1025.95741
1212.065	450	1003.47751
1212.287	450	994.11089
1212.51	450	964.76214
1212.733	450	984.11983
1212.956	450	1037.19736
1213.178	450	971.631
1213.401	450	969.75767
1213.623	450	974.12876
1213.846	450	971.631
1214.068	450	971.631
1214.291	450	945.40445
1214.513	450	987.24204
1214.736	450	951.64887
1214.958	450	983.49539
1215.181	450	950.39999
1215.403	450	924.79788
1215.625	450	984.74427
1215.848	450	950.39999
1216.07	450	976.62653
1216.292	450	966.01102
1216.514	450	937.28671
1216.737	450	963.51326
1216.959	450	971.00656
1217.181	450	973.50432
1217.403	450	979.1243
1217.625	450	985.36871
1217.847	450	997.85754
1218.069	450	1010.34637
1218.291	450	952.27331
1218.513	450	943.53113
1218.735	450	940.40892
1218.957	450	985.99315
1219.179	450	984.74427
1219.401	450	956.01996
1219.622	450	985.36871
1219.844	450	994.73533
1220.066	450	971.631
1220.288	450	961.63993
1220.509	450	993.48645
1220.731	450	1006.59972
1220.953	450	990.36424
1221.174	450	974.75321
1221.396	450	984.74427
1221.618	450	959.14217
1221.839	450	999.10642
1222.061	450	1004.7264
1222.282	450	964.76214
1222.504	450	925.42233
1222.725	450	928.54453
1222.946	450	967.88435
1223.168	450	978.49985
1223.389	450	966.63547
1223.61	450	966.63547
1223.832	450	954.77108
1224.053	450	964.1377
1224.274	450	986.61759
1224.495	450	985.36871
1224.717	450	940.40892
1224.938	450	949.1511
1225.159	450	966.01102
1225.38	450	989.11536
1225.601	450	954.14664
1225.822	450	960.39105
1226.043	450	1024.08408
1226.264	450	1007.22416
1226.485	450	957.26884
1226.706	450	954.77108
1226.927	450	960.39105
1227.148	450	960.39105
1227.369	450	990.98868
1227.589	450	984.74427
1227.81	450	971.631
1228.031	450	955.39552
1228.252	450	921.05123
1228.472	450	936.03783
1228.693	450	939.16004
1228.914	450	959.76661
1229.134	450	958.51773
1229.355	450	1009.72193
1229.575	450	998.48198
1229.796	450	977.25097
1230.016	450	979.74874
1230.237	450	925.42233
1230.457	450	963.51326
1230.678	450	979.74874
1230.898	450	969.13323
1231.118	450	960.39105
1231.339	450	942.90669
1231.559	450	940.40892
1231.779	450	961.63993
1231.999	450	1004.7264
1232.22	450	966.63547
1232.44	450	966.63547
1232.66	450	955.39552
1232.88	450	953.52219
1233.1	450	963.51326
1233.32	450	985.99315
1233.54	450	984.74427
1233.76	450	980.99762
1233.98	450	990.98868
1234.2	450	926.67121
1234.42	450	961.63993
1234.64	450	965.38658
1234.86	450	985.36871
1235.08	450	982.2465
1235.299	450	917.30459
1235.519	450	962.26437
1235.739	450	972.25544
1235.959	450	972.25544
1236.178	450	969.75767
1236.398	450	972.25544
1236.618	450	1008.47305
1236.837	450	944.78001
1237.057	450	943.53113
1237.276	450	950.39999
1237.496	450	939.78448
1237.715	450	937.28671
1237.935	450	932.29118
1238.154	450	945.40445
1238.373	450	964.1377
1238.593	450	1034.69959
1238.812	450	962.26437
1239.031	450	948.52666
1239.251	450	918.55347
1239.47	450	895.44913
1239.689	450	927.29565
1239.908	450	988.49092
1240.127	450	980.37318
1240.347	450	964.76214
1240.566	450	939.78448
1240.785	450	927.29565
1241.004	450	954.77108
1241.223	450	919.17791
1241.442	450	933.54007
1241.661	450	984.74427
1241.88	450	968.50879
1242.099	450	956.01996
1242.317	450	949.77554
1242.536	450	988.49092
1242.755	450	971.00656
1242.974	450	943.53113
1243.193	450	955.39552
1243.411	450	985.36871
1243.63	450	972.25544
1243.849	450	949.77554
1244.067	450	964.76214
1244.286	450	928.54453
1244.504	450	931.0423
1244.723	450	976.00209
1244.941	450	932.29118
1245.16	450	946.0289
1245.378	450	955.39552
1245.597	450	952.27331
1245.815	450	965.38658
1246.033	450	972.25544
1246.252	450	940.40892
1246.47	450	971.631
1246.688	450	989.7398
1246.907	450	963.51326
1247.125	450	967.25991
1247.343	450	942.90669
1247.561	450	979.74874
1247.779	450	970.38211
1247.997	450	976.62653
1248.215	450	953.52219
1248.433	450	943.53113
1248.651	450	889.20472
1248.869	450	912.30905
1249.087	450	955.39552
1249.305	450	966.63547
1249.523	450	942.28225
1249.741	450	942.28225
1249.959	450	957.26884
1250.176	450	929.16897
1250.394	450	953.52219
1250.612	450	939.78448
1250.83	450	928.54453
1251.047	450	922.30012
1251.265	450	959.14217
1251.483	450	956.01996
1251.7	450	957.89328
1251.918	450	970.38211
1252.135	450	961.63993
1252.353	450	957.26884
1252.57	450	959.14217
1252.788	450	918.55347
1253.005	450	939.16004
1253.222	450	931.0423
1253.44	450	937.28671
1253.657	450	959.14217
1253.874	450	924.17344
1254.091	450	956.6444
1254.309	450	949.1511
1254.526	450	956.6444
1254.743	450	954.77108
1254.96	450	916.68014
1255.177	450	914.80682
1255.394	450	915.43126
1255.611	450	959.14217
1255.828	450	961.01549
1256.045	450	943.53113
1256.262	450	926.67121
1256.479	450	928.54453
1256.696	450	927.29565
1256.913	450	963.51326
1257.13	450	950.39999
1257.346	450	932.29118
1257.563	450	928.54453
1257.78	450	929.79342
1257.997	450	938.5356
1258.213	450	954.14664
1258.43	450	942.90669
1258.647	450	924.17344
1258.863	450	937.28671
1259.08	450	926.04677
1259.296	450	937.91116
1259.513	450	945.40445
1259.729	450	917.30459
1259.946	450	920.42679
1260.162	450	925.42233
1260.378	450	938.5356
1260.595	450	917.92903
1260.811	450	961.63993
1261.027	450	957.89328
1261.243	450	943.53113
1261.46	450	934.16451
1261.676	450	941.03336
1261.892	450	963.51326
1262.108	450	972.25544
1262.324	450	925.42233
1262.54	450	961.63993
1262.756	450	917.30459
1262.972	450	959.76661
1263.188	450	897.32246
1263.404	450	908.5624
1263.62	450	946.65334
1263.836	450	921.67568
1264.052	450	912.30905
1264.268	450	945.40445
1264.483	450	922.92456
1264.699	450	914.80682
1264.915	450	916.0557
1265.13	450	937.28671
1265.346	450	936.03783
1265.562	450	932.91562
1265.777	450	935.41339
1265.993	450	908.5624
1266.208	450	894.82469
1266.424	450	935.41339
1266.639	450	902.94243
1266.855	450	912.9335
1267.07	450	926.04677
1267.286	450	970.38211
1267.501	450	941.6578
1267.716	450	936.03783
1267.932	450	899.19578
1268.147	450	919.80235
1268.362	450	968.50879
1268.577	450	951.64887
1268.792	450	927.92009
1269.007	450	913.55794
1269.223	450	919.80235
1269.438	450	952.27331
1269.653	450	897.32246
1269.868	450	943.53113
1270.083	450	942.28225
1270.298	450	920.42679
1270.512	450	922.30012
1270.727	450	937.28671
1270.942	450	907.31352
1271.157	450	921.67568
1271.372	450	914.18238
1271.587	450	921.67568
1271.801	450	923.549
1272.016	450	925.42233
1272.231	450	927.29565
1272.445	450	921.05123
1272.66	450	926.04677
1272.874	450	954.14664
1273.089	450	928.54453
1273.303	450	904.19131
1273.518	450	929.16897
1273.732	450	953.52219
1273.947	450	911.06017
1274.161	450	930.41786
1274.375	450	934.16451
1274.59	450	929.16897
1274.804	450	902.31799
1275.018	450	896.69802
1275.232	450	906.06464
1275.447	450	872.96924
1275.661	450	919.80235
1275.875	450	987.86648
1276.089	450	946.65334
1276.303	450	956.6444
1276.517	450	934.78895
1276.731	450	922.92456
1276.945	450	929.16897
1277.159	450	939.16004
1277.373	450	927.29565
1277.587	450	894.20025
1277.801	450	892.95137
1278.014	450	922.30012
1278.228	450	952.27331
1278.442	450	961.63993
1278.656	450	922.30012
1278.869	450	899.19578
1279.083	450	918.55347
1279.297	450	948.52666
1279.51	450	934.78895
1279.505	450	920.05974
1279.727	450	911.93973
1279.95	450	921.93359
1280.173	450	897.57355
1280.395	450	908.19203
1280.618	450	906.31818
1280.841	450	923.18282
1281.063	450	889.45354
1281.286	450	906.9428
1281.509	450	864.46889
1281.731	450	898.82279
1281.954	450	925.68128
1282.176	450	914.43819
1282.399	450	889.45354
1282.621	450	893.82586
1282.843	450	891.32739
1283.066	450	943.17054
1283.288	450	943.17054
1283.511	450	931.92745
1283.733	450	938.79823
1283.955	450	934.42591
1284.177	450	914.43819
1284.4	450	903.1951
1284.622	450	908.19203
1284.844	450	913.81358
1285.066	450	928.80437
1285.288	450	943.79516
1285.51	450	936.92438
1285.732	450	906.9428
1285.955	450	947.54285
1286.177	450	900.69663
1286.399	450	923.80744
1286.62	450	955.66286
1286.842	450	938.17361
1287.064	450	922.5582
1287.286	450	893.82586
1287.508	450	896.32432
1287.73	450	905.69356
1287.952	450	921.30897
1288.174	450	926.93052
1288.395	450	908.19203
1288.617	450	883.832
1288.839	450	913.18896
1289.06	450	926.3059
1289.282	450	916.93666
1289.504	450	905.69356
1289.725	450	918.18589
1289.947	450	888.82893
1290.168	450	903.1951
1290.39	450	937.54899
1290.611	450	952.53978
1290.833	450	888.82893
1291.054	450	871.96429
1291.276	450	879.45968
1291.497	450	863.84428
1291.718	450	888.82893
1291.94	450	941.92131
1292.161	450	954.41363
1292.382	450	932.55206
1292.604	450	876.3366
1292.825	450	901.94587
1293.046	450	892.57662
1293.267	450	941.29669
1293.488	450	950.04132
1293.71	450	923.18282
1293.931	450	911.93973
1294.152	450	930.0536
1294.373	450	908.81665
1294.594	450	897.57355
1294.815	450	895.6997
1295.036	450	921.30897
1295.257	450	937.54899
1295.478	450	906.31818
1295.698	450	903.81972
1295.919	450	903.1951
1296.14	450	920.68435
1296.361	450	930.67821
1296.582	450	933.17668
1296.802	450	931.92745
1297.023	450	907.56741
1297.244	450	897.57355
1297.464	450	911.31511
1297.685	450	915.68742
1297.906	450	917.56127
1298.126	450	926.93052
1298.347	450	913.18896
1298.567	450	912.56434
1298.788	450	909.44126
1299.008	450	905.69356
1299.229	450	915.06281
1299.449	450	910.06588
1299.67	450	883.20738
1299.89	450	911.31511
1300.11	450	874.46275
1300.331	450	924.43205
1300.551	450	891.32739
1300.771	450	893.20124
1300.991	450	915.68742
1301.211	450	926.3059
1301.432	450	935.67514
1301.652	450	865.09351
1301.872	450	886.33046
1302.092	450	902.57048
1302.312	450	946.91824
1302.532	450	939.42284
1302.752	450	921.93359
1302.972	450	931.30283
1303.192	450	881.33353
1303.412	450	921.93359
1303.632	450	961.90903
1303.852	450	915.06281
1304.072	450	873.21352
1304.291	450	893.82586
1304.511	450	885.08123
1304.731	450	900.07202
1304.951	450	933.17668
1305.17	450	873.83814
1305.39	450	891.95201
1305.61	450	965.65672
1305.829	450	932.55206
1306.049	450	942.54592
1306.268	450	910.06588
1306.488	450	903.1951
1306.708	450	937.54899
1306.927	450	904.44433
1307.146	450	917.56127
1307.366	450	939.42284
1307.585	450	926.3059
1307.805	450	901.32125
1308.024	450	886.95508
1308.243	450	855.72426
1308.463	450	870.09044
1308.682	450	864.46889
1308.901	450	895.07509
1309.12	450	922.5582
1309.339	450	893.82586
1309.559	450	920.68435
1309.778	450	935.67514
1309.997	450	966.28134
1310.216	450	961.28441
1310.435	450	930.0536
1310.654	450	923.18282
1310.873	450	914.43819
1311.092	450	914.43819
1311.311	450	901.32125
1311.53	450	866.96736
1311.749	450	904.44433
1311.967	450	901.94587
1312.186	450	923.18282
1312.405	450	938.17361
1312.624	450	928.80437
1312.843	450	901.94587
1313.061	450	918.81051
1313.28	450	905.06895
1313.499	450	918.81051
1313.717	450	915.06281
1313.936	450	892.57662
1314.154	450	921.93359
1314.373	450	953.78902
1314.591	450	904.44433
1314.81	450	881.33353
1315.028	450	906.9428
1315.247	450	962.53364
1315.465	450	951.29055
1315.683	450	973.77674
1315.902	450	970.02904
1316.12	450	910.69049
1316.338	450	898.19817
1316.557	450	900.07202
1316.775	450	910.69049
1316.993	450	918.18589
1317.211	450	920.05974
1317.429	450	936.29976
1317.647	450	936.92438
1317.865	450	968.15519
1318.084	450	899.4474
1318.302	450	901.32125
1318.52	450	887.57969
1318.738	450	910.06588
1318.955	450	908.19203
1319.173	450	918.81051
1319.391	450	931.30283
1319.609	450	923.80744
1319.827	450	946.91824
1320.045	450	913.18896
1320.262	450	923.80744
1320.48	450	916.31204
1320.698	450	931.30283
1320.916	450	943.79516
1321.133	450	939.42284
1321.351	450	957.53671
1321.568	450	961.90903
1321.786	450	941.92131
1322.004	450	925.05667
1322.221	450	895.6997
1322.439	450	913.18896
1322.656	450	974.40135
1322.873	450	910.06588
1323.091	450	906.9428
1323.308	450	905.06895
1323.526	450	906.9428
1323.743	450	905.69356
1323.96	450	880.70891
1324.177	450	916.31204
1324.395	450	886.95508
1324.612	450	920.68435
1324.829	450	878.83507
1325.046	450	854.47503
1325.263	450	915.68742
1325.48	450	885.08123
1325.697	450	913.81358
1325.914	450	895.6997
1326.131	450	872.5889
1326.348	450	898.19817
1326.565	450	903.1951
1326.782	450	901.94587
1326.999	450	911.93973
1327.216	450	916.93666
1327.433	450	927.55513
1327.649	450	941.92131
1327.866	450	893.82586
1328.083	450	880.70891
1328.3	450	872.5889
1328.516	450	915.06281
1328.733	450	915.68742
1328.949	450	883.832
1329.166	450	923.80744
1329.383	450	933.17668
1329.599	450	903.1951
1329.816	450	893.20124
1330.032	450	926.3059
1330.248	450	937.54899
1330.465	450	926.93052
1330.681	450	906.9428
1330.898	450	918.18589
1331.114	450	890.70277
1331.33	450	932.55206
1331.546	450	933.17668
1331.763	450	901.94587
1331.979	450	860.09658
1332.195	450	863.84428
1332.411	450	900.07202
1332.627	450	905.06895
1332.843	450	892.57662
1333.059	450	901.94587
1333.275	450	885.70584
1333.491	450	892.57662
1333.707	450	913.18896
1333.923	450	908.19203
1334.139	450	866.96736
1334.355	450	883.20738
1334.571	450	897.57355
1334.787	450	919.43512
1335.003	450	886.33046
1335.218	450	890.07816
1335.434	450	953.1644
1335.65	450	941.92131
1335.865	450	890.07816
1336.081	450	893.20124
1336.297	450	893.82586
1336.512	450	893.82586
1336.728	450	923.18282
1336.943	450	921.93359
1337.159	450	911.93973
1337.374	450	890.07816
1337.59	450	850.10272
1337.805	450	863.84428
1338.021	450	870.71505
1338.236	450	891.95201
1338.451	450	887.57969
1338.666	450	940.67207
1338.882	450	925.05667
1339.097	450	905.06895
1339.312	450	906.31818
1339.527	450	863.21966
1339.742	450	902.57048
1339.958	450	912.56434
1340.173	450	903.81972
1340.388	450	897.57355
1340.603	450	876.3366
1340.818	450	878.21045
1341.033	450	897.57355
1341.248	450	940.67207
1341.462	450	896.32432
1341.677	450	898.82279
1341.892	450	886.95508
1342.107	450	891.95201
1342.322	450	896.94894
1342.536	450	916.93666
1342.751	450	916.93666
1342.966	450	915.06281
1343.18	450	918.18589
1343.395	450	860.72119
1343.61	450	895.6997
1343.824	450	895.6997
1344.039	450	913.18896
1344.253	450	915.68742
1344.468	450	853.2258
1344.682	450	905.06895
1344.897	450	903.1951
1345.111	450	906.9428
1345.325	450	903.1951
1345.54	450	906.31818
1345.754	450	944.41977
1345.968	450	883.832
1346.182	450	875.71198
1346.397	450	878.83507
1346.611	450	863.84428
1346.825	450	871.96429
1347.039	450	863.84428
1347.253	450	876.96122
1347.467	450	896.94894
1347.681	450	967.53057
1347.895	450	890.70277
1348.109	450	881.33353
1348.323	450	851.35195
1348.537	450	827.61653
1348.751	450	862.59504
1348.965	450	927.55513
1349.178	450	913.18896
1349.392	450	900.07202
1349.606	450	871.96429
1349.82	450	863.21966
1350.033	450	885.08123
1350.247	450	856.34888
1350.461	450	869.46582
1350.674	450	918.81051
1350.888	450	901.94587
1351.101	450	894.45047
1351.315	450	887.57969
1351.528	450	921.93359
1351.742	450	906.31818
1351.955	450	885.08123
1352.169	450	898.19817
1352.382	450	916.93666
1352.595	450	905.69356
1352.809	450	890.70277
1353.022	450	904.44433
1353.235	450	867.59197
1353.448	450	866.34274
1353.661	450	906.31818
1353.874	450	861.97043
1354.088	450	885.70584
1354.301	450	890.70277
1354.514	450	887.57969
1354.727	450	900.69663
1354.94	450	902.57048
1355.153	450	875.71198
1355.366	450	915.06281
1355.578	450	928.17975
1355.791	450	906.9428
1356.004	450	909.44126
1356.217	450	883.832
1356.43	450	918.81051
1356.642	450	914.43819
1356.855	450	921.30897
1357.068	450	895.07509
1357.28	450	879.45968
1357.493	450	827.61653
1357.706	450	851.35195
1357.918	450	902.57048
1358.131	450	908.81665
1358.343	450	875.71198
1358.556	450	878.83507
1358.768	450	892.57662
1358.98	450	866.34274
1359.193	450	891.32739
1359.405	450	883.832
1359.617	450	866.96736
1359.83	450	860.09658
1360.042	450	905.06895
1360.254	450	898.19817
1360.466	450	894.45047
1360.678	450	909.44126
1360.891	450	899.4474
1361.103	450	897.57355
1361.315	450	898.19817
1361.527	450	853.2258
1361.739	450	874.46275
1361.951	450	866.34274
1362.163	450	873.21352
1362.374	450	895.6997
1362.586	450	864.46889
1362.798	450	894.45047
1363.01	450	892.57662
1363.222	450	900.07202
1363.433	450	895.6997
1363.645	450	861.97043
1363.857	450	856.34888
1364.068	450	858.84735
1364.28	450	904.44433
1364.492	450	905.69356
1364.703	450	886.95508
1364.915	450	875.71198
1365.126	450	873.21352
1365.338	450	872.5889
1365.549	450	906.31818
1365.76	450	893.20124
1365.972	450	885.08123
1366.183	450	870.71505
1366.394	450	873.83814
1366.606	450	881.33353
1366.817	450	898.82279
1367.028	450	887.57969
1367.239	450	876.3366
1367.45	450	885.70584
1367.662	450	873.83814
1367.873	450	883.20738
1368.084	450	893.20124
1368.295	450	862.59504
1368.506	450	864.46889
1368.717	450	865.71812
1368.928	450	882.58276
1369.138	450	862.59504
1369.349	450	908.19203
1369.56	450	901.32125
1369.771	450	891.32739
1369.982	450	875.08737
1370.192	450	885.08123
1370.403	450	911.93973
1370.614	450	911.93973
1370.824	450	871.96429
1371.035	450	910.69049
1371.246	450	855.72426
1371.456	450	903.1951
1371.667	450	838.85963
1371.877	450	855.09965
1372.087	450	890.07816
1372.298	450	868.21659
1372.508	450	856.9735
1372.719	450	888.20431
1372.929	450	866.34274
1373.139	450	859.47196
1373.349	450	861.97043
1373.56	450	880.0843
1373.77	450	879.45968
1373.98	450	876.3366
1374.19	450	881.33353
1374.4	450	856.9735
1374.61	450	841.98271
1374.82	450	883.20738
1375.03	450	851.35195
1375.24	450	861.97043
1375.45	450	873.83814
1375.66	450	914.43819
1375.87	450	887.57969
1376.08	450	881.95815
1376.29	450	846.97964
1376.499	450	871.96429
1376.709	450	920.05974
1376.919	450	903.1951
1377.128	450	876.96122
1377.338	450	860.72119
1377.548	450	868.84121
1377.757	450	896.32432
1377.967	450	843.23194
1378.176	450	891.32739
1378.386	450	887.57969
1378.595	450	866.96736
1378.805	450	869.46582
1379.014	450	885.70584
1379.223	450	856.9735
1379.433	450	871.96429
1379.642	450	866.34274
1379.851	450	871.33967
1380.061	450	874.46275
1380.27	450	874.46275
1380.479	450	882.58276
1380.688	450	866.96736
1380.897	450	871.33967
1381.106	450	901.94587
1381.315	450	871.96429
1381.524	450	850.10272
1381.733	450	871.96429
1381.942	450	900.07202
1382.151	450	863.21966
1382.36	450	885.70584
1382.569	450	883.832
1382.777	450	876.96122
1382.986	450	849.4781
1383.195	450	851.35195
1383.404	450	854.47503
1383.612	450	820.74575
1383.821	450	862.59504
1384.03	450	943.17054
1384.238	450	898.19817
1384.447	450	906.9428
1384.655	450	880.70891
[truncated: 252,269 more rows]
