# Supplementary material for: Circular dichroism of quantum defects in carbon nanotubes created by photocatalytic oxygen functionalization
Source: Nat Commun. 2025 Jun 2;16:5107. doi: 10.1038/s41467-025-60342-y (PMC12130195; doi:10.1038/s41467-025-60342-y)
Supplement: Supplementary file 6 — Source Data [file 41467_2025_60342_MOESM6_ESM.zip › Raw data Manuscript and SI/Figure_1c.txt]

Sample	PLQY (total,funct)	PLQY (total,pristine)
0		0.63116
5	0.52404
10	1.07118
20	1.73607
30	2.22001
45	3.62752
60	2.61447
90	2.26721
