# Supplementary material for: Circular dichroism of quantum defects in carbon nanotubes created by photocatalytic oxygen functionalization
Source: Nat Commun. 2025 Jun 2;16:5107. doi: 10.1038/s41467-025-60342-y (PMC12130195; doi:10.1038/s41467-025-60342-y)
Supplement: Supplementary file 6 — Source Data [file 41467_2025_60342_MOESM6_ESM.zip › Raw data Manuscript and SI/Figure_1d.txt]

Raman Shift (cm-1)	pristine	funct_1	funct_2	funct_3	funct_4
1990.86	0.00432	0.00538	0.00312	0.00523	0.00398
1989.83	0.00512	0.00593	0.00423	0.00611	0.00467
1988.81	0.0052	0.00611	0.00399	0.00632	0.00455
1987.79	0.00585	0.00674	0.0045	0.00703	0.00517
1986.76	0.00652	0.00738	0.00528	0.0077	0.00574
1985.74	0.0071	0.00772	0.0054	0.00794	0.00609
1984.71	0.00762	0.00839	0.00607	0.00895	0.00678
1983.69	0.00851	0.00917	0.00679	0.00974	0.00746
1982.67	0.00914	0.00982	0.00717	0.01047	0.00791
1981.64	0.01015	0.01083	0.00818	0.01174	0.00898
1980.62	0.01096	0.01162	0.00887	0.01229	0.00941
1979.59	0.01206	0.01269	0.00964	0.0136	0.01034
1978.57	0.01325	0.01394	0.01068	0.01456	0.01123
1977.54	0.01433	0.01506	0.01135	0.01592	0.0122
1976.52	0.01596	0.01644	0.01274	0.0175	0.01349
1975.49	0.01747	0.01791	0.01416	0.01898	0.01465
1974.47	0.01875	0.01919	0.01484	0.02033	0.01581
1973.44	0.02069	0.02105	0.0168	0.02215	0.01732
1972.41	0.02189	0.02218	0.0177	0.02345	0.01856
1971.39	0.02361	0.02379	0.0192	0.02508	0.01996
1970.36	0.0248	0.02513	0.02036	0.02672	0.021
1969.34	0.02579	0.02594	0.0212	0.0275	0.02191
1968.31	0.02765	0.02783	0.02283	0.02943	0.02353
1967.28	0.02929	0.02938	0.0243	0.03101	0.02462
1966.26	0.03138	0.03119	0.02567	0.0326	0.02616
1965.23	0.03374	0.03358	0.02827	0.03539	0.02848
1964.2	0.03563	0.03497	0.0296	0.03697	0.02979
1963.18	0.0376	0.03731	0.03191	0.03951	0.03186
1962.15	0.03935	0.03896	0.03332	0.04136	0.0332
1961.12	0.04077	0.04046	0.03475	0.04277	0.03468
1960.09	0.04283	0.04247	0.03631	0.04498	0.03661
1959.07	0.04517	0.04435	0.03839	0.04714	0.03814
1958.04	0.04677	0.04634	0.04018	0.04909	0.03989
1957.01	0.04908	0.04818	0.04213	0.05131	0.04168
1955.98	0.05106	0.05026	0.04403	0.05359	0.04334
1954.96	0.05327	0.05224	0.04584	0.0557	0.04534
1953.93	0.05569	0.05433	0.04763	0.05783	0.04719
1952.9	0.05788	0.05639	0.04995	0.06054	0.0493
1951.87	0.06054	0.05886	0.05248	0.06261	0.05106
1950.84	0.06244	0.06081	0.05427	0.06507	0.0533
1949.81	0.0653	0.0632	0.0566	0.06733	0.05503
1948.78	0.06725	0.06513	0.05832	0.0693	0.05692
1947.75	0.06932	0.06715	0.06045	0.07135	0.05863
1946.73	0.07217	0.06943	0.06342	0.07378	0.06087
1945.7	0.07308	0.07034	0.06415	0.07512	0.06216
1944.67	0.07529	0.07235	0.06637	0.0768	0.06349
1943.64	0.0767	0.07389	0.06799	0.07814	0.06478
1942.61	0.07817	0.07472	0.06906	0.07913	0.06578
1941.58	0.08033	0.07662	0.07134	0.081	0.0673
1940.55	0.07983	0.07623	0.07144	0.08078	0.06722
1939.52	0.08147	0.0773	0.07259	0.08184	0.06824
1938.49	0.08193	0.07797	0.07412	0.08278	0.06916
1937.45	0.0809	0.07648	0.07293	0.08123	0.06796
1936.42	0.08223	0.07812	0.0749	0.08264	0.06923
1935.39	0.08111	0.07688	0.07367	0.08136	0.06785
1934.36	0.08069	0.07575	0.07314	0.08083	0.06766
1933.33	0.07948	0.07495	0.0725	0.08025	0.06698
1932.3	0.07651	0.07214	0.07027	0.07706	0.06403
1931.27	0.07415	0.06985	0.06888	0.07527	0.06277
1930.24	0.07053	0.06623	0.06617	0.072	0.06003
1929.2	0.06635	0.06218	0.06247	0.06818	0.05658
1928.17	0.06307	0.05906	0.06007	0.06527	0.05473
1927.14	0.05978	0.05568	0.05699	0.06098	0.05086
1926.11	0.05699	0.05276	0.0541	0.05769	0.04865
1925.08	0.05544	0.05124	0.05331	0.05592	0.04697
1924.04	0.05219	0.04814	0.05031	0.05263	0.04428
1923.01	0.04947	0.04556	0.04806	0.05028	0.04225
1921.98	0.04695	0.04345	0.046	0.04782	0.03995
1920.94	0.04253	0.0396	0.04234	0.0438	0.03629
1919.91	0.03904	0.03617	0.03887	0.0409	0.03358
1918.88	0.03534	0.03314	0.03579	0.03733	0.03071
1917.84	0.03128	0.02944	0.03164	0.0334	0.02751
1916.81	0.0283	0.02666	0.02865	0.03051	0.02492
1915.78	0.02492	0.02387	0.02567	0.02738	0.02232
1914.74	0.02202	0.02106	0.0222	0.02403	0.01967
1913.71	0.02011	0.01943	0.02048	0.02205	0.01809
1912.68	0.01787	0.01742	0.01821	0.01981	0.01615
1911.64	0.01619	0.01572	0.01633	0.01785	0.01457
1910.61	0.01475	0.01447	0.01499	0.01666	0.01352
1909.57	0.01355	0.01315	0.01343	0.01496	0.01205
1908.54	0.01225	0.01225	0.01218	0.01376	0.01112
1907.5	0.01154	0.01139	0.01149	0.01284	0.01041
1906.47	0.01082	0.01064	0.01055	0.01189	0.0095
1905.43	0.01	0.01	0.00987	0.0113	0.009
1904.4	0.00944	0.00945	0.0089	0.0104	0.00854
1903.36	0.00903	0.00905	0.00845	0.01013	0.00817
1902.32	0.00822	0.00837	0.00764	0.00942	0.00766
1901.29	0.00796	0.00808	0.00764	0.00904	0.00712
1900.25	0.00722	0.00744	0.00709	0.0084	0.00662
1899.22	0.00653	0.00669	0.00628	0.00764	0.00621
1898.18	0.00596	0.00599	0.00586	0.00718	0.00556
1897.14	0.0052	0.00537	0.00491	0.0064	0.00497
1896.11	0.00442	0.00469	0.00423	0.00546	0.00418
1895.07	0.00399	0.00417	0.00391	0.00495	0.00376
1894.03	0.00357	0.00371	0.0034	0.00428	0.00338
1892.99	0.00315	0.00331	0.00309	0.00388	0.00302
1891.96	0.00282	0.00305	0.00286	0.00355	0.00276
1890.92	0.00263	0.00279	0.00268	0.00313	0.00258
1889.88	0.00237	0.00251	0.00237	0.00298	0.00225
1888.84	0.00215	0.00231	0.00224	0.0026	0.00201
1887.81	0.00201	0.00211	0.00207	0.00238	0.00197
1886.77	0.00183	0.00199	0.00208	0.0023	0.00175
1885.73	0.00161	0.00175	0.00159	0.0019	0.00142
1884.69	0.00162	0.00182	0.0018	0.00182	0.00151
1883.65	0.00143	0.00161	0.00158	0.00168	0.00127
1882.61	0.00131	0.00146	0.00164	0.00151	0.0011
1881.57	0.00128	0.00134	0.0012	0.00135	0.00122
1880.54	0.00113	0.00124	0.0012	0.00129	0.00113
1879.5	0.00101	0.00117	0.00113	0.00111	0.00102
1878.46	9.36381E-4	0.00108	0.00113	0.00118	8.87933E-4
1877.42	8.29435E-4	0.00106	9.32763E-4	0.00104	8.83345E-4
1876.38	8.57027E-4	9.37234E-4	0.00106	9.76133E-4	7.65174E-4
1875.34	9.15973E-4	9.7492E-4	0.00117	0.00101	8.38301E-4
1874.3	8.13784E-4	9.28248E-4	0.00117	8.43965E-4	6.14525E-4
1873.26	6.92141E-4	7.78957E-4	9.71792E-4	7.89666E-4	6.23945E-4
1872.22	8.06308E-4	7.61849E-4	9.60856E-4	9.42933E-4	7.42996E-4
1871.17	6.27038E-4	6.56152E-4	8.80593E-4	6.42795E-4	4.61519E-4
1870.13	5.75814E-4	6.00653E-4	8.44965E-4	6.55137E-4	5.186E-4
1869.09	6.02187E-4	6.50191E-4	8.22218E-4	6.70211E-4	4.2232E-4
1868.05	5.75387E-4	6.43637E-4	8.11964E-4	5.35446E-4	3.20664E-4
1867.01	4.95288E-4	4.86092E-4	7.44717E-4	4.50457E-4	3.84024E-4
1865.97	5.64891E-4	5.36047E-4	6.56375E-4	5.21224E-4	3.26439E-4
1864.93	3.31848E-4	3.32561E-4	1.76217E-4	2.06042E-4	1.43883E-4
1863.89	4.85769E-4	4.11757E-4	3.86522E-4	4.94648E-4	4.09272E-4
1862.84	4.38336E-4	5.23322E-4	8.1366E-4	3.28727E-4	2.76853E-4
1861.8	2.45612E-4	2.73087E-4	4.66241E-4	2.24512E-4	1.39326E-4
1860.76	3.29547E-4	2.28454E-4	3.63771E-4	2.97319E-4	2.3967E-4
1859.72	4.24479E-4	3.10433E-4	4.94972E-4	3.54398E-4	2.62441E-4
1858.67	2.00076E-4	1.60165E-4	3.20445E-4	1.3176E-4	-1.18799E-5
1857.63	2.27469E-4	1.58634E-4	5.11511E-4	1.74678E-4	3.22204E-4
1856.59	1.69257E-4	1.6265E-4	5.35591E-4	5.46137E-5	-1.39598E-5
1855.54	2.09197E-4	8.98773E-5	3.0821E-4	-4.8924E-5	-1.0332E-5
1854.5	6.96518E-5	2.26597E-5	2.43877E-4	-9.70691E-5	-5.53756E-5
1853.46	-6.21051E-5	5.87983E-7	1.81152E-4	-5.10084E-5	2.18262E-5
1852.41	-7.69716E-5	-1.52383E-4	2.76135E-4	-3.72234E-4	-2.75327E-4
1851.37	-8.16998E-5	-1.04002E-4	2.69912E-4	-1.08612E-4	-4.61977E-5
1850.33	-2.30526E-4	-2.36178E-4	8.61509E-6	-3.03503E-4	-2.34315E-4
1849.28	-3.07107E-4	-4.26812E-4	-1.42249E-4	-3.49278E-4	-4.31262E-4
1848.24	-4.35048E-4	-4.75347E-4	-2.63939E-4	-4.0985E-4	-4.51309E-4
1847.19	-4.3338E-4	-3.73124E-4	-3.38604E-4	-4.18816E-4	-2.89635E-4
1846.15	-5.7136E-4	-5.12442E-4	-5.14026E-4	-5.97632E-4	-4.39814E-4
1845.1	-4.71499E-4	-4.17675E-4	-3.65907E-4	-4.699E-4	-4.12302E-4
1844.06	-4.766E-4	-5.35105E-4	-6.37475E-4	-5.40034E-4	-5.29004E-4
1843.01	-5.1572E-4	-5.81122E-4	-5.97124E-4	-6.1485E-4	-4.45087E-4
1841.97	-5.4981E-4	-5.27669E-4	-4.78983E-4	-6.22499E-4	-4.09239E-4
1840.92	-4.73198E-4	-4.74753E-4	-2.41776E-4	-6.13266E-4	-4.51916E-4
1839.88	-4.4358E-4	-5.49826E-4	-5.32241E-4	-5.6539E-4	-3.11685E-4
1838.83	-3.40782E-4	-3.70343E-4	-3.42925E-4	-4.23553E-4	-2.65485E-4
1837.78	-3.25948E-4	-3.59701E-4	-1.87435E-4	-3.64464E-4	-3.01251E-4
1836.74	-3.84533E-4	-3.92751E-4	-2.25565E-4	-2.76388E-4	-1.69123E-4
1835.69	-3.50233E-4	-2.98747E-4	-2.11183E-4	-2.68003E-4	-2.16075E-4
1834.65	-3.35981E-4	-2.64699E-4	-1.39509E-4	-3.21861E-4	-1.87985E-4
1833.6	-3.98629E-4	-2.42209E-4	-2.95864E-4	-2.5248E-4	-1.57028E-4
1832.55	-3.23534E-4	-3.15793E-4	-2.35565E-4	-1.66929E-4	-8.06575E-5
1831.5	-2.58645E-4	-2.9431E-4	2.19434E-5	-2.715E-4	-2.80636E-4
1830.46	-3.00012E-4	-2.54569E-4	-2.51033E-4	-1.48345E-4	-1.95883E-4
1829.41	-3.17212E-4	-2.76444E-4	-7.47041E-5	-1.33227E-4	-2.13649E-4
1828.36	-3.23892E-4	-3.16011E-4	-2.93244E-4	-1.57374E-4	-2.71873E-4
1827.31	-2.78998E-4	-1.64875E-4	-3.29231E-5	-8.97404E-5	-1.08431E-4
1826.27	-1.68218E-4	-1.82805E-4	-2.86076E-4	-1.70123E-4	-1.34127E-4
1825.22	-7.9838E-5	-1.21594E-4	6.9305E-5	-3.32898E-5	5.45584E-5
1824.17	4.71418E-5	1.32525E-4	3.28612E-4	2.23845E-4	1.34212E-4
1823.12	1.79832E-4	1.74756E-4	3.17585E-4	1.7164E-4	1.89504E-4
1822.07	5.29788E-4	3.66196E-4	5.56238E-4	4.73858E-4	5.0987E-4
1821.02	5.38611E-4	4.95896E-4	8.76055E-4	6.96752E-4	5.16444E-4
1819.98	7.45026E-4	7.26085E-4	8.48627E-4	7.99917E-4	7.93474E-4
1818.93	0.00116	0.00104	0.00142	0.00128	0.00101
1817.88	0.00124	0.00128	0.00169	0.00141	0.0013
1816.83	0.00147	0.00137	0.0017	0.00131	0.00123
1815.78	0.00188	0.00177	0.0021	0.00198	0.00168
1814.73	0.00198	0.00189	0.00212	0.00216	0.00183
1813.68	0.0022	0.00213	0.00251	0.0024	0.00201
1812.63	0.00251	0.00247	0.0028	0.0029	0.00251
1811.58	0.0026	0.00247	0.00277	0.00284	0.00249
1810.53	0.00279	0.00273	0.00281	0.00319	0.0028
1809.47	0.00315	0.0031	0.00368	0.00374	0.00328
1808.42	0.0033	0.00313	0.00339	0.00365	0.00328
1807.37	0.0036	0.00348	0.00391	0.00407	0.00353
1806.32	0.00392	0.00386	0.00434	0.00444	0.00386
1805.27	0.00413	0.004	0.00437	0.00465	0.00402
1804.22	0.00454	0.00435	0.0048	0.00512	0.00442
1803.17	0.00509	0.00486	0.00539	0.00562	0.00503
1802.11	0.00532	0.00518	0.00548	0.00581	0.00515
1801.06	0.00614	0.00578	0.00628	0.00669	0.00597
1800.01	0.00664	0.00632	0.00699	0.00719	0.00641
1798.96	0.00723	0.00677	0.00739	0.00768	0.00671
1797.9	0.00801	0.00752	0.00796	0.00846	0.00739
1796.85	0.00874	0.0083	0.00898	0.00934	0.00814
1795.8	0.00957	0.00898	0.00945	0.01006	0.00886
1794.74	0.01047	0.00986	0.01033	0.0109	0.00953
1793.69	0.01149	0.01087	0.01155	0.01192	0.01045
1792.64	0.01263	0.01175	0.01213	0.01285	0.01134
1791.58	0.01375	0.01282	0.01338	0.014	0.01229
1790.53	0.0143	0.01331	0.01299	0.01446	0.0124
1789.48	0.01598	0.01502	0.01529	0.01613	0.01422
1788.42	0.01731	0.01621	0.01666	0.01722	0.01521
1787.37	0.01878	0.01767	0.01805	0.01863	0.01642
1786.31	0.01976	0.01865	0.01928	0.01987	0.01738
1785.26	0.02095	0.01981	0.02032	0.02081	0.01815
1784.2	0.02215	0.02087	0.02152	0.02207	0.01921
1783.15	0.02291	0.02164	0.02226	0.02263	0.02
1782.09	0.0238	0.02231	0.02308	0.02368	0.02079
1781.04	0.02464	0.02326	0.0242	0.02445	0.02127
1779.98	0.02488	0.02361	0.02445	0.02495	0.02173
1778.92	0.02533	0.02372	0.02483	0.02539	0.0218
1777.87	0.02582	0.02436	0.02532	0.02594	0.02243
1776.81	0.02549	0.02419	0.02506	0.02557	0.02208
1775.75	0.02549	0.02411	0.02521	0.02593	0.02236
1774.7	0.02532	0.0239	0.02521	0.02581	0.02238
1773.64	0.02461	0.02318	0.02454	0.0253	0.0217
1772.58	0.02407	0.0226	0.02452	0.02484	0.02157
1771.53	0.02358	0.02237	0.02411	0.02437	0.02119
1770.47	0.02309	0.02162	0.02333	0.02381	0.02086
1769.41	0.023	0.02142	0.02339	0.0236	0.02082
1768.35	0.02286	0.02125	0.02314	0.02336	0.0207
1767.29	0.02291	0.02125	0.02366	0.02343	0.02085
1766.24	0.02321	0.02156	0.02392	0.02345	0.02127
1765.18	0.02346	0.02196	0.02452	0.02381	0.02142
1764.12	0.02342	0.02193	0.02403	0.02379	0.02134
1763.06	0.02376	0.02231	0.02458	0.02437	0.02194
1762	0.02414	0.02262	0.02508	0.02456	0.02217
1760.94	0.02447	0.02299	0.02526	0.02493	0.02229
1759.88	0.02526	0.0235	0.02589	0.02568	0.02329
1758.82	0.02553	0.02382	0.02644	0.02587	0.02335
1757.76	0.02606	0.0241	0.02653	0.02623	0.02366
1756.7	0.02694	0.02501	0.02749	0.0271	0.02462
1755.64	0.02761	0.02546	0.02801	0.0275	0.02485
1754.58	0.02851	0.02625	0.02885	0.0282	0.02559
1753.52	0.02979	0.02728	0.03013	0.02937	0.02664
1752.46	0.03071	0.02793	0.03102	0.02987	0.02715
1751.4	0.03184	0.0288	0.03182	0.03074	0.02812
1750.34	0.0333	0.03	0.03318	0.03216	0.02969
1749.28	0.03411	0.03093	0.03402	0.03294	0.03006
1748.22	0.03521	0.0319	0.03505	0.03401	0.03134
1747.16	0.03656	0.03322	0.03625	0.03498	0.03219
1746.09	0.03734	0.03376	0.03736	0.03587	0.03287
1745.03	0.03818	0.03469	0.0378	0.03668	0.03362
1743.97	0.03889	0.03544	0.03879	0.03741	0.03402
1742.91	0.03957	0.03612	0.03942	0.03802	0.03477
1741.85	0.04007	0.03669	0.04026	0.03873	0.03541
1740.78	0.04043	0.03721	0.04048	0.03891	0.03537
1739.72	0.04106	0.03804	0.04123	0.03999	0.03639
1738.66	0.0412	0.03811	0.0416	0.04026	0.03652
1737.59	0.04108	0.03817	0.04142	0.04039	0.03632
1736.53	0.0409	0.03807	0.04105	0.04038	0.03634
1735.47	0.04007	0.03752	0.04028	0.03983	0.03554
1734.4	0.03939	0.03713	0.03995	0.03963	0.03531
1733.34	0.03881	0.03676	0.03945	0.03928	0.03495
1732.27	0.03744	0.03557	0.03789	0.03843	0.03379
1731.21	0.03671	0.03495	0.03727	0.03764	0.033
1730.14	0.03593	0.03435	0.03641	0.03698	0.03217
1729.08	0.03463	0.03334	0.03544	0.03611	0.0314
1728.02	0.03385	0.03249	0.03449	0.03551	0.03093
1726.95	0.03275	0.03173	0.03376	0.03488	0.02995
1725.88	0.03134	0.03028	0.03213	0.03344	0.0287
1724.82	0.03045	0.02942	0.0318	0.0328	0.02824
1723.75	0.02913	0.0283	0.0304	0.03142	0.02832
1722.69	0.0279	0.02684	0.02898	0.03037	0.02602
1721.62	0.02732	0.02639	0.02859	0.02966	0.02556
1720.55	0.02635	0.02542	0.02786	0.02832	0.02457
1719.49	0.02532	0.02441	0.02644	0.02723	0.02343
1718.42	0.02491	0.02413	0.02605	0.02657	0.02313
1717.35	0.02425	0.02351	0.02563	0.0256	0.02217
1716.29	0.02372	0.02296	0.02504	0.02494	0.02183
1715.22	0.02337	0.0228	0.02465	0.02457	0.02155
1714.15	0.02237	0.02176	0.02377	0.02364	0.02066
1713.08	0.02147	0.02103	0.02276	0.02266	0.01972
1712.02	0.02057	0.02043	0.02207	0.02214	0.01922
1710.95	0.01893	0.01888	0.02062	0.02052	0.01747
1709.88	0.01741	0.01758	0.01896	0.01926	0.01647
1708.81	0.01576	0.01594	0.0177	0.01796	0.0149
1707.74	0.01377	0.01416	0.01598	0.01602	0.0134
1706.67	0.01214	0.01249	0.01419	0.01441	0.012
1705.61	0.01058	0.011	0.01297	0.01289	0.01068
1704.54	0.009	0.00929	0.01122	0.01117	0.00932
1703.47	0.00773	0.00806	0.00997	0.00981	0.00792
1702.4	0.00649	0.00683	0.009	0.00833	0.00698
1701.33	0.00547	0.00566	0.0078	0.00714	0.00606
1700.26	0.00469	0.00484	0.00672	0.00623	0.00519
1699.19	0.00397	0.00414	0.00625	0.00548	0.00455
1698.12	0.00308	0.00323	0.00441	0.00439	0.00375
1697.05	0.00224	0.00244	0.00337	0.00337	0.00292
1695.98	0.00134	0.00149	0.002	0.00214	0.00166
1694.91	5.81891E-4	9.47114E-4	8.87692E-4	0.00109	8.09047E-4
1693.83	7.81764E-5	4.84921E-4	1.73044E-4	4.15883E-4	2.36321E-4
1692.76	-3.66019E-4	6.37808E-5	-7.64168E-4	-2.10998E-4	-4.98606E-4
1691.69	-5.43571E-4	-2.43966E-4	-0.00118	-5.78587E-4	-7.61321E-4
1690.62	-6.26847E-4	-3.66742E-4	-0.00122	-6.53443E-4	-8.86319E-4
1689.55	-5.93907E-4	-4.50522E-4	-9.43366E-4	-7.43742E-4	-8.54579E-4
1688.48	-5.31517E-4	-4.43756E-4	-8.02673E-4	-5.86285E-4	-4.98182E-4
1687.4	-5.2513E-4	-4.96453E-4	-9.54657E-4	-4.9536E-4	-6.34874E-4
1686.33	-3.86267E-4	-4.47679E-4	-8.78194E-4	-3.74962E-4	-4.00655E-4
1685.26	-2.69195E-4	-4.83263E-4	-5.14288E-4	5.65487E-4	-2.55812E-4
1684.18	-1.37127E-4	-3.87217E-4	-7.61901E-4	2.45244E-4	-2.51349E-4
1683.11	4.5919E-5	-1.15038E-4	-2.47399E-4	6.01353E-4	8.73695E-5
1682.04	4.15659E-4	2.22953E-4	5.52752E-4	5.68303E-4	5.74066E-4
1680.96	6.1479E-4	4.60143E-4	0.00129	7.83626E-4	7.71597E-4
1679.89	9.17689E-4	9.15017E-4	0.00227	0.00101	0.00118
1678.82	0.00106	9.96748E-4	0.00273	0.00145	0.00137
1677.74	0.00142	0.00128	0.00334	0.00132	0.00167
1676.67	0.00168	0.00163	0.00383	0.00188	0.00192
1675.59	0.00215	0.00191	0.00424	0.00184	0.00221
1674.52	0.00238	0.00215	0.0046	0.002	0.00241
1673.45	0.00268	0.00242	0.00508	0.00231	0.00282
1672.37	0.00262	0.0023	0.00497	0.0025	0.00281
1671.29	0.00254	0.00223	0.00473	0.00204	0.00256
1670.22	0.0025	0.00222	0.00473	0.00185	0.00261
1669.14	0.00264	0.00234	0.0051	0.00237	0.00256
1668.07	0.00245	0.00217	0.00464	0.00229	0.00262
1666.99	0.00258	0.00234	0.00509	0.00231	0.00256
1665.92	0.00243	0.00217	0.0048	0.0021	0.00244
1664.84	0.00247	0.00217	0.00491	0.00213	0.00257
1663.76	0.00237	0.00209	0.00473	0.00179	0.00228
1662.69	0.00244	0.00211	0.00485	0.00197	0.00244
1661.61	0.00231	0.00204	0.00484	0.00197	0.00248
1660.53	0.00232	0.00215	0.00501	0.00202	0.00238
1659.45	0.00246	0.00213	0.00487	0.00191	0.00241
1658.38	0.00238	0.00212	0.005	0.00199	0.00234
1657.3	0.00246	0.00215	0.00512	0.00215	0.00256
1656.22	0.00239	0.00206	0.00509	0.00224	0.00257
1655.14	0.00228	0.00183	0.00498	0.00211	0.00233
1654.06	0.00239	0.00207	0.00522	0.00218	0.00248
1652.99	0.00243	0.00201	0.00504	0.00225	0.00247
1651.91	0.00246	0.0021	0.00502	0.00232	0.00257
1650.83	0.00255	0.00216	0.00515	0.0026	0.0026
1649.75	0.00248	0.00216	0.00527	0.00255	0.00284
1648.67	0.0025	0.00205	0.00511	0.00245	0.00266
1647.59	0.0026	0.00225	0.00525	0.00268	0.00291
1646.51	0.00249	0.00223	0.00521	0.00277	0.00293
1645.43	0.00243	0.00207	0.00506	0.00264	0.00289
1644.35	0.00253	0.00219	0.00518	0.00278	0.00298
1643.27	0.00268	0.00233	0.00515	0.00299	0.00316
1642.19	0.0027	0.00239	0.00526	0.00307	0.00319
1641.11	0.00292	0.00257	0.00547	0.0033	0.00346
1640.03	0.0031	0.00273	0.00586	0.00349	0.00348
1638.95	0.00314	0.00281	0.00572	0.00353	0.00353
1637.86	0.00333	0.00297	0.00596	0.00384	0.00378
1636.78	0.00366	0.00329	0.00645	0.00425	0.00412
1635.7	0.00384	0.00346	0.0067	0.00437	0.00436
1634.62	0.00432	0.00383	0.00701	0.005	0.00458
1633.54	0.00484	0.00421	0.00756	0.00538	0.00504
1632.45	0.00537	0.0048	0.00798	0.00585	0.00547
1631.37	0.00603	0.00539	0.00874	0.00667	0.00612
1630.29	0.00679	0.00603	0.00961	0.00731	0.00673
1629.21	0.00746	0.00665	0.01	0.00782	0.0071
1628.12	0.00853	0.00762	0.01129	0.00896	0.0081
1627.04	0.00938	0.00832	0.01203	0.00969	0.00881
1625.96	0.01036	0.00935	0.01333	0.01056	0.00963
1624.87	0.01172	0.01051	0.01479	0.01174	0.01071
1623.79	0.01305	0.01145	0.01641	0.01289	0.01141
1622.7	0.01433	0.01263	0.01748	0.0141	0.01259
1621.62	0.01612	0.01415	0.01918	0.01578	0.014
1620.54	0.01775	0.01556	0.02124	0.01736	0.01537
1619.45	0.01977	0.01729	0.02343	0.01918	0.01678
1618.37	0.02215	0.01924	0.02585	0.02102	0.01847
1617.28	0.02449	0.0212	0.02873	0.02322	0.02046
1616.2	0.0275	0.02381	0.03183	0.02595	0.02275
1615.11	0.03083	0.02648	0.03571	0.02856	0.02515
1614.02	0.03462	0.02956	0.03945	0.03165	0.0279
1612.94	0.03954	0.03357	0.04478	0.03596	0.0318
1611.85	0.04441	0.03789	0.0505	0.04	0.03519
1610.77	0.05046	0.0426	0.05672	0.0449	0.03945
1609.68	0.058	0.04908	0.06493	0.05125	0.04517
1608.59	0.06628	0.0563	0.07405	0.05804	0.05153
1607.5	0.07543	0.06386	0.0836	0.06543	0.05826
1606.42	0.08781	0.07479	0.09651	0.07543	0.06737
1605.33	0.10124	0.0867	0.11078	0.08625	0.0772
1604.24	0.1173	0.1012	0.12764	0.10004	0.08977
1603.15	0.1382	0.12077	0.14942	0.11744	0.10528
1602.07	0.16175	0.14339	0.17274	0.13635	0.12226
1600.98	0.19219	0.17218	0.20229	0.16252	0.14618
1599.89	0.23016	0.21098	0.24006	0.19565	0.17582
1598.8	0.27262	0.25674	0.28191	0.23288	0.20871
1597.71	0.32799	0.31437	0.33277	0.283	0.25317
1596.62	0.4001	0.39476	0.40045	0.35132	0.31359
1595.53	0.48018	0.4867	0.4749	0.42876	0.3815
1594.45	0.57945	0.5968	0.56332	0.52633	0.46864
1593.36	0.69789	0.72625	0.66989	0.64802	0.57893
1592.27	0.80517	0.84112	0.77155	0.76515	0.69131
1591.18	0.90266	0.93607	0.86892	0.8739	0.80583
1590.09	0.97947	1	0.95212	0.96265	0.90927
1589	1	0.99986	0.99496	1	0.97445
1587.9	0.9749	0.95592	1	0.9931	1
1586.81	0.90115	0.86552	0.95997	0.93413	0.97113
1585.72	0.78184	0.73289	0.87062	0.82205	0.8814
1584.63	0.6436	0.59059	0.75109	0.68795	0.75918
1583.54	0.50474	0.45794	0.61832	0.547	0.61365
1582.45	0.38664	0.347	0.48956	0.42177	0.47675
1581.36	0.30006	0.27056	0.38703	0.32659	0.36792
1580.26	0.23677	0.21564	0.30632	0.25782	0.28635
1579.17	0.19195	0.17664	0.24635	0.20875	0.22852
1578.08	0.15939	0.14824	0.20213	0.17251	0.18601
1576.99	0.13431	0.12622	0.16867	0.14528	0.15398
1575.89	0.11395	0.10788	0.14226	0.12417	0.12961
1574.8	0.09818	0.09358	0.12161	0.10705	0.1107
1573.71	0.08494	0.08097	0.10432	0.09264	0.09565
1572.62	0.07463	0.07138	0.09099	0.08136	0.08386
1571.52	0.06659	0.06388	0.08064	0.07246	0.07433
1570.43	0.05938	0.05744	0.07228	0.06468	0.06593
1569.33	0.05314	0.05152	0.06465	0.05815	0.05893
1568.24	0.04713	0.04566	0.05737	0.05145	0.05237
1567.14	0.04193	0.0406	0.0512	0.04576	0.04647
1566.05	0.0375	0.03624	0.04589	0.04085	0.04168
1564.96	0.03418	0.03293	0.04189	0.03691	0.03787
1563.86	0.03109	0.02977	0.038	0.03319	0.03412
1562.76	0.02917	0.02783	0.03527	0.03092	0.03173
1561.67	0.02733	0.02635	0.03297	0.02886	0.02958
1560.57	0.02595	0.02487	0.03137	0.027	0.02771
1559.48	0.02523	0.02398	0.03032	0.02587	0.02637
1558.38	0.02502	0.0237	0.02992	0.02526	0.02584
1557.29	0.02485	0.02359	0.02976	0.02451	0.02505
1556.19	0.02551	0.02405	0.03003	0.0248	0.02508
1555.09	0.02748	0.02604	0.03162	0.02599	0.02591
1554	0.0299	0.02857	0.03387	0.02766	0.02706
1552.9	0.0344	0.03326	0.03807	0.03107	0.02967
1551.8	0.04102	0.04	0.04402	0.03593	0.03365
1550.7	0.05009	0.0491	0.05259	0.04259	0.03884
1549.61	0.062	0.06052	0.06407	0.05083	0.04595
1548.51	0.07559	0.07243	0.07911	0.06097	0.05496
1547.41	0.08804	0.0816	0.09509	0.06903	0.06253
1546.31	0.09746	0.08631	0.10901	0.07458	0.0684
1545.21	0.10228	0.0861	0.12011	0.07716	0.07201
1544.11	0.1004	0.08079	0.12533	0.07517	0.07096
1543.02	0.09375	0.07211	0.1239	0.06973	0.06677
1541.92	0.08365	0.06169	0.11617	0.06244	0.06058
1540.82	0.07184	0.05157	0.10411	0.0541	0.05338
1539.72	0.06002	0.04294	0.09032	0.04619	0.04593
1538.62	0.05005	0.03648	0.07713	0.03967	0.03985
1537.52	0.04222	0.03178	0.06467	0.03426	0.0346
1536.42	0.03691	0.02898	0.05561	0.03078	0.03136
1535.32	0.03418	0.02793	0.04888	0.02914	0.02985
1534.22	0.03387	0.02898	0.04549	0.02907	0.02998
1533.12	0.03621	0.03228	0.04524	0.03115	0.03196
1532.01	0.04269	0.03928	0.049	0.03604	0.03731
1530.91	0.05614	0.05284	0.05892	0.04592	0.04777
1529.81	0.07685	0.07388	0.07627	0.0626	0.0641
1528.71	0.10037	0.09663	0.09782	0.08394	0.08446
1527.61	0.11482	0.11029	0.11592	0.10075	0.09922
1526.51	0.11135	0.10589	0.12077	0.10287	0.09989
1525.4	0.09923	0.09301	0.11454	0.09422	0.09236
1524.3	0.0884	0.08271	0.10503	0.08449	0.08434
1523.2	0.08416	0.07886	0.09899	0.07876	0.08109
1522.1	0.08385	0.07946	0.09706	0.07898	0.0827
1520.99	0.08106	0.07738	0.09464	0.07881	0.0819
1519.89	0.07213	0.06879	0.08674	0.07262	0.07457
1518.79	0.0591	0.05552	0.07409	0.06066	0.06174
1517.68	0.04603	0.04242	0.06026	0.04746	0.04825
1516.58	0.03516	0.03209	0.0473	0.03592	0.03667
1515.47	0.02726	0.02486	0.03748	0.0276	0.02862
1514.37	0.02178	0.0198	0.02991	0.02182	0.0226
1513.27	0.01787	0.01641	0.02433	0.01776	0.0183
1512.16	0.01532	0.01412	0.02079	0.01496	0.01555
1511.06	0.01362	0.01257	0.01843	0.01306	0.01362
1509.95	0.01236	0.01128	0.01644	0.01157	0.01209
1508.85	0.01137	0.01028	0.01518	0.01051	0.01073
1507.74	0.01073	0.00947	0.01429	0.00954	0.00967
1506.63	0.01005	0.00863	0.01319	0.00854	0.00868
1505.53	0.00955	0.00802	0.0132	0.00814	0.00822
1504.42	0.00879	0.00721	0.01232	0.00747	0.00746
1503.32	0.00813	0.00651	0.01174	0.00675	0.00669
1502.21	0.00748	0.00582	0.01099	0.00635	0.00629
1501.1	0.00669	0.00505	0.01009	0.00556	0.00544
1500	0.00571	0.0045	0.00919	0.0049	0.00482
1498.89	0.00506	0.00398	0.00819	0.00439	0.00442
1497.78	0.00431	0.0034	0.00742	0.00375	0.00381
1496.67	0.00365	0.00286	0.00619	0.00322	0.00313
1495.57	0.0032	0.00264	0.00564	0.0028	0.00296
1494.46	0.00275	0.00227	0.00486	0.00249	0.00261
1493.35	0.00215	0.00187	0.00402	0.00204	0.00214
1492.24	0.00198	0.00177	0.00346	0.00176	0.00199
1491.13	0.00166	0.00152	0.00293	0.00158	0.00175
1490.02	0.00142	0.00137	0.00274	0.00143	0.00144
1488.91	0.00125	0.00109	0.00242	0.00105	0.00124
1487.81	0.00113	0.00103	0.00195	9.57545E-4	0.00116
1486.7	8.12121E-4	7.75051E-4	0.00177	6.34192E-4	8.189E-4
1485.59	7.22063E-4	7.04871E-4	0.00153	6.85648E-4	7.50249E-4
1484.48	7.26081E-4	6.85946E-4	0.00144	5.98618E-4	7.00257E-4
1483.37	5.42772E-4	5.56755E-4	0.00119	4.75203E-4	6.58883E-4
1482.26	4.71292E-4	4.31912E-4	0.00115	3.18653E-4	5.08009E-4
1481.15	4.12749E-4	3.49351E-4	9.6746E-4	2.80249E-4	4.48385E-4
1480.04	2.99737E-4	2.85141E-4	8.11419E-4	1.45152E-4	1.67167E-4
1478.92	2.61572E-4	2.17019E-4	8.96208E-4	1.63762E-4	2.89366E-4
1477.81	1.18021E-4	2.12063E-4	4.05965E-4	-1.75589E-5	1.112E-4
1476.7	1.1013E-4	2.01337E-4	4.35416E-4	4.33069E-5	1.22429E-4
1475.59	1.30176E-4	1.09924E-4	4.2175E-4	-5.42875E-5	-6.40297E-5
1474.48	8.71183E-5	1.69258E-4	4.48941E-4	-1.76413E-4	-2.97941E-5
1473.37	1.03521E-4	1.52451E-4	5.47022E-4	1.16315E-4	-8.70979E-6
1472.25	1.60797E-4	1.17452E-4	5.61053E-4	9.15455E-5	5.43859E-5
1471.14	1.69788E-4	1.60226E-4	4.64194E-4	8.62102E-5	4.24005E-5
1470.03	2.98126E-4	3.56621E-4	8.68388E-4	1.214E-4	2.61897E-4
1468.92	3.41343E-4	3.51793E-4	8.00596E-4	2.70208E-4	2.54887E-4
1467.8	4.57907E-4	4.63954E-4	8.49373E-4	3.85075E-4	5.05477E-4
1466.69	4.87903E-4	5.36182E-4	6.73743E-4	4.17076E-4	4.48825E-4
1465.58	4.52141E-4	3.95121E-4	8.16162E-4	3.87802E-4	4.57606E-4
1464.46	1.46526E-4	2.01482E-4	3.54326E-4	9.0402E-5	3.75802E-6
1463.35	6.55952E-5	7.76705E-5	3.58868E-4	5.8254E-5	3.96761E-5
1462.24	-5.32811E-5	-1.22547E-4	2.28142E-4	-9.54627E-5	-1.21231E-4
1461.12	-2.07185E-4	-2.35714E-4	7.59167E-6	-1.91073E-4	-2.4455E-4
1460.01	-2.83088E-4	-2.30448E-4	-7.00401E-5	-3.42744E-4	-2.81198E-4
1458.89	-1.68833E-4	-2.0259E-4	-1.66011E-4	-2.36995E-4	-2.28545E-4
1457.78	-2.69557E-4	-3.12412E-4	7.45493E-6	-2.96731E-4	-3.38062E-4
1456.66	-4.54873E-4	-4.08711E-4	-2.78646E-4	-4.98408E-4	-3.94991E-4
1455.55	-2.89514E-4	-2.72481E-4	-8.62E-5	-3.49011E-4	-3.28964E-4
1454.43	-2.19934E-4	-2.09097E-4	1.12188E-4	-1.56592E-4	-1.72423E-4
1453.32	-2.9323E-4	-3.45976E-4	-4.3152E-5	-3.72868E-4	-2.89094E-4
1452.2	-2.57444E-4	-2.67894E-4	1.38243E-4	-2.15276E-4	-2.25736E-4
1451.08	-3.38485E-4	-2.95293E-4	-2.93869E-4	-3.10996E-4	-3.05045E-4
1449.97	-3.73051E-4	-2.87318E-4	-1.17614E-4	-4.3762E-4	-2.44312E-4
1448.85	-3.90738E-4	-3.20558E-4	-1.66E-4	-2.88869E-4	-3.11384E-4
1447.74	-4.83241E-4	-3.1138E-4	-3.13568E-4	-3.6129E-4	-2.67298E-4
1446.62	-4.333E-4	-3.41963E-4	-2.65062E-4	-3.56345E-4	-4.4065E-4
1445.5	-3.5046E-4	-3.0297E-4	-4.21909E-4	-2.46165E-4	-3.84932E-4
1444.38	-3.15689E-4	-3.02842E-4	-4.49242E-4	-3.07857E-4	-3.86965E-4
1443.27	-3.48218E-4	-3.64223E-4	-2.58417E-4	-3.20596E-4	-2.6613E-4
1442.15	-4.51841E-4	-3.6749E-4	-3.57437E-4	-4.43716E-4	-3.6074E-4
1441.03	-5.40606E-4	-4.7447E-4	-4.29307E-4	-5.31411E-4	-4.72943E-4
1439.91	-5.70392E-4	-4.9183E-4	-4.93871E-4	-4.48934E-4	-3.1814E-4
1438.79	-4.52328E-4	-4.57121E-4	-3.70368E-4	-5.2897E-4	-4.45398E-4
1437.68	-5.18114E-4	-5.21569E-4	-3.08113E-4	-4.07804E-4	-2.98759E-4
1436.56	-3.81586E-4	-4.36195E-4	-1.92755E-4	-3.77896E-4	-4.18209E-4
1435.44	-4.68615E-4	-4.18116E-4	-4.07585E-4	-4.11543E-4	-5.02028E-4
1434.32	-3.60777E-4	-3.83324E-4	-4.49038E-4	-4.35163E-4	-3.69105E-4
1433.2	-3.58488E-4	-4.34783E-4	-1.56036E-4	-3.76523E-4	-2.75352E-4
1432.08	-3.96444E-4	-3.78888E-4	-3.39672E-4	-3.22911E-4	-2.957E-4
1430.96	-5.4302E-4	-4.88087E-4	-4.72966E-4	-4.63963E-4	-4.40836E-4
1429.84	-4.4567E-4	-4.95012E-4	-3.86535E-4	-4.54634E-4	-3.00092E-4
1428.72	-4.39601E-4	-4.49628E-4	-3.73452E-4	-3.47494E-4	-3.80276E-4
1427.6	-4.44953E-4	-4.34935E-4	-3.38928E-4	-3.65972E-4	-3.49996E-4
1426.48	-4.30304E-4	-4.16939E-4	-3.20816E-4	-3.62465E-4	-3.85924E-4
1425.36	-3.89094E-4	-3.70887E-4	-3.96448E-4	-3.43622E-4	-4.35156E-4
1424.24	-4.6194E-4	-4.63191E-4	-6.67403E-4	-4.31672E-4	-4.84271E-4
1423.11	-4.14922E-4	-4.10175E-4	-3.46773E-4	-4.06129E-4	-4.03983E-4
1421.99	-3.03933E-4	-4.0697E-4	-3.2E-4	-3.52214E-4	-3.59557E-4
1420.87	-3.64741E-4	-2.84171E-4	-3.98358E-4	-3.68986E-4	-3.46419E-4
1419.75	-2.89735E-4	-3.07233E-4	-3.41618E-4	-3.30215E-4	-3.66159E-4
1418.63	-1.51458E-4	-1.8709E-4	-1.78619E-4	-1.39273E-4	-1.8235E-4
1417.51	-2.22678E-4	-2.61466E-4	-5.75254E-4	-2.96965E-4	-2.66745E-4
1416.38	-1.72328E-4	-2.16667E-4	-3.49062E-4	-1.35513E-4	-8.869E-5
1415.26	-1.23535E-4	-1.45477E-4	-2.99311E-4	-8.12597E-5	-7.34595E-5
1414.14	-1.62615E-4	-1.10315E-4	-2.42049E-4	-1.2816E-4	-1.38468E-4
1413.01	-7.20583E-5	-6.55359E-5	-7.7924E-5	-1.05877E-4	9.57854E-5
1411.89	2.03457E-5	-5.18918E-6	-1.37537E-4	-3.53764E-5	1.44004E-4
1410.77	-6.64588E-5	-2.62591E-5	-1.78518E-4	-3.62776E-5	-4.99232E-5
1409.64	1.60374E-5	-2.83233E-5	-1.272E-4	-4.53513E-5	5.61E-5
1408.52	1.04331E-4	9.00795E-5	8.44022E-6	8.49547E-5	1.48313E-4
1407.39	1.70503E-4	6.16942E-5	-4.41968E-5	1.09728E-4	1.95148E-4
1406.27	1.5365E-4	8.09682E-5	-1.92328E-4	7.15009E-5	2.32474E-4
1405.15	2.89728E-4	2.30543E-4	6.12687E-5	2.66686E-4	3.88949E-4
1404.02	1.69529E-4	1.83534E-4	7.93034E-5	2.38627E-4	3.68766E-4
1402.9	3.07526E-4	2.51865E-4	2.65575E-4	2.63024E-4	4.56481E-4
1401.77	4.48422E-4	3.17395E-4	2.49571E-4	3.98063E-4	6.49357E-4
1400.64	4.48113E-4	4.09287E-4	3.18503E-4	4.72701E-4	4.9518E-4
1399.52	5.41057E-4	3.45976E-4	2.56782E-4	4.95705E-4	6.46611E-4
1398.39	5.579E-4	4.39136E-4	4.17091E-4	5.57481E-4	7.49E-4
1397.27	5.18308E-4	4.66909E-4	2.32699E-4	4.76241E-4	8.74758E-4
1396.14	6.13533E-4	4.4462E-4	6.07571E-4	6.43445E-4	9.46957E-4
1395.01	6.84623E-4	5.17577E-4	3.7134E-4	6.51251E-4	9.09034E-4
1393.89	7.1041E-4	6.31799E-4	5.04398E-4	7.48933E-4	0.00136
1392.76	7.45303E-4	6.3306E-4	5.61456E-4	7.28405E-4	0.00101
1391.63	9.03529E-4	7.06692E-4	6.10514E-4	8.70118E-4	0.00111
1390.51	8.88395E-4	7.648E-4	6.87808E-4	8.92591E-4	0.00103
1389.38	0.00101	8.40809E-4	8.23653E-4	0.00101	0.00124
1388.25	8.16532E-4	6.88307E-4	4.76746E-4	7.44998E-4	0.00105
1387.12	0.00108	9.42358E-4	8.13826E-4	0.00107	0.00147
1385.99	0.00119	0.00112	0.00112	0.00123	0.00155
1384.87	0.00131	0.00115	0.00103	0.00132	0.00174
1383.74	0.0013	0.00121	8.77451E-4	0.00137	0.00167
1382.61	0.00157	0.00152	0.00147	0.00175	0.00212
1381.48	0.00169	0.00158	0.00167	0.00175	0.00217
1380.35	0.00178	0.00162	0.00158	0.00187	0.00233
1379.22	0.00191	0.00172	0.00192	0.00212	0.00256
1378.09	0.00206	0.00196	0.00207	0.00232	0.00271
1376.96	0.00217	0.00202	0.00197	0.0023	0.00302
1375.83	0.00233	0.00216	0.00231	0.0025	0.00318
1374.7	0.00234	0.00218	0.00222	0.00258	0.00327
1373.57	0.00241	0.00219	0.00221	0.00261	0.00334
1372.44	0.00238	0.0022	0.00236	0.00266	0.00336
1371.31	0.00239	0.00227	0.00241	0.00285	0.00348
1370.18	0.00242	0.00219	0.00226	0.00275	0.00349
1369.05	0.00249	0.00231	0.00241	0.00289	0.00365
1367.91	0.00268	0.00244	0.00268	0.00306	0.00388
1366.78	0.00257	0.00236	0.0025	0.00302	0.00393
1365.65	0.00266	0.00246	0.00276	0.00315	0.00406
1364.52	0.00291	0.0026	0.00311	0.00341	0.00441
1363.39	0.00287	0.00262	0.00282	0.00345	0.00441
1362.25	0.0031	0.00288	0.00323	0.00369	0.00468
1361.12	0.00321	0.00289	0.00351	0.0039	0.005
1359.99	0.0032	0.00288	0.00351	0.00399	0.00504
1358.85	0.00343	0.003	0.00351	0.00395	0.00518
1357.72	0.00365	0.00315	0.00369	0.00413	0.00551
1356.59	0.00366	0.00323	0.00359	0.00427	0.00565
1355.45	0.00399	0.00343	0.00411	0.00463	0.00613
1354.32	0.00412	0.00363	0.00423	0.00476	0.00637
1353.18	0.00409	0.00364	0.00396	0.00473	0.00644
1352.05	0.00422	0.00379	0.00431	0.00498	0.00666
1350.92	0.00431	0.00394	0.00446	0.00511	0.00702
1349.78	0.00421	0.00412	0.00455	0.00541	0.00698
1348.65	0.00431	0.00427	0.00482	0.00571	0.00735
1347.51	0.00427	0.00438	0.00466	0.00588	0.00749
1346.37	0.00412	0.00441	0.00475	0.00603	0.00753
1345.24	0.00413	0.00438	0.00469	0.00619	0.00767
1344.1	0.00431	0.00465	0.00503	0.00653	0.00824
1342.97	0.00421	0.00466	0.00511	0.00664	0.00834
1341.83	0.00431	0.00481	0.00528	0.00684	0.00876
1340.69	0.0044	0.00493	0.00564	0.00718	0.00919
1339.56	0.00442	0.00493	0.00551	0.00734	0.00945
1338.42	0.00452	0.00514	0.00587	0.00757	0.01001
1337.28	0.00483	0.00545	0.00616	0.00825	0.01069
1336.14	0.00501	0.00576	0.00673	0.00876	0.01138
1335.01	0.00514	0.00597	0.007	0.00928	0.01216
1333.87	0.00541	0.00633	0.00737	0.00971	0.01291
1332.73	0.00557	0.0067	0.00779	0.01034	0.01409
1331.59	0.00578	0.00696	0.00816	0.01092	0.01515
1330.45	0.00623	0.00744	0.009	0.01179	0.01642
1329.32	0.00655	0.00791	0.00959	0.01246	0.0177
1328.18	0.00713	0.00858	0.01047	0.0136	0.01947
1327.04	0.00764	0.00922	0.01118	0.01468	0.0212
1325.9	0.00819	0.00998	0.01214	0.01594	0.02342
1324.76	0.00905	0.01099	0.01372	0.01764	0.02591
1323.62	0.00997	0.01207	0.01491	0.01964	0.02861
1322.48	0.01105	0.01325	0.01636	0.02155	0.0314
1321.34	0.01265	0.0149	0.01862	0.02392	0.03509
1320.2	0.01445	0.01652	0.02052	0.02652	0.03848
1319.06	0.01658	0.01838	0.02312	0.02897	0.04205
1317.92	0.01916	0.02038	0.02598	0.03163	0.04563
1316.78	0.02222	0.02251	0.02914	0.03444	0.04935
1315.63	0.02555	0.02507	0.03228	0.03704	0.05278
1314.49	0.02886	0.02772	0.03557	0.04045	0.05628
1313.35	0.03102	0.03027	0.03853	0.0439	0.05887
1312.21	0.03155	0.03125	0.03977	0.04636	0.0598
1311.07	0.03111	0.03153	0.04049	0.04739	0.05925
1309.92	0.03092	0.03119	0.04043	0.04733	0.05856
1308.78	0.03052	0.03039	0.04001	0.04611	0.05701
1307.64	0.02988	0.02936	0.03894	0.04453	0.05543
1306.5	0.02867	0.02835	0.03741	0.0424	0.0532
1305.35	0.02654	0.02683	0.03515	0.04025	0.0501
1304.21	0.02394	0.02494	0.03268	0.03732	0.04597
1303.07	0.02124	0.02264	0.02966	0.03398	0.04146
1301.92	0.01876	0.02023	0.0267	0.03024	0.03716
1300.78	0.01695	0.01831	0.0242	0.02697	0.03317
1299.63	0.01547	0.01652	0.02199	0.02404	0.02995
1298.49	0.01443	0.01523	0.01994	0.02149	0.02724
1297.34	0.0136	0.01414	0.01853	0.01945	0.02442
1296.2	0.01304	0.01341	0.01738	0.01776	0.02278
1295.05	0.01244	0.01265	0.01626	0.01644	0.02084
1293.91	0.01238	0.01245	0.01576	0.01545	0.01965
1292.76	0.01206	0.01201	0.01526	0.01459	0.0185
1291.62	0.01195	0.01188	0.01492	0.01414	0.01783
1290.47	0.01178	0.01171	0.01433	0.01365	0.01707
1289.33	0.0117	0.0114	0.0142	0.01314	0.01653
1288.18	0.01136	0.01113	0.01361	0.01265	0.01579
1287.03	0.01124	0.01098	0.01337	0.01242	0.01523
1285.89	0.01106	0.01081	0.01311	0.01199	0.01463
1284.74	0.01085	0.01053	0.01268	0.01153	0.01406
1283.59	0.0108	0.01047	0.01251	0.01135	0.01383
1282.44	0.01062	0.01028	0.01242	0.01119	0.01348
1281.3	0.01022	0.0099	0.0118	0.01077	0.01295
1280.15	0.01016	0.00979	0.01176	0.0106	0.01284
1279	0.00999	0.00964	0.01164	0.0103	0.01251
1277.85	0.00962	0.00923	0.01116	0.00989	0.01194
1276.7	0.0095	0.00906	0.01091	0.00976	0.01169
1275.55	0.0094	0.00891	0.01066	0.0095	0.01141
1274.4	0.0089	0.00855	0.01022	0.00891	0.01074
1273.26	0.00883	0.00841	0.00999	0.00887	0.01071
1272.11	0.0086	0.0082	0.0097	0.00863	0.01033
1270.96	0.00839	0.008	0.00965	0.00853	0.00999
1269.81	0.00802	0.00766	0.00916	0.0079	0.00971
1268.66	0.00806	0.0077	0.00912	0.008	0.00965
1267.51	0.00791	0.00753	0.00884	0.00796	0.00929
1266.36	0.00774	0.00733	0.00862	0.00763	0.00903
1265.21	0.00764	0.00731	0.00852	0.00766	0.00896
1264.05	0.00758	0.00727	0.00846	0.00752	0.00886
1262.9	0.00739	0.00703	0.00817	0.00725	0.00839
1261.75	0.00726	0.00698	0.00803	0.00714	0.00835
1260.6	0.00713	0.00679	0.00795	0.00702	0.00814
1259.45	0.00703	0.00681	0.00783	0.00686	0.00824
1258.3	0.00695	0.0067	0.00772	0.00678	0.00796
1257.14	0.0069	0.00657	0.00755	0.00669	0.00794
1255.99	0.00687	0.00663	0.00764	0.0066	0.00783
1254.84	0.00683	0.00656	0.00781	0.00656	0.00761
1253.69	0.00676	0.0065	0.00731	0.00641	0.00748
1252.53	0.00676	0.00652	0.00758	0.00652	0.00755
1251.38	0.00667	0.00643	0.0075	0.00646	0.0075
1250.23	0.00655	0.00634	0.00742	0.00627	0.00737
1249.07	0.00658	0.00632	0.00725	0.00622	0.0071
1247.92	0.00666	0.00634	0.00736	0.00628	0.00726
1246.76	0.0065	0.00624	0.00714	0.00609	0.00692
1245.61	0.00661	0.00636	0.00738	0.00606	0.00706
1244.46	0.00655	0.00626	0.00727	0.00616	0.00701
1243.3	0.0065	0.0063	0.00718	0.00611	0.007
1242.15	0.0065	0.00633	0.00722	0.00596	0.00685
1240.99	0.00656	0.00626	0.00738	0.00614	0.0069
1239.84	0.00644	0.00628	0.00722	0.00598	0.00693
1238.68	0.00642	0.00629	0.00734	0.00598	0.00685
1237.52	0.00654	0.00628	0.00739	0.00602	0.00683
1236.37	0.00652	0.00625	0.00728	0.00592	0.00673
1235.21	0.0065	0.00629	0.00743	0.00598	0.00661
1234.05	0.00652	0.00635	0.0076	0.00597	0.00668
1232.9	0.00635	0.00621	0.00724	0.00576	0.0065
1231.74	0.00632	0.00612	0.00725	0.00578	0.00642
1230.58	0.00639	0.00605	0.00726	0.00576	0.00639
1229.43	0.00619	0.00591	0.007	0.00551	0.00612
1228.27	0.00608	0.00577	0.00686	0.00535	0.00596
1227.11	0.00591	0.00561	0.00684	0.00527	0.00588
1225.95	0.00565	0.0053	0.00623	0.00503	0.00563
1224.79	0.00546	0.0052	0.00629	0.0048	0.00542
1223.64	0.00518	0.00489	0.00588	0.00463	0.00521
1222.48	0.00489	0.00454	0.00553	0.00441	0.00482
1221.32	0.0046	0.00431	0.00528	0.00417	0.00456
1220.16	0.00427	0.00397	0.0049	0.00378	0.00422
1219	0.00406	0.00376	0.00454	0.00354	0.00402
1217.84	0.0038	0.00359	0.0043	0.0035	0.00377
1216.68	0.00349	0.0033	0.004	0.00321	0.00344
1215.52	0.00314	0.00292	0.00366	0.00283	0.00318
1214.36	0.00291	0.00269	0.00334	0.00261	0.00275
1213.2	0.00265	0.00243	0.00303	0.00248	0.00271
1212.04	0.0023	0.00213	0.00248	0.00211	0.00225
1210.88	0.00216	0.00202	0.00253	0.00195	0.00212
1209.72	0.00198	0.00181	0.00224	0.00177	0.00192
1208.56	0.00182	0.00177	0.0021	0.00161	0.00168
1207.39	0.00167	0.00152	0.0019	0.0015	0.00157
1206.23	0.00153	0.00135	0.00178	0.00134	0.00146
1205.07	0.0014	0.00124	0.00174	0.00127	0.00141
1203.91	0.00133	0.0012	0.00162	0.00117	0.00122
1202.75	0.00126	0.00103	0.00159	0.00101	0.00108
1201.58	0.0012	0.00106	0.00135	9.80031E-4	0.00111
1200.42	0.00107	9.87025E-4	0.00131	8.91297E-4	0.00103
1199.26	0.00117	9.62655E-4	0.00142	9.08456E-4	0.00103
1198.09	8.9634E-4	8.36279E-4	8.93492E-4	7.1522E-4	7.95537E-4
1196.93	9.05555E-4	7.99449E-4	0.00101	7.10584E-4	8.64449E-4
1195.77	7.0981E-4	6.31419E-4	8.04093E-4	5.65547E-4	5.55461E-4
1194.6	5.22228E-4	4.05351E-4	4.73029E-4	3.57293E-4	4.09886E-4
1193.44	4.0216E-4	2.92137E-4	5.32796E-4	2.50973E-4	2.64873E-4
1192.27	3.20717E-4	2.43525E-4	4.14163E-4	2.11079E-4	2.1987E-4
1191.11	2.69157E-4	1.27133E-4	1.20228E-4	6.98557E-5	1.33037E-4
1189.95	2.83631E-4	1.72179E-4	2.723E-4	1.31224E-4	2.77843E-4
1188.78	2.72432E-4	2.06636E-4	3.83205E-4	1.87042E-4	2.75175E-4
1187.61	2.57447E-4	1.62024E-4	4.2093E-4	1.57822E-4	1.44476E-4
1186.45	2.00762E-4	8.14905E-5	1.81683E-4	1.39975E-4	1.67369E-4
1185.28	3.21657E-4	1.53057E-4	3.29052E-4	1.77133E-4	2.54753E-4
1184.12	1.19189E-4	3.58014E-5	1.03471E-4	-5.08158E-6	-3.84014E-5
1182.95	2.01289E-4	1.53627E-4	5.39638E-5	6.98256E-5	7.03871E-5
1181.79	1.25247E-4	8.32102E-5	7.74244E-5	1.35081E-4	1.19047E-4
1180.62	1.11625E-4	5.52224E-5	1.72496E-4	5.90358E-5	5.57951E-5
1179.45	5.78694E-5	1.09654E-5	1.35238E-5	-6.45656E-6	4.15588E-6
1178.28	1.82263E-4	9.41611E-5	1.65414E-4	5.74568E-5	2.22631E-4
1177.12	1.0937E-4	-9.51461E-6	4.17159E-5	-7.43208E-5	1.06305E-4
1175.95	1.04156E-4	5.06675E-5	1.27497E-4	3.59186E-5	2.53056E-4
1174.78	9.11429E-5	1.17812E-4	7.06729E-5	1.2109E-4	2.5834E-4
1173.61	6.7939E-5	6.53127E-5	3.71191E-5	7.58045E-5	1.88422E-4
1172.45	3.51813E-5	2.08559E-5	-1.46489E-6	-6.61736E-5	1.41962E-4
1171.28	5.06256E-5	4.97957E-5	3.11232E-5	5.19711E-5	1.23835E-4
1170.11	2.24701E-5	-3.94369E-5	-1.63274E-4	-5.45334E-5	1.00566E-4
1168.94	2.82522E-5	1.05659E-5	4.65395E-5	1.97212E-5	8.11662E-5
1167.77	-8.79232E-5	-4.69952E-5	-8.73609E-5	-3.40912E-5	5.50831E-5
1166.6	-3.84764E-5	-6.62019E-5	-2.58511E-4	-1.16155E-4	-1.00125E-4
1165.43	-1.88758E-5	-7.4613E-5	-2.71392E-4	1.10218E-6	-4.15534E-5
1164.26	1.11987E-5	-2.28838E-5	-2.27071E-5	-6.97597E-5	-7.81465E-5
1163.09	-4.58442E-5	-8.36555E-5	-2.98957E-4	-1.40952E-4	-1.31955E-4
1161.92	2.98567E-5	3.46297E-5	1.41258E-4	8.63178E-5	4.01927E-5
1160.75	3.8848E-5	-6.01199E-5	-4.16575E-5	8.04291E-5	5.96257E-5
1159.58	-8.89244E-6	1.66922E-5	5.21195E-5	3.37979E-5	-8.79765E-5
1158.41	-8.64245E-6	-3.25852E-5	-1.75653E-4	-1.6859E-5	-5.41545E-5
1157.24	9.79402E-5	1.01554E-4	1.91286E-4	1.08994E-4	7.13451E-5
1156.07	6.27703E-5	6.64008E-5	3.71774E-5	1.09062E-4	9.59108E-6
1154.9	3.60698E-5	5.17154E-5	4.17322E-5	-2.31465E-5	-3.85363E-5
1153.73	1.14528E-4	5.61131E-5	3.5283E-5	1.82256E-5	-2.14483E-5
1152.55	5.2076E-5	9.08109E-5	2.77977E-5	5.34945E-5	-7.9568E-5
1151.38	6.22025E-5	7.04316E-5	-2.62102E-6	3.47612E-5	-9.73825E-5
1150.21	-3.64571E-5	-6.52906E-5	-1.47493E-4	-4.36769E-5	-2.61687E-4
1149.04	3.77016E-5	7.07018E-6	-1.58054E-4	-2.44089E-5	-1.20179E-4
1147.86	5.5599E-5	1.49064E-4	1.3734E-4	8.92355E-5	-3.54087E-5
1146.69	1.13967E-4	1.16497E-4	1.80999E-4	1.00205E-4	5.7417E-6
1145.52	3.49884E-5	8.90088E-5	1.47384E-4	1.93954E-5	-9.01335E-6
1144.34	1.12496E-4	1.52726E-4	1.26329E-4	1.84883E-4	1.54504E-5
1143.17	1.82234E-4	2.1907E-4	2.71219E-4	2.05415E-4	1.01812E-5
1142	1.22102E-4	1.31546E-4	2.45426E-4	7.45281E-5	1.06298E-6
1140.82	1.86117E-4	1.88674E-4	2.13981E-4	1.90431E-4	1.32328E-4
1139.65	2.01476E-4	2.43256E-4	2.98056E-4	2.2094E-4	1.82354E-4
1138.47	2.21008E-4	1.63203E-4	1.98345E-4	1.40363E-4	2.5723E-5
1137.3	2.3267E-4	2.09959E-4	2.48557E-4	1.47502E-4	4.86146E-5
1136.12	3.58826E-4	2.67272E-4	3.91691E-4	2.55991E-4	2.27637E-4
1134.95	3.37194E-4	2.78953E-4	3.40203E-4	2.20759E-4	1.49143E-4
1133.77	5.16491E-4	3.44101E-4	5.8077E-4	3.15224E-4	3.70809E-4
1132.6	5.13956E-4	3.54158E-4	5.90041E-4	3.38283E-4	3.81087E-4
1131.42	5.07446E-4	3.07771E-4	6.34981E-4	3.03636E-4	3.44299E-4
1130.24	5.96668E-4	3.43261E-4	6.57722E-4	3.01099E-4	5.49698E-4
1129.07	8.27893E-4	3.4143E-4	7.6139E-4	3.62668E-4	6.03656E-4
1127.89	6.906E-4	3.11079E-4	6.86535E-4	2.76817E-4	4.99619E-4
1126.72	9.04142E-4	4.44131E-4	9.98569E-4	4.14542E-4	6.7165E-4
1125.54	9.50931E-4	4.52944E-4	9.68226E-4	3.78776E-4	7.36035E-4
1124.36	9.33672E-4	4.33768E-4	7.74051E-4	4.22574E-4	7.14559E-4
1123.18	9.30842E-4	4.59375E-4	9.23322E-4	3.52902E-4	7.54393E-4
1122.01	9.66569E-4	4.73848E-4	0.00126	4.45698E-4	8.39412E-4
1120.83	8.435E-4	4.04122E-4	0.00102	3.64144E-4	7.09165E-4
1119.65	8.07527E-4	3.94807E-4	0.00107	4.621E-4	7.61994E-4
1118.47	7.85104E-4	4.6135E-4	0.00105	4.79643E-4	6.61674E-4
1117.29	7.9784E-4	4.25155E-4	0.00112	4.64248E-4	7.86708E-4
1116.11	7.1451E-4	5.25442E-4	0.00103	4.5665E-4	7.10659E-4
1114.93	7.89161E-4	5.1048E-4	0.00115	5.59409E-4	6.80296E-4
1113.75	6.99306E-4	4.75994E-4	8.52163E-4	4.60539E-4	6.16281E-4
1112.58	6.66216E-4	4.92225E-4	9.34282E-4	6.67111E-4	7.98095E-4
1111.4	6.64011E-4	5.69617E-4	0.00112	5.72025E-4	7.59071E-4
1110.22	6.84931E-4	5.97938E-4	9.16451E-4	6.85871E-4	6.87179E-4
1109.03	6.72421E-4	5.95748E-4	0.00111	6.78952E-4	7.59297E-4
1107.85	7.23461E-4	6.34612E-4	0.00111	6.52773E-4	8.87182E-4
1106.67	6.68215E-4	5.93058E-4	9.61946E-4	5.78695E-4	8.30338E-4
1105.49	7.15427E-4	6.74709E-4	0.0012	7.6905E-4	8.68769E-4
1104.31	7.70134E-4	7.26023E-4	0.00125	7.58865E-4	9.8332E-4
1103.13	7.27709E-4	7.80618E-4	0.0011	8.37898E-4	0.00101
1101.95	7.49661E-4	7.72505E-4	0.00125	7.73378E-4	9.7456E-4
1100.77	9.02752E-4	9.4181E-4	0.00136	9.38559E-4	0.00103
1099.58	9.44899E-4	9.6648E-4	0.00134	0.00104	0.00117
1098.4	0.00102	0.00104	0.00155	0.00107	0.00123
1097.22	0.00109	0.00109	0.00164	0.00122	0.0013
1096.04	0.00113	0.00119	0.00171	0.00123	0.00132
1094.85	0.00113	0.0012	0.00158	0.00123	0.00144
1093.67	0.00126	0.0013	0.00178	0.00136	0.00156
1092.49	0.00118	0.00126	0.00172	0.00121	0.00148
1091.3	0.00128	0.00131	0.00171	0.00138	0.00163
1090.12	0.00138	0.0014	0.00193	0.00146	0.00183
1088.94	0.00144	0.00145	0.00196	0.00156	0.00182
1087.75	0.00144	0.00152	0.00197	0.00152	0.00184
1086.57	0.00162	0.0017	0.00219	0.00171	0.00202
1085.38	0.00165	0.00173	0.00229	0.00168	0.00197
1084.2	0.00192	0.00192	0.00246	0.00193	0.00235
1083.01	0.0021	0.00212	0.0029	0.0021	0.00263
1081.83	0.00249	0.00247	0.00328	0.00245	0.00283
1080.64	0.00289	0.00284	0.00379	0.0027	0.00319
1079.45	0.00345	0.00327	0.00449	0.00303	0.00362
1078.27	0.00404	0.00379	0.00503	0.00346	0.00422
1077.08	0.00471	0.00445	0.0057	0.00402	0.00469
1075.89	0.00541	0.00507	0.00651	0.00459	0.00519
1074.71	0.00615	0.00576	0.00719	0.0051	0.00579
1073.52	0.00706	0.00655	0.00816	0.00576	0.00641
1072.33	0.00804	0.00731	0.00906	0.00632	0.00698
1071.14	0.00876	0.00814	0.00947	0.00691	0.00748
1069.96	0.00967	0.00898	0.01047	0.00758	0.00805
1068.77	0.01023	0.0096	0.01117	0.00819	0.00849
1067.58	0.01059	0.00998	0.0112	0.00846	0.00862
1066.39	0.01096	0.01045	0.01148	0.00884	0.00894
1065.2	0.01111	0.01072	0.01175	0.00915	0.00901
1064.01	0.0108	0.01054	0.01133	0.00913	0.00887
1062.82	0.01057	0.0104	0.01116	0.00907	0.00879
1061.64	0.0108	0.01056	0.01162	0.00924	0.00901
1060.45	0.01118	0.01077	0.01212	0.00939	0.00923
1059.26	0.01163	0.01121	0.01243	0.00971	0.00954
1058.07	0.01234	0.01179	0.01301	0.01033	0.01016
1056.87	0.01277	0.01226	0.01332	0.01068	0.01048
1055.68	0.01291	0.01239	0.0136	0.01087	0.01047
1054.49	0.01287	0.01247	0.01363	0.01083	0.01042
1053.3	0.01306	0.01262	0.01346	0.01095	0.01046
1052.11	0.01325	0.01278	0.01367	0.011	0.01048
1050.92	0.01325	0.01275	0.0134	0.01096	0.01045
1049.73	0.01296	0.01234	0.01276	0.01063	0.00979
1048.53	0.01262	0.01216	0.01245	0.01055	0.00952
1047.34	0.01265	0.01164	0.01158	0.01001	0.009
1046.15	0.01104	0.01084	0.01058	0.00944	0.00832
1044.96	0.00963	0.00987	0.00929	0.00873	0.00751
1043.76	0.0084	0.00884	0.00813	0.00803	0.0068
1042.57	0.00696	0.00753	0.0068	0.00703	0.00581
1041.38	0.00562	0.00626	0.00551	0.00591	0.00484
1040.18	0.00449	0.00496	0.00451	0.00481	0.00402
1038.99	0.00359	0.00406	0.00375	0.00403	0.00341
1037.8	0.00305	0.00342	0.00325	0.00339	0.003
1036.6	0.00256	0.00285	0.00257	0.00296	0.0025
1035.41	0.00203	0.00228	0.00219	0.00242	0.002
1034.21	0.00169	0.00204	0.00194	0.00209	0.00189
1033.02	0.00148	0.00172	0.0017	0.00181	0.00156
1031.82	0.00117	0.00145	0.00133	0.00148	0.00135
1030.62	0.00103	0.00122	0.00127	0.00137	0.00127
1029.43	9.77915E-4	0.00116	0.00125	0.00119	0.00116
1028.23	7.29721E-4	9.3062E-4	8.42189E-4	0.00108	8.7976E-4
1027.04	7.08662E-4	7.67727E-4	7.08428E-4	8.06315E-4	8.9556E-4
1025.84	5.99461E-4	7.11702E-4	8.76882E-4	8.29542E-4	8.07789E-4
1024.64	4.53986E-4	5.75487E-4	6.01172E-4	6.31228E-4	5.75799E-4
1023.45	3.88673E-4	5.68592E-4	5.96114E-4	6.47085E-4	5.52674E-4
1022.25	3.74421E-4	4.84553E-4	5.60502E-4	5.47094E-4	4.94622E-4
1021.05	1.54505E-4	3.5607E-4	3.56068E-4	3.87647E-4	4.50646E-4
1019.85	2.64372E-4	3.49377E-4	4.15921E-4	4.76873E-4	4.1898E-4
1018.65	2.51475E-4	3.11579E-4	5.46801E-4	4.01634E-4	4.0438E-4
1017.46	1.60138E-4	2.61114E-4	3.32706E-4	2.99997E-4	1.6062E-4
1016.26	1.24619E-4	1.98492E-4	2.24434E-4	2.44847E-4	1.71894E-4
1015.06	1.48083E-4	1.70188E-4	4.29164E-4	2.30158E-4	2.19024E-4
1013.86	4.11681E-5	1.39352E-4	3.15042E-4	1.62641E-4	2.13444E-4
1012.66	1.13243E-4	7.77834E-5	3.02095E-4	1.93395E-4	1.62958E-4
1011.46	5.45994E-5	1.1517E-4	2.20749E-4	2.14728E-4	1.1498E-4
1010.26	5.79645E-5	1.19444E-4	2.40197E-4	2.42254E-4	2.41479E-4
1009.06	-3.71456E-5	5.04971E-6	1.16411E-4	2.1815E-5	1.25112E-5
1007.86	2.48526E-5	7.64752E-5	2.08719E-4	1.04341E-4	1.69508E-4
1006.66	-1.24135E-4	-9.56012E-5	-5.75488E-5	-1.60558E-5	-9.07107E-5
1005.46	-5.533E-5	-3.46814E-5	9.04161E-5	-2.71403E-6	3.16327E-5
1004.26	-4.61633E-6	2.66959E-5	1.4474E-4	1.15706E-4	9.55518E-5
1003.06	-1.0442E-4	-1.35209E-4	6.76143E-5	-8.77384E-5	-4.56373E-5
1001.85	-8.03863E-5	-5.02846E-5	7.43099E-5	-1.14764E-4	-4.88674E-5
1000.65	4.89524E-6	-6.26655E-5	1.3275E-4	4.91029E-5	4.97383E-5
999.451	-7.76742E-5	-1.0237E-4	5.59334E-5	-5.76192E-5	-6.94187E-5
998.249	-7.74141E-5	-1.0502E-4	9.74924E-5	-2.19969E-5	-1.04368E-5
997.046	-1.03413E-4	-1.12085E-4	-5.91908E-5	-6.18441E-5	-9.10767E-5
995.844	-1.45359E-4	-2.05398E-4	1.04574E-5	-1.0867E-4	-2.01472E-4
994.641	-2.22965E-4	-2.28329E-4	-1.51689E-4	-2.11945E-4	-2.36353E-4
993.437	-9.64855E-5	-1.24697E-4	6.20295E-5	-7.84704E-5	-7.17745E-5
992.234	-1.92882E-4	-1.89108E-4	-1.13041E-4	-1.47656E-4	-2.00458E-4
991.03	-1.34224E-4	-1.70403E-4	-1.79847E-4	-1.27523E-4	-4.15256E-5
989.826	-1.54062E-4	-1.25667E-4	3.97951E-5	-7.7522E-5	-9.30375E-5
988.622	-2.38159E-4	-2.12515E-4	-7.61449E-5	-1.32379E-4	-1.90269E-4
987.417	-2.59032E-4	-2.0452E-4	-2.0046E-4	-2.1911E-4	-1.78623E-4
986.213	-2.64653E-4	-2.35905E-4	-6.75224E-5	-1.96673E-4	-9.93596E-5
985.008	-2.8462E-4	-2.28319E-4	-3.3084E-5	-1.78851E-4	-2.27338E-4
983.802	-2.12099E-4	-2.24806E-4	-2.22906E-4	-2.10239E-4	-2.10313E-4
982.597	-1.31454E-4	-1.66215E-4	-1.51408E-4	-9.01448E-5	-1.25209E-4
981.391	-1.31277E-4	-1.43465E-4	-1.78328E-4	-1.07247E-4	-2.07558E-4
980.185	-5.96794E-5	-9.92574E-5	-2.101E-4	-1.0904E-4	-1.44506E-4
978.979	-3.90762E-5	-5.59411E-5	-4.2032E-5	8.90607E-6	-5.0594E-5
977.772	-6.88227E-5	-1.20452E-4	-9.32057E-5	-9.08068E-5	-1.5195E-4
976.566	-7.85726E-5	-1.14142E-5	-1.94971E-4	4.73311E-5	2.41134E-5
975.359	-3.35451E-5	-6.08573E-5	-1.07625E-4	-5.27782E-5	-6.88008E-5
974.151	-2.11503E-5	-2.59163E-5	-9.70217E-6	1.25148E-5	-1.26325E-4
972.944	-4.06371E-5	-3.17785E-5	-1.2373E-4	3.18524E-5	-5.88114E-5
971.736	1.15878E-4	1.106E-4	1.5182E-4	2.81659E-4	9.13338E-5
970.528	-1.44076E-5	5.83953E-5	-7.553E-5	1.41E-4	5.21641E-5
969.32	1.3491E-4	1.56063E-4	6.18006E-5	2.15281E-4	9.31454E-5
968.111	1.40547E-4	1.80762E-4	1.44041E-4	1.93015E-4	1.36333E-4
966.903	1.33729E-4	1.15117E-4	5.76741E-5	2.49361E-4	1.50369E-4
965.694	1.23484E-4	1.4632E-4	1.15325E-5	2.32239E-4	1.08908E-4
964.484	9.89717E-5	7.90082E-5	1.89826E-4	2.72063E-4	1.18188E-4
963.275	2.79288E-5	5.05631E-5	-1.07742E-4	1.80921E-4	5.7076E-5
962.065	1.60498E-4	1.35633E-4	1.94214E-4	3.32596E-4	3.336E-4
960.855	8.98058E-5	9.17636E-5	6.96252E-5	2.67041E-4	1.94144E-4
959.645	1.22103E-4	1.00452E-4	4.69187E-5	2.96279E-4	1.80731E-4
958.434	1.14941E-4	1.41752E-4	8.13755E-5	2.67214E-4	1.3451E-4
957.224	1.82119E-4	2.26025E-4	1.34131E-4	3.45978E-4	2.35865E-4
956.012	1.94146E-4	1.66414E-4	6.73014E-6	2.94906E-4	1.75233E-4
954.801	2.65141E-4	2.99783E-4	1.84962E-4	4.14613E-4	2.37528E-4
953.59	3.30625E-4	3.63712E-4	4.68055E-4	5.75861E-4	4.86968E-4
952.378	3.45256E-4	3.97853E-4	2.72297E-4	5.09503E-4	2.96483E-4
951.166	4.24041E-4	3.68805E-4	2.5016E-4	5.07312E-4	3.52479E-4
949.953	5.12504E-4	4.82441E-4	4.53813E-4	6.35556E-4	5.02966E-4
948.741	5.16119E-4	5.37723E-4	4.47986E-4	5.72964E-4	5.44987E-4
947.528	6.43859E-4	6.26043E-4	6.92213E-4	7.65825E-4	6.89897E-4
946.315	7.21863E-4	6.85597E-4	6.94975E-4	8.13399E-4	6.19525E-4
945.102	7.1411E-4	7.27256E-4	7.03825E-4	8.42555E-4	8.50356E-4
943.888	8.46187E-4	8.48338E-4	0.00101	8.8534E-4	8.73645E-4
942.674	9.76618E-4	9.65353E-4	0.00118	0.00111	9.82399E-4
941.46	9.07878E-4	9.12486E-4	9.01299E-4	0.00107	9.22645E-4
940.246	9.79752E-4	9.40526E-4	9.43043E-4	0.00109	9.83029E-4
939.031	0.00108	0.00105	0.00113	0.0012	0.00104
937.816	0.00111	0.00103	0.00129	0.00114	0.00105
936.601	0.00111	0.00106	0.00104	0.00121	9.77107E-4
935.385	0.00127	0.00122	0.00136	0.00137	0.00134
934.17	0.00123	0.0012	0.00136	0.00142	0.00117
932.954	0.00134	0.00133	0.00158	0.00146	0.00144
931.737	0.00135	0.00131	0.0014	0.0015	0.00141
930.521	0.00143	0.00136	0.00157	0.00161	0.00144
929.304	0.00148	0.00148	0.0016	0.00169	0.00151
928.087	0.00158	0.00158	0.00176	0.00181	0.0016
926.87	0.0015	0.00154	0.00173	0.00177	0.00161
925.652	0.00157	0.0016	0.00157	0.00182	0.00161
924.435	0.00163	0.00165	0.00174	0.00186	0.00169
923.217	0.0017	0.00173	0.0018	0.00198	0.00171
921.998	0.00175	0.00174	0.00181	0.00205	0.00173
920.78	0.00182	0.00178	0.00189	0.00208	0.0019
919.561	0.00179	0.00179	0.00199	0.00208	0.00179
918.342	0.00182	0.00191	0.00201	0.00219	0.00191
917.122	0.00188	0.00196	0.00212	0.0022	0.00198
915.903	0.00187	0.00196	0.00189	0.00218	0.00199
914.683	0.00188	0.00203	0.00198	0.00225	0.00206
913.463	0.00204	0.00215	0.0023	0.00242	0.00224
912.242	0.002	0.00204	0.00211	0.00235	0.0021
911.021	0.00201	0.00212	0.00204	0.00242	0.00208
909.8	0.00211	0.00225	0.00229	0.00257	0.00225
908.579	0.00211	0.00223	0.0023	0.00261	0.00227
907.358	0.0022	0.00235	0.00236	0.00263	0.00233
906.136	0.00239	0.00239	0.00253	0.00286	0.00251
904.914	0.00231	0.00257	0.00241	0.00281	0.00234
903.691	0.00251	0.00261	0.00263	0.00302	0.00261
902.469	0.00261	0.00264	0.00271	0.00305	0.00264
901.246	0.00259	0.00271	0.00266	0.00313	0.00271
900.023	0.00274	0.00285	0.00287	0.00321	0.00286
898.799	0.00286	0.003	0.0028	0.00334	0.00292
897.576	0.00285	0.00293	0.00286	0.00328	0.00276
896.352	0.00306	0.00311	0.00304	0.00349	0.00294
895.128	0.00316	0.00315	0.00311	0.00355	0.00313
893.903	0.0032	0.00336	0.00315	0.00361	0.00317
892.678	0.00326	0.00329	0.00308	0.00358	0.00314
891.453	0.00345	0.00351	0.00347	0.00391	0.00332
890.228	0.00352	0.00352	0.00323	0.00379	0.00327
889.002	0.00358	0.00358	0.00343	0.00397	0.00334
887.776	0.00361	0.00364	0.00338	0.00406	0.00341
886.55	0.00363	0.00362	0.00332	0.00402	0.00343
885.324	0.00372	0.00365	0.00341	0.00402	0.00351
884.097	0.00377	0.00376	0.00348	0.00415	0.00352
882.87	0.00371	0.00368	0.00341	0.00404	0.00339
881.643	0.00383	0.00377	0.00361	0.00416	0.00357
880.416	0.00381	0.00378	0.00358	0.0041	0.00354
879.188	0.00371	0.00368	0.00345	0.00406	0.00354
877.96	0.0037	0.0036	0.00347	0.00401	0.00354
876.731	0.00373	0.00365	0.00357	0.0041	0.00356
875.503	0.00366	0.0036	0.00335	0.00396	0.00344
874.274	0.00378	0.00354	0.00343	0.00394	0.00336
873.045	0.00394	0.00359	0.00344	0.00401	0.00357
871.815	0.00382	0.00353	0.00357	0.00403	0.0036
870.585	0.00358	0.00347	0.00344	0.00395	0.00364
869.355	0.00334	0.00328	0.00328	0.00389	0.00336
868.125	0.0031	0.00304	0.00285	0.00364	0.00323
866.895	0.00293	0.00295	0.00289	0.0035	0.00309
865.664	0.00289	0.00286	0.00288	0.00342	0.00302
864.433	0.00278	0.00269	0.00274	0.00332	0.00285
863.201	0.00263	0.00261	0.00255	0.00324	0.0028
861.969	0.00255	0.00261	0.00252	0.00315	0.00272
860.737	0.00239	0.00244	0.00226	0.00296	0.0024
859.505	0.00234	0.00233	0.00235	0.00299	0.00254
858.273	0.00221	0.00227	0.00225	0.00286	0.0024
857.04	0.00213	0.00217	0.00206	0.00273	0.0023
855.807	0.00143	0.0015	7.59811E-4	0.00185	0.00141
