# Supplementary material for: Circular dichroism of quantum defects in carbon nanotubes created by photocatalytic oxygen functionalization
Source: Nat Commun. 2025 Jun 2;16:5107. doi: 10.1038/s41467-025-60342-y (PMC12130195; doi:10.1038/s41467-025-60342-y)
Supplement: Supplementary file 6 — Source Data [file 41467_2025_60342_MOESM6_ESM.zip › Raw data Manuscript and SI/Figure_2a.txt]

(8,3) WL (nm)	(8,3) Intensity	(9,4) WL (nm)	(9,4) Intensity	(10,0) WL (nm)	(10,0) Intensity	(10,3) WL (nm)	(10,3) Intensity	(9,2) WL (nm)	(9,2) Intensity	(7,3) WL (nm)	(7,3) Intensity
		1028.83	8.26446E-4							898.808	0
		1029.064	0.02004							899.047	0.05459
		1029.297	0.01209							899.285	0.0423
		1029.531	0.0061							899.524	0.0313
		1029.765	0.00114							899.762	0.02385
		1029.998	0.00847							900.001	0.03577
		1030.232	0.00692							900.239	0.03168
		1030.465	0.00775							900.477	0.03596
		1030.698	0.00455							900.716	0.02832
		1030.932	0.00744							900.954	0.03596
		1031.165	0.00713							901.192	0.03522
		1031.399	0.00909							901.431	0.03801
		1031.632	0.00403							901.669	0.03093
		1031.865	0.00816							901.907	0.03745
		1032.099	0							902.145	0.02255
		1032.332	0.00589							902.383	0.03596
		1032.565	0.01136					1052.558	0.00769	902.622	0.04341
		1032.799	0.0093					1052.79	0.00518	902.86	0.04006
		1033.032	0.00527					1053.023	9.20932E-4	903.098	0.03428
		1033.265	0.0061					1053.255	0.00318	903.336	0.03447
		1033.498	0.00579					1053.487	0.00306	903.574	0.03391
		1033.731	0.01312	1053.72	0.01608			1053.72	0.01272	903.812	0.04789
		1033.964	0.01395	1053.952	0.01765			1053.952	0.01222	904.05	0.04975
		1034.197	0.01353	1054.184	0.01789			1054.184	0.01072	904.288	0.04658
		1034.431	0.01364	1054.417	0.01839			1054.417	0.01211	904.526	0.04919
		1034.664	0.01426	1054.649	0.01997			1054.649	0.01412	904.764	0.049
		1034.897	0.01095	1054.881	0.01457			1054.881	0.00986	905.002	0.04341
		1035.13	0.00888	1055.113	0.01266			1055.113	0.00622	905.24	0.03913
		1035.363	0.00909	1055.346	0.01262			1055.346	0.0061	905.478	0.04043
		1035.596	0.01033	1055.578	0.01313			1055.578	0.00924	905.716	0.04304
		1035.829	0.01333	1055.81	0.01779			1055.81	0.01201	905.954	0.04882
		1036.061	0.01539	1056.042	0.02165			1056.042	0.01577	906.191	0.05105
		1036.294	0.01488	1056.274	0.01907			1056.274	0.01389	906.429	0.04826
		1036.527	0.00971	1056.506	0.01299			1056.506	0.00838	906.667	0.04062
		1036.76	0.01705	1056.738	0.02235			1056.738	0.01716	906.905	0.05441
		1036.993	0.00919	1056.97	0.01185			1056.97	0.00789	907.142	0.04118
		1037.226	0.01322	1057.202	0.01625			1057.202	0.01178	907.38	0.0477
		1037.458	0.01787	1057.434	0.02481			1057.434	0.01743	907.618	0.05478
		1037.691	0.0156	1057.666	0.01954			1057.666	0.01455	907.856	0.04975
		1037.924	0.01271	1057.898	0.01642			1057.898	0.01116	908.093	0.04639
		1038.157	0.00816	1058.13	0.01101			1058.13	0.00515	908.331	0.03801
		1038.389	0.00981	1058.362	0.01071			1058.362	0.00666	908.569	0.03876
		1038.622	0.01105	1058.594	0.01363			1058.594	0.00842	908.806	0.04248
		1038.855	0.01384	1058.826	0.01776			1058.826	0.01193	909.044	0.04546
		1039.087	0.01508	1059.057	0.01746			1059.057	0.01256	909.281	0.04658
		1039.32	0.01136	1059.289	0.01353			1059.289	0.00868	909.519	0.04248
		1039.552	0.00754	1059.521	0.0088			1059.521	0.00404	909.756	0.03559
		1039.785	0.01302	1059.753	0.01414			1059.753	0.01132	909.994	0.0436
		1040.017	0.01477	1059.984	0.01786			1059.984	0.01433	910.231	0.04751
		1040.25	0.01374	1060.216	0.01716			1060.216	0.01158	910.469	0.04397
		1040.482	0.0124	1060.448	0.01404			1060.448	0.00895	910.706	0.04155
		1040.715	0.01405	1060.679	0.01669			1060.679	0.01146	910.943	0.04602
		1040.947	0.00899	1060.911	0.01035			1060.911	0.0067	911.181	0.03745
		1041.18	0.01116	1061.143	0.01273			1061.143	0.00971	911.418	0.03913
891.692	0.02809	1041.412	0.01705	1061.374	0.02075			1061.374	0.01586	911.655	0.05012
891.93	0.03126	1041.644	0.01983	1061.606	0.02595			1061.606	0.019	911.893	0.05515
892.168	0.01547	1041.877	0.00971	1061.837	0.01075			1061.837	0.00596	912.13	0.03782
892.406	0.01047	1042.109	0.00816	1062.069	0.00763			1062.069	0.00295	912.367	0.03335
892.644	0.01316	1042.341	0.00919	1062.3	0.00988			1062.3	0.00509	912.605	0.03391
892.882	0.00751	1042.574	0.00527	1062.532	0.00421			1062.532	0.00283	912.842	0.02739
893.12	0.01379	1042.806	0.0094	1062.763	0.00807			1062.763	0.0061	913.079	0.03354
893.358	0.02596	1043.038	0.01849	1062.994	0.02172			1062.994	0.01601	913.316	0.05012
893.595	0.03044	1043.27	0.02076	1063.226	0.02424			1063.226	0.0189	913.553	0.05403
893.833	0.02446	1043.502	0.01849	1063.457	0.02058			1063.457	0.01476	913.79	0.04956
894.071	0.01096	1043.734	0.0094	1063.689	0.00699			1063.689	0.00511	914.027	0.03261
894.309	0.01643	1043.967	0.01198	1063.92	0.01206			1063.92	0.00975	914.265	0.03857
894.547	0.01454	1044.199	0.01147	1064.151	0.01042			1064.151	0.00612	914.502	0.03503
894.784	0.0236	1044.431	0.01829	1064.382	0.02032			1064.382	0.0154	914.739	0.04751
895.022	0.02776	1044.663	0.02025	1064.614	0.02189			1064.614	0.01666	914.976	0.05087
895.26	0.02211	1044.895	0.01643	1064.845	0.01783			1064.845	0.01102	915.213	0.04285
895.498	0.02087	1045.127	0.0157	1065.076	0.01485			1065.076	0.0104	915.45	0.04062
895.735	0.02225	1045.359	0.0189	1065.307	0.01924			1065.307	0.01579	915.687	0.04658
895.973	0.01741	1045.591	0.01622	1065.538	0.01331			1065.538	0.01065	915.923	0.03857
896.211	0.01388	1045.823	0.01343	1065.769	0.01045			1065.769	0.0079	916.16	0.03447
896.448	0.01412	1046.054	0.01302	1066	0.01069			1066	0.00652	916.397	0.03428
896.686	0.02089	1046.286	0.01911	1066.232	0.01871			1066.232	0.01418	916.634	0.04285
896.923	0.02603	1046.518	0.02097	1066.463	0.01975			1066.463	0.01644	916.871	0.04584
897.161	0.0158	1046.75	0.01539	1066.694	0.01515			1066.694	0.01017	917.108	0.03857
897.398	0.01554	1046.982	0.01529	1066.925	0.01243			1066.925	0.00917	917.344	0.03726
897.636	0.01398	1047.214	0.01457	1067.155	0.0124			1067.155	0.01068	917.581	0.03931
897.873	0.01863	1047.445	0.0188	1067.386	0.01572			1067.386	0.01331	917.818	0.04211
898.111	0.02066	1047.677	0.02107	1067.617	0.01784			1067.617	0.0147	918.055	0.04472
898.348	0.0222	1047.909	0.02107	1067.848	0.01955			1067.848	0.01545	918.291	0.04435
898.585	0.02145	1048.14	0.02076	1068.079	0.02113			1068.079	0.01646	918.528	0.0449
898.823	0.01694	1048.372	0.01839	1068.31	0.01438			1068.31	0.01132	918.765	0.0395
899.06	0.01375	1048.604	0.01663	1068.541	0.01247			1068.541	0.00944	919.001	0.03726
899.298	0.01741	1048.835	0.01973	1068.772	0.01365			1068.772	0.0112	919.238	0.04062
899.535	0.01944	1049.067	0.01952	1069.002	0.01522			1069.002	0.01145	919.474	0.04025
899.772	0.02082	1049.298	0.02014	1069.233	0.01653			1069.233	0.01334	919.711	0.04192
900.009	0.01991	1049.53	0.02252	1069.464	0.02012			1069.464	0.01635	919.948	0.04528
900.247	0.01655	1049.761	0.01849	1069.694	0.01553			1069.694	0.01221	920.184	0.04192
900.484	0.01629	1049.993	0.01942	1069.925	0.01764			1069.925	0.01322	920.421	0.04099
900.721	0.018	1050.224	0.02056	1070.156	0.01747			1070.156	0.01322	920.657	0.04267
900.958	0.01725	1050.456	0.02004	1070.386	0.01677			1070.386	0.01209	920.893	0.04248
901.195	0.02026	1050.687	0.02149	1070.617	0.01821			1070.617	0.0141	921.13	0.04323
901.432	0.01952	1050.919	0.02128	1070.848	0.01644			1070.848	0.01386	921.366	0.04285
901.67	0.01239	1051.15	0.01653	1071.078	0.01184			1071.078	0.00771	921.603	0.03466
901.907	0.01753	1051.381	0.02128	1071.309	0.01919			1071.309	0.01336	921.839	0.04155
902.144	0.01024	1051.613	0.01498	1071.539	0.00936			1071.539	0.00646	922.075	0.03112
902.381	0.02078	1051.844	0.02314	1071.77	0.01993			1071.77	0.01537	922.312	0.04416
902.618	0.01235	1052.075	0.01798	1072	0.01184			1072	0.00898	922.548	0.0341
902.855	0.01356	1052.306	0.0188	1072.23	0.01288			1072.23	0.01061	922.784	0.03857
903.092	0.02066	1052.537	0.02293	1072.461	0.01849			1072.461	0.014	923.02	0.04472
903.329	0.02237	1052.769	0.02552	1072.691	0.02355			1072.691	0.01688	923.257	0.04714
903.565	0.02767	1053	0.028	1072.922	0.02553			1072.922	0.01952	923.493	0.05217
903.802	0.00828	1053.231	0.01539	1073.152	0.011			1073.152	0.00497	923.729	0.02925
904.039	0.01457	1053.462	0.0187	1073.382	0.01392			1073.382	0.00924	923.965	0.03466
904.276	0.0184	1053.693	0.02293	1073.612	0.01993			1073.612	0.013	924.201	0.04304
904.513	0.0322	1053.924	0.03275	1073.843	0.02862			1073.843	0.02254	924.437	0.0572
904.75	0.02884	1054.155	0.03058	1074.073	0.02617			1074.073	0.02104	924.673	0.05478
904.986	0.02548	1054.386	0.02758	1074.303	0.02292			1074.303	0.0174	924.909	0.04844
905.223	0.02669	1054.617	0.02913	1074.533	0.02476			1074.533	0.02054	925.145	0.05198
905.46	0.01303	1054.848	0.02159	1074.763	0.01359			1074.763	0.01076	925.381	0.03559
905.697	0.02324	1055.079	0.0281	1074.993	0.02416			1074.993	0.01766	925.617	0.049
905.933	0.0354	1055.31	0.03564	1075.224	0.03259			1075.224	0.02556	925.853	0.06056
906.17	0.02338	1055.541	0.0281	1075.454	0.02289			1075.454	0.01616	926.089	0.04584
906.407	0.012	1055.772	0.02128	1075.684	0.01252			1075.684	0.008	926.325	0.03261
906.643	0.01322	1056.003	0.02345	1075.914	0.01517			1075.914	0.01164	926.561	0.03708
906.88	0.01492	1056.233	0.02376	1076.144	0.01635			1076.144	0.01089	926.797	0.03782
907.116	0.01679	1056.464	0.02634	1076.374	0.02021			1076.374	0.01303	927.033	0.04192
907.353	0.02765	1056.695	0.03233	1076.604	0.02729			1076.604	0.02055	927.268	0.05292
907.589	0.01154	1056.926	0.02479	1076.834	0.01571			1076.834	0.00889	927.504	0.03596
907.826	0.01635	1057.156	0.02645	1077.063	0.01809			1077.063	0.01291	927.74	0.04099
908.062	0.03391	1057.387	0.03926	1077.293	0.0339			1077.293	0.02708	927.976	0.06074
908.299	0.02728	1057.618	0.03502	1077.523	0.02648			1077.523	0.02118	928.211	0.05105
908.535	0.03079	1057.848	0.03657	1077.753	0.02994			1077.753	0.02319	928.447	0.05497
908.772	0.02088	1058.079	0.03058	1077.983	0.01997			1077.983	0.01517	928.683	0.04453
909.008	0.01866	1058.31	0.02996	1078.213	0.01927			1078.213	0.01429	928.918	0.0436
909.244	0.02887	1058.54	0.03678	1078.442	0.02836			1078.442	0.02182	929.154	0.05403
909.481	0.01815	1058.771	0.03058	1078.672	0.02095			1078.672	0.01567	929.39	0.04416
909.717	0.02264	1059.001	0.03337	1078.902	0.02414			1078.902	0.01818	929.625	0.04826
909.953	0.0281	1059.232	0.03781	1079.131	0.03055			1079.131	0.02345	929.861	0.05608
910.19	0.02637	1059.462	0.03636	1079.361	0.02635			1079.361	0.01994	930.096	0.05087
910.426	0.01925	1059.693	0.03223	1079.591	0.02216			1079.591	0.01517	930.332	0.04341
910.662	0.0154	1059.923	0.03017	1079.82	0.01743			1079.82	0.01267	930.567	0.03801
910.898	0.00631	1060.153	0.02521	1080.05	0.01229			1080.05	0.00702	930.803	0.02963
911.134	0.01129	1060.384	0.02944	1080.279	0.01495			1080.279	0.01054	931.038	0.03428
911.371	0.00727	1060.614	0.02738	1080.509	0.01169			1080.509	0.00753	931.274	0.02944
911.607	0.0165	1060.844	0.03306	1080.738	0.01944			1080.738	0.01367	931.509	0.03857
911.843	0.02262	1061.075	0.03822	1080.968	0.02639			1080.968	0.02019	931.744	0.049
912.079	0.01811	1061.305	0.03533	1081.197	0.02018			1081.197	0.01505	931.98	0.04025
912.315	0.02292	1061.535	0.03884	1081.427	0.02646			1081.427	0.01995	932.215	0.04695
912.551	0.02855	1061.765	0.04236	1081.656	0.02857			1081.656	0.02358	932.45	0.05217
912.787	0.03647	1061.996	0.04773	1081.885	0.03619			1081.885	0.03048	932.685	0.06074
913.023	0.03638	1062.226	0.04866	1082.115	0.03562			1082.115	0.0296	932.921	0.06186
913.259	0.02582	1062.456	0.04287	1082.344	0.02767			1082.344	0.02308	933.156	0.05049
913.495	0.02475	1062.686	0.04287	1082.573	0.02817			1082.573	0.02108	933.391	0.04975
913.731	0.02269	1062.916	0.04143	1082.803	0.0276			1082.803	0.01957	933.626	0.04714
913.967	0.02358	1063.146	0.04236	1083.032	0.02663			1083.032	0.01995	933.861	0.0477
914.203	0.01973	1063.376	0.04081	1083.261	0.02606			1083.261	0.01844	934.097	0.04397
914.438	0.01342	1063.606	0.03698	1083.49	0.01717			1083.49	0.01255	934.332	0.03335
914.674	0.02314	1063.836	0.04277	1083.719	0.02573			1083.719	0.02007	934.567	0.04658
914.91	0.02092	1064.066	0.04277	1083.948	0.02435			1083.948	0.01832	934.802	0.04397
915.146	0.02459	1064.296	0.04576	1084.178	0.02727			1084.178	0.02158	935.037	0.04956
915.381	0.03071	1064.526	0.05041	1084.407	0.03368			1084.407	0.02634	935.272	0.05552
915.617	0.02915	1064.756	0.0501	1084.636	0.03338			1084.636	0.02622	935.507	0.05273
915.853	0.02219	1064.986	0.04638	1084.865	0.0265			1084.865	0.01919	935.742	0.04416
916.089	0.02471	1065.215	0.04845	1085.094	0.02915			1085.094	0.02258	935.977	0.04826
916.324	0.022	1065.445	0.047	1085.323	0.0263			1085.323	0.02032	936.212	0.04621
916.56	0.02387	1065.675	0.04907	1085.552	0.03056			1085.552	0.02207	936.446	0.04733
916.795	0.02509	1065.905	0.05124	1085.781	0.02879			1085.781	0.02308	936.681	0.04695
917.031	0.01796	1066.135	0.04711	1086.009	0.02634			1086.009	0.01819	936.916	0.04062
917.267	0.0285	1066.364	0.05372	1086.238	0.02993			1086.238	0.02395	937.151	0.04993
917.502	0.03544	1066.594	0.0593	1086.467	0.03795			1086.467	0.03123	937.386	0.05981
917.738	0.02406	1066.824	0.05279	1086.696	0.02651			1086.696	0.0222	937.62	0.04621
917.973	0.01563	1067.053	0.04917	1086.925	0.02097			1086.925	0.01605	937.855	0.03726
918.209	0.02404	1067.283	0.05537	1087.154	0.02725			1087.154	0.02295	938.09	0.04509
918.444	0.03621	1067.512	0.06436	1087.382	0.03782			1087.382	0.03398	938.325	0.06056
918.679	0.03595	1067.742	0.06353	1087.611	0.03698			1087.611	0.03122	938.559	0.05906
918.915	0.04126	1067.971	0.0689	1087.84	0.04326			1087.84	0.03636	938.794	0.06484
919.15	0.04018	1068.201	0.06942	1088.068	0.04121			1088.068	0.03586	939.028	0.06335
919.385	0.02505	1068.43	0.06064	1088.297	0.03111			1088.297	0.02445	939.263	0.04714
919.621	0.023	1068.66	0.06012	1088.526	0.02839			1088.526	0.02281	939.498	0.04435
919.856	0.02094	1068.889	0.06054	1088.754	0.02796			1088.754	0.02306	939.732	0.04397
920.091	0.0251	1069.119	0.06353	1088.983	0.02927			1088.983	0.02519	939.967	0.04695
920.327	0.02746	1069.348	0.06622	1089.211	0.03125			1089.211	0.02757	940.201	0.04938
920.562	0.02982	1069.577	0.06715	1089.44	0.03202			1089.44	0.02757	940.436	0.05012
920.797	0.03447	1069.807	0.07242	1089.668	0.03803			1089.668	0.03246	940.67	0.05739
921.032	0.03307	1070.036	0.07355	1089.897	0.03759			1089.897	0.03309	940.905	0.05757
921.267	0.03968	1070.265	0.07872	1090.125	0.0432			1090.125	0.03785	941.139	0.06372
921.502	0.0234	1070.494	0.06911	1090.354	0.02894			1090.354	0.0243	941.373	0.04546
921.737	0.02282	1070.724	0.07045	1090.582	0.03132			1090.582	0.02531	941.608	0.04509
921.972	0.02142	1070.953	0.06849	1090.81	0.02645			1090.81	0.02267	941.842	0.0408
922.208	0.02934	1071.182	0.07614	1091.039	0.03474			1091.039	0.02819	942.076	0.05031
922.443	0.02892	1071.411	0.0751	1091.267	0.03203			1091.267	0.02781	942.31	0.04938
922.678	0.03062	1071.64	0.07758	1091.495	0.03495			1091.495	0.03056	942.545	0.05198
922.913	0.03511	1071.869	0.08182	1091.723	0.0376			1091.723	0.03382	942.779	0.05664
923.147	0.03289	1072.098	0.0812	1091.952	0.03663			1091.952	0.03181	943.013	0.05329
923.382	0.04097	1072.327	0.08647	1092.18	0.04223			1092.18	0.03758	943.247	0.06056
923.617	0.0296	1072.556	0.08151	1092.408	0.03414			1092.408	0.02905	943.481	0.05068
923.852	0.03392	1072.785	0.08667	1092.636	0.03586			1092.636	0.03293	943.716	0.05571
924.087	0.02958	1073.014	0.08564	1092.864	0.03515			1092.864	0.0323	943.95	0.05161
924.322	0.03652	1073.243	0.09039	1093.092	0.03888			1093.092	0.03531	944.184	0.05739
924.557	0.04002	1073.472	0.0938	1093.32	0.04314			1093.32	0.03719	944.418	0.06167
924.791	0.04042	1073.701	0.09576	1093.549	0.04177			1093.549	0.03706	944.652	0.05981
925.026	0.0454	1073.93	0.10124	1093.777	0.04509			1093.777	0.04019	944.886	0.0641
925.261	0.04596	1074.159	0.10238	1094.005	0.04492			1094.005	0.04257	945.12	0.06596
925.496	0.03916	1074.387	0.09917	1094.232	0.041			1094.232	0.03918	945.354	0.05906
925.73	0.03743	1074.616	0.1001	1094.46	0.03908			1094.46	0.03755	945.588	0.0559
925.965	0.03244	1074.845	0.09731	1094.688	0.03543			1094.688	0.03253	945.822	0.04826
926.2	0.03856	1075.074	0.10269	1094.916	0.03781			1094.916	0.03629	946.055	0.05497
926.434	0.05302	1075.302	0.11436	1095.144	0.05147			1095.144	0.04807	946.289	0.07099
926.669	0.03527	1075.531	0.10455	1095.372	0.03734			1095.372	0.03653	946.523	0.05087
926.903	0.03485	1075.76	0.10558	1095.6	0.03597			1095.6	0.03465	946.757	0.04993
927.138	0.03574	1075.988	0.10826	1095.827	0.03607			1095.827	0.03653	946.991	0.05161
927.372	0.03597	1076.217	0.11043	1096.055	0.03657			1096.055	0.03589	947.224	0.05236
927.607	0.03768	1076.445	0.1126	1096.283	0.03627			1096.283	0.03677	947.458	0.05273
927.841	0.03039	1076.674	0.11033	1096.511	0.03221			1096.511	0.03212	947.692	0.04546
928.076	0.04191	1076.903	0.11829	1096.738	0.03996			1096.738	0.04077	947.926	0.05683
928.31	0.03331	1077.131	0.11581	1096.966	0.03322			1096.966	0.03487	948.159	0.04733
928.544	0.04205	1077.359	0.12345	1097.194	0.0399			1097.194	0.04227	948.393	0.05571
928.779	0.03313	1077.588	0.11994	1097.421	0.0345			1097.421	0.03462	948.626	0.04509
929.013	0.0283	1077.816	0.11932	1097.649	0.02681			1097.649	0.03085	948.86	0.04025
929.247	0.04423	1078.045	0.13285	1097.876	0.04275			1097.876	0.04339	949.094	0.05795
929.482	0.03612	1078.273	0.1281	1098.104	0.034			1098.104	0.03761	949.327	0.04733
929.716	0.04372	1078.501	0.13523	1098.331	0.04148			1098.331	0.0425	949.561	0.05478
929.95	0.04183	1078.73	0.13585	1098.559	0.03688			1098.559	0.04049	949.794	0.05049
930.184	0.03585	1078.958	0.13502	1098.786	0.03242			1098.786	0.03572	950.028	0.0436
930.419	0.04458	1079.186	0.14153	1099.014	0.03749			1099.014	0.04286	950.261	0.05161
930.653	0.04613	1079.414	0.14483	1099.241	0.03867			1099.241	0.04474	950.494	0.05571
930.887	0.04734	1079.643	0.14866	1099.468	0.03957			1099.468	0.04448	950.728	0.05534
931.121	0.05019	1079.871	0.15393	1099.696	0.04169			1099.696	0.04573	950.961	0.05646
931.355	0.0537	1080.099	0.15692	1099.923	0.04353			1099.923	0.04848	951.194	0.05906
931.589	0.05769	1080.327	0.16095	1100.15	0.04753			1100.15	0.05186	951.428	0.06354
931.823	0.06169	1080.555	0.16736	1100.377	0.05031			1100.377	0.05587	951.661	0.06708
932.057	0.04754	1080.783	0.16229	1100.605	0.03887			1100.605	0.04558	951.894	0.05068
932.291	0.0463	1081.011	0.16333	1100.832	0.03562			1100.832	0.04319	952.127	0.04733
932.525	0.04605	1081.239	0.16632	1101.059	0.03585	1150.593	0.03621	1101.059	0.04269	952.361	0.04453
932.759	0.06001	1081.467	0.17882	1101.286	0.04549	1150.818	0.04661	1101.286	0.05372	952.594	0.06
932.993	0.06009	1081.695	0.18202	1101.513	0.04572	1151.043	0.04557	1101.513	0.05308	952.827	0.05962
933.227	0.05362	1081.923	0.17975	1101.74	0.03965	1151.268	0.03795	1101.74	0.04932	953.06	0.05143
933.461	0.0635	1082.151	0.18926	1101.967	0.04861	1151.493	0.04663	1101.967	0.05596	953.293	0.06186
933.695	0.06684	1082.379	0.19535	1102.194	0.04925	1151.718	0.04684	1102.194	0.05846	953.526	0.06465
933.928	0.0607	1082.607	0.19556	1102.421	0.04411	1151.943	0.04189	1102.421	0.05306	953.759	0.05608
934.162	0.06093	1082.834	0.19731	1102.648	0.04193	1152.168	0.03913	1102.648	0.05343	953.992	0.05366
934.396	0.06836	1083.062	0.20692	1102.875	0.04848	1152.393	0.04467	1102.875	0.06082	954.225	0.0654
934.63	0.07399	1083.29	0.21198	1103.102	0.05167	1152.617	0.04818	1103.102	0.06383	954.458	0.06764
934.863	0.07292	1083.518	0.21384	1103.329	0.0515	1152.842	0.04558	1103.329	0.06156	954.691	0.06242
935.097	0.06907	1083.745	0.21663	1103.556	0.0465	1153.067	0.04031	1103.556	0.05855	954.924	0.05832
935.331	0.07274	1083.973	0.22273	1103.783	0.04848	1153.291	0.04523	1103.783	0.06105	955.157	0.06037
935.564	0.06823	1084.201	0.22366	1104.01	0.04281	1153.516	0.03667	1104.01	0.05841	955.39	0.05403
935.798	0.08105	1084.428	0.23564	1104.236	0.05244	1153.741	0.04628	1104.236	0.06643	955.623	0.06614
936.032	0.0826	1084.656	0.23998	1104.463	0.05389	1153.965	0.0476	1104.463	0.06855	955.856	0.06894
936.265	0.07466	1084.884	0.23926	1104.69	0.04795	1154.19	0.0403	1104.69	0.06177	956.088	0.05906
936.499	0.06639	1085.111	0.23667	1104.917	0.03879	1154.414	0.02892	1104.917	0.05499	956.321	0.04863
936.732	0.07006	1085.339	0.24132	1105.143	0.03822	1154.639	0.02663	1105.143	0.05511	956.554	0.04826
936.966	0.08223	1085.566	0.25465	1105.37	0.04544	1154.864	0.03672	1105.37	0.06501	956.787	0.05962
937.199	0.0859	1085.794	0.25971	1105.597	0.04916	1155.088	0.03881	1105.597	0.06663	957.019	0.06056
937.432	0.0845	1086.021	0.26436	1105.823	0.04712	1155.312	0.03543	1105.823	0.066	957.252	0.05851
937.666	0.0885	1086.248	0.27056	1106.05	0.04869	1155.537	0.03925	1106.05	0.069	957.485	0.06018
937.899	0.08562	1086.476	0.27376	1106.276	0.04477	1155.761	0.03288	1106.276	0.06686	957.717	0.05664
938.133	0.09044	1086.703	0.28027	1106.503	0.0489	1155.986	0.03404	1106.503	0.06723	957.95	0.05851
938.366	0.09787	1086.931	0.29101	1106.729	0.0537	1156.21	0.03989	1106.729	0.07487	958.182	0.06596
938.599	0.10284	1087.158	0.29669	1106.956	0.05325	1156.434	0.04262	1106.956	0.07562	958.415	0.06614
938.833	0.09229	1087.385	0.29566	1107.182	0.04288	1156.658	0.03015	1107.182	0.06733	958.647	0.05403
939.066	0.09825	1087.612	0.303	1107.409	0.0462	1156.883	0.0324	1107.409	0.07146	958.88	0.05869
939.299	0.10469	1087.84	0.3125	1107.635	0.04992	1157.107	0.03606	1107.635	0.0766	959.112	0.06354
939.532	0.11425	1088.067	0.32138	1107.861	0.05659	1157.331	0.04145	1107.861	0.08035	959.345	0.0695
939.765	0.10876	1088.294	0.32366	1108.088	0.04917	1157.555	0.03195	1108.088	0.07645	959.577	0.06205
939.999	0.11439	1088.521	0.33048	1108.314	0.04967	1157.779	0.03624	1108.314	0.07858	959.81	0.06223
940.232	0.13196	1088.748	0.34793	1108.54	0.06332	1158.003	0.05102	1108.54	0.09249	960.042	0.0818
940.465	0.13072	1088.975	0.35217	1108.766	0.0606	1158.228	0.04592	1108.766	0.0916	960.274	0.0777
940.698	0.11984	1089.202	0.35052	1108.993	0.04969	1158.452	0.03282	1108.993	0.08244	960.507	0.06316
940.931	0.12253	1089.429	0.35837	1109.219	0.051	1158.676	0.03382	1109.219	0.08356	960.739	0.06205
941.164	0.1275	1089.656	0.36632	1109.445	0.05217	1158.9	0.03513	1109.445	0.08618	960.971	0.06447
941.397	0.13085	1089.883	0.37335	1109.671	0.0524	1159.124	0.03582	1109.671	0.08718	961.203	0.06428
941.63	0.14138	1090.11	0.38574	1109.897	0.05894	1159.348	0.04058	1109.897	0.09394	961.436	0.07416
941.863	0.14668	1090.337	0.39308	1110.123	0.05823	1159.571	0.04032	1110.123	0.09569	961.668	0.0736
942.096	0.14594	1090.564	0.39824	1110.349	0.05591	1159.795	0.03788	1110.349	0.09467	961.9	0.07043
942.329	0.14487	1090.791	0.4032	1110.575	0.05144	1160.019	0.03402	1110.575	0.0914	962.132	0.06521
942.561	0.13905	1091.018	0.40517	1110.801	0.04388	1160.243	0.02375	1110.801	0.085	962.364	0.05571
942.794	0.14534	1091.245	0.41446	1111.027	0.04841	1160.467	0.02647	1111.027	0.09088	962.596	0.05962
943.027	0.15113	1091.472	0.42397	1111.253	0.04891	1160.691	0.02778	1111.253	0.09112	962.828	0.06354
943.26	0.16232	1091.698	0.43626	1111.479	0.05384	1160.914	0.03364	1111.479	0.09939	963.06	0.06987
943.493	0.16599	1091.925	0.44504	1111.705	0.0538	1161.138	0.0337	1111.705	0.0985	963.292	0.06913
943.725	0.18585	1092.152	0.46322	1111.931	0.06584	1161.362	0.0477	1111.931	0.1094	963.524	0.08422
943.958	0.1851	1092.378	0.4688	1112.157	0.06272	1161.585	0.04259	1112.157	0.10927	963.756	0.08124
944.191	0.18501	1092.605	0.47469	1112.383	0.05932	1161.809	0.03701	1112.383	0.10713	963.988	0.07658
944.424	0.19064	1092.832	0.48306	1112.608	0.05969	1162.033	0.03801	1112.608	0.10925	964.22	0.07677
944.656	0.18532	1093.058	0.48616	1112.834	0.04918	1162.256	0.0282	1112.834	0.10309	964.452	0.06447
944.889	0.1983	1093.285	0.49959	1113.06	0.058	1162.48	0.03672	1113.06	0.11098	964.684	0.07695
945.121	0.209	1093.511	0.51116	1113.286	0.06132	1162.703	0.03897	1113.286	0.11712	964.916	0.07956
945.354	0.21104	1093.738	0.5187	1113.511	0.05927	1162.927	0.03762	1113.511	0.11485	965.147	0.07826
945.586	0.21373	1093.964	0.52448	1113.737	0.05749	1163.15	0.03549	1113.737	0.11559	965.379	0.07639
945.819	0.2138	1094.191	0.53254	1113.963	0.05463	1163.374	0.03038	1113.963	0.11508	965.611	0.07118
946.051	0.22204	1094.417	0.54246	1114.188	0.05674	1163.597	0.03311	1114.188	0.11695	965.843	0.07229
946.284	0.23307	1094.644	0.55475	1114.414	0.06006	1163.82	0.03552	1114.414	0.12359	966.074	0.07937
946.516	0.24917	1094.87	0.5719	1114.639	0.06901	1164.044	0.04591	1114.639	0.13398	966.306	0.09204
946.749	0.24548	1095.097	0.57552	1114.865	0.06092	1164.267	0.03532	1114.865	0.12833	966.538	0.08105
946.981	0.25438	1095.323	0.5845	1115.09	0.06142	1164.49	0.03773	1115.09	0.1307	966.769	0.08198
947.213	0.25576	1095.549	0.59215	1115.316	0.05856	1164.714	0.03388	1115.316	0.13019	967.001	0.079
947.446	0.26221	1095.775	0.603	1115.541	0.0596	1164.937	0.03425	1115.541	0.13444	967.232	0.07956
947.678	0.27242	1096.002	0.61446	1115.766	0.06211	1165.16	0.03572	1115.766	0.13581	967.464	0.08403
947.91	0.28753	1096.228	0.62779	1115.992	0.06731	1165.383	0.04017	1115.992	0.14194	967.695	0.09037
948.143	0.29545	1096.454	0.63833	1116.217	0.06835	1165.606	0.04054	1116.217	0.14519	967.927	0.09242
948.375	0.3019	1096.68	0.6468	1116.442	0.0671	1165.829	0.04311	1116.442	0.14844	968.158	0.09149
948.607	0.31162	1096.906	0.65775	1116.668	0.06934	1166.053	0.04301	1116.668	0.15107	968.39	0.0954
948.839	0.30302	1097.132	0.65816	1116.893	0.05615	1166.276	0.02882	1116.893	0.14228	968.621	0.0777
949.071	0.32124	1097.359	0.67521	1117.118	0.06444	1166.499	0.0364	1117.118	0.15179	968.852	0.08999
949.303	0.33031	1097.585	0.68295	1117.343	0.0648	1166.722	0.03881	1117.343	0.15542	969.084	0.09037
949.536	0.3433	1097.811	0.69773	1117.569	0.06973	1166.945	0.04169	1117.569	0.16168	969.315	0.09801
949.768	0.35285	1098.037	0.70744	1117.794	0.0713	1167.168	0.04253	1117.794	0.16744	969.546	0.09875
950	0.34638	1098.263	0.70837	1118.019	0.05798	1167.391	0.02489	1118.019	0.15564	969.778	0.08105
950.232	0.36575	1098.489	0.72655	1118.244	0.06854	1167.613	0.04014	1118.244	0.16741	970.009	0.09745
950.464	0.37776	1098.714	0.73843	1118.469	0.07092	1167.836	0.04052	1118.469	0.17217	970.24	0.09968
950.696	0.38666	1098.94	0.74814	1118.694	0.07115	1168.059	0.04042	1118.694	0.17529	970.471	0.09987
950.928	0.39441	1099.166	0.75702	1118.919	0.07085	1168.282	0.03939	1118.919	0.17703	970.702	0.10173
951.159	0.40528	1099.392	0.76612	1119.144	0.07215	1168.505	0.04054	1119.144	0.18028	970.934	0.10229
951.391	0.42464	1099.618	0.78244	1119.369	0.08178	1168.727	0.05063	1119.369	0.19381	971.165	0.11608
951.623	0.41948	1099.844	0.7811	1119.594	0.06858	1168.95	0.03628	1119.594	0.18415	971.396	0.09931
951.855	0.42855	1100.069	0.79008	1119.819	0.06761	1169.173	0.03352	1119.819	0.18564	971.627	0.09912
952.087	0.43974	1100.295	0.8001	1120.044	0.06744	1169.396	0.03295	1120.044	0.19027	971.858	0.10024
952.319	0.44569	1100.521	0.80692	1120.268	0.06552	1169.618	0.02988	1120.268	0.1905	972.089	0.09838
952.55	0.45672	1100.746	0.81591	1120.493	0.0683	1169.841	0.03198	1120.493	0.19501	972.32	0.09968
952.782	0.46677	1100.972	0.82614	1120.718	0.06652	1170.063	0.03032	1120.718	0.19725	972.551	0.0995
953.014	0.48188	1101.198	0.83709	1120.943	0.07037	1170.286	0.0368	1120.943	0.20577	972.782	0.10676
953.245	0.49814	1101.423	0.84835	1121.167	0.07463	1170.508	0.03921	1121.167	0.21152	973.013	0.1144
953.477	0.52437	1101.649	0.86694	1121.392	0.08963	1170.731	0.05634	1121.392	0.22995	973.243	0.13453
953.709	0.51856	1101.874	0.86353	1121.617	0.0763	1170.953	0.03761	1121.617	0.21965	973.474	0.11571
953.94	0.52762	1102.1	0.87056	1121.841	0.07385	1171.176	0.03814	1121.841	0.22114	973.705	0.11235
954.172	0.53129	1102.325	0.87314	1122.066	0.06965	1171.398	0.02833	1122.066	0.22163	973.936	0.1062
954.403	0.53643	1102.551	0.87603	1122.291	0.06491	1171.621	0.02401	1122.291	0.22187	974.167	0.10229
954.635	0.55874	1102.776	0.89008	1122.515	0.07293	1171.843	0.03143	1122.515	0.23202	974.397	0.1144
954.866	0.58432	1103.001	0.90702	1122.74	0.08618	1172.065	0.04903	1122.74	0.24918	974.628	0.13546
955.098	0.59469	1103.227	0.91302	1122.964	0.08507	1172.288	0.04424	1122.964	0.25193	974.859	0.1362
955.329	0.60261	1103.452	0.91643	1123.189	0.08261	1172.51	0.04038	1123.189	0.25267	975.089	0.13248
955.561	0.60988	1103.677	0.91942	1123.413	0.07909	1172.732	0.03512	1123.413	0.25466	975.32	0.12689
955.792	0.61976	1103.903	0.92273	1123.637	0.07744	1172.954	0.03455	1123.637	0.25891	975.551	0.12745
956.023	0.63994	1104.128	0.9345	1123.862	0.08492	1173.177	0.04135	1123.862	0.26831	975.781	0.13825
956.255	0.64574	1104.353	0.93471	1124.086	0.07857	1173.399	0.03514	1124.086	0.26792	976.012	0.13192
956.486	0.66085	1104.578	0.9436	1124.311	0.08336	1173.621	0.03834	1124.311	0.27505	976.242	0.14161
956.717	0.68757	1104.804	0.95795	1124.535	0.09474	1173.843	0.05265	1124.535	0.29172	976.473	0.16024
956.949	0.69745	1105.029	0.96105	1124.759	0.09295	1174.065	0.04785	1124.759	0.2961	976.703	0.15875
957.18	0.70832	1105.254	0.96477	1124.983	0.09131	1174.287	0.04964	1124.983	0.30047	976.934	0.15987
957.411	0.71902	1105.479	0.96787	1125.208	0.09167	1174.509	0.04641	1125.208	0.30435	977.164	0.15968
957.642	0.7374	1105.704	0.97779	1125.432	0.09928	1174.731	0.05571	1125.432	0.317	977.394	0.17384
957.873	0.74565	1105.929	0.97893	1125.656	0.0971	1174.953	0.0506	1125.656	0.31962	977.625	0.16974
958.104	0.75144	1106.154	0.9781	1125.88	0.09263	1175.175	0.04738	1125.88	0.31961	977.855	0.16713
958.335	0.76394	1106.379	0.98378	1126.104	0.09582	1175.397	0.04932	1126.104	0.32837	978.085	0.16974
958.567	0.77938	1106.604	0.98998	1126.328	0.10034	1175.619	0.0522	1126.328	0.33952	978.316	0.17608
958.798	0.78779	1106.829	0.99132	1126.552	0.09896	1175.84	0.04819	1126.552	0.34252	978.546	0.17347
959.029	0.79408	1107.054	0.98977	1126.776	0.0949	1176.062	0.04527	1126.776	0.34539	978.776	0.169
959.26	0.80592	1107.278	0.9937	1127	0.09862	1176.284	0.0469	1127	0.35528	979.006	0.17663
959.491	0.80534	1107.503	0.98915	1127.224	0.09026	1176.506	0.03506	1127.224	0.35351	979.237	0.16695
959.721	0.81604	1107.728	0.99184	1127.448	0.09062	1176.727	0.03653	1127.448	0.35952	979.467	0.16993
959.952	0.83622	1107.953	1	1127.672	0.09944	1176.949	0.04802	1127.672	0.37418	979.697	0.18446
960.183	0.83384	1108.178	0.99504	1127.896	0.09176	1177.171	0.0368	1127.896	0.37404	979.927	0.17198
960.414	0.84863	1108.402	0.99649	1128.12	0.0936	1177.392	0.04109	1128.12	0.38393	980.157	0.18316
960.645	0.8595	1108.627	0.99866	1128.344	0.09839	1177.614	0.04178	1128.344	0.39333	980.387	0.1867
960.876	0.8666	1108.852	0.99587	1128.567	0.09648	1177.836	0.04075	1128.567	0.39908	980.617	0.18688
961.106	0.8791	1109.076	0.9999	1128.791	0.10154	1178.057	0.04363	1128.791	0.40973	980.847	0.19471
961.337	0.88636	1109.301	0.99886	1129.015	0.10164	1178.279	0.04541	1129.015	0.41699	981.077	0.19657
961.568	0.89069	1109.525	0.9939	1129.239	0.09784	1178.5	0.03748	1129.239	0.42111	981.307	0.19266
961.799	0.90858	1109.75	0.99731	1129.462	0.10465	1178.722	0.046	1129.462	0.43602	981.537	0.20719
962.029	0.92059	1109.974	0.99886	1129.686	0.11038	1178.943	0.04935	1129.686	0.4478	981.767	0.21502
962.26	0.92164	1110.199	0.99184	1129.909	0.10498	1179.164	0.04409	1129.909	0.45079	981.997	0.21148
962.49	0.9294	1110.423	0.99081	1130.133	0.10735	1179.386	0.04415	1130.133	0.45931	982.226	0.21502
962.721	0.92964	1110.648	0.9845	1130.357	0.10208	1179.607	0.03795	1130.357	0.46268	982.456	0.21185
962.952	0.94606	1110.872	0.98884	1130.58	0.11238	1179.828	0.04866	1130.58	0.47985	982.686	0.22713
963.182	0.95006	1111.096	0.98357	1130.804	0.11046	1180.05	0.04731	1130.804	0.48673	982.916	0.22825
963.413	0.95667	1111.321	0.98161	1131.027	0.11378	1180.271	0.04784	1131.027	0.496	983.145	0.23551
963.643	0.95429	1111.545	0.97428	1131.251	0.10918	1180.492	0.04446	1131.251	0.49987	983.375	0.23346
963.874	0.95878	1111.769	0.96911	1131.474	0.10793	1180.713	0.03966	1131.474	0.50663	983.605	0.23235
964.104	0.94757	1111.994	0.95517	1131.697	0.09716	1180.935	0.02453	1131.697	0.50549	983.834	0.22322
964.334	0.95925	1112.218	0.95382	1131.921	0.10316	1181.156	0.0307	1131.921	0.51751	984.064	0.23123
964.565	0.97485	1112.442	0.95589	1132.144	0.11453	1181.377	0.04439	1132.144	0.53644	984.293	0.25005
964.795	0.98277	1112.666	0.95372	1132.367	0.11772	1181.598	0.04492	1132.367	0.54809	984.523	0.26123
965.025	0.97647	1112.89	0.94174	1132.591	0.11245	1181.819	0.03684	1132.591	0.55146	984.753	0.25731
965.256	0.9821	1113.115	0.93843	1132.814	0.11496	1182.04	0.03909	1132.814	0.56198	984.982	0.26104
965.486	0.98692	1113.339	0.93512	1133.037	0.11613	1182.261	0.04197	1133.037	0.57526	985.212	0.26812
965.716	0.98421	1113.563	0.92717	1133.26	0.11314	1182.482	0.03577	1133.26	0.57901	985.441	0.26626
965.946	0.98853	1113.787	0.92417	1133.483	0.1182	1182.703	0.04225	1133.483	0.59204	985.67	0.27911
966.176	0.99008	1114.011	0.91653	1133.706	0.11897	1182.924	0.03824	1133.706	0.6008	985.9	0.28228
966.407	0.98639	1114.235	0.90795	1133.93	0.11719	1183.145	0.03611	1133.93	0.60919	986.129	0.28414
966.637	0.98859	1114.459	0.90134	1134.153	0.11822	1183.365	0.03413	1134.153	0.61657	986.358	0.28787
966.867	0.99766	1114.682	0.90103	1134.376	0.12705	1183.586	0.04672	1134.376	0.63324	986.588	0.30445
967.097	0.99838	1114.906	0.89545	1134.599	0.12848	1183.807	0.04397	1134.599	0.64313	986.817	0.31172
967.327	0.99551	1115.13	0.88667	1134.822	0.1263	1184.028	0.04168	1134.822	0.6514	987.046	0.31712
967.557	1	1115.354	0.88347	1135.045	0.13203	1184.249	0.04706	1135.045	0.66493	987.275	0.32663
967.787	0.99746	1115.578	0.87531	1135.268	0.13294	1184.469	0.04744	1135.268	0.67532	987.505	0.33147
968.017	0.9972	1115.802	0.86808	1135.49	0.13438	1184.69	0.04687	1135.49	0.68271	987.734	0.33799
968.247	0.99319	1116.025	0.86033	1135.713	0.13474	1184.911	0.0449	1135.713	0.6926	987.963	0.34619
968.477	0.98084	1116.249	0.8468	1135.936	0.12732	1185.131	0.03494	1135.936	0.69384	988.192	0.33799
968.707	0.98402	1116.473	0.84225	1136.159	0.13306	1185.352	0.04173	1136.159	0.70812	988.421	0.35159
968.936	0.98115	1116.696	0.8345	1136.382	0.13302	1185.572	0.03945	1136.382	0.71614	988.65	0.3583
969.166	0.97926	1116.92	0.82862	1136.604	0.13808	1185.793	0.04452	1136.604	0.72691	988.879	0.36967
969.396	0.98309	1117.144	0.8249	1136.827	0.14435	1186.013	0.04771	1136.827	0.74169	989.108	0.38252
969.626	0.96992	1117.367	0.81064	1137.05	0.13962	1186.234	0.04261	1137.05	0.74569	989.337	0.37973
969.855	0.97474	1117.591	0.8095	1137.273	0.14844	1186.454	0.04909	1137.273	0.76135	989.566	0.39892
970.085	0.96892	1117.814	0.80103	1137.495	0.14854	1186.675	0.04868	1137.495	0.76987	989.795	0.40693
970.315	0.96736	1118.038	0.79618	1137.718	0.1532	1186.895	0.05015	1137.718	0.78164	990.024	0.41699
970.545	0.96155	1118.261	0.78802	1137.94	0.15544	1187.115	0.05178	1137.94	0.79116	990.253	0.42556
970.774	0.94773	1118.484	0.77448	1138.163	0.14869	1187.336	0.04417	1138.163	0.79277	990.482	0.41997
971.004	0.93864	1118.708	0.76477	1138.385	0.14986	1187.556	0.04297	1138.385	0.79853	990.71	0.42836
971.233	0.93414	1118.931	0.75785	1138.608	0.15224	1187.776	0.0421	1138.608	0.81081	990.939	0.43749
971.463	0.94026	1119.155	0.75857	1138.83	0.16496	1187.996	0.05516	1138.83	0.82848	991.168	0.46059
971.692	0.93706	1119.378	0.75248	1139.053	0.16774	1188.217	0.05616	1139.053	0.83874	991.397	0.47159
971.922	0.92455	1119.601	0.74112	1139.275	0.16703	1188.437	0.05325	1139.275	0.84362	991.625	0.47494
972.151	0.91498	1119.824	0.73151	1139.498	0.16699	1188.657	0.0497	1139.498	0.84938	991.854	0.4796
972.381	0.90655	1120.048	0.72293	1139.72	0.16789	1188.877	0.05024	1139.72	0.8545	992.083	0.48929
972.61	0.90074	1120.271	0.71684	1139.942	0.17081	1189.097	0.05108	1139.942	0.86503	992.311	0.50009
972.84	0.90114	1120.494	0.71353	1140.164	0.18205	1189.317	0.06101	1140.164	0.87994	992.54	0.51761
973.069	0.8914	1120.717	0.70424	1140.387	0.18161	1189.537	0.05778	1140.387	0.88544	992.768	0.52264
973.298	0.87986	1120.94	0.69545	1140.609	0.18103	1189.757	0.05315	1140.609	0.88906	992.997	0.52786
973.527	0.86833	1121.163	0.6875	1140.831	0.18221	1189.977	0.05305	1140.831	0.8972	993.225	0.53419
973.757	0.85957	1121.386	0.67934	1141.053	0.18552	1190.197	0.05593	1141.053	0.90383	993.454	0.54313
973.986	0.85458	1121.609	0.67438	1141.275	0.19059	1190.417	0.05631	1141.275	0.91398	993.682	0.55655
974.215	0.84926	1121.832	0.67014	1141.497	0.19699	1190.637	0.06154	1141.497	0.92287	993.911	0.57034
974.444	0.84116	1122.055	0.66126	1141.72	0.19803	1190.857	0.06035	1141.72	0.929	994.139	0.5804
974.674	0.82635	1122.278	0.65134	1141.942	0.19611	1191.076	0.05853	1141.942	0.93262	994.367	0.58319
974.903	0.81989	1122.501	0.64566	1142.164	0.20212	1191.296	0.05922	1142.164	0.93976	994.596	0.59698
975.132	0.8095	1122.724	0.63709	1142.386	0.20369	1191.516	0.05881	1142.386	0.9425	994.824	0.60257
975.361	0.80466	1122.947	0.63368	1142.608	0.20942	1191.736	0.06216	1142.608	0.95102	995.052	0.6186
975.59	0.79591	1123.17	0.62727	1142.83	0.2161	1191.955	0.0677	1142.83	0.95614	995.281	0.62884
975.819	0.77914	1123.392	0.61653	1143.051	0.2123	1192.175	0.05915	1143.051	0.95764	995.509	0.63164
976.048	0.77088	1123.615	0.61033	1143.273	0.21643	1192.395	0.06031	1143.273	0.96301	995.737	0.64207
976.277	0.76327	1123.838	0.60475	1143.495	0.22055	1192.614	0.06178	1143.495	0.96739	995.965	0.65437
976.506	0.75745	1124.06	0.5999	1143.717	0.22763	1192.834	0.06764	1143.717	0.97415	996.193	0.6689
976.735	0.74151	1124.283	0.59101	1143.939	0.22746	1193.053	0.06128	1143.939	0.97401	996.421	0.67282
976.964	0.74256	1124.506	0.59184	1144.16	0.23963	1193.273	0.0734	1144.16	0.98503	996.65	0.69611
977.192	0.7325	1124.728	0.58409	1144.382	0.24067	1193.492	0.07142	1144.382	0.9884	996.878	0.70375
977.421	0.72047	1124.951	0.57665	1144.604	0.24412	1193.712	0.06992	1144.604	0.98927	997.106	0.70896
977.65	0.70632	1125.173	0.56756	1144.826	0.24355	1193.931	0.06591	1144.826	0.98788	997.334	0.71269
977.879	0.69871	1125.396	0.56281	1145.047	0.24902	1194.15	0.06864	1145.047	0.99175	997.562	0.72685
978.108	0.69878	1125.618	0.56023	1145.269	0.25851	1194.37	0.07637	1145.269	0.99976	997.789	0.74399
978.336	0.68905	1125.841	0.55465	1145.49	0.26357	1194.589	0.07784	1145.49	1	998.017	0.75349
978.565	0.66885	1126.063	0.54256	1145.712	0.25776	1194.808	0.06694	1145.712	0.99334	998.245	0.74958
978.794	0.6686	1126.286	0.54277	1145.933	0.27048	1195.028	0.07765	1145.933	1.0006	998.473	0.77119
979.022	0.6466	1126.508	0.52903	1146.155	0.2644	1195.247	0.06597	1146.155	0.99143	998.701	0.76616
979.251	0.64634	1126.73	0.52986	1146.376	0.27752	1195.466	0.07637	1146.376	0.99844	998.929	0.78834
979.479	0.6232	1126.953	0.51436	1146.598	0.26902	1195.685	0.06186	1146.598	0.98814	999.157	0.77846
979.708	0.61526	1127.175	0.51116	1146.819	0.27785	1195.904	0.06553	1146.819	0.98876	999.384	0.78815
979.936	0.62024	1127.397	0.51281	1147.041	0.29029	1196.124	0.07561	1147.041	0.9994	999.612	0.81014
980.165	0.60691	1127.619	0.50351	1147.262	0.29106	1196.343	0.07066	1147.262	0.99437	999.84	0.81163
980.393	0.59456	1127.842	0.49783	1147.483	0.29344	1196.562	0.06916	1147.483	0.99047	1000.067	0.81796
980.622	0.59496	1128.064	0.49752	1147.704	0.30589	1196.781	0.07987	1147.704	0.99385	1000.295	0.83734
980.85	0.57966	1128.286	0.48905	1147.926	0.30558	1197	0.07398	1147.926	0.98857	1000.523	0.83902
981.079	0.56895	1128.508	0.48368	1148.147	0.31051	1197.219	0.07232	1148.147	0.98429	1000.75	0.84312
981.307	0.56379	1128.73	0.47913	1148.368	0.31611	1197.438	0.07223	1148.368	0.98453	1000.978	0.8515
981.535	0.55847	1128.952	0.47614	1148.589	0.32278	1197.656	0.07918	1148.589	0.98564	1001.205	0.86417
981.763	0.55135	1129.174	0.4719	1148.81	0.32906	1197.875	0.08065	1148.81	0.98249	1001.433	0.87218
981.992	0.54145	1129.396	0.46736	1149.031	0.33667	1198.094	0.07899	1149.031	0.97696	1001.66	0.87796
982.22	0.53678	1129.618	0.46364	1149.253	0.34254	1198.313	0.08078	1149.253	0.97682	1001.888	0.88653
982.448	0.52116	1129.84	0.45382	1149.474	0.34277	1198.532	0.07552	1149.474	0.9664	1002.115	0.8856
982.676	0.51126	1130.062	0.44711	1149.695	0.34609	1198.751	0.07151	1149.695	0.96062	1002.342	0.88932
982.904	0.51199	1130.284	0.44845	1149.916	0.35961	1198.969	0.08081	1149.916	0.96274	1002.57	0.90851
983.133	0.49816	1130.506	0.44122	1150.136	0.36038	1199.188	0.07492	1150.136	0.95457	1002.797	0.90609
983.361	0.49317	1130.727	0.43812	1150.357	0.37001	1199.407	0.08062	1150.357	0.95218	1003.024	0.91355
983.589	0.49259	1130.949	0.43595	1150.578	0.3799	1199.625	0.08585	1150.578	0.95217	1003.251	0.92547
983.817	0.49463	1131.171	0.43771	1150.799	0.39409	1199.844	0.09296	1150.799	0.95278	1003.479	0.94298
984.045	0.48146	1131.393	0.4281	1151.02	0.39486	1200.062	0.0866	1151.02	0.94424	1003.706	0.93907
984.273	0.47156	1131.614	0.42479	1151.241	0.40073	1200.281	0.08776	1151.241	0.93695	1003.933	0.94187
984.501	0.45708	1131.836	0.41477	1151.462	0.39895	1200.499	0.07811	1151.462	0.92427	1004.16	0.93758
984.729	0.45568	1132.058	0.41209	1151.682	0.4122	1200.718	0.08319	1151.682	0.92238	1004.387	0.94988
984.957	0.46377	1132.279	0.41694	1151.903	0.42894	1200.936	0.09609	1151.903	0.92676	1004.614	0.96646
985.184	0.45158	1132.501	0.40971	1152.124	0.43535	1201.155	0.09506	1152.124	0.91859	1004.841	0.96572
985.412	0.44086	1132.722	0.40217	1152.344	0.43638	1201.373	0.08776	1152.344	0.90679	1005.069	0.96236
985.64	0.42868	1132.944	0.39607	1152.565	0.44158	1201.592	0.08422	1152.565	0.8965	1005.296	0.96236
985.868	0.42581	1133.165	0.39318	1152.786	0.45054	1201.81	0.08726	1152.786	0.89297	1005.522	0.96926
986.096	0.4267	1133.387	0.39504	1153.006	0.46634	1202.028	0.09546	1153.006	0.89058	1005.749	0.98025
986.323	0.40732	1133.608	0.3813	1153.227	0.46214	1202.246	0.08206	1153.227	0.87476	1005.976	0.9659
986.551	0.41229	1133.829	0.38523	1153.447	0.47875	1202.465	0.09355	1153.447	0.87538	1006.203	0.98081
986.779	0.40779	1134.051	0.38161	1153.668	0.48838	1202.683	0.09643	1153.668	0.8706	1006.43	0.98603
987.006	0.39969	1134.272	0.37469	1153.888	0.49264	1202.901	0.09524	1153.888	0.85943	1006.657	0.98323
987.234	0.3947	1134.493	0.3719	1154.108	0.50374	1203.119	0.09452	1154.108	0.85302	1006.884	0.98398
987.461	0.39248	1134.715	0.37087	1154.329	0.51471	1203.337	0.09756	1154.329	0.84749	1007.11	0.98938
987.689	0.37915	1134.936	0.3624	1154.549	0.51776	1203.555	0.0923	1154.549	0.83606	1007.337	0.98416
987.917	0.37906	1135.157	0.36178	1154.769	0.5294	1203.773	0.09831	1154.769	0.83154	1007.564	0.99124
988.144	0.37178	1135.378	0.35775	1154.99	0.53916	1203.991	0.09603	1154.99	0.82275	1007.791	0.98808
988.371	0.37005	1135.599	0.35651	1155.21	0.54731	1204.209	0.09781	1155.21	0.81483	1008.017	0.98957
988.599	0.3644	1135.821	0.35269	1155.43	0.55802	1204.427	0.10085	1155.43	0.81031	1008.244	0.99236
988.826	0.36219	1136.042	0.3499	1155.65	0.56697	1204.645	0.10248	1155.65	0.80089	1008.471	0.99292
989.054	0.35719	1136.263	0.34669	1155.871	0.57928	1204.863	0.10427	1155.871	0.79486	1008.697	0.99348
989.281	0.35269	1136.484	0.34349	1156.091	0.58556	1205.081	0.10495	1156.091	0.78406	1008.924	0.99217
989.508	0.35113	1136.705	0.34039	1156.311	0.59908	1205.299	0.10737	1156.311	0.78067	1009.15	0.99441
989.736	0.35464	1136.926	0.34143	1156.531	0.61434	1205.517	0.11463	1156.531	0.77752	1009.377	1
989.963	0.34163	1137.147	0.3345	1156.751	0.62061	1205.734	0.10953	1156.751	0.76622	1009.603	0.99385
990.19	0.32993	1137.368	0.32676	1156.971	0.62568	1205.952	0.10708	1156.971	0.75279	1009.83	0.98528
990.417	0.33328	1137.588	0.3281	1157.191	0.64041	1206.17	0.11169	1157.191	0.74964	1010.056	0.98882
990.645	0.33613	1137.809	0.32831	1157.411	0.65554	1206.388	0.11911	1157.411	0.74813	1010.282	0.99627
990.872	0.32296	1138.03	0.31942	1157.631	0.65657	1206.605	0.11213	1157.631	0.73119	1010.509	0.98137
991.099	0.32582	1138.251	0.31983	1157.851	0.66929	1206.823	0.1183	1157.851	0.72729	1010.735	0.9836
991.326	0.32115	1138.472	0.31787	1158.071	0.68174	1207.04	0.11914	1158.071	0.72063	1010.961	0.98323
991.553	0.31632	1138.692	0.31291	1158.29	0.69016	1207.258	0.12077	1158.29	0.71197	1011.187	0.97932
991.78	0.30577	1138.913	0.30764	1158.51	0.69656	1207.476	0.11739	1158.51	0.70142	1011.414	0.97
992.007	0.30045	1139.134	0.303	1158.73	0.70579	1207.693	0.11651	1158.73	0.69075	1011.64	0.96423
992.234	0.29725	1139.354	0.30186	1158.95	0.71528	1207.91	0.11861	1158.95	0.68384	1011.866	0.96236
992.461	0.28604	1139.575	0.29287	1159.169	0.71565	1208.128	0.11163	1159.169	0.6679	1012.092	0.94932
992.688	0.29249	1139.796	0.29845	1159.389	0.73454	1208.345	0.1225	1159.389	0.66852	1012.318	0.95864
992.915	0.30794	1140.016	0.30826	1159.609	0.75947	1208.563	0.14558	1159.609	0.67566	1012.544	0.97466
993.142	0.2946	1140.237	0.29928	1159.828	0.7601	1208.78	0.13562	1159.828	0.65847	1012.77	0.95808
993.368	0.29157	1140.457	0.29742	1160.048	0.77067	1208.997	0.13788	1160.048	0.64918	1012.996	0.95379
993.595	0.28053	1140.678	0.29081	1160.268	0.77331	1209.215	0.13199	1160.268	0.63838	1013.222	0.93963
993.822	0.2775	1140.898	0.2845	1160.487	0.77798	1209.432	0.13002	1160.487	0.62821	1013.448	0.93106
994.049	0.27365	1141.118	0.28399	1160.707	0.78868	1209.649	0.13368	1160.707	0.62068	1013.674	0.92789
994.275	0.27176	1141.339	0.28151	1160.926	0.79831	1209.866	0.1386	1160.926	0.61364	1013.9	0.92323
994.502	0.26644	1141.559	0.27913	1161.145	0.80513	1210.083	0.13616	1161.145	0.60423	1014.126	0.91373
994.729	0.25507	1141.779	0.27066	1161.365	0.8051	1210.301	0.12792	1161.365	0.58954	1014.352	0.89808
994.955	0.24909	1142	0.26849	1161.584	0.81595	1210.518	0.12923	1161.584	0.58226	1014.578	0.89305
995.182	0.25326	1142.22	0.27035	1161.804	0.82934	1210.735	0.13807	1161.804	0.57974	1014.804	0.89454
995.409	0.25676	1142.44	0.27324	1162.023	0.84462	1210.952	0.14596	1162.023	0.57898	1015.029	0.89678
995.635	0.2552	1142.66	0.272	1162.242	0.85331	1211.169	0.15104	1162.242	0.57295	1015.255	0.89212
995.862	0.24203	1142.88	0.26364	1162.461	0.85208	1211.386	0.14233	1162.461	0.55739	1015.481	0.87665
996.088	0.23312	1143.1	0.25754	1162.681	0.85487	1211.603	0.13644	1162.681	0.54346	1015.706	0.86287
996.315	0.23548	1143.321	0.25899	1162.9	0.86585	1211.82	0.14245	1162.9	0.54182	1015.932	0.8597
996.541	0.23637	1143.541	0.26002	1163.119	0.87696	1212.036	0.15301	1163.119	0.53918	1016.158	0.85858
996.767	0.22909	1143.761	0.25651	1163.338	0.8823	1212.253	0.14791	1163.338	0.52926	1016.383	0.84815
996.758	0.2199	1143.755	0.25894	1163.331	0.89061	1212.247	0.1526	1163.331	0.53569	1016.377	0.85756
996.993	0.21359	1143.984	0.25584	1163.559	0.89595	1212.473	0.15219	1163.559	0.52715	1016.611	0.84787
997.228	0.21317	1144.213	0.25491	1163.787	0.90384	1212.699	0.15726	1163.787	0.52263	1016.845	0.84359
997.463	0.20556	1144.442	0.24975	1164.015	0.90798	1212.925	0.15419	1164.015	0.51246	1017.079	0.83054
997.697	0.21119	1144.67	0.2513	1164.243	0.91802	1213.15	0.16364	1164.243	0.51057	1017.313	0.82905
997.932	0.21093	1144.899	0.24944	1164.471	0.92336	1213.376	0.16605	1164.471	0.50504	1017.547	0.82439
998.167	0.2079	1145.128	0.24955	1164.699	0.93286	1213.602	0.17065	1164.699	0.50014	1017.781	0.82159
998.401	0.20061	1145.356	0.24315	1164.926	0.93418	1213.828	0.16601	1164.926	0.48972	1018.015	0.80985
998.636	0.20673	1145.585	0.24635	1165.154	0.94395	1214.053	0.17327	1165.154	0.48933	1018.249	0.81097
998.871	0.19324	1145.814	0.23726	1165.382	0.9407	1214.279	0.16613	1165.382	0.47452	1018.483	0.79345
999.105	0.20393	1146.042	0.24139	1165.61	0.95369	1214.505	0.1784	1165.61	0.47489	1018.716	0.79494
999.34	0.20646	1146.271	0.24408	1165.838	0.96387	1214.73	0.18692	1165.838	0.47614	1018.95	0.79532
999.574	0.20113	1146.5	0.23891	1166.065	0.96384	1214.956	0.1887	1166.065	0.46785	1019.184	0.78749
999.809	0.19548	1146.728	0.23623	1166.293	0.96529	1215.181	0.18484	1166.293	0.45944	1019.418	0.77631
1000.043	0.19719	1146.957	0.23489	1166.521	0.96942	1215.407	0.19007	1166.521	0.45391	1019.652	0.77016
1000.278	0.19464	1147.185	0.23468	1166.748	0.97395	1215.632	0.19232	1166.748	0.44888	1019.885	0.7655
1000.512	0.20354	1147.414	0.24108	1166.976	0.98561	1215.858	0.20757	1166.976	0.45264	1020.119	0.77276
1000.747	0.2046	1147.642	0.24057	1167.204	0.99229	1216.083	0.21232	1167.204	0.44975	1020.353	0.76885
1000.981	0.20205	1147.87	0.23871	1167.431	0.99213	1216.309	0.21332	1167.431	0.44271	1020.586	0.76046
1001.215	0.20163	1148.099	0.23737	1167.659	0.99438	1216.534	0.21683	1167.659	0.43932	1020.82	0.75487
1001.45	0.2017	1148.327	0.23726	1167.886	0.99596	1216.759	0.21908	1167.886	0.4348	1021.053	0.74779
1001.684	0.19475	1148.556	0.23303	1168.114	0.99459	1216.985	0.21804	1168.114	0.42726	1021.287	0.73642
1001.918	0.1891	1148.784	0.22921	1168.341	0.98946	1217.21	0.21826	1168.341	0.41885	1021.521	0.72617
1002.153	0.189	1149.012	0.22839	1168.569	0.99198	1217.435	0.22145	1168.569	0.41496	1021.754	0.71816
1002.387	0.19087	1149.24	0.23076	1168.796	0.9941	1217.661	0.22777	1168.796	0.41194	1021.988	0.71592
1002.621	0.19356	1149.469	0.23334	1169.024	0.99971	1217.886	0.23691	1169.024	0.41281	1022.221	0.71574
1002.855	0.19707	1149.697	0.23571	1169.251	0.99915	1218.111	0.2437	1169.251	0.41004	1022.455	0.7135
1003.09	0.19354	1149.925	0.23334	1169.478	0.99912	1218.336	0.24611	1169.478	0.40539	1022.688	0.70586
1003.324	0.1856	1150.153	0.2289	1169.706	0.99144	1218.561	0.24179	1169.706	0.39573	1022.921	0.68983
1003.558	0.1945	1150.381	0.2352	1169.933	1	1218.787	0.25437	1169.933	0.40112	1023.155	0.69673
1003.792	0.18198	1150.61	0.22797	1170.16	0.98749	1219.012	0.24723	1170.16	0.38806	1023.388	0.67939
1004.026	0.18565	1150.838	0.23066	1170.387	0.99256	1219.237	0.25637	1170.387	0.38969	1023.621	0.67902
1004.26	0.19161	1151.066	0.23479	1170.615	0.99656	1219.462	0.2699	1170.615	0.39282	1023.855	0.68405
1004.494	0.18727	1151.294	0.23334	1170.842	0.99371	1219.687	0.27011	1170.842	0.38579	1024.088	0.67548
1004.728	0.1839	1151.522	0.23024	1171.069	0.9863	1219.912	0.26845	1171.069	0.37788	1024.321	0.66411
1004.962	0.17368	1151.75	0.22498	1171.296	0.97861	1220.137	0.26632	1171.296	0.37035	1024.555	0.64902
1005.196	0.1762	1151.978	0.22622	1171.523	0.97469	1220.362	0.27201	1171.523	0.36896	1024.788	0.64454
1005.43	0.17611	1152.206	0.22673	1171.75	0.97601	1220.587	0.28037	1171.75	0.36795	1025.021	0.64287
1005.664	0.17765	1152.434	0.2287	1171.978	0.97423	1220.812	0.28732	1171.978	0.36707	1025.254	0.64137
1005.898	0.17903	1152.662	0.23066	1172.205	0.97367	1221.037	0.2938	1172.205	0.3648	1025.487	0.63877
1006.132	0.17305	1152.889	0.22653	1172.432	0.96464	1221.261	0.29229	1172.432	0.35627	1025.72	0.62777
1006.366	0.16544	1153.117	0.22426	1172.659	0.95656	1221.486	0.29329	1172.659	0.34936	1025.954	0.61696
1006.6	0.17532	1153.345	0.2287	1172.886	0.95774	1221.711	0.304	1172.886	0.35224	1026.187	0.62069
1006.834	0.17752	1153.573	0.23138	1173.113	0.95717	1221.936	0.31345	1173.113	0.35299	1026.42	0.62013
1007.067	0.17072	1153.801	0.22942	1173.339	0.94882	1222.161	0.31539	1173.339	0.34734	1026.653	0.61211
1007.301	0.16965	1154.028	0.22797	1173.566	0.94382	1222.385	0.31843	1173.566	0.3437	1026.886	0.60578
1007.535	0.17103	1154.256	0.22932	1173.793	0.93829	1222.61	0.32381	1173.793	0.34294	1027.119	0.60242
1007.769	0.16244	1154.484	0.22581	1174.02	0.92859	1222.835	0.32387	1174.02	0.33503	1027.352	0.59124
1008.002	0.16643	1154.712	0.22777	1174.247	0.92306	1223.059	0.33129	1174.247	0.33402	1027.585	0.58882
1008.236	0.17501	1154.939	0.23417	1174.474	0.92666	1223.284	0.34716	1174.474	0.33891	1027.817	0.59627
1008.47	0.17508	1155.167	0.23778	1174.7	0.9234	1223.509	0.35458	1174.7	0.33815	1028.05	0.59348
1008.703	0.15766	1155.394	0.22622	1174.927	0.90337	1223.733	0.34462	1174.927	0.32184	1028.283	0.57149
1008.937	0.15495	1155.622	0.22374	1175.154	0.89153	1223.958	0.34562	1175.154	0.31594	1028.516	0.56142
1009.171	0.15518	1155.85	0.22519	1175.381	0.88801	1224.182	0.35445	1175.381	0.31481	1028.749	0.56105
1009.404	0.15019	1156.077	0.22126	1175.607	0.87643	1224.407	0.35388	1175.607	0.30828	1028.982	0.54912
1009.638	0.15271	1156.305	0.22591	1175.834	0.87372	1224.631	0.36474	1175.834	0.30915	1029.214	0.5508
1009.871	0.16603	1156.532	0.2354	1176.061	0.87691	1224.856	0.38265	1176.061	0.31755	1029.447	0.5603
1010.105	0.16888	1156.759	0.23747	1176.287	0.87272	1225.08	0.39461	1176.287	0.31629	1029.68	0.56235
1010.338	0.16208	1156.987	0.23468	1176.514	0.86115	1225.304	0.39545	1176.514	0.30977	1029.913	0.55266
1010.572	0.14581	1157.214	0.2257	1176.74	0.84152	1225.529	0.38784	1176.74	0.29446	1030.145	0.53216
1010.805	0.1534	1157.442	0.22932	1176.967	0.83759	1225.753	0.40121	1176.967	0.29721	1030.378	0.53216
1011.038	0.14742	1157.669	0.22839	1177.193	0.82911	1225.978	0.40315	1177.193	0.29219	1030.611	0.52638
1011.272	0.15746	1157.896	0.23602	1177.42	0.83015	1226.202	0.42122	1177.42	0.29871	1030.843	0.53887
1011.505	0.15868	1158.124	0.2386	1177.646	0.82475	1226.426	0.4291	1177.646	0.29871	1031.076	0.53682
1011.739	0.15254	1158.351	0.23685	1177.873	0.81036	1226.65	0.42682	1177.873	0.29155	1031.308	0.52303
1011.972	0.14967	1158.578	0.2353	1178.099	0.80133	1226.875	0.43392	1178.099	0.28779	1031.541	0.518
1012.205	0.15465	1158.805	0.24026	1178.325	0.79594	1227.099	0.44698	1178.325	0.28954	1031.773	0.51856
1012.438	0.14687	1159.033	0.2354	1178.552	0.78517	1227.323	0.44578	1178.552	0.28151	1032.006	0.51036
1012.672	0.14155	1159.26	0.23406	1178.778	0.77467	1227.547	0.45023	1178.778	0.27799	1032.238	0.50104
1012.905	0.13982	1159.487	0.23633	1179.004	0.76564	1227.771	0.45812	1179.004	0.27435	1032.471	0.49768
1013.138	0.14937	1159.714	0.24315	1179.231	0.76333	1227.995	0.4718	1179.231	0.27761	1032.703	0.50328
1013.371	0.15026	1159.941	0.24758	1179.457	0.75847	1228.219	0.48204	1179.457	0.27861	1032.936	0.50365
1013.604	0.14347	1160.168	0.24397	1179.683	0.74273	1228.443	0.48319	1179.683	0.26983	1033.168	0.48967
1013.837	0.13994	1160.395	0.24335	1179.909	0.73344	1228.667	0.48685	1179.909	0.26568	1033.4	0.4865
1014.07	0.13773	1160.622	0.24624	1180.135	0.72455	1228.891	0.4949	1180.135	0.26555	1033.633	0.48371
1014.304	0.14336	1160.849	0.25068	1180.362	0.72331	1229.115	0.50842	1180.362	0.26605	1033.865	0.48687
1014.537	0.14506	1161.076	0.25357	1180.588	0.71657	1229.339	0.51804	1180.588	0.26467	1034.097	0.48799
1014.77	0.14563	1161.303	0.25615	1180.814	0.70781	1229.563	0.52592	1180.814	0.26492	1034.329	0.4811
1015.003	0.14308	1161.53	0.25739	1181.04	0.69825	1229.787	0.53381	1181.04	0.26216	1034.562	0.47998
1015.236	0.13613	1161.757	0.2545	1181.266	0.68842	1230.011	0.53622	1181.266	0.25626	1034.794	0.47047
1015.469	0.13456	1161.984	0.25553	1181.492	0.67819	1230.235	0.54223	1181.492	0.25249	1035.026	0.4619
1015.701	0.13692	1162.211	0.25884	1181.718	0.6732	1230.458	0.55247	1181.718	0.25186	1035.258	0.46321
1015.934	0.13683	1162.437	0.26234	1181.944	0.66471	1230.682	0.56036	1181.944	0.25086	1035.49	0.46171
1016.167	0.13903	1162.664	0.26585	1182.17	0.6581	1230.906	0.57247	1182.17	0.25211	1035.722	0.46022
1016.4	0.14025	1162.891	0.26854	1182.396	0.6519	1231.13	0.58381	1182.396	0.25261	1035.954	0.4619
1016.633	0.1359	1163.118	0.26864	1182.621	0.6422	1231.353	0.58731	1182.621	0.24759	1036.186	0.45389
1016.866	0.13614	1163.344	0.27215	1182.847	0.63439	1231.577	0.59426	1182.847	0.24445	1036.418	0.45091
1017.098	0.13523	1163.571	0.27463	1183.073	0.62818	1231.8	0.60309	1183.073	0.2447	1036.65	0.44736
1017.331	0.13252	1163.798	0.27556	1183.299	0.6209	1232.024	0.61145	1183.299	0.24319	1036.882	0.44457
1017.564	0.13505	1164.024	0.28134	1183.525	0.6147	1232.248	0.6245	1183.525	0.24156	1037.114	0.44718
1017.797	0.13463	1164.251	0.28227	1183.75	0.60675	1232.471	0.63098	1183.75	0.2398	1037.346	0.44326
1018.029	0.12702	1164.478	0.28268	1183.976	0.5937	1232.695	0.63245	1183.976	0.23403	1037.578	0.4319
1018.262	0.1315	1164.704	0.28825	1184.202	0.59206	1232.918	0.64614	1184.202	0.23804	1037.81	0.43693
1018.495	0.12275	1164.931	0.28547	1184.428	0.5782	1233.142	0.6487	1184.428	0.22875	1038.042	0.42258
1018.727	0.13655	1165.157	0.29568	1184.653	0.58072	1233.365	0.66724	1184.653	0.23565	1038.274	0.43432
1018.96	0.12649	1165.384	0.29393	1184.879	0.56767	1233.589	0.66949	1184.879	0.22787	1038.506	0.42314
1019.192	0.12656	1165.61	0.29682	1185.104	0.56039	1233.812	0.68098	1185.104	0.22712	1038.737	0.42258
1019.425	0.13284	1165.837	0.30497	1185.33	0.56036	1234.035	0.69529	1185.33	0.22962	1038.969	0.42649
1019.657	0.13586	1166.063	0.30941	1185.556	0.55698	1234.259	0.7085	1185.556	0.23037	1039.201	0.43096
1019.89	0.1392	1166.289	0.31653	1185.781	0.55494	1234.482	0.72062	1185.781	0.23138	1039.432	0.43264
1020.122	0.11982	1166.516	0.30786	1186.007	0.53168	1234.705	0.71144	1186.007	0.21507	1039.664	0.40655
1020.355	0.12463	1166.742	0.31571	1186.232	0.53004	1234.929	0.72465	1186.232	0.21833	1039.896	0.40972
1020.587	0.13173	1166.968	0.32118	1186.457	0.52719	1235.152	0.73927	1186.457	0.22159	1040.127	0.41195
1020.82	0.14243	1167.195	0.33346	1186.683	0.5332	1235.375	0.76016	1186.683	0.22836	1040.359	0.42593
1021.052	0.13874	1167.421	0.33625	1186.908	0.52485	1235.598	0.76711	1186.908	0.22572	1040.591	0.42481
1021.284	0.13309	1167.647	0.33769	1187.134	0.51516	1235.821	0.77093	1187.134	0.22158	1040.822	0.41699
1021.517	0.13709	1167.873	0.34244	1187.359	0.5103	1236.044	0.78163	1187.359	0.22208	1041.054	0.41643
1021.749	0.12245	1168.099	0.3379	1187.584	0.49469	1236.268	0.777	1187.584	0.20891	1041.285	0.39854
1021.981	0.13446	1168.325	0.34915	1187.809	0.49681	1236.491	0.79428	1187.809	0.21656	1041.517	0.40935
1022.213	0.14532	1168.552	0.3605	1188.035	0.50256	1236.714	0.81595	1188.035	0.22358	1041.748	0.42109
1022.446	0.13198	1168.778	0.35679	1188.26	0.48521	1236.937	0.8099	1188.26	0.21468	1041.98	0.40711
1022.678	0.1193	1169.004	0.354	1188.485	0.47055	1237.16	0.80793	1188.485	0.20176	1042.211	0.39034
1022.91	0.1215	1169.23	0.36071	1188.71	0.46917	1237.383	0.81785	1188.71	0.20226	1042.442	0.39015
1023.142	0.12305	1169.456	0.36587	1188.935	0.46458	1237.606	0.82934	1188.935	0.20401	1042.674	0.39034
1023.374	0.12753	1169.682	0.37299	1189.161	0.4624	1237.828	0.83848	1189.161	0.20551	1042.905	0.39462
1023.606	0.13676	1169.908	0.3828	1189.386	0.46466	1238.051	0.85686	1189.386	0.20965	1043.136	0.40431
1023.838	0.12326	1170.134	0.37764	1189.611	0.44758	1238.274	0.84769	1189.611	0.19761	1043.368	0.38419
1024.07	0.1253	1170.36	0.3862	1189.836	0.44567	1238.497	0.85933	1189.836	0.19911	1043.599	0.38586
1024.303	0.14172	1170.585	0.40324	1190.061	0.45732	1238.72	0.88225	1190.061	0.21166	1043.83	0.40487
1024.535	0.1346	1170.811	0.40344	1190.286	0.44494	1238.943	0.88404	1190.286	0.20463	1044.061	0.39593
1024.766	0.1381	1171.037	0.40871	1190.511	0.44317	1239.165	0.89161	1190.511	0.20689	1044.293	0.39742
1024.998	0.12787	1171.263	0.40788	1190.736	0.42971	1239.388	0.88885	1190.736	0.19597	1044.524	0.38568
1025.23	0.12827	1171.489	0.41263	1190.961	0.42539	1239.611	0.89377	1190.961	0.19359	1044.755	0.38232
1025.462	0.13701	1171.714	0.4244	1191.185	0.42831	1239.833	0.91043	1191.185	0.20011	1044.986	0.39108
1025.694	0.12907	1171.94	0.42429	1191.41	0.41781	1240.056	0.90751	1191.41	0.19259	1045.217	0.37859
1025.926	0.13176	1172.166	0.43193	1191.635	0.41537	1240.279	0.91697	1191.635	0.19296	1045.448	0.38344
1026.158	0.13674	1172.392	0.44091	1191.86	0.41776	1240.501	0.92971	1191.86	0.1966	1045.679	0.39015
1026.39	0.1337	1172.617	0.4438	1192.085	0.40981	1240.724	0.93275	1192.085	0.19283	1045.91	0.38307
1026.621	0.12724	1172.843	0.44555	1192.309	0.40065	1240.946	0.92999	1192.309	0.18681	1046.141	0.37394
1026.853	0.12322	1173.068	0.44824	1192.534	0.39324	1241.169	0.93021	1192.534	0.18217	1046.372	0.36499
1027.085	0.11757	1173.294	0.44937	1192.759	0.38139	1241.391	0.92682	1192.759	0.17339	1046.603	0.35399
1027.317	0.12173	1173.519	0.45815	1192.984	0.38257	1241.614	0.93769	1192.984	0.1759	1046.834	0.36219
1027.548	0.1169	1173.745	0.46248	1193.208	0.37825	1241.836	0.93712	1193.208	0.17376	1047.065	0.35809
1027.78	0.12547	1173.97	0.47425	1193.433	0.38023	1242.059	0.95065	1193.433	0.17928	1047.296	0.36499
1028.011	0.13323	1174.196	0.48478	1193.657	0.38396	1242.281	0.96323	1193.657	0.18417	1047.527	0.37058
1028.243	0.12513	1174.421	0.48643	1193.882	0.37293	1242.503	0.95954	1193.882	0.1769	1047.757	0.36182
1028.475	0.1337	1174.647	0.49768	1194.107	0.37572	1242.726	0.96852	1194.107	0.17966	1047.988	0.37002
1028.706	0.13672	1174.872	0.50718	1194.331	0.37636	1242.948	0.97578	1194.331	0.18179	1048.219	0.3717
1028.938	0.14709	1175.098	0.51708	1194.556	0.37767	1243.17	0.98524	1194.556	0.18844	1048.45	0.3799
1029.169	0.14602	1175.323	0.52462	1194.78	0.37603	1243.392	0.98781	1194.78	0.18681	1048.68	0.37804
1029.401	0.13546	1175.548	0.52565	1195.004	0.3654	1243.615	0.98176	1195.004	0.17677	1048.911	0.36592
1029.632	0.13505	1175.773	0.53009	1195.229	0.35933	1243.837	0.98386	1195.229	0.17589	1049.142	0.36462
1029.864	0.13332	1175.999	0.53515	1195.453	0.35554	1244.059	0.98251	1195.453	0.17326	1049.372	0.36238
1030.095	0.13339	1176.224	0.54289	1195.678	0.35256	1244.281	0.98413	1195.678	0.17125	1049.603	0.36089
1030.326	0.13265	1176.449	0.54743	1195.902	0.34555	1244.503	0.98279	1195.902	0.16811	1049.834	0.35418
1030.558	0.12356	1176.674	0.55053	1196.126	0.33773	1244.725	0.97643	1196.126	0.16071	1050.064	0.34486
1030.789	0.13655	1176.899	0.56343	1196.35	0.34415	1244.947	0.98698	1196.35	0.16736	1050.295	0.35604
1031.02	0.13385	1177.124	0.56911	1196.575	0.33754	1245.169	0.98688	1196.575	0.16548	1050.525	0.3512
1031.252	0.13801	1177.35	0.58005	1196.799	0.34033	1245.391	0.99258	1196.799	0.16974	1050.756	0.35679
1031.483	0.14396	1177.575	0.5915	1197.023	0.34286	1245.613	1	1197.023	0.16999	1050.986	0.3648
1031.714	0.14469	1177.8	0.59801	1197.247	0.3384	1245.835	0.99803	1197.247	0.16736	1051.217	0.36368
1031.945	0.13593	1178.025	0.59914	1197.471	0.32884	1246.057	0.98822	1197.471	0.16184	1051.447	0.35101
1032.176	0.14075	1178.25	0.60936	1197.695	0.33055	1246.279	0.99032	1197.695	0.16234	1051.677	0.35362
1032.408	0.1382	1178.475	0.61504	1197.92	0.32502	1246.501	0.98834	1197.92	0.1587	1051.908	0.35101
1032.639	0.14008	1178.7	0.62505	1198.144	0.32432	1246.723	0.99028	1198.144	0.16121	1052.138	0.35399
1032.87	0.14178	1178.924	0.63258	1198.368	0.32161	1246.945	0.9894	1198.368	0.1592	1052.368	0.35213
1033.101	0.13532	1179.149	0.63558	1198.592	0.31567	1247.166	0.98132	1198.592	0.15293	1052.599	0.34468
1033.332	0.14422	1179.374	0.64817	1198.816	0.31981	1247.388	0.9878	1198.816	0.15983	1052.829	0.35138
1033.563	0.15475	1179.599	0.66117	1199.04	0.32313	1247.61	0.99256	1199.04	0.16447	1053.059	0.36052
1033.794	0.14256	1179.824	0.66138	1199.263	0.3121	1247.831	0.97869	1199.263	0.15431	1053.289	0.34728
1034.025	0.13544	1180.049	0.66262	1199.487	0.30455	1248.053	0.96857	1199.487	0.14867	1053.52	0.33797
1034.256	0.14353	1180.273	0.67748	1199.711	0.30841	1248.275	0.97427	1199.711	0.15143	1053.75	0.34374
1034.487	0.15701	1180.498	0.69266	1199.935	0.3151	1248.496	0.98357	1199.935	0.16033	1053.98	0.35958
1034.718	0.15691	1180.723	0.70091	1200.159	0.31198	1248.718	0.97878	1200.159	0.15983	1054.21	0.35753
1034.949	0.16565	1180.947	0.71124	1200.383	0.31679	1248.939	0.97884	1200.383	0.16334	1054.44	0.36536
1035.179	0.16376	1181.172	0.71877	1200.606	0.3134	1249.161	0.97624	1200.606	0.16121	1054.67	0.36294
1035.41	0.14929	1181.397	0.71794	1200.83	0.29874	1249.383	0.95876	1200.83	0.15017	1054.9	0.34486
1035.641	0.14789	1181.621	0.72507	1201.054	0.29442	1249.604	0.95193	1201.054	0.14578	1055.13	0.34188
1035.872	0.14878	1181.846	0.73239	1201.278	0.2917	1249.825	0.9473	1201.278	0.1439	1055.36	0.34132
1036.103	0.15179	1182.07	0.74272	1201.501	0.29167	1250.047	0.94516	1201.501	0.14578	1055.59	0.34263
1036.333	0.15824	1182.295	0.7517	1201.725	0.29299	1250.268	0.94209	1201.725	0.14678	1055.82	0.34579
1036.564	0.15766	1182.519	0.75985	1201.948	0.28974	1250.49	0.93668	1201.948	0.14653	1056.05	0.34486
1036.795	0.16427	1182.744	0.77131	1202.172	0.2932	1250.711	0.93642	1202.172	0.15067	1056.28	0.35008
1037.025	0.16435	1182.968	0.78039	1202.395	0.2921	1250.932	0.93241	1202.395	0.14967	1056.51	0.34822
1037.256	0.17161	1183.192	0.79092	1202.619	0.29516	1251.153	0.93169	1202.619	0.15469	1056.739	0.35418
1037.487	0.15632	1183.417	0.78916	1202.842	0.27835	1251.375	0.90983	1202.842	0.13976	1056.969	0.33815
1037.717	0.15884	1183.641	0.79721	1203.066	0.27738	1251.596	0.90316	1203.066	0.1385	1057.199	0.33759
1037.948	0.15532	1183.865	0.80372	1203.289	0.27265	1251.817	0.89414	1203.289	0.13487	1057.429	0.32995
1038.178	0.16389	1184.09	0.81579	1203.513	0.27813	1252.038	0.89467	1203.513	0.14064	1057.658	0.33741
1038.409	0.16298	1184.314	0.82477	1203.736	0.27474	1252.259	0.8891	1203.736	0.13888	1057.888	0.3361
1038.639	0.16796	1184.538	0.83365	1203.959	0.27391	1252.481	0.88462	1203.959	0.14101	1058.118	0.33852
1038.87	0.17457	1184.762	0.84469	1204.183	0.27563	1252.702	0.88249	1204.183	0.14164	1058.347	0.34113
1039.1	0.17465	1184.987	0.84975	1204.406	0.27412	1252.923	0.87331	1204.406	0.13875	1058.577	0.3389
1039.33	0.17995	1185.211	0.86358	1204.629	0.27664	1253.144	0.8718	1204.629	0.14365	1058.807	0.34673
1039.561	0.1725	1185.435	0.86493	1204.853	0.26628	1253.365	0.85449	1204.853	0.13562	1059.036	0.33573
1039.791	0.17895	1185.659	0.87535	1205.076	0.26746	1253.586	0.85142	1205.076	0.13813	1059.266	0.33759
1040.021	0.17723	1185.883	0.88061	1205.299	0.26501	1253.807	0.84067	1205.299	0.13424	1059.495	0.33349
1040.252	0.18237	1186.107	0.89207	1205.522	0.26512	1254.027	0.83901	1205.522	0.13649	1059.725	0.3402
1040.482	0.18653	1186.331	0.9025	1205.745	0.26616	1254.248	0.83422	1205.745	0.14076	1059.954	0.34486
1040.712	0.18873	1186.555	0.91086	1205.968	0.26466	1254.469	0.82817	1205.968	0.13812	1060.184	0.34188
1040.942	0.19632	1186.779	0.92077	1206.191	0.26691	1254.69	0.82526	1206.191	0.14013	1060.413	0.34449
1041.173	0.19803	1187.003	0.93006	1206.415	0.26635	1254.911	0.81937	1206.415	0.14151	1060.642	0.34617
1041.403	0.19271	1187.227	0.93295	1206.638	0.26189	1255.132	0.8044	1206.638	0.13624	1060.872	0.33927
1041.633	0.19262	1187.451	0.93996	1206.861	0.25703	1255.352	0.79554	1206.861	0.13348	1061.101	0.33424
1041.863	0.18991	1187.674	0.94368	1207.083	0.24948	1255.573	0.78073	1207.083	0.12859	1061.33	0.32753
1042.093	0.19538	1187.898	0.95514	1207.306	0.252	1255.794	0.78	1207.306	0.13097	1061.56	0.33368
1042.323	0.21229	1188.122	0.97413	1207.529	0.26419	1256.014	0.78727	1207.529	0.14327	1061.789	0.35045
1042.553	0.19667	1188.346	0.96979	1207.752	0.24765	1256.235	0.76322	1207.752	0.12859	1062.018	0.32697
1042.783	0.19805	1188.57	0.97588	1207.975	0.2444	1256.456	0.75091	1207.975	0.12633	1062.247	0.32436
1043.013	0.20008	1188.793	0.98321	1208.198	0.24424	1256.676	0.74643	1208.198	0.12608	1062.477	0.3266
1043.243	0.20277	1189.017	0.99178	1208.421	0.24381	1256.897	0.73835	1208.421	0.12733	1062.706	0.32622
1043.473	0.20612	1189.241	0.999	1208.643	0.24149	1257.117	0.73246	1208.643	0.12583	1062.935	0.32399
1043.703	0.20177	1189.464	1.00045	1208.866	0.23636	1257.338	0.71702	1208.866	0.12093	1063.164	0.3156
1043.933	0.21444	1189.688	1.01603	1209.089	0.24184	1257.558	0.72147	1209.089	0.12721	1063.393	0.32921
1044.163	0.20797	1189.911	1.01727	1209.312	0.23349	1257.779	0.7054	1209.312	0.12006	1063.622	0.31989
1044.392	0.21916	1190.135	1.02914	1209.534	0.23735	1257.999	0.70421	1209.534	0.12507	1063.851	0.32585
1044.622	0.21351	1190.358	1.03079	1209.757	0.229	1258.219	0.68783	1209.757	0.11842	1064.08	0.31523
1044.852	0.20966	1190.582	1.03596	1209.979	0.2232	1258.44	0.67568	1209.979	0.11303	1064.309	0.30815
1045.082	0.22772	1190.805	1.05082	1210.202	0.23539	1258.66	0.68169	1210.202	0.12582	1064.538	0.32641
1045.311	0.22158	1191.029	1.05278	1210.425	0.22489	1258.88	0.66735	1210.425	0.11717	1064.767	0.31411
1045.541	0.23195	1191.252	1.06341	1210.647	0.23037	1259.101	0.6671	1210.647	0.12356	1064.996	0.32194
1045.771	0.22974	1191.476	1.06919	1210.87	0.22564	1259.321	0.65651	1210.87	0.11855	1065.225	0.31896
1046	0.22703	1191.699	1.07012	1211.092	0.21823	1259.541	0.64264	1211.092	0.1134	1065.453	0.31187
1046.23	0.23757	1191.922	1.08302	1211.315	0.2229	1259.761	0.64364	1211.315	0.11942	1065.682	0.31765
1046.46	0.24401	1192.146	1.09004	1211.537	0.22515	1259.981	0.63838	1211.537	0.1198	1065.911	0.31802
1046.689	0.2467	1192.369	1.09737	1211.759	0.22083	1260.202	0.62936	1211.759	0.12093	1066.14	0.31691
1046.919	0.25021	1192.592	1.10356	1211.982	0.22053	1260.422	0.62331	1211.982	0.12017	1066.369	0.31914
1047.148	0.25666	1192.815	1.11306	1212.204	0.22198	1260.642	0.62118	1212.204	0.1208	1066.597	0.31989
1047.378	0.26523	1193.038	1.11936	1212.426	0.22437	1260.862	0.61545	1212.426	0.12519	1066.826	0.32306
1047.607	0.27168	1193.262	1.12751	1212.649	0.22474	1261.082	0.61207	1212.649	0.12732	1067.055	0.3279
1047.837	0.2608	1193.485	1.12348	1212.871	0.21317	1261.302	0.5924	1212.871	0.11478	1067.283	0.31094
1048.066	0.26267	1193.708	1.12885	1213.093	0.2075	1261.522	0.58166	1213.093	0.11164	1067.512	0.30628
1048.295	0.26716	1193.931	1.13298	1213.315	0.20667	1261.742	0.57467	1213.315	0.11214	1067.74	0.30535
1048.525	0.28031	1194.154	1.14815	1213.537	0.21456	1261.962	0.58115	1213.537	0.12054	1067.969	0.31952
1048.754	0.2866	1194.377	1.1528	1213.76	0.21238	1262.181	0.57354	1213.76	0.11954	1068.197	0.31952
1048.983	0.28193	1194.6	1.15424	1213.982	0.20497	1262.401	0.55998	1213.982	0.11339	1068.426	0.30889
1049.213	0.29557	1194.823	1.16415	1214.204	0.21058	1262.621	0.56192	1214.204	0.11916	1068.654	0.31858
1049.442	0.3017	1195.046	1.17189	1214.426	0.21136	1262.841	0.55838	1214.426	0.12192	1068.883	0.32082
1049.671	0.29768	1195.269	1.17117	1214.648	0.20542	1263.061	0.54263	1214.648	0.1169	1069.111	0.31355
1049.9	0.29939	1195.492	1.17571	1214.87	0.20217	1263.28	0.53518	1214.87	0.11339	1069.34	0.30927
1050.129	0.3145	1195.715	1.18397	1215.092	0.20725	1263.5	0.53759	1215.092	0.11966	1069.568	0.31728
1050.359	0.32144	1195.937	1.19119	1215.314	0.20802	1263.72	0.53515	1215.314	0.12066	1069.796	0.32157
1050.588	0.32332	1196.16	1.19285	1215.536	0.20316	1263.939	0.52534	1215.536	0.11878	1070.025	0.31747
1050.817	0.32453	1196.383	1.19522	1215.757	0.1983	1264.159	0.51617	1215.757	0.11589	1070.253	0.31057
1051.046	0.33098	1196.606	1.20059	1215.979	0.19948	1264.379	0.51372	1215.979	0.11714	1070.481	0.31392
1051.275	0.33008	1196.828	1.20162	1216.201	0.19234	1264.598	0.50063	1216.201	0.11162	1070.709	0.30852
1051.504	0.34568	1197.051	1.21215	1216.423	0.20036	1264.818	0.50414	1216.423	0.11952	1070.938	0.31933
1051.733	0.35246	1197.274	1.21597	1216.645	0.19967	1265.037	0.5006	1216.645	0.12052	1071.166	0.31784
1051.962	0.35106	1197.496	1.21215	1216.866	0.19373	1265.257	0.48532	1216.866	0.11262	1071.394	0.30722
1052.191	0.34508	1197.719	1.21081	1217.088	0.18202	1265.476	0.4691	1217.088	0.10472	1071.622	0.29752
1052.42	0.35268	1197.941	1.2138	1217.31	0.1824	1265.695	0.46509	1217.31	0.10609	1071.85	0.29864
1052.649	0.36567	1198.164	1.22402	1217.531	0.18922	1265.915	0.4711	1217.531	0.11299	1072.078	0.30927
1052.877	0.37538	1198.387	1.22722	1217.753	0.18798	1266.134	0.46599	1217.753	0.11487	1072.306	0.30964
1053.106	0.37677	1198.609	1.22856	1217.975	0.18594	1266.353	0.45776	1217.975	0.11173	1072.534	0.30722
1053.335	0.38649	1198.831	1.23093	1218.196	0.1843	1266.573	0.45453	1218.196	0.11436	1072.762	0.31001
1053.564	0.38803	1199.054	1.23196	1218.418	0.1797	1266.792	0.44395	1218.418	0.10897	1072.99	0.30367
1053.792	0.39808	1199.276	1.23599	1218.639	0.18142	1267.011	0.44197	1218.639	0.10985	1073.218	0.30516
1054.021	0.40894	1199.499	1.24394	1218.861	0.18448	1267.23	0.44329	1218.861	0.11436	1073.446	0.31504
1054.25	0.41653	1199.721	1.24497	1219.082	0.18392	1267.45	0.43928	1219.082	0.11335	1073.674	0.31542
1054.479	0.41187	1199.943	1.23909	1219.304	0.17207	1267.669	0.42196	1219.304	0.10557	1073.902	0.29976
1054.707	0.42159	1200.166	1.24156	1219.525	0.17446	1267.888	0.42187	1219.525	0.10821	1074.13	0.3033
1054.936	0.43229	1200.388	1.24703	1219.746	0.17578	1268.107	0.42193	1219.746	0.11159	1074.357	0.30908
1055.164	0.44495	1200.61	1.25116	1219.968	0.18098	1268.326	0.42042	1219.968	0.11585	1074.585	0.31747
1055.393	0.44551	1200.832	1.24765	1220.189	0.17304	1268.545	0.4089	1220.189	0.10895	1074.813	0.30684
1055.621	0.45294	1201.055	1.24889	1220.41	0.17207	1268.764	0.40646	1220.41	0.11196	1075.041	0.30852
1055.85	0.47672	1201.277	1.26179	1220.632	0.18426	1268.983	0.41685	1220.632	0.12312	1075.268	0.3279
1056.078	0.4799	1201.499	1.2589	1220.853	0.18007	1269.202	0.41097	1220.853	0.12111	1075.496	0.32324
1056.307	0.47572	1201.721	1.25178	1221.074	0.16769	1269.421	0.39271	1221.074	0.10932	1075.724	0.30759
1056.535	0.48201	1201.943	1.25147	1221.295	0.16645	1269.64	0.38745	1221.295	0.10932	1075.951	0.30777
1056.764	0.49206	1202.165	1.25416	1221.516	0.16763	1269.859	0.38579	1221.516	0.11069	1076.179	0.31169
1056.992	0.49932	1202.387	1.25385	1221.737	0.16626	1270.078	0.38084	1221.737	0.11031	1076.406	0.31206
1057.22	0.51673	1202.609	1.25963	1221.959	0.17147	1270.296	0.38497	1221.959	0.11671	1076.634	0.31952
1057.449	0.52318	1202.831	1.25859	1222.18	0.16929	1270.515	0.3794	1222.18	0.11658	1076.861	0.31858
1057.677	0.53044	1203.053	1.25622	1222.401	0.16524	1270.734	0.37288	1222.401	0.11382	1077.089	0.31784
1057.905	0.53215	1203.275	1.25178	1222.622	0.16064	1270.953	0.36449	1222.622	0.11018	1077.316	0.31299
1058.134	0.53157	1203.497	1.24693	1222.843	0.15081	1271.171	0.34936	1222.843	0.10114	1077.544	0.29995
1058.362	0.54227	1203.718	1.24703	1223.064	0.1528	1271.39	0.34723	1223.064	0.10591	1077.771	0.30461
1058.59	0.55412	1203.94	1.24724	1223.284	0.15237	1271.609	0.34557	1223.284	0.1049	1077.998	0.30759
1058.818	0.56825	1204.162	1.2492	1223.505	0.1565	1271.827	0.3472	1223.505	0.10866	1078.226	0.31542
1059.046	0.57862	1204.384	1.24961	1223.726	0.15487	1272.046	0.34633	1223.726	0.10953	1078.453	0.31542
1059.274	0.60256	1204.605	1.25694	1223.947	0.16638	1272.264	0.35359	1223.947	0.12019	1078.68	0.33237
1059.502	0.60673	1204.827	1.25333	1224.168	0.16058	1272.483	0.34676	1224.168	0.11718	1078.908	0.33014
1059.73	0.61318	1205.049	1.24714	1224.389	0.15773	1272.701	0.33947	1224.389	0.11504	1079.135	0.32641
1059.958	0.62159	1205.27	1.24652	1224.609	0.15569	1272.92	0.3364	1224.609	0.11379	1079.362	0.32473
1060.186	0.62003	1205.492	1.23671	1224.83	0.14573	1273.138	0.3219	1224.83	0.10575	1079.589	0.31206
1060.414	0.6407	1205.714	1.24187	1225.051	0.15174	1273.357	0.32697	1225.051	0.1129	1079.816	0.32436
1060.642	0.65352	1205.935	1.24156	1225.271	0.15534	1273.575	0.32719	1225.271	0.11415	1080.043	0.3307
1060.87	0.66046	1206.157	1.23816	1225.492	0.15048	1273.793	0.32068	1225.492	0.11264	1080.271	0.32827
1061.098	0.6674	1206.378	1.23269	1225.713	0.14763	1274.012	0.31776	1225.713	0.11201	1080.498	0.32697
1061.326	0.67467	1206.6	1.22784	1225.933	0.1429	1274.23	0.30796	1225.933	0.10787	1080.725	0.32268
1061.554	0.68406	1206.821	1.22526	1226.154	0.1418	1274.448	0.3038	1226.154	0.10799	1080.952	0.32473
1061.782	0.70114	1207.043	1.22763	1226.374	0.14513	1274.666	0.30762	1226.374	0.11313	1081.179	0.33014
1062.009	0.72296	1207.264	1.23196	1226.595	0.15343	1274.884	0.31394	1226.595	0.12216	1081.406	0.34412
1062.237	0.72352	1207.485	1.22319	1226.815	0.14508	1275.103	0.30117	1226.815	0.11249	1081.633	0.33629
1062.465	0.73439	1207.707	1.21824	1227.036	0.1433	1275.321	0.29747	1227.036	0.115	1081.859	0.33834
1062.693	0.74182	1207.928	1.21401	1227.256	0.13965	1275.539	0.29284	1227.256	0.11173	1082.086	0.33461
1062.92	0.75088	1208.149	1.21163	1227.476	0.14016	1275.757	0.29008	1227.476	0.11123	1082.313	0.33424
1063.148	0.7673	1208.37	1.21101	1227.697	0.1412	1275.975	0.29014	1227.697	0.11398	1082.54	0.33908
1063.375	0.78471	1208.592	1.2107	1227.917	0.14413	1276.193	0.29224	1227.917	0.11812	1082.767	0.34915
1063.603	0.79688	1208.813	1.20833	1228.137	0.14544	1276.411	0.29011	1228.137	0.11799	1082.994	0.35045
1063.831	0.80611	1209.034	1.20203	1228.358	0.1426	1276.629	0.28454	1228.358	0.11823	1083.22	0.35194
1064.058	0.8209	1209.255	1.20152	1228.578	0.14284	1276.847	0.28617	1228.578	0.11998	1083.447	0.35511
1064.286	0.81721	1209.476	1.18717	1228.798	0.13032	1277.065	0.26728	1228.798	0.1107	1083.674	0.33871
1064.513	0.83772	1209.697	1.18923	1229.018	0.13661	1277.283	0.27314	1229.018	0.11608	1083.9	0.35157
1064.741	0.84907	1209.918	1.18387	1229.238	0.1351	1277.5	0.2696	1229.238	0.11445	1084.127	0.35642
1064.968	0.86697	1210.139	1.18366	1229.458	0.13924	1277.718	0.27232	1229.458	0.11896	1084.354	0.36163
1065.195	0.87816	1210.36	1.18067	1229.678	0.13894	1277.936	0.27051	1229.678	0.12033	1084.58	0.36443
1065.423	0.87349	1210.581	1.1658	1229.898	0.12428	1278.154	0.25382	1229.898	0.10791	1084.807	0.34728
1065.65	0.89662	1210.802	1.16828	1230.119	0.13553	1278.372	0.26374	1230.119	0.11819	1085.033	0.36797
1065.877	0.91288	1211.023	1.1657	1230.338	0.1351	1278.589	0.26318	1230.338	0.11994	1085.26	0.37114
1066.105	0.92341	1211.244	1.15951	1230.558	0.13373	1278.807	0.26027	1230.558	0.12069	1085.486	0.37375
1066.332	0.93558	1211.465	1.15517	1230.778	0.13168	1279.025	0.25736	1230.778	0.11993	1085.713	0.37244
1066.559	0.94694	1211.686	1.14991	1230.998	0.13192	1279.242	0.25429	1230.998	0.12156	1085.939	0.37673
1066.786	0.97006	1211.906	1.15238	1231.218	0.14062	1279.46	0.26233	1231.218	0.12895	1086.165	0.39164
1067.014	0.9654	1212.127	1.13649	1231.438	0.12717	1279.677	0.24392	1231.438	0.1159	1086.392	0.37673
1067.241	0.97741	1212.348	1.13081	1231.658	0.12526	1279.895	0.24117	1231.658	0.11677	1086.618	0.37673
1067.468	0.98909	1212.568	1.12565	1231.878	0.12349	1280.112	0.23904	1231.878	0.11677	1086.844	0.38325
1067.695	0.99864	1212.789	1.11874	1232.097	0.12091	1280.33	0.23315	1232.097	0.114	1087.071	0.38027
1067.922	1.01016	1213.01	1.11399	1232.317	0.12035	1280.547	0.23196	1232.317	0.11487	1087.297	0.38437
1068.149	1.02217	1213.23	1.10841	1232.537	0.11886	1280.765	0.22858	1232.537	0.11512	1087.523	0.38605
1068.376	1.0381	1213.451	1.1046	1232.756	0.12182	1280.982	0.23021	1232.756	0.11875	1087.749	0.39425
1068.603	1.0542	1213.671	1.10263	1232.976	0.12492	1281.199	0.23262	1232.976	0.12138	1087.975	0.40338
1068.83	1.08337	1213.892	1.10645	1233.196	0.13849	1281.417	0.24724	1233.196	0.13693	1088.201	0.4291
1069.057	1.07723	1214.112	1.09076	1233.415	0.12292	1281.634	0.22977	1233.415	0.12111	1088.428	0.40972
1069.284	1.08614	1214.333	1.08302	1233.635	0.12051	1281.851	0.22279	1233.635	0.11973	1088.654	0.41214
1069.511	1.09308	1214.553	1.07229	1233.854	0.11475	1282.068	0.21392	1233.854	0.11533	1088.88	0.40469
1069.737	1.09773	1214.774	1.06062	1234.074	0.10952	1282.285	0.20459	1234.074	0.11206	1089.106	0.40096
1069.964	1.11906	1214.994	1.06073	1234.293	0.11664	1282.503	0.21327	1234.293	0.11908	1089.332	0.41512
1070.191	1.14774	1215.214	1.06424	1234.513	0.1286	1282.72	0.22601	1234.513	0.13387	1089.558	0.43916
1070.418	1.15795	1215.435	1.05897	1234.732	0.12619	1282.937	0.22263	1234.732	0.13048	1089.784	0.44233
1070.645	1.16522	1215.655	1.04968	1234.952	0.12352	1283.154	0.21768	1234.952	0.12771	1090.01	0.44345
1070.871	1.17347	1215.875	1.04081	1235.171	0.11775	1283.371	0.21023	1235.171	0.12382	1090.235	0.4414
1071.098	1.18286	1216.096	1.03152	1235.39	0.11588	1283.588	0.20685	1235.39	0.12293	1090.461	0.44494
1071.325	1.20272	1216.316	1.031	1235.61	0.12233	1283.805	0.21224	1235.61	0.12995	1090.687	0.45668
1071.551	1.20671	1216.536	1.01975	1235.829	0.11482	1284.022	0.20275	1235.829	0.12505	1090.913	0.4524
1071.778	1.22379	1216.756	1.0181	1236.048	0.11859	1284.239	0.20547	1236.048	0.12881	1091.139	0.46376
1072.004	1.25084	1216.976	1.01944	1236.267	0.13135	1284.456	0.21743	1236.267	0.14122	1091.364	0.48725
1072.231	1.26121	1217.196	1.01284	1236.486	0.1272	1284.673	0.21311	1236.486	0.1372	1091.59	0.48837
1072.457	1.27142	1217.416	1.00416	1236.706	0.12506	1284.889	0.20926	1236.706	0.13769	1091.816	0.49172
1072.684	1.28114	1217.636	0.99859	1236.925	0.12399	1285.106	0.20698	1236.925	0.13768	1092.041	0.49526
1072.91	1.29969	1217.856	0.99653	1237.144	0.13098	1285.323	0.21362	1237.144	0.1457	1092.267	0.51017
1073.137	1.30712	1218.076	0.98868	1237.363	0.12696	1285.54	0.20804	1237.363	0.14268	1092.493	0.51203
1073.363	1.31374	1218.296	0.97939	1237.582	0.12254	1285.756	0.20216	1237.582	0.13828	1092.718	0.51166
1073.59	1.32983	1218.516	0.97661	1237.801	0.1247	1285.973	0.20253	1237.801	0.14066	1092.944	0.51856
1073.816	1.34331	1218.736	0.97268	1238.02	0.1278	1286.19	0.20588	1238.02	0.1478	1093.169	0.52788
1074.042	1.34976	1218.956	0.96546	1238.239	0.12364	1286.406	0.2	1238.239	0.14378	1093.395	0.53011
1074.269	1.35507	1219.176	0.95555	1238.458	0.11976	1286.623	0.19286	1238.458	0.14076	1093.62	0.52806
1074.495	1.36888	1219.395	0.95256	1238.676	0.12178	1286.839	0.19308	1238.676	0.14351	1093.846	0.53887
1074.721	1.36437	1219.615	0.93914	1238.895	0.11199	1287.056	0.1814	1238.895	0.13572	1094.071	0.53198
1074.947	1.37507	1219.835	0.93449	1239.114	0.11105	1287.272	0.18146	1239.114	0.13609	1094.296	0.53887
1075.173	1.39575	1220.055	0.93532	1239.333	0.12046	1287.489	0.18794	1239.333	0.14624	1094.522	0.55676
1075.4	1.39615	1220.274	0.92376	1239.552	0.11	1287.705	0.17658	1239.552	0.13683	1094.747	0.5508
1075.626	1.40636	1220.494	0.91963	1239.77	0.11256	1287.922	0.17867	1239.77	0.13995	1094.972	0.56105
1075.852	1.41935	1220.713	0.9156	1239.989	0.11471	1288.138	0.17874	1239.989	0.14283	1095.198	0.57205
1076.078	1.42711	1220.933	0.90838	1240.208	0.11271	1288.355	0.17567	1240.208	0.14119	1095.423	0.57615
1076.304	1.44157	1221.153	0.90683	1240.426	0.11648	1288.571	0.17808	1240.426	0.14645	1095.648	0.58845
1076.53	1.45096	1221.372	0.90043	1240.645	0.11595	1288.787	0.17814	1240.645	0.14782	1095.873	0.59348
1076.756	1.45431	1221.592	0.88949	1240.864	0.10951	1289.003	0.1696	1240.864	0.14229	1096.098	0.59534
1076.982	1.46975	1221.811	0.88939	1241.082	0.11583	1289.22	0.1778	1241.082	0.15131	1096.324	0.61174
1077.208	1.48388	1222.031	0.88722	1241.301	0.1196	1289.436	0.17786	1241.301	0.15318	1096.549	0.62647
1077.434	1.48674	1222.25	0.87597	1241.519	0.11383	1289.652	0.17198	1241.519	0.14853	1096.774	0.62665
1077.659	1.49482	1222.469	0.87153	1241.738	0.11505	1289.868	0.17095	1241.738	0.15191	1096.999	0.63522
1077.885	1.49751	1222.689	0.86183	1241.956	0.10969	1290.084	0.16443	1241.956	0.14838	1097.224	0.63616
1078.111	1.51671	1222.908	0.86296	1242.174	0.11842	1290.3	0.17154	1242.174	0.1564	1097.449	0.65759
1078.337	1.52055	1223.127	0.85502	1242.393	0.11521	1290.516	0.17129	1242.393	0.15639	1097.674	0.66355
1078.563	1.53207	1223.346	0.85099	1242.611	0.11629	1290.732	0.16807	1242.611	0.15701	1097.899	0.67492
1078.788	1.53116	1223.566	0.84222	1242.83	0.11133	1290.948	0.16187	1242.83	0.15374	1098.123	0.67567
1079.014	1.53778	1223.785	0.8352	1243.048	0.10892	1291.164	0.15629	1243.048	0.1526	1098.348	0.68312
1079.24	1.53	1224.004	0.81868	1243.266	0.09564	1291.38	0.14289	1243.266	0.14217	1098.573	0.67623
1079.465	1.54169	1224.223	0.81765	1243.484	0.10021	1291.596	0.14546	1243.484	0.14806	1098.798	0.69132
1079.691	1.56089	1224.442	0.82023	1243.702	0.11016	1291.812	0.15915	1243.702	0.16009	1099.023	0.71424
1079.917	1.56963	1224.661	0.81631	1243.921	0.11325	1292.028	0.15796	1243.921	0.16221	1099.248	0.72766
1080.142	1.56709	1224.88	0.80454	1244.139	0.10588	1292.244	0.14925	1244.139	0.15793	1099.472	0.72785
1080.368	1.57501	1225.099	0.80124	1244.357	0.10642	1292.459	0.14697	1244.357	0.1588	1099.697	0.73866
1080.593	1.58424	1225.318	0.79752	1244.575	0.10912	1292.675	0.15173	1244.575	0.16205	1099.922	0.75487
1080.819	1.58628	1225.537	0.78937	1244.793	0.10483	1292.891	0.14271	1244.793	0.16016	1100.146	0.75972
1081.044	1.59567	1225.756	0.78803	1245.011	0.10779	1293.107	0.14888	1245.011	0.16541	1100.371	0.77817
1081.27	1.60228	1225.975	0.78204	1245.229	0.10686	1293.322	0.14425	1245.229	0.16364	1100.595	0.78507
1081.495	1.60219	1226.194	0.77368	1245.447	0.10311	1293.538	0.14212	1245.447	0.16225	1100.82	0.79103
1081.72	1.60832	1226.413	0.76862	1245.665	0.10244	1293.753	0.13811	1245.665	0.16324	1101.045	0.80184
1081.946	1.62082	1226.632	0.77017	1245.883	0.11185	1293.969	0.14757	1245.883	0.17176	1101.269	0.82551
1082.171	1.62629	1226.851	0.76439	1246.101	0.11092	1294.184	0.14544	1246.101	0.17376	1101.493	0.83538
1082.396	1.62718	1227.069	0.75789	1246.318	0.10757	1294.4	0.14143	1246.318	0.175	1101.718	0.84675
1082.621	1.6387	1227.288	0.75686	1246.536	0.11188	1294.615	0.14432	1246.536	0.17812	1101.942	0.86259
1082.847	1.64008	1227.507	0.75035	1246.754	0.11068	1294.831	0.14234	1246.754	0.17773	1102.167	0.87434
1083.072	1.64555	1227.725	0.74684	1246.972	0.11095	1295.046	0.14006	1246.972	0.17935	1102.391	0.88701
1083.297	1.64775	1227.944	0.74148	1247.189	0.11096	1295.262	0.14184	1247.189	0.18097	1102.615	0.89931
1083.522	1.64292	1228.163	0.72961	1247.407	0.10211	1295.477	0.1297	1247.407	0.17305	1102.84	0.90005
1083.747	1.65084	1228.381	0.72889	1247.625	0.10614	1295.692	0.13571	1247.625	0.18031	1103.064	0.91925
1083.972	1.65305	1228.6	0.7229	1247.842	0.10468	1295.908	0.13076	1247.842	0.17955	1103.288	0.93341
1084.197	1.65704	1228.818	0.71908	1248.06	0.1071	1296.123	0.13364	1248.06	0.1833	1103.512	0.94758
1084.422	1.66775	1229.037	0.71949	1248.278	0.11087	1296.338	0.13731	1248.278	0.19043	1103.737	0.96864
1084.647	1.66063	1229.255	0.70917	1248.495	0.1047	1296.553	0.12892	1248.495	0.18728	1103.961	0.97442
1084.872	1.67182	1229.474	0.71062	1248.713	0.11209	1296.768	0.13509	1248.713	0.19304	1104.185	0.99846
1085.097	1.67222	1229.692	0.70453	1248.93	0.11009	1296.984	0.13171	1248.93	0.19378	1104.409	1.00945
1085.322	1.68014	1229.91	0.70308	1249.148	0.11305	1297.199	0.13334	1249.148	0.19778	1104.633	1.02921
1085.547	1.68153	1230.129	0.69895	1249.365	0.11104	1297.414	0.13481	1249.365	0.20103	1104.857	1.043
1085.772	1.67539	1230.347	0.68935	1249.582	0.1038	1297.629	0.12454	1249.582	0.19474	1105.081	1.04878
1085.997	1.6704	1230.565	0.68213	1249.8	0.10233	1297.844	0.12351	1249.8	0.19472	1105.305	1.0622
1086.221	1.67701	1230.783	0.67975	1250.017	0.10462	1298.059	0.12075	1250.017	0.19596	1105.529	1.07692
1086.446	1.69033	1231.002	0.68399	1250.234	0.11484	1298.274	0.13428	1250.234	0.20799	1105.753	1.10897
1086.671	1.69531	1231.22	0.68079	1250.452	0.11538	1298.489	0.13482	1250.452	0.21061	1105.977	1.12631
1086.896	1.6895	1231.438	0.67459	1250.669	0.11096	1298.704	0.13065	1250.669	0.21085	1106.201	1.13749
1087.12	1.68761	1231.656	0.66644	1250.886	0.10882	1298.918	0.12524	1250.886	0.20958	1106.424	1.15109
1087.345	1.68458	1231.874	0.66169	1251.103	0.10668	1299.133	0.12311	1251.103	0.21119	1106.648	1.16358
1087.57	1.6894	1232.092	0.65942	1251.32	0.10843	1299.348	0.12333	1251.32	0.21594	1106.872	1.18445
1087.794	1.69356	1232.31	0.66035	1251.537	0.11677	1299.563	0.13138	1251.537	0.22421	1107.096	1.20905
1088.019	1.69429	1232.528	0.65612	1251.754	0.11395	1299.777	0.12784	1251.754	0.22356	1107.319	1.22527
1088.243	1.68848	1232.746	0.6491	1251.972	0.11047	1299.992	0.12634	1251.972	0.22242	1107.543	1.23496
1088.468	1.68823	1232.964	0.6458	1252.189	0.10994	1300.207	0.12202	1252.189	0.22366	1107.767	1.25304
1088.692	1.68405	1233.182	0.63981	1252.406	0.10901	1300.421	0.12302	1252.406	0.2274	1107.99	1.26851
1088.917	1.68968	1233.4	0.63878	1252.622	0.11211	1300.636	0.12512	1252.622	0.23015	1108.214	1.29218
1089.141	1.6909	1233.618	0.63774	1252.839	0.1152	1300.851	0.12753	1252.839	0.23653	1108.438	1.31435
1089.365	1.68902	1233.836	0.63372	1253.056	0.11468	1301.065	0.12713	1253.056	0.23839	1108.661	1.33318
1089.59	1.67928	1234.053	0.62732	1253.273	0.11052	1301.28	0.11921	1253.273	0.23825	1108.885	1.34324
1089.814	1.68492	1234.271	0.62701	1253.49	0.11348	1301.494	0.1235	1253.49	0.242	1109.108	1.36859
1090.038	1.67878	1234.489	0.61999	1253.707	0.11188	1301.709	0.122	1253.707	0.24186	1109.332	1.38294
1090.263	1.68278	1234.707	0.6202	1253.924	0.11498	1301.923	0.12378	1253.924	0.24849	1109.555	1.40456
1090.487	1.67942	1234.924	0.61731	1254.14	0.11552	1302.137	0.12808	1254.14	0.25487	1109.778	1.4258
1090.711	1.67263	1235.142	0.60977	1254.357	0.11164	1302.352	0.1189	1254.357	0.24996	1110.002	1.43531
1090.935	1.6696	1235.359	0.60719	1254.574	0.11084	1302.566	0.12147	1254.574	0.25395	1110.225	1.45599
1091.159	1.67033	1235.577	0.60523	1254.79	0.11192	1302.78	0.12185	1254.79	0.2567	1110.448	1.4791
1091.384	1.66844	1235.795	0.60472	1255.007	0.1165	1302.995	0.12426	1255.007	0.26308	1110.672	1.49923
1091.608	1.6628	1236.012	0.59842	1255.224	0.11288	1303.209	0.12072	1255.224	0.26155	1110.895	1.5134
1091.832	1.66843	1236.23	0.60203	1255.44	0.12041	1303.423	0.12736	1255.44	0.2737	1111.118	1.54526
1092.056	1.66654	1236.447	0.59821	1255.657	0.12041	1303.637	0.12727	1255.657	0.27419	1111.341	1.56297
1092.28	1.65697	1236.664	0.59264	1255.873	0.11854	1303.851	0.1242	1255.873	0.27492	1111.565	1.5762
1092.504	1.65051	1236.882	0.58758	1256.09	0.1156	1304.066	0.11847	1256.09	0.2739	1111.788	1.58999
1092.728	1.64552	1237.099	0.58583	1256.306	0.11802	1304.28	0.12198	1256.306	0.27915	1112.011	1.61031
1092.952	1.65213	1237.316	0.58737	1256.522	0.12474	1304.494	0.12815	1256.522	0.28716	1112.234	1.63789
1093.176	1.6442	1237.534	0.5851	1256.739	0.12408	1304.708	0.12963	1256.739	0.29027	1112.457	1.65597
1093.399	1.63038	1237.751	0.57416	1256.955	0.11563	1304.922	0.11811	1256.955	0.28536	1112.68	1.66529
1093.623	1.63111	1237.968	0.57726	1257.171	0.12249	1305.136	0.12443	1257.171	0.29488	1112.903	1.69287
1093.847	1.61679	1238.185	0.56622	1257.388	0.11363	1305.35	0.11307	1257.388	0.28721	1113.126	1.6979
1094.071	1.62063	1238.403	0.57086	1257.604	0.12062	1305.564	0.12315	1257.604	0.29835	1113.349	1.72399
1094.295	1.60419	1238.62	0.55827	1257.82	0.11002	1305.777	0.10599	1257.82	0.28905	1113.572	1.72902
1094.518	1.59986	1238.837	0.55703	1258.036	0.11205	1305.991	0.11122	1258.036	0.29317	1113.795	1.74841
1094.742	1.60827	1239.054	0.56085	1258.253	0.12078	1306.205	0.11943	1258.253	0.30469	1114.017	1.7827
1094.966	1.59641	1239.271	0.55527	1258.469	0.11676	1306.419	0.1148	1258.469	0.30366	1114.24	1.79574
1095.189	1.58946	1239.488	0.55104	1258.685	0.11516	1306.633	0.11142	1258.685	0.30502	1114.463	1.81419
1095.413	1.591	1239.705	0.55269	1258.901	0.12161	1306.846	0.11962	1258.901	0.31466	1114.686	1.83991
1095.636	1.58356	1239.922	0.54609	1259.117	0.118	1307.06	0.11405	1259.117	0.31276	1114.908	1.85128
1095.86	1.57513	1240.139	0.54289	1259.333	0.11626	1307.274	0.11114	1259.333	0.31537	1115.131	1.8675
1096.083	1.56981	1240.356	0.54031	1259.549	0.11828	1307.487	0.1123	1259.549	0.31824	1115.354	1.88856
1096.307	1.56874	1240.573	0.54051	1259.765	0.12165	1307.701	0.11534	1259.765	0.32361	1115.576	1.91111
1096.53	1.56343	1240.79	0.53824	1259.981	0.12219	1307.914	0.11384	1259.981	0.32723	1115.799	1.92956
1096.754	1.55647	1241.006	0.53618	1260.197	0.12126	1308.128	0.11594	1260.197	0.32846	1116.022	1.94447
1096.977	1.55197	1241.223	0.53381	1260.412	0.12328	1308.341	0.11553	1260.412	0.33308	1116.244	1.96627
1097.201	1.53946	1241.44	0.52761	1260.628	0.11698	1308.555	0.11121	1260.628	0.3308	1116.467	1.97466
1097.424	1.53038	1241.657	0.52338	1260.844	0.11524	1308.768	0.10564	1260.844	0.33141	1116.689	1.99162
1097.647	1.5334	1241.873	0.52627	1261.06	0.12317	1308.982	0.11494	1261.06	0.34079	1116.912	2.01827
1097.871	1.52301	1242.09	0.51956	1261.276	0.11848	1309.195	0.10749	1261.276	0.33914	1117.134	2.03206
1098.094	1.51802	1242.307	0.5177	1261.491	0.12077	1309.408	0.10725	1261.491	0.34388	1117.356	2.052
1098.317	1.51891	1242.523	0.51863	1261.707	0.12373	1309.622	0.11216	1261.707	0.35026	1117.579	2.07847
1098.54	1.51899	1242.74	0.52338	1261.923	0.13274	1309.835	0.12178	1261.923	0.35801	1117.801	2.10474
1098.763	1.50696	1242.956	0.51626	1262.138	0.12697	1310.048	0.11339	1262.138	0.35674	1118.024	2.11499
1098.986	1.50066	1243.173	0.51347	1262.354	0.12537	1310.261	0.11565	1262.354	0.3586	1118.246	2.13028
1099.21	1.48521	1243.389	0.50511	1262.569	0.11866	1310.474	0.10397	1262.569	0.35506	1118.468	2.13997
1099.433	1.48201	1243.606	0.50563	1262.785	0.12391	1310.688	0.11061	1262.785	0.36093	1118.69	2.16159
1099.656	1.48945	1243.822	0.51203	1263	0.13493	1310.901	0.12226	1263	0.37483	1118.912	2.19476
1099.879	1.47857	1244.038	0.50821	1263.216	0.13185	1311.114	0.1159	1263.216	0.37506	1119.135	2.20818
1100.102	1.46835	1244.255	0.5016	1263.431	0.12635	1311.327	0.11049	1263.431	0.37491	1119.357	2.22067
1100.325	1.45649	1244.471	0.49623	1263.647	0.123	1311.54	0.10664	1263.647	0.37363	1119.579	2.23185
1100.548	1.45313	1244.687	0.49644	1263.862	0.1257	1311.753	0.10874	1263.862	0.37976	1119.801	2.25421
1100.77	1.4555	1244.904	0.50047	1264.077	0.13282	1311.966	0.1182	1264.077	0.38851	1120.023	2.28068
1100.993	1.43612	1245.12	0.48829	1264.293	0.12101	1312.179	0.10198	1264.293	0.38171	1120.245	2.28384
1101.216	1.44012	1245.336	0.49469	1264.508	0.1319	1312.392	0.11504	1264.508	0.39323	1120.467	2.31478
1101.439	1.4366	1245.552	0.49345	1264.723	0.13217	1312.604	0.11526	1264.723	0.3991	1120.689	2.33472
1101.662	1.42572	1245.768	0.48746	1264.938	0.12815	1312.817	0.11204	1264.938	0.39895	1120.911	2.34535
1101.884	1.4204	1245.985	0.48653	1265.153	0.12897	1313.03	0.11257	1265.153	0.40231	1121.133	2.36473
1102.107	1.41917	1246.201	0.48798	1265.369	0.13341	1313.243	0.11436	1265.369	0.40818	1121.355	2.38709
1102.33	1.40747	1246.417	0.48147	1265.584	0.1267	1313.456	0.10847	1265.584	0.40741	1121.576	2.39939
1102.553	1.40379	1246.633	0.48189	1265.799	0.13047	1313.668	0.11371	1265.799	0.4134	1121.798	2.41673
1102.775	1.39765	1246.849	0.47982	1266.014	0.13061	1313.881	0.11127	1266.014	0.41626	1122.02	2.43424
1102.998	1.3925	1247.065	0.48044	1266.229	0.13183	1314.094	0.11603	1266.229	0.42037	1122.242	2.45251
1103.22	1.38963	1247.28	0.47982	1266.444	0.13358	1314.306	0.11515	1266.444	0.42687	1122.463	2.47543
1103.443	1.38317	1247.496	0.47735	1266.659	0.13426	1314.519	0.11835	1266.659	0.43061	1122.685	2.48811
1103.665	1.37997	1247.712	0.47704	1266.874	0.13615	1314.731	0.1181	1266.874	0.4356	1122.907	2.50898
1103.888	1.37318	1247.928	0.47518	1267.088	0.13361	1314.944	0.1155	1267.088	0.43833	1123.128	2.52389
1104.11	1.37277	1248.144	0.47487	1267.303	0.13576	1315.156	0.11917	1267.303	0.44546	1123.35	2.54718
1104.333	1.37268	1248.36	0.47807	1267.518	0.14289	1315.369	0.12675	1267.518	0.45471	1123.572	2.56936
1104.555	1.36262	1248.575	0.47311	1267.733	0.13806	1315.581	0.12087	1267.733	0.45368	1123.793	2.58315
1104.777	1.35109	1248.791	0.46847	1267.948	0.13324	1315.793	0.11733	1267.948	0.45453	1124.015	2.59061
1105	1.351	1249.007	0.47033	1268.162	0.13969	1316.006	0.12241	1268.162	0.46228	1124.236	2.61521
1105.222	1.35075	1249.222	0.47291	1268.377	0.14547	1316.218	0.13202	1268.377	0.47129	1124.458	2.63515
1105.444	1.33775	1249.438	0.46537	1268.592	0.1385	1316.43	0.12238	1268.592	0.4685	1124.679	2.64055
1105.667	1.33456	1249.653	0.46744	1268.806	0.14186	1316.643	0.12839	1268.806	0.47738	1124.9	2.65509
1105.889	1.333	1249.869	0.46795	1269.021	0.14415	1316.855	0.12987	1269.021	0.48375	1125.122	2.67429
1106.111	1.32539	1250.084	0.46568	1269.236	0.14268	1317.067	0.12805	1269.236	0.4856	1125.343	2.68417
1106.333	1.31762	1250.3	0.46176	1269.45	0.1384	1317.279	0.12421	1269.45	0.4852	1125.564	2.69591
1106.555	1.30789	1250.515	0.45887	1269.665	0.13814	1317.491	0.1238	1269.665	0.49018	1125.786	2.70672
1106.777	1.30437	1250.731	0.45846	1269.879	0.13922	1317.703	0.12621	1269.879	0.49567	1126.007	2.7233
1106.999	1.28662	1250.946	0.45061	1270.094	0.13265	1317.916	0.11829	1270.094	0.49276	1126.228	2.71808
1107.221	1.29275	1251.162	0.45732	1270.308	0.14259	1318.128	0.12807	1270.308	0.50503	1126.449	2.74436
1107.443	1.30623	1251.377	0.46795	1270.522	0.15978	1318.34	0.1499	1270.522	0.52331	1126.67	2.77325
1107.665	1.28767	1251.592	0.46	1270.737	0.15053	1318.552	0.13728	1270.737	0.51964	1126.891	2.77213
1107.887	1.28088	1251.807	0.45949	1270.951	0.15161	1318.763	0.14329	1270.951	0.52476	1127.113	2.7807
1108.109	1.27033	1252.023	0.45392	1271.165	0.14732	1318.975	0.13616	1271.165	0.52385	1127.334	2.78518
1108.331	1.26272	1252.238	0.45082	1271.38	0.14478	1319.187	0.13591	1271.38	0.52708	1127.555	2.78928
1108.553	1.25789	1252.453	0.4503	1271.594	0.14653	1319.399	0.13644	1271.594	0.53169	1127.776	2.80046
1108.775	1.25028	1252.668	0.4502	1271.808	0.14842	1319.611	0.13854	1271.808	0.53555	1127.997	2.80531
1108.997	1.24219	1252.883	0.44731	1272.022	0.14749	1319.823	0.13798	1272.022	0.53841	1128.217	2.81481
1109.218	1.22657	1253.098	0.44132	1272.236	0.14025	1320.034	0.12771	1272.236	0.53587	1128.438	2.80996
1109.44	1.22387	1253.313	0.43957	1272.45	0.14039	1320.246	0.12872	1272.45	0.5411	1128.659	2.82431
1109.662	1.22443	1253.528	0.44287	1272.665	0.14805	1320.458	0.13677	1272.665	0.55186	1128.88	2.83624
1109.883	1.22745	1253.743	0.447	1272.879	0.15477	1320.669	0.14607	1272.879	0.56174	1129.101	2.856
1110.105	1.22148	1253.958	0.44855	1273.093	0.15679	1320.881	0.15083	1273.093	0.56623	1129.322	2.86252
1110.327	1.20717	1254.173	0.4406	1273.307	0.14821	1321.093	0.14135	1273.307	0.56344	1129.542	2.86177
1110.548	1.19384	1254.388	0.43492	1273.52	0.14392	1321.304	0.13734	1273.52	0.56353	1129.763	2.85972
1110.77	1.1949	1254.603	0.43668	1273.734	0.14755	1321.516	0.14211	1273.734	0.57102	1129.984	2.87408
1110.991	1.1953	1254.818	0.4407	1273.948	0.1528	1321.727	0.15078	1273.948	0.58191	1130.204	2.88563
1111.213	1.18671	1255.032	0.43761	1274.162	0.15106	1321.939	0.14568	1274.162	0.5825	1130.425	2.89048
1111.207	1.18083	1255.024	0.44836	1274.155	0.15412	1321.929	0.16294	1274.155	0.60276	1130.416	2.94516
1111.437	1.17469	1255.248	0.44516	1274.378	0.1544	1322.15	0.16002	1274.378	0.60611	1130.646	2.9502
1111.667	1.16626	1255.471	0.4434	1274.601	0.15736	1322.371	0.16635	1274.601	0.61185	1130.875	2.95411
1111.897	1.16421	1255.695	0.43948	1274.824	0.15388	1322.591	0.16014	1274.824	0.61332	1131.105	2.95448
1112.127	1.16249	1255.919	0.44175	1275.047	0.15993	1322.812	0.16757	1275.047	0.62257	1131.334	2.9651
1112.357	1.16142	1256.143	0.44206	1275.27	0.16034	1323.033	0.17029	1275.27	0.62906	1131.563	2.97424
1112.587	1.15152	1256.367	0.44278	1275.493	0.16222	1323.253	0.17396	1275.493	0.63542	1131.792	2.97927
1112.818	1.1511	1256.591	0.43731	1275.716	0.15807	1323.474	0.1701	1275.716	0.63727	1132.022	2.98113
1113.048	1.13777	1256.814	0.44051	1275.939	0.16452	1323.695	0.17549	1275.939	0.64664	1132.251	2.9925
1113.278	1.14209	1257.038	0.43256	1276.161	0.15621	1323.915	0.16819	1276.161	0.64385	1132.48	2.98598
1113.508	1.14494	1257.262	0.43886	1276.384	0.16655	1324.136	0.18016	1276.384	0.65598	1132.709	2.99492
1113.738	1.13586	1257.485	0.44154	1276.607	0.17327	1324.356	0.18947	1276.607	0.66673	1132.938	3.00853
1113.968	1.12907	1257.709	0.43721	1276.83	0.17207	1324.577	0.18922	1276.83	0.67083	1133.168	3.00312
1114.197	1.12538	1257.933	0.4338	1277.052	0.16832	1324.797	0.18693	1277.052	0.67142	1133.397	3.0035
1114.427	1.12317	1258.156	0.4339	1277.275	0.17235	1325.018	0.19138	1277.275	0.67804	1133.626	3.00499
1114.657	1.1288	1258.38	0.4338	1277.498	0.17236	1325.238	0.19363	1277.498	0.68402	1133.855	3.01076
1114.887	1.1274	1258.603	0.43948	1277.72	0.18391	1325.458	0.20607	1277.72	0.69578	1134.084	3.02045
1115.117	1.12028	1258.827	0.44051	1277.943	0.18472	1325.679	0.21083	1277.943	0.70402	1134.313	3.02716
1115.347	1.11904	1259.05	0.43979	1278.166	0.18621	1325.899	0.21058	1278.166	0.7085	1134.542	3.02008
1115.576	1.11552	1259.274	0.43968	1278.388	0.1885	1326.119	0.21393	1278.388	0.71398	1134.771	3.02344
1115.806	1.1066	1259.497	0.43999	1278.611	0.18864	1326.34	0.21791	1278.611	0.72097	1135	3.01971
1116.036	1.09654	1259.72	0.43555	1278.833	0.1861	1326.56	0.21688	1278.833	0.72156	1135.229	3.0143
1116.266	1.09563	1259.944	0.43215	1279.056	0.18369	1326.78	0.21365	1279.056	0.72215	1135.458	3.0007
1116.495	1.09325	1260.167	0.43091	1279.278	0.18585	1327	0.21653	1279.278	0.72713	1135.686	3.002
1116.725	1.09578	1260.39	0.43277	1279.501	0.18975	1327.22	0.22208	1279.501	0.73412	1135.915	3.00219
1116.955	1.09226	1260.614	0.43586	1279.723	0.19619	1327.44	0.23029	1279.723	0.745	1136.144	3.00834
1117.184	1.09037	1260.837	0.43648	1279.945	0.20076	1327.661	0.23505	1279.945	0.75211	1136.373	3.00517
1117.414	1.07753	1261.06	0.43628	1280.168	0.19983	1327.881	0.23778	1280.168	0.75609	1136.602	3.00182
1117.643	1.08725	1261.284	0.43132	1280.39	0.19582	1328.101	0.23235	1280.39	0.75555	1136.83	2.983
1117.873	1.07195	1261.507	0.43876	1280.612	0.20602	1328.321	0.24699	1280.612	0.76931	1137.059	2.99474
1118.102	1.07628	1261.73	0.43163	1280.835	0.19664	1328.541	0.23906	1280.835	0.76576	1137.288	2.9733
1118.332	1.08125	1261.953	0.4338	1281.057	0.20161	1328.761	0.24774	1281.057	0.77413	1137.517	2.9789
1118.561	1.07659	1262.176	0.43834	1281.279	0.21048	1328.981	0.25908	1281.279	0.78738	1137.745	2.98188
1118.791	1.06636	1262.399	0.43607	1281.501	0.20981	1329.201	0.25961	1281.501	0.78935	1137.974	2.97834
1119.02	1.05875	1262.622	0.43349	1281.723	0.20835	1329.42	0.25639	1281.723	0.79107	1138.202	2.9638
1119.25	1.05588	1262.845	0.42853	1281.946	0.20259	1329.64	0.25347	1281.946	0.79041	1138.431	2.95374
1119.479	1.05775	1263.068	0.42833	1282.168	0.20689	1329.86	0.25698	1282.168	0.79702	1138.659	2.94964
1119.708	1.0575	1263.291	0.43008	1282.39	0.20985	1330.08	0.26394	1282.39	0.80325	1138.888	2.9502
1119.938	1.05708	1263.514	0.43277	1282.612	0.21442	1330.3	0.27042	1282.612	0.81149	1139.117	2.94367
1120.167	1.04604	1263.737	0.43328	1282.834	0.21765	1330.52	0.27707	1282.834	0.81986	1139.345	2.9446
1120.396	1.04006	1263.96	0.42998	1283.056	0.21457	1330.739	0.27462	1283.056	0.8202	1139.573	2.92876
1120.625	1.04357	1264.183	0.42564	1283.278	0.21163	1330.959	0.27296	1283.278	0.82117	1139.802	2.91795
1120.855	1.04691	1264.406	0.42884	1283.5	0.22116	1331.179	0.28321	1283.5	0.83154	1140.03	2.91814
1121.084	1.03996	1264.629	0.43132	1283.722	0.2268	1331.398	0.2922	1283.722	0.84116	1140.259	2.91963
1121.313	1.03774	1264.851	0.43008	1283.944	0.22574	1331.618	0.29054	1283.944	0.843	1140.487	2.90789
1121.542	1.03471	1265.074	0.4275	1284.166	0.22575	1331.838	0.29326	1284.166	0.84748	1140.715	2.90044
1121.771	1.02661	1265.297	0.42915	1284.387	0.22817	1332.057	0.29928	1284.387	0.85221	1140.944	2.89466
1122	1.02439	1265.52	0.42409	1284.609	0.22321	1332.277	0.29699	1284.609	0.8538	1141.172	2.88106
1122.229	1.0333	1265.742	0.42409	1284.831	0.22872	1332.496	0.30222	1284.831	0.85878	1141.4	2.87379
1122.458	1.03386	1265.965	0.42926	1285.053	0.23799	1332.716	0.31576	1285.053	0.87229	1141.628	2.87602
1122.687	1.01481	1266.188	0.43163	1285.275	0.2435	1332.935	0.32147	1285.275	0.87877	1141.857	2.86969
1122.916	1.0072	1266.41	0.41955	1285.496	0.2313	1333.155	0.3104	1285.496	0.87247	1142.085	2.84378
1123.145	1.00694	1266.633	0.41552	1285.718	0.22849	1333.374	0.30937	1285.718	0.87193	1142.313	2.82738
1123.374	0.99476	1266.855	0.41656	1285.94	0.23252	1333.593	0.31538	1285.94	0.87954	1142.541	2.82086
1123.603	0.99859	1267.078	0.41253	1286.161	0.23079	1333.813	0.31325	1286.161	0.87875	1142.769	2.79961
1123.832	1.00814	1267.3	0.41501	1286.383	0.23643	1334.032	0.32162	1286.383	0.88849	1142.997	2.79719
1124.061	1.00756	1267.523	0.42244	1286.604	0.25133	1334.251	0.33766	1286.604	0.9015	1143.225	2.79738
1124.29	0.9975	1267.745	0.42368	1286.826	0.25604	1334.471	0.34556	1286.826	0.90974	1143.453	2.79533
1124.519	0.97959	1267.968	0.41903	1287.048	0.25269	1334.69	0.34625	1287.048	0.90995	1143.681	2.77576
1124.747	0.98245	1268.19	0.40891	1287.269	0.2425	1334.909	0.33503	1287.269	0.90415	1143.909	2.74855
1124.976	0.97958	1268.413	0.41191	1287.49	0.24976	1335.128	0.34496	1287.49	0.91264	1144.137	2.74296
1125.205	0.98406	1268.635	0.40922	1287.712	0.24936	1335.347	0.34518	1287.712	0.91498	1144.365	2.73196
1125.434	0.98512	1268.857	0.41676	1287.933	0.26373	1335.567	0.35997	1287.933	0.92723	1144.593	2.73159
1125.662	0.97391	1269.08	0.41687	1288.155	0.26628	1335.786	0.3674	1288.155	0.93359	1144.821	2.726
1125.891	0.96941	1269.302	0.41212	1288.376	0.26133	1336.005	0.36417	1288.376	0.93193	1145.049	2.69954
1126.12	0.97177	1269.524	0.40953	1288.597	0.26321	1336.224	0.36815	1288.597	0.93465	1145.276	2.69059
1126.348	0.96269	1269.746	0.41201	1288.819	0.26926	1336.443	0.37605	1288.819	0.94038	1145.504	2.68071
1126.577	0.95737	1269.968	0.40768	1289.04	0.26672	1336.662	0.37486	1289.04	0.94172	1145.732	2.66338
1126.805	0.95238	1270.191	0.40458	1289.261	0.2678	1336.881	0.3768	1289.261	0.94281	1145.96	2.64791
1127.034	0.95931	1270.413	0.40406	1289.483	0.26794	1337.1	0.37906	1289.483	0.94666	1146.188	2.63636
1127.262	0.95988	1270.635	0.40881	1289.704	0.27895	1337.319	0.39072	1289.704	0.95565	1146.415	2.63077
1127.491	0.949	1270.857	0.40984	1289.925	0.28366	1337.538	0.39752	1289.925	0.96164	1146.643	2.62518
1127.719	0.94401	1271.079	0.40355	1290.146	0.27884	1337.756	0.39225	1290.146	0.95959	1146.871	2.60076
1127.948	0.94195	1271.301	0.40148	1290.367	0.27978	1337.975	0.39639	1290.367	0.96118	1147.098	2.58642
1128.176	0.94464	1271.523	0.40179	1290.588	0.28207	1338.194	0.40021	1290.588	0.96315	1147.326	2.573
1128.405	0.94374	1271.745	0.40437	1290.809	0.2896	1338.413	0.40826	1290.809	0.97365	1147.553	2.57207
1128.633	0.94397	1271.967	0.40633	1291.031	0.29403	1338.632	0.416	1291.031	0.97637	1147.781	2.55753
1128.861	0.93751	1272.189	0.40468	1291.252	0.29605	1338.85	0.41998	1291.252	0.98298	1148.008	2.54821
1129.09	0.93006	1272.411	0.4022	1291.473	0.29834	1339.069	0.42193	1291.473	0.9837	1148.236	2.53312
1129.318	0.92687	1272.633	0.39869	1291.693	0.29755	1339.288	0.42199	1291.693	0.98316	1148.463	2.51765
1129.546	0.92743	1272.854	0.39601	1291.914	0.29621	1339.506	0.42472	1291.914	0.98513	1148.691	2.49882
1129.774	0.92407	1273.076	0.39673	1292.135	0.30025	1339.725	0.42948	1292.135	0.99036	1148.918	2.49007
1130.003	0.9248	1273.298	0.39797	1292.356	0.30508	1339.944	0.43377	1292.356	0.99232	1149.146	2.47665
1130.231	0.92373	1273.52	0.39828	1292.577	0.31006	1340.162	0.44245	1292.577	0.99843	1149.373	2.47031
1130.459	0.91808	1273.742	0.39983	1292.798	0.31342	1340.381	0.44863	1292.798	1.00329	1149.6	2.45764
1130.687	0.91538	1273.963	0.39528	1293.019	0.31329	1340.599	0.44853	1293.019	1.00337	1149.828	2.44254
1130.915	0.913	1274.185	0.39487	1293.24	0.31773	1340.818	0.45188	1293.24	1.00559	1150.055	2.42987
1131.143	0.90653	1274.407	0.39477	1293.46	0.31962	1341.036	0.45712	1293.46	1.0112	1150.282	2.41999
1131.371	0.90922	1274.628	0.39353	1293.681	0.31949	1341.254	0.46063	1293.681	1.01191	1150.509	2.40434
1131.599	0.90668	1274.85	0.39549	1293.902	0.3254	1341.473	0.46649	1293.902	1.01627	1150.737	2.39595
1131.827	0.8958	1275.071	0.39425	1294.122	0.32944	1341.691	0.46859	1294.122	1.01861	1150.964	2.38011
1132.055	0.89914	1275.293	0.38909	1294.343	0.32636	1341.91	0.46646	1294.343	1.01657	1151.191	2.36371
1132.283	0.88859	1275.515	0.39301	1294.564	0.33321	1342.128	0.47561	1294.564	1.0228	1151.418	2.35831
1132.511	0.8957	1275.736	0.3862	1294.784	0.33027	1342.346	0.47269	1294.784	1.01988	1151.645	2.33948
1132.739	0.88841	1275.957	0.39208	1295.005	0.34289	1342.564	0.48937	1295.005	1.03038	1151.872	2.3352
1132.967	0.88832	1276.179	0.38661	1295.225	0.33833	1342.783	0.48567	1295.225	1.02695	1152.099	2.31656
1133.195	0.8915	1276.4	0.38785	1295.446	0.34384	1343.001	0.48996	1295.446	1.03081	1152.326	2.30594
1133.423	0.89109	1276.622	0.39023	1295.666	0.35096	1343.219	0.49911	1295.666	1.03704	1152.553	2.30203
1133.651	0.89329	1276.843	0.3927	1295.887	0.35553	1343.437	0.50466	1295.887	1.04214	1152.78	2.29252
1133.878	0.86884	1277.064	0.39487	1296.107	0.36332	1343.655	0.51334	1296.107	1.04775	1153.007	2.28712
1134.106	0.87202	1277.286	0.38227	1296.328	0.35018	1343.873	0.49914	1296.328	1.03517	1153.234	2.25338
1134.334	0.87373	1277.507	0.38424	1296.548	0.35676	1344.091	0.50814	1296.548	1.04228	1153.461	2.24928
1134.561	0.88623	1277.728	0.3861	1296.768	0.36576	1344.309	0.51619	1296.768	1.04714	1153.688	2.24053
1134.789	0.8814	1277.949	0.39436	1296.989	0.37798	1344.527	0.53302	1296.989	1.05927	1153.915	2.24463
1135.017	0.87444	1278.171	0.39281	1297.209	0.37987	1344.745	0.53481	1297.209	1.05772	1154.142	2.22897
1135.244	0.87304	1278.392	0.38909	1297.429	0.3792	1344.963	0.53252	1297.429	1.05794	1154.368	2.21313
1135.472	0.85513	1278.613	0.38971	1297.649	0.38391	1345.181	0.5354	1297.649	1.06141	1154.595	2.20344
1135.7	0.86322	1278.834	0.37938	1297.87	0.37546	1345.399	0.52653	1297.87	1.05185	1154.822	2.17586
1135.927	0.87376	1279.055	0.38713	1298.09	0.38929	1345.617	0.54086	1298.09	1.06134	1155.049	2.17623
1136.155	0.85732	1279.276	0.39332	1298.31	0.40057	1345.835	0.55377	1298.31	1.07397	1155.275	2.1807
1136.382	0.84137	1279.497	0.38537	1298.53	0.39467	1346.053	0.54333	1298.53	1.06403	1155.502	2.15033
1136.61	0.8421	1279.718	0.3766	1298.75	0.38784	1346.271	0.53399	1298.75	1.05521	1155.729	2.12535
1136.837	0.8394	1279.939	0.37691	1298.97	0.39241	1346.488	0.54173	1298.97	1.05831	1155.955	2.1179
1137.065	0.83914	1280.16	0.37742	1299.19	0.39752	1346.706	0.54603	1299.19	1.06279	1156.182	2.10951
1137.292	0.84641	1280.381	0.37907	1299.41	0.40262	1346.924	0.55439	1299.41	1.06589	1156.408	2.09814
1137.519	0.82736	1280.602	0.38455	1299.63	0.41444	1347.141	0.56386	1299.63	1.0735	1156.635	2.09796
1137.747	0.82808	1280.823	0.3735	1299.85	0.40586	1347.359	0.55076	1299.85	1.06143	1156.862	2.06702
1137.974	0.8432	1281.044	0.37577	1300.07	0.41244	1347.577	0.5574	1300.07	1.06616	1157.088	2.06124
1138.201	0.83167	1281.265	0.38692	1300.29	0.42949	1347.794	0.57674	1300.29	1.07904	1157.314	2.06702
1138.429	0.83043	1281.485	0.38073	1300.51	0.42682	1348.012	0.57257	1300.51	1.07424	1157.541	2.04932
1138.656	0.81841	1281.706	0.38145	1300.73	0.43326	1348.229	0.57843	1300.73	1.07634	1157.767	2.03832
1138.883	0.81456	1281.927	0.37422	1300.95	0.42764	1348.447	0.57207	1300.95	1.07041	1157.994	2.01633
1139.11	0.82117	1282.147	0.37247	1301.169	0.42993	1348.664	0.57166	1301.169	1.06774	1158.22	1.999
1139.337	0.80686	1282.368	0.37773	1301.389	0.44067	1348.882	0.58379	1301.389	1.07548	1158.446	2.00124
1139.564	0.8089	1282.589	0.3703	1301.609	0.43612	1349.099	0.57618	1301.609	1.06754	1158.673	1.97608
1139.792	0.81191	1282.809	0.37278	1301.829	0.4435	1349.317	0.58376	1301.829	1.0719	1158.899	1.97198
1140.019	0.80659	1283.03	0.37587	1302.048	0.4517	1349.534	0.59291	1302.048	1.07638	1159.125	1.9662
1140.246	0.79343	1283.251	0.37278	1302.268	0.4517	1349.751	0.59094	1302.268	1.07434	1159.351	1.95483
1140.473	0.78778	1283.471	0.36792	1302.488	0.44983	1349.969	0.58442	1302.488	1.06816	1159.578	1.93228
1140.7	0.77788	1283.692	0.36348	1302.707	0.45011	1350.186	0.58072	1302.707	1.06486	1159.804	1.91681
1140.927	0.77926	1283.912	0.35863	1302.927	0.44636	1350.403	0.57436	1302.927	1.05805	1160.03	1.8937
1141.154	0.76986	1284.133	0.36111	1303.146	0.45442	1350.62	0.5832	1303.146	1.06254	1160.256	1.89445
1141.381	0.77729	1284.353	0.35667	1303.366	0.45349	1350.838	0.58091	1303.366	1.05824	1160.482	1.876
1141.608	0.78357	1284.573	0.36276	1303.585	0.4645	1351.055	0.59132	1303.585	1.06635	1160.708	1.87693
1141.834	0.77073	1284.794	0.36648	1303.805	0.47511	1351.272	0.60094	1303.805	1.07234	1160.934	1.87395
1142.061	0.77212	1285.014	0.36111	1304.024	0.4731	1351.489	0.59442	1304.024	1.06441	1161.16	1.85587
1142.288	0.7766	1285.234	0.36338	1304.244	0.48062	1351.706	0.60059	1304.244	1.06751	1161.386	1.84935
1142.515	0.78142	1285.455	0.36565	1304.463	0.48895	1351.923	0.60473	1304.463	1.07186	1161.612	1.84581
1142.742	0.77724	1285.675	0.37123	1304.682	0.49714	1352.14	0.612	1304.682	1.07634	1161.838	1.84115
1142.968	0.76179	1285.895	0.36916	1304.902	0.50158	1352.357	0.61207	1304.902	1.07556	1162.064	1.83388
1143.195	0.75892	1286.115	0.36183	1305.121	0.49609	1352.574	0.60038	1305.121	1.06574	1162.29	1.81282
1143.422	0.75376	1286.336	0.35997	1305.34	0.49878	1352.791	0.59778	1305.34	1.06533	1162.516	1.80127
1143.648	0.7491	1286.556	0.35832	1305.559	0.49879	1353.008	0.59596	1305.559	1.06229	1162.742	1.78692
1143.875	0.74165	1286.776	0.35729	1305.779	0.50349	1353.225	0.599	1305.779	1.06176	1162.968	1.77779
1144.102	0.73257	1286.996	0.35481	1305.998	0.5039	1353.442	0.59796	1305.998	1.05784	1163.193	1.76362
1144.328	0.74	1287.216	0.34934	1306.217	0.50203	1353.658	0.5927	1306.217	1.05316	1163.419	1.74536
1144.555	0.73468	1287.436	0.3546	1306.436	0.51251	1353.875	0.60436	1306.436	1.05965	1163.645	1.74387
1144.781	0.73688	1287.656	0.35233	1306.655	0.51479	1354.092	0.60489	1306.655	1.05636	1163.87	1.73399
1145.008	0.74072	1287.876	0.35543	1306.874	0.52165	1354.309	0.61028	1306.874	1.05796	1164.096	1.73101
1145.234	0.73474	1288.096	0.35791	1307.093	0.52997	1354.525	0.61865	1307.093	1.06457	1164.322	1.72914
1145.461	0.72337	1288.316	0.35522	1307.312	0.53186	1354.742	0.61793	1307.312	1.06241	1164.547	1.71666
1145.687	0.7259	1288.536	0.34913	1307.531	0.53012	1354.959	0.60875	1307.531	1.05347	1164.773	1.69784
1145.914	0.71862	1288.756	0.34996	1307.75	0.53523	1355.175	0.61022	1307.75	1.05394	1164.999	1.6928
1146.14	0.71722	1288.976	0.34789	1307.969	0.53792	1355.392	0.60747	1307.969	1.05266	1165.224	1.68218
1146.366	0.71566	1289.195	0.34985	1308.188	0.54209	1355.609	0.61145	1308.188	1.052	1165.45	1.67435
1146.593	0.70527	1289.415	0.34872	1308.407	0.54733	1355.825	0.61104	1308.407	1.05096	1165.675	1.6682
1146.819	0.70927	1289.635	0.34438	1308.626	0.54385	1356.042	0.6053	1308.626	1.04278	1165.901	1.65162
1147.045	0.71441	1289.855	0.3483	1308.845	0.55419	1356.258	0.6132	1308.845	1.04877	1166.126	1.65125
1147.272	0.69977	1290.074	0.35316	1309.063	0.56372	1356.475	0.62314	1309.063	1.05413	1166.351	1.6492
1147.498	0.6889	1290.294	0.34355	1309.282	0.5581	1356.691	0.61192	1309.282	1.04206	1166.577	1.6287
1147.724	0.69486	1290.514	0.33767	1309.501	0.55408	1356.907	0.60446	1309.501	1.03313	1166.802	1.61025
1147.95	0.70621	1290.733	0.34273	1309.72	0.56455	1357.124	0.61408	1309.72	1.04037	1167.027	1.61211
1148.176	0.69877	1290.953	0.34975	1309.938	0.57865	1357.34	0.62606	1309.938	1.04724	1167.253	1.61714
1148.402	0.7008	1291.173	0.34892	1310.157	0.58201	1357.556	0.62659	1310.157	1.04395	1167.478	1.60838
1148.628	0.69842	1291.392	0.35068	1310.376	0.58873	1357.773	0.63198	1310.376	1.04555	1167.703	1.6067
1148.855	0.67954	1291.612	0.34851	1310.594	0.59035	1357.989	0.63016	1310.594	1.04439	1167.929	1.59664
1149.081	0.67536	1291.831	0.33953	1310.813	0.58163	1358.205	0.61565	1310.813	1.03057	1168.154	1.57092
1149.307	0.67266	1292.051	0.33746	1311.031	0.58352	1358.421	0.61243	1311.031	1.0269	1168.379	1.56067
1149.533	0.67109	1292.27	0.33612	1311.25	0.58635	1358.637	0.61045	1311.25	1.02348	1168.604	1.5534
1149.759	0.67133	1292.489	0.33653	1311.468	0.59038	1358.854	0.61083	1311.468	1.02308	1168.829	1.54595
1149.984	0.66977	1292.709	0.33777	1311.687	0.59549	1359.07	0.61246	1311.687	1.02293	1169.054	1.53943
1150.21	0.66985	1292.928	0.33612	1311.905	0.60019	1359.286	0.61252	1311.905	1.02102	1169.279	1.5344
1150.436	0.6696	1293.147	0.3388	1312.124	0.60611	1359.502	0.61729	1312.124	1.02262	1169.504	1.53085
1150.662	0.67261	1293.367	0.33818	1312.342	0.61108	1359.718	0.6197	1312.342	1.02134	1169.729	1.52564
1150.888	0.65274	1293.586	0.34077	1312.56	0.61807	1359.934	0.62697	1312.56	1.02244	1169.954	1.52452
1151.114	0.65004	1293.805	0.32982	1312.779	0.60788	1360.15	0.61011	1312.779	1.00824	1170.179	1.49824
1151.339	0.6421	1294.024	0.32848	1312.997	0.60977	1360.366	0.60783	1312.997	1.00407	1170.404	1.48557
1151.565	0.64676	1294.244	0.326	1313.215	0.60991	1360.582	0.60366	1313.215	1.00003	1170.629	1.47681
1151.791	0.64372	1294.463	0.32889	1313.433	0.62012	1360.798	0.61124	1313.433	1.00389	1170.854	1.4796
1152.017	0.64331	1294.682	0.32672	1313.652	0.62147	1361.013	0.61147	1313.652	1.00048	1171.079	1.4714
1152.242	0.64731	1294.901	0.32714	1313.87	0.6247	1361.229	0.61012	1313.87	0.99644	1171.304	1.46488
1152.468	0.64084	1295.12	0.32972	1314.088	0.63263	1361.445	0.61332	1314.088	0.99905	1171.528	1.4632
1152.694	0.64451	1295.339	0.32714	1314.306	0.63263	1361.661	0.6115	1314.306	0.994	1171.753	1.4509
1152.919	0.63282	1295.558	0.33054	1314.524	0.64083	1361.877	0.61626	1314.524	0.99435	1171.978	1.45333
1153.145	0.63289	1295.777	0.32456	1314.742	0.63574	1362.092	0.60567	1314.742	0.98417	1172.203	1.43432
1153.37	0.62774	1295.996	0.32517	1314.96	0.64071	1362.308	0.60652	1314.96	0.9859	1172.427	1.43208
1153.596	0.62912	1296.215	0.32208	1315.178	0.64019	1362.524	0.60188	1315.178	0.9801	1172.652	1.42332
1153.821	0.62723	1296.434	0.32425	1315.396	0.64838	1362.739	0.60602	1315.396	0.98058	1172.877	1.42127
1154.047	0.62714	1296.653	0.32466	1315.614	0.65309	1362.955	0.60687	1315.614	0.98018	1173.101	1.41661
1154.272	0.6282	1296.871	0.32425	1315.832	0.65739	1363.17	0.60803	1315.832	0.97739	1173.326	1.4127
1154.497	0.62729	1297.09	0.326	1316.05	0.66371	1363.386	0.61154	1316.05	0.97737	1173.55	1.41102
1154.723	0.61871	1297.309	0.3261	1316.268	0.6664	1363.601	0.61145	1316.268	0.97634	1173.775	1.40711
1154.948	0.61306	1297.528	0.32012	1316.485	0.66292	1363.817	0.60352	1316.485	0.96679	1173.999	1.39351
1155.173	0.6061	1297.746	0.31753	1316.703	0.66481	1364.032	0.59951	1316.703	0.96262	1174.224	1.38363
1155.399	0.60732	1297.965	0.31351	1316.921	0.6612	1364.248	0.59283	1316.921	0.95457	1174.448	1.37189
1155.624	0.61901	1298.184	0.31588	1317.139	0.66818	1364.463	0.59478	1317.139	0.95543	1174.673	1.3704
1155.849	0.59979	1298.402	0.32487	1317.356	0.68402	1364.678	0.60894	1317.356	0.96418	1174.897	1.38139
1156.074	0.59463	1298.621	0.3133	1317.574	0.67182	1364.894	0.58973	1317.574	0.94761	1175.121	1.35661
1156.3	0.59422	1298.84	0.3102	1317.792	0.6721	1365.109	0.58682	1317.792	0.94094	1175.346	1.3471
1156.525	0.59233	1299.058	0.3102	1318.009	0.67614	1365.324	0.58594	1318.009	0.94041	1175.57	1.34281
1156.75	0.59126	1299.277	0.30938	1318.227	0.67802	1365.54	0.58319	1318.227	0.93713	1175.794	1.33573
1156.975	0.5812	1299.495	0.30907	1318.445	0.67991	1365.755	0.58278	1318.445	0.93535	1176.019	1.33294
1157.2	0.5906	1299.714	0.30225	1318.662	0.67912	1365.97	0.57313	1318.662	0.9258	1176.243	1.31896
1157.425	0.59085	1299.932	0.30979	1318.88	0.6904	1366.185	0.58338	1318.88	0.93067	1176.467	1.32641
1157.65	0.57947	1300.15	0.30287	1319.097	0.6841	1366.4	0.57451	1319.097	0.92136	1176.691	1.31076
1157.875	0.58282	1300.369	0.30762	1319.315	0.69323	1366.615	0.57881	1319.315	0.92297	1176.915	1.31374
1158.1	0.57341	1300.587	0.30008	1319.532	0.68815	1366.83	0.56806	1319.532	0.91242	1177.139	1.29883
1158.325	0.56432	1300.805	0.29606	1319.749	0.68561	1367.045	0.56029	1319.749	0.905	1177.363	1.28821
1158.55	0.57879	1301.024	0.30494	1319.967	0.69917	1367.26	0.57257	1319.967	0.91313	1177.587	1.29939
1158.775	0.56905	1301.242	0.29854	1320.184	0.69596	1367.475	0.56214	1320.184	0.9042	1177.811	1.28523
1159	0.5724	1301.46	0.30184	1320.401	0.70335	1367.69	0.5669	1320.401	0.90393	1178.035	1.29045
1159.224	0.56511	1301.678	0.29988	1320.619	0.70215	1367.905	0.56415	1320.619	0.89927	1178.259	1.28057
1159.449	0.55782	1301.897	0.29368	1320.836	0.698	1368.12	0.55638	1320.836	0.89085	1178.483	1.26734
1159.674	0.56117	1302.115	0.29812	1321.053	0.70834	1368.335	0.5602	1321.053	0.89346	1178.707	1.27218
1159.899	0.56141	1302.333	0.29823	1321.27	0.71157	1368.55	0.55979	1321.27	0.89144	1178.931	1.26846
1160.123	0.55756	1302.551	0.29719	1321.488	0.71104	1368.765	0.55484	1321.488	0.88728	1179.155	1.26436
1160.348	0.55812	1302.769	0.29616	1321.705	0.71454	1368.979	0.5488	1321.705	0.88488	1179.379	1.26081
1160.573	0.55836	1302.987	0.29792	1321.922	0.72032	1369.194	0.54761	1321.922	0.88348	1179.603	1.26249
1160.797	0.56073	1303.205	0.29802	1322.139	0.72476	1369.409	0.54517	1322.139	0.88196	1179.827	1.25858
1161.022	0.55868	1303.423	0.3005	1322.356	0.72933	1369.623	0.54429	1322.356	0.88069	1180.05	1.25839
1161.247	0.5437	1303.641	0.28966	1322.573	0.71874	1369.838	0.52821	1322.573	0.866	1180.274	1.23808
1161.471	0.53772	1303.859	0.2878	1322.79	0.71888	1370.053	0.52295	1322.79	0.86021	1180.498	1.2323
1161.696	0.53436	1304.077	0.28573	1323.007	0.71996	1370.267	0.5191	1323.007	0.85417	1180.721	1.22634
1161.92	0.5454	1304.295	0.29389	1323.224	0.73178	1370.482	0.52982	1323.224	0.86293	1180.945	1.23789
1162.145	0.54286	1304.512	0.29224	1323.441	0.733	1370.696	0.52534	1323.441	0.85815	1181.169	1.23323
1162.369	0.53181	1304.73	0.28666	1323.658	0.72939	1370.911	0.51224	1323.658	0.84923	1181.392	1.22224
1162.593	0.5381	1304.948	0.29079	1323.874	0.73677	1371.125	0.51387	1323.874	0.85072	1181.616	1.2269
1162.818	0.53719	1305.166	0.2912	1324.091	0.74027	1371.34	0.50845	1324.091	0.85133	1181.839	1.22801
1163.042	0.52991	1305.384	0.28542	1324.308	0.73492	1371.554	0.49441	1324.308	0.83953	1182.063	1.21292
1163.266	0.52491	1305.601	0.28398	1324.525	0.73747	1371.769	0.48899	1324.525	0.83537	1182.286	1.20901
1163.491	0.5312	1305.819	0.28759	1324.741	0.74513	1371.983	0.49125	1324.741	0.83712	1182.51	1.21348
1163.715	0.53095	1306.036	0.29007	1324.958	0.74876	1372.197	0.48881	1324.958	0.8381	1182.733	1.21478
1163.939	0.52464	1306.254	0.28604	1325.175	0.74649	1372.412	0.48041	1325.175	0.83094	1182.957	1.20658
1164.164	0.5203	1306.472	0.28294	1325.391	0.7461	1372.626	0.47217	1325.391	0.82328	1183.18	1.20006
1164.388	0.51923	1306.689	0.28263	1325.608	0.74933	1372.84	0.46847	1325.608	0.82063	1183.403	1.19838
1164.612	0.51162	1306.907	0.27871	1325.825	0.74505	1373.054	0.45553	1325.825	0.81334	1183.627	1.19056
1164.836	0.52118	1307.124	0.28398	1326.041	0.75404	1373.268	0.45873	1326.041	0.81697	1183.85	1.19782
1165.06	0.51848	1307.342	0.28418	1326.258	0.75781	1373.483	0.4566	1326.258	0.81507	1184.073	1.19633
1165.284	0.50726	1307.559	0.27737	1326.474	0.75178	1373.697	0.44178	1326.474	0.80352	1184.296	1.18385
1165.508	0.49638	1307.776	0.27097	1326.691	0.74535	1373.911	0.42742	1326.691	0.79285	1184.52	1.17024
1165.732	0.4922	1307.994	0.26952	1326.907	0.74577	1374.125	0.42326	1326.907	0.78832	1184.743	1.16502
1165.956	0.50225	1308.211	0.27551	1327.123	0.75745	1374.339	0.42849	1327.123	0.7937	1184.966	1.17509
1166.18	0.50217	1308.428	0.27479	1327.34	0.7596	1374.553	0.4237	1327.34	0.79031	1185.189	1.17322
1166.404	0.49651	1308.646	0.27282	1327.556	0.75854	1374.767	0.41765	1327.556	0.78653	1185.412	1.17006
1166.628	0.49724	1308.863	0.27241	1327.773	0.75976	1374.981	0.41333	1327.773	0.78339	1185.635	1.16763
1166.852	0.49045	1309.08	0.26828	1327.989	0.75749	1375.195	0.40274	1327.989	0.77547	1185.858	1.16036
1167.076	0.48971	1309.297	0.269	1328.205	0.76005	1375.409	0.39889	1328.205	0.77308	1186.081	1.16018
1167.3	0.49387	1309.515	0.27272	1328.421	0.76676	1375.622	0.4013	1328.421	0.77508	1186.304	1.16577
1167.523	0.49297	1309.732	0.27045	1328.637	0.76959	1375.836	0.39635	1328.637	0.77131	1186.527	1.16446
1167.747	0.48012	1309.949	0.26333	1328.854	0.7594	1376.05	0.37808	1328.854	0.75963	1186.75	1.14918
1167.971	0.48166	1310.166	0.26363	1329.07	0.76169	1376.264	0.37548	1329.07	0.75712	1186.973	1.14862
1168.195	0.48223	1310.383	0.26642	1329.286	0.76747	1376.478	0.37664	1329.286	0.75698	1187.196	1.15049
1168.418	0.48656	1310.6	0.26828	1329.502	0.77419	1376.691	0.37671	1329.502	0.75773	1187.419	1.15645
1168.642	0.47715	1310.817	0.26281	1329.718	0.76803	1376.905	0.36518	1329.718	0.74756	1187.641	1.14639
1168.866	0.47493	1311.034	0.26188	1329.934	0.76925	1377.119	0.36211	1329.934	0.7458	1187.864	1.14508
1169.089	0.49055	1311.251	0.2719	1330.15	0.78294	1377.332	0.37173	1330.15	0.75432	1188.087	1.16167
1169.313	0.4867	1311.468	0.26735	1330.366	0.77986	1377.546	0.36459	1330.366	0.74804	1188.31	1.15198
1169.536	0.46943	1311.685	0.25806	1330.582	0.77048	1377.759	0.3471	1330.582	0.73336	1188.532	1.13707
1169.76	0.46934	1311.901	0.25775	1330.798	0.77224	1377.973	0.33996	1330.798	0.7316	1188.755	1.13763
1169.983	0.46647	1312.118	0.25734	1331.014	0.77305	1378.186	0.33626	1331.014	0.7277	1188.978	1.13726
1170.207	0.46344	1312.335	0.2561	1331.23	0.77373	1378.4	0.33022	1331.23	0.72381	1189.2	1.13688
1170.43	0.47055	1312.552	0.26105	1331.445	0.78179	1378.613	0.33106	1331.445	0.72769	1189.423	1.14173
1170.654	0.46981	1312.768	0.25971	1331.661	0.7818	1378.827	0.32439	1331.661	0.72229	1189.645	1.14117
1170.877	0.46367	1312.985	0.25723	1331.877	0.78127	1379.04	0.31646	1331.877	0.71614	1189.868	1.13614
1171.101	0.45524	1313.202	0.25259	1332.093	0.77605	1379.253	0.30713	1332.093	0.70799	1190.09	1.12906
1171.324	0.4432	1313.418	0.24474	1332.308	0.76788	1379.467	0.29074	1332.308	0.69795	1190.313	1.11396
1171.547	0.44377	1313.635	0.24588	1332.524	0.7707	1379.68	0.28783	1332.524	0.69682	1190.535	1.11638
1171.77	0.44385	1313.852	0.24629	1332.74	0.7742	1379.893	0.28601	1332.74	0.69343	1190.758	1.11769
1171.994	0.45112	1314.068	0.25001	1332.955	0.77944	1380.106	0.28608	1332.955	0.69556	1190.98	1.12402
1172.217	0.44809	1314.285	0.24866	1333.171	0.7808	1380.319	0.28238	1333.171	0.69342	1191.202	1.12235
1172.44	0.45847	1314.501	0.25548	1333.386	0.79261	1380.533	0.28981	1333.386	0.69919	1191.425	1.13651
1172.663	0.45364	1314.718	0.25228	1333.602	0.78886	1380.746	0.28172	1333.602	0.69354	1191.647	1.13111
1172.886	0.44799	1314.934	0.24794	1333.817	0.78471	1380.959	0.27113	1333.817	0.6874	1191.869	1.1244
1173.109	0.44627	1315.15	0.24794	1334.033	0.7862	1381.172	0.26728	1334.033	0.68363	1192.092	1.12347
1173.333	0.43194	1315.367	0.23906	1334.248	0.77668	1381.385	0.25121	1334.248	0.67184	1192.314	1.10781
1173.556	0.44004	1315.583	0.24484	1334.464	0.78515	1381.598	0.25582	1334.464	0.67398	1192.536	1.11918
1173.779	0.44028	1315.799	0.24484	1334.679	0.78744	1381.811	0.25478	1334.679	0.67372	1192.758	1.11843
1174.002	0.43593	1316.016	0.24309	1334.894	0.78543	1382.024	0.24905	1334.894	0.66796	1192.98	1.1162
1174.225	0.43486	1316.232	0.23968	1335.11	0.78343	1382.237	0.24159	1335.11	0.66219	1193.202	1.11322
1174.447	0.42725	1316.448	0.23607	1335.325	0.78103	1382.45	0.23273	1335.325	0.65642	1193.424	1.10781
1174.67	0.42455	1316.664	0.23514	1335.54	0.7809	1382.663	0.22668	1335.54	0.65341	1193.646	1.10744
1174.893	0.42855	1316.881	0.23854	1335.755	0.78708	1382.875	0.22753	1335.755	0.65416	1193.868	1.11322
1175.116	0.43959	1317.097	0.2436	1335.971	0.79662	1383.088	0.23136	1335.971	0.66094	1194.09	1.1257
1175.339	0.42706	1317.313	0.23648	1336.186	0.78804	1383.301	0.2181	1336.186	0.65028	1194.312	1.11266
1175.562	0.42518	1317.529	0.23514	1336.401	0.78658	1383.514	0.21346	1336.401	0.64389	1194.534	1.11172
1175.784	0.42018	1317.745	0.23245	1336.616	0.78605	1383.726	0.20679	1336.616	0.63925	1194.756	1.10762
1176.007	0.4196	1317.961	0.23266	1336.831	0.78646	1383.939	0.20357	1336.831	0.63762	1194.978	1.10967
1176.23	0.42001	1318.177	0.23235	1337.046	0.78821	1384.152	0.203	1337.046	0.63587	1195.2	1.11191
1176.453	0.42286	1318.393	0.23586	1337.261	0.79252	1384.364	0.20526	1337.261	0.63663	1195.422	1.11881
1176.675	0.42327	1318.609	0.23503	1337.476	0.79414	1384.577	0.20313	1337.476	0.63462	1195.644	1.11899
1176.898	0.42154	1318.825	0.23421	1337.691	0.79254	1384.789	0.19756	1337.691	0.63149	1195.865	1.11582
1177.12	0.42113	1319.04	0.23338	1337.906	0.79577	1385.002	0.19559	1337.906	0.62949	1196.087	1.11881
1177.343	0.40321	1319.256	0.22368	1338.121	0.78196	1385.214	0.17544	1338.121	0.61382	1196.309	1.10054
1177.566	0.41195	1319.472	0.22688	1338.336	0.78841	1385.427	0.1802	1338.336	0.61859	1196.53	1.11079
1177.788	0.40843	1319.688	0.22626	1338.551	0.78681	1385.639	0.17525	1338.551	0.61546	1196.752	1.1093
1178.011	0.41211	1319.904	0.22812	1338.765	0.79218	1385.852	0.17767	1338.765	0.61509	1196.974	1.11489
1178.233	0.41284	1320.119	0.22729	1338.98	0.79152	1386.064	0.17695	1338.98	0.61372	1197.195	1.11582
1178.455	0.3941	1320.335	0.21634	1339.195	0.77785	1386.276	0.15947	1339.195	0.59768	1197.417	1.09719
1178.678	0.40612	1320.551	0.2246	1339.41	0.78859	1386.489	0.1705	1339.41	0.60559	1197.638	1.11452
1178.9	0.40652	1320.766	0.22522	1339.624	0.79061	1386.701	0.16884	1339.624	0.60396	1197.86	1.11545
1179.123	0.40578	1320.982	0.22378	1339.839	0.78821	1386.913	0.16405	1339.839	0.60109	1198.081	1.11471
1179.345	0.40144	1321.197	0.2213	1340.053	0.78808	1387.125	0.15957	1340.053	0.59583	1198.303	1.11079
1179.567	0.40004	1321.413	0.2213	1340.268	0.78997	1387.338	0.15697	1340.268	0.59358	1198.524	1.11471
1179.789	0.4101	1321.628	0.22626	1340.483	0.79749	1387.55	0.16377	1340.483	0.59861	1198.746	1.12533
1180.012	0.39283	1321.844	0.21541	1340.697	0.78113	1387.762	0.1466	1340.697	0.58319	1198.967	1.10707
1180.234	0.38963	1322.059	0.21397	1340.912	0.77886	1387.974	0.14385	1340.912	0.57969	1199.188	1.10539
1180.456	0.38857	1322.275	0.21314	1341.126	0.77833	1388.186	0.1436	1341.126	0.57644	1199.41	1.10483
1180.678	0.38308	1322.49	0.20932	1341.341	0.77486	1388.398	0.13959	1341.341	0.57081	1199.631	1.10278
1180.9	0.38299	1322.706	0.20881	1341.555	0.77607	1388.61	0.13793	1341.555	0.56919	1199.852	1.10315
1181.122	0.38094	1322.921	0.20746	1341.769	0.77488	1388.822	0.13345	1341.769	0.56682	1200.073	1.10185
1181.344	0.38314	1323.136	0.20984	1341.984	0.77582	1389.034	0.13587	1341.984	0.56846	1200.294	1.10595
1181.566	0.38568	1323.351	0.2119	1342.198	0.78133	1389.246	0.13766	1342.198	0.56797	1200.516	1.11098
1181.788	0.40211	1323.567	0.22213	1342.412	0.79422	1389.458	0.15261	1342.412	0.57677	1200.737	1.1326
1182.01	0.38223	1323.782	0.20891	1342.627	0.7776	1389.67	0.13168	1342.627	0.5606	1200.958	1.10912
1182.232	0.3805	1323.997	0.20819	1342.841	0.77479	1389.881	0.12657	1342.841	0.55748	1201.179	1.10781
1182.454	0.37109	1324.212	0.20158	1343.055	0.76715	1390.093	0.1163	1343.055	0.54821	1201.4	1.09849
1182.676	0.36446	1324.427	0.19735	1343.269	0.75951	1390.305	0.11041	1343.269	0.5397	1201.621	1.09085
1182.898	0.37092	1324.642	0.20075	1343.483	0.76744	1390.517	0.11502	1343.483	0.54361	1201.842	1.10166
1183.12	0.38686	1324.857	0.21087	1343.697	0.78019	1390.728	0.13059	1343.697	0.55303	1202.063	1.12067
1183.342	0.38416	1325.072	0.20736	1343.911	0.77685	1390.94	0.12361	1343.911	0.54928	1202.284	1.11881
1183.563	0.38162	1325.287	0.20426	1344.125	0.77243	1391.152	0.11976	1344.125	0.54478	1202.505	1.11322
1183.785	0.37548	1325.502	0.1992	1344.339	0.76707	1391.363	0.10995	1344.339	0.53753	1202.726	1.10912
1184.007	0.37359	1325.717	0.19807	1344.553	0.764	1391.575	0.10484	1344.553	0.53177	1202.946	1.10632
1184.228	0.3807	1325.932	0.1992	1344.767	0.76991	1391.786	0.11055	1344.767	0.53518	1203.167	1.11732
1184.45	0.37292	1326.147	0.19394	1344.981	0.76066	1391.998	0.10294	1344.981	0.52667	1203.388	1.11042
1184.672	0.37742	1326.362	0.19538	1345.195	0.76201	1392.209	0.10332	1345.195	0.52819	1203.609	1.11657
1184.893	0.39124	1326.577	0.20344	1345.409	0.77262	1392.421	0.11795	1345.409	0.53799	1203.829	1.13539
1185.115	0.3887	1326.791	0.20034	1345.623	0.76901	1392.632	0.11128	1345.623	0.53199	1204.05	1.12943
1185.336	0.38796	1327.006	0.19941	1345.837	0.76728	1392.844	0.10759	1345.837	0.52549	1204.271	1.12868
1185.558	0.38623	1327.221	0.19631	1346.05	0.76313	1393.055	0.10342	1346.05	0.52213	1204.491	1.12887
1185.779	0.39515	1327.436	0.20148	1346.264	0.76864	1393.266	0.11242	1346.264	0.52704	1204.712	1.13837
1186.001	0.38933	1327.65	0.19714	1346.478	0.76288	1393.477	0.10528	1346.478	0.51966	1204.933	1.13204
1186.222	0.38106	1327.865	0.1926	1346.692	0.7547	1393.689	0.10205	1346.692	0.51429	1205.153	1.12607
1186.444	0.38049	1328.079	0.19518	1346.905	0.7582	1393.9	0.10196	1346.905	0.51419	1205.374	1.12757
1186.665	0.38351	1328.294	0.19807	1347.119	0.76089	1394.111	0.10516	1347.119	0.51684	1205.594	1.13446
1186.886	0.3754	1328.509	0.19456	1347.332	0.755	1394.322	0.09802	1347.332	0.50909	1205.815	1.13017
1187.108	0.36648	1328.723	0.19218	1347.546	0.7475	1394.533	0.09229	1347.546	0.50096	1206.035	1.1244
1187.329	0.36672	1328.938	0.19198	1347.76	0.74818	1394.745	0.09172	1347.76	0.50099	1206.255	1.12552
1187.55	0.35354	1329.152	0.18526	1347.973	0.73879	1394.956	0.08145	1347.973	0.49085	1206.476	1.11247
1187.771	0.34839	1329.366	0.18341	1348.186	0.73518	1395.167	0.07634	1348.186	0.48762	1206.696	1.11154
1187.992	0.35713	1329.581	0.18867	1348.4	0.74163	1395.378	0.08675	1348.4	0.49442	1206.916	1.12216
1188.214	0.34396	1329.795	0.18299	1348.613	0.73225	1395.589	0.07271	1348.613	0.48278	1207.137	1.1121
1188.435	0.34567	1330.009	0.18444	1348.827	0.73373	1395.8	0.07388	1348.827	0.4828	1207.357	1.11433
1188.656	0.34542	1330.224	0.18547	1349.04	0.73267	1396.011	0.07488	1349.04	0.4822	1207.577	1.11713
1188.877	0.34108	1330.438	0.18495	1349.253	0.72906	1396.221	0.07103	1349.253	0.47747	1207.797	1.11322
1189.098	0.34361	1330.652	0.18495	1349.467	0.73041	1396.432	0.07329	1349.467	0.479	1208.018	1.12011
1189.319	0.34385	1330.866	0.18423	1349.68	0.72814	1396.643	0.07367	1349.68	0.47489	1208.238	1.1216
1189.54	0.33493	1331.081	0.1801	1349.893	0.71943	1396.854	0.06418	1349.893	0.46777	1208.458	1.11247
1189.761	0.34122	1331.295	0.18444	1350.106	0.7244	1397.065	0.07239	1350.106	0.47231	1208.678	1.1244
1189.982	0.34261	1331.509	0.18599	1350.319	0.72723	1397.275	0.07418	1350.319	0.47284	1208.898	1.12607
1190.203	0.33516	1331.723	0.18237	1350.533	0.71892	1397.486	0.06672	1350.533	0.4656	1209.118	1.12011
1190.424	0.33409	1331.937	0.18113	1350.746	0.71893	1397.697	0.06554	1350.746	0.46463	1209.338	1.11974
1190.644	0.32746	1332.151	0.17628	1350.959	0.71075	1397.907	0.05792	1350.959	0.45751	1209.558	1.11377
1190.865	0.33588	1332.365	0.18217	1351.172	0.71653	1398.118	0.06755	1351.172	0.46168	1209.778	1.12365
1191.086	0.33219	1332.579	0.18072	1351.385	0.71211	1398.329	0.0673	1351.385	0.4582	1209.998	1.12253
1191.307	0.32965	1332.793	0.17948	1351.598	0.71051	1398.539	0.06517	1351.598	0.4561	1210.218	1.12496
1191.527	0.324	1333.007	0.17566	1351.811	0.70167	1398.75	0.05944	1351.811	0.44974	1210.437	1.11713
1191.748	0.31803	1333.221	0.17267	1352.024	0.69564	1398.96	0.05371	1352.024	0.44388	1210.657	1.11322
1191.969	0.30174	1333.434	0.16265	1352.236	0.67928	1399.17	0.03983	1352.236	0.42961	1210.877	1.09514
1192.189	0.30591	1333.648	0.16503	1352.449	0.67969	1399.381	0.04272	1352.449	0.42952	1211.097	1.10352
1192.41	0.31646	1333.862	0.17329	1352.662	0.68547	1399.591	0.05359	1352.662	0.43545	1211.316	1.11657
1192.631	0.31768	1334.076	0.1736	1352.875	0.68562	1399.802	0.05491	1352.875	0.43549	1211.536	1.1203
1192.851	0.31039	1334.289	0.16709	1353.088	0.67744	1400.012	0.04965	1353.088	0.42712	1211.756	1.11098
1193.072	0.30965	1334.503	0.16854	1353.3	0.67584	1400.222	0.04768	1353.3	0.42615	1211.975	1.11135
1193.292	0.30875	1334.717	0.16967	1353.513	0.67719	1400.433	0.0501	1353.513	0.42619	1212.195	1.11601
1193.513	0.30195	1334.93	0.16441	1353.726	0.67157	1400.643	0.04264	1353.726	0.42071	1212.415	1.10856
1193.733	0.30628	1335.144	0.16689	1353.938	0.67386	1400.853	0.04772	1353.938	0.42263	1212.634	1.11452
1193.953	0.30243	1335.358	0.16544	1354.151	0.66944	1401.063	0.04528	1354.151	0.4194	1212.854	1.10967
1194.174	0.29809	1335.571	0.16389	1354.363	0.66381	1401.273	0.04378	1354.363	0.41342	1213.073	1.10707
1194.394	0.29473	1335.785	0.1611	1354.576	0.66087	1401.483	0.04071	1354.576	0.41108	1213.293	1.10651
1194.614	0.30234	1335.998	0.16699	1354.789	0.66544	1401.693	0.05096	1354.789	0.41676	1213.512	1.11564
1194.835	0.29963	1336.211	0.16627	1355.001	0.66076	1401.903	0.04962	1355.001	0.41291	1213.731	1.11508
1195.055	0.29725	1336.425	0.16503	1355.213	0.65728	1402.113	0.04624	1355.213	0.40994	1213.951	1.11154
1195.275	0.29979	1336.638	0.16544	1355.426	0.65756	1402.323	0.04959	1355.426	0.41074	1214.17	1.11694
1195.495	0.29937	1336.852	0.16472	1355.638	0.653	1402.533	0.04982	1355.638	0.40652	1214.389	1.11377
1195.715	0.29536	1337.065	0.16389	1355.851	0.65087	1402.743	0.04612	1355.851	0.4043	1214.609	1.11471
1195.936	0.29511	1337.278	0.16348	1356.063	0.64927	1402.953	0.0476	1356.063	0.40284	1214.828	1.1162
1196.156	0.28242	1337.491	0.15532	1356.275	0.63734	1403.163	0.03591	1356.275	0.39348	1215.047	1.10203
1196.376	0.28741	1337.705	0.15883	1356.487	0.63936	1403.373	0.04084	1356.487	0.39477	1215.266	1.108
1196.596	0.28471	1337.918	0.15656	1356.7	0.63561	1403.583	0.0384	1356.7	0.39193	1215.486	1.10408
1196.816	0.28707	1338.131	0.15759	1356.912	0.63616	1403.792	0.04332	1356.912	0.39198	1215.705	1.10762
1197.036	0.29026	1338.344	0.15997	1357.124	0.63992	1404.002	0.04636	1357.124	0.39541	1215.924	1.11359
1197.256	0.28134	1338.557	0.1547	1357.336	0.63067	1404.212	0.03953	1357.336	0.38718	1216.143	1.10352
1197.476	0.28796	1338.77	0.15873	1357.548	0.63565	1404.421	0.04556	1357.548	0.39261	1216.362	1.11154
1197.696	0.28558	1338.983	0.15646	1357.76	0.63096	1404.631	0.04217	1357.76	0.38802	1216.581	1.10874
1197.915	0.28762	1339.196	0.15862	1357.972	0.63017	1404.841	0.0449	1357.972	0.38869	1216.8	1.11284
1198.135	0.28786	1339.409	0.15914	1358.184	0.62736	1405.05	0.04309	1358.184	0.38673	1217.019	1.1121
1198.355	0.27485	1339.622	0.1516	1358.396	0.61824	1405.26	0.03438	1358.396	0.37712	1217.238	1.10241
1198.575	0.271	1339.835	0.14871	1358.608	0.61289	1405.469	0.03492	1358.608	0.37203	1217.457	1.09626
1198.795	0.27124	1340.048	0.15026	1358.82	0.60981	1405.679	0.0342	1358.82	0.3712	1217.675	1.10054
1199.014	0.28245	1340.261	0.15708	1359.032	0.61868	1405.888	0.04712	1359.032	0.37877	1217.894	1.11396
1199.234	0.28318	1340.474	0.15677	1359.244	0.61654	1406.098	0.04844	1359.244	0.37832	1218.113	1.11527
1199.454	0.27965	1340.686	0.15233	1359.456	0.60957	1406.307	0.04412	1359.456	0.3721	1218.332	1.10856
1199.673	0.27286	1340.899	0.14995	1359.668	0.60609	1406.516	0.03979	1359.668	0.36863	1218.551	1.10203
1199.893	0.27179	1341.112	0.14871	1359.879	0.60141	1406.726	0.03955	1359.879	0.3668	1218.769	1.10073
1200.112	0.27072	1341.324	0.1483	1360.091	0.60168	1406.935	0.03914	1360.091	0.3676	1218.988	1.10166
1200.332	0.27686	1341.537	0.15315	1360.303	0.60558	1407.144	0.04971	1360.303	0.37167	1219.207	1.11005
1200.551	0.27235	1341.75	0.15098	1360.514	0.60143	1407.353	0.04601	1360.514	0.36833	1219.425	1.10557
1200.771	0.26752	1341.962	0.1482	1360.726	0.59769	1407.562	0.04122	1360.726	0.36249	1219.644	1.0998
1200.99	0.26514	1342.175	0.14654	1360.938	0.59327	1407.772	0.0391	1360.938	0.36091	1219.862	1.09849
1201.21	0.26358	1342.387	0.1453	1361.149	0.58966	1407.981	0.04104	1361.149	0.3577	1220.081	1.0957
1201.429	0.26481	1342.6	0.14675	1361.361	0.58886	1408.19	0.04095	1361.361	0.35875	1220.299	1.10017
1201.648	0.27127	1342.812	0.14985	1361.572	0.59021	1408.399	0.04682	1361.572	0.3598	1220.518	1.10147
1201.868	0.26676	1343.025	0.14727	1361.784	0.58794	1408.608	0.04359	1361.784	0.35672	1220.736	1.10036
1202.087	0.25997	1343.237	0.14314	1361.995	0.57896	1408.817	0.03786	1361.995	0.35037	1220.955	1.09383
1202.306	0.2625	1343.45	0.14489	1362.207	0.57924	1409.026	0.04153	1362.207	0.3513	1221.173	1.09551
1202.526	0.25734	1343.662	0.1419	1362.418	0.57388	1409.235	0.03737	1362.418	0.34684	1221.391	1.09272
1202.745	0.25938	1343.874	0.14376	1362.629	0.57604	1409.444	0.04088	1362.629	0.34952	1221.61	1.09439
1202.964	0.26044	1344.087	0.14458	1362.841	0.5739	1409.653	0.04455	1362.841	0.34794	1221.828	1.09663
1203.183	0.25299	1344.299	0.13932	1363.052	0.56667	1409.861	0.03663	1363.052	0.3416	1222.046	1.08601
1203.402	0.25454	1344.511	0.1388	1363.263	0.56533	1410.07	0.03889	1363.263	0.34077	1222.265	1.08563
1203.621	0.25495	1344.723	0.13766	1363.474	0.5632	1410.279	0.03927	1363.474	0.34032	1222.483	1.08545
1203.84	0.25502	1344.935	0.14066	1363.685	0.56415	1410.488	0.04341	1363.685	0.34163	1222.701	1.08787
1204.059	0.24938	1345.147	0.13715	1363.897	0.55731	1410.696	0.03846	1363.897	0.33591	1222.919	1.08284
1204.278	0.25829	1345.36	0.14355	1364.108	0.56524	1410.905	0.04965	1364.108	0.34223	1223.137	1.09178
1204.497	0.25526	1345.572	0.14076	1364.319	0.55948	1411.114	0.04596	1364.319	0.34053	1223.355	1.08936
1204.716	0.25157	1345.784	0.13911	1364.53	0.55224	1411.322	0.0443	1364.53	0.33519	1223.573	1.08507
1204.935	0.24576	1345.996	0.1355	1364.741	0.54742	1411.531	0.03982	1364.741	0.3306	1223.791	1.07687
1205.154	0.24944	1346.208	0.13663	1364.952	0.54636	1411.739	0.04177	1364.952	0.3309	1224.009	1.07725
1205.373	0.25442	1346.419	0.14117	1365.163	0.55093	1411.948	0.04873	1365.163	0.33559	1224.227	1.08265
1205.592	0.25581	1346.631	0.14086	1365.374	0.54732	1412.156	0.05115	1365.374	0.33326	1224.445	1.08247
1205.81	0.2428	1346.843	0.13271	1365.585	0.53565	1412.365	0.0379	1365.585	0.32353	1224.663	1.06737
1206.029	0.24827	1347.055	0.13808	1365.796	0.53794	1412.573	0.04799	1365.796	0.32809	1224.881	1.07408
1206.248	0.23608	1347.267	0.12858	1366.006	0.52588	1412.782	0.03615	1366.006	0.31698	1225.099	1.05954
1206.467	0.24483	1347.479	0.13498	1366.217	0.53192	1412.99	0.04437	1366.217	0.3243	1225.316	1.06718
1206.685	0.22838	1347.69	0.12455	1366.428	0.51892	1413.198	0.03096	1366.428	0.31068	1225.534	1.05022
1206.904	0.23026	1347.902	0.12465	1366.639	0.51705	1413.407	0.03682	1366.639	0.31149	1225.752	1.05097
1207.122	0.2395	1348.114	0.13137	1366.85	0.52498	1413.615	0.04378	1366.85	0.31643	1225.97	1.0601
1207.341	0.23418	1348.325	0.1292	1367.06	0.51694	1413.823	0.04103	1367.06	0.31096	1226.187	1.05395
1207.56	0.23131	1348.537	0.12558	1367.271	0.51265	1414.031	0.03922	1367.271	0.3085	1226.405	1.04817
1207.778	0.23957	1348.749	0.1294	1367.481	0.51695	1414.239	0.04539	1367.481	0.31193	1226.623	1.05488
1207.997	0.23147	1348.96	0.12527	1367.692	0.51146	1414.448	0.04029	1367.692	0.30759	1226.84	1.04575
1208.215	0.23138	1349.172	0.12424	1367.903	0.50866	1414.656	0.0402	1367.903	0.30639	1227.058	1.03997
1208.433	0.23015	1349.383	0.12393	1368.113	0.50799	1414.864	0.04105	1368.113	0.30455	1227.275	1.03942
1208.652	0.23252	1349.595	0.12651	1368.324	0.50559	1415.072	0.04676	1368.324	0.30686	1227.493	1.04445
1208.87	0.2321	1349.806	0.12414	1368.534	0.50359	1415.28	0.0473	1368.534	0.30478	1227.71	1.04016
1209.088	0.23022	1350.017	0.1231	1368.744	0.49729	1415.488	0.04799	1368.744	0.30282	1227.928	1.03606
1209.307	0.23161	1350.229	0.12445	1368.955	0.49488	1415.696	0.04931	1368.955	0.29985	1228.145	1.03606
1209.525	0.2235	1350.44	0.11928	1369.165	0.4851	1415.903	0.04342	1369.165	0.29288	1228.362	1.02581
1209.743	0.21867	1350.651	0.11577	1369.376	0.4788	1416.111	0.04177	1369.376	0.28615	1228.58	1.01892
1209.961	0.22889	1350.863	0.12094	1369.586	0.4823	1416.319	0.04951	1369.586	0.29184	1228.797	1.02525
1210.18	0.2203	1351.074	0.11712	1369.796	0.47641	1416.527	0.04331	1369.796	0.28524	1229.014	1.01593
1210.398	0.22201	1351.285	0.11712	1370.006	0.47615	1416.735	0.04667	1370.006	0.28604	1229.232	1.01854
1210.616	0.22586	1351.496	0.1197	1370.217	0.47763	1416.942	0.04846	1370.217	0.28984	1229.449	1.02003
1210.834	0.2364	1351.707	0.12641	1370.427	0.481	1417.15	0.05761	1370.427	0.2944	1229.666	1.0273
1211.052	0.22781	1351.919	0.12032	1370.637	0.46974	1417.358	0.04875	1370.637	0.28579	1229.883	1.01612
1211.27	0.22429	1352.13	0.11877	1370.847	0.46384	1417.565	0.04725	1370.847	0.28308	1230.1	1.01165
1211.488	0.21537	1352.341	0.11206	1371.057	0.45245	1417.773	0.03776	1371.057	0.27146	1230.317	0.99879
1211.706	0.21986	1352.552	0.11577	1371.267	0.45165	1417.981	0.04143	1371.267	0.27388	1230.535	1.00457
1211.924	0.23221	1352.763	0.12176	1371.477	0.45891	1418.188	0.05278	1371.477	0.27932	1230.752	1.015
1212.142	0.22673	1352.974	0.11794	1371.687	0.44979	1418.396	0.05159	1371.687	0.27384	1230.969	1.00717
1212.36	0.21928	1353.185	0.11464	1371.897	0.44081	1418.603	0.04289	1371.897	0.26636	1231.186	0.99879
1212.578	0.21559	1353.395	0.11082	1372.107	0.43385	1418.811	0.03888	1372.107	0.26025	1231.402	0.9904
1212.795	0.21698	1353.606	0.11226	1372.317	0.43171	1419.018	0.04051	1372.317	0.26042	1231.619	0.9904
1213.013	0.22377	1353.817	0.11712	1372.527	0.43225	1419.225	0.04732	1372.527	0.26397	1231.836	0.99748
1213.231	0.2083	1354.028	0.10627	1372.737	0.41643	1419.433	0.03422	1372.737	0.24871	1232.053	0.97941
1213.449	0.22081	1354.239	0.11278	1372.946	0.42194	1419.64	0.04792	1372.946	0.25514	1232.27	0.98928
1213.666	0.21991	1354.449	0.1133	1373.156	0.41806	1419.847	0.04627	1373.156	0.25292	1232.487	0.98817
1213.884	0.21508	1354.66	0.10968	1373.366	0.41069	1420.055	0.04148	1373.366	0.24719	1232.703	0.97997
1214.102	0.21221	1354.871	0.10896	1373.575	0.40761	1420.262	0.04123	1373.575	0.24522	1232.92	0.97717
1214.319	0.21884	1355.081	0.11123	1373.785	0.40803	1420.469	0.04553	1373.785	0.24739	1233.137	0.97978
1214.537	0.21008	1355.292	0.10493	1373.995	0.39784	1420.676	0.03964	1373.995	0.23927	1233.354	0.96972
1214.754	0.21294	1355.503	0.10669	1374.204	0.39906	1420.883	0.04504	1374.204	0.23968	1233.57	0.96953
1214.972	0.20958	1355.713	0.10555	1374.414	0.39169	1421.09	0.0415	1374.414	0.23595	1233.787	0.96562
1215.189	0.21015	1355.924	0.10627	1374.623	0.38915	1421.297	0.04266	1374.623	0.23561	1234.003	0.96617
1215.407	0.21088	1356.134	0.10627	1374.833	0.38459	1421.504	0.04336	1374.833	0.23313	1234.22	0.96226
1215.624	0.21096	1356.344	0.10576	1375.042	0.37991	1421.711	0.04123	1375.042	0.23166	1234.436	0.96077
1215.841	0.21153	1356.555	0.10535	1375.252	0.37817	1421.918	0.04381	1375.252	0.22943	1234.653	0.96319
1216.059	0.20915	1356.765	0.10493	1375.461	0.37255	1422.125	0.04215	1375.461	0.22457	1234.869	0.95611
1216.276	0.21185	1356.976	0.10555	1375.671	0.37055	1422.332	0.04331	1375.671	0.22498	1235.086	0.95667
1216.493	0.21798	1357.186	0.10948	1375.88	0.37391	1422.539	0.05184	1375.88	0.22814	1235.302	0.96301
1216.711	0.21184	1357.396	0.10421	1376.089	0.36412	1422.746	0.04376	1376.089	0.21939	1235.519	0.95462
1216.928	0.20554	1357.606	0.10008	1376.298	0.35702	1422.953	0.0396	1376.298	0.21265	1235.735	0.94307
1217.145	0.20938	1357.817	0.10297	1376.508	0.3577	1423.159	0.04531	1376.508	0.21593	1235.951	0.94828
1217.362	0.21731	1358.027	0.10607	1376.717	0.35691	1423.366	0.05039	1376.717	0.21935	1236.167	0.95276
1217.579	0.20577	1358.237	0.1008	1376.926	0.34712	1423.573	0.04168	1376.926	0.20833	1236.384	0.93822
1217.796	0.21158	1358.447	0.10256	1377.135	0.34753	1423.779	0.04896	1377.135	0.20936	1236.6	0.94046
1218.013	0.2128	1358.657	0.10204	1377.344	0.34312	1423.986	0.04824	1377.344	0.20901	1236.816	0.93915
1218.231	0.20961	1358.867	0.10132	1377.553	0.34004	1424.193	0.04768	1377.553	0.20652	1237.032	0.93598
1218.448	0.20232	1359.077	0.09585	1377.762	0.32999	1424.399	0.04164	1377.762	0.19802	1237.248	0.92685
1218.665	0.19848	1359.287	0.0945	1377.971	0.32356	1424.606	0.04186	1377.971	0.19289	1237.464	0.92331
1218.881	0.20035	1359.497	0.09492	1378.18	0.31887	1424.812	0.0413	1378.18	0.19179	1237.68	0.92201
1219.098	0.18931	1359.707	0.08903	1378.389	0.30855	1425.019	0.03119	1378.389	0.18277	1237.896	0.90803
1219.315	0.20018	1359.917	0.09647	1378.598	0.31218	1425.225	0.04222	1378.598	0.18856	1238.112	0.91492
1219.532	0.21793	1360.127	0.10989	1378.807	0.3252	1425.432	0.06047	1378.807	0.20112	1238.328	0.9358
1219.749	0.20672	1360.337	0.1006	1379.016	0.31166	1425.638	0.04847	1379.016	0.18922	1238.544	0.92145
1219.966	0.2068	1360.546	0.10049	1379.225	0.30789	1425.844	0.05277	1379.225	0.18848	1238.76	0.91567
1220.182	0.19919	1360.756	0.09719	1379.434	0.2979	1426.051	0.04469	1379.434	0.18135	1238.976	0.90467
1220.399	0.1955	1360.966	0.0945	1379.642	0.29246	1426.257	0.04115	1379.642	0.17773	1239.192	0.89852
1220.616	0.19656	1361.176	0.09471	1379.851	0.28931	1426.463	0.042	1379.851	0.17473	1239.408	0.89741
1220.833	0.19681	1361.385	0.09605	1380.06	0.28454	1426.669	0.0416	1380.06	0.17311	1239.623	0.89312
1221.049	0.19263	1361.595	0.09254	1380.268	0.27844	1426.875	0.03916	1380.268	0.16986	1239.839	0.88678
1221.266	0.1824	1361.805	0.08666	1380.477	0.26737	1427.082	0.0303	1380.477	0.16059	1240.055	0.87355
1221.482	0.18019	1362.014	0.08635	1380.686	0.26314	1427.288	0.02927	1380.686	0.15671	1240.27	0.87299
1221.699	0.18665	1362.224	0.08996	1380.894	0.26535	1427.494	0.03733	1380.894	0.16048	1240.486	0.8743
1221.915	0.19376	1362.433	0.09461	1381.103	0.26743	1427.7	0.04351	1381.103	0.16387	1240.702	0.87989
1222.132	0.19433	1362.643	0.09543	1381.311	0.26428	1427.906	0.04467	1381.311	0.16174	1240.917	0.87877
1222.348	0.18198	1362.852	0.08769	1381.52	0.25146	1428.112	0.03377	1381.52	0.15259	1241.133	0.86405
1222.565	0.17404	1363.061	0.08418	1381.728	0.24335	1428.318	0.02553	1381.728	0.14569	1241.348	0.85361
1222.781	0.17722	1363.271	0.08583	1381.936	0.24207	1428.524	0.03061	1381.936	0.14582	1241.564	0.85641
1222.997	0.18156	1363.48	0.08913	1382.145	0.24281	1428.729	0.03726	1382.145	0.15084	1241.779	0.86013
1223.214	0.17591	1363.689	0.08697	1382.353	0.2359	1428.935	0.03153	1382.353	0.14344	1241.995	0.85231
1223.207	0.17785	1363.681	0.08286	1382.35	0.2432	1428.936	0.02272	1382.35	0.14624	1241.988	0.89161
1223.432	0.174	1363.9	0.08131	1382.568	0.2348	1429.152	0.01934	1382.568	0.1421	1242.213	0.88621
1223.657	0.17685	1364.119	0.08193	1382.786	0.2319	1429.367	0.023	1382.786	0.14209	1242.437	0.8821
1223.883	0.17104	1364.337	0.07759	1383.004	0.22376	1429.583	0.01696	1383.004	0.13431	1242.662	0.87316
1224.108	0.17586	1364.556	0.07945	1383.221	0.22449	1429.798	0.01984	1383.221	0.13707	1242.886	0.87614
1224.333	0.1779	1364.775	0.08048	1383.439	0.22212	1430.013	0.021	1383.439	0.13468	1243.11	0.87539
1224.559	0.1801	1364.993	0.08152	1383.657	0.22043	1430.229	0.02592	1383.657	0.13404	1243.335	0.87334
1224.784	0.17363	1365.212	0.07667	1383.874	0.21163	1430.444	0.01769	1383.874	0.12751	1243.559	0.86328
1225.009	0.18009	1365.43	0.07904	1384.092	0.21584	1430.659	0.02526	1384.092	0.13088	1243.783	0.86775
1225.234	0.17084	1365.649	0.07109	1384.31	0.20234	1430.874	0.01343	1384.31	0.12096	1244.008	0.8534
1225.459	0.17991	1365.867	0.07832	1384.527	0.20655	1431.09	0.02304	1384.527	0.12609	1244.232	0.86458
1225.684	0.18767	1366.086	0.08038	1384.745	0.20848	1431.305	0.02921	1384.745	0.12896	1244.456	0.86812
1225.909	0.18333	1366.304	0.07925	1384.962	0.20289	1431.52	0.02896	1384.962	0.12606	1244.681	0.86067
1226.134	0.17932	1366.523	0.07367	1385.18	0.19382	1431.735	0.02183	1385.18	0.11839	1244.905	0.85153
1226.359	0.1789	1366.741	0.07429	1385.397	0.19361	1431.95	0.02314	1385.397	0.11711	1245.129	0.85209
1226.584	0.18045	1366.959	0.07398	1385.615	0.19124	1432.165	0.02195	1385.615	0.11709	1245.353	0.85041
1226.809	0.19214	1367.178	0.08079	1385.832	0.19706	1432.38	0.03219	1385.832	0.1251	1245.577	0.85657
1227.034	0.19499	1367.396	0.08131	1386.049	0.19698	1432.595	0.03398	1386.049	0.12507	1245.801	0.85694
1227.259	0.19278	1367.614	0.07976	1386.267	0.19261	1432.81	0.03623	1386.267	0.12179	1246.025	0.85302
1227.484	0.19383	1367.833	0.08048	1386.484	0.19132	1433.025	0.03473	1386.484	0.12176	1246.249	0.85321
1227.709	0.19375	1368.051	0.0809	1386.701	0.18869	1433.24	0.03558	1386.701	0.1206	1246.473	0.85172
1227.934	0.18924	1368.269	0.07667	1386.919	0.18109	1433.455	0.03157	1386.919	0.11568	1246.697	0.84072
1228.159	0.1849	1368.487	0.07367	1387.136	0.17564	1433.67	0.02569	1387.136	0.11176	1246.921	0.83252
1228.384	0.18497	1368.705	0.07305	1387.353	0.17341	1433.885	0.02606	1387.353	0.11085	1247.145	0.82972
1228.608	0.18799	1368.923	0.0746	1387.57	0.17507	1434.1	0.03114	1387.57	0.11307	1247.369	0.83084
1228.833	0.19298	1369.141	0.07656	1387.788	0.17848	1434.314	0.03496	1387.788	0.11429	1247.593	0.83587
1229.058	0.19681	1369.36	0.07883	1388.005	0.18055	1434.529	0.03784	1388.005	0.11575	1247.817	0.83587
1229.283	0.19444	1369.578	0.07584	1388.222	0.17697	1434.744	0.03665	1388.222	0.11484	1248.041	0.83159
1229.507	0.1878	1369.796	0.0713	1388.439	0.16871	1434.959	0.02967	1388.439	0.10702	1248.265	0.82059
1229.732	0.19786	1370.014	0.07852	1388.656	0.17587	1435.173	0.03913	1388.656	0.11626	1248.488	0.83196
1229.956	0.18648	1370.232	0.06934	1388.873	0.16479	1435.388	0.02902	1388.873	0.10517	1248.712	0.81667
1230.181	0.19179	1370.449	0.07326	1389.09	0.16726	1435.603	0.03346	1389.09	0.10764	1248.936	0.81835
1230.406	0.20185	1370.667	0.0778	1389.307	0.17348	1435.817	0.03979	1389.307	0.11361	1249.16	0.82599
1230.63	0.19718	1370.885	0.07532	1389.524	0.16656	1436.032	0.03719	1389.524	0.11092	1249.383	0.82077
1230.855	0.19316	1371.103	0.07099	1389.741	0.16164	1436.246	0.03193	1389.741	0.10473	1249.607	0.8122
1231.079	0.18392	1371.321	0.06645	1389.958	0.15123	1436.461	0.02401	1389.958	0.09677	1249.831	0.80213
1231.304	0.18465	1371.539	0.06686	1390.174	0.15236	1436.675	0.02752	1390.174	0.09772	1250.054	0.80288
1231.528	0.18734	1371.756	0.06769	1390.391	0.15255	1436.89	0.02962	1390.391	0.09892	1250.278	0.80344
1231.753	0.19167	1371.974	0.06965	1390.608	0.1522	1437.104	0.0325	1390.608	0.09986	1250.501	0.80418
1231.977	0.19174	1372.192	0.06975	1390.825	0.15211	1437.318	0.03429	1390.825	0.10068	1250.725	0.80344
1232.201	0.18707	1372.41	0.06645	1391.042	0.14439	1437.533	0.03013	1391.042	0.0961	1250.948	0.79374
1232.426	0.1811	1372.627	0.0617	1391.258	0.13679	1437.747	0.02174	1391.258	0.08926	1251.172	0.78573
1232.65	0.18837	1372.845	0.06655	1391.475	0.14167	1437.961	0.03213	1391.475	0.09509	1251.395	0.79374
1232.874	0.19057	1373.062	0.0682	1391.692	0.1424	1438.176	0.03408	1391.692	0.09477	1251.619	0.79579
1233.098	0.1895	1373.28	0.06614	1391.908	0.13762	1438.39	0.0296	1391.908	0.09332	1251.842	0.78759
1233.323	0.18696	1373.498	0.06366	1392.125	0.13419	1438.604	0.02779	1392.125	0.08861	1252.066	0.78293
1233.547	0.189	1373.715	0.06603	1392.342	0.1337	1438.818	0.03286	1392.342	0.08866	1252.289	0.78088
1233.771	0.1804	1373.933	0.05932	1392.558	0.1249	1439.033	0.02228	1392.558	0.08282	1252.512	0.77175
1233.995	0.18375	1374.15	0.05974	1392.775	0.12495	1439.247	0.02751	1392.775	0.08349	1252.736	0.7723
1234.219	0.19151	1374.367	0.06593	1392.991	0.13051	1439.461	0.03587	1392.991	0.09056	1252.959	0.78144
1234.443	0.19666	1374.585	0.06634	1393.208	0.13244	1439.675	0.03672	1393.208	0.09148	1253.182	0.7833
1234.668	0.17874	1374.802	0.05654	1393.424	0.11773	1439.889	0.02144	1393.424	0.07811	1253.405	0.76
1234.892	0.17816	1375.02	0.05241	1393.64	0.11215	1440.103	0.01853	1393.64	0.07401	1253.628	0.75161
1235.116	0.17726	1375.237	0.05458	1393.857	0.11153	1440.317	0.01891	1393.857	0.0758	1253.852	0.75087
1235.34	0.16997	1375.454	0.04993	1394.073	0.10408	1440.531	0.01474	1394.073	0.06906	1254.075	0.74024
1235.564	0.17545	1375.672	0.05313	1394.29	0.10627	1440.745	0.01794	1394.29	0.07286	1254.298	0.74416
1235.788	0.18877	1375.889	0.06056	1394.506	0.11411	1440.959	0.03006	1394.506	0.0813	1254.521	0.75646
1236.011	0.1931	1376.106	0.06294	1394.722	0.11497	1441.173	0.03357	1394.722	0.08296	1254.744	0.75683
1236.235	0.18647	1376.323	0.0585	1394.938	0.10778	1441.387	0.02799	1394.938	0.07734	1254.967	0.74714
1236.459	0.17133	1376.54	0.0488	1395.155	0.09374	1441.6	0.01334	1395.155	0.06508	1255.19	0.72906
1236.683	0.1755	1376.757	0.05148	1395.371	0.09594	1441.814	0.01936	1395.371	0.06723	1255.413	0.73316
1236.907	0.17296	1376.975	0.05034	1395.587	0.09117	1442.028	0.01613	1395.587	0.06462	1255.636	0.72533
1237.131	0.18268	1377.192	0.05757	1395.803	0.09847	1442.242	0.02559	1395.803	0.07116	1255.859	0.73222
1237.354	0.18636	1377.409	0.05757	1396.019	0.09973	1442.456	0.0291	1396.019	0.07394	1256.082	0.73428
1237.578	0.17842	1377.626	0.05292	1396.235	0.09026	1442.669	0.02243	1396.235	0.06693	1256.305	0.72272
1237.802	0.17784	1377.843	0.05076	1396.451	0.0879	1442.883	0.01968	1396.451	0.06506	1256.528	0.71787
1238.026	0.17939	1378.06	0.05437	1396.667	0.0901	1443.096	0.02522	1396.667	0.06708	1256.75	0.71992
1238.249	0.17341	1378.277	0.049	1396.883	0.08371	1443.31	0.01902	1396.883	0.06245	1256.973	0.71135
1238.473	0.16956	1378.494	0.04611	1397.099	0.07853	1443.524	0.01533	1397.099	0.05832	1257.196	0.70463
1238.696	0.16931	1378.71	0.04549	1397.315	0.07617	1443.737	0.01461	1397.315	0.05769	1257.419	0.70053
1238.92	0.17674	1378.927	0.04993	1397.531	0.0824	1443.951	0.02407	1397.531	0.06284	1257.641	0.7078
1239.144	0.1796	1379.144	0.05107	1397.747	0.0842	1444.164	0.02288	1397.747	0.06522	1257.864	0.70967
1239.367	0.17215	1379.361	0.04467	1397.963	0.07459	1444.378	0.01653	1397.963	0.05932	1258.087	0.69606
1239.591	0.16945	1379.578	0.04425	1398.179	0.07317	1444.591	0.01456	1398.179	0.05531	1258.309	0.69047
1239.814	0.16903	1379.794	0.04353	1398.395	0.07081	1444.805	0.01353	1398.395	0.05467	1258.532	0.68767
1240.038	0.17336	1380.011	0.04663	1398.61	0.07449	1445.018	0.01703	1398.61	0.05918	1258.755	0.69233
1240.261	0.17736	1380.228	0.04704	1398.826	0.0728	1445.231	0.02227	1398.826	0.05942	1258.977	0.69364
1240.484	0.17842	1380.444	0.04714	1399.042	0.0746	1445.445	0.02061	1399.042	0.0594	1259.2	0.68954
1240.708	0.17572	1380.661	0.0457	1399.257	0.07103	1445.658	0.02208	1399.257	0.05751	1259.422	0.68543
1240.931	0.16925	1380.878	0.0425	1399.473	0.06598	1445.871	0.01557	1399.473	0.05398	1259.645	0.67742
1241.154	0.16703	1381.094	0.03992	1399.689	0.06282	1446.084	0.01282	1399.689	0.05094	1259.867	0.6722
1241.378	0.1694	1381.311	0.04147	1399.904	0.06448	1446.298	0.01492	1399.904	0.05356	1260.089	0.6722
1241.601	0.16898	1381.527	0.04178	1400.12	0.06306	1446.511	0.01702	1400.12	0.05315	1260.312	0.67369
1241.824	0.17233	1381.744	0.0426	1400.336	0.06419	1446.724	0.01849	1400.336	0.05476	1260.534	0.67369
1242.047	0.17355	1381.96	0.0425	1400.551	0.06384	1446.937	0.01871	1400.551	0.0546	1260.757	0.6722
1242.271	0.17068	1382.177	0.04054	1400.767	0.06081	1447.15	0.01502	1400.767	0.05219	1260.979	0.66679
1242.494	0.17043	1382.393	0.03992	1400.982	0.05979	1447.363	0.01775	1400.982	0.05039	1261.201	0.66511
1242.717	0.17018	1382.61	0.03951	1401.197	0.05945	1447.576	0.01765	1401.197	0.05111	1261.423	0.66176
1242.94	0.16682	1382.826	0.03785	1401.413	0.05655	1447.789	0.01584	1401.413	0.04969	1261.646	0.65635
1243.163	0.17001	1383.042	0.03909	1401.628	0.05916	1448.002	0.01872	1401.628	0.05191	1261.868	0.65803
1243.386	0.16894	1383.259	0.03878	1401.844	0.05639	1448.215	0.01722	1401.844	0.04998	1262.09	0.65412
1243.609	0.16116	1383.475	0.03362	1402.059	0.05081	1448.428	0.01134	1402.059	0.04579	1262.312	0.64349
1243.832	0.16713	1383.691	0.03682	1402.274	0.05422	1448.641	0.0186	1402.274	0.04976	1262.534	0.6489
1244.055	0.15935	1383.907	0.03073	1402.489	0.04663	1448.854	0.00834	1402.489	0.0423	1262.756	0.63622
1244.278	0.1699	1384.123	0.03754	1402.705	0.05541	1449.067	0.01842	1402.705	0.05028	1262.979	0.6461
1244.501	0.16212	1384.34	0.03228	1402.92	0.04728	1449.279	0.01222	1402.92	0.0447	1263.201	0.63603
1244.724	0.16367	1384.556	0.03207	1403.135	0.0468	1449.492	0.0151	1403.135	0.04389	1263.423	0.63566
1244.947	0.16881	1384.772	0.03548	1403.35	0.05209	1449.705	0.0194	1403.35	0.04796	1263.645	0.63976
1245.17	0.172	1384.988	0.03713	1403.565	0.05254	1449.918	0.0229	1403.565	0.05103	1263.867	0.642
1245.392	0.17633	1385.204	0.0393	1403.78	0.05569	1450.13	0.02657	1403.78	0.05322	1264.089	0.64386
1245.615	0.15727	1385.42	0.02619	1403.996	0.03924	1450.343	0.00707	1403.996	0.03735	1264.31	0.62075
1245.838	0.16225	1385.636	0.0298	1404.211	0.04318	1450.556	0.01292	1404.211	0.04192	1264.532	0.62373
1246.061	0.16658	1385.852	0.03269	1404.426	0.04552	1450.768	0.01862	1404.426	0.04573	1264.754	0.62802
1246.283	0.17843	1386.068	0.04002	1404.641	0.05591	1450.981	0.02949	1404.641	0.05518	1264.976	0.64107
1246.506	0.1754	1386.284	0.03837	1404.856	0.05382	1451.193	0.02658	1404.856	0.05159	1265.198	0.63547
1246.729	0.16991	1386.5	0.03538	1405.07	0.04904	1451.406	0.02226	1405.07	0.04887	1265.42	0.62653
1246.951	0.17293	1386.715	0.03589	1405.285	0.04923	1451.618	0.02734	1405.285	0.05029	1265.641	0.62597
1247.174	0.15894	1386.931	0.02764	1405.5	0.03829	1451.831	0.0119	1405.5	0.03841	1265.863	0.60956
1247.396	0.16883	1387.147	0.03424	1405.715	0.04478	1452.043	0.02465	1405.715	0.04635	1266.085	0.62093
1247.619	0.18101	1387.363	0.04126	1405.93	0.05463	1452.256	0.03411	1405.93	0.05641	1266.306	0.63007
1247.841	0.16735	1387.578	0.03228	1406.145	0.04329	1452.468	0.02024	1406.145	0.04603	1266.528	0.61422
1248.064	0.15467	1387.794	0.02557	1406.359	0.03395	1452.68	0.00966	1406.359	0.0379	1266.75	0.59819
1248.286	0.1572	1388.01	0.02681	1406.574	0.03508	1452.893	0.01332	1406.574	0.0393	1266.971	0.5995
1248.509	0.15809	1388.226	0.02784	1406.789	0.03581	1453.105	0.01386	1406.789	0.03945	1267.193	0.59912
1248.731	0.16144	1388.441	0.03001	1407.004	0.03881	1453.317	0.01972	1407.004	0.04197	1267.414	0.59968
1248.954	0.17068	1388.657	0.03507	1407.218	0.04719	1453.529	0.0273	1407.218	0.04989	1267.636	0.60882
1249.176	0.15521	1388.872	0.02464	1407.433	0.03235	1453.742	0.01171	1407.433	0.03773	1267.857	0.58812
1249.398	0.15823	1389.088	0.02733	1407.647	0.0359	1453.954	0.01412	1407.647	0.04126	1268.079	0.59204
1249.621	0.17597	1389.303	0.03868	1407.862	0.04857	1454.166	0.0314	1407.862	0.05431	1268.3	0.61031
1249.843	0.16738	1389.519	0.03269	1408.076	0.04272	1454.378	0.02474	1408.076	0.04791	1268.522	0.59875
1250.065	0.17122	1389.734	0.03507	1408.291	0.04425	1454.59	0.02919	1408.291	0.04942	1268.743	0.59931
1250.287	0.16017	1389.95	0.02815	1408.505	0.03599	1454.802	0.01876	1408.505	0.04264	1268.964	0.58551
1250.51	0.15845	1390.165	0.02774	1408.72	0.0331	1455.014	0.01695	1408.72	0.04113	1269.186	0.58197
1250.732	0.1672	1390.38	0.03331	1408.934	0.04161	1455.226	0.02562	1408.934	0.0484	1269.407	0.59092
1250.954	0.15746	1390.596	0.02784	1409.149	0.03361	1455.438	0.01583	1409.149	0.04099	1269.628	0.57713
1251.176	0.16162	1390.811	0.02949	1409.363	0.03676	1455.65	0.01949	1409.363	0.04386	1269.849	0.58067
1251.398	0.16563	1391.026	0.033	1409.577	0.0399	1455.862	0.02723	1409.577	0.04786	1270.071	0.58514
1251.62	0.16194	1391.242	0.03001	1409.792	0.03606	1456.074	0.0226	1409.792	0.04559	1270.292	0.57936
1251.842	0.15515	1391.457	0.02681	1410.006	0.02968	1456.286	0.01437	1410.006	0.03942	1270.513	0.56725
1252.064	0.14982	1391.672	0.02299	1410.22	0.02679	1456.497	0.01067	1410.22	0.03627	1270.734	0.56091
1252.286	0.14058	1391.887	0.01824	1410.434	0.01946	1456.709	0.00463	1410.434	0.02909	1270.955	0.54935
1252.508	0.14703	1392.102	0.02062	1410.648	0.02529	1456.921	0.00799	1410.648	0.03408	1271.176	0.55345
1252.73	0.14269	1392.317	0.01886	1410.863	0.02132	1457.133	0.00445	1410.863	0.03029	1271.397	0.54599
1252.952	0.15193	1392.532	0.02382	1411.077	0.02822	1457.344	0.0125	1411.077	0.03753	1271.618	0.55513
1253.174	0.15773	1392.747	0.02929	1411.291	0.03271	1457.556	0.01961	1411.291	0.04277	1271.839	0.56296
1253.396	0.1493	1392.963	0.02475	1411.505	0.02767	1457.768	0.01169	1411.505	0.03608	1272.06	0.55196
1253.617	0.15592	1393.178	0.02743	1411.719	0.03027	1457.979	0.01911	1411.719	0.04018	1272.281	0.55643
1253.839	0.16025	1393.392	0.02949	1411.933	0.03449	1458.191	0.02403	1411.933	0.04478	1272.502	0.55979
1254.061	0.16638	1393.607	0.03496	1412.147	0.04099	1458.402	0.03177	1412.147	0.05051	1272.723	0.56687
1254.283	0.16744	1393.822	0.03496	1412.361	0.04105	1458.614	0.0309	1412.361	0.05021	1272.944	0.56594
1254.504	0.15655	1394.037	0.02908	1412.575	0.03265	1458.825	0.02157	1412.575	0.04377	1273.165	0.55233
1254.726	0.15532	1394.252	0.02774	1412.789	0.0311	1459.037	0.01928	1412.789	0.04171	1273.385	0.54879
1254.948	0.15131	1394.467	0.02629	1413.003	0.0278	1459.248	0.01778	1413.003	0.03865	1273.606	0.54227
1255.169	0.1522	1394.682	0.0265	1413.216	0.02786	1459.46	0.01754	1413.216	0.04048	1273.827	0.54171
1255.391	0.14868	1394.896	0.02433	1413.43	0.02497	1459.671	0.01322	1413.43	0.03754	1274.048	0.53574
1255.612	0.1396	1395.111	0.01917	1413.644	0.01845	1459.882	0.00734	1413.644	0.03083	1274.268	0.52661
1255.834	0.14981	1395.326	0.02505	1413.858	0.02495	1460.094	0.01789	1413.858	0.03867	1274.489	0.53537
1256.055	0.1476	1395.54	0.02464	1414.071	0.02433	1460.305	0.01576	1414.071	0.03811	1274.71	0.53313
1256.277	0.1534	1395.755	0.02712	1414.285	0.02855	1460.516	0.02193	1414.285	0.04017	1274.93	0.53593
1256.498	0.1579	1395.97	0.03084	1414.499	0.03357	1460.728	0.0256	1414.499	0.04525	1275.151	0.54077
1256.72	0.15634	1396.184	0.02846	1414.712	0.03095	1460.939	0.02316	1414.712	0.04493	1275.371	0.53518
1256.941	0.14742	1396.399	0.02351	1414.926	0.0251	1461.15	0.01368	1414.926	0.03834	1275.592	0.52511
1257.163	0.14929	1396.613	0.02485	1415.14	0.0265	1461.361	0.02032	1415.14	0.04052	1275.812	0.52717
1257.384	0.1461	1396.828	0.02351	1415.353	0.02495	1461.572	0.016	1415.353	0.03857	1276.033	0.52306
1257.605	0.14748	1397.042	0.02485	1415.567	0.02622	1461.783	0.01873	1415.567	0.03924	1276.253	0.52306
1257.827	0.14789	1397.257	0.02516	1415.78	0.02601	1461.994	0.01676	1415.78	0.04054	1276.474	0.52157
1258.048	0.14077	1397.471	0.02113	1415.994	0.01922	1462.205	0.00931	1415.994	0.03419	1276.694	0.51132
1258.269	0.14853	1397.686	0.02681	1416.207	0.02706	1462.416	0.01704	1416.207	0.0405	1276.914	0.52045
1258.49	0.15368	1397.9	0.03197	1416.42	0.03316	1462.627	0.02791	1416.42	0.04682	1277.135	0.52754
1258.711	0.14116	1398.114	0.02454	1416.634	0.02208	1462.838	0.01451	1416.634	0.03732	1277.355	0.51263
1258.933	0.13159	1398.329	0.01845	1416.847	0.01664	1463.049	0.00722	1416.847	0.03109	1277.575	0.50014
1259.154	0.14099	1398.543	0.02454	1417.06	0.023	1463.26	0.01511	1417.06	0.03752	1277.796	0.50964
1259.375	0.15382	1398.757	0.03249	1417.274	0.03259	1463.471	0.02661	1417.274	0.04671	1278.016	0.52195
1259.596	0.15243	1398.971	0.03145	1417.487	0.03198	1463.682	0.02292	1417.487	0.04524	1278.236	0.51971
1259.817	0.15774	1399.185	0.03434	1417.7	0.03539	1463.892	0.03112	1417.7	0.04979	1278.456	0.52269
1260.038	0.1552	1399.4	0.03342	1417.913	0.03572	1464.103	0.02853	1417.913	0.04994	1278.676	0.51971
1260.259	0.14039	1399.614	0.02392	1418.126	0.02357	1464.314	0.01529	1418.126	0.03755	1278.896	0.50051
1260.48	0.13785	1399.828	0.02413	1418.34	0.02081	1464.525	0.01144	1418.34	0.03619	1279.116	0.4992
1260.701	0.13645	1400.042	0.02268	1418.553	0.01845	1464.735	0.01056	1418.553	0.03484	1279.336	0.49603
1260.922	0.13767	1400.256	0.02444	1418.766	0.0216	1464.946	0.01407	1418.766	0.03724	1279.556	0.49771
1261.143	0.14053	1400.47	0.02598	1418.979	0.02286	1465.156	0.01805	1418.979	0.03777	1279.776	0.49958
1261.363	0.13946	1400.684	0.02619	1419.192	0.02399	1465.367	0.01671	1419.192	0.03979	1279.996	0.49659
1261.584	0.14396	1400.898	0.0298	1419.405	0.02781	1465.578	0.02147	1419.405	0.04282	1280.216	0.50125
1261.805	0.14452	1401.112	0.02949	1419.618	0.02868	1465.788	0.02123	1419.618	0.04309	1280.436	0.49846
1262.026	0.15065	1401.326	0.03331	1419.831	0.03316	1465.999	0.02771	1419.831	0.04787	1280.656	0.50386
1262.247	0.13355	1401.539	0.02216	1420.044	0.0194	1466.209	0.01228	1420.044	0.03571	1280.876	0.48559
1262.467	0.13151	1401.753	0.02196	1420.256	0.01933	1466.419	0.01313	1420.256	0.0351	1281.096	0.48298
1262.688	0.12782	1401.967	0.0201	1420.469	0.01603	1466.63	0.00818	1420.469	0.0326	1281.316	0.47814
1262.909	0.13395	1402.181	0.02588	1420.682	0.02186	1466.84	0.01451	1420.682	0.038	1281.535	0.48448
1263.129	0.13354	1402.395	0.02444	1420.895	0.02082	1467.05	0.01332	1420.895	0.03688	1281.755	0.48149
1263.35	0.13378	1402.608	0.02671	1421.108	0.02314	1467.261	0.01652	1421.108	0.03801	1281.975	0.48131
1263.57	0.13909	1402.822	0.02867	1421.32	0.0264	1467.471	0.01909	1421.32	0.04228	1282.195	0.48653
1263.791	0.1372	1403.036	0.02671	1421.533	0.02254	1467.681	0.01947	1421.533	0.03852	1282.414	0.48317
1264.011	0.14218	1403.249	0.03073	1421.746	0.0301	1467.891	0.02423	1421.746	0.04492	1282.634	0.48746
1264.232	0.13179	1403.463	0.02516	1421.958	0.02141	1468.102	0.01569	1421.958	0.03764	1282.853	0.47571
1264.452	0.13465	1403.676	0.02681	1422.171	0.02481	1468.312	0.01857	1422.171	0.03965	1283.073	0.47721
1264.673	0.13113	1403.89	0.0264	1422.383	0.02176	1468.522	0.01441	1422.383	0.03651	1283.292	0.47236
1264.893	0.13431	1404.103	0.02918	1422.596	0.02636	1468.732	0.01996	1422.596	0.0419	1283.512	0.47534
1265.114	0.13635	1404.317	0.03104	1422.809	0.02774	1468.942	0.02566	1422.809	0.0434	1283.731	0.48019
1265.334	0.13856	1404.53	0.03073	1423.021	0.02899	1469.152	0.024	1423.021	0.04326	1283.951	0.47758
1265.554	0.14109	1404.744	0.03321	1423.233	0.03239	1469.362	0.02829	1423.233	0.04652	1284.17	0.48149
1265.774	0.14182	1404.957	0.03321	1423.446	0.03377	1469.572	0.02789	1423.446	0.04826	1284.39	0.48
1265.995	0.13503	1405.171	0.02908	1423.658	0.02857	1469.782	0.02169	1423.658	0.04198	1284.609	0.47199
1266.215	0.13265	1405.384	0.02784	1423.871	0.02593	1469.992	0.01988	1423.871	0.04047	1284.828	0.46788
1266.435	0.12357	1405.597	0.02371	1424.083	0.01939	1470.202	0.01588	1424.083	0.03594	1285.048	0.46136
1266.655	0.1297	1405.81	0.02733	1424.295	0.02453	1470.412	0.01813	1424.295	0.03868	1285.267	0.46434
1266.875	0.14351	1406.024	0.03682	1424.508	0.03759	1470.621	0.0348	1424.508	0.05033	1285.486	0.48168
1267.096	0.12494	1406.237	0.0265	1424.72	0.02408	1470.831	0.0178	1424.72	0.03765	1285.706	0.45838
1267.316	0.12273	1406.45	0.02536	1424.932	0.02237	1471.041	0.01458	1424.932	0.03525	1285.925	0.45633
1267.536	0.12346	1406.663	0.02619	1425.144	0.02335	1471.251	0.01683	1425.144	0.03661	1286.144	0.4539
1267.756	0.12305	1406.876	0.02629	1425.356	0.02326	1471.46	0.01862	1425.356	0.03797	1286.363	0.45521
1267.976	0.12378	1407.089	0.0264	1425.568	0.02356	1471.67	0.01806	1425.568	0.0372	1286.582	0.45334
1268.196	0.11551	1407.302	0.02237	1425.781	0.0173	1471.88	0.01312	1425.781	0.03178	1286.801	0.44421
1268.416	0.1259	1407.515	0.02867	1425.993	0.02834	1472.089	0.02133	1425.993	0.04042	1287.02	0.45465
1268.636	0.11501	1407.728	0.0232	1426.205	0.01952	1472.299	0.01341	1426.205	0.03324	1287.239	0.44235
1268.855	0.12392	1407.941	0.02795	1426.417	0.02735	1472.508	0.02005	1426.417	0.03974	1287.458	0.4485
1269.075	0.11337	1408.154	0.02216	1426.629	0.01893	1472.718	0.01119	1426.629	0.03257	1287.677	0.43694
1269.295	0.10887	1408.367	0.01886	1426.841	0.01414	1472.927	0.00593	1426.841	0.0279	1287.896	0.43135
1269.515	0.12219	1408.58	0.02939	1427.053	0.02572	1473.137	0.024	1427.053	0.03979	1288.115	0.44757
1269.735	0.11278	1408.793	0.02402	1427.264	0.02093	1473.346	0.01452	1427.264	0.03399	1288.334	0.43675
1269.955	0.11891	1409.006	0.02795	1427.476	0.0258	1473.556	0.02054	1427.476	0.03848	1288.553	0.44458
1270.174	0.11637	1409.219	0.02567	1427.688	0.02316	1473.765	0.01778	1427.688	0.03481	1288.772	0.43824
1270.394	0.10794	1409.431	0.02103	1427.9	0.0181	1473.974	0.01034	1427.9	0.03014	1288.991	0.4293
1270.614	0.11538	1409.644	0.02733	1428.112	0.02445	1474.184	0.01964	1428.112	0.03563	1289.209	0.43675
1270.833	0.11677	1409.857	0.02712	1428.323	0.02449	1474.393	0.02205	1428.323	0.03748	1289.428	0.43974
1271.053	0.11554	1410.07	0.02733	1428.535	0.02547	1474.602	0.01977	1428.535	0.03795	1289.647	0.4375
1271.272	0.11725	1410.282	0.02795	1428.747	0.02645	1474.811	0.0214	1428.747	0.03904	1289.865	0.43657
1271.492	0.11945	1410.495	0.02939	1428.958	0.02931	1475.021	0.02319	1428.958	0.04064	1290.084	0.43806
1271.711	0.12198	1410.707	0.03125	1429.17	0.0319	1475.23	0.02545	1429.17	0.04287	1290.303	0.43974
1271.931	0.12501	1410.92	0.03383	1429.382	0.03462	1475.439	0.03068	1429.382	0.04571	1290.521	0.44477
1272.15	0.10938	1411.132	0.02475	1429.593	0.02165	1475.648	0.01916	1429.593	0.03389	1290.74	0.42762
1272.37	0.10684	1411.345	0.0234	1429.805	0.02061	1475.857	0.01516	1429.805	0.03172	1290.958	0.42184
1272.589	0.10446	1411.557	0.02258	1430.016	0.01945	1476.066	0.01444	1430.016	0.03168	1291.177	0.42165
1272.809	0.11665	1411.77	0.03063	1430.228	0.03022	1476.275	0.02625	1430.228	0.0413	1291.395	0.43191
1273.028	0.11476	1411.982	0.03042	1430.439	0.02972	1476.484	0.02491	1430.439	0.04127	1291.614	0.43153
1273.247	0.10764	1412.195	0.02526	1430.65	0.02493	1476.693	0.01762	1430.65	0.03471	1291.832	0.42053
1273.467	0.1141	1412.407	0.03042	1430.862	0.03142	1476.902	0.02849	1430.862	0.04094	1292.051	0.42799
1273.686	0.11777	1412.619	0.03259	1431.073	0.0332	1477.111	0.0298	1431.073	0.04428	1292.269	0.43041
1273.905	0.10951	1412.832	0.02815	1431.284	0.02694	1477.32	0.02361	1431.284	0.03923	1292.487	0.42147
1274.124	0.10762	1413.044	0.02805	1431.496	0.02577	1477.528	0.02133	1431.496	0.03618	1292.706	0.4183
1274.344	0.11473	1413.256	0.03218	1431.707	0.03225	1477.737	0.02953	1431.707	0.04228	1292.924	0.42799
1274.563	0.11776	1413.468	0.03527	1431.918	0.03591	1477.946	0.03117	1431.918	0.045	1293.142	0.42948
1274.782	0.11325	1413.68	0.0328	1432.129	0.03153	1478.155	0.02935	1432.129	0.04345	1293.361	0.42445
1275.001	0.10842	1413.892	0.03063	1432.341	0.02835	1478.363	0.02379	1432.341	0.03864	1293.579	0.41699
1275.22	0.10997	1414.105	0.03207	1432.552	0.0308	1478.572	0.02808	1432.552	0.04299	1293.797	0.41737
1275.439	0.10383	1414.317	0.02815	1432.763	0.02642	1478.781	0.02094	1432.763	0.03542	1294.015	0.41028
1275.658	0.11471	1414.529	0.03496	1432.974	0.03585	1478.989	0.03119	1432.974	0.0434	1294.233	0.42445
1275.877	0.11609	1414.741	0.036	1433.185	0.03629	1479.198	0.0311	1433.185	0.04411	1294.451	0.42296
1276.096	0.1039	1414.953	0.02949	1433.396	0.02681	1479.406	0.0224	1433.396	0.03642	1294.669	0.41084
1276.315	0.09466	1415.165	0.02413	1433.607	0.02081	1479.615	0.01323	1433.607	0.02998	1294.887	0.39798
1276.534	0.09212	1415.377	0.02361	1433.818	0.02032	1479.823	0.01627	1433.818	0.03031	1295.105	0.39593
1276.753	0.10365	1415.588	0.03104	1434.029	0.02881	1480.032	0.02432	1434.029	0.03804	1295.323	0.40898
1276.971	0.10372	1415.8	0.03176	1434.24	0.03019	1480.24	0.02564	1434.24	0.0385	1295.541	0.41177
1277.19	0.10233	1416.012	0.03042	1434.451	0.02862	1480.449	0.02367	1434.451	0.03757	1295.759	0.40674
1277.409	0.10093	1416.224	0.03063	1434.661	0.02974	1480.657	0.02327	1434.661	0.03853	1295.977	0.40674
1277.628	0.09741	1416.436	0.02825	1434.872	0.0271	1480.865	0.01911	1434.872	0.03535	1296.195	0.3991
1277.846	0.09847	1416.647	0.02929	1435.083	0.02888	1481.074	0.02434	1435.083	0.03781	1296.413	0.39928
1278.065	0.10656	1416.859	0.03352	1435.294	0.03362	1481.282	0.02894	1435.294	0.04153	1296.63	0.40637
1278.284	0.1055	1417.071	0.03342	1435.504	0.03433	1481.49	0.02901	1435.504	0.04236	1296.848	0.40935
1278.502	0.09282	1417.282	0.02629	1435.715	0.02471	1481.698	0.01702	1435.715	0.03391	1297.066	0.39406
1278.721	0.09649	1417.494	0.02846	1435.926	0.02569	1481.906	0.01866	1435.926	0.03625	1297.284	0.39705
1278.94	0.10082	1417.706	0.03104	1436.136	0.03057	1482.115	0.02185	1436.136	0.03934	1297.501	0.39947
1279.158	0.10417	1417.917	0.03445	1436.347	0.03463	1482.323	0.03022	1436.347	0.04406	1297.719	0.40357
1279.377	0.09673	1418.129	0.02939	1436.557	0.02837	1482.531	0.0212	1436.557	0.03599	1297.937	0.39444
1279.595	0.09664	1418.34	0.03094	1436.768	0.02908	1482.739	0.02456	1436.768	0.03945	1298.154	0.39686
1279.814	0.11291	1418.552	0.04085	1436.978	0.04375	1482.947	0.0395	1436.978	0.05019	1298.372	0.41271
1280.032	0.10808	1418.763	0.03909	1437.189	0.03923	1483.155	0.03581	1437.189	0.04713	1298.589	0.40879
1280.25	0.09458	1418.975	0.03022	1437.399	0.03001	1483.363	0.02382	1437.399	0.0373	1298.807	0.39257
1280.469	0.09237	1419.186	0.03125	1437.61	0.02884	1483.571	0.02389	1437.61	0.03676	1299.024	0.39127
1280.687	0.0949	1419.397	0.03187	1437.82	0.03077	1483.778	0.02255	1437.82	0.03784	1299.242	0.38903
1280.905	0.09269	1419.609	0.03176	1438.03	0.03121	1483.986	0.02606	1438.03	0.03817	1299.459	0.38903
1281.124	0.10176	1419.82	0.03682	1438.241	0.03769	1484.194	0.03176	1438.241	0.04402	1299.676	0.39891
1281.342	0.09873	1420.031	0.03672	1438.451	0.03666	1484.402	0.03245	1438.451	0.04397	1299.894	0.39872
1281.56	0.0957	1420.242	0.03476	1438.661	0.03442	1484.61	0.02704	1438.661	0.04117	1300.111	0.39332
1281.778	0.08924	1420.454	0.03207	1438.871	0.0295	1484.817	0.02131	1438.871	0.03723	1300.328	0.38381
1281.997	0.08032	1420.665	0.02588	1439.082	0.02095	1485.025	0.01277	1439.082	0.02866	1300.546	0.37076
1282.215	0.08105	1420.876	0.02805	1439.292	0.02408	1485.233	0.01566	1439.292	0.03175	1300.763	0.37374
1282.433	0.08375	1421.087	0.03022	1439.502	0.0264	1485.44	0.01823	1439.502	0.03246	1300.98	0.37654
1282.651	0.0889	1421.298	0.03342	1439.712	0.03168	1485.648	0.02456	1439.712	0.03643	1301.197	0.38549
1282.869	0.08848	1421.509	0.03331	1439.922	0.03105	1485.856	0.02227	1439.922	0.03638	1301.414	0.38288
1283.087	0.10099	1421.72	0.04095	1440.132	0.0421	1486.063	0.03659	1440.132	0.04587	1301.632	0.39555
1283.305	0.09747	1421.931	0.03868	1440.342	0.03919	1486.271	0.03243	1440.342	0.0447	1301.849	0.38866
1283.523	0.09035	1422.142	0.03662	1440.552	0.03493	1486.478	0.02686	1440.552	0.04114	1302.066	0.38083
1283.741	0.09059	1422.353	0.03693	1440.762	0.03551	1486.686	0.02708	1440.762	0.04035	1302.283	0.38288
1283.959	0.07742	1422.564	0.02918	1440.972	0.02683	1486.893	0.01729	1440.972	0.03215	1302.5	0.37095
1284.177	0.08862	1422.775	0.03589	1441.182	0.03399	1487.1	0.02612	1441.182	0.03838	1302.717	0.37896
1284.394	0.09034	1422.985	0.03754	1441.392	0.03738	1487.308	0.03073	1441.392	0.04185	1302.934	0.38195
1284.612	0.08845	1423.196	0.03641	1441.601	0.03515	1487.515	0.02626	1441.601	0.03905	1303.151	0.37747
1284.83	0.08526	1423.407	0.03517	1441.811	0.03358	1487.722	0.02632	1441.811	0.03901	1303.367	0.37374
1285.048	0.07896	1423.618	0.03176	1442.021	0.02919	1487.93	0.01966	1442.021	0.03333	1303.584	0.36778
1285.266	0.07887	1423.828	0.03176	1442.231	0.0291	1488.137	0.02082	1442.231	0.03328	1303.801	0.36834
1285.483	0.08484	1424.039	0.03548	1442.44	0.03344	1488.344	0.0259	1442.44	0.03713	1304.018	0.37132
1285.701	0.09539	1424.25	0.04322	1442.65	0.04395	1488.551	0.03505	1442.65	0.046	1304.235	0.38456
1285.919	0.08548	1424.46	0.03641	1442.86	0.03473	1488.758	0.02478	1442.86	0.03956	1304.451	0.37263
1286.136	0.08376	1424.671	0.03693	1443.069	0.03437	1488.965	0.02704	1443.069	0.03865	1304.668	0.37113
1286.354	0.07926	1424.882	0.03465	1443.279	0.03227	1489.173	0.02131	1443.279	0.03535	1304.885	0.36591
1286.571	0.07967	1425.092	0.03465	1443.488	0.03352	1489.38	0.02279	1443.488	0.03694	1305.101	0.36946
1286.789	0.0822	1425.303	0.03693	1443.698	0.03463	1489.587	0.02489	1443.698	0.03954	1305.318	0.36927
1287.006	0.08669	1425.513	0.04085	1443.907	0.0391	1489.794	0.02966	1443.907	0.04377	1305.535	0.37412
1287.224	0.08841	1425.723	0.04043	1444.117	0.03915	1490.001	0.03145	1444.117	0.04348	1305.751	0.37337
1287.441	0.08489	1425.934	0.03992	1444.326	0.03906	1490.207	0.0301	1444.326	0.04295	1305.968	0.37113
1287.659	0.08791	1426.144	0.04188	1444.536	0.04044	1490.414	0.03221	1444.536	0.04304	1306.184	0.3743
1287.876	0.07016	1426.355	0.03166	1444.745	0.02881	1490.621	0.01991	1444.745	0.03109	1306.401	0.35827
1288.093	0.08038	1426.565	0.03868	1444.954	0.03677	1490.828	0.02686	1444.954	0.03833	1306.617	0.36517
1288.311	0.07964	1426.775	0.03847	1445.164	0.03668	1491.035	0.02693	1445.164	0.03655	1306.833	0.36368
1288.528	0.08479	1426.985	0.04167	1445.373	0.03981	1491.242	0.03122	1445.373	0.0399	1307.05	0.36759
1288.745	0.08421	1427.196	0.04167	1445.582	0.04106	1491.448	0.03176	1445.582	0.042	1307.266	0.36815
1288.962	0.06581	1427.406	0.03145	1445.791	0.02768	1491.655	0.01555	1445.791	0.02906	1307.483	0.34988
1289.18	0.07864	1427.616	0.03961	1446	0.039	1491.862	0.02814	1446	0.04019	1307.699	0.36536
1289.397	0.08134	1427.826	0.04105	1446.21	0.03931	1492.068	0.0293	1446.21	0.04179	1307.915	0.36517
1289.614	0.08027	1428.036	0.04074	1446.419	0.04042	1492.275	0.03156	1446.419	0.04177	1308.131	0.36312
1289.831	0.08002	1428.246	0.04033	1446.628	0.03859	1492.481	0.02693	1446.628	0.03961	1308.347	0.36107
1290.048	0.07977	1428.456	0.04105	1446.837	0.03917	1492.688	0.03107	1446.837	0.03958	1308.564	0.36107
1290.265	0.09065	1428.666	0.04869	1447.046	0.0482	1492.894	0.0399	1447.046	0.04708	1308.78	0.37356
1290.482	0.07322	1428.876	0.03744	1447.255	0.03523	1493.101	0.02494	1447.255	0.03364	1308.996	0.3551
1290.699	0.07248	1429.086	0.03744	1447.464	0.03366	1493.307	0.02266	1447.464	0.03462	1309.212	0.35156
1290.916	0.07027	1429.296	0.03734	1447.673	0.03438	1493.514	0.02226	1447.673	0.03498	1309.428	0.35137
1291.133	0.06757	1429.506	0.03569	1447.882	0.03093	1493.72	0.01935	1447.882	0.03182	1309.644	0.34597
1291.35	0.06683	1429.716	0.03589	1448.09	0.03218	1493.927	0.02208	1448.09	0.03331	1309.86	0.3482
1291.567	0.06609	1429.925	0.03579	1448.299	0.03089	1494.133	0.0187	1448.299	0.03191	1310.076	0.34485
1291.784	0.07009	1430.135	0.03806	1448.508	0.03549	1494.339	0.02378	1448.508	0.03628	1310.292	0.35026
1292	0.07492	1430.345	0.04198	1448.717	0.03875	1494.545	0.02823	1448.717	0.03839	1310.508	0.35268
1292.217	0.09053	1430.555	0.0521	1448.925	0.05275	1494.752	0.04302	1448.925	0.0523	1310.724	0.37057
1292.434	0.07262	1430.764	0.04147	1449.134	0.0383	1494.958	0.02712	1449.134	0.03686	1310.94	0.35081
1292.651	0.06992	1430.974	0.03992	1449.343	0.03674	1495.164	0.02452	1449.343	0.03622	1311.155	0.34932
1292.867	0.06378	1431.184	0.03589	1449.551	0.03007	1495.37	0.01692	1449.551	0.03018	1311.371	0.33814
1293.084	0.05732	1431.393	0.03166	1449.76	0.02636	1495.576	0.01292	1449.76	0.02653	1311.587	0.33199
1293.301	0.06672	1431.603	0.03713	1449.969	0.03338	1495.782	0.02065	1449.969	0.03279	1311.803	0.34243
1293.517	0.08103	1431.812	0.04725	1450.177	0.04657	1495.988	0.03794	1450.177	0.04658	1312.018	0.3592
1293.734	0.08192	1432.022	0.04632	1450.386	0.04514	1496.194	0.03425	1450.386	0.04393	1312.234	0.3551
1293.95	0.07791	1432.231	0.04384	1450.594	0.04371	1496.4	0.0315	1450.594	0.04104	1312.45	0.35268
1294.167	0.07423	1432.441	0.04002	1450.803	0.03745	1496.606	0.02672	1450.803	0.03551	1312.665	0.3428
1294.383	0.07267	1432.65	0.03827	1451.011	0.03763	1496.812	0.02506	1451.011	0.03438	1312.881	0.34243
1294.6	0.08093	1432.859	0.04374	1451.219	0.04465	1497.018	0.03249	1451.219	0.04127	1313.096	0.35137
1294.816	0.07381	1433.069	0.03796	1451.428	0.03664	1497.224	0.02661	1451.428	0.03575	1313.312	0.34243
1295.033	0.08207	1433.278	0.04116	1451.636	0.04151	1497.43	0.02934	1451.636	0.03888	1313.527	0.34615
1295.249	0.09703	1433.487	0.04972	1451.844	0.05404	1497.635	0.04569	1451.844	0.05142	1313.743	0.36629
1295.465	0.09515	1433.697	0.04745	1452.053	0.05073	1497.841	0.03996	1452.053	0.04652	1313.958	0.3579
1295.682	0.09343	1433.906	0.04652	1452.261	0.0505	1498.047	0.04066	1452.261	0.04501	1314.174	0.35603
1295.898	0.09236	1434.115	0.0456	1452.469	0.04827	1498.252	0.03681	1452.469	0.04401	1314.389	0.35454
1296.114	0.10045	1434.324	0.05096	1452.677	0.05649	1498.458	0.04533	1452.677	0.05191	1314.604	0.36368
1296.33	0.09661	1434.533	0.04952	1452.885	0.05238	1498.664	0.04164	1452.885	0.0484	1314.819	0.35734
1296.547	0.08769	1434.742	0.04508	1453.093	0.04786	1498.869	0.03686	1453.093	0.04363	1315.035	0.35119
1296.763	0.09153	1434.951	0.04745	1453.301	0.04898	1499.075	0.03849	1453.301	0.04501	1315.25	0.3497
1296.979	0.09422	1435.16	0.05148	1453.51	0.05479	1499.28	0.04607	1453.51	0.05104	1315.465	0.35454
1297.195	0.08874	1435.369	0.04972	1453.718	0.05027	1499.486	0.03941	1453.718	0.04539	1315.68	0.34858
1297.411	0.08064	1435.578	0.04591	1453.925	0.04656	1499.691	0.03603	1453.925	0.04101	1315.896	0.34205
1297.627	0.08252	1435.787	0.049	1454.133	0.04768	1499.897	0.03767	1454.133	0.04327	1316.111	0.34224
1297.843	0.06853	1435.996	0.04219	1454.341	0.04061	1500.102	0.02599	1454.341	0.03487	1316.326	0.33031
1298.059	0.06599	1436.205	0.04281	1454.549	0.03891	1500.307	0.027	1454.549	0.03526	1316.541	0.32714
1298.275	0.07458	1436.414	0.0488	1454.757	0.04714	1500.513	0.03474	1454.757	0.04404	1316.756	0.33777
1298.491	0.06288	1436.623	0.04291	1454.965	0.03887	1500.718	0.02432	1454.965	0.03427	1316.971	0.3249
1298.707	0.06541	1436.831	0.04446	1455.173	0.04052	1500.923	0.02971	1455.173	0.03591	1317.186	0.32919
1298.922	0.06647	1437.04	0.04735	1455.38	0.04258	1501.129	0.03056	1455.38	0.03817	1317.401	0.329
1299.138	0.06246	1437.249	0.04601	1455.588	0.04142	1501.334	0.02969	1455.588	0.03618	1317.616	0.32378
1299.354	0.06696	1437.458	0.04952	1455.796	0.04468	1501.539	0.03367	1455.796	0.0397	1317.83	0.32919
1299.57	0.06295	1437.666	0.04869	1456.003	0.04526	1501.744	0.03233	1456.003	0.03896	1318.045	0.32863
1299.786	0.05763	1437.875	0.04446	1456.211	0.03806	1501.949	0.02676	1456.211	0.03182	1318.26	0.31819
1300.001	0.06507	1438.083	0.04952	1456.419	0.04549	1502.154	0.03419	1456.419	0.04187	1318.475	0.32695
1300.217	0.06923	1438.292	0.05313	1456.626	0.04889	1502.359	0.03817	1456.626	0.04351	1318.69	0.33068
1300.433	0.06097	1438.5	0.04807	1456.834	0.04169	1502.564	0.03511	1456.834	0.03738	1318.904	0.32322
1300.648	0.0617	1438.709	0.05014	1457.041	0.04348	1502.769	0.03314	1457.041	0.03777	1319.119	0.32285
1300.864	0.05409	1438.917	0.04611	1457.249	0.03869	1502.974	0.02882	1457.249	0.03227	1319.334	0.31372
1301.079	0.06415	1439.126	0.05251	1457.456	0.04665	1503.179	0.03688	1457.456	0.04069	1319.548	0.32658
1301.295	0.06178	1439.334	0.05158	1457.664	0.04522	1503.384	0.03632	1457.664	0.03807	1319.763	0.3236
1301.51	0.06251	1439.543	0.05117	1457.871	0.0458	1503.589	0.03592	1457.871	0.03771	1319.977	0.32285
1301.726	0.05588	1439.751	0.04797	1458.078	0.04021	1503.794	0.02941	1458.078	0.03598	1320.192	0.31353
1301.941	0.0522	1439.959	0.04591	1458.286	0.03771	1503.998	0.02697	1458.286	0.03185	1320.407	0.31073
1302.157	0.03641	1440.167	0.03693	1458.493	0.02568	1504.203	0.01201	1458.493	0.01858	1320.621	0.29396
1302.372	0.04091	1440.376	0.04147	1458.7	0.03015	1504.408	0.0185	1458.7	0.02487	1320.835	0.29694
1302.587	0.05424	1440.584	0.04869	1458.907	0.04012	1504.613	0.03266	1458.907	0.0338	1321.05	0.31018
1302.803	0.05644	1440.792	0.05065	1459.114	0.04178	1504.817	0.03257	1459.114	0.03495	1321.264	0.31297
1303.018	0.04703	1441	0.0458	1459.322	0.03592	1505.022	0.027	1459.322	0.0297	1321.479	0.30496
1303.233	0.0476	1441.208	0.04694	1459.529	0.03597	1505.226	0.02629	1459.529	0.0291	1321.693	0.30235
1303.448	0.04784	1441.416	0.04838	1459.736	0.03843	1505.431	0.03105	1459.736	0.03226	1321.907	0.30365
1303.663	0.04204	1441.624	0.04498	1459.943	0.0327	1505.635	0.02392	1459.943	0.02701	1322.121	0.29582
1303.879	0.04637	1441.832	0.04756	1460.15	0.03718	1505.84	0.02774	1460.15	0.0303	1322.336	0.30328
1304.094	0.04481	1442.04	0.04663	1460.357	0.03561	1506.044	0.02546	1460.357	0.02769	1322.55	0.29824
1304.309	0.04015	1442.248	0.04456	1460.564	0.03257	1506.249	0.02412	1460.564	0.02533	1322.764	0.29247
1304.524	0.03892	1442.456	0.04446	1460.771	0.03127	1506.453	0.0209	1460.771	0.02423	1322.978	0.29303
				1460.978	0.04058	1506.658	0.03334	1460.978	0.03203	1323.192	0.30365
				1461.184	0.03915	1506.862	0.0309	1461.184	0.03043	1323.406	0.30067
				1461.391	0.03745	1507.066	0.03082	1461.391	0.02946	1323.62	0.2947
				1461.598	0.04085	1507.27	0.0337	1461.598	0.03162	1323.834	0.3003
				1461.805	0.03888	1507.475	0.0344	1461.805	0.02939	1324.048	0.29955
				1462.012	0.03906	1507.679	0.03212	1462.012	0.03055	1324.262	0.29601
				1462.218	0.03991	1507.883	0.03172	1462.218	0.02983	1324.476	0.29508
				1462.425	0.03003	1508.087	0.02114	1462.425	0.02045	1324.69	0.28147
				1462.632	0.0345	1508.291	0.02528	1462.632	0.02625	1324.904	0.28892
				1462.838	0.03133	1508.495	0.02394	1462.838	0.02265	1325.118	0.28389
				1463.045	0.0358	1508.699	0.02949	1463.045	0.02456	1325.332	0.28706
				1463.251	0.0392	1508.903	0.03222	1463.251	0.02961	1325.545	0.29358
				1463.458	0.032	1509.107	0.02633	1463.458	0.0235	1325.759	0.28221
				1463.664	0.03876	1509.311	0.03423	1463.664	0.02981	1325.973	0.28986
				1463.871	0.03706	1509.515	0.03164	1463.871	0.02947	1326.187	0.28781
				1464.077	0.03966	1509.719	0.03421	1464.077	0.02988	1326.4	0.28986
				1464.283	0.0393	1509.923	0.03475	1464.283	0.02879	1326.614	0.28874
				1464.49	0.03009	1510.127	0.02574	1464.49	0.02243	1326.827	0.2755
				1464.696	0.03027	1510.33	0.02549	1464.696	0.02121	1327.041	0.27438
				1464.902	0.03031	1510.534	0.02368	1464.902	0.021	1327.254	0.27327
				1465.109	0.04056	1510.738	0.03737	1465.109	0.03057	1327.468	0.28669
				1465.315	0.04141	1510.941	0.03822	1465.315	0.03048	1327.681	0.28762
				1465.521	0.03743	1511.145	0.03407	1465.521	0.02826	1327.895	0.28426
				1465.727	0.03345	1511.349	0.02991	1465.727	0.02391	1328.108	0.27699
				1465.933	0.03403	1511.552	0.02794	1465.933	0.0232	1328.322	0.27289
				1466.139	0.03381	1511.756	0.02958	1466.139	0.02349	1328.535	0.27438
				1466.345	0.04043	1511.959	0.04045	1466.345	0.03006	1328.748	0.28426
				1466.551	0.03659	1512.163	0.03488	1466.551	0.02759	1328.962	0.27774
				1466.757	0.03462	1512.366	0.03417	1466.757	0.02562	1329.175	0.27215
				1466.963	0.03225	1512.57	0.03016	1466.963	0.02128	1329.388	0.26842
				1467.169	0.03404	1512.773	0.02914	1467.169	0.02057	1329.601	0.26842
				1467.375	0.03516	1512.976	0.03296	1467.375	0.02525	1329.814	0.26916
				1467.581	0.03937	1513.18	0.03616	1467.581	0.02743	1330.027	0.27327
				1467.787	0.03633	1513.383	0.03498	1467.787	0.02609	1330.24	0.27159
				1467.993	0.03383	1513.586	0.03145	1467.993	0.02313	1330.454	0.26618
				1468.198	0.03562	1513.789	0.03355	1468.198	0.0243	1330.667	0.26767
				1468.404	0.03406	1513.993	0.03346	1468.404	0.02121	1330.88	0.26189
				1468.61	0.03518	1514.196	0.03557	1468.61	0.02414	1331.092	0.26544
				1468.815	0.03536	1514.399	0.03752	1468.815	0.02507	1331.305	0.2673
				1469.021	0.03017	1514.602	0.03038	1469.021	0.01909	1331.518	0.25779
				1469.227	0.03169	1514.805	0.03108	1469.227	0.02077	1331.731	0.25817
				1469.432	0.03214	1515.008	0.03303	1469.432	0.02082	1331.944	0.25798
				1469.638	0.03568	1515.211	0.03748	1469.638	0.02538	1332.157	0.26245
				1469.843	0.0309	1515.414	0.03175	1469.843	0.01991	1332.37	0.25425
				1470.049	0.03966	1515.617	0.04357	1470.049	0.02761	1332.582	0.26693
				1470.254	0.0377	1515.82	0.04003	1470.254	0.02716	1332.795	0.26301
				1470.46	0.03614	1516.023	0.03979	1470.46	0.02457	1333.008	0.25947
				1470.665	0.03323	1516.225	0.03469	1470.665	0.02111	1333.22	0.25313
				1470.87	0.03623	1516.428	0.03836	1470.87	0.02392	1333.433	0.25742
				1471.076	0.04178	1516.631	0.04516	1471.076	0.02811	1333.646	0.26208
				1471.281	0.04209	1516.834	0.04398	1471.281	0.02829	1333.858	0.26171
				1471.486	0.03235	1517.036	0.03434	1471.486	0.02031	1334.071	0.24847
				1471.691	0.04165	1517.239	0.04365	1471.691	0.02726	1334.283	0.25854
				1471.896	0.03083	1517.442	0.03119	1471.896	0.01778	1334.496	0.24195
				1472.102	0.03933	1517.644	0.0441	1472.102	0.02636	1334.708	0.25239
				1472.307	0.02542	1517.847	0.0293	1472.307	0.01337	1334.92	0.23524
				1472.512	0.02681	1518.049	0.03453	1472.512	0.01506	1335.133	0.23729
				1472.717	0.03652	1518.252	0.04572	1472.717	0.02326	1335.345	0.24791
				1472.922	0.03335	1518.454	0.03905	1472.922	0.02018	1335.557	0.24307
				1473.127	0.03192	1518.657	0.03818	1473.127	0.01873	1335.77	0.23691
				1473.332	0.03921	1518.859	0.04436	1473.332	0.02731	1335.982	0.24586
				1473.537	0.03698	1519.061	0.03957	1473.537	0.02336	1336.194	0.23915
				1473.741	0.03649	1519.264	0.03808	1473.741	0.02316	1336.406	0.23785
				1473.946	0.03721	1519.466	0.03455	1473.946	0.02297	1336.618	0.23468
				1474.151	0.04169	1519.668	0.04057	1474.151	0.02528	1336.831	0.23673
				1474.356	0.04066	1519.87	0.0386	1474.356	0.02609	1337.043	0.23934
				1474.561	0.03964	1520.073	0.0371	1474.561	0.02552	1337.255	0.23859
				1474.765	0.03807	1520.275	0.03921	1474.765	0.02394	1337.467	0.23803
				1474.97	0.03275	1520.477	0.0302	1474.97	0.01773	1337.679	0.2302
				1475.175	0.02958	1520.679	0.02745	1475.175	0.01415	1337.891	0.22368
				1475.379	0.03553	1520.881	0.03785	1475.379	0.02123	1338.103	0.23393
				1475.584	0.02954	1521.083	0.03025	1475.584	0.01589	1338.314	0.22554
				1475.788	0.02986	1521.285	0.03439	1475.788	0.01721	1338.526	0.22964
				1475.993	0.03487	1521.487	0.03602	1475.993	0.02015	1338.738	0.23169
				1476.197	0.04284	1521.689	0.04689	1476.197	0.0266	1338.95	0.24008
				1476.402	0.03685	1521.891	0.03945	1476.402	0.02215	1339.162	0.233
				1476.606	0.03515	1522.093	0.03623	1476.606	0.02083	1339.373	0.23113
				1476.811	0.02822	1522.294	0.02863	1476.811	0.01223	1339.585	0.22144
				1477.015	0.03176	1522.496	0.03449	1477.015	0.01618	1339.797	0.22778
				1477.219	0.04227	1522.698	0.04552	1477.219	0.02489	1340.008	0.23971
				1477.424	0.0391	1522.9	0.04277	1477.424	0.02332	1340.22	0.23281
				1477.628	0.03298	1523.101	0.03564	1477.628	0.01673	1340.432	0.22591
				1477.832	0.03021	1523.303	0.03274	1477.832	0.01341	1340.643	0.22032
				1478.036	0.03039	1523.505	0.03312	1478.036	0.0146	1340.855	0.22181
				1478.24	0.03742	1523.706	0.03961	1478.24	0.0203	1341.066	0.22946
				1478.445	0.02566	1523.908	0.02637	1478.445	0.0082	1341.278	0.21119
				1478.649	0.03684	1524.109	0.03708	1478.649	0.01942	1341.489	0.22517
				1478.853	0.03582	1524.311	0.03919	1478.853	0.01785	1341.7	0.22554
				1479.057	0.0305	1524.512	0.0366	1479.057	0.01377	1341.912	0.22181
				1479.261	0.03162	1524.714	0.03479	1479.261	0.01572	1342.123	0.21771
				1479.465	0.03368	1524.915	0.04175	1479.465	0.01803	1342.334	0.21976
				1479.669	0.0281	1525.116	0.03227	1479.669	0.01132	1342.546	0.21156
				1479.872	0.03231	1525.318	0.03813	1479.872	0.01465	1342.757	0.21659
				1480.076	0.03142	1525.519	0.03616	1480.076	0.01371	1342.968	0.21324
				1480.28	0.03254	1525.72	0.03655	1480.28	0.01389	1343.179	0.2138
				1480.484	0.03218	1525.921	0.03802	1480.484	0.01534	1343.39	0.21398
				1480.688	0.03277	1526.123	0.03966	1480.688	0.01603	1343.601	0.21305
				1480.891	0.03336	1526.324	0.03957	1480.891	0.01672	1343.812	0.21454
				1481.095	0.03287	1526.525	0.0398	1481.095	0.01615	1344.023	0.21212
				1481.299	0.03412	1526.726	0.04128	1481.299	0.01759	1344.234	0.21193
				1481.502	0.04182	1526.927	0.04996	1481.502	0.02217	1344.445	0.21939
				1481.706	0.03503	1527.128	0.04236	1481.706	0.01709	1344.656	0.20988
				1481.909	0.03145	1527.329	0.0393	1481.909	0.01478	1344.867	0.20317
				1482.113	0.03459	1527.53	0.0425	1482.113	0.01722	1345.078	0.20858
				1482.316	0.04162	1527.731	0.04961	1482.316	0.0213	1345.289	0.21697
				1482.52	0.03361	1527.932	0.03966	1482.52	0.01522	1345.5	0.20466
				1482.723	0.03863	1528.133	0.04693	1482.723	0.01867	1345.71	0.20988
				1482.927	0.0376	1528.333	0.04685	1482.927	0.01911	1345.921	0.20802
				1483.13	0.03604	1528.534	0.04379	1483.13	0.0193	1346.132	0.20504
				1483.333	0.03113	1528.735	0.04025	1483.333	0.01372	1346.343	0.19814
				1483.537	0.03118	1528.936	0.03672	1483.537	0.01203	1346.553	0.19721
				1483.74	0.03056	1529.136	0.03946	1483.74	0.01184	1346.764	0.19572
				1483.943	0.02282	1529.337	0.03154	1483.943	0.00425	1346.974	0.18453
				1484.146	0.0328	1529.538	0.04085	1484.146	0.01485	1347.185	0.19665
				1484.35	0.04788	1529.738	0.06143	1484.35	0.03009	1347.395	0.21883
				1484.553	0.03773	1529.939	0.04756	1484.553	0.01862	1347.606	0.20504
				1484.756	0.03926	1530.139	0.04967	1484.756	0.02019	1347.816	0.20541
				1484.959	0.0334	1530.34	0.04175	1484.959	0.01511	1348.027	0.19646
[truncated: 19 more rows]
