# Supplementary material for: Circular dichroism of quantum defects in carbon nanotubes created by photocatalytic oxygen functionalization
Source: Nat Commun. 2025 Jun 2;16:5107. doi: 10.1038/s41467-025-60342-y (PMC12130195; doi:10.1038/s41467-025-60342-y)
Supplement: Supplementary file 6 — Source Data [file 41467_2025_60342_MOESM6_ESM.zip › Raw data Manuscript and SI/Figure_2b.txt]

Wavelength (nm)	pristine	20 min funct	45 min funct
938.815	16.19439	0	0
939.053	56.33799	47.65933	62.59352
939.29	42.21339	33.41333	42.06554
939.527	30.50484	17.35421	19.18189
939.764	21.02649	7.51152	4.37482
940	34.77939	27.1969	33.65243
940.237	32.17749	19.94439	23.22018
940.474	36.26619	24.08868	27.59499
940.711	29.76144	16.05912	16.15317
940.948	35.52279	22.79359	27.25847
941.185	38.12469	22.53457	29.27761
941.422	39.98319	27.71493	34.99853
941.658	32.54919	15.02305	18.50884
941.895	39.05394	29.52806	32.97938
942.132	28.46049	7.51152	9.42268
942.369	39.61149	24.08868	30.96024
942.605	48.16059	36.78057	44.08468
942.842	43.14264	31.08217	40.04639
943.079	38.12469	22.01654	24.22975
943.315	41.09829	27.1969	29.95066
943.552	42.21339	25.38377	29.95066
943.789	55.96629	48.17736	53.84389
944.025	57.45309	49.73147	58.55523
944.262	54.66534	44.29209	58.55523
944.498	58.93989	49.47245	58.2187
944.735	59.49744	51.28558	57.88218
944.971	55.22289	45.06915	53.17084
945.208	50.94834	41.18387	43.74816
945.444	53.55024	39.62977	47.44993
945.681	55.96629	41.96093	57.54566
945.917	62.84274	55.68889	61.24742
946.153	67.30314	60.61023	68.65096
946.39	65.25879	59.05612	67.64138
946.626	58.38234	52.58067	54.18041
946.862	72.87864	66.82667	77.40059
947.099	60.05499	47.65933	57.54566
947.335	66.37389	58.7971	67.97791
947.571	77.15319	74.07917	85.14065
947.807	73.25034	68.89881	80.09278
948.044	70.09089	66.56765	72.68925
948.28	63.58614	54.91183	56.87261
948.516	65.07294	57.243	66.63181
948.752	70.46259	63.45943	69.66053
948.988	76.22394	74.07917	79.08321
949.224	78.82584	72.78408	83.1215
949.46	74.73714	67.08568	79.41974
949.696	70.64844	60.61023	63.93962
949.932	80.49849	75.37426	81.10236
950.168	87.18909	82.10873	92.54418
950.404	86.63154	84.43989	92.20766
950.64	86.63154	79.77757	84.13108
950.876	90.34854	85.73498	89.17894
951.112	82.91454	76.66935	77.40059
951.348	89.79099	87.80713	87.83284
951.584	103.54389	101.79411	109.70692
951.819	110.79204	110.85974	120.13918
952.055	94.06554	87.80713	88.84242
952.291	92.57874	86.77106	84.13108
952.527	96.85329	87.80713	86.82327
952.763	94.43724	82.36775	83.1215
952.998	103.17219	95.05964	96.24595
953.234	122.87229	121.22046	125.18704
953.47	129.19119	127.95493	137.30192
953.705	127.14684	124.32868	134.94625
953.941	112.83639	106.71545	101.96686
954.176	123.05814	117.85323	116.77393
954.412	123.61569	117.59421	114.75479
954.648	142.20069	141.16485	146.38807
954.883	147.40449	145.05013	153.11856
955.119	143.12994	138.57467	140.66716
955.354	142.75824	139.61075	140.66716
955.59	153.72339	150.23049	158.50295
955.825	152.05074	146.34522	146.05155
956.06	154.28094	145.30914	141.67673
956.296	154.46679	147.89932	145.04197
956.531	172.68009	164.99452	170.95435
956.767	179.18484	174.8372	176.00221
957.002	177.14049	170.69292	162.87776
957.237	176.76879	169.91586	165.90648
957.472	180.67164	173.80113	172.30044
957.708	192.00849	189.60124	182.7327
957.943	201.67269	202.0341	192.4919
958.178	207.61989	204.62428	201.24153
958.413	214.68219	207.7325	206.62592
958.648	211.52274	205.91937	196.86672
958.884	216.54069	213.4309	197.53977
959.119	225.08979	221.71948	211.00074
959.354	231.96624	229.231	221.76952
959.589	240.14363	237.51958	229.17305
959.824	250.55123	246.58521	240.9514
960.059	253.15313	248.39834	242.2975
960.294	265.04753	254.09674	251.38365
960.529	269.69378	264.45746	253.06628
960.764	274.89758	273.52309	256.43152
960.999	285.67688	281.81167	269.89249
961.234	297.19958	289.84123	273.25773
961.468	297.01373	286.21498	270.56554
961.703	312.99683	305.38232	295.46834
961.938	311.13833	298.12981	276.9595
962.173	334.92713	323.51358	309.93888
962.408	336.04223	322.73653	306.57364
962.642	347.37908	337.24154	323.73638
962.877	364.10558	356.6679	337.53388
963.112	381.76133	373.50407	357.05229
963.347	395.14253	389.82221	369.16716
963.581	384.36323	373.76309	336.86083
963.816	402.39068	389.82221	360.081
964.051	424.50683	408.73053	381.61856
964.285	449.22488	442.6619	419.64581
964.52	462.60608	451.72753	426.37629
964.754	469.48253	459.23906	429.06849
964.989	485.65148	475.5572	448.92342
965.223	487.32413	469.8588	430.41458
965.458	514.82993	500.68195	464.40354
965.692	544.93763	534.09528	501.08469
965.927	547.53953	528.91492	490.31591
966.161	549.02633	526.84278	479.54713
966.395	572.07173	545.49208	497.38292
966.63	591.58598	566.21353	513.87261
966.864	613.33043	590.56123	537.09279
967.098	645.48248	623.97456	572.76436
967.333	647.15513	618.27616	556.6112
967.567	672.80243	644.95502	584.54271
967.801	713.50357	693.90944	633.00221
968.035	728.92912	699.86686	640.06922
968.27	754.94812	728.61786	665.9816
968.504	766.09912	731.46706	661.27025
968.738	790.81717	754.51967	676.07732
968.972	824.64187	792.33631	716.12372
969.206	839.50987	798.55275	715.78719
969.44	872.21947	828.33982	744.39176
969.674	907.53097	864.60236	777.70766
969.908	930.57637	884.54675	791.16864
970.142	949.34722	897.49765	801.26436
970.376	977.59642	917.18303	813.71576
970.61	1001.38522	934.53724	821.79235
970.844	1037.99767	973.13093	856.45435
971.078	1066.43272	991.78023	873.95361
971.312	1108.62067	1038.40349	916.35568
971.546	1151.92371	1082.69558	959.09426
971.779	1178.12856	1100.56783	964.81518
972.013	1219.94481	1143.30581	1004.52504
972.247	1262.87616	1182.15852	1041.54272
972.481	1310.26791	1229.29981	1087.64655
972.714	1351.15491	1264.00824	1117.59721
972.948	1379.03241	1283.43459	1124.3277
973.182	1418.80431	1316.84793	1147.8844
973.415	1458.57621	1349.22519	1174.46982
973.649	1502.25096	1388.85495	1207.11267
973.883	1543.50966	1420.45516	1232.352
974.116	1579.37871	1449.7242	1243.4573
974.35	1637.7356	1505.67211	1300.32991
974.583	1683.26885	1544.78384	1328.59795
974.817	1737.90875	1594.77433	1370.66349
975.05	1792.17695	1643.21071	1418.11341
975.284	1842.35645	1683.87655	1447.72755
975.517	1881.75665	1716.25381	1466.23639
975.751	1939.37015	1764.17215	1512.00369
975.984	1988.2487	1805.09701	1541.95436
976.217	2043.07444	1856.64161	1585.02947
976.451	2100.13039	1904.04192	1620.70104
976.684	2146.22119	1940.04543	1643.58469
976.917	2211.45454	1999.87861	1698.10163
977.151	2277.80299	2061.78393	1756.32034
977.384	2323.33624	2088.20377	1770.45436
977.617	2369.79874	2123.68925	1790.30929
977.85	2437.63399	2189.99788	1848.19147
978.083	2509.74378	2257.86062	1910.11194
978.316	2571.07428	2309.92325	1947.12962
978.55	2636.49348	2367.16625	2000.63698
978.783	2699.49663	2420.52397	2040.68337
979.016	2742.42798	2449.01596	2052.46172
979.249	2802.82923	2497.97038	2089.4794
979.482	2861.00028	2548.99694	2125.15097
979.715	2927.53458	2607.01699	2174.95657
979.948	2992.21037	2663.48293	2222.06997
980.181	3056.51447	2716.32262	2258.4146
980.414	3123.97802	2776.93285	2308.55672
980.646	3189.95477	2831.84468	2359.03536
980.879	3258.34757	2892.45492	2412.2062
981.112	3304.25252	2921.72396	2416.24449
981.345	3364.46792	2970.93739	2453.93522
981.578	3426.72766	3022.22297	2490.95289
981.811	3496.79311	3091.3808	2550.85422
982.043	3561.84061	3143.70245	2593.25628
982.276	3625.21546	3194.72902	2633.30267
982.509	3696.76771	3255.59827	2679.74302
982.741	3752.15101	3301.44447	2713.73198
982.974	3822.95986	3364.9039	2767.91239
983.207	3875.1837	3400.13036	2790.12299
983.439	3943.5765	3460.74059	2835.21725
983.672	3999.88905	3505.2917	2867.86011
983.904	4069.2111	3568.49211	2917.32918
984.137	4129.98405	3621.84983	2960.06777
984.369	4195.2174	3677.02068	3001.12373
984.602	4254.3177	3725.9751	3046.21799
984.834	4315.46234	3781.92301	3086.93743
985.067	4361.92484	3815.85438	3105.78279
985.299	4422.32609	3863.25468	3139.0987
985.531	4469.34614	3901.07132	3161.98235
985.764	4533.09269	3954.17003	3207.74965
985.996	4601.11379	4021.51473	3272.69884
986.228	4639.21304	4042.23618	3271.01622
986.461	4684.74629	4078.75773	3295.91902
986.693	4741.98808	4125.89902	3334.28279
986.925	4789.93738	4168.37798	3365.24303
987.157	4844.39143	4212.41106	3393.17455
987.389	4881.56143	4238.31287	3406.63552
987.621	4944.19288	4296.59194	3460.81593
987.854	4977.64588	4317.05436	3470.91166
988.086	5034.14428	4368.85798	3510.95805
988.318	5064.06613	4387.24826	3519.70768
988.55	5105.51068	4415.48123	3535.1878
988.782	5158.29208	4468.57994	3585.32992
989.014	5192.30262	4492.92764	3592.39693
989.246	5233.56132	4531.52133	3630.7607
989.478	5268.87282	4560.27234	3644.5582
989.71	5291.36067	4576.07244	3645.23125
989.941	5336.89392	4618.81043	3682.92197
990.173	5367.18747	4644.45322	3706.8152
990.405	5399.89707	4669.57797	3723.97793
990.637	5426.28777	4692.11255	3736.09281
990.869	5459.92662	4725.52588	3760.99561
991.1	5483.52957	4744.4342	3783.20621
991.332	5517.16842	4772.40815	3803.73419
991.564	5518.84107	4764.63761	3782.86969
991.796	5537.42607	4778.36557	3788.5906
992.027	5548.94877	4789.76236	3795.99414
992.259	5584.07442	4826.54293	3829.98309
992.49	5595.22542	4830.68722	3832.33876
992.722	5603.40282	4836.1266	3825.9448
992.954	5619.20007	4854.25786	3848.1554
993.185	5636.85581	4871.35306	3857.91461
993.417	5626.81991	4859.43823	3843.78059
993.648	5634.06806	4865.13662	3841.76144
993.879	5640.94451	4872.64815	3852.86674
994.111	5647.26341	4885.59905	3863.299
994.342	5637.78506	4875.23833	3853.87632
994.574	5632.58126	4871.87109	3841.76144
994.805	5626.81991	4863.84153	3838.73272
995.036	5617.34157	4853.99885	3823.92565
995.268	5616.96987	4859.95626	3838.05967
995.499	5611.95192	4859.17921	3832.33876
995.73	5584.07442	4830.94624	3801.71505
995.961	5563.44507	4807.89363	3774.7931
996.192	5540.02797	4788.20825	3757.29384
996.424	5536.86852	4798.30996	3772.10091
996.655	5513.07972	4778.10655	3759.31299
996.886	5496.91077	4763.0835	3743.15982
997.117	5468.28987	4743.65714	3726.67013
997.348	5441.34162	4722.67668	3701.43081
997.579	5415.32262	4701.69621	3691.33508
997.81	5401.38387	4696.77487	3693.35422
998.041	5368.11672	4671.3911	3666.7688
998.272	5325.18537	4630.72526	3624.70327
998.503	5290.24557	4604.0464	3607.54053
998.734	5265.89922	4589.54139	3594.41608
998.965	5231.51697	4565.4527	3583.31078
999.196	5187.28467	4526.59999	3544.27396
999.426	5149.74298	4495.51782	3525.09207
999.657	5131.90138	4494.22273	3536.5339
999.888	5081.53603	4452.52082	3501.53537
1000.119	5027.08198	4404.08444	3449.3741
1000.349	4982.10628	4367.30387	3422.11564
1000.58	4942.33438	4338.29385	3399.90503
1000.811	4893.08413	4298.40506	3371.30047
1001.041	4860.93208	4277.94263	3358.84907
1001.272	4806.84973	4235.72269	3329.23493
1001.503	4759.82968	4198.6831	3295.24597
1001.733	4700.35769	4147.1385	3252.84391
1001.964	4644.04514	4097.92507	3201.01917
1002.194	4591.63544	4058.2953	3173.08765
1002.425	4544.61539	4024.62295	3148.8579
1002.655	4498.15289	3991.98667	3132.03169
1002.886	4448.90264	3955.46512	3103.0906
1003.116	4408.01564	3931.11742	3099.38883
1003.346	4353.18989	3886.82533	3059.00591
1003.577	4290.00089	3833.46761	3013.57513
1003.807	4238.3346	3792.80177	2982.6149
1004.037	4165.66725	3729.60135	2927.08839
1004.268	4124.03685	3700.07329	2914.63699
1004.498	4069.5828	3660.70255	2887.37852
1004.728	4012.7127	3616.66947	2851.03389
1004.958	3952.1256	3564.86585	2808.29531
1005.188	3892.46775	3518.2426	2768.58544
1005.418	3835.4118	3472.65542	2735.60606
1005.649	3791.55121	3441.05521	2716.08765
1005.879	3743.60191	3410.23206	2705.99192
1006.109	3677.81101	3353.5071	2655.51327
1006.339	3620.19751	3307.6609	2618.83212
1006.569	3565.55761	3260.00157	2585.17969
1006.799	3506.82901	3221.14886	2551.86379
1007.029	3457.20706	3180.48302	2529.31666
1007.259	3409.25776	3147.32871	2507.10606
1007.489	3357.77732	3108.99403	2476.81887
1007.718	3301.09307	3060.03961	2439.12815
1007.948	3250.72772	3024.81316	2414.8984
1008.178	3179.73302	2953.8422	2350.62226
1008.408	3137.91677	2927.42236	2340.19
1008.638	3081.97592	2887.79259	2308.55672
1008.867	3039.78797	2854.63828	2288.70178
1009.097	2988.86507	2813.19538	2258.75112
1009.327	2920.84398	2749.73595	2194.47498
1009.556	2884.60323	2730.3096	2193.46541
1009.786	2840.37093	2696.37823	2168.89913
1010.016	2788.89048	2653.12221	2137.60237
1010.245	2741.12703	2613.49244	2107.98823
1010.475	2692.80603	2577.48893	2080.39324
1010.704	2660.28228	2558.83963	2076.69147
1010.934	2594.67723	2495.12118	2016.79015
1011.163	2550.25908	2458.59963	1986.16644
1011.393	2505.65508	2421.56004	1959.24449
1011.622	2458.63504	2381.93028	1929.29383
1011.851	2416.81879	2348.77596	1903.04493
1012.081	2374.63084	2311.73638	1878.14213
1012.31	2338.20424	2285.05751	1863.33506
1012.539	2302.33519	2260.70981	1847.51842
1012.769	2280.59074	2251.9032	1859.29677
1012.998	2223.16309	2192.32904	1796.0302
1013.227	2179.86004	2155.03044	1769.44478
1013.456	2137.11454	2113.32853	1729.06187
1013.686	2090.46619	2069.03643	1692.04419
1013.915	2067.79249	2057.38062	1686.99633
1014.144	2051.25184	2051.16419	1702.13992
1014.373	2015.19695	2022.15416	1672.86231
1014.602	1975.9826	1987.18672	1646.94994
1014.831	1937.3258	1950.92419	1611.27836
1015.06	1899.4124	1919.06497	1586.03904
1015.289	1878.2255	1904.55995	1579.9816
1015.518	1838.8253	1865.1892	1546.6657
1015.747	1817.6384	1846.28088	1537.24302
1015.976	1802.58455	1844.72678	1550.70399
1016.205	1772.84855	1817.27086	1520.08028
1016.434	1744.59935	1791.36905	1500.56187
1016.662	1715.4209	1766.2443	1479.02431
1016.891	1699.0661	1755.62456	1480.37041
1017.12	1669.7018	1727.6506	1454.79456
1017.349	1635.69125	1698.12254	1432.58396
1017.577	1617.6638	1681.54538	1421.14213
1017.806	1602.0524	1669.11252	1422.1517
1018.035	1578.07776	1647.61402	1396.91238
1018.263	1548.52761	1619.12203	1376.3844
1018.492	1531.61526	1607.46621	1370.32696
1018.721	1501.32171	1573.53484	1330.95362
1018.949	1480.32066	1554.62652	1321.86746
1019.178	1473.44421	1553.59045	1336.00148
1019.406	1443.33651	1521.47221	1294.60899
1019.635	1428.84021	1509.29836	1294.27247
1019.863	1414.71561	1497.90157	1285.52284
1020.091	1395.38721	1478.73423	1266.67748
1020.32	1383.49281	1471.99976	1265.6679
1020.548	1367.13801	1459.04885	1250.86083
1020.776	1342.79166	1429.00276	1230.33285
1021.005	1339.63221	1429.26177	1238.40943
1021.233	1327.73781	1422.78632	1234.37114
1021.461	1303.01976	1396.88451	1211.82401
1021.689	1289.63856	1387.04183	1204.757
1021.918	1267.33656	1362.95314	1183.55597
1022.146	1266.40731	1367.09743	1193.31518
1022.374	1250.79591	1348.44813	1178.17158
1022.602	1238.71566	1338.08741	1172.45067
1022.83	1218.27216	1315.29382	1156.97055
1023.058	1201.35981	1303.638	1140.81739
1023.286	1170.32286	1265.82136	1098.41532
1023.514	1165.86246	1265.04431	1101.10752
1023.742	1168.27851	1273.07387	1122.9816
1023.97	1162.14546	1269.1886	1120.96245
1024.198	1140.21516	1242.76875	1091.34831
1024.426	1131.48022	1234.73919	1086.30045
1024.654	1124.60377	1231.11294	1090.33874
1024.882	1107.69142	1209.61444	1073.51253
1025.109	1101.55837	1210.13248	1075.8682
1025.337	1089.47812	1198.73568	1060.05155
1025.565	1074.98182	1181.38147	1048.94625
1025.793	1064.94592	1171.53878	1042.21577
1026.02	1066.99027	1180.86343	1060.05155
1026.248	1057.14022	1172.83387	1047.60015
1026.476	1048.03357	1161.43708	1034.47571
1026.703	1043.75902	1155.47966	1040.19662
1026.931	1035.20992	1149.00421	1032.45656
1027.158	1024.80232	1137.60741	1027.74522
1027.386	1016.62492	1133.98116	1023.3704
1027.613	995.62387	1105.48917	995.43889
1027.841	994.13707	1107.82033	1001.1598
1028.068	983.54362	1097.71863	991.73712
1028.296	980.57002	1094.09238	997.79456
1028.523	976.48132	1097.71863	1000.48675
1028.75	958.63972	1076.47915	976.59353
1028.978	959.38312	1082.43656	990.72755
1029.205	949.53307	1075.96111	983.99706
1029.432	948.78967	1072.59388	982.98749
1029.66	944.88682	1068.7086	984.33359
1029.887	923.32822	1045.65599	956.40207
1030.114	912.36307	1034.00018	947.31591
1030.341	907.34512	1029.07884	944.96024
1030.568	916.82347	1042.54778	969.86304
1030.795	911.24797	1040.21662	970.53609
1031.022	901.39792	1030.37393	962.12298
1031.249	887.27332	1015.09186	943.95067
1031.476	879.46762	1009.13445	936.21061
1031.703	874.44967	1005.76721	936.54713
1031.93	879.65347	1009.9115	955.72902
1032.157	867.38737	1001.62292	944.96024
1032.384	855.49297	995.14747	931.16275
1032.611	848.43067	986.08184	923.42269
1032.838	843.22687	976.75719	920.39397
1033.065	838.20892	977.53424	926.78793
1033.292	837.46552	981.41951	935.53756
1033.518	830.21737	974.42602	928.47055
1033.745	819.06637	964.0653	917.70177
1033.972	814.60597	960.69806	920.39397
1034.198	804.01252	950.85538	913.66348
1034.425	803.64082	953.18654	916.01915
1034.652	799.36627	951.1144	916.35568
1034.878	783.75487	933.24215	900.20251
1035.105	782.26807	933.76018	901.21208
1035.331	776.87842	928.83884	899.86599
1035.558	774.83407	929.35688	910.29824
1035.784	762.56797	916.40597	895.15465
1036.011	771.67462	931.17	911.64434
1036.237	761.26702	922.88142	905.25037
1036.464	751.78867	913.29776	898.51989
1036.69	741.75277	902.67801	888.76068
1036.916	738.40747	902.15998	895.82769
1037.143	741.93862	908.37641	905.25037
1037.369	736.54897	907.34034	904.57733
1037.595	715.91962	883.76969	879.67453
1037.821	721.68097	891.28122	892.12593
1038.048	699.75067	866.41548	864.86746
1038.274	704.95447	879.10737	884.72239
1038.5	683.02418	850.8744	850.06039
1038.726	679.30718	852.42851	853.08911
1038.952	687.48457	862.53021	873.28057
1039.178	676.14773	851.13342	861.83874
1039.404	666.29768	840.25466	852.75258
1039.63	670.38638	848.28422	863.85789
1039.856	658.86368	834.55626	853.42563
1040.082	651.98723	830.41197	847.70472
1040.308	645.29663	825.23161	846.69515
1040.534	646.04003	827.04473	853.42563
1040.76	637.67678	822.38241	850.73344
1040.986	633.77393	815.38892	848.04124
1041.211	627.45503	812.2807	848.71429
1041.437	613.51628	799.84784	833.5707
1041.663	604.96718	790.00515	822.4654
1041.888	610.72853	801.91998	841.64728
1042.114	599.20583	785.86086	823.47497
1042.34	594.93128	783.5297	822.80192
1042.565	595.30298	786.3789	826.84021
1042.791	599.76338	799.3298	841.98381
1043.017	587.12558	781.71657	826.84021
1043.242	579.87743	773.68701	823.81149
1043.468	565.19528	756.3328	800.92784
1043.693	565.56698	764.10334	811.02357
1043.919	575.78873	778.34933	834.24375
1044.144	564.63773	769.02468	825.83064
1044.369	553.67258	754.00164	809.67747
1044.595	542.33573	744.41797	800.25479
1044.82	541.40648	741.05073	802.27394
1045.045	543.82253	750.6344	816.74448
1045.271	523.19318	723.95554	785.78425
1045.496	532.85738	743.12288	812.03314
1045.721	528.76868	738.20153	810.014
1045.946	517.61768	724.47357	800.59132
1046.171	513.71483	722.40143	799.58174
1046.397	513.71483	726.80474	803.62004
1046.622	499.59023	712.29972	786.4573
1046.847	502.93553	718.77518	795.54345
1047.072	494.20058	712.04071	792.85126
1047.297	490.11188	710.74562	795.87998
1047.522	487.50998	708.67347	797.22607
1047.747	485.83733	706.08329	798.90869
1047.972	482.86373	705.56525	802.27394
1048.196	478.40333	701.939	797.89912
1048.421	473.38538	701.42096	804.62961
1048.646	481.56278	714.11285	820.78277
1048.871	463.90703	698.05373	807.65833
1049.096	458.70323	687.17497	800.59132
1049.32	456.28718	694.42748	808.33138
1049.545	460.19003	704.52918	825.15759
1049.77	444.02108	686.91595	806.98528
1049.995	450.15413	694.68649	821.45582
1050.219	443.64938	696.2406	823.13844
1050.444	440.30408	692.09631	818.09058
1050.668	426.92288	680.4405	811.02357
1050.893	423.02003	680.4405	811.36009
1051.117	421.16153	679.14541	816.40796
1051.342	406.29353	662.05022	797.5626
1051.566	415.21433	679.66345	823.81149
1051.791	437.88803	710.74562	866.8866
1052.015	419.67473	693.13239	846.0221
1052.239	416.70113	695.46355	854.77173
1052.464	404.99258	685.62086	846.69515
1052.688	396.62933	680.18148	846.35862
1052.912	396.44348	684.58479	851.06996
1053.137	398.30198	685.36184	856.45435
1053.361	389.19533	681.21755	857.46392
1053.585	378.23018	668.52567	846.35862
1053.809	373.21223	665.93549	848.04124
1054.033	377.85848	680.4405	870.9249
1054.257	383.80568	692.61435	888.42416
1054.481	385.66418	698.57177	895.15465
1054.706	367.45088	684.32577	877.65538
1054.93	360.20273	676.81425	872.94404
1055.154	361.13198	682.25363	891.11635
1055.377	363.73388	693.65042	912.65391
1055.601	355.74233	690.02417	910.97129
1055.596	379.12305	735.43425	959.78156
1055.829	372.62795	732.5855	961.12706
1056.061	375.22599	738.28301	974.91842
1056.294	363.90596	730.25469	973.23655
1056.526	365.57613	738.80097	993.7554
1056.758	362.79252	742.94461	1003.1739
1056.991	367.43187	750.97293	1020.329
1057.223	354.44168	746.31132	1016.29251
1057.455	360.93678	761.33204	1033.78399
1057.688	343.12165	746.82928	1022.01088
1057.92	352.40036	765.47569	1055.31197
1058.152	359.26661	778.68357	1078.18545
1058.384	350.7302	780.75539	1084.91294
1058.617	342.37936	776.35276	1085.92207
1058.849	343.12165	785.15801	1101.05893
1059.081	339.2246	789.04268	1115.18666
1059.313	351.84364	812.86865	1154.20613
1059.545	351.47249	821.15594	1170.68848
1059.777	347.76101	824.26368	1179.43423
1060.009	345.53412	836.17666	1197.59846
1060.241	347.38986	844.20498	1215.76269
1060.473	335.88426	845.24089	1219.79919
1060.705	329.76031	842.39213	1226.52668
1060.937	328.27572	850.67943	1244.35454
1061.169	330.87376	861.5565	1273.28276
1061.401	333.10065	880.72087	1296.49261
1061.633	334.02852	896.00056	1322.05709
1061.865	329.76031	899.62626	1337.19395
1062.097	321.78062	894.70567	1336.85758
1062.329	332.17278	920.86244	1379.24079
1062.56	320.11046	913.09311	1377.55891
1062.792	320.85275	931.22156	1406.82351
1063.024	329.94589	957.89629	1451.89772
1063.256	324.74981	964.37074	1464.67995
1063.487	319.55373	967.47847	1475.78032
1063.719	307.67699	966.18358	1485.53518
1063.951	307.67699	981.98123	1508.74504
1064.182	309.16158	999.33276	1543.05525
1064.414	313.05864	1015.90734	1572.65623
1064.646	311.38847	1031.18704	1605.62094
1064.877	304.15108	1039.21536	1617.39406
1065.109	296.17139	1041.80513	1636.56741
1065.34	304.52223	1068.73884	1680.6325
1065.572	307.67699	1088.42116	1719.31558
1065.803	307.12026	1097.22641	1739.83444
1066.035	300.06844	1112.76509	1765.39892
1066.266	301.73861	1134.26025	1797.69088
1066.497	291.53203	1137.88594	1819.21886
1066.729	297.28483	1158.60418	1853.86546
1066.96	301.92419	1184.76095	1908.02178
1067.191	307.12026	1211.95363	1948.05037
1067.423	286.15038	1200.29962	1950.40499
1067.654	282.06775	1212.21261	1972.94209
1067.885	281.51103	1232.93084	2011.96155
1068.116	276.31495	1242.772	2038.87153
1068.348	280.21201	1271.51855	2083.60936
1068.579	295.05794	1307.51648	2146.8478
1068.81	297.09926	1337.8169	2193.94026
1069.041	293.57335	1346.88113	2219.16836
1069.272	273.71691	1343.25544	2228.58685
1069.503	277.61397	1373.29688	2280.72492
1069.734	272.97461	1393.49715	2321.76263
1069.965	286.15038	1428.45917	2381.30095
1070.196	288.37727	1458.50061	2429.7389
1070.427	282.99562	1468.60075	2454.96701
1070.658	277.24282	1489.31899	2498.69571
1070.889	280.9543	1518.58349	2555.20666
1071.12	273.90249	1534.38114	2588.84413
1071.351	271.11887	1551.21471	2625.50897
1071.582	267.22182	1571.67397	2672.26505
1071.813	279.84086	1614.14634	2734.83074
1072.043	280.9543	1647.03654	2788.65069
1072.274	270.37658	1656.10077	2820.60628
1072.505	267.03624	1683.03447	2867.36236
1072.736	267.40739	1709.96818	2917.48219
1072.966	272.23232	1745.96611	2982.06613
1073.197	275.75823	1776.26652	3037.23157
1073.428	275.75823	1807.86183	3095.42439
1073.658	274.08806	1834.53656	3143.1896
1073.889	265.36607	1854.73683	3188.2638
1074.12	263.32476	1880.11667	3239.39275
1074.35	265.73722	1914.30176	3299.9402
1074.581	269.63428	1945.89706	3360.82401
1074.811	269.26313	1982.41295	3428.09895
1075.042	275.01593	2014.78519	3487.97364
1075.272	266.10837	2044.0497	3545.83009
1075.503	265.1805	2073.83216	3603.35016
1075.733	265.9228	2110.60702	3665.91585
1075.963	264.4382	2140.13051	3722.76317
1076.194	266.66509	2179.75413	3794.74735
1076.424	269.81985	2208.2417	3853.94929
1076.654	259.05655	2236.98825	3909.78749
1076.885	267.59296	2280.23756	3983.45354
1077.115	254.4172	2305.09944	4037.60986
1077.345	268.89198	2356.37707	4123.04903
1077.575	259.61327	2385.12362	4181.24185
1077.806	263.51033	2422.67542	4250.53504
1078.036	267.77854	2469.8094	4335.63783
1078.266	271.11887	2515.64849	4410.64938
1078.496	274.27363	2563.30043	4493.73393
1078.726	253.86047	2570.81079	4522.32578
1078.956	259.4277	2620.27558	4611.80144
1079.186	268.52083	2667.15058	4689.84037
1079.416	281.13988	2727.75141	4793.78014
1079.646	277.05725	2765.56219	4862.40058
1079.876	271.30445	2798.97034	4932.36651
1080.106	275.57265	2844.55046	5011.41456
1080.336	260.72672	2866.3046	5062.20713
1080.566	274.64478	2926.90544	5165.47416
1080.796	286.15038	2989.57809	5272.10493
1081.026	274.83036	3007.18859	5315.83364
1081.255	257.57196	3035.15821	5372.00821
1081.485	261.84016	3083.3281	5451.72901
1081.715	264.25263	3129.42617	5539.5228
1081.945	270.56215	3178.373	5624.6256
1082.174	278.54184	3236.12508	5730.24724
1082.404	267.77854	3250.88682	5771.28495
1082.634	267.96411	3306.82605	5863.78799
1082.863	288.93399	3376.49111	5975.46438
1083.093	279.65529	3413.007	6051.14869
1083.323	286.33596	3460.65893	6130.53311
1083.552	273.16019	3493.03118	6196.79892
1083.782	271.49002	3529.80604	6267.77398
1084.011	282.25332	3595.58643	6375.41388
1084.241	275.01593	3621.22525	6432.2612
1084.47	278.54184	3677.68243	6527.45523
1084.7	288.00612	3730.77291	6620.29464
1084.929	283.73792	3778.68382	6706.07018
1085.158	275.38708	3807.94833	6766.954
1085.388	270.191	3852.75151	6850.7113
1085.617	261.84016	3883.82886	6913.61336
1085.846	268.52083	3942.87583	7015.19851
1086.076	265.55165	3981.98149	7087.85544
1086.305	275.9438	4043.61824	7197.84996
1086.534	289.11957	4102.14725	7299.09874
1086.763	277.4284	4141.77087	7372.09205
1086.992	284.85136	4195.12032	7461.56771
1087.222	289.86187	4251.05956	7563.82561
1087.451	303.40878	4308.29368	7662.04702
1087.68	302.10976	4361.90211	7754.88643
1087.909	293.9445	4389.87172	7814.76112
1088.138	289.67629	4437.52366	7902.21854
1088.367	289.30514	4476.37035	7972.85722
1088.596	289.86187	4531.79162	8068.38763
1088.825	289.11957	4571.15627	8139.69906
1089.054	278.35627	4613.11069	8222.44723
1089.283	290.60416	4672.15766	8321.34139
1089.512	288.56285	4720.32755	8410.1443
1089.741	297.65598	4774.45394	8503.99284
1089.969	303.22321	4836.09068	8611.96911
1090.198	305.26452	4877.0092	8688.66254
1090.427	295.05794	4917.15077	8761.65584
1090.656	298.58385	4968.4284	8853.8225
1090.885	296.35696	5016.33932	8939.26167
1091.113	302.48091	5060.62454	9021.67347
1091.342	302.29534	5116.04582	9117.20388
1091.571	297.84155	5146.08726	9172.03295
1091.799	305.07895	5209.27787	9277.6546
1092.028	316.58455	5265.2171	9368.47576
1092.257	302.85206	5295.25854	9437.43257
1092.485	297.65598	5323.74611	9494.61626
1092.714	305.26452	5389.26753	9603.60166
1092.942	324.56424	5449.60938	9697.11382
1093.171	319.73931	5496.22541	9784.90761
1093.399	329.94589	5542.84144	9861.93741
1093.627	328.46129	5593.08315	9954.44045
1093.856	315.28553	5612.5065	9990.76891
1094.084	309.53273	5658.86354	10077.21721
1094.313	310.27502	5694.6025	10139.11015
1094.541	314.35766	5742.25444	10226.23119
1094.769	321.40948	5783.6909	10299.22449
1094.998	320.66718	5830.56591	10383.31816
1095.226	326.2344	5874.33318	10455.97509
1095.454	327.16228	5919.13636	10543.76889
1095.682	337.92558	5963.68056	10614.40757
1095.91	319.36816	5981.80901	10659.1454
1096.139	321.9662	6014.95819	10713.97447
1096.367	314.91438	6055.09977	10787.30415
1096.595	326.9767	6101.71579	10861.97933
1096.823	325.12096	6141.33941	10931.27251
1097.051	331.05933	6172.93472	10987.11071
1097.279	333.4718	6222.14053	11070.86801
1097.507	333.4718	6247.77934	11118.29684
1097.735	340.52362	6297.24412	11202.72688
1097.963	334.21409	6310.19302	11236.36435
1098.191	337.18328	6355.25518	11311.71227
1098.419	334.02852	6379.5991	11358.46836
1098.646	339.2246	6424.92024	11431.46166
1098.874	346.09084	6460.14124	11488.30898
1099.102	346.46199	6499.2469	11557.93854
1099.33	357.41087	6529.02937	11606.71287
1099.558	355.36955	6567.09912	11670.62406
1099.785	349.9879	6578.75313	11702.24328
1100.013	346.64756	6610.34843	11759.0906
1100.241	340.89476	6627.95893	11788.69157
1100.468	346.27642	6667.84153	11855.63013
1100.696	366.87515	6714.19858	11925.25969
1100.924	348.31773	6720.15507	11945.77854
1101.151	347.01871	6734.13988	11974.03402
1101.379	346.64756	6767.28905	12025.83572
1101.606	351.47249	6786.97138	12063.17331
1101.834	351.10134	6817.78975	12121.7025
1102.061	342.37936	6826.595	12136.16661
1102.289	354.62725	6867.77249	12203.44155
1102.516	348.87445	6869.32636	12213.19641
1102.743	357.59644	6907.13713	12271.72561
1102.971	350.54462	6911.28078	12282.15322
1103.198	341.45149	6923.71172	12312.76332
1103.425	361.4935	6956.08396	12359.18302
1103.653	351.47249	6967.22001	12380.37463
1103.88	361.12235	6991.04598	12415.02122
1104.107	356.29742	7004.77181	12443.94944
1104.334	350.17347	7006.0667	12441.59482
1104.561	359.82333	7037.40303	12497.43301
1104.789	361.67907	7049.31601	12514.58812
1105.016	361.86465	7062.78286	12537.79798
1105.243	366.504	7071.32914	12551.58934
1105.47	369.28761	7096.70897	12593.2998
1105.697	372.07123	7102.14751	12604.06379
1105.924	376.52501	7125.45552	12636.69213
1106.151	363.90596	7103.18342	12608.77303
1106.378	358.70989	7112.7656	12625.92814
1106.605	357.96759	7113.80152	12625.92814
1106.832	373.37025	7147.46865	12675.71159
1107.058	375.78271	7144.36091	12672.01147
1107.285	365.20498	7140.21726	12670.3296
1107.512	375.22599	7153.94309	12682.43909
1107.739	378.38075	7169.99972	12709.34906
1107.966	372.44237	7150.57638	12680.08446
1108.192	369.10204	7153.94309	12687.82108
1108.419	378.7519	7163.52528	12693.87583
1108.646	384.13355	7175.43826	12712.71281
1108.872	382.64895	7165.5971	12688.83021
1109.099	376.89615	7162.74834	12690.51208
1109.326	380.42206	7155.49696	12677.39347
1109.552	371.88565	7145.91478	12664.27485
1109.779	387.65946	7152.90718	12663.93848
1110.005	387.28831	7156.79185	12669.99322
1110.232	375.96828	7125.7145	12626.93727
1110.458	365.57613	7110.17582	12601.70916
1110.685	367.61745	7093.08328	12576.14469
1110.911	378.93747	7112.24765	12597.67267
1111.138	380.42206	7098.00386	12570.08994
1111.364	376.71058	7091.01146	12558.31683
1111.59	380.42206	7077.28563	12526.36124
1111.817	375.59714	7062.52389	12506.51513
1112.043	377.82403	7053.20068	12476.91416
1112.269	384.69027	7056.30842	12485.6599
1112.495	385.98929	7039.73383	12453.03156
1112.721	371.70008	7007.10261	12400.22073
1112.948	375.04041	6989.49211	12364.56502
1113.174	379.30862	6982.75869	12354.47378
1113.4	388.03061	6969.80979	12323.52731
1113.626	376.52501	6950.12747	12288.88071
1113.852	378.56632	6928.37332	12248.85213
1114.078	398.42276	6939.50937	12253.225
1114.304	396.93817	6907.65509	12197.72318
1114.53	378.19517	6873.98796	12152.3126
1114.756	378.56632	6851.45688	12109.92939
1114.982	378.7519	6837.99003	12081.00116
1115.208	381.34994	6811.3153	12035.59058
1115.434	388.7729	6807.43063	12024.82659
1115.66	388.58733	6776.87124	11968.31565
1115.885	383.39125	6753.8222	11929.63256
1116.111	376.71058	6718.86018	11862.35762
1116.337	365.20498	6684.41612	11807.52855
1116.563	369.84434	6654.89264	11758.08147
1116.788	371.14336	6637.02316	11731.50787
1117.014	376.52501	6616.30493	11690.13379
1117.24	375.41156	6602.83807	11655.15082
1117.465	392.11324	6591.70202	11628.9136
1117.691	386.91716	6561.40161	11581.82114
1117.916	380.79321	6523.33185	11510.84608
1118.142	379.49419	6496.39815	11471.15387
1118.367	369.84434	6445.3795	11386.38745
1118.593	377.63845	6437.35118	11362.16848
1118.818	380.42206	6407.05076	11304.98478
1119.044	375.78271	6376.75035	11257.55595
1119.269	375.59714	6338.93957	11188.26277
1119.495	365.7617	6307.34426	11138.47932
1119.72	367.80302	6274.45407	11078.60462
1119.945	372.81352	6259.17437	11045.6399
1120.171	386.54601	6242.08183	11005.94769
1120.396	372.07123	6201.68127	10937.66363
1120.621	372.44237	6162.5756	10874.42519
1120.846	365.94728	6134.34701	10818.587
1121.071	366.504	6100.67988	10759.04868
1121.297	368.17417	6079.44369	10723.05659
1121.522	374.85484	6051.99203	10670.24576
1121.747	372.62795	6027.90708	10626.18068
1121.972	370.21548	5987.76551	10553.86013
1122.197	371.32893	5963.1626	10512.14967
1122.422	357.22529	5901.0079	10414.60101
1122.647	363.90596	5888.83594	10379.61804
1122.872	362.05022	5850.24823	10314.36135
1123.097	366.504	5829.01204	10271.3054
1123.322	370.40106	5794.309	10213.44895
1123.547	348.13216	5738.62874	10125.31879
1123.771	361.12235	5717.39256	10081.59008
1123.996	361.67907	5691.75374	10037.18862
1124.221	362.60694	5652.13012	9962.84982
1124.446	360.19448	5620.01686	9905.66612
1124.67	358.70989	5582.46506	9832.33644
1124.895	368.91647	5566.40843	9800.71722
1125.12	351.28692	5495.1895	9690.38633
1125.345	347.76101	5463.33521	9630.51163
1125.569	347.20429	5420.86283	9553.48183
1125.794	341.08034	5379.94432	9492.26164
1126.018	343.12165	5342.91048	9425.65946
1126.243	339.2246	5309.24335	9363.76652
1126.467	343.4928	5276.35315	9301.87357
1126.692	346.09084	5249.67843	9250.40825
1126.916	366.13285	5235.43464	9209.37054
1127.141	342.75051	5171.72607	9117.54025
1127.365	337.18328	5126.14596	9038.15583
1127.589	328.46129	5081.86073	8966.8444
1127.814	322.33735	5029.02924	8877.03236
1128.038	329.57474	5011.41874	8842.04939
1128.262	347.01871	4997.17495	8807.4028
1128.487	341.26591	4962.98987	8749.54635
1128.711	337.55443	4912.74815	8668.14368
1128.935	327.53342	4872.34759	8601.20512
1129.159	326.2344	4824.69565	8519.1297
1129.383	329.38917	4805.79027	8476.41011
1129.607	318.81144	4755.03059	8394.33469
1129.832	322.33735	4731.72258	8348.25136
1130.056	341.63706	4714.88902	8306.87728
1130.28	331.43048	4678.11415	8244.31159
1130.504	329.38917	4635.12382	8171.31828
1130.728	325.30653	4600.93873	8115.14371
1130.952	336.99771	4572.96911	8061.99651
1131.175	326.9767	4534.89936	7995.05795
1131.399	318.62586	4489.31924	7921.72827
1131.623	320.4816	4461.86758	7876.65406
1131.847	329.94589	4429.23637	7814.42475
1132.071	320.11046	4395.56924	7755.55918
1132.295	315.84225	4351.02503	7679.87488
1132.518	318.06914	4324.60929	7631.7733
1132.742	309.7183	4268.67005	7543.64313
1132.966	304.15108	4239.9235	7491.50506
1133.189	316.77012	4221.53607	7446.43085
1133.413	303.59435	4173.88413	7372.7648
1133.637	308.79043	4142.54781	7317.59935
1133.86	305.82124	4116.65001	7271.85239
1134.084	303.59435	4074.95457	7200.87734
1134.307	306.74912	4051.64656	7159.83963
1134.531	308.79043	4015.64862	7098.28306
1134.754	298.39828	3974.21216	7027.98075
1134.978	304.7078	3954.78881	6986.94304
1135.201	308.04813	3931.22182	6943.88708
1135.424	301.18189	3883.82886	6868.87553
1135.648	299.88287	3854.56436	6819.09208
1135.871	294.31565	3811.57402	6745.7624
1136.094	301.73861	3797.58921	6720.5343
1136.317	295.61466	3759.26048	6654.60486
1136.541	296.72811	3734.3986	6605.15778
1136.764	291.53203	3689.33644	6528.80073
1136.987	285.59366	3655.92829	6473.29891
1137.21	270.191	3596.36337	6383.48687
1137.433	272.41789	3575.12718	6345.47653
1137.656	285.03694	3559.32952	6306.45707
1137.879	286.7071	3539.90618	6267.77398
1138.102	278.91299	3489.92344	6191.08055
1138.325	276.87167	3464.5436	6147.68822
1138.548	282.81005	3435.79705	6098.91389
1138.771	270.37658	3403.42481	6043.74844
1138.994	276.50052	3381.92965	6001.36523
1139.217	270.191	3352.40616	5954.60915
1139.44	267.40739	3312.52356	5897.76183
1139.663	263.88148	3286.88475	5848.98751
1139.886	273.90249	3276.26665	5817.03191
1140.108	272.04674	3245.70726	5772.96683
1140.331	269.63428	3214.62991	5717.80138
1140.554	272.41789	3197.79634	5686.51854
1140.777	272.23232	3167.7549	5637.07146
1140.999	270.37658	3144.44689	5596.7065
1141.222	268.89198	3115.18239	5548.26854
1141.444	253.30375	3073.22796	5484.69373
1141.667	258.87098	3054.32257	5446.68339
1141.889	253.86047	3026.35296	5405.30931
1142.112	259.24213	3002.52699	5356.53498
1142.334	263.69591	2989.83707	5333.99787
1142.557	254.04605	2949.43652	5270.08668
1142.779	260.35557	2937.26455	5247.88596
1143.002	257.38638	2909.29494	5194.06601
1143.224	259.05655	2893.23831	5168.50153
1143.446	261.65459	2867.34051	5122.75458
1143.669	248.10768	2827.97587	5065.57088
1143.891	243.46832	2797.93443	5017.13293
1144.113	244.39619	2778.77006	4985.17733
1144.335	258.12868	2778.77006	4966.34035
1144.558	257.94311	2757.79285	4938.08488
1144.78	254.23162	2727.75141	4887.62868
1145.002	245.50964	2700.55873	4845.24547
1145.224	242.35488	2675.43787	4797.48026
1145.446	243.46832	2656.27351	4767.87929
1145.668	253.86047	2645.65541	4748.03318
1145.89	248.10768	2620.79353	4710.02285
1146.112	242.72602	2592.04698	4662.93039
1146.334	239.75684	2570.03386	4628.62017
1146.556	242.35488	2546.98482	4586.90971
1146.778	244.58177	2536.88468	4568.74548
1147	246.99423	2521.08703	4536.45351
1147.221	243.09717	2499.85084	4507.52529
1147.443	236.60208	2471.10429	4458.41459
1147.665	239.20011	2460.22722	4438.90486
1147.887	238.08667	2433.55249	4394.83977
1148.108	238.82897	2421.38053	4376.00279
1148.33	242.9116	2401.69821	4340.68345
1148.552	231.77715	2375.28246	4300.65486
1148.773	232.33387	2357.41298	4266.68102
1148.995	233.07617	2340.32044	4240.4438
1149.217	237.52995	2328.92541	4220.26131
1149.438	229.36468	2306.91229	4183.93285
1149.66	242.72602	2301.21477	4175.18711
1149.881	240.31356	2285.6761	4147.26801
1150.102	239.20011	2261.85013	4108.58492
1150.324	232.33387	2238.02416	4070.23821
1150.545	234.18961	2223.5214	4042.65549
1150.767	240.87028	2222.74446	4033.90974
1150.988	240.87028	2205.9109	4005.65427
1151.209	226.58107	2173.0207	3957.88907
1151.431	238.82897	2167.32319	3944.43408
1151.652	223.05516	2134.43299	3894.65063
1151.873	234.93191	2133.65606	3886.91401
1152.094	214.33317	2096.62221	3832.75769
1152.315	220.82827	2083.9323	3808.53871
1152.536	229.92141	2089.11186	3815.2662
1152.757	223.05516	2064.76793	3779.61049
1152.979	218.60138	2047.15743	3749.67314
1153.2	228.25124	2044.56765	3737.56365
1153.421	220.82827	2022.03657	3706.28081
1153.642	221.75614	2008.05177	3674.66159
1153.862	220.82827	1994.06696	3656.49735
1154.083	228.06566	1984.2258	3640.68774
1154.304	223.05516	1973.08975	3618.48702
1154.525	221.19942	1956.25618	3587.87692
1154.746	223.24074	1946.674	3572.74006
1154.967	215.81777	1922.58905	3535.73885
1155.187	209.50825	1906.01446	3510.17437
1155.408	223.24074	1905.75549	3503.1105
1155.629	214.1476	1884.00134	3471.82766
1155.85	218.04466	1872.60631	3457.69992
1156.07	222.31286	1870.01653	3450.29968
1156.291	236.4165	1873.12427	3442.89943
1156.511	224.53975	1850.85217	3405.22547
1156.732	222.68401	1837.90327	3381.67924
1156.952	210.62169	1809.67468	3346.69628
1157.173	217.85908	1805.01307	3337.95053
1157.393	233.26174	1817.70299	3349.72365
1157.614	230.10698	1798.02067	3319.7863
1157.834	220.27155	1777.04346	3290.18533
1158.055	216.37449	1758.915	3257.89336
1158.275	218.41581	1756.06625	3251.16587
1158.495	225.83877	1755.80727	3251.16587
1158.716	209.69382	1722.65809	3206.76441
1158.936	223.79746	1730.68641	3212.14641
1159.156	223.98303	1722.91707	3199.70054
1159.376	218.41581	1704.52964	3171.10869
1159.596	217.30236	1695.46541	3159.67196
1159.816	224.35418	1693.39359	3151.93534
1160.037	214.70432	1675.00616	3124.68899
1160.257	222.12729	1669.04966	3113.925
1160.477	216.93121	1657.13668	3095.08802
1160.697	217.85908	1650.92121	3080.28753
1160.917	218.41581	1645.2237	3075.91466
1161.137	221.38499	1635.64151	3057.07768
1161.356	221.75614	1630.97991	3047.65919
1161.576	219.52925	1620.62079	3029.83133
1161.796	220.82827	1617.51306	3026.46758
1162.016	231.96272	1619.06693	3025.12208
1162.236	221.57057	1602.23336	3003.5941
1162.456	213.77645	1584.10491	2975.67501
1162.675	220.08597	1585.65877	2978.02963
1162.895	228.99353	1585.3998	2974.66588
1163.115	217.48794	1562.35076	2942.03754
1163.334	224.72533	1563.38667	2939.01017
1163.554	224.53975	1559.76098	2932.95542
1163.774	224.35418	1548.36595	2916.13669
1163.993	217.11679	1535.67603	2895.95421
1164.213	218.78695	1525.31692	2881.4901
1164.432	217.48794	1518.84247	2873.08073
1164.652	205.61119	1497.60628	2836.07952
1164.871	218.78695	1504.85766	2847.85263
1165.09	241.98373	1528.68363	2875.43535
1165.31	227.13779	1502.78584	2839.77964
1165.529	232.51944	1493.20365	2824.3064
1165.748	223.98303	1480.25476	2804.12392
1165.968	220.82827	1466.78791	2782.25957
1166.187	220.82827	1462.90324	2776.87757
1166.406	224.72533	1455.39288	2758.37696
1166.625	220.82827	1446.58763	2746.60385
1166.844	210.62169	1425.09246	2714.31188
1167.064	208.76595	1417.5821	2712.63001
1167.283	218.97253	1423.02064	2711.95726
1167.502	226.20992	1427.16428	2721.71212
1167.721	231.22042	1424.57451	2710.61176
1167.94	218.23023	1401.26649	2682.01991
1168.159	212.84858	1384.17395	2657.12819
1168.378	216.37449	1386.24577	2661.83743
1168.597	222.12729	1389.35351	2660.82831
1168.815	218.78695	1379.77132	2645.0187
1168.805	220.72081	1442.80579	2777.54521
1169.033	215.71519	1432.44755	2763.07522
1169.26	219.97924	1427.26843	2748.26872
1169.488	212.74889	1413.80271	2735.14477
1169.716	217.75452	1415.09749	2733.79873
1169.943	219.60845	1410.9542	2729.76059
1170.171	222.94554	1407.84673	2723.03036
1170.399	212.5635	1393.8631	2705.53177
1170.626	219.42306	1397.22953	2704.85875
1170.854	205.51854	1372.6287	2678.27434
1171.081	216.45676	1382.72799	2686.35062
1171.309	223.50172	1386.87128	2693.41736
1171.536	220.53542	1377.80782	2675.24574
1171.764	212.93428	1363.04733	2659.76622
1171.991	215.90058	1362.78837	2653.3725
1172.219	214.04664	1355.5376	2651.01692
1172.446	228.87813	1368.74436	2664.47738
1172.673	229.43431	1365.89584	2661.78529
1172.901	227.20959	1360.71672	2654.04552
1173.128	228.87813	1353.98386	2648.32483
1173.355	230.17588	1348.02788	2639.23902
1173.583	222.38935	1337.15172	2624.09601
1173.81	219.23766	1322.13227	2604.24183
1174.037	218.3107	1319.80166	2597.17509
1174.264	221.83317	1318.24793	2595.15603
1174.491	226.65341	1324.98079	2602.55928
1174.719	232.77139	1323.68601	2602.22277
1174.946	227.39498	1320.31958	2599.53067
1175.173	217.01294	1302.19265	2578.66697
1175.4	229.43431	1320.57853	2599.19416
1175.627	215.3444	1297.27249	2572.27325
1175.854	221.0916	1304.52326	2576.6479
1176.081	231.28825	1314.10463	2590.44487
1176.308	226.09723	1307.88969	2577.32092
1176.535	221.46239	1294.42397	2560.49535
1176.762	211.63653	1278.10974	2546.02536
1176.989	213.11968	1275.26122	2544.67931
1177.215	215.52979	1277.85078	2547.37141
1177.442	221.83317	1278.88661	2549.72699
1177.669	221.83317	1279.14556	2549.05396
1177.896	217.38373	1263.34924	2530.54584
1178.123	210.15338	1254.02683	2512.03771
1178.349	219.42306	1262.05446	2524.48863
1178.576	222.20396	1265.9388	2529.87281
1178.803	219.23766	1255.83952	2515.73933
1179.029	214.78822	1249.88353	2507.99957
1179.256	219.23766	1251.17831	2509.00911
1179.483	210.15338	1235.64095	2488.1454
1179.709	213.86125	1233.5693	2483.77075
1179.936	224.42868	1244.44545	2499.9233
1180.162	229.8051	1246.5171	2498.24074
1180.389	210.89495	1214.6655	2459.54193
1180.615	204.22078	1200.94083	2444.0624
1180.842	205.51854	1200.42292	2441.70682
1181.068	199.95673	1185.66243	2422.18916
1181.295	206.44551	1190.84155	2426.2273
1181.521	221.83317	1207.41473	2442.04333
1181.747	224.79947	1206.37891	2443.38938
1181.974	219.42306	1193.69006	2424.20823
1182.2	201.81067	1165.2049	2386.85546
1182.426	208.67023	1171.16089	2391.23011
1182.653	204.96236	1159.50786	2380.46175
1182.879	217.56912	1174.78627	2394.59523
1183.105	218.86688	1172.19671	2396.95081
1183.331	212.00731	1157.95413	2378.10617
1183.557	208.48484	1150.4444	2368.68385
1183.783	214.23204	1153.29292	2368.34734
1184.01	207.00169	1142.15781	2350.51223
1184.236	205.14775	1129.46896	2339.40735
1184.462	203.6646	1126.36149	2334.35968
1184.688	213.67586	1133.3533	2347.14712
1184.914	215.3444	1136.71973	2346.47409
1185.14	206.81629	1121.95923	2320.89923
1185.366	204.03539	1113.41368	2318.54365
1185.592	204.96236	1109.01143	2316.52458
1185.817	210.33877	1116.52116	2319.55318
1186.043	212.5635	1114.19055	2318.88016
1186.269	212.19271	1112.63682	2319.55318
1186.495	211.82192	1102.79649	2311.1404
1186.721	203.29382	1094.76885	2294.98785
1186.946	201.06909	1085.18747	2283.20995
1187.172	204.22078	1084.15165	2285.56553
1187.398	206.26011	1084.92852	2283.54646
1187.624	206.81629	1086.74121	2281.8639
1187.849	208.48484	1086.48225	2279.17181
1188.075	203.47921	1076.64192	2270.75903
1188.301	205.33315	1072.49863	2271.76856
1188.526	204.59157	1070.94489	2268.40345
1188.752	201.62527	1067.57846	2259.99066
1188.977	203.85	1064.21203	2261.33671
1189.203	203.29382	1063.17621	2256.62555
1189.428	194.95111	1046.86198	2240.80951
1189.654	201.81067	1052.81797	2245.52067
1189.879	190.50166	1040.38808	2228.6951
1190.104	203.29382	1052.81797	2248.88579
1190.33	193.65335	1038.83434	2228.02208
1190.555	196.06347	1040.12912	2226.00301
1190.781	200.14213	1040.90599	2236.77137
1191.006	203.6646	1045.04928	2242.49207
1191.231	209.04102	1049.19258	2251.24137
1191.456	187.34997	1016.04621	2204.46628
1191.682	190.68705	1023.55593	2212.20604
1191.907	196.99044	1027.44027	2216.9172
1192.132	211.63653	1043.23659	2244.17463
1192.357	210.15338	1040.64703	2235.42533
1192.582	201.43988	1029.51192	2220.95534
1192.807	204.22078	1031.06566	2229.36812
1193.032	187.16458	1009.05439	2197.39954
1193.257	200.32752	1022.0022	2213.21558
1193.482	212.3781	1038.31643	2234.75231
1193.707	200.14213	1016.04621	2206.14884
1193.932	184.75446	992.4812	2180.57397
1194.157	189.01851	994.55285	2178.5549
1194.382	189.57469	994.2939	2179.56443
1194.607	193.28256	996.88346	2184.27559
1194.832	201.81067	1010.34917	2197.39954
1195.057	184.93985	984.19461	2163.07538
1195.281	188.83312	986.52522	2169.46909
1195.506	209.78259	1012.16187	2201.77419
1195.731	200.69831	997.66033	2183.26606
1195.956	203.29382	999.99093	2183.60257
1196.18	192.72638	979.79236	2163.41189
1196.405	191.61402	976.94384	2152.98003
1196.63	199.21516	989.63269	2171.15165
1196.854	189.57469	970.21098	2146.2498
1197.079	193.28256	973.83637	2153.65306
1197.303	199.40055	981.60505	2161.05631
1197.528	194.20953	972.80054	2151.29748
1197.752	189.20391	960.37065	2133.79888
1197.977	181.78816	951.04824	2124.37656
1198.201	172.70388	932.92131	2099.47472
1198.426	176.59714	939.13626	2110.5796
1198.65	173.07466	932.66235	2097.79216
1198.875	182.15895	943.27955	2113.27169
1199.099	191.61402	954.41466	2126.73214
1199.323	183.4567	941.72582	2108.22402
1199.548	190.50166	944.05642	2115.62727
1199.772	193.09717	950.53032	2123.36703
1199.996	203.47921	963.99604	2135.81795
1200.22	201.62527	961.66543	2131.4433
1200.444	191.79942	940.68999	2108.22402
1200.669	188.83312	933.69818	2102.16681
1200.893	186.6084	930.84966	2090.72542
1201.117	185.49603	929.03697	2089.37938
1201.341	182.34434	919.4556	2078.94752
1201.565	171.9623	907.0257	2062.45846
1201.789	181.60277	922.04516	2077.93799
1202.013	179.19265	916.86604	2071.54427
1202.237	185.86682	921.26829	2079.28403
1202.461	190.87245	928.51906	2088.36984
1202.685	189.94548	926.18845	2081.3031
1202.909	179.19265	908.32049	2063.468
1203.133	183.27131	910.65109	2065.15056
1203.356	178.26568	905.21301	2058.08382
1203.58	181.41738	910.65109	2060.77591
1203.804	181.04659	905.47197	2056.40126
1204.028	174.00163	893.04208	2041.93127
1204.251	181.97356	903.91823	2055.39172
1204.475	192.1702	916.60708	2067.16962
1204.699	176.96793	892.52417	2040.24871
1204.922	168.25443	879.83532	2019.72151
1205.146	177.52411	890.19356	2033.18197
1205.37	192.72638	908.57944	2056.06475
1205.593	189.20391	900.81076	2052.69963
1205.817	196.43425	910.39213	2058.42033
1206.04	193.09717	907.54362	2051.6901
1206.264	177.7095	881.1301	2019.385
1206.487	174.37242	876.20993	2010.2992
1206.711	171.9623	873.36142	2006.26106
1206.934	174.00163	874.91515	2006.93408
1207.157	177.52411	875.43307	2007.6071
1207.381	176.96793	872.58455	2003.56897
1207.604	183.08592	880.61219	2009.96268
1207.827	183.27131	878.54054	2008.95315
1208.051	189.94548	884.75548	2021.40407
1208.274	170.47915	855.49345	1980.68619
1208.497	169.73758	855.49345	1972.27341
1208.72	164.36117	848.50164	1965.87969
1208.943	171.9623	856.01136	1976.64805
1209.167	170.10837	853.68076	1971.26387
1209.39	172.70388	855.49345	1971.93689
1209.613	175.67017	859.11883	1975.63852
1209.836	173.26006	854.19867	1966.2162
1210.059	181.04659	860.15466	1973.95596
1210.282	170.84994	843.32251	1949.72714
1210.505	172.70388	845.91207	1955.78435
1210.728	169.36679	840.474	1942.99691
1210.951	174.18703	844.61729	1949.39063
1211.174	179.37805	849.53746	1948.3811
1211.396	176.96793	847.20686	1949.72714
1211.619	181.97356	854.45762	1956.45737
1211.842	181.97356	851.35015	1950.40016
1212.065	176.41175	838.92026	1932.22855
1212.287	171.59152	833.74114	1921.79669
1212.51	164.73195	822.34707	1904.97112
1212.733	168.43983	824.41872	1913.72042
1212.956	186.423	848.50164	1940.97784
1213.178	165.28813	820.27542	1900.93299
1213.401	162.87802	816.909	1892.18369
1213.623	164.17577	812.50674	1884.44393
1213.846	163.80499	811.98883	1886.463
1214.068	162.87802	809.65823	1882.76137
1214.291	153.60834	797.22834	1861.22464
1214.513	166.02971	811.47092	1883.09788
1214.736	156.76003	794.12086	1858.19604
1214.958	165.28813	804.47911	1869.63743
1215.181	153.42295	788.68279	1844.39907
1215.403	146.1926	778.32454	1831.27512
1215.625	166.02971	803.96119	1855.50395
1215.848	154.34991	785.57531	1835.98628
1216.07	160.28251	792.04921	1845.4086
1216.292	156.20385	785.31636	1832.28466
1216.514	148.60271	773.92229	1814.44955
1216.737	158.42857	785.83427	1824.20839
1216.959	159.91172	784.02158	1829.25606
1217.181	158.61397	781.43202	1817.47816
1217.403	160.83869	781.94993	1814.44955
1217.625	162.50723	783.76262	1817.14165
1217.847	164.36117	789.2007	1816.80513
1218.069	167.32746	790.23652	1821.85281
1218.291	151.7544	766.15361	1786.85562
1218.513	148.04653	758.38493	1777.76981
1218.735	146.37799	755.0185	1771.03958
1218.957	159.91172	772.62751	1794.93189
1219.179	160.6533	772.36855	1787.19213
1219.401	150.27126	756.57223	1769.35703
1219.622	158.98475	767.44839	1781.13492
1219.844	161.58026	769.52004	1781.47144
1220.066	152.68137	756.31328	1758.58866
1220.288	151.9398	749.83938	1753.54099
1220.509	158.98475	760.97449	1761.95377
1220.731	162.87802	764.85883	1767.67447
1220.953	159.17015	756.05432	1753.20448
1221.174	153.42295	745.43712	1740.41704
1221.396	155.83306	748.02668	1736.71542
1221.618	147.67575	737.40949	1725.61054
1221.839	160.09711	755.79537	1738.06146
1222.061	160.28251	751.91102	1738.06146
1222.282	148.41732	738.70427	1712.4866
1222.504	137.84989	719.80047	1686.57522
1222.725	136.36674	714.10344	1681.19104
1222.946	148.23193	729.12289	1701.38172
1223.168	149.71507	729.6408	1694.988
1223.389	146.93417	724.97959	1689.94033
1223.61	147.11956	726.53333	1683.54662
1223.832	141.92854	718.50569	1672.44174
1224.053	145.08024	718.76465	1671.09569
1224.274	151.38362	726.27437	1678.49894
1224.495	149.71507	723.68481	1671.4322
1224.717	136.92292	700.11981	1643.83827
1224.938	140.63079	706.33476	1642.15571
1225.159	146.0072	710.2191	1651.57803
1225.38	150.45665	720.57734	1653.93361
1225.601	140.4454	701.15564	1634.75246
1225.822	143.41169	701.41459	1632.06037
1226.043	160.83869	726.27437	1661.00035
1226.264	156.01846	721.09525	1647.20338
1226.485	141.18697	695.97652	1617.59038
1226.706	140.07461	697.01234	1613.21573
1226.927	141.37236	695.4586	1611.19666
1227.148	141.00158	690.79739	1606.14899
1227.369	149.71507	702.45042	1615.2348
1227.589	146.93417	698.04816	1610.52364
1227.81	143.04091	693.128	1599.41876
1228.031	136.55213	683.54663	1583.26622
1228.252	124.50155	664.64283	1555.33577
1228.472	126.54088	670.08091	1556.3453
1228.693	129.32178	671.63465	1558.02786
1228.914	136.36674	679.66228	1565.43111
1229.134	135.06898	675.00108	1560.71995
1229.355	149.15889	693.128	1581.58366
1229.575	146.1926	684.58245	1571.48832
1229.796	141.74315	678.10855	1556.68181
1230.016	139.33303	676.81377	1554.66275
1230.237	125.05773	658.42789	1526.7323
1230.457	135.81056	668.78613	1538.17369
1230.678	139.33303	673.44734	1540.52927
1230.898	136.55213	663.86596	1529.08788
1231.118	133.40044	658.42789	1518.65602
1231.339	127.46785	648.84651	1504.52255
1231.559	127.46785	648.84651	1499.47487
1231.779	133.02965	656.09728	1507.88766
1231.999	143.96787	673.44734	1524.71323
1232.22	133.58583	653.76668	1500.82092
1232.44	133.40044	654.28459	1495.77325
1232.66	128.7656	645.998	1483.32233
1232.88	127.83863	645.22113	1482.31279
1233.1	130.61954	646.51591	1480.96675
1233.32	137.4791	653.24877	1491.73511
1233.54	137.2937	651.95399	1485.67791
1233.76	134.88359	650.91816	1480.96675
1233.98	136.73752	649.36443	1479.6207
1234.2	118.93974	625.54047	1443.27747
1234.42	130.06336	637.45245	1458.08397
1234.64	129.32178	636.67558	1449.67119
1234.86	134.14201	642.37261	1458.42048
1235.08	134.88359	641.07783	1456.40141
1235.299	114.86108	611.8158	1417.02958
1235.519	130.80493	631.75541	1442.60445
1235.739	131.36111	632.79124	1439.23933
1235.959	129.87796	632.79124	1437.55677
1236.178	128.58021	629.42481	1429.14399
1236.398	129.32178	628.9069	1424.43283
1236.618	141.74315	643.92635	1444.287
1236.837	122.64761	617.51283	1404.24215
1237.057	120.0521	613.88744	1396.16587
1237.276	119.86671	613.88744	1396.83889
1237.496	115.60266	605.34189	1382.03239
1237.715	115.04648	606.89563	1384.05146
1237.935	113.37793	601.45755	1375.30216
1238.154	119.49592	608.70832	1380.01332
1238.373	123.94537	611.55684	1386.07053
1238.593	141.37236	636.93453	1414.33749
1238.812	121.34986	608.70832	1373.95612
1239.031	119.12513	603.5292	1368.90845
1239.251	110.22624	587.73288	1346.02567
1239.47	101.69814	578.66942	1329.87312
1239.689	111.524	590.32244	1341.98753
1239.908	128.95099	613.88744	1372.94658
1240.127	125.9847	608.44937	1363.86078
1240.347	120.60828	601.1986	1348.38125
1240.566	112.45097	589.54558	1333.23824
1240.785	110.96782	585.92019	1327.18103
1241.004	118.38356	595.24261	1333.23824
1241.223	106.51837	583.33063	1317.4222
1241.442	111.89479	585.40228	1322.80638
1241.661	127.46785	610.0031	1349.39079
1241.88	121.72064	599.90382	1338.28591
1242.099	117.45659	597.57321	1329.53661
1242.317	116.34423	590.06349	1320.11429
1242.536	127.28245	602.49338	1339.96847
1242.755	123.0184	594.46574	1322.80638
1242.974	113.74872	584.88437	1310.69197
1243.193	117.64199	587.21497	1316.07616
1243.411	124.50155	598.09113	1321.12383
1243.63	120.60828	590.84036	1314.3936
1243.849	112.63636	581.51794	1300.93314
1244.067	118.19817	586.4381	1303.28872
1244.286	106.14758	571.67761	1283.09804
1244.504	105.7768	571.15969	1279.0599
1244.723	116.71502	587.99184	1298.57756
1244.941	106.33298	568.31118	1274.68525
1245.16	111.15321	573.74926	1281.41548
1245.378	113.37793	576.07986	1280.40595
1245.597	108.92849	572.45448	1275.69479
1245.815	113.56333	578.66942	1280.06943
1246.033	114.67569	578.92838	1275.35827
1246.252	107.44534	567.0164	1261.2248
1246.47	115.41726	582.81272	1276.70432
1246.688	120.42289	588.25079	1282.42501
1246.907	113.00715	577.11568	1269.97409
1247.125	114.86108	574.00821	1266.94549
1247.343	107.07455	564.68579	1251.12945
1247.561	117.2712	579.9642	1270.64712
1247.779	113.74872	575.8209	1266.94549
1247.997	115.97344	576.59777	1263.58038
1248.215	108.18691	566.23953	1251.80248
1248.433	104.10826	561.57832	1243.38969
1248.651	87.79362	539.04914	1207.38297
1248.869	94.46779	546.04096	1214.78622
1249.087	108.74309	567.79327	1244.73574
1249.305	112.26557	568.82909	1246.08178
1249.523	103.18129	555.88129	1226.22761
1249.741	102.06893	556.65816	1226.90063
1249.959	105.40601	560.5425	1235.64993
1250.176	98.54645	550.96112	1216.80529
1250.394	105.22062	560.80145	1226.56412
1250.612	101.14196	556.3992	1223.87203
1250.83	97.0633	549.9253	1210.74808
1251.047	95.76554	546.81783	1208.3925
1251.265	107.44534	564.68579	1230.93877
1251.483	106.51837	560.80145	1226.90063
1251.7	102.99589	558.21189	1217.81482
1251.918	108.18691	563.64997	1227.91017
1252.135	105.03522	562.09623	1225.8911
1252.353	105.96219	562.09623	1219.16087
1252.57	105.03522	560.80145	1221.17994
1252.788	91.3161	540.34392	1195.94158
1253.005	96.13633	550.70217	1204.69088
1253.222	93.72622	543.96931	1199.97972
1253.44	97.99027	548.88947	1207.04646
1253.657	103.36668	558.47085	1218.15134
1253.874	94.097	546.29991	1197.28763
1254.091	101.88353	556.3992	1213.44018
1254.309	100.77117	553.03277	1210.41157
1254.526	102.8105	558.98876	1208.72902
1254.743	102.25432	560.80145	1212.76715
1254.96	90.57452	541.89766	1192.57647
1255.177	89.09138	539.82601	1181.8081
1255.394	90.57452	540.60288	1185.17322
1255.611	102.62511	559.76563	1211.75762
1255.828	103.36668	560.5425	1215.45924
1256.045	99.28802	553.03277	1203.68134
1256.262	94.097	547.07678	1193.92251
1256.479	90.01834	547.33574	1192.57647
1256.696	93.17003	548.63052	1193.586
1256.913	103.18129	562.35519	1208.3925
1257.13	100.77117	556.65816	1202.67181
1257.346	94.83858	549.66634	1196.27809
1257.563	91.87228	547.33574	1189.21135
1257.78	90.38913	547.33574	1189.21135
1257.997	93.91161	550.44321	1194.25903
1258.213	98.17566	560.02458	1205.3639
1258.43	96.50712	557.17607	1198.97018
1258.647	89.64756	548.63052	1187.19229
1258.863	92.98464	553.80964	1196.95112
1259.08	88.90598	551.73799	1188.53833
1259.296	93.35543	555.62233	1194.93205
1259.513	95.39476	557.95294	1198.97018
1259.729	86.12508	546.04096	1181.47159
1259.946	86.49587	547.59469	1182.81764
1260.162	87.42283	549.14843	1186.51926
1260.378	91.68689	558.21189	1195.94158
1260.595	86.12508	549.14843	1183.15415
1260.811	96.50712	567.53431	1205.70041
1261.027	95.58015	563.64997	1200.65274
1261.243	91.68689	559.76563	1190.5574
1261.46	87.97901	550.70217	1182.81764
1261.676	91.3161	555.36338	1188.20182
1261.892	97.80487	567.53431	1204.35437
1262.108	97.80487	569.08805	1199.64321
1262.324	85.75429	549.66634	1177.76997
1262.54	95.76554	563.13206	1197.28763
1262.756	81.30485	543.96931	1170.36671
1262.972	92.42846	559.76563	1185.84624
1263.188	74.0745	534.90585	1154.55068
1263.404	78.15316	540.60288	1161.28091
1263.62	90.20374	556.3992	1181.13508
1263.836	82.41721	547.85365	1166.32858
1264.052	78.15316	543.19244	1160.60788
1264.268	87.79362	556.65816	1182.14461
1264.483	82.78799	546.55887	1167.0016
1264.699	80.74867	542.93348	1159.93486
1264.915	80.19248	543.96931	1158.2523
1265.13	82.78799	551.73799	1169.35718
1265.346	83.52957	550.70217	1170.0302
1265.562	82.78799	549.40739	1167.0016
1265.777	85.5689	552.77381	1170.36671
1265.993	75.37225	542.67453	1150.51254
1266.208	70.92281	534.90585	1142.77278
1266.424	82.23181	550.44321	1163.29998
1266.639	75.37225	540.08497	1148.82998
1266.855	78.33855	543.71035	1149.50301
1267.07	82.04642	550.18425	1156.90626
1267.286	92.61385	563.64997	1177.76997
1267.501	85.93969	552.2559	1163.973
1267.716	83.15878	549.9253	1157.57928
1267.932	72.96214	536.20063	1136.04255
1268.147	78.70934	543.19244	1149.50301
1268.362	93.35543	562.8731	1175.07787
1268.577	88.3498	557.17607	1160.9444
1268.792	82.6026	546.29991	1146.81092
1269.007	77.59697	539.56706	1140.4172
1269.223	78.33855	540.86184	1144.11882
1269.438	84.82732	553.29173	1154.21417
1269.653	69.25426	531.53942	1125.94721
1269.868	83.71496	550.70217	1150.51254
1270.083	83.90036	550.44321	1150.84905
1270.298	76.11383	543.71035	1140.08069
1270.512	76.8554	544.74618	1141.76325
1270.727	81.30485	552.2559	1149.83952
1270.942	73.8891	538.01332	1134.69651
1271.157	77.59697	545.52305	1138.73464
1271.372	75.55765	541.37975	1135.36953
1271.587	76.48461	543.96931	1141.09022
1271.801	78.70934	545.26409	1141.42673
1272.016	78.89473	545.52305	1139.40767
1272.231	80.74867	548.11261	1141.09022
1272.445	76.67001	543.71035	1138.73464
1272.66	78.89473	547.59469	1142.43627
1272.874	85.93969	559.24772	1153.87766
1273.089	77.22619	548.37156	1142.09976
1273.303	70.18123	539.04914	1130.99488
1273.518	77.78237	546.29991	1141.42673
1273.732	84.64193	558.47085	1153.20463
1273.947	74.81607	541.12079	1130.99488
1274.161	80.93406	548.88947	1145.80138
1274.375	80.37788	551.47903	1146.81092
1274.59	77.96776	547.59469	1137.3886
1274.804	71.84977	536.71854	1127.62977
1275.018	69.81044	534.64689	1126.28372
1275.232	72.22056	538.53123	1126.95674
1275.447	60.72616	522.99387	1103.40094
1275.661	74.44528	541.6387	1127.29325
1275.875	97.61948	571.93656	1167.67462
1276.089	83.90036	555.36338	1142.09976
1276.303	87.23744	558.47085	1142.09976
1276.517	78.33855	546.29991	1127.62977
1276.731	73.8891	541.37975	1120.22651
1276.945	75.00146	543.4514	1124.26465
1277.159	76.8554	545.00513	1123.25512
1277.373	76.29922	542.41557	1117.19791
1277.587	65.361	527.91403	1098.01676
1277.801	63.87785	526.3603	1097.00723
1278.014	71.66438	538.01332	1114.84233
1278.228	80.56327	548.37156	1124.60116
1278.442	82.78799	551.22008	1130.32186
1278.656	70.18123	534.64689	1107.10257
1278.869	62.95088	526.10134	1095.66118
1279.083	68.69808	533.35211	1102.72792
1279.297	75.18686	544.22826	1115.85187
1279.51	72.03517	537.75436	1106.76606
1279.505	74.5	573.11904	1185.38441
1279.727	71.16418	568.4559	1174.28035
1279.95	75.05597	570.52841	1174.61684
1280.173	65.04851	559.90682	1165.19521
1280.395	69.86692	565.60621	1175.28981
1280.618	70.42289	565.60621	1173.27089
1280.841	74.12936	571.04654	1174.61684
1281.063	63.19528	560.94307	1161.49385
1281.286	69.6816	570.01028	1177.30873
1281.509	55.59702	550.32147	1148.70736
1281.731	66.90174	566.12433	1168.56008
1281.954	73.57339	575.70968	1182.01954
1282.176	69.49627	570.01028	1168.56008
1282.399	64.49254	559.90682	1160.48439
1282.621	67.27239	561.72026	1163.84926
1282.843	65.60448	561.97932	1162.16683
1283.066	77.09453	578.55937	1185.04792
1283.288	79.31841	581.15001	1187.40333
1283.511	78.20647	577.78218	1183.029
1283.733	76.72388	579.59563	1182.69252
1283.955	77.09453	579.85469	1180.6736
1284.177	72.83209	572.60092	1168.89656
1284.4	68.56966	565.60621	1162.16683
1284.622	66.90174	565.60621	1160.14791
1284.844	69.49627	567.67871	1161.15737
1285.066	74.31468	577.00499	1173.94386
1285.288	77.46518	580.11375	1182.35603
1285.51	74.31468	578.81844	1179.66414
1285.732	67.08707	567.16059	1158.12899
1285.955	78.94777	583.9997	1182.35603
1286.177	67.27239	563.79276	1158.12899
1286.399	70.42289	573.11904	1170.91548
1286.62	79.13309	588.66284	1186.73036
1286.842	75.98259	582.18626	1177.9817
1287.064	69.86692	574.67342	1171.58846
1287.286	59.30349	561.72026	1152.7452
1287.508	62.45398	562.49745	1152.07223
1287.73	65.23383	567.41965	1157.7925
1287.952	68.9403	575.70968	1166.20467
1288.174	69.49627	575.19155	1166.54116
1288.395	63.56592	565.34714	1155.10061
1288.617	56.70896	557.31618	1143.99655
1288.839	67.82836	568.71497	1160.48439
1289.06	69.86692	574.41436	1165.19521
1289.282	65.04851	571.3056	1156.44655
1289.504	63.19528	566.3834	1151.73574
1289.725	65.7898	567.93778	1158.46547
1289.947	55.96766	556.79806	1140.29519
1290.168	59.48881	559.64775	1142.98709
1290.39	71.53483	573.11904	1160.14791
1290.611	77.6505	579.59563	1168.89656
1290.833	54.48508	553.17117	1131.54654
1291.054	49.48135	547.21271	1117.75058
1291.276	53.00249	547.9899	1120.77896
1291.497	50.59329	538.1455	1108.32896
1291.718	53.00249	545.9174	1117.4141
1291.94	71.16418	567.41965	1139.62222
1292.161	73.57339	571.3056	1146.68844
1292.382	69.86692	563.79276	1136.25735
1292.604	49.29602	540.73613	1102.94517
1292.825	57.45025	546.43552	1108.66544
1293.046	54.29975	540.73613	1103.95463
1293.267	69.12563	559.38869	1124.48032
1293.488	68.19901	560.68401	1127.84518
1293.71	61.52737	549.28522	1106.98301
1293.931	59.48881	544.36302	1101.59922
1294.152	64.86319	550.8396	1110.01139
1294.373	56.89428	540.99519	1097.22489
1294.594	54.11443	537.10924	1084.4384
1294.815	54.48508	536.59112	1080.06407
1295.036	65.7898	550.06241	1096.55192
1295.257	64.49254	549.54428	1101.26274
1295.478	55.04105	535.03674	1078.71813
1295.698	53.55846	532.70517	1071.98839
1295.919	56.33831	531.15079	1072.66137
1296.14	58.37687	538.92269	1083.09245
1296.361	62.63931	542.03145	1086.45732
1296.582	62.26866	542.03145	1082.41948
1296.802	63.56592	539.69988	1075.68975
1297.023	54.85572	529.85547	1063.91271
1297.244	52.2612	523.11983	1060.88433
1297.464	54.29975	527.26484	1059.87487
1297.685	55.78234	529.59641	1058.19244
1297.906	56.52363	531.40985	1059.53838
1298.126	59.30349	532.4461	1061.89379
1298.347	55.59702	525.96952	1052.13568
1298.567	57.26493	525.4514	1047.76135
1298.788	53.92911	523.63795	1048.77081
1299.008	53.00249	520.52919	1043.72351
1299.229	55.78234	523.11983	1044.39648
1299.449	56.15299	521.04732	1040.35864
1299.67	46.7015	509.38947	1020.84241
1299.89	55.78234	520.27013	1030.26404
1300.11	43.73632	503.43101	1014.11268
1300.331	59.30349	517.16137	1034.97485
1300.551	45.9602	506.02165	1015.45863
1300.771	47.44279	506.53977	1011.0843
1300.991	53.18781	511.20291	1022.86133
1301.211	59.85946	515.34793	1027.23566
1301.432	59.30349	523.37889	1033.29242
1301.652	38.91791	490.21879	996.61537
1301.872	44.84826	494.88192	999.98024
1302.092	53.92911	502.91289	1005.02754
1302.312	65.41916	521.82451	1028.91809
1302.532	63.00995	517.93856	1021.85187
1302.752	56.15299	511.72104	1010.74781
1302.972	60.2301	512.75729	1013.77619
1303.192	42.25373	491.77317	981.80996
1303.412	55.59702	505.50352	996.95186
1303.632	67.27239	521.82451	1017.47755
1303.852	53.92911	499.80413	990.55861
1304.072	39.10324	483.7422	962.29373
1304.291	44.84826	484.26033	969.02346
1304.511	43.36567	483.22408	967.00454
1304.731	46.88682	486.85096	967.34103
1304.951	57.8209	500.32225	983.82888
1305.17	41.32712	473.37967	950.85318
1305.39	44.10697	479.59719	956.57345
1305.61	68.38433	504.98539	990.22212
1305.829	55.41169	493.06848	972.38833
1306.049	59.48881	498.24975	977.43563
1306.268	49.48135	480.37438	948.49777
1306.488	48.92538	474.93405	942.7775
1306.708	59.67413	490.99598	960.94778
1306.927	48.74005	472.60248	942.7775
1307.146	52.44652	480.37438	943.11398
1307.366	61.15672	486.07377	952.53561
1307.585	53.00249	477.78375	940.0856
1307.805	46.88682	465.34871	923.26127
1308.024	40.58582	459.13119	912.49369
1308.243	36.13806	440.99676	893.31395
1308.463	38.91791	448.25053	901.38963
1308.682	34.47015	441.25582	892.30449
1308.901	42.25373	456.02243	904.7545
1309.12	52.44652	465.34871	914.51262
1309.339	44.47761	453.4318	894.99639
1309.559	52.2612	458.87212	902.39909
1309.778	52.07587	465.08964	906.10045
1309.997	65.60448	474.41592	924.9437
1310.216	62.82463	476.22937	921.57884
1310.435	53.92911	458.61306	902.39909
1310.654	49.1107	454.46805	890.62206
1310.873	48.74005	448.76866	879.85448
1311.092	46.51617	449.54585	877.49908
1311.311	43.551	441.51488	869.4234
1311.53	35.02612	428.04359	850.24365
1311.749	46.7015	439.18331	864.71258
1311.967	43.92164	436.07455	859.66528
1312.186	50.77861	442.8102	869.4234
1312.405	53.00249	451.61835	876.8261
1312.624	52.07587	447.47334	872.11529
1312.843	43.73632	431.67048	850.24365
1313.061	49.66667	435.0383	851.25312
1313.28	43.551	429.33891	843.85041
1313.499	48.92538	430.63422	847.55176
1313.717	45.21891	430.37516	842.50446
1313.936	39.10324	417.422	827.02607
1314.154	47.62811	430.37516	837.79365
1314.373	56.70896	442.55114	852.26258
1314.591	43.18035	421.56701	824.33418
1314.81	37.06468	408.35478	808.18282
1315.028	42.43906	420.53076	820.63283
1315.247	60.41543	438.14706	845.86933
1315.465	56.70896	433.74298	835.77473
1315.683	66.34577	439.9605	851.25312
1315.902	60.2301	437.62893	840.48554
1316.12	45.40423	413.27698	805.82741
1316.338	41.51244	409.39103	797.41524
1316.557	40.95647	404.46883	792.70443
1316.775	42.06841	408.61384	792.70443
1316.993	44.84826	411.20448	795.73281
1317.211	45.21891	411.20448	791.69497
1317.429	54.6704	416.90387	800.10714
1317.647	50.22264	414.05417	797.75173
1317.865	61.34204	420.53076	808.5193
1318.084	40.4005	394.1063	768.1409
1318.302	43.92164	389.96128	766.45847
1318.52	35.21144	383.74377	753.67197
1318.738	45.9602	394.62442	767.80441
1318.955	40.21518	393.07004	760.06522
1319.173	44.84826	393.58817	763.0936
1319.391	47.62811	398.25131	767.46793
1319.609	46.33085	390.73847	761.41117
1319.827	53.55846	400.06475	768.47739
1320.045	44.29229	383.4847	747.61521
1320.262	45.58955	389.1841	749.29764
1320.48	43.92164	382.70751	742.56791
1320.698	47.07214	389.1841	746.26926
1320.916	53.55846	393.07004	752.32602
1321.133	50.59329	389.44316	748.62467
1321.351	57.26493	391.2566	756.36386
1321.568	56.89428	393.84723	753.33548
1321.786	49.48135	381.67126	736.84764
1322.004	44.84826	376.74906	727.42601
1322.221	40.21518	365.60933	707.90978
1322.439	43.36567	370.01341	715.98546
1322.656	61.71269	393.07004	744.92332
1322.873	40.02985	362.75964	705.21789
1323.091	39.10324	358.61462	700.17059
1323.308	38.73259	360.68713	695.12329
1323.526	42.25373	358.0965	691.75842
1323.743	38.54727	356.80118	689.7395
1323.96	31.50498	346.95678	675.60706
1324.177	42.06841	358.87369	694.11382
1324.395	35.76741	343.32989	672.57868
1324.612	43.73632	354.21055	683.00976
1324.829	35.58209	339.18488	662.14759
1325.046	24.09204	329.34047	649.36109
1325.263	44.47761	350.3246	678.97192
1325.48	32.98756	335.29893	655.08137
1325.697	43.18035	346.95678	666.8584
1325.914	35.58209	337.37143	655.75434
1326.131	31.6903	325.19546	640.94893
1326.348	37.9913	335.29893	651.04353
1326.565	41.69776	337.6305	649.69758
1326.782	38.54727	334.52174	646.6692
1326.999	43.73632	338.40769	647.34217
1327.216	43.551	338.66675	651.04353
1327.433	48.18408	343.58895	653.73542
1327.649	48.18408	344.36614	657.10029
1327.866	32.61692	323.12295	623.45162
1328.083	29.46642	313.79667	616.72188
1328.3	30.76368	314.05574	612.01107
1328.516	40.77115	331.67204	634.21919
1328.733	41.88309	330.63579	629.84486
1328.949	33.17289	313.53761	610.66512
1329.166	46.14552	326.74984	625.13405
1329.383	45.21891	325.71358	626.14351
1329.599	38.91791	313.53761	610.66512
1329.816	34.65547	307.57915	603.93539
1330.032	42.62438	319.49607	615.03945
1330.248	45.40423	325.71358	622.10567
1330.465	40.58582	318.97794	610.32864
1330.681	38.36194	310.42885	599.22457
1330.898	44.10697	315.09199	600.57052
1331.114	31.6903	300.32538	586.43808
1331.33	47.99876	321.56857	603.93539
1331.546	48.18408	317.68262	602.58944
1331.763	40.21518	303.17508	580.71781
1331.979	23.72139	281.67282	558.50968
1332.195	24.09204	278.04594	553.1259
1332.411	33.54353	295.9213	574.99753
1332.627	36.50871	297.73475	574.32456
1332.843	33.17289	291.25816	566.92185
1333.059	34.65547	294.36692	566.24888
1333.275	31.50498	282.96814	555.4813
1333.491	36.32339	286.85409	556.49076
1333.707	37.06468	294.36692	567.25834
1333.923	40.58582	294.10786	564.22996
1334.139	25.75995	270.01497	537.31102
1334.355	28.5398	274.67811	540.67589
1334.571	33.35821	280.63657	550.77049
1334.787	38.54727	287.37221	554.80833
1335.003	30.57836	274.15999	536.63805
1335.218	35.58209	278.82313	537.64751
1335.434	49.66667	300.32538	567.59482
1335.65	48.55473	293.8488	552.78941
1335.865	31.13433	268.20153	526.87993
1336.081	31.6903	266.38809	525.1975
1336.297	30.02239	266.38809	523.85155
1336.512	30.20771	265.86996	518.13128
1336.728	40.58582	278.82313	533.60967
1336.943	42.62438	278.82313	529.23534
1337.159	36.13806	269.49685	522.50561
1337.374	32.61692	259.65244	505.34478
1337.59	18.90299	240.48176	485.82856
1337.805	27.05722	245.1449	487.51099
1338.021	24.09204	248.77178	489.19342
1338.236	34.0995	256.80274	498.61505
1338.451	30.76368	255.76649	498.61505
1338.666	47.07214	276.49156	521.49615
1338.882	40.02985	266.12902	509.38263
1339.097	35.21144	258.35712	497.94208
1339.312	33.91418	254.21211	495.92316
1339.527	21.68284	235.81862	466.64881
1339.742	33.72886	252.91679	485.49207
1339.958	38.36194	258.09806	490.20288
1340.173	33.35821	250.0671	484.14612
1340.388	32.80224	247.47647	476.40693
1340.603	26.50125	236.85487	466.31233
1340.818	29.46642	236.07768	464.96638
1341.033	30.02239	243.07239	470.35017
1341.248	46.51617	260.94776	489.19342
1341.462	32.24627	242.55426	465.30287
1341.677	32.98756	243.07239	463.28395
1341.892	25.3893	231.41454	455.20827
1342.107	27.05722	230.89641	453.86232
1342.322	31.6903	232.70986	456.21773
1342.536	38.54727	240.48176	465.63935
1342.751	37.06468	241.77707	462.94746
1342.966	37.06468	242.2952	457.22719
1343.18	38.17662	238.66831	458.90962
1343.395	25.01866	214.31636	425.59744
1343.61	31.31965	227.01046	443.76772
1343.824	33.54353	223.64264	439.0569
1344.039	36.13806	232.19173	448.47853
1344.253	37.25	234.5233	449.15151
1344.468	15.56717	204.99008	410.79202
1344.682	31.31965	225.97421	436.7015
1344.897	32.98756	224.16077	436.36501
1345.111	35.21144	222.34732	430.98122
1345.325	31.6903	218.9795	427.27987
1345.54	33.91418	221.8292	428.28933
1345.754	44.84826	236.59581	447.46907
1345.968	30.20771	211.72573	413.8204
1346.182	24.83333	205.24915	409.10959
1346.397	25.75995	203.17664	408.7731
1346.611	20.75622	196.95912	393.96769
1346.825	25.3893	200.84507	393.96769
1347.039	20.38557	194.36849	388.92039
1347.253	29.09577	204.47196	397.66904
1347.467	29.65174	207.83978	404.39877
1347.681	49.29602	231.93267	438.04744
1347.895	27.79851	202.91758	396.65958
1348.109	25.3893	196.18193	389.92985
1348.323	15.38184	183.22877	371.42308
1348.537	10.56343	176.75218	357.96361
1348.751	21.49751	186.59659	371.42308
1348.965	41.88309	210.94854	403.05283
1349.178	34.47015	203.4357	392.95823
1349.392	31.13433	193.5913	387.23795
1349.606	20.75622	184.00595	367.04875
1349.82	18.90299	183.48783	364.02037
1350.033	27.79851	190.7416	372.76902
1350.247	17.97637	174.67968	354.59874
1350.461	22.42413	180.8972	358.97307
1350.674	42.25373	206.2854	386.56498
1350.888	32.43159	195.14568	374.45146
1351.101	31.87562	193.33223	370.41362
1351.315	28.5398	187.11471	365.36632
1351.528	42.25373	200.06788	380.17173
1351.742	35.21144	193.5913	367.72172
1351.955	30.02239	182.9697	359.64604
1352.169	30.39304	184.26502	358.97307
1352.382	39.28856	192.81411	373.77848
1352.595	32.43159	184.52408	359.30956
1352.809	27.42786	177.52937	350.22441
1353.022	31.87562	179.34282	350.89739
1353.235	19.08831	163.79902	324.98791
1353.448	20.01493	163.53995	322.96899
1353.661	35.21144	182.71064	344.50414
1353.874	20.01493	162.24464	323.64197
1354.088	27.98383	166.38965	330.3717
1354.301	29.09577	167.94403	332.39062
1354.514	28.16916	163.79902	328.68927
1354.727	27.98383	170.79373	332.39062
1354.94	27.61319	171.05279	330.70819
1355.153	20.94154	156.28618	313.88385
1355.366	31.87562	169.23935	329.02575
1355.578	36.32339	173.90249	335.419
1355.791	32.98756	165.61246	323.97845
1356.004	30.20771	162.5037	320.2771
1356.217	25.3893	152.14117	308.50006
1356.43	33.72886	169.23935	326.33386
1356.642	35.76741	167.4259	321.28656
1356.855	33.72886	164.83527	317.92169
1357.068	28.5398	152.91836	305.47168
1357.28	21.12687	146.44178	298.74195
1357.493	3.52114	128.56641	265.09328
1357.706	10.93408	134.00674	274.17842
1357.918	28.35448	151.62304	302.10682
1358.131	30.02239	154.99086	302.4433
1358.343	23.35075	142.55583	285.28248
1358.556	19.45896	142.55583	284.60951
1358.768	25.01866	146.9599	291.33924
1358.98	16.12314	134.00674	275.18788
1359.193	23.90672	142.29676	288.64735
1359.405	19.45896	138.15175	276.19734
1359.617	17.97637	133.22955	267.78517
1359.83	14.64055	128.56641	263.07436
1360.042	30.02239	144.11021	282.92707
1360.254	24.64801	142.55583	282.2541
1360.466	25.3893	139.70613	279.22572
1360.678	27.61319	143.33302	283.26356
1360.891	25.01866	136.59737	276.87031
1361.103	23.53607	138.92894	272.83247
1361.315	24.83333	141.26051	269.80409
1361.527	12.78731	118.98106	246.25002
1361.739	21.49751	125.45765	263.07436
1361.951	17.04975	121.05357	252.64327
1362.163	22.05348	125.19858	254.99868
1362.374	25.57463	134.78393	266.43923
1362.586	15.01119	123.12608	247.59597
1362.798	23.16542	131.4161	262.40139
1363.01	23.16542	129.08453	262.0649
1363.222	26.31592	131.4161	260.04598
1363.433	29.2811	133.48861	260.38247
1363.645	13.15796	113.7998	237.16488
1363.857	14.2699	110.69104	230.77164
1364.068	13.89925	111.98636	234.47299
1364.28	27.61319	129.3436	257.69057
1364.492	28.16916	127.53015	253.98922
1364.703	23.53607	121.05357	244.56759
1364.915	17.23508	115.09511	236.8284
1365.126	14.64055	114.05886	236.15542
1365.338	17.23508	111.98636	233.80002
1365.549	29.2811	125.19858	248.94192
1365.76	23.72139	119.75825	240.86624
1365.972	22.23881	113.02261	230.43515
1366.183	16.49378	108.35947	226.39731
1366.394	17.60572	106.54603	226.73379
1366.606	18.16169	109.39572	225.72433
1366.817	23.53607	119.75825	236.8284
1367.028	19.27363	114.31793	230.77164
1367.239	14.64055	106.54603	223.70541
1367.45	18.71766	110.43198	223.70541
1367.662	18.34702	106.0279	214.62027
1367.873	18.90299	108.10041	220.67703
1368.084	22.05348	111.20917	224.71487
1368.295	12.04602	97.73787	208.22703
1368.506	13.15796	99.29225	212.60135
1368.717	15.01119	97.21975	205.19865
1368.928	22.60945	104.21446	213.27433
1369.138	14.08458	97.21975	200.82432
1369.349	28.72513	113.02261	226.73379
1369.56	23.53607	105.76884	215.29325
1369.771	21.86816	100.32851	208.9
1369.982	14.45522	94.62911	198.13243
1370.192	19.45896	99.55132	201.49729
1370.403	25.57463	109.91385	216.63919
1370.614	25.75995	109.13666	220.67703
1370.824	15.93781	90.22504	190.72972
1371.035	28.72513	104.99165	207.21757
1371.246	10.56343	85.5619	181.30809
1371.456	21.68284	102.14195	201.16081
1371.667	3.89179	72.09061	164.82024
1371.877	8.33955	76.23562	167.17565
1372.087	18.90299	92.55661	188.37431
1372.298	15.38184	84.78471	177.60674
1372.508	10.19279	77.79	169.19457
1372.719	21.31219	90.4841	181.98106
1372.929	13.89925	81.93501	169.86754
1373.139	9.26617	79.60344	167.17565
1373.349	11.30473	75.97656	162.80132
1373.56	17.60572	80.12157	169.86754
1373.77	16.30846	81.15782	168.85808
1373.98	19.27363	80.89876	168.85808
1374.19	17.23508	80.89876	166.83916
1374.4	10.37811	71.31342	152.37023
1374.61	4.63308	64.05964	146.98645
1374.82	17.60572	78.82625	167.51214
1375.03	9.45149	66.65028	147.65942
1375.24	13.34328	72.8678	152.03375
1375.45	16.49378	74.16311	160.10943
1375.66	28.72513	89.70691	176.59728
1375.87	18.90299	77.79	158.76348
1376.08	16.49378	78.04906	149.34185
1376.29	8.15423	60.17369	134.19995
1376.499	17.23508	68.98185	149.00537
1376.709	28.35448	89.18878	168.85808
1376.919	24.46269	81.93501	156.74456
1377.128	15.38184	67.42747	143.28509
1377.338	11.30473	59.91463	136.21887
1377.548	14.45522	64.31871	135.88239
1377.757	23.53607	73.64499	148.66888
1377.967	4.63308	50.07022	118.38508
1378.176	21.31219	71.57248	145.97699
1378.386	19.27363	68.72278	140.5932
1378.595	17.04975	59.13744	129.82562
1378.805	13.34328	59.13744	129.15265
1379.014	21.31219	66.65028	136.21887
1379.223	11.49005	51.6246	115.69318
1379.433	16.49378	59.13744	121.07697
1379.642	11.8607	54.4743	118.72156
1379.851	13.71393	57.84212	120.06751
1380.061	14.82587	55.25149	117.03913
1380.27	17.4204	55.51055	120.404
1380.479	16.67911	57.06493	119.05805
1380.688	16.67911	52.40179	112.32832
1380.897	16.12314	54.21524	114.01075
1381.106	26.1306	64.31871	127.47022
1381.315	13.89925	51.88367	110.98237
1381.524	8.33955	42.81645	98.19587
1381.733	16.30846	50.07022	107.28102
1381.942	22.05348	62.76433	123.76886
1382.151	13.15796	45.40709	98.86885
1382.36	22.05348	51.6246	109.29994
1382.569	20.20025	52.91992	109.29994
1382.777	19.64428	51.10648	105.59858
1382.986	9.08085	38.41238	88.77425
1383.195	8.52488	35.82174	85.07289
1383.404	9.26617	35.82174	84.39992
1383.612	0	20.79607	67.91207
1383.821	13.71393	41.00301	90.79317
1384.03	38.91791	72.60873	130.4986
1384.238	23.16542	51.36554	106.60804
1384.447	24.64801	54.99243	112.32832
1384.655	18.34702	45.66615	93.48506
[truncated: 19 more rows]
