# Supplementary material for: Circular dichroism of quantum defects in carbon nanotubes created by photocatalytic oxygen functionalization
Source: Nat Commun. 2025 Jun 2;16:5107. doi: 10.1038/s41467-025-60342-y (PMC12130195; doi:10.1038/s41467-025-60342-y)
Supplement: Supplementary file 6 — Source Data [file 41467_2025_60342_MOESM6_ESM.zip › Raw data Manuscript and SI/Figure_2c.txt]

Wavelength (nm)	pristine	funct_1	funct_2
938.815	-0.00208	-0.00148	0.00121
939.053	84.5191	80.39077	65.99956
939.29	73.38152	61.82394	47.15369
939.527	55.8667	44.31833	27.77755
939.764	49.24634	35.83312	19.27209
940	69.19773	53.87847	38.07597
940.237	65.23455	51.22998	35.93383
940.474	68.97721	56.54067	39.3596
940.711	64.74832	50.97383	32.44497
940.948	75.93109	57.87635	38.52212
941.185	81.26807	61.86051	41.4176
941.422	86.33932	66.9059	43.78282
941.658	77.85883	58.68597	35.54258
941.895	87.97873	69.03747	43.74084
942.132	71.52679	53.389	27.28122
942.369	90.4154	69.31192	43.96391
942.605	105.84958	85.50013	57.73016
942.842	103.74643	82.58634	49.75498
943.079	99.51753	76.22358	44.69631
943.315	104.05725	78.35058	49.44786
943.552	108.06563	83.66127	50.48738
943.789	128.01712	104.3597	69.29117
944.025	136.54261	109.40506	74.573
944.262	136.03378	109.40964	72.16572
944.498	142.43353	114.72031	75.59157
944.735	147.7705	117.37794	77.16137
944.971	144.60438	111.54577	72.63307
945.208	139.57833	108.63198	67.83954
945.444	145.18092	111.55489	71.79568
945.681	153.4408	120.04925	76.01686
945.917	168.07782	132.78849	86.86659
946.153	177.40047	140.2216	91.08786
946.39	179.01738	140.22618	92.92279
946.626	170.80261	132.00625	84.41742
946.862	192.87975	150.84752	102.95616
947.099	177.22496	135.19905	84.1103
947.335	191.59626	147.93829	93.10406
947.571	211.01622	167.57547	110.58225
947.807	209.1787	165.19227	107.11451
948.044	207.07555	162.27848	102.58612
948.28	198.32934	154.05856	90.36881
948.516	206.58912	161.75698	95.91577
948.752	217.7718	167.06765	101.46273
948.988	227.09445	179.80688	111.78219
949.224	235.08851	181.66858	117.06401
949.46	232.98527	179.02008	108.02836
949.696	226.36481	173.71852	102.17437
949.932	246.05049	192.29448	117.79659
950.168	256.43601	200.78882	128.11605
950.404	260.97573	202.1199	124.6483
950.64	263.65542	203.45098	124.62736
950.876	275.10382	215.92491	132.8257
951.112	268.21765	205.84785	120.34325
951.348	277.80602	213.01566	129.86729
951.584	299.61744	233.97937	147.34548
951.819	307.87712	247.77981	159.52099
952.055	289.03361	223.37623	134.04676
952.291	289.32184	223.9114	133.2304
952.527	298.11305	232.40574	139.0425
952.763	299.19843	231.08376	133.98392
952.998	315.16395	243.55767	145.62916
953.234	346.54124	273.80709	172.38719
953.47	357.98964	283.62796	181.11582
953.705	351.90052	283.10188	179.23899
953.941	337.30851	267.18809	158.00697
954.176	356.19693	281.51913	170.9779
954.412	358.6109	283.91144	168.83585
954.648	386.00241	310.97719	192.67736
954.883	397.71643	322.65518	201.40607
955.119	392.69029	321.33321	194.75667
955.354	400.68425	321.07243	193.41012
955.59	415.32127	336.19942	207.97179
955.825	416.67228	334.08151	202.38302
956.06	423.33765	335.94319	203.42272
956.296	431.33171	341.78447	203.13664
956.531	452.6116	365.93183	220.88006
956.767	467.51434	378.93637	231.46465
957.002	466.20815	377.34907	225.34561
957.237	472.07637	378.94544	227.711
957.472	481.93036	390.35813	235.6443
957.708	502.14747	407.87286	247.28944
957.943	519.7073	424.59166	255.22274
958.178	530.88989	431.75946	259.97437
958.413	541.54104	438.92725	266.58198
958.648	545.54923	443.97259	262.58405
958.884	555.1376	449.54857	270.25212
959.119	572.96314	463.61431	277.65514
959.354	587.60007	478.21067	286.11871
959.589	605.95706	492.01111	294.05201
959.824	620.06255	506.87277	302.51558
960.059	629.65082	513.77525	303.025
960.294	645.0849	528.37161	315.20051
960.529	662.37901	539.25368	321.0127
960.764	678.34453	552.78881	321.52212
960.999	694.84149	567.91578	334.49305
961.234	713.19847	584.10397	343.4869
961.468	720.12947	583.31257	340.01933
961.703	745.66085	612.50074	356.96734
961.938	751.79479	608.52569	348.19691
962.173	787.68919	644.61181	378.93211
962.408	795.41744	649.65716	374.4039
962.642	816.1658	666.37594	386.5795
962.877	847.80871	692.64575	400.08071
963.112	873.60581	710.16047	415.17274
963.347	901.52866	735.36906	430.79505
963.581	891.45367	720.25114	408.7678
963.816	921.23655	749.43931	425.18552
964.051	951.01943	775.70912	445.05005
964.285	997.8082	813.12176	475.25506
964.52	1016.96234	826.39158	479.21128
964.754	1034.52208	841.25323	478.66024
964.989	1061.64777	864.86998	495.60824
965.223	1065.39014	861.69082	479.14889
965.458	1107.92751	896.45042	508.5584
965.692	1152.32481	935.72019	536.90745
965.927	1155.27013	933.33698	527.07647
966.161	1162.20112	937.85169	519.10155
966.395	1189.59244	962.52965	537.11019
966.63	1220.96963	987.73823	547.1646
966.864	1254.73819	1013.21211	565.17324
967.098	1294.35256	1045.84924	589.01493
967.333	1293.84354	1041.07827	573.35091
967.567	1329.73785	1070.53173	592.15497
967.801	1385.56104	1119.88312	632.17011
968.035	1398.60356	1128.90804	628.4374
968.27	1428.12072	1154.11662	646.18082
968.504	1440.89753	1157.83542	639.00132
968.738	1465.89738	1172.96237	646.40442
968.972	1510.29468	1214.8852	673.95805
969.206	1519.35142	1220.19583	671.2859
969.44	1551.25996	1245.4044	682.93123
969.674	1584.7628	1273.26603	703.06098
969.908	1606.57403	1288.12767	707.01729
970.142	1615.89649	1297.68319	706.46624
970.376	1635.58197	1308.83055	707.77117
970.61	1645.96731	1313.34527	703.50819
970.844	1681.06446	1340.94159	723.90308
971.078	1699.15564	1352.88486	727.32911
971.312	1739.03572	1388.44036	751.70108
971.546	1774.93003	1421.8734	770.77028
971.779	1785.58099	1424.79626	769.95418
972.013	1813.50375	1450.00483	785.84172
972.247	1845.94372	1471.23381	804.11551
972.481	1878.91512	1499.09544	824.5104
972.714	1901.78913	1519.52848	835.09526
972.948	1906.32866	1518.20647	827.12034
973.182	1923.62268	1533.86403	831.60692
973.415	1936.13367	1544.74606	835.03304
973.649	1956.6163	1559.87301	843.23157
973.883	1968.06451	1562.79589	841.88511
974.116	1973.13538	1565.98405	839.21304
974.35	2005.57535	1596.23343	862.25932
974.583	2017.5549	1609.23791	865.68544
974.817	2040.69473	1628.87506	880.24729
975.05	2069.68026	1652.22647	895.60464
975.284	2077.40841	1657.27179	900.09122
975.517	2076.63347	1656.48037	892.64667
975.751	2094.45893	1669.21957	902.70116
975.984	2100.06123	1675.06079	902.94562
976.217	2114.96369	1686.47344	914.06076
976.451	2126.94333	1698.68202	915.63082
976.684	2123.24549	1691.78857	910.83765
976.917	2143.72804	1713.81345	927.25555
977.151	2160.2249	1733.7159	943.67337
977.384	2148.5555	1719.39388	926.41869
977.617	2140.07473	1711.1739	918.17872
977.85	2159.22868	1730.28041	938.04342
978.083	2183.16556	1753.63182	960.02924
978.316	2186.3764	1755.75876	960.2737
978.55	2192.24452	1767.17143	975.8961
978.783	2190.141	1767.44123	974.01945
979.016	2167.84286	1745.95596	951.19686
979.249	2166.27077	1744.89923	947.99452
979.482	2163.90152	1742.25067	947.70871
979.715	2164.45518	1747.29598	952.9908
979.948	2159.42875	1750.74945	959.0683
980.181	2158.91953	1747.30497	957.72193
980.414	2161.59893	1756.06456	969.36734
980.646	2157.63528	1755.80373	968.55134
980.879	2161.90899	1762.44087	977.28023
981.112	2129.51356	1731.6699	952.60167
981.345	2115.98413	1726.36828	951.78558
981.578	2103.25186	1717.35238	948.05296
981.811	2107.7913	1726.64258	958.90296
982.043	2096.38752	1720.81033	953.5796
982.276	2089.23534	1715.50871	958.86169
982.509	2085.5375	1718.69688	963.34837
982.741	2070.41367	1706.76259	956.96445
982.974	2066.98155	1709.68545	968.07959
983.207	2037.2433	1688.73079	948.70381
983.439	2031.68534	1688.73527	952.92543
983.672	2014.17013	1674.41325	947.86712
983.904	2007.81501	1674.15242	953.67958
984.137	1999.59996	1668.32019	960.28736
984.369	1983.67897	1663.01856	957.35025
984.602	1974.93248	1661.43122	960.51123
984.834	1960.87153	1652.6806	961.55119
985.067	1936.18193	1633.31778	946.68276
985.299	1915.21229	1622.71002	941.09426
985.531	1888.39684	1602.55126	928.61217
985.764	1879.38464	1603.88228	934.1594
985.996	1887.90975	1617.15205	957.20585
986.228	1842.22829	1578.68719	924.83837
986.461	1819.66444	1561.97742	921.63603
986.693	1804.27489	1557.4717	918.16864
986.925	1787.82247	1548.19047	916.02694
987.157	1770.57289	1540.50108	916.80177
987.389	1737.11449	1518.48518	902.19857
987.621	1743.51385	1528.57128	916.23031
987.854	1710.05554	1499.65744	897.91508
988.086	1706.62332	1502.58028	909.03031
988.318	1672.63348	1479.50316	897.07849
988.55	1647.41235	1463.05867	882.74042
988.782	1653.28028	1477.92028	905.78687
989.014	1624.07337	1453.51662	889.06256
989.246	1617.18681	1454.31702	896.99613
989.478	1593.55999	1439.19906	892.20304
989.71	1561.69589	1418.50969	876.00901
989.941	1559.06074	1424.08557	888.45002
990.173	1548.45412	1417.4574	886.83859
990.405	1530.14167	1404.99251	885.49231
990.637	1514.4864	1398.36434	886.002
990.869	1502.81691	1393.0627	889.16307
991.1	1490.35017	1389.08757	893.11965
991.332	1478.68068	1386.7043	894.42475
991.564	1438.3136	1354.07616	874.25364
991.796	1421.32974	1341.08065	865.21834
992.027	1403.54862	1334.18716	864.9327
992.259	1408.35368	1345.33448	880.55528
992.49	1391.63544	1335.25732	877.35312
992.722	1363.75713	1316.69039	865.93157
992.954	1364.04497	1322.26629	878.63763
993.185	1354.76685	1319.883	882.5942
993.417	1326.88853	1301.58137	866.93045
993.648	1308.31027	1291.76952	864.25856
993.879	1307.26942	1295.75356	876.16929
994.111	1298.52283	1295.49274	883.0423
994.342	1281.53888	1284.35435	874.53737
994.574	1260.0378	1271.09354	865.50207
994.805	1249.96253	1267.91433	868.92837
995.036	1228.72708	1251.20452	857.77205
995.268	1230.87495	1261.02531	877.37171
995.499	1220.00252	1256.78488	877.88148
995.73	1193.4527	1236.62609	862.21781
995.961	1163.71426	1213.28364	844.96331
996.192	1147.79318	1206.65546	843.08684
996.424	1156.05257	1222.31297	864.27733
996.655	1148.63448	1218.07254	863.19627
996.886	1134.83915	1209.58721	858.93356
997.117	1126.09247	1205.08147	861.03416
997.348	1107.5142	1195.26962	855.71089
997.579	1099.56468	1194.47816	859.66747
997.81	1098.78955	1197.40098	869.19195
998.041	1086.58853	1192.36463	865.98979
998.272	1058.97583	1170.3487	848.20501
998.503	1053.68349	1173.27153	854.01756
998.734	1052.64264	1173.01068	861.15579
998.965	1050.80464	1178.32125	869.35458
999.196	1026.11485	1160.81553	855.01661
999.426	1020.29098	1158.69752	860.03382
999.657	1034.6618	1182.3142	885.99689
999.888	1017.94357	1173.56356	882.79473
1000.119	989.53372	1148.89458	858.11635
1000.349	982.38125	1143.5929	856.23997
1000.58	977.35463	1144.12797	862.58279
1000.811	966.21648	1142.00999	860.44118
1001.041	970.48991	1151.56543	872.88228
1001.272	960.41463	1146.52908	872.59664
1001.503	949.27649	1138.04375	869.39447
1001.733	929.36953	1129.82371	861.68505
1001.964	907.86836	1110.19554	844.43055
1002.194	903.10736	1110.46529	849.44777
1002.425	902.06652	1109.40852	851.28323
1002.655	903.94848	1117.63744	861.86836
1002.886	896.53039	1113.1317	861.31758
1003.116	908.50965	1130.11571	884.09907
1003.346	895.7771	1123.75281	877.4502
1003.577	878.79314	1116.85932	871.33151
1003.807	876.68933	1109.7005	872.37166
1004.037	850.40513	1085.82742	852.731
1004.268	858.66443	1101.48492	867.82339
1004.498	855.23202	1106.53017	872.84061
1004.728	845.42237	1098.04482	870.69909
1004.958	832.15838	1090.09009	865.90618
1005.188	821.02014	1081.33943	854.48482
1005.418	815.7277	1078.95612	855.7901
1005.649	820.00123	1087.71567	863.45861
1005.879	829.32331	1101.78132	884.38413
1006.109	808.08776	1081.62252	866.59945
1006.339	801.73245	1077.91267	864.19279
1006.569	788.46846	1076.32528	861.52099
1006.799	783.44174	1071.28891	861.23544
1007.029	784.79226	1075.00763	865.72238
1007.259	789.06569	1080.84879	873.65612
1007.489	782.9761	1079.2614	876.81737
1007.718	776.88641	1073.42909	874.4108
1007.948	772.39113	1077.41311	877.57205
1008.178	744.51262	1050.09106	851.30293
1008.408	751.97467	1060.97303	866.92569
1008.638	746.41652	1056.99789	868.23097
1008.867	748.5641	1065.49209	871.92258
1009.097	748.0546	1064.70061	872.96272
1009.327	715.12744	1036.58264	848.81471
1009.556	734.81244	1057.54621	868.67977
1009.786	729.25429	1056.48943	872.63643
1010.016	727.94763	1051.98367	869.6995
1010.245	717.34073	1048.53911	867.02779
1010.475	717.09694	1045.62519	865.15141
1010.704	728.81039	1062.34388	886.07702
1010.934	698.2747	1034.75651	858.48221
1011.163	693.5136	1028.6589	856.60592
1011.393	687.15829	1026.54089	853.13871
1011.622	675.75423	1019.91266	849.67158
1011.851	673.38461	1017.52933	850.18154
1012.081	668.62361	1013.02357	847.2446
1012.31	675.81984	1020.72186	853.32246
1012.539	674.77881	1023.90995	859.13518
1012.769	700.84115	1051.50619	888.01486
1012.998	665.25671	1017.28616	856.17793
1013.227	654.38409	1008.53549	852.7108
1013.456	640.85428	998.19298	837.57759
1013.686	625.99598	984.66683	825.89108
1013.915	635.8494	997.67123	840.98365
1014.144	662.70881	1023.41031	862.70468
1014.373	652.36762	1015.45556	857.38159
1014.602	641.22928	1006.43958	850.7328
1014.831	627.9652	994.50524	841.16749
1015.06	618.42117	987.3464	834.78385
1015.289	626.68028	996.10592	847.22503
1015.518	615.54194	981.25321	829.97071
1015.747	615.03234	986.56375	839.23023
1015.976	636.31166	1010.9763	861.2164
1016.205	625.43904	1001.1644	852.18137
1016.434	617.2236	996.12801	846.59314
1016.662	612.46241	988.70385	843.39124
1016.891	627.89592	1000.91234	856.3627
1017.12	615.16327	991.36575	849.71391
1017.349	602.69634	983.14569	838.0275
1017.577	606.43814	981.82356	843.57517
1017.806	612.04007	987.93001	851.77414
1018.035	601.9646	985.28138	846.45105
1018.263	596.40625	974.67354	838.7418
1018.492	597.22525	978.65755	841.638
1018.721	581.03826	959.82526	824.91395
1018.949	579.99713	957.1766	823.30289
1019.178	592.50773	975.48712	842.37253
1019.406	572.06915	954.53236	819.81553
1019.635	579.26539	959.04698	824.30256
1019.863	576.36423	960.90852	828.52454
1020.091	571.33732	953.21905	822.93639
1020.32	576.93924	960.38673	829.54453
1020.548	573.24093	958.26868	827.66833
1020.776	559.44531	947.39555	815.45172
1021.005	574.08166	960.39995	827.36263
1021.233	575.69771	963.32272	837.15252
1021.461	561.10494	950.32713	822.81481
1021.689	562.18955	953.5152	822.79457
1021.918	553.44268	938.13188	810.84302
1022.146	565.42176	952.99341	826.46595
1022.374	559.06625	946.89578	820.34753
1022.602	558.02512	947.16548	824.30437
1022.83	550.60675	936.02704	812.35291
1023.058	540.26547	927.80696	806.49963
1023.286	516.10683	903.66853	777.5793
1023.514	519.84863	910.04027	788.16461
1023.742	536.34492	930.73853	806.9692
1023.97	540.08672	929.94701	811.19118
1024.198	528.41685	914.03306	796.05806
1024.426	527.64143	915.6293	795.50754
1024.654	529.25749	916.16431	798.13869
1024.882	515.9933	905.29117	790.69458
1025.109	527.17513	910.60167	796.24234
1025.337	517.09957	907.4224	793.83586
1025.565	506.49257	901.59007	783.21009
1025.793	504.65428	898.67611	783.98527
1026.02	524.3391	913.27231	797.75232
1026.248	519.84362	907.70529	796.40639
1026.476	511.62809	905.58724	788.96228
1026.703	514.83836	908.50999	797.95684
1026.931	513.00007	903.20827	793.69439
1027.158	508.77023	903.74326	792.87883
1027.386	508.79197	899.50277	790.20721
1027.613	487.55614	880.67044	771.62738
1027.841	496.08087	887.8381	779.03102
1028.068	487.06809	883.86289	778.48059
1028.296	490.80989	883.33668	779.25577
1028.523	495.61447	892.09615	788.51547
1028.75	478.36441	877.24341	772.32188
1028.978	491.9378	890.24779	786.88426
1029.205	489.30226	886.53789	784.21273
1029.432	490.12106	888.66472	787.63938
1029.66	487.48562	887.6079	784.17235
1029.887	469.43841	868.24495	769.30445
1030.114	466.27143	865.33097	765.30723
1030.341	462.3073	864.27413	767.40819
1030.568	478.53778	885.50298	784.09176
1030.795	481.48233	882.58899	785.92759
1031.022	475.39245	870.91992	777.15787
1031.249	464.25392	868.27124	773.16065
1031.476	460.82122	864.56134	768.36801
1031.703	458.18569	863.5045	771.52953
1031.93	470.96182	874.38642	783.17547
1032.157	461.68332	868.81938	782.09477
1032.384	452.67054	859.53806	771.73423
1032.611	448.70641	859.01182	770.38839
1032.838	446.07087	856.89376	769.04255
1033.065	448.21826	859.8165	773.52976
1033.292	457.54006	862.20864	780.93349
1033.518	448.26146	860.09055	780.38315
1033.745	435.79434	850.54393	768.96205
1033.972	438.73889	857.18095	774.77495
1034.198	436.63469	850.02206	770.24754
1034.425	435.32775	854.80194	775.26503
1034.652	436.14655	854.80632	778.69168
1034.878	423.94505	843.13723	768.8615
1035.105	425.82673	842.87631	769.37163
1035.331	422.92538	844.4725	772.53323
1035.558	426.9328	849.783	776.22503
1035.784	416.59133	840.50166	773.28845
1036.011	431.75893	854.03663	785.46467
1036.237	427.26327	851.12263	786.24003
1036.464	422.50198	846.61682	779.06114
1036.69	412.16051	837.07017	772.67776
1036.916	414.57353	839.19698	773.9834
1037.143	424.16104	851.67073	789.87156
1037.369	424.44831	849.55265	787.73039
1037.595	402.14951	830.9856	771.00661
1037.821	412.00265	843.98995	782.12237
1038.048	392.36112	824.89231	765.3985
1038.274	409.38866	839.7538	778.10509
1038.5	379.91546	812.69697	756.87396
1038.726	384.1885	814.55847	759.24015
1038.952	399.09029	833.66485	778.31005
1039.178	387.15451	822.52637	767.15418
1039.404	381.33026	818.55114	766.33871
1039.63	392.24626	829.43304	778.51502
1039.856	379.24761	819.88639	771.8665
1040.082	380.06632	812.7275	767.07395
1040.308	376.36781	816.97675	770.76583
1040.534	380.64086	819.63417	775.51827
1040.76	379.86525	820.96507	777.88446
1040.986	379.8868	815.39801	773.35705
1041.211	376.1882	815.66765	777.04901
1041.437	364.51814	802.67203	765.36287
1041.663	353.91095	799.75803	761.89601
1041.888	368.54692	813.29297	775.92838
1042.114	357.93974	802.6851	767.68903
1042.34	362.21278	804.5466	770.85063
1042.565	366.22002	810.38767	777.72426
1042.791	378.73034	821.80018	790.96113
1043.017	365.46596	813.84537	782.72178
1043.242	363.09595	808.5436	779.78529
1043.468	344.51721	793.42553	767.30372
1043.693	354.37025	800.59313	773.91221
1043.919	372.9921	820.49542	795.89865
1044.144	362.91625	810.15284	787.12911
1044.369	352.30897	805.64698	782.33665
1044.595	345.15612	796.89625	774.36244
1044.82	345.70901	800.08426	780.70579
1045.045	357.95352	809.90492	792.88219
1045.271	332.46609	785.23584	772.18134
1045.496	350.55641	802.75037	790.19078
1045.721	348.98355	805.93838	798.3901
1045.946	339.43914	797.71824	788.29487
1046.171	339.4606	800.37564	790.92629
1046.397	347.18799	804.89021	797.26955
1046.622	331.26633	792.95579	788.23488
1046.847	338.99362	798.26625	796.69934
1047.072	331.84068	798.27059	799.59589
1047.297	332.65929	798.80554	802.22731
1047.522	331.88359	804.116	807.51011
1047.747	331.90505	803.58973	806.95986
1047.972	332.98938	807.04305	813.03808
1048.196	329.5564	801.47595	814.87417
1048.421	332.23504	810.23538	823.60377
1048.646	344.21383	819.79074	835.78017
1048.871	330.68364	811.30529	828.33632
1049.096	317.95061	801.49332	820.09706
1049.32	325.41209	813.96702	832.80383
1049.545	334.99941	822.19584	846.57106
1049.77	320.67207	811.05734	838.06666
1049.995	328.9308	819.28616	846.53112
1050.219	328.68644	825.65782	854.46539
1050.444	327.64502	819.56013	852.58945
1050.668	313.84902	812.6665	847.79708
1050.893	309.8847	809.75248	849.10281
1051.117	308.57747	816.65476	856.24166
1051.342	294.51584	799.94483	845.35102
1051.566	309.68316	821.70423	866.54221
1051.791	343.9823	852.74935	904.96732
1052.015	321.68331	838.16186	889.30427
1052.239	324.62757	838.43149	894.05688
1052.464	314.02029	831.53788	889.7947
1052.688	307.39869	826.7667	886.06288
1052.912	307.68576	834.73019	896.3834
1053.137	311.42728	837.6529	902.99189
1053.361	307.46286	834.73886	903.76743
1053.585	292.60399	818.55953	892.34659
1053.809	289.43673	822.80875	899.75059
1054.033	303.80689	838.46611	916.43443
1054.257	313.65983	855.45001	932.85313
1054.481	313.41547	858.10739	940.25713
1054.706	295.89951	844.58113	930.1619
1054.93	283.96354	835.03445	926.16494
1055.154	292.75361	846.18161	940.72768
1055.377	302.60646	857.32876	955.82078
1055.601	294.92198	859.19023	960.30825
1055.596	295.29708	872.9031	1034.24414
1055.829	288.40482	876.35636	1039.79122
1056.061	294.27765	878.74844	1048.25485
1056.294	281.53469	873.18186	1046.11311
1056.526	286.07781	882.20618	1062.79582
1056.758	286.63182	888.04702	1070.99431
1056.991	290.11128	894.68375	1078.39731
1057.223	276.30445	889.11715	1081.02804
1057.455	286.69829	901.85552	1097.97587
1057.688	267.04084	889.65671	1088.41046
1057.92	283.01945	906.37441	1112.78197
1058.152	291.28576	922.56154	1133.44165
1058.384	288.11658	919.64783	1136.86777
1058.617	275.63956	916.20357	1139.23328
1058.849	274.59791	922.3097	1152.46927
1059.081	274.88598	928.68112	1162.25855
1059.313	291.92835	950.9699	1188.48599
1059.545	294.60989	958.40248	1202.51737
1059.777	291.70666	960.26398	1210.71586
1060.009	291.1969	965.83953	1224.21698
1060.241	293.08061	970.88451	1236.12732
1060.473	282.19914	968.23609	1236.10673
1060.705	277.70026	962.4042	1240.59337
1060.937	275.32891	968.51034	1253.82936
1061.169	281.20174	978.33052	1272.89825
1061.401	287.8724	995.04822	1290.64148
1061.633	291.6177	1007.25601	1305.20313
1061.865	285.52317	1006.9952	1318.43912
1062.097	274.6417	1002.48976	1318.1534
1062.329	290.88625	1024.77854	1348.35781
1062.56	276.2815	1011.25324	1344.0952
1062.792	282.68622	1030.35855	1365.02001
1063.024	297.60106	1050.52501	1394.1639
1063.256	288.31523	1050.52949	1401.83213
1063.487	279.29526	1050.26866	1406.84912
1063.719	266.55219	1043.37561	1410.80551
1063.951	269.49967	1051.86935	1427.22308
1064.182	272.18111	1065.93414	1449.2085
1064.414	279.38365	1077.87664	1468.27739
1064.646	281.26737	1088.75798	1492.11864
1064.877	274.37492	1089.5583	1497.93104
1065.109	261.8978	1084.52228	1503.74334
1065.34	273.88719	1106.01518	1533.15245
1065.572	278.16437	1122.46759	1556.46344
1065.803	276.32481	1127.77784	1568.639
1066.035	272.8897	1130.96578	1585.58683
1066.266	276.10302	1141.8471	1604.39067
1066.497	264.42363	1141.05569	1610.99846
1066.729	267.10517	1152.7329	1628.21143
1066.96	279.89238	1177.93984	1665.83961
1067.191	287.09483	1194.12695	1689.94609
1067.423	262.3844	1174.50002	1682.50181
1067.654	254.96007	1174.76977	1693.08658
1067.885	258.70528	1188.56927	1715.33713
1068.116	250.21718	1186.45141	1722.47518
1068.348	260.34508	1206.35259	1753.47499
1068.579	283.23807	1238.45705	1792.9591
1068.81	284.85574	1252.25656	1820.77742
1069.041	273.97417	1251.73044	1832.68784
1069.272	251.92307	1241.38861	1829.22063
1069.503	262.31681	1262.08564	1857.83434
1069.734	253.82871	1267.66117	1878.22898
1069.965	274.86011	1294.45985	1916.38743
1070.196	276.47779	1311.44282	1942.88009
1070.427	269.05346	1308.5291	1952.66946
1070.658	267.47984	1315.69637	1969.61738
1070.889	274.94822	1335.59752	1998.49622
1071.12	262.20507	1335.33669	2010.40664
1071.351	252.91914	1338.78991	2024.43812
1071.582	253.739	1350.4671	2050.40051
1071.813	268.12186	1375.67404	2085.11225
1072.043	271.86697	1392.12642	2112.66553
1072.274	256.4644	1389.21269	2118.74306
1072.505	256.48643	1397.9717	2140.99361
1072.736	254.64687	1407.79186	2162.18364
1072.966	260.78545	1429.81531	2198.22112
1073.197	266.39225	1443.61482	2226.30457
1073.428	267.74398	1458.21019	2251.20645
1073.658	266.43621	1467.23446	2270.80577
1073.889	258.21405	1473.87115	2290.13988
1074.12	254.77884	1482.36487	2313.71609
1074.35	258.25802	1496.69493	2339.67858
1074.581	261.47134	1512.08617	2366.7015
1074.811	262.55704	1528.80383	2396.37583
1075.042	264.7066	1543.13392	2420.74744
1075.272	259.67564	1549.24001	2443.52834
1075.503	261.02738	1565.6924	2467.10455
1075.733	257.06019	1578.43073	2496.24862
1075.963	256.01836	1588.78145	2519.02953
1076.194	261.8911	1603.11153	2548.43863
1076.424	259.25362	1614.7887	2573.07546
1076.654	248.37195	1620.09893	2592.93992
1076.885	262.22293	1643.97942	2627.65166
1077.115	243.09709	1641.86155	2642.47862
1077.345	265.72404	1676.61889	2682.49308
1077.575	248.99166	1676.62332	2701.82727
1077.806	255.13034	1689.89225	2731.50151
1078.036	260.20516	1714.83388	2769.66005
1078.266	268.47128	1730.75568	2799.86464
1078.496	273.01421	1753.30971	2838.55345
1078.726	242.98477	1734.7439	2832.96527
1078.956	248.32553	1758.35908	2872.7146
1079.186	260.04888	1779.85196	2904.50998
1079.416	280.81424	1815.40516	2955.65997
1079.646	276.04923	1825.22531	2975.78956
1079.876	267.56104	1831.06611	2993.0027
1080.106	275.82716	1848.57964	3026.38887
1080.336	250.8506	1841.42127	3035.38294
1080.566	264.43554	1872.99514	3080.4349
1080.796	283.07337	1907.2219	3129.46383
1081.026	262.61782	1896.88005	3132.09474
1081.255	244.82158	1891.84398	3141.61915
1081.485	251.22611	1911.74511	3172.61914
1081.715	252.57775	1928.72807	3206.00531
1081.945	258.98227	1948.09863	3237.27043
1082.174	272.03524	1975.16256	3280.99682
1082.404	250.51592	1960.84137	3276.99943
1082.634	257.18639	1982.06896	3310.91587
1082.863	286.72772	2022.13206	3365.51266
1083.093	273.18664	2027.177	3385.11198
1083.323	281.45276	2043.89466	3412.13499
1083.552	261.52899	2040.18503	3421.92454
1083.782	259.15745	2048.41344	3439.93308
1084.011	273.27418	2075.47737	3486.31079
1084.241	259.20122	2073.35949	3491.32787
1084.47	267.2013	2092.46474	3528.69111
1084.7	278.12683	2112.89646	3561.01675
1084.929	269.10666	2121.65543	3582.47209
1085.158	258.49084	2120.59869	3589.34519
1085.388	253.19395	2127.23536	3612.12609
1085.617	242.04625	2126.7092	3622.97617
1085.846	248.18474	2146.87561	3660.07427
1086.076	244.74943	2150.32881	3673.8407
1086.305	255.67486	2179.51505	3714.65064
1086.534	267.66407	2204.98725	3749.89283
1086.763	257.31419	2206.05282	3761.27316
1086.992	265.31427	2221.9746	3792.53837
1087.222	273.58038	2243.46747	3826.4548
1087.451	287.43117	2268.40909	3857.72001
1087.68	285.85736	2277.96392	3882.62206
1087.909	272.84807	2274.25429	3884.72279
1088.138	268.08296	2283.27855	3908.29918
1088.367	268.90263	2285.13999	3921.53543
1088.596	268.39258	2300.00061	3949.0888
1088.825	266.55283	2306.63727	3960.9994
1089.054	249.82036	2304.78466	3974.23565
1089.283	262.87332	2329.1957	4007.88704
1089.512	261.29951	2339.01582	4030.40291
1089.741	270.36336	2354.9376	4054.77469
1089.969	278.89522	2375.10399	4089.22157
1090.198	277.8533	2384.39353	4103.51835
1090.427	262.71647	2378.2963	4113.83816
1090.656	269.1209	2391.83047	4137.41455
1090.885	262.76015	2401.91589	4153.30212
1091.113	269.16448	2413.32773	4171.8411
1091.342	268.3885	2422.08669	4195.41749
1091.571	260.69803	2419.17293	4197.78335
1091.799	273.48496	2439.8699	4231.96509
1092.028	288.9314	2460.56688	4259.25333
1092.257	266.08228	2452.87791	4258.70274
1092.485	252.27507	2444.12777	4259.74303
1092.714	265.85992	2469.59996	4292.33389
1092.942	286.09321	2495.33742	4324.65972
1093.171	283.72157	2502.23936	4341.34268
1093.399	295.17879	2517.63054	4359.08627
1093.627	293.87083	2521.349	4375.50419
1093.856	273.94706	2505.43606	4363.81808
1094.084	264.92679	2509.95038	4378.64521
1094.313	268.13993	2511.54653	4387.1091
1094.541	269.22544	2523.75424	4404.32242
1094.769	272.70442	2529.86029	4419.67982
1094.998	271.66249	2538.08868	4432.12068
1095.226	283.38565	2550.56168	4447.74321
1095.454	283.14145	2556.13716	4463.36574
1095.682	294.06679	2570.20189	4478.19288
1095.91	265.89875	2548.98315	4463.85554
1096.139	267.51623	2550.31401	4467.28192
1096.367	260.09162	2551.91015	4476.01103
1096.595	275.8039	2568.36249	4494.28488
1096.823	269.17711	2568.63218	4506.19556
1097.051	270.52856	2573.94236	4510.68257
1097.279	278.52854	2584.55833	4527.89589
1097.507	276.68869	2585.3586	4523.89868
1097.735	287.87997	2596.77044	4543.23305
1097.963	273.54088	2583.77567	4529.95624
1098.191	275.95609	2591.20817	4544.51824
1098.419	273.05248	2589.88612	4542.11182
1098.646	279.72266	2599.44092	4557.99957
1098.874	288.52047	2604.48582	4566.99381
1099.102	286.41468	2607.4084	4572.80647
1099.33	294.68061	2612.71859	4578.88426
1099.558	293.37264	2617.49819	4586.28771
1099.785	282.75663	2605.29927	4574.33664
1100.013	277.45955	2605.30367	4577.76312
1100.241	270.03493	2592.83947	4565.81196
1100.468	277.50294	2603.45542	4575.07142
1100.696	302.52317	2629.45818	4601.82948
1100.924	273.5573	2601.07662	4574.50069
1101.151	274.37677	2595.50993	4566.26146
1101.379	271.20722	2596.84077	4571.80899
1101.606	271.22886	2598.43689	4569.13753
1101.834	269.65496	2596.58426	4570.44295
1102.061	260.6346	2585.18121	4555.57544
1102.289	277.41064	2601.63354	4575.7052
1102.516	264.6671	2585.45528	4556.06532
1102.743	276.12423	2594.47949	4570.09715
1102.971	263.38079	2581.75001	4549.39665
1103.198	251.96695	2568.48992	4536.11992
1103.425	280.17839	2589.45216	4554.39385
1103.653	263.44582	2572.74333	4541.6473
1103.88	274.63701	2582.82871	4544.01334
1104.107	268.01012	2573.54796	4534.97872
1104.334	257.92599	2556.57383	4512.15725
1104.561	266.98965	2570.10797	4524.33316
1104.789	270.20269	2566.92889	4518.74516
1105.016	269.95839	2562.68865	4512.89212
1105.243	275.56481	2557.12195	4506.77395
1105.47	276.38428	2563.75857	4508.07946
1105.697	284.65011	2562.4365	4497.18892
1105.924	288.12899	2564.5632	4501.67601
1106.151	268.20504	2536.44691	4470.1052
1106.378	259.71656	2528.49261	4460.27518
1106.605	254.68532	2521.59947	4445.14254
1106.832	277.31198	2536.99063	4458.37897
1107.058	277.06759	2531.9545	4445.10233
1107.285	261.93058	2511.26631	4425.72758
1107.512	278.17465	2518.16822	4424.11664
1107.739	280.32383	2519.76433	4422.50571
1107.966	269.70782	2498.54557	4397.56319
1108.192	264.94243	2491.12183	4386.4076
1108.419	280.12273	2494.57497	4385.85719
1108.646	287.85668	2496.43638	4383.98113
1108.872	283.62317	2483.70685	4363.01567
1109.099	271.41151	2471.77322	4347.35276
1109.326	275.42228	2468.85941	4333.54577
1109.552	262.14676	2451.35468	4313.37571
1109.779	278.12489	2460.3789	4314.41609
1110.005	280.00803	2458.26095	4307.23748
1110.232	266.73261	2433.59342	4275.40154
1110.458	247.60638	2414.23166	4245.15648
1110.685	246.8302	2406.27737	4228.9633
1110.911	263.872	2415.30156	4238.75311
1111.138	266.02118	2408.14313	4220.17376
1111.364	260.19202	2398.59708	4206.63199
1111.59	264.20269	2388.25516	4190.70403
1111.817	256.77798	2373.40334	4173.45033
1112.043	261.58648	2368.89778	4160.17369
1112.269	267.1928	2373.94264	4156.97206
1112.495	268.54406	2366.25361	4142.90002
1112.721	249.41783	2336.81086	4105.49641
1112.948	250.76918	2329.65243	4089.30323
1113.174	258.76898	2328.86093	4083.98054
1113.4	268.63036	2327.53884	4074.41575
1113.626	252.96137	2307.6465	4048.67792
1113.852	255.11045	2300.22277	4034.34076
1114.078	280.66238	2321.45027	4045.45623
1114.304	275.3651	2303.14967	4017.59735
1114.53	251.98381	2273.17634	3982.04966
1114.756	252.80318	2267.60963	3965.59144
1114.982	249.89938	2259.39002	3954.70099
1115.208	254.44193	2244.80347	3932.40987
1115.434	263.23955	2249.05246	3932.65495
1115.66	260.60169	2238.44525	3910.36384
1115.885	257.96373	2225.45042	3890.98926
1116.111	247.87951	2208.47626	3862.33499
1116.337	227.15763	2180.35996	3831.55966
1116.563	233.02989	2171.60977	3813.24552
1116.788	235.44482	2169.22651	3804.74134
1117.014	243.71056	2172.41435	3795.17655
1117.24	243.99805	2164.19474	3783.22557
1117.465	267.42235	2172.68834	3783.73586
1117.691	258.66783	2155.18361	3764.89146
1117.916	252.57264	2136.88299	3736.76754
1118.142	249.93478	2128.66338	3722.16524
1118.367	232.13816	2100.28177	3681.04987
1118.593	244.39301	2106.12249	3683.94627
1118.818	251.063	2100.02518	3666.42761
1119.044	245.49979	2089.41797	3648.64373
1119.269	240.46836	2074.03553	3625.55732
1119.495	229.85225	2055.20435	3603.2662
1119.72	228.544	2046.45415	3581.24031
1119.945	237.34152	2048.05023	3575.65258
1120.171	255.18115	2056.27856	3571.39041
1120.396	237.38453	2031.08042	3543.53163
1120.621	236.8741	2016.75914	3523.36165
1120.846	229.71514	2004.02959	3507.16866
1121.071	232.66195	1993.68765	3489.11974
1121.297	235.8748	1989.71267	3477.16876
1121.522	244.67232	1991.83933	3465.74813
1121.747	240.17278	1985.21144	3456.71369
1121.972	240.19423	1973.01248	3436.80885
1122.197	241.81134	1965.85401	3425.65335
1122.422	218.96183	1928.45256	3380.82614
1122.647	232.01442	1937.21145	3379.21538
1122.872	232.8337	1925.27777	3359.31054
1123.097	238.17398	1924.22096	3357.43465
1123.322	238.46138	1917.59307	3339.916
1123.547	209.22928	1878.59988	3295.88418
1123.771	231.32378	1891.33809	3297.45509
1123.996	233.20682	1884.97549	3287.89038
1124.221	232.6964	1874.36826	3268.78094
1124.446	226.86714	1859.5164	3250.73202
1124.67	227.15444	1850.2356	3230.56214
1124.895	243.39832	1858.7292	3230.8073
1125.12	219.751	1821.32775	3183.06364
1125.345	216.58116	1808.5982	3166.07525
1125.569	217.93222	1800.11327	3148.55668
1125.794	209.17761	1785.5267	3130.77289
1126.018	209.9968	1777.30705	3111.13327
1126.243	206.56102	1762.4552	3092.81922
1126.467	215.89033	1760.07191	3082.72434
1126.692	222.29437	1759.54568	3075.01556
1126.916	251.30335	1777.85496	3083.21476
1127.141	217.2843	1738.06591	3039.18294
1127.365	214.11437	1724.80577	3017.95253
1127.589	201.37054	1702.52579	2989.8287
1127.814	192.34999	1679.44996	2957.99294
1128.038	203.27495	1686.08652	2962.21516
1128.262	230.42233	1701.21233	2969.08871
1128.487	223.26337	1690.07452	2956.34242
1128.711	217.9659	1672.03917	2928.48372
1128.935	204.15831	1654.26911	2902.74607
1129.159	205.77532	1638.09079	2881.51566
1129.383	215.37057	1642.33974	2879.37473
1129.607	197.30792	1620.05976	2853.37195
1129.832	203.71197	1620.0641	2844.33751
1130.056	223.41299	1634.39405	2848.02947
1130.28	216.25393	1619.27688	2828.38985
1130.504	214.94559	1604.15972	2807.15944
1130.728	211.50971	1595.67478	2794.94351
1130.952	226.95567	1597.53613	2791.21179
1131.175	218.46681	1582.68423	2772.89791
1131.399	207.31863	1562.26128	2745.30435
1131.623	211.06317	1560.67387	2739.45157
1131.847	222.25407	1562.00464	2730.41722
1132.071	215.36096	1551.92796	2713.42891
1132.295	207.67002	1530.97443	2687.69127
1132.518	212.21229	1527.79526	2680.51292
1132.742	194.68152	1499.14834	2644.70027
1132.966	195.23476	1491.98985	2634.34026
1133.189	213.0741	1502.34044	2635.381
1133.413	195.01144	1480.59104	2608.58282
1133.637	200.61757	1474.22842	2595.57149
1133.86	200.90478	1468.66165	2588.39315
1134.084	197.73484	1456.72795	2569.01866
1134.307	206.00029	1459.38515	2564.75676
1134.531	204.69195	1447.18617	2545.64741
1134.754	192.21397	1428.88551	2524.41709
1134.978	207.39399	1434.99148	2523.33668
1135.201	210.34061	1433.13876	2519.87018
1135.424	201.31986	1413.51166	2494.13262
1135.648	202.93687	1407.67962	2478.73511
1135.871	192.05454	1389.90954	2458.03505
1136.094	206.96852	1400.26012	2461.99223
1136.317	202.46879	1386.46938	2444.73889
1136.541	205.14956	1380.37205	2431.72756
1136.764	195.59694	1363.13255	2406.25513
1136.987	188.70372	1347.2195	2390.06231
1137.21	161.86491	1315.38908	2347.62146
1137.433	172.52383	1315.92397	2345.74575
1137.656	191.16099	1327.601	2352.08912
1137.879	197.03297	1324.95241	2342.78972
1138.102	185.8847	1300.81539	2315.46137
1138.325	186.43784	1296.30977	2306.42711
1138.548	189.38446	1296.57937	2297.39284
1138.771	175.57678	1278.27871	2277.22305
1138.994	183.84223	1281.2012	2274.28681
1139.217	179.60843	1268.47161	2258.88938
1139.44	172.98116	1251.76269	2241.10577
1139.663	170.87489	1244.33889	2230.21559
1139.886	186.05482	1256.28122	2229.93066
1140.108	183.94846	1247.00037	2218.24517
1140.331	181.57625	1235.59724	2207.35498
1140.554	187.44823	1235.86683	2204.15361
1140.777	184.81008	1227.11659	2186.63513
1140.999	182.17183	1222.08038	2178.39635
1141.222	183.52281	1215.71774	2167.7713
1141.444	165.45996	1187.60135	2139.38251
1141.667	172.3957	1187.87095	2135.12061
1141.889	166.03428	1179.91655	2119.19301
1142.112	172.43814	1179.12499	2114.93112
1142.334	178.04408	1180.19043	2111.72984
1142.557	163.97045	1159.50217	2087.0528
1142.779	177.02275	1167.19984	2092.0706
1143.002	174.91648	1158.18431	2080.11989
1143.224	176.5333	1157.12744	2071.61597
1143.446	176.28853	1150.2342	2060.72588
1143.669	160.08737	1131.66825	2038.96529
1143.891	155.85347	1119.46923	2021.71204
1144.113	156.93841	1113.63715	2013.20812
1144.335	176.10736	1128.76292	2024.58908
1144.558	177.72427	1125.58376	2018.20613
1144.78	171.36285	1112.32358	2000.68774
1145.002	164.46954	1098.00224	1983.96474
1145.224	159.43783	1091.37429	1972.27925
1145.446	158.12929	1087.39923	1968.54771
1145.668	174.37289	1093.50517	1970.11879
1145.89	168.80929	1083.95904	1956.31225
1146.112	159.78845	1073.61704	1940.38465
1146.334	156.88426	1063.54034	1927.3735
1146.556	156.37355	1055.05536	1915.688
1146.778	160.38384	1056.38609	1916.46369
1147	166.52166	1058.2474	1916.70912
1147.221	163.88332	1049.76241	1909.53096
1147.443	155.92625	1037.56339	1891.21717
1147.665	160.20248	1034.91478	1886.4251
1147.887	154.90483	1023.51162	1872.08829
1148.108	157.58532	1026.69936	1871.00815
1148.33	159.20213	1022.45902	1865.95095
1148.552	148.85159	1006.54594	1847.1069
1148.773	149.67049	1005.48905	1841.78466
1148.995	150.48948	998.33052	1835.66693
1149.217	156.09542	1000.72241	1834.32157
1149.438	148.93608	990.64568	1821.57563
1149.66	164.38185	1003.38385	1827.91909
1149.881	160.94569	995.69473	1819.15013
1150.102	155.91387	987.74032	1806.13907
1150.324	149.81839	974.21485	1790.74173
1150.545	153.56265	972.0968	1786.21488
1150.767	165.28524	983.50852	1793.0886
1150.988	163.44472	975.28882	1783.25912
1151.209	143.52019	953.27407	1758.8474
1151.431	157.10437	961.76761	1767.04677
1151.652	137.97767	938.16113	1740.77913
1151.873	151.56175	952.49102	1750.56939
1152.094	127.38216	921.45643	1719.26424
1152.315	132.19018	920.66483	1713.41173
1152.536	146.57209	935.5253	1726.11844
1152.757	137.28522	920.14278	1713.10737
1152.979	133.84915	913.51484	1701.68701
1153.2	146.36947	919.88604	1706.97003
1153.421	137.88042	908.48287	1691.04252
1153.642	134.97614	902.38548	1683.33409
1153.862	135.26306	901.32857	1677.7468
1154.083	141.40078	904.7816	1676.1364
1154.304	141.15592	898.68421	1673.7306
1154.525	136.92193	893.91326	1662.04519
1154.746	141.46401	890.46877	1658.57887
1154.967	128.45395	874.82096	1640.26517
1155.187	122.62422	866.07066	1628.84499
1155.408	138.86772	877.21708	1639.69577
1155.629	128.51708	863.69159	1622.97287
1155.85	130.1338	861.30825	1620.56707
1156.07	137.3352	867.94473	1622.93373
1156.291	151.18523	878.02999	1629.27727
1156.511	140.03667	864.23919	1614.41038
1156.732	139.52586	856.81536	1606.43682
1156.952	123.59036	839.84109	1588.38834
1157.173	132.12156	843.82469	1588.36873
1157.393	151.55626	863.19506	1605.58276
1157.614	142.00344	850.46544	1592.04143
1157.834	133.78024	839.85811	1580.35612
1158.055	124.49336	829.78138	1566.81479
1158.275	130.63099	830.58149	1567.0604
1158.495	138.89616	837.21797	1573.40403
1158.716	116.31221	812.81562	1547.40152
1158.936	135.74691	830.59425	1559.57805
1159.156	137.62948	827.68032	1557.17234
1159.376	126.48092	816.8077	1546.28242
1159.596	128.09755	815.4855	1544.14184
1159.816	133.43736	816.5509	1543.32692
1160.037	122.55484	802.76012	1531.64151
1160.257	128.16058	808.33545	1532.94765
1160.477	123.66056	801.17688	1528.15575
1160.697	123.94748	800.11997	1522.0382
1160.917	126.09599	799.32835	1523.34433
1161.137	123.45756	796.14912	1518.55244
1161.356	126.40379	797.47979	1520.12379
1161.576	121.63783	793.23941	1512.68058
1161.796	124.58416	792.97837	1516.10777
1162.016	133.91309	802.00245	1521.39088
1162.236	124.89206	789.00752	1511.56148
1162.456	112.4138	776.54317	1497.48998
1162.675	123.07234	781.58789	1504.6291
1162.895	130.27373	792.469	1512.29839
1163.115	117.52953	774.43357	1494.78018
1163.334	124.99677	781.60061	1493.16995
1163.554	127.67716	778.42139	1495.53661
1163.774	121.58149	777.36447	1489.94932
1163.993	113.35819	765.16539	1482.77133
1164.213	108.59222	759.33327	1475.85839
1164.432	111.8044	758.54163	1475.83895
1164.652	93.20949	737.85331	1453.28324
1164.871	115.03756	757.75424	1468.3763
1165.09	145.90765	785.08326	1496.46082
1165.31	127.57867	766.51726	1475.4959
1165.529	129.46115	764.66446	1472.02975
1165.748	119.6422	753.26125	1463.26097
1165.968	112.21682	743.71508	1454.4921
1166.187	114.36523	745.04575	1452.61674
1166.406	115.98177	743.98882	1448.09007
1166.625	114.93888	740.80957	1442.768
1166.844	97.14169	721.97826	1422.86369
1167.064	99.02426	721.45193	1423.63956
1167.283	110.21469	727.8231	1435.28592
1167.502	122.73481	740.29592	1445.34148
1167.721	124.35135	740.30015	1446.91284
1167.94	109.21357	723.85644	1425.948
1168.159	94.87362	709.00446	1412.14172
1168.378	102.6068	715.90621	1416.62952
1168.597	110.60593	725.99143	1425.0943
1168.815	105.83977	716.71051	1419.77232
1168.805	99.14165	729.10975	1434.44693
1169.033	96.23829	722.21549	1426.73859
1169.26	96.25994	721.6892	1424.59758
1169.488	86.17678	712.93761	1414.50327
1169.716	91.25097	717.45267	1420.5805
1169.943	93.39997	719.31439	1422.41611
1170.171	95.54905	720.11479	1426.10737
1170.399	84.93407	706.5872	1415.48285
1170.626	93.73101	713.49024	1422.8857
1170.854	73.80889	696.24799	1401.92199
1171.081	84.9991	708.72303	1416.48275
1171.309	97.519	717.48342	1425.21105
1171.536	92.4882	709.79314	1416.17726
1171.764	84.26648	702.36821	1409.79445
1171.991	83.75629	702.63793	1408.44877
1172.219	85.10762	702.90766	1409.75407
1172.446	101.88212	718.83203	1425.90547
1172.673	104.03111	721.22441	1430.39214
1172.901	98.46857	714.86081	1427.98594
1173.128	101.41532	716.72253	1426.11005
1173.355	101.70288	716.19624	1427.68054
1173.583	95.07667	707.17932	1419.17688
1173.81	86.05709	697.6317	1409.87797
1174.037	87.14241	698.16675	1409.59272
1174.264	91.15283	698.17113	1411.42832
1174.491	97.2906	707.99284	1421.21715
1174.719	99.97152	714.0999	1421.72713
1174.946	99.99317	710.12429	1422.76741
1175.173	88.0485	697.12734	1410.02211
1175.4	106.95034	715.43971	1430.15012
1175.627	84.90077	696.34011	1411.83757
1175.854	92.36813	701.65115	1419.77065
1176.081	107.54711	712.53419	1433.80119
1176.308	101.45264	708.55857	1428.47889
1176.535	92.16715	701.13363	1420.50553
1176.762	79.69064	688.40202	1410.1462
1176.989	78.11678	690.52907	1411.9818
1177.215	85.84996	696.10542	1418.32432
1177.442	90.39222	699.82447	1423.60632
1177.669	94.40264	701.68618	1425.97214
1177.896	81.12837	693.46523	1417.46856
1178.123	74.76798	680.73363	1410.29052
1178.349	85.9581	692.14731	1421.93518
1178.576	90.50035	700.11169	1426.68697
1178.803	83.87404	695.07474	1425.07618
1179.029	83.36376	689.24177	1422.40505
1179.256	87.90602	692.69548	1426.62662
1179.483	75.42951	680.49454	1414.67664
1179.709	76.51473	684.4789	1413.59615
1179.936	92.22555	698.81127	1430.01266
1180.162	96.5018	708.89829	1435.82496
1180.389	70.46346	675.73603	1408.49876
1180.615	64.63481	666.1884	1402.38124
1180.842	69.44298	669.37678	1406.07259
1181.068	59.09372	662.21715	1395.71335
1181.295	70.01802	666.46686	1403.38132
1181.521	88.12201	687.43254	1424.56985
1181.747	95.32335	695.92756	1430.38215
1181.974	84.97419	686.37995	1422.14368
1182.2	63.72228	660.38166	1393.22692
1182.426	71.18954	670.73402	1401.42519
1182.653	67.22241	662.51307	1397.42843
1182.879	85.59232	682.94808	1412.7846
1183.105	88.80489	682.68711	1418.86201
1183.331	76.59421	672.07815	1405.58659
1183.557	75.55208	668.63318	1404.24099
1183.783	81.15792	672.61754	1411.64394
1184.01	73.73386	664.66193	1401.0195
1184.236	66.84153	659.35963	1398.08327
1184.462	62.87431	656.71066	1394.35171
1184.688	77.52136	669.71634	1406.79169
1184.914	83.39312	671.84337	1410.74824
1185.14	69.58692	658.58107	1397.47282
1185.366	67.21521	655.66677	1396.39233
1185.592	65.90717	658.85513	1394.78163
1185.817	72.57658	659.39014	1403.51021
1186.043	74.9914	667.08916	1406.67144
1186.269	77.67213	666.03219	1407.97691
1186.495	75.0345	666.30188	1407.16154
1186.721	67.34442	654.36626	1398.39294
1186.946	63.11119	650.65594	1397.31254
1187.172	66.85559	651.98696	1399.41334
1187.398	65.81347	652.25666	1397.27242
1187.624	69.29196	656.77168	1404.14516
1187.849	74.63178	660.49069	1404.6554
1188.075	68.27129	651.73906	1401.45406
1188.301	67.22917	652.53942	1401.434
1188.526	68.04838	653.33976	1403.26978
1188.752	61.42198	652.81346	1402.71951
1188.977	67.02772	652.8178	1406.41104
1189.203	65.9856	652.55683	1404.00502
1189.428	58.0295	640.09051	1392.85054
1189.654	67.35819	651.23887	1401.57903
1189.879	49.56313	635.58855	1387.77348
1190.104	66.86927	655.75821	1406.57613
1190.33	51.73348	639.31192	1395.68667
1190.555	54.68004	641.43893	1398.58288
1190.781	66.13607	650.72995	1408.10669
1191.006	70.67814	657.10229	1416.30505
1191.231	77.87939	660.82129	1421.05701
1191.456	43.86331	627.92433	1389.48927
1191.682	52.12833	635.62335	1397.68754
1191.907	59.32957	647.03702	1404.56036
1192.132	80.09265	665.34935	1425.21876
1192.357	73.73207	662.70036	1419.63154
1192.582	68.70108	653.94871	1415.90007
1192.807	69.52029	657.66771	1422.50778
1193.032	48.00237	633.52674	1402.07455
1193.257	63.97892	655.55373	1419.28656
1193.482	82.08282	671.47806	1438.08921
1193.707	62.16041	651.58242	1416.06533
1193.932	45.69493	632.48278	1398.28317
1194.157	52.89618	639.65112	1401.97471
1194.382	49.4607	635.41013	1403.01517
1194.607	54.00276	640.98647	1408.03224
1194.832	69.97931	654.78813	1424.71403
1195.057	42.87711	631.70849	1398.71355
1195.281	52.47153	637.01948	1407.1771
1195.506	81.74399	668.33313	1436.31894
1195.731	67.67178	655.07082	1423.83892
1195.956	74.60711	659.32049	1429.91642
1196.18	55.21644	643.13949	1412.39946
1196.405	52.84463	642.8785	1409.99353
1196.63	70.15077	656.1495	1425.34978
1196.854	53.95112	639.1725	1407.0375
1197.079	60.62053	645.54484	1413.115
1197.303	67.55577	656.95849	1423.4343
1197.528	60.66335	648.47217	1421.02837
1197.752	51.37757	635.20984	1406.42758
1197.977	46.08066	627.25419	1402.1659
1198.201	32.27428	617.17585	1388.36044
1198.426	38.67777	624.34419	1395.49837
1198.65	31.78526	618.77652	1389.64613
1198.875	46.69813	631.51685	1404.73727
1199.099	57.62214	647.44116	1416.64722
1199.323	47.00677	632.05616	1402.31155
1199.548	57.13312	641.61249	1410.2448
1199.772	63.80244	647.18881	1420.5641
1199.996	75.5242	660.45979	1432.73916
1200.22	75.01372	662.05611	1435.37035
1200.444	59.07999	647.46712	1420.23936
1200.669	56.70818	641.3688	1415.71256
1200.893	51.14526	636.59712	1409.59522
1201.117	53.02805	637.66278	1412.49152
1201.341	46.93329	633.68711	1410.08567
1201.565	33.92466	618.83278	1397.34064
1201.789	48.57152	635.02242	1413.75741
1202.013	45.9337	632.37341	1409.76092
1202.237	56.85771	640.60306	1418.48958
1202.461	65.12253	648.56738	1428.01357
1202.685	59.29369	647.51037	1425.87283
1202.909	46.55098	632.65604	1412.59758
1203.133	48.69968	639.55902	1415.22878
1203.356	46.85952	634.78733	1413.35323
1203.58	51.93333	639.56765	1417.57507
1203.804	49.29551	637.97997	1420.47137
1204.028	37.35055	627.90164	1410.64252
1204.251	52.26323	641.1726	1422.55256
1204.475	66.11234	659.4849	1437.6438
1204.699	46.45575	635.07858	1414.55958
1204.922	34.77662	622.08156	1402.60996
1205.146	47.29613	636.14854	1416.90587
1205.37	66.19769	659.23685	1439.42012
1205.593	63.55977	651.81182	1438.07479
1205.817	73.95194	662.42947	1443.62216
1206.04	71.57994	660.04578	1444.6628
1206.264	45.80724	638.82345	1420.78326
1206.487	44.49891	634.84776	1418.3775
1206.711	40.5315	633.26008	1416.50187
1206.934	44.54154	634.06038	1422.31444
1207.157	48.8175	640.43268	1424.68062
1207.381	48.57294	640.43701	1422.53988
1207.604	57.3695	654.50397	1433.9197
1207.827	58.72036	650.52827	1438.40673
1208.051	68.04886	656.63526	1447.1354
1208.274	40.41463	630.37158	1417.15848
1208.497	39.1063	633.55988	1414.48761
1208.72	34.60696	626.13486	1410.22611
1208.943	46.32863	638.34449	1422.13614
1209.167	41.56346	635.96081	1420.26051
1209.39	44.24391	642.06778	1422.36158
1209.613	53.57231	644.99075	1430.56012
1209.836	49.07296	641.28039	1426.29861
1210.059	61.32647	653.49001	1438.20864
1210.282	45.12672	639.16633	1423.60795
1210.505	49.13676	643.15063	1429.95074
1210.728	42.24415	641.82827	1424.36369
1210.951	51.83847	646.60857	1428.85072
1211.174	58.24178	652.71553	1436.25394
1211.396	58.26295	651.39315	1436.49934
1211.619	61.20931	658.29612	1445.4932
1211.842	64.4216	659.36175	1443.08744
1212.065	52.47654	648.4874	1431.40293
1212.287	48.77486	646.10369	1429.79258
1212.51	38.15939	634.964	1419.69871
1212.733	46.42412	639.21363	1430.01811
1212.956	69.04844	665.22058	1454.12308
1213.178	40.61636	639.22222	1423.61604
1213.401	39.04211	637.36919	1418.55921
1213.623	40.65879	635.78148	1421.9859
1213.846	39.8823	637.90845	1424.61718
1214.068	39.90347	637.38207	1424.33237
1214.291	27.6925	627.56905	1413.17807
1214.513	45.53019	646.41198	1431.98099
1214.736	29.86228	635.53763	1416.05476
1214.958	43.44528	642.70591	1429.29042
1215.181	32.82982	628.38222	1414.95484
1215.403	19.55507	618.30385	1406.4517
1215.625	41.64746	646.69878	1429.23123
1215.848	29.43648	629.1911	1414.10032
1216.07	41.15806	639.27804	1428.39641
1216.292	36.3927	635.03699	1423.07456
1216.514	22.85204	626.55062	1411.92035
1216.737	33.51003	636.10691	1421.44443
1216.959	37.51998	639.02986	1426.99198
1217.181	39.93441	638.50348	1425.91185
1217.403	39.68966	641.69176	1429.86875
1217.625	43.16777	644.08405	1432.50012
1217.847	46.64587	649.92566	1434.86639
1218.069	52.78316	655.76727	1441.73947
1218.291	29.66945	633.48358	1418.39033
1218.513	24.90409	628.9772	1413.06848
1218.735	23.32975	629.24681	1414.63942
1218.957	43.82662	649.68175	1434.23766
1219.179	42.5182	644.37937	1433.15753
1219.401	30.30713	633.77033	1419.08714
1219.622	43.89004	649.95992	1434.70886
1219.844	45.50672	650.7602	1437.60533
1220.066	33.56157	640.41649	1427.51155
1220.288	30.92356	635.91012	1421.65949
1220.509	42.64503	653.42637	1434.09992
1220.731	50.37783	653.96132	1439.38236
1220.953	44.81472	647.33227	1431.93966
1221.174	37.12416	639.64188	1423.96682
1221.396	42.19778	645.74882	1430.04459
1221.618	31.3163	635.13978	1419.15549
1221.839	47.02655	654.7787	1436.36785
1222.061	49.7069	653.72165	1435.02261
1222.282	34.30472	639.1326	1421.48252
1222.504	18.90264	622.68623	1408.73767
1222.725	17.86004	627.20116	1406.5972
1222.946	34.10212	640.20674	1420.62827
1223.168	37.04839	643.92569	1420.34346
1223.389	32.28294	638.35796	1415.81702
1223.61	33.10177	641.28089	1417.91827
1223.832	28.07049	630.67185	1412.33131
1224.053	32.8781	635.45211	1416.55341
1224.274	39.81304	645.00837	1424.22191
1224.495	39.5682	646.60463	1424.73251
1224.717	21.77285	625.11694	1404.56465
1224.938	26.04862	630.16253	1407.19611
1225.159	34.57907	636.26946	1413.27397
1225.38	43.10953	646.09105	1422.79822
1225.601	29.30286	631.23666	1408.1977
1225.822	28.52618	636.28225	1408.7083
1226.043	56.73458	659.90117	1435.46453
1226.264	49.04403	653.53744	1426.69637
1226.485	29.91899	630.98839	1403.34732
1226.706	27.28088	634.17665	1401.73706
1226.927	29.96114	633.91558	1405.95916
1227.148	29.45038	633.65452	1403.28847
1227.369	43.03328	644.00677	1416.78933
1227.589	41.99059	643.74568	1414.64895
1227.81	37.22514	636.85129	1408.79698
1228.031	23.41846	625.9769	1401.35436
1228.252	10.14363	609.26518	1380.92148
1228.472	16.28072	618.82141	1384.34835
1228.693	21.35425	620.68301	1386.97981
1228.914	30.94838	629.97394	1394.3832
1229.134	28.84201	628.91685	1393.03814
1229.355	48.54103	649.35176	1411.84114
1229.575	42.97773	642.19202	1406.78458
1229.796	35.81901	633.97095	1397.75132
1230.016	37.4355	632.11787	1398.79222
1230.237	15.9172	611.42615	1376.50359
1230.457	33.22286	626.02372	1391.59519
1230.678	38.03046	632.39598	1394.75686
1230.898	34.59451	627.88956	1389.43519
1231.118	30.62671	626.03648	1384.11352
1231.339	22.1384	616.75408	1372.69429
1231.559	18.96837	618.35033	1371.34923
1231.779	29.62607	622.5999	1379.28292
1231.999	48.79316	642.76947	1394.63962
1232.22	31.52955	624.46575	1377.91825
1232.44	32.34829	622.87799	1372.59657
1232.66	24.92356	616.77958	1368.86555
1232.88	25.21045	613.59983	1368.58092
1233.1	28.68837	618.38007	1374.12864
1233.32	38.01649	626.60964	1381.79723
1233.54	40.16481	626.61389	1378.0662
1233.76	35.66518	625.29147	1374.33518
1233.98	39.1431	627.15304	1376.43651
1234.2	13.37001	603.27731	1350.17136
1234.42	28.81425	616.28288	1364.20252
1234.64	28.30339	615.22579	1360.4715
1234.86	35.50416	619.7407	1368.9354
1235.08	34.46147	621.86761	1368.65077
1235.299	8.42236	594.54253	1338.93932
1235.519	31.04639	617.89609	1358.00752
1235.739	36.38574	616.043	1358.2531
1235.959	34.81121	617.63925	1353.46164
1236.178	31.90699	612.86748	1350.52603
1236.398	31.92797	614.19839	1347.85543
1236.618	50.82914	626.67329	1365.8632
1236.837	24.79004	602.00154	1337.74239
1237.057	23.21551	598.55645	1332.68583
1237.276	24.56598	599.88735	1328.68978
1237.496	17.40717	589.5436	1322.30768
1237.715	17.42806	593.26249	1319.63717
1237.935	16.38536	585.04141	1316.70146
1238.154	23.32012	594.06696	1321.98417
1238.373	32.38222	600.96985	1327.00178
1238.593	62.45196	626.71141	1352.69766
1238.812	27.10572	595.40633	1320.60024
1239.031	21.54232	589.83856	1312.89269
1239.251	11.45841	577.10682	1296.17141
1239.47	3.23583	567.02839	1282.36639
1239.689	16.28671	579.7686	1298.25339
1239.908	40.50615	604.97947	1322.88894
1240.127	36.00642	595.69704	1313.59074
1240.347	29.64536	594.10929	1303.49714
1240.566	21.42278	578.72419	1291.54788
1240.785	17.18897	575.54442	1283.57522
1241.004	30.77169	583.77398	1296.01583
1241.223	14.03972	572.36888	1281.41549
1241.442	20.44264	575.02644	1284.84245
1241.661	43.59841	599.44131	1304.44095
1241.88	36.70542	587.77088	1296.7334
1242.099	33.26937	586.97911	1289.29096
1242.317	30.8969	582.20732	1287.41586
1242.536	42.35226	595.4782	1299.59136
1242.755	37.58662	585.13444	1288.70253
1242.974	27.50261	575.05601	1274.89751
1243.193	35.50104	580.10156	1278.05936
1243.411	45.09488	587.00443	1284.93281
1243.63	37.13822	579.84466	1276.42994
1243.849	27.32013	572.95023	1268.45728
1244.067	35.05255	576.93443	1271.61922
1244.286	15.92732	561.81467	1251.45163
1244.504	18.87321	557.83888	1247.45567
1244.723	37.24245	577.74309	1259.63117
1244.941	18.91488	555.72465	1242.64495
1245.16	23.98821	563.68887	1247.66256
1245.378	28.79553	565.01974	1248.17342
1245.597	25.09356	558.92131	1240.73098
1245.815	32.29414	566.62018	1246.27889
1246.033	34.17635	563.97105	1240.42718
1246.252	19.0399	548.85129	1231.3941
1246.47	33.42027	563.18349	1245.95565
1246.688	42.21636	567.16769	1248.05716
1246.907	31.06868	558.68126	1233.45682
1247.125	34.01457	558.42013	1231.58172
1247.343	23.93046	549.13768	1219.89766
1247.561	38.84267	562.67388	1236.58007
1247.779	34.60877	555.77942	1231.52368
1247.997	36.49099	558.43696	1226.4673
1248.215	25.60913	546.50118	1211.86705
1248.433	21.37522	540.40273	1206.28044
1248.651	-0.14336	517.05762	1181.34101
1248.869	9.45048	523.69515	1185.03316
1249.087	28.8833	542.27268	1203.30622
1249.305	32.62694	546.52222	1206.46816
1249.523	20.14958	531.40244	1189.74705
1249.741	24.15914	531.40664	1189.4626
1249.959	28.1687	535.39085	1193.95008
1250.176	17.02083	522.92438	1178.8197
1250.394	25.01916	536.19524	1184.1025
1250.612	20.78526	527.97412	1177.98568
1250.83	14.95585	520.28367	1170.01312
1251.047	14.17879	516.30786	1167.07768
1251.265	30.42059	531.43606	1179.51837
1251.483	26.98444	531.17493	1177.37817
1251.7	23.01636	526.66846	1172.58698
1251.918	27.55775	531.44866	1177.07445
1252.135	26.78069	530.92218	1169.10198
1252.353	28.39699	524.82373	1168.55241
1252.57	28.6836	528.27725	1166.94251
1252.788	8.76052	504.40147	1142.7984
1253.005	15.96101	514.22299	1147.55107
1253.222	13.0566	508.38985	1143.82031
1253.44	18.12984	511.31272	1149.10311
1253.657	29.3191	519.80757	1155.71153
1253.874	17.10755	507.3411	1136.86965
1254.091	26.96722	516.36661	1147.9849
1254.309	21.13781	516.10549	1143.72384
1254.526	26.21094	516.37501	1146.35565
1254.743	29.68857	516.90986	1145.54107
1254.96	12.95642	496.74873	1125.10855
1255.177	9.25426	493.03826	1115.54543
1255.394	8.4772	492.51178	1117.11681
1255.611	27.11216	512.68128	1134.59464
1255.828	32.45122	516.1348	1133.78006
1256.045	23.16478	507.11767	1124.21693
1256.262	17.60119	496.50853	1114.65381
1256.479	13.89903	495.98205	1110.12773
1256.696	16.04707	493.86357	1109.31315
1256.913	30.95918	509.52242	1120.16329
1257.13	27.78885	503.15861	1113.78145
1257.346	17.70456	489.89612	1105.01374
1257.563	14.80015	486.71631	1099.42723
1257.78	16.15044	491.76183	1097.28711
1257.997	18.56439	492.03135	1100.44914
1258.213	28.15805	499.19951	1103.34615
1258.43	23.39221	492.57037	1097.75964
1258.647	14.10577	477.45058	1089.78716
1258.863	21.30616	485.1494	1091.88885
1259.08	17.86991	481.9696	1082.32573
1259.296	20.01786	484.89243	1087.07849
1259.513	24.29324	484.63128	1088.64988
1259.729	11.01793	472.9608	1073.7847
1259.946	14.49556	472.96498	1070.84926
1260.162	16.37758	473.76515	1070.83009
1260.378	23.04614	482.25998	1073.46199
1260.595	12.69602	470.85484	1062.30822
1260.811	28.67171	484.391	1077.93039
1261.027	26.29904	481.47651	1071.81375
1261.243	21.00128	475.11268	1064.10646
1261.46	16.23544	465.56488	1054.80845
1261.676	23.16991	472.73304	1057.97057
1261.892	34.09316	480.96253	1066.16972
1262.108	33.58192	478.04804	1062.96927
1262.324	14.19049	460.27489	1042.53683
1262.54	27.507	475.93371	1051.53131
1262.756	7.58373	450.73123	1028.71291
1262.972	25.15493	467.45139	1042.74443
1263.188	0.44513	440.12625	1016.47964
1263.404	11.10246	441.98775	1014.86982
1263.62	22.55754	458.44257	1031.55241
1263.836	15.13243	451.28274	1021.19406
1264.052	7.97323	444.12292	1011.36592
1264.268	21.28974	453.67908	1020.6255
1264.483	13.3327	444.13124	1011.06256
1264.699	10.96003	439.09408	1003.09017
1264.915	10.18287	439.09825	999.3595
1265.13	15.25582	446.79706	1005.17278
1265.346	15.54234	444.14789	1002.76764
1265.562	14.49926	438.58007	995.59057
1265.777	17.71078	439.64555	998.48767
1265.993	5.23323	431.68972	982.03185
1266.208	-0.86239	422.67255	970.61315
1266.424	20.43166	436.47404	983.84935
1266.639	5.82666	424.27287	971.37022
1266.855	10.10195	431.17569	969.76041
1267.07	16.77041	434.09851	973.98305
1267.286	32.21427	448.96133	985.6286
1267.501	22.92763	433.31083	970.23329
1267.716	22.4163	426.94698	968.09335
1267.932	5.41813	413.41916	951.10731
1268.147	16.07536	424.83264	953.4742
1268.362	32.58279	443.4101	972.27774
1268.577	27.28493	433.59693	961.91947
1268.792	15.87095	418.47709	947.8497
1269.007	8.44574	412.90924	938.55186
1269.223	14.05062	413.97474	938.00248
1269.438	25.77153	426.98022	945.4064
1269.653	1.59347	401.24705	921.26256
1269.868	21.82376	416.37519	937.68013
1270.083	22.3761	417.70601	935.00997
1270.298	14.15313	411.60749	925.71214
1270.512	16.03497	410.01963	923.30718
1270.727	24.03302	411.08511	927.26471
1270.942	7.56659	398.08793	910.01365
1271.157	15.83056	408.44008	912.38053
1271.372	11.86229	401.0149	908.91506
1271.587	15.07381	401.54971	908.36576
1271.801	15.09421	402.61518	908.61188
1272.016	14.8488	404.47666	904.61619
1272.231	18.59216	403.15414	905.92264
1272.445	15.42154	397.58628	898.74575
1272.66	15.97388	401.30509	900.84753
1272.874	27.42877	414.31054	911.96304
1273.089	14.6852	399.9867	895.2422
1273.303	6.19623	386.72418	883.29338
1273.518	15.25795	395.48432	888.57644
1273.732	25.38325	407.42844	897.5711
1273.947	9.44866	387.79794	882.70601
1274.161	18.7762	396.8234	886.13341
1274.375	17.2011	395.50086	886.11442
1274.59	14.82834	393.11701	881.32341
1274.804	6.07344	378.79315	867.78394
1275.018	2.90283	377.20529	862.19769
1275.232	7.70977	380.39341	862.97402
1275.447	-6.89523	360.23225	844.39743
1275.661	9.34618	376.4217	858.42913
1275.875	44.4678	409.8578	890.22301
1276.089	24.0125	389.16595	865.81415
1276.303	31.47862	390.23141	862.34876
1276.517	15.80985	379.09155	852.25569
1276.731	9.71414	374.31968	841.89751
1276.945	14.78699	373.52781	842.67384
1277.159	20.6576	374.32794	840.53399
1277.373	14.56189	369.82141	836.00817
1277.587	-0.04321	356.55888	815.31081
1277.801	-1.61831	356.03235	815.55692
1278.014	9.57057	366.11912	824.55167
1278.228	21.29138	375.14457	835.93229
1278.442	25.56647	377.00604	833.79244
1278.656	10.69546	358.17151	815.48104
1278.869	2.47231	344.90897	800.08591
1279.083	6.74741	354.19976	805.63417
1279.297	18.73413	364.28655	811.18244
1279.51	8.91547	355.004	804.80096
1279.505	6.8808	367.78802	816.83644
1279.727	1.05057	357.70906	810.45495
1279.95	5.3274	359.0401	809.37486
1280.173	-2.63051	350.2879	799.81239
1280.395	5.10386	356.9259	802.97358
1280.618	3.52929	355.07277	802.95379
1280.841	9.9339	355.60777	799.48803
1281.063	-7.06718	343.40602	788.07013
1281.286	3.06105	354.28961	794.94228
1281.509	-15.53577	334.92347	775.57205
1281.731	1.24168	350.31797	788.27592
1281.954	12.43379	356.42529	797.79881
1282.176	6.33759	349.79586	785.05554
1282.399	-4.01408	341.83971	777.87874
1282.621	-2.92902	344.49748	777.85903
1282.843	-3.17382	341.05223	775.98381
1283.066	16.26345	357.50815	788.95266
1283.288	18.67837	359.90057	791.31863
1283.511	15.50797	356.98604	784.93705
1283.733	18.45484	358.05172	786.77287
1283.955	19.5399	357.79066	783.83735
1284.177	8.65619	347.97704	774.0099
1284.4	2.56008	341.08228	762.32683
1284.622	5.77292	339.49448	761.51191
1284.844	7.92187	344.00969	762.28743
1285.066	16.98611	349.05559	771.01518
1285.288	20.99687	353.83615	772.32085
1285.51	15.43262	348.53347	768.59011
1285.732	5.34683	340.57729	753.46116
1285.955	22.12437	354.11438	771.46643
1286.177	1.39967	333.15612	750.24078
1286.399	12.85767	341.12086	758.43838
1286.62	27.77321	357.31139	768.49159
1286.842	18.48534	347.49778	764.2307
1287.064	9.72941	339.27626	751.22235
1287.286	-1.42027	325.48241	738.47908
1287.508	1.79257	328.14018	737.13401
1287.73	6.86722	328.40982	743.74116
1287.952	14.6016	336.90526	746.3722
1288.174	13.55888	337.44024	748.20802
1288.395	3.20702	328.688	736.79021
1288.617	-4.75099	317.81299	725.10724
1288.839	9.10076	333.2075	733.56991
1289.06	14.70726	336.66129	740.44223
1289.282	10.47286	330.56256	731.14493
1289.504	7.30236	323.66778	727.67926
1289.725	9.45122	332.42855	726.0692
1289.947	-1.16652	316.51192	715.97667
1290.168	1.51428	319.70037	715.95705
1290.39	18.02576	332.70673	728.66092
1290.611	24.96212	342.5289	731.02698
1290.833	-1.348	310.9567	704.49984
1291.054	-9.57208	301.14307	694.4074
1291.276	-6.35924	304.33153	695.44799
1291.497	-14.58331	294.25255	681.37944
1291.718	-4.18931	300.89053	687.45653
1291.94	19.50343	323.98014	705.19681
1292.161	22.4502	327.96464	709.15332
1292.382	14.75807	321.33519	697.47043
1292.604	-10.22219	292.94717	672.26866
1292.825	-1.15804	301.97329	676.75531
1293.046	-1.93489	293.4864	671.16914
1293.267	16.97024	311.53437	688.37936
1293.488	19.1191	314.98817	689.42004
1293.71	6.37358	310.21618	673.49588
1293.931	5.06479	300.66789	666.58433
1294.152	12.5331	307.04053	671.60113
1294.373	4.30903	294.83876	662.03884
1294.594	1.4044	291.12814	654.59714
1294.815	-3.36203	288.21357	650.07126
1295.036	11.55351	300.68922	659.8594
1295.257	17.95793	302.81627	663.02068
1295.478	1.4887	289.55311	648.42197
1295.698	1.24371	286.63852	641.51051
1295.919	0.20089	289.29627	638.84016
1296.14	7.93517	293.01542	645.4474
1296.361	9.81805	293.81573	647.01824
1296.582	13.0308	294.61604	648.32399
1296.802	11.18997	289.31331	643.7982
1297.023	4.29576	282.94921	630.2598
1297.244	0.32724	281.89208	622.55303
1297.464	5.4017	278.71215	625.97947
1297.685	5.42278	278.45106	624.89956
1297.906	9.96538	282.43556	624.87994
1298.126	12.38012	285.62399	624.33027
1298.347	8.14563	276.34105	619.00917
1298.567	6.83675	279.26413	616.3389
1298.788	6.0599	275.55352	614.72884
1299.008	1.0274	271.57753	609.40783
1299.229	6.36793	275.82738	609.38821
1299.449	6.38891	274.50488	606.98302
1299.67	-2.89906	261.50706	593.97476
1299.89	9.35666	273.452	603.76299
1300.11	-9.77239	256.73928	585.18825
1300.331	9.39872	273.72586	602.39848
1300.551	-6.00672	258.33988	584.35389
1300.771	-3.59199	258.87483	587.25019
1300.991	7.59984	265.77814	590.9417
1301.211	13.73819	273.47749	597.81411
1301.432	16.95094	278.52338	600.44524
1301.652	-16.00869	248.54323	567.55649
1301.872	-6.67867	251.20097	572.30831
1302.092	0.78955	258.63497	576.79505
1302.312	24.48209	278.00967	599.30684
1302.532	19.98154	275.09508	590.27479
1302.752	10.69347	263.68933	579.91736
1302.972	12.31029	270.59264	580.69306
1303.192	-8.14863	244.59273	557.34699
1303.412	8.62863	258.12975	574.29223
1303.632	30.45936	275.38166	588.85179
1303.852	10.26642	257.60755	566.83109
1304.072	-9.1286	236.9146	546.13577
1304.291	-4.85215	244.34859	551.41782
1304.511	-5.62909	242.4954	546.36188
1304.731	0.50926	246.74522	550.31847
1304.951	15.4247	258.69015	561.69714
1305.17	-10.08779	235.60905	536.23057
1305.39	-3.68346	240.12422	539.39194
1305.61	26.12645	269.31681	569.59089
1305.829	13.64662	253.40013	552.34162
1306.049	19.78497	262.42622	556.56328
1306.268	3.04958	243.06	535.86805
1306.488	0.14486	236.16518	531.34226
1306.708	14.52836	251.55965	543.51615
1306.927	-0.87717	236.43901	524.94151
1307.146	6.59095	240.42346	533.13938
1307.366	16.45292	252.3684	542.92761
1307.585	9.55851	243.35077	530.44967
1307.805	-1.59136	231.67968	517.70658
1308.024	-8.21979	222.3967	507.87939
1308.243	-19.9017	208.33745	495.93161
1308.463	-9.77376	215.24076	499.09298
1308.682	-15.60428	209.67267	491.65146
1308.901	-5.47644	221.88293	504.09052
1309.12	5.7153	237.54273	512.55346
1309.339	-3.57286	223.74882	498.22001
1309.559	8.41689	229.32539	505.88764
1309.778	14.82112	234.90194	509.57924
1309.997	28.14063	247.90825	527.05472
1310.216	25.23582	246.32038	519.34812
1310.435	8.50042	231.46509	503.6893
1310.654	7.19144	226.16234	496.77793
1310.873	3.75468	223.77843	491.19193
1311.092	3.24362	221.92522	489.31697
1311.311	-0.45911	214.76503	480.01993
1311.53	-15.33269	202.29787	465.68648
1311.749	-1.21526	216.36558	483.42703
1311.967	-2.25836	212.6549	475.19038
1312.186	8.6674	220.61959	482.8581
1312.405	14.27371	225.40009	489.46552
1312.624	10.83695	227.26176	482.81922
1312.843	-2.97274	211.61042	468.75084
1313.061	2.10152	213.73741	475.09328
1313.28	0.2606	208.70002	465.53117
1313.499	4.0051	211.88843	468.42755
1313.717	1.89811	209.5045	467.08283
1313.936	-8.18797	199.42548	451.68908
1314.154	6.46131	211.37037	462.80286
1314.373	18.71694	225.96877	479.21803
1314.591	-1.21022	203.153	453.75154
1314.81	-9.43449	191.48189	442.86406
1315.028	0.95923	202.10004	451.59217
1315.247	22.5239	221.47471	468.80256
1315.465	18.28913	218.82543	464.54203
1315.683	28.41688	229.17824	474.59551
1315.902	28.43776	225.20223	465.29847
1316.12	3.72309	202.12111	443.27794
1316.338	-1.84154	193.63416	434.51114
1316.557	-5.01233	196.02653	429.45529
1316.775	0.85985	194.70399	433.41206
1316.993	4.87023	197.36169	438.6942
1317.211	5.15699	195.50845	433.10829
1317.429	13.15696	204.26917	441.57132
1317.647	12.37983	203.47733	438.63616
1317.865	24.63536	215.42222	444.44845
1318.084	-1.1431	185.44206	415.00576
1318.302	-0.59037	187.03835	416.31178
1318.52	-10.14459	176.42862	407.01483
1318.738	0.78107	186.78142	420.2492
1318.955	-1.59199	184.66282	414.13323
1319.173	1.88645	186.78982	411.46314
1319.391	10.15239	193.16239	416.74528
1319.609	5.38567	189.71707	414.60534
1319.827	16.57731	198.21243	419.88748
1320.045	1.17168	182.56107	401.84307
1320.262	7.84169	186.28014	406.065
1320.48	1.74511	182.03877	399.15372
1320.698	8.14924	188.94204	407.08661
1320.916	14.2874	194.51857	410.7783
1321.133	13.2442	191.33857	407.048
1321.351	20.9782	194.26161	411.53492
1321.568	23.92459	196.12324	412.04581
1321.786	13.57244	185.77885	401.15841
1322.004	5.88003	180.21074	391.33131
1322.221	-5.5361	172.25447	382.5646
1322.439	5.38956	176.7696	386.25629
1322.656	28.2839	203.83935	405.58746
1322.873	0.90941	171.47101	377.47032
1323.091	-1.9955	166.96429	377.98112
1323.308	-1.17688	167.23383	374.25082
1323.526	0.97168	168.29943	370.25536
1323.743	0.72641	166.44618	369.70595
1323.96	-10.68972	155.57107	359.87894
1324.177	3.95946	170.96548	372.84832
1324.395	-8.52046	159.029	357.71974
1324.612	4.79886	166.99364	366.97808
1324.829	-10.34088	153.1997	348.93376
1325.046	-20.69312	141.52855	337.51631
1325.263	6.19081	166.47551	363.47434
1325.48	-8.68297	150.82413	347.28554
1325.697	1.71066	161.17692	355.74866
1325.914	-3.05616	155.07809	345.3915
1326.131	-15.00423	143.67228	336.88986
1326.348	-3.28074	154.55576	343.49747
1326.565	-1.13227	155.62135	345.33373
1326.782	-1.11158	154.82949	344.25417
1326.999	4.49454	158.81391	346.88566
1327.216	7.44093	159.61414	345.01088
1327.433	10.91927	164.65995	348.43758
1327.649	15.99335	167.05226	353.45483
1327.866	-6.32766	145.56321	332.22962
1328.083	-11.36045	139.99508	320.54709
1328.3	-12.13767	139.20322	317.08186
1328.516	4.6392	154.86296	338.00357
1328.733	3.59601	151.15226	338.51446
1328.949	-8.35217	139.21574	318.87978
1329.166	6.563	154.61015	331.84917
1329.383	11.10522	154.61434	332.36006
1329.599	0.22094	144.00456	322.00299
1329.816	-3.74795	140.82457	313.76642
1330.032	7.97544	154.09617	326.7359
1330.248	13.58146	156.22313	330.95792
1330.465	8.01673	150.1243	322.45628
1330.681	2.98385	140.57592	312.62936
1330.898	8.58997	146.68312	317.11636
1331.114	-4.42209	134.48125	302.5181
1331.33	11.29089	153.05983	319.72877
1331.546	13.70524	150.14516	318.38423
1331.763	-3.03034	136.35122	304.05095
1331.979	-17.90421	119.90378	283.35598
1332.195	-15.48986	121.76538	281.74636
1332.411	-1.10674	132.64885	299.2221
1332.627	1.30761	137.16394	301.05845
1332.843	-0.79957	130.79974	292.5569
1333.059	-0.513	130.80391	294.39325
1333.275	-9.53547	123.37832	284.30126
1333.491	-7.12112	124.70923	286.93283
1333.707	2.74046	133.4699	292.7453
1333.923	4.09092	134.00477	292.9912
1334.139	-13.44267	113.84245	272.82638
1334.355	-8.36859	119.15359	277.57855
1334.571	-3.29452	124.99542	280.74027
1334.787	3.10942	135.34819	288.9384
1335.003	-7.50888	119.43144	272.7497
1335.218	-5.89254	120.76233	274.05599
1335.434	19.39545	146.23997	297.36336
1335.65	13.03271	141.46786	289.92211
1335.865	-8.49057	117.32529	267.37171
1336.081	-8.204	119.98294	266.55731
1336.297	-4.19382	119.19107	265.21277
1336.512	-1.77956	118.39917	268.90473
1336.728	7.01814	128.22124	275.7775
1336.943	5.4428	129.81748	273.63782
1337.159	3.06965	121.59584	266.46164
1337.374	-8.61265	112.84349	256.89988
1337.59	-24.28444	96.39604	238.59058
1337.805	-16.8167	103.29926	243.87299
1338.021	-15.99818	103.03808	244.38396
1338.236	-6.40267	111.00268	253.90756
1338.451	-5.31827	110.74148	248.32192
1338.666	16.51198	130.91213	270.56908
1338.882	7.75549	120.5677	261.27231
1339.097	0.32875	113.14209	254.89145
1339.312	1.14717	113.94228	250.63117
1339.527	-18.5143	96.69877	232.32196
1339.742	-0.9396	107.58222	245.29152
1339.958	3.07059	112.62801	248.98339
1340.173	-0.10058	108.91728	243.13268
1340.388	-5.13356	104.9412	237.81211
1340.603	-10.43251	94.8621	228.25035
1340.818	-8.81617	95.39695	230.35186
1341.033	-5.07205	101.76946	233.77875
1341.248	14.36445	123.79755	249.66413
1341.462	-3.70128	104.16588	230.82486
1341.677	-2.61689	103.10864	231.33592
1341.892	-7.64987	97.27512	223.89476
1342.107	-6.2995	96.74857	222.28523
1342.322	-6.54497	99.9369	223.59152
1342.536	2.78448	108.43219	230.46447
1342.751	4.93276	107.64029	232.03583
1342.966	2.55951	106.84839	233.34212
1343.18	5.50562	107.64857	230.93746
1343.395	-21.07114	82.9753	201.7602
1343.61	-4.29437	95.45083	217.64558
1343.824	-4.00799	98.3738	217.62658
1344.039	4.52364	103.15422	220.52332
1344.253	5.07599	103.68905	223.15507
1344.468	-23.89452	73.97416	190.26677
1344.682	0.06342	97.32896	212.7791
1344.897	2.74365	97.06776	210.37435
1345.111	2.23211	96.0105	213.0061
1345.325	-2.00304	93.36114	206.8904
1345.54	-1.45059	93.36529	206.60624
1345.754	17.1879	108.49429	222.49171
1345.968	-8.0591	85.14775	196.23035
1346.182	-6.44285	79.57956	189.5845
1346.397	-6.15638	79.31836	192.48124
1346.611	-17.04085	72.95412	183.71479
1346.825	-12.76488	75.61174	181.04506
1347.039	-17.00004	70.57424	178.37532
1347.253	-9.53239	77.74279	187.36886
1347.467	-2.06475	85.70738	189.73553
1347.681	25.61681	113.83846	218.87472
1347.895	-6.54547	81.47006	187.57695
1348.109	-9.71674	75.63652	180.13588
1348.323	-20.60121	63.96531	167.12824
1348.537	-31.21971	54.68224	156.77135
1348.751	-17.90067	67.15775	167.35533
1348.965	8.45103	91.30861	196.22944
1349.178	5.81161	87.59784	187.72816
1349.392	-1.34924	82.295	183.73305
1349.606	-12.76566	71.95053	167.27945
1349.82	-15.67095	65.32095	163.81449
1350.033	-3.14992	74.87761	171.74782
1350.247	-16.96009	61.08361	158.74018
1350.461	-10.82232	66.92541	164.8179
1350.674	12.86956	87.89206	189.18584
1350.888	3.8469	81.52782	177.50357
1351.101	2.27137	82.59333	173.24348
1351.315	-0.63392	76.22909	167.12777
1351.528	14.28086	90.56203	181.15781
1351.742	6.05612	80.74826	172.65644
1351.955	-0.83886	72.26122	163.62501
1352.169	3.96905	75.71488	165.19646
1352.382	12.23452	85.00619	173.12979
1352.595	4.54162	77.31519	164.62851
1352.809	-4.48104	70.42026	153.74146
1353.022	1.1247	74.4046	156.3733
1353.235	-13.48349	57.95709	140.71501
1353.448	-10.80345	56.36911	139.90088
1353.661	7.03703	73.88623	158.70226
1353.874	-15.55033	55.05059	137.74248
1354.088	-7.81672	58.7696	143.02498
1354.301	-1.94501	62.75394	144.33144
1354.514	-5.38234	60.36992	142.19195
1354.727	0.75534	66.74239	145.88408
1354.94	1.3076	66.48116	146.6604
1355.153	-10.64086	54.80993	132.85763
1355.366	6.13573	66.75473	148.47812
1355.578	11.74137	73.12718	150.5799
1355.791	-1.53695	64.64014	137.57235
1356.004	0.34517	65.17495	136.49315
1356.217	-7.87967	53.50372	126.13634
1356.43	6.76914	67.30596	141.75683
1356.642	2.53379	65.18726	138.29204
1356.855	6.54369	65.72207	138.80329
1357.068	-3.01101	56.70433	131.09723
1357.28	-10.704	50.87075	120.74051
1357.493	-34.35525	24.60535	100.84103
1357.706	-25.0259	36.01945	107.18391
1357.918	0.26172	56.72073	125.98538
1358.131	2.94175	59.90903	128.61722
1358.343	-6.34707	44.25755	115.34468
1358.556	-10.84829	45.85375	115.59085
1358.768	-6.57252	49.30738	121.66875
1358.98	-17.45718	40.28962	106.27562
1359.193	-7.59588	46.66209	116.59462
1359.405	-9.1715	43.482	111.27432
1359.617	-13.67282	37.91377	107.27938
1359.83	-20.03585	36.59114	101.16377
1360.042	-2.19547	51.18941	117.84464
1360.254	-3.23914	49.33606	115.17508
1360.466	-6.94254	45.62527	110.11985
1360.678	0.25894	53.58982	115.6676
1360.891	-2.91242	48.55231	111.93766
1361.103	-5.28596	48.29105	111.12362
1361.315	-5.53172	48.29514	111.90003
1361.527	-23.33167	28.92878	91.47048
1361.739	-12.93852	36.36264	100.72927
1361.951	-17.97178	34.50929	94.34867
1362.163	-13.96197	37.43221	100.69164
1362.374	-1.97309	45.1314	105.44425
1362.586	-16.58136	32.13341	91.90665
1362.798	-3.52849	45.67028	101.96066
1363.01	-6.69994	43.28623	99.02602
1363.222	-4.81792	45.94381	102.45318
1363.433	-3.99988	46.47858	103.22967
1363.645	-17.2783	29.76571	84.1255
1363.857	-19.11989	24.99352	84.90191
1364.068	-19.63171	27.65108	83.82289
1364.28	-2.32327	44.90283	103.41958
1364.492	-2.30306	45.96832	102.07539
1364.703	-9.19823	38.54263	97.02025
1364.915	-12.36968	32.4437	87.19368
1365.126	-13.9454	29.52894	83.99406
1365.338	-17.38282	31.92117	84.24032
1365.549	-1.93629	43.60058	96.68009
1365.76	-6.17173	39.35908	90.03451
1365.972	-13.59875	31.40271	83.91898
1366.183	-15.44044	28.7533	79.65907
1366.394	-13.02656	27.69597	78.84512
1366.606	-13.53829	33.00704	81.47704
1366.817	-2.08135	37.52204	91.001
1367.028	-9.50846	35.40332	83.03004
1367.239	-16.93557	25.85484	74.26386
1367.45	-12.12794	31.16589	79.54662
1367.662	-13.96954	24.00557	76.34691
1367.873	-11.55566	31.4394	79.77415
1368.084	-7.81192	33.83161	85.58706
1368.295	-18.96265	22.16034	68.86865
1368.506	-17.3467	21.89907	69.38007
1368.717	-18.12449	22.43384	69.36135
1368.928	-10.65714	28.80627	74.64411
1369.138	-20.21213	19.52313	63.49235
1369.349	-2.90379	35.18277	82.2939
1369.56	-4.74547	34.39079	78.56413
1369.771	-8.183	28.5572	71.91855
1369.982	-16.14205	21.39686	63.41744
1370.192	-10.5366	25.11579	68.70029
1370.403	1.45229	37.85659	79.81469
1370.614	2.00435	36.53392	79.53089
1370.824	-16.32773	18.22892	59.10152
1371.035	1.51255	33.09252	74.98726
1371.246	-21.87292	13.99149	53.23243
1371.456	-4.2987	27.52832	68.58811
1371.667	-31.40779	0.99753	40.20643
1371.877	-22.34469	6.57391	43.89883
1372.087	-5.56839	24.88701	58.98943
1372.298	-17.51704	15.60389	51.01847
1372.508	-21.4866	11.09701	45.96342
1372.719	-8.43382	21.98038	58.66827
1372.929	-16.65895	12.96258	47.51651
1373.139	-19.56462	8.72105	46.70265
1373.349	-19.54459	11.90929	46.15386
1373.56	-11.54529	15.36289	51.96677
1373.77	-12.32319	16.69369	50.35769
1373.98	-14.96289	15.9017	50.8692
1374.19	-12.54911	19.62063	50.05534
1374.4	-20.77423	6.35725	40.49402
1374.61	-27.13755	-0.80311	30.66763
1374.82	-7.9675	14.06047	43.63764
1375.03	-20.71416	5.30802	33.54617
1375.24	-18.83232	7.43486	36.9735
1375.45	-11.63104	14.07263	42.52143
1375.66	4.87929	26.81341	54.96129
1375.87	-7.06945	18.06096	44.0746
1376.08	-6.78345	12.49269	41.40522
1376.29	-23.25373	-0.50533	23.89167
1376.499	-17.11643	6.92846	34.21102
1376.709	5.77724	28.6911	54.07297
1376.919	-0.58607	19.93865	46.63224
1377.128	-9.87519	9.59409	34.95042
1377.338	-16.77045	2.69908	27.24463
1377.548	-13.02681	6.15266	28.28629
1377.757	-5.0277	14.11715	39.40086
1377.967	-28.14729	-8.69877	15.52553
1378.176	-8.17941	13.32919	33.79712
1378.386	-6.03161	14.39464	32.71818
1378.595	-12.66099	4.31543	25.8077
1378.805	-15.83264	4.58483	23.40339
1379.014	-9.69534	10.16118	28.15618
1379.223	-21.3782	-2.83686	14.08869
1379.433	-14.17692	3.53556	20.69691
1379.642	-14.9549	2.47819	16.1721
1379.851	-11.7433	3.54362	18.53922
1380.061	-13.31911	5.67046	18.52058
1380.27	-11.96932	5.93985	18.50203
1380.479	-9.82161	7.80132	18.74856
1380.688	-12.72738	1.96769	12.6333
1380.897	-11.64356	4.89055	13.94012
1381.106	-0.71875	14.97783	27.70544
1381.315	-11.33772	3.57188	14.96332
1381.524	-20.09489	-6.50734	5.13702
1381.733	-12.8937	4.37599	11.48026
1381.942	-1.70292	11.80979	20.20916
1382.151	-15.51356	-2.24966	6.9369
1382.36	-7.51445	4.91879	14.07536
1382.569	-6.43063	8.10701	14.58696
1382.777	-7.20872	4.66149	10.32731
1382.986	-21.28534	-7.27516	-1.08944
1383.195	-24.72305	-11.51671	-3.49366
1383.404	-19.64964	-8.06314	-1.92176
1383.612	-35.05622	-24.77609	-19.70021
1383.821	-15.62028	-4.34021	0.69197
1384.03	20.03998	25.11751	32.74742
1384.238	-1.48397	8.13922	13.64361
1384.447	4.65333	12.38883	17.86625
1384.655	-9.42338	3.90169	4.329
[truncated: 19 more rows]
