# Supplementary material for: Circular dichroism of quantum defects in carbon nanotubes created by photocatalytic oxygen functionalization
Source: Nat Commun. 2025 Jun 2;16:5107. doi: 10.1038/s41467-025-60342-y (PMC12130195; doi:10.1038/s41467-025-60342-y)
Supplement: Supplementary file 6 — Source Data [file 41467_2025_60342_MOESM6_ESM.zip › Raw data Manuscript and SI/Figure_2d.txt]

Wavelength (nm)	pristine_short	funct_short
938.815	9.32375E-4	0.00282
939.053	17.94865	8.20665
939.29	7.98129	3.56373
939.527	6.61938	3.51148
939.764	5.3822	3.15589
940	4.95002	2.90438
940.237	4.37941	2.59631
940.474	3.19469	1.88168
940.711	3.42441	2.12519
940.948	3.09865	2.10671
941.185	2.80601	1.92645
941.422	3.82366	2.32921
941.658	3.1344	2.09191
941.895	2.95089	2.13979
942.132	3.84211	2.69465
942.369	5.50461	3.5727
942.605	5.73836	3.62691
942.842	5.95946	3.75717
943.079	5.9909	3.69098
943.315	6.74305	4.06206
943.552	7.39405	4.45848
943.789	8.56345	5.007
944.025	9.16387	5.43511
944.262	10.10569	5.94561
944.498	11.19923	6.62087
944.735	12.39392	7.31514
944.971	13.13344	7.75593
945.208	14.39135	8.3298
945.444	15.23203	8.76425
945.681	16.21178	9.35079
945.917	16.4329	9.56344
946.153	16.89426	10.02958
946.39	16.50849	10.10915
946.626	16.47674	10.26476
946.862	16.72316	10.48375
947.099	16.53969	10.43657
947.335	15.73668	10.12324
947.571	16.10954	10.42461
947.807	17.05139	11.08086
948.044	17.91737	11.69276
948.28	18.29024	12.07652
948.516	18.4861	12.38423
948.752	17.58194	12.29269
948.988	17.3732	12.42296
949.224	18.18861	13.08555
949.46	18.71321	13.55803
949.696	18.78265	13.82138
949.932	18.42219	13.8059
950.168	17.42953	13.56227
950.404	16.7024	13.3947
950.64	16.65804	13.60735
950.876	18.08038	14.77692
951.112	19.67972	15.81975
951.348	20.73539	16.65979
951.584	20.21057	16.80273
951.819	20.44438	17.21184
952.055	20.70349	17.79206
952.291	22.51779	19.01232
952.527	23.77576	19.98544
952.763	24.33832	20.57833
952.998	24.6733	21.17756
953.234	25.93128	22.11899
953.47	26.46856	22.79426
953.705	27.41044	23.66599
953.941	27.87187	24.36028
954.176	28.47237	25.09892
954.412	28.83265	25.81855
954.648	29.9642	26.90575
954.883	31.15897	28.12602
955.119	32.23995	29.23222
955.354	33.94048	30.70598
955.59	35.8686	32.1037
955.825	36.60821	32.96909
956.06	37.08229	33.80913
956.296	37.54373	34.6872
956.531	39.23163	35.96451
956.767	40.41377	37.22281
957.002	42.17753	38.61418
957.237	42.9045	39.73307
957.472	43.61883	40.86462
957.708	44.61132	42.12292
957.943	45.90727	43.48895
958.178	46.6216	44.75993
958.413	47.89227	46.20834
958.648	49.58018	47.97362
958.884	51.49568	49.7579
959.119	52.02036	50.99086
959.354	53.3669	52.38858
959.589	54.3847	53.83699
959.824	56.46458	55.79239
960.059	57.82376	57.55766
960.294	59.0818	59.20887
960.529	60.31455	61.07554
960.764	62.21743	63.04995
960.999	64.27203	65.22081
961.234	65.4795	66.85301
961.468	67.07893	69.00485
961.703	68.96917	71.2581
961.938	71.59276	74.05634
962.173	74.29221	76.73417
962.408	76.5112	79.26625
962.642	79.36238	82.10886
962.877	80.94918	84.52687
963.112	83.53484	87.26808
963.347	87.00558	90.63033
963.581	89.56596	93.45392
963.816	91.24127	95.97333
964.051	94.05453	98.89832
964.285	95.94479	101.76627
964.52	99.40289	105.21725
964.754	102.48168	108.6809
964.989	105.06736	112.02414
965.223	107.94385	115.54483
965.458	112.11001	119.55347
965.692	115.15088	123.20724
965.927	118.41933	127.03845
966.161	122.33263	131.35129
966.395	126.01833	135.46133
966.63	129.96956	139.79952
966.864	132.41618	143.31387
967.098	135.16625	147.19577
967.333	138.9784	151.53396
967.567	142.01928	155.67569
967.801	145.83144	160.15963
968.035	148.54358	164.25701
968.27	150.05456	167.80938
968.504	152.82993	171.99548
968.738	156.38921	176.5618
968.972	160.10023	181.42598
969.206	164.6331	186.68306
969.44	168.12917	191.47119
969.674	171.82755	196.19594
969.908	176.89147	201.70651
970.142	182.43585	207.54662
970.376	186.31125	212.72765
970.61	190.27516	217.90235
970.844	193.85975	222.85525
971.078	198.19034	228.29611
971.312	202.55885	233.74331
971.546	206.05495	238.75958
971.779	209.61426	243.95329
972.013	213.83105	249.45119
972.247	217.28922	254.70194
972.481	221.61982	260.44065
972.714	226.8987	266.5786
972.948	232.65806	272.87499
973.182	238.20247	279.06998
973.415	243.8101	285.40438
973.649	249.24072	291.74513
973.883	254.43111	297.97181
974.116	258.82494	303.8943
974.35	263.49693	309.91818
974.583	268.08042	316.01812
974.817	273.19496	322.25113
975.05	276.51406	327.71101
975.284	279.41592	333.0188
975.517	283.70861	338.92862
975.751	289.25305	345.53553
975.984	294.62047	351.95866
976.217	300.60744	358.69865
976.451	306.77143	365.52736
976.684	312.21472	372.00753
976.917	316.5327	377.92369
977.151	321.20472	383.92223
977.384	325.49742	389.69897
977.617	329.71427	395.45036
977.85	333.61501	401.25245
978.083	338.71693	407.49181
978.316	343.42689	413.50303
978.55	348.73112	419.81843
978.783	352.40428	425.32267
979.016	356.35562	430.60511
979.249	360.05408	436.02064
979.482	363.96748	441.36011
979.715	366.85674	446.25599
979.948	370.9851	451.49407
980.181	375.74565	457.04267
980.414	379.8993	462.11599
980.646	383.10466	466.72035
980.879	385.66518	470.96984
981.112	387.6188	475.04188
981.345	389.52185	478.90479
981.578	392.84102	483.45212
981.811	396.48892	488.03114
982.043	399.95982	492.55312
982.276	403.5698	496.94202
982.509	406.80046	501.1218
982.741	409.58859	504.8453
982.974	411.37786	508.11885
983.207	412.80046	510.98683
983.439	413.80581	513.62667
983.672	417.46638	517.32482
983.904	419.19243	520.24349
984.137	421.28516	523.04176
984.369	422.29053	525.37108
984.602	423.57405	527.45958
984.834	424.3139	529.396
985.067	424.18132	530.74305
985.299	424.60507	532.5147
985.531	423.99203	533.41181
985.764	424.46636	534.80956
985.996	424.06826	535.4215
986.228	423.06326	535.81164
986.461	423.04449	536.38556
986.693	421.79926	536.35744
986.925	421.13565	536.36735
987.157	419.51112	535.94
987.389	417.24174	535.03101
987.621	415.79422	534.43889
987.854	414.63752	533.92915
988.086	413.60725	533.33069
988.318	412.50112	532.42804
988.55	409.94094	530.91069
988.782	409.34057	529.97636
989.014	408.56319	529.11808
989.246	406.83752	527.46765
989.478	404.4923	525.66512
989.71	402.00801	523.56475
989.941	400.81338	522.02839
990.173	398.72105	519.85831
990.405	396.51492	517.66921
990.637	394.59961	515.35972
990.869	393.15212	513.43679
991.1	391.72991	511.18432
991.332	388.487	508.19041
991.564	386.6602	505.71615
991.796	384.25179	502.95037
992.027	381.90659	499.98814
992.259	379.66255	497.01958
992.49	377.21621	493.83555
992.722	373.89744	490.14455
992.954	371.51432	486.80209
993.185	368.92891	483.44062
993.417	365.34463	479.46445
993.648	360.38217	474.93694
993.879	355.5335	470.13059
994.111	352.25268	466.31918
994.342	349.57877	462.57115
994.574	346.67727	458.69637
994.805	343.06771	454.37798
995.036	338.93976	449.82513
995.268	335.70952	445.67785
995.499	331.88503	441.32144
995.73	328.31341	436.87632
995.961	324.08432	432.27276
996.192	320.36098	427.84031
996.424	316.34683	423.17973
996.655	312.61085	418.63321
996.886	308.5082	413.92826
997.117	304.88603	409.39441
997.348	301.94662	405.38022
997.579	299.38653	401.35969
997.81	294.72756	396.56602
998.041	290.38469	391.77869
998.272	286.68666	387.33357
998.503	283.93691	383.3574
998.734	281.70557	379.67274
998.965	278.70296	375.5128
999.196	275.1946	371.20076
999.426	271.71152	366.82535
999.657	267.25487	362.00633
999.888	263.34191	357.63726
1000.119	259.4163	353.17313
1000.349	255.74358	348.73435
1000.58	251.9697	344.30824
1000.811	250.14299	341.04818
1001.041	247.77259	337.41422
1001.272	244.94701	333.52677
1001.503	241.46395	329.42387
1001.733	237.81653	325.397
1001.964	234.81394	321.68066
1002.194	231.07801	317.53339
1002.425	227.54439	313.59525
1002.655	225.19929	310.03101
1002.886	222.04499	306.2006
1003.116	219.14357	302.49694
1003.346	216.40652	298.98339
1003.577	213.97292	295.74868
1003.807	210.90713	292.1274
1004.037	208.35974	288.67089
1004.268	205.76178	285.41717
1004.498	204.22591	282.66408
1004.728	202.57624	279.76524
1004.958	201.23003	277.11989
1005.188	199.37806	274.44919
1005.418	197.39966	271.77216
1005.649	194.75114	268.55646
1005.879	191.47043	264.96687
1006.109	189.01157	262.011
1006.339	186.90673	259.11217
1006.569	185.9525	256.73298
1006.799	184.26492	254.13199
1007.029	180.87042	250.75153
1007.259	179.09434	248.04281
1007.489	177.26769	245.61927
1007.718	176.07322	243.50624
1007.948	174.63853	241.31084
1008.178	173.24178	238.92532
1008.408	171.60479	236.47009
1008.638	169.63906	233.94515
1008.867	167.35724	231.4012
1009.097	165.82141	229.08539
1009.327	163.64075	226.54144
1009.556	161.59917	224.06086
1009.786	158.93804	221.30779
1010.016	156.84589	218.71948
1010.245	155.01927	216.31495
1010.475	154.31794	214.5885
1010.704	153.37639	212.8367
1010.934	151.81529	210.71735
1011.163	149.40705	208.2241
1011.393	146.49306	205.42033
1011.622	144.11011	202.92708
1011.851	144.4456	201.72662
1012.081	143.15003	199.89878
1012.31	142.00619	197.86814
1012.539	140.01521	195.546
1012.769	138.25183	193.19851
1012.998	136.69075	191.1552
1013.227	133.95379	188.35777
1013.456	132.6203	186.38418
1013.686	132.45005	185.10767
1013.915	131.59703	183.52698
1014.144	131.17391	182.12373
1014.373	130.67492	180.6381
1014.602	131.27596	179.68479
1014.831	130.94135	178.30056
1015.06	129.86075	176.52975
1015.289	127.62957	174.20128
1015.518	127.43405	172.80437
1015.747	126.92243	171.3124
1015.976	127.01772	170.09927
1016.205	127.60613	169.24103
1016.434	126.90486	167.79342
1016.662	124.87599	165.7121
1016.891	124.26324	164.22013
1017.12	122.53782	162.42398
1017.349	121.79863	161.12847
1017.577	121.29968	159.99139
1017.806	120.40877	158.65152
1018.035	120.39029	157.80595
1018.263	120.34652	156.78294
1018.492	118.77285	154.8854
1018.721	118.28655	153.59622
1018.949	117.98991	152.50984
1019.178	117.41511	151.28404
1019.406	115.95524	149.7097
1019.635	114.58388	148.12268
1019.863	114.47691	147.18206
1020.091	114.14235	146.07033
1020.32	113.11238	144.83185
1020.548	112.19621	143.52367
1020.776	111.02716	142.2345
1021.005	108.82132	140.30528
1021.233	107.70286	138.84501
1021.461	107.69706	137.91706
1021.689	106.79354	136.69126
1021.918	106.52222	135.66826
1022.146	106.06124	134.43613
1022.374	105.86579	133.31173
1022.602	104.96228	131.94018
1022.83	104.14728	130.7524
1023.058	102.95297	129.44423
1023.286	102.11268	128.30082
1023.514	100.53906	126.74549
1023.742	99.77465	125.50068
1023.97	99.2884	124.50937
1024.198	98.51134	123.35328
1024.426	98.37913	122.64081
1024.654	97.48828	121.47205
1024.882	96.71124	120.36033
1025.109	96.26293	119.24227
1025.337	94.91692	117.87706
1025.565	94.4054	116.88574
1025.793	94.6778	116.3317
1026.02	95.01342	115.76498
1026.248	94.60306	114.98279
1026.476	93.59844	113.69997
1026.703	93.4536	112.97481
1026.931	93.29613	112.27501
1027.158	92.72141	111.58155
1027.386	93.01911	111.1289
1027.613	92.12829	110.02352
1027.841	91.51565	109.03854
1028.068	91.02944	108.17398
1028.296	91.66854	107.7847
1028.523	91.35935	107.07856
1028.75	90.79729	106.214
1028.978	90.12144	105.33042
1029.205	89.19271	104.19336
1029.432	88.54215	103.22106
1029.66	88.61229	102.61632
1029.887	88.10081	101.90385
1030.114	88.4997	101.45754
1030.341	88.19053	100.77676
1030.568	88.19746	100.16568
1030.795	87.87565	99.52926
1031.022	87.88258	98.7851
1031.249	87.90216	98.39583
1031.476	87.0746	97.48057
1031.703	86.63901	96.74909
1031.93	86.07698	95.75145
1032.157	85.54024	94.98828
1032.384	86.09087	94.68773
1032.611	85.80701	94.07666
1032.838	85.95305	93.50361
1033.065	84.8347	92.6137
1033.292	84.17153	91.76815
1033.518	83.54629	90.85924
1033.745	84.22338	90.527
1033.972	84.60965	90.22645
1034.198	84.54075	89.77381
1034.425	83.48564	88.85222
1034.652	83.06271	88.12074
1034.878	83.37314	87.88357
1035.105	84.13874	87.65907
1035.331	83.8802	87.05434
1035.558	84.22857	86.68408
1035.784	82.9838	85.81953
1036.011	82.91492	85.27183
1036.237	82.04948	84.45797
1036.464	81.19669	83.54272
1036.69	81.22897	83.21683
1036.916	80.81871	82.41565
1037.143	79.75098	81.50673
1037.369	80.35224	81.21253
1037.595	80.04314	80.72187
1037.821	79.73405	80.06645
1038.048	78.99506	79.3223
1038.274	79.04	78.89501
1038.5	78.21251	78.06849
1038.726	77.78963	77.27998
1038.952	77.65757	76.66892
1039.178	77.18412	75.9121
1039.404	76.09112	74.95249
1039.63	75.37744	74.08794
1039.856	73.87984	73.03962
1040.082	73.63399	72.41588
1040.308	72.94561	71.65273
1040.534	73.96415	71.62469
1040.76	73.74359	71.08334
1040.986	74.77478	70.90321
1041.211	74.70595	70.36186
1041.437	74.42218	69.61772
1041.663	75.30165	69.71008
1041.888	76.40871	69.606
1042.114	75.96057	69.06465
1042.34	75.77796	68.54865
1042.565	75.91145	68.22911
1042.791	76.72771	68.01729
1043.017	75.96349	67.18443
1043.242	76.31194	66.74448
1043.468	76.34429	66.42494
1043.693	76.03525	65.78219
1043.919	76.34577	65.49434
1044.144	77.42757	65.50433
1044.369	76.95417	64.8299
1044.595	77.644	64.42163
1044.82	77.63843	64.01337
1045.045	77.41792	63.434
1045.271	76.65372	62.61382
1045.496	76.42057	62.0091
1045.721	76.23799	61.62619
1045.946	76.76348	61.40171
1046.171	76.77057	61.06949
1046.397	76.61329	60.38873
1046.622	76.01348	59.75233
1046.847	75.67919	59.03989
1047.072	76.14147	58.75203
1047.297	76.98307	58.58459
1047.522	76.42119	57.92284
1047.747	77.52831	57.93283
1047.972	77.51014	57.64498
1048.196	77.56782	57.17969
1048.421	77.49907	56.68905
1048.646	77.34181	56.06532
1048.871	76.85582	55.38457
1049.096	76.54684	54.60242
1049.32	76.49075	54.24486
1049.545	78.43238	54.64776
1049.77	79.33723	54.64508
1049.995	80.22943	54.59805
1050.219	80.62852	54.3102
1050.444	80.68623	53.76253
1050.668	81.02211	53.53805
1050.893	81.6235	53.26288
1051.117	81.37777	52.70887
1051.342	81.19525	51.93306
1051.566	81.37941	51.46143
1051.791	81.82909	51.01515
1052.015	82.17763	50.69562
1052.239	83.51239	50.69929
1052.464	83.41839	50.22766
1052.688	83.07152	49.38848
1052.912	83.10397	48.91052
1053.137	84.4008	48.95855
1053.361	85.35626	48.9432
1053.585	86.85667	49.06878
1053.809	88.54652	49.53672
1054.033	89.59159	49.52936
1054.257	88.49955	48.55274
1054.481	88.97561	48.19051
1054.706	89.224	47.72064
1054.93	90.29443	47.59285
1055.154	90.98514	47.38312
1055.377	91.94159	47.23642
1055.601	91.709	46.5708
1055.596	92.43778	46.30396
1055.829	94.24155	46.75281
1056.061	96.08322	47.07505
1056.294	96.76135	46.83373
1056.526	97.42703	46.32614
1056.758	97.65002	45.83122
1056.991	99.64361	46.05818
1057.223	102.00392	46.6399
1057.455	104.09868	46.86693
1057.688	105.58658	46.91643
1057.92	107.8206	47.15597
1058.152	108.88981	46.98236
1058.384	110.02227	46.67587
1058.617	111.12944	46.31876
1058.849	113.09688	46.3413
1059.081	114.92515	46.35752
1059.313	117.27212	46.48764
1059.545	119.03714	46.45956
1059.777	120.91602	46.43149
1060.009	123.26299	46.63753
1060.241	125.64792	46.90053
1060.473	127.69127	46.99901
1060.705	130.08885	47.16709
1060.937	132.23341	47.23393
1061.169	134.59304	47.38936
1061.401	136.11771	47.21576
1061.633	138.16107	47.11175
1061.865	139.49599	46.723
1062.097	141.34959	46.37855
1062.329	143.22849	46.22393
1062.56	144.55075	45.82885
1062.792	145.27842	45.11107
1063.024	147.35974	44.90582
1063.256	150.16217	45.04227
1063.487	152.77484	45.15974
1063.719	154.80557	45.00511
1063.951	156.82364	44.79354
1064.182	157.8929	44.24028
1064.414	159.70857	43.87685
1064.646	162.76403	44.11454
1064.877	165.35141	44.04218
1065.109	167.72373	43.73569
1065.34	169.55205	43.13181
1065.572	170.68458	42.31279
1065.803	171.86771	41.5001
1066.035	173.87315	41.11768
1066.266	177.62443	41.5452
1066.497	181.45162	41.99804
1066.729	184.91193	42.14082
1066.96	186.65171	41.65716
1067.191	189.18851	41.30639
1067.423	191.97832	41.05053
1067.654	196.08384	41.50969
1067.885	199.67067	41.7284
1068.116	202.63761	41.5991
1068.348	205.62985	41.44448
1068.579	209.30524	41.59359
1068.81	212.28484	41.39468
1069.041	215.89698	41.36029
1069.272	219.02838	41.16138
1069.503	222.18509	40.98778
1069.734	225.34181	40.80786
1069.965	229.39674	41.01392
1070.196	233.45168	41.26427
1070.427	237.44336	41.41971
1070.658	242.28265	41.98645
1070.889	247.15991	42.38867
1071.12	250.84797	42.25936
1071.351	254.24507	41.97187
1071.582	257.62951	41.74766
1071.813	262.05134	41.99168
1072.043	266.11894	42.10283
1072.274	270.89499	42.35319
1072.505	275.02585	42.23654
1072.736	279.13141	42.006
1072.966	283.36348	41.90834
1073.197	288.07629	41.88661
1073.428	292.30836	41.76363
1073.658	297.23625	41.75456
1073.889	302.40449	41.98594
1074.12	307.62335	42.24262
1074.35	311.83014	41.9235
1074.581	316.35319	41.67397
1074.811	320.54732	41.32321
1075.042	326.18367	41.57989
1075.272	331.30133	41.49489
1075.503	336.20392	41.22638
1075.733	341.16977	41.13505
1075.963	346.5531	41.18926
1076.194	352.36657	41.35736
1076.424	357.43364	40.91168
1076.654	363.05735	40.73809
1076.885	369.09854	40.76066
1077.115	375.60782	41.18187
1077.345	381.99059	41.50184
1077.575	388.01914	41.63198
1077.806	394.62963	41.9646
1078.036	400.03829	41.79101
1078.266	406.52227	41.87686
1078.496	414.00568	42.49423
1078.726	420.74269	42.56109
1078.956	426.41703	42.2483
1079.186	433.17934	42.28352
1079.416	439.41032	42.15423
1079.646	446.75458	42.51217
1079.876	453.65607	42.72457
1080.106	460.07682	42.70284
1080.336	466.82649	42.80135
1080.566	474.80331	43.35544
1080.796	482.00843	43.42231
1081.026	489.2768	43.59674
1081.255	497.16506	44.18881
1081.485	504.74971	44.47081
1081.715	512.52413	44.8857
1081.945	518.91959	44.51596
1082.174	525.74518	44.35503
1082.404	533.38044	44.70032
1082.634	540.72473	44.71024
1082.863	548.53711	44.97959
1083.093	555.43862	44.79335
1083.323	560.72081	43.87944
1083.552	567.29341	43.57298
1083.782	574.87807	43.54494
1084.011	582.81697	43.73836
1084.241	591.47697	44.24816
1084.47	599.39057	44.353
1084.7	607.12706	44.32496
1084.929	616.60938	45.08154
1085.158	626.50919	45.92671
1085.388	634.84027	46.11381
1085.617	643.14606	46.26294
1085.846	651.18619	46.19693
1086.076	659.8462	46.36505
1086.305	668.64539	46.68503
1086.534	676.77407	46.4545
1086.763	684.86481	46.28726
1086.992	693.44893	46.2782
1087.222	701.55232	45.99705
1087.451	710.23765	46.12088
1087.68	720.03627	46.67498
1087.909	730.21442	47.26705
1088.138	740.35462	47.88443
1088.367	750.30506	48.45752
1088.596	760.55912	49.0749
1088.825	770.20594	49.42019
1089.054	779.34672	49.44277
1089.283	788.75318	49.54129
1089.512	798.33675	49.77268
1089.741	808.13539	50.08634
1089.969	816.41591	49.68497
1090.198	824.27896	48.9609
1090.427	833.3312	48.92654
1090.656	843.55998	49.46166
1090.885	853.90262	50.0474
1091.113	864.81455	50.81665
1091.342	875.65058	51.68081
1091.571	886.2083	52.30453
1091.799	895.88045	52.54858
1092.028	905.81827	52.74834
1092.257	915.60428	52.82788
1092.485	925.13727	52.86945
1092.714	934.63231	53.03125
1092.942	945.44305	53.6423
1093.171	955.88692	54.12681
1093.399	966.86213	54.9277
1093.627	976.52165	55.07051
1093.856	986.23177	55.15005
1094.084	995.91659	55.31818
1094.313	1005.72792	55.43568
1094.541	1014.76754	55.23048
1094.769	1024.76864	55.58844
1094.998	1035.84507	56.383
1095.226	1046.27631	56.74096
1095.454	1056.18886	56.89643
1095.682	1065.46886	56.76083
1095.91	1074.5338	56.47337
1096.139	1083.54814	56.10365
1096.367	1093.92878	56.47426
1096.595	1104.72691	57.04103
1096.823	1115.52504	57.63311
1097.051	1126.42438	58.32644
1097.279	1137.18455	58.96281
1097.507	1147.48931	59.3271
1097.735	1157.04765	59.40664
1097.963	1166.04935	59.23308
1098.191	1174.92455	59.06585
1098.419	1186.26668	60.05657
1098.646	1196.25517	60.40821
1098.874	1206.25631	60.85476
1099.102	1215.85262	61.07351
1099.33	1225.55014	61.30492
1099.558	1235.23501	61.39712
1099.785	1243.8572	61.09068
1100.013	1253.47882	61.36639
1100.241	1261.64558	60.96504
1100.468	1271.1407	61.29769
1100.696	1279.7882	61.14311
1100.924	1288.13209	60.9569
1101.151	1297.19708	61.07442
1101.379	1305.33855	60.76165
1101.606	1313.85955	60.68934
1101.834	1321.77331	60.3829
1102.061	1329.05452	59.70947
1102.289	1337.39842	59.57388
1102.516	1345.88147	59.57117
1102.743	1355.00973	59.8532
1102.971	1363.91027	59.9201
1103.198	1371.72284	59.56937
1103.425	1380.87641	59.98429
1103.653	1390.57397	60.63333
1103.88	1398.86727	60.59266
1104.107	1406.93286	60.45074
1104.334	1414.69483	60.28352
1104.561	1423.86106	60.89459
1104.789	1432.01522	60.94884
1105.016	1440.37179	61.12963
1105.243	1448.66511	61.27246
1105.47	1457.65424	61.92783
1105.697	1466.33974	62.45665
1105.924	1473.7981	62.42231
1106.151	1482.47096	62.91316
1106.378	1490.75164	63.34706
1106.605	1498.81726	63.69238
1106.832	1507.05999	64.2212
1107.058	1514.73343	64.53488
1107.285	1521.69842	64.54483
1107.512	1529.48572	64.89648
1107.739	1536.94411	65.29242
1107.966	1543.31451	65.18848
1108.192	1548.77404	64.65426
1108.419	1553.80345	63.82896
1108.646	1560.59134	64.11101
1108.872	1567.6196	64.5196
1109.099	1574.44545	64.90922
1109.326	1580.22127	64.78629
1109.552	1585.529	64.64439
1109.779	1591.57049	64.79355
1110.005	1597.28306	64.87311
1110.232	1602.71732	64.78183
1110.458	1607.59493	64.6336
1110.685	1612.78882	64.5613
1110.911	1617.38811	64.43205
1111.138	1622.01271	64.22687
1111.364	1626.19453	64.01536
1111.59	1630.70528	63.96837
1111.817	1636.08894	64.40861
1112.043	1641.57382	64.95642
1112.269	1644.84478	64.67531
1112.495	1647.93862	64.29295
1112.721	1651.85479	64.32823
1112.948	1656.17578	64.65457
1113.174	1661.05342	65.42385
1113.4	1664.98224	65.6616
1113.626	1668.39237	65.76015
1113.852	1671.39768	65.62458
1114.078	1673.47947	65.18528
1114.304	1675.85223	64.98011
1114.53	1678.07318	64.74962
1114.756	1680.16763	64.4875
1114.982	1682.02171	64.28865
1115.208	1685.87464	64.95036
1115.434	1689.05707	65.3906
1115.66	1691.4931	65.48916
1115.885	1693.32189	65.50545
1116.111	1694.72055	65.25598
1116.337	1696.46078	65.30392
1116.563	1697.02448	64.84564
1116.788	1697.56288	64.50758
1117.014	1698.9995	64.48591
1117.24	1699.94273	64.36933
1117.465	1700.37993	64.1515
1117.691	1701.33582	64.23108
1117.916	1702.34231	64.31698
1118.142	1702.45059	64.04853
1118.367	1702.52092	63.88765
1118.593	1702.70511	63.94192
1118.818	1703.57246	64.28725
1119.044	1704.4651	64.57564
1119.269	1705.43366	65.01589
1119.495	1705.82027	65.28529
1119.72	1705.95387	65.45978
1119.945	1705.10069	65.22297
1120.171	1703.14688	64.51792
1120.396	1702.17985	64.42033
1120.621	1701.09897	64.17719
1120.846	1701.15667	64.57315
1121.071	1700.48061	64.62109
1121.297	1698.10934	63.95401
1121.522	1696.87665	63.83743
1121.747	1695.73252	63.94232
1121.972	1694.89202	64.13579
1122.197	1693.8491	64.31029
1122.422	1692.12304	64.238
1122.647	1690.27046	64.24165
1122.872	1687.62088	64.03016
1123.097	1684.83214	63.81234
1123.322	1682.27112	63.67678
1123.547	1679.11551	63.38303
1123.771	1675.82074	63.02601
1123.996	1671.81752	62.42853
1124.221	1668.00407	61.91332
1124.446	1664.39303	61.6955
1124.67	1661.61696	62.01554
1124.895	1658.47401	62.24698
1125.12	1654.34429	61.93425
1125.345	1649.45552	61.48864
1125.569	1643.65588	60.6001
1125.794	1638.33698	60.03426
1126.018	1635.57357	60.63904
1126.243	1631.46916	60.63637
1126.467	1626.47919	60.35528
1126.692	1621.02114	59.87171
1126.916	1615.52513	59.35017
1127.141	1610.45926	59.08806
1127.365	1603.69817	57.98438
1127.589	1598.5564	57.71595
1127.814	1594.52791	57.97271
1128.038	1589.90483	58.04597
1128.262	1585.38297	58.16985
1128.487	1580.45627	58.22413
1128.711	1576.27598	58.65174
1128.935	1571.14687	58.78195
1129.159	1565.30932	58.44391
1129.383	1558.45969	57.63131
1129.607	1553.49505	57.72988
1129.832	1548.2774	57.79681
1130.056	1543.24951	57.90171
1130.28	1538.87947	58.45588
1130.504	1532.94072	58.27604
1130.728	1525.55976	57.60264
1130.952	1519.21619	57.44178
1131.175	1512.55634	57.04047
1131.399	1506.38988	56.99351
1131.623	1500.43849	57.18068
1131.847	1493.74069	57.01982
1132.071	1488.06763	57.45376
1132.295	1482.00239	57.57132
1132.518	1474.15336	56.91058
1132.742	1467.34172	56.78137
1132.966	1460.99817	56.91158
1133.189	1454.07267	56.87095
1133.413	1446.47668	56.53293
1133.637	1438.72887	56.081
1133.86	1432.29677	56.25551
1134.084	1425.21947	56.18325
1134.307	1417.77529	55.94646
1134.531	1410.0022	55.63375
1134.754	1402.34296	55.42227
1134.978	1393.12766	54.40719
1135.201	1385.1142	54.02487
1135.424	1377.99897	54.1108
1135.648	1370.23853	53.94995
1135.871	1362.57931	53.87136
1136.094	1354.81888	53.65989
1136.317	1347.10906	53.40412
1136.541	1339.10827	52.95853
1136.764	1331.09483	52.50661
1136.987	1322.95488	52.05469
1137.21	1315.03	51.70401
1137.433	1306.30811	50.96735
1137.656	1297.94045	50.45848
1137.879	1290.25595	50.19639
1138.102	1282.35638	49.80775
1138.325	1275.34238	49.8747
1138.548	1267.35425	49.41646
1138.771	1259.56855	49.09742
1138.994	1251.54248	48.70245
1139.217	1243.20014	48.08602
1139.44	1235.70541	47.76065
1139.663	1229.10891	47.93517
1139.886	1222.32264	48.00212
1140.108	1215.00503	47.77167
1140.331	1206.72596	47.04767
1140.554	1199.81319	47.01338
1140.777	1192.54619	46.92214
1140.999	1185.41836	46.77395
1141.222	1178.83452	46.85989
1141.444	1170.97293	46.43329
1141.667	1163.13666	46.01934
1141.889	1155.65461	45.76991
1142.112	1149.04548	46.01404
1142.334	1141.90501	45.98608
1142.557	1134.52417	45.71767
1142.779	1126.91562	45.40497
1143.002	1119.00346	44.81385
1143.224	1111.15455	44.41256
1143.446	1104.10265	44.315
1143.669	1096.84833	44.12885
1143.891	1090.30248	44.1958
1144.113	1083.06082	43.95271
1144.335	1076.12279	43.85515
1144.558	1069.13415	43.75126
1144.78	1062.08226	43.56511
1145.002	1055.76414	43.6384
1145.224	1048.47189	43.11689
1145.446	1041.48327	42.81684
1145.668	1034.00126	42.35228
1145.89	1026.83552	42.09653
1146.112	1020.77043	42.22677
1146.334	1014.28785	42.14819
1146.556	1007.80528	42.12657
1146.778	1000.58895	41.63037
1147	993.7142	41.19112
1147.221	986.59909	40.77086
1147.443	980.68582	40.90109
1147.665	974.89906	41.03133
1147.887	968.84663	41.00338
1148.108	961.82009	40.51351
1148.33	955.38814	40.28941
1148.552	949.89236	40.47027
1148.773	944.56104	40.77135
1148.995	938.31887	40.61052
1149.217	932.899	40.66483
1149.438	926.11284	40.13068
1149.66	920.04778	40.14069
1149.881	913.27427	39.72676
1150.102	906.77908	39.26853
1150.324	901.35923	39.24691
1150.545	895.09177	38.83298
1150.767	888.49538	38.34944
1150.988	883.25264	38.47336
1151.209	877.65568	38.27457
1151.431	871.98282	38.0125
1151.652	865.76598	37.64919
1151.873	860.37144	37.68452
1152.094	854.33172	37.25161
1152.315	848.26669	36.86932
1152.536	842.54323	36.62623
1152.757	836.84508	36.2123
1152.979	830.51439	35.53261
1153.2	824.44937	35.0301
1153.421	817.86567	34.27448
1153.642	812.40789	34.01241
1153.862	806.55795	33.56685
1154.083	802.65625	33.92489
1154.304	797.51476	33.59322
1154.525	793.43596	33.86268
1154.746	788.31978	33.67022
1154.967	782.95058	33.40183
1155.187	779.1501	33.86745
1155.408	775.18516	34.14956
1155.629	770.2208	33.92547
1155.85	765.40825	33.76465
1156.07	760.88668	33.73038
1156.291	757.01031	33.90493
1156.511	751.76763	33.40242
1156.732	747.53704	33.39979
1156.952	743.21789	33.37818
1157.173	738.62042	33.17307
1157.393	734.44044	33.35395
1157.614	731.03217	33.76895
1157.834	726.19434	33.41197
1158.055	722.17883	33.50426
1158.275	718.07476	33.47
1158.495	713.66707	33.32184
1158.716	708.7407	32.78137
1158.936	704.48482	32.48135
1159.156	700.41872	32.33319
1159.376	697.07372	32.48243
1159.596	693.33655	32.4102
1159.816	689.34636	32.04691
1160.037	685.24231	31.64565
1160.257	681.22682	31.21274
1160.477	677.85653	31.18481
1160.697	674.82782	31.40999
1160.917	670.60992	30.92647
1161.137	668.01136	31.14532
1161.356	664.45131	30.99716
1161.576	660.81537	30.84901
1161.796	657.12882	30.58063
1162.016	653.41697	30.1857
1162.236	649.56597	29.70851
1162.456	645.53785	29.24397
1162.675	642.23084	29.01356
1162.895	640.53051	29.6184
1163.115	637.99522	29.74866
1163.334	635.35872	30.03712
1163.554	632.19088	29.99654
1163.774	628.66882	29.7598
1163.993	625.46303	29.6686
1164.213	622.16869	29.67231
1164.432	618.10265	29.328
1164.652	613.88479	28.83816
1164.871	610.03382	28.58244
1165.09	606.60033	28.44062
1165.31	603.28069	28.26083
1165.529	600.83398	28.58726
1165.748	597.18543	28.36318
1165.968	592.91699	27.75944
1166.187	589.39495	27.4278
1166.406	586.77113	27.7036
1166.625	583.98286	27.73263
1166.844	581.38972	27.80054
1167.064	579.50476	28.04581
1167.283	576.82272	27.94297
1167.502	572.20448	26.82797
1167.721	568.68704	26.38344
1167.94	565.15682	25.74917
1168.159	562.3351	25.45653
1168.378	559.36093	25.01866
1168.597	556.80461	24.77663
1168.815	553.27307	23.85187
1168.805	550.61503	23.48977
1169.033	549.1844	23.69062
1169.26	547.38644	23.8472
1169.488	544.51255	23.35873
1169.716	541.20855	22.76253
1169.943	537.94247	22.05248
1170.171	536.29631	22.15815
1170.399	535.37124	22.49171
1170.626	533.81332	22.51533
1170.854	531.95177	22.26046
1171.081	530.50768	22.27768
1171.309	528.29862	22.098
1171.536	525.93761	21.89303
1171.764	523.46264	21.62486
1171.991	521.84874	21.68536
1172.219	520.1842	21.72689
1172.446	518.74758	21.98965
1172.673	517.04504	22.10071
1172.901	515.26654	22.18649
1173.128	513.93123	22.42396
1173.355	512.68456	22.76888
1173.583	511.13399	22.8357
1173.81	509.95064	23.06685
1174.037	508.84327	23.18423
1174.264	507.88786	23.44699
1174.491	506.18534	23.23571
1174.719	504.67277	23.14452
1174.946	502.50174	22.72466
1175.173	500.52064	22.56394
1175.4	498.65352	22.46643
1175.627	496.35586	22.22354
1175.854	493.56435	21.64567
1176.081	491.9125	21.52288
1176.308	490.79249	21.69083
1176.535	489.57118	21.71973
1176.762	487.8307	21.6159
1176.989	486.19151	21.34774
1177.215	483.6786	20.63714
1177.442	481.71019	20.192
1177.669	480.7928	20.39787
1177.896	479.28026	20.38885
1178.123	477.26121	20.09541
1178.349	474.52037	19.51122
1178.576	471.23504	18.68685
1178.803	467.79776	17.90673
1179.029	465.08226	17.41103
1179.256	464.13955	17.86341
1179.483	463.05756	18.30947
1179.709	461.64634	18.4079
1179.936	458.57628	17.77947
1180.162	456.17736	17.44178
1180.389	453.86708	17.07881
1180.615	452.82309	17.53751
1180.842	451.1966	17.74339
1181.068	448.74704	17.62693
1181.295	446.51275	17.51046
1181.521	444.75965	17.55833
1181.747	442.23411	17.34706
1181.974	440.22775	17.26852
1182.2	437.52494	17.013
1182.426	435.30332	16.75748
1182.653	432.7398	16.4514
1182.879	431.0247	16.6004
1183.105	429.37291	16.8126
1183.331	427.70846	16.94896
1183.557	426.79112	17.31918
1183.783	425.88645	17.721
1184.01	423.74082	17.45917
1184.236	421.62051	17.19101
1184.462	419.06968	16.80277
1184.688	417.83578	16.88224
1184.914	416.08271	16.78474
1185.14	414.67153	16.8263
1185.366	412.58923	16.50758
1185.592	410.48161	16.24575
1185.817	408.76653	16.0408
1186.043	407.08944	15.95594
1186.269	405.09578	15.71939
1186.495	403.54533	15.74831
1186.721	402.2608	15.97948
1186.946	401.26751	16.20433
1187.172	398.83067	15.72128
1187.398	396.90034	15.32672
1187.624	394.76741	14.9448
1187.849	394.00207	15.0306
1188.075	392.2237	14.82566
1188.301	390.49598	14.56383
1188.526	388.62897	14.2704
1188.752	387.25582	14.19187
1188.977	386.04728	14.13229
1189.203	383.88904	13.63029
1189.428	382.09802	13.40006
1189.654	380.92748	13.29625
1189.879	380.42807	13.71072
1190.104	379.78937	14.0051
1190.33	378.59351	13.85704
1190.555	378.00547	14.05662
1190.781	376.20181	13.65574
1191.006	375.28454	13.69098
1191.231	375.22834	14.09281
1191.456	374.08314	13.89419
1191.682	371.95025	13.34795
1191.907	370.88104	13.34526
1192.132	369.17868	13.09608
1192.357	368.65397	13.28934
1192.582	367.7747	13.45099
1192.807	366.40159	13.24605
1193.032	365.01581	13.08536
1193.257	365.03561	13.60096
1193.482	363.9031	13.57932
1193.707	362.69461	13.58928
1193.932	362.3092	13.95951
1194.157	361.49326	14.10853
1194.382	360.80396	14.40923
1194.607	358.64576	13.81875
1194.832	356.7155	13.37995
1195.057	356.05153	13.52897
1195.281	354.62778	13.34299
1195.506	353.87517	13.49201
1195.731	351.94492	13.07218
1195.956	348.48247	11.95077
1196.18	346.23565	11.53726
1196.405	344.9892	11.40818
1196.63	343.70476	11.36126
1196.854	343.39535	11.59876
1197.079	341.99696	11.45703
1197.303	340.38329	11.20786
1197.528	340.3778	11.69819
1197.752	340.70155	12.44133
1197.977	339.34115	12.35017
1198.201	338.24667	12.3159
1198.426	336.64567	12.00352
1198.65	335.81711	12.08933
1198.875	335.0772	12.11194
1199.099	333.31159	11.67315
1199.323	331.57132	11.22805
1199.548	330.29957	11.03576
1199.772	328.05279	10.51481
1199.996	326.97098	10.36044
1200.22	326.52232	10.66116
1200.444	326.46621	11.063
1200.669	326.32146	11.40796
1200.893	326.22737	11.81612
1201.117	325.96866	12.11684
1201.341	325.60866	12.31011
1201.565	324.17231	12.19999
1201.789	323.15384	12.10251
1202.013	322.14804	11.99872
1202.237	321.34484	12.10982
1202.461	318.99678	11.29181
1202.685	316.45878	10.20833
1202.909	314.80718	9.84539
1203.133	314.6118	10.12715
1203.356	314.25182	10.38363
1203.58	314.38568	10.98773
1203.804	314.73482	11.57919
1204.028	314.75472	12.04425
1204.251	313.74893	11.94678
1204.475	313.00907	11.89987
1204.699	311.59808	11.77079
1204.922	310.25041	11.57851
1205.146	308.8141	11.37992
1205.37	308.74538	11.7628
1205.593	308.25879	11.92448
1205.817	308.64593	12.55386
1206.04	307.17163	12.3363
1206.264	305.87463	12.21355
1206.487	304.62827	12.07816
1206.711	303.82512	11.99333
1206.934	302.05959	11.51031
1207.157	301.59833	11.70991
1207.381	301.64359	12.33298
1207.604	301.05571	12.54522
1207.827	299.79671	12.49831
1208.051	298.15782	12.07218
1208.274	296.24035	11.507
1208.497	294.24691	11.02398
1208.72	293.6717	11.10981
1208.943	293.641	11.5243
1209.167	293.48368	11.95144
1209.39	293.78222	12.4481
1209.613	293.77685	12.83732
1209.836	293.34094	13.04956
1210.059	292.03131	12.88257
1210.282	290.37978	12.50068
1210.505	288.34837	11.99871
1210.728	289.17876	12.76084
1210.951	288.75553	12.7961
1211.174	288.49692	12.99571
1211.396	287.26328	12.87928
1211.619	286.66278	12.92087
1211.842	285.51778	12.79181
1212.065	283.651	12.38464
1212.287	282.8859	12.31246
1212.51	280.98113	11.6904
1212.733	280.21603	11.69407
1212.956	278.66583	11.38803
1213.178	276.79907	10.78493
1213.401	275.70474	10.76332
1213.623	273.57205	10.17286
1213.846	272.37642	9.90475
1214.068	270.19309	9.24476
1214.291	267.50326	8.29404
1214.513	265.91508	7.87423
1214.736	264.96005	7.71989
1214.958	264.32159	7.79309
1215.181	263.58184	7.75884
1215.403	261.60113	7.18102
1215.625	261.24126	7.4312
1215.848	261.09667	7.83306
1216.07	260.091	7.69136
1216.292	258.60415	7.32845
1216.514	257.19328	7.06034
1216.737	257.20064	7.41796
1216.959	256.48623	7.41531
1217.181	255.59454	7.41267
1217.403	254.96877	7.6502
1217.625	255.05213	8.05839
1217.847	255.14814	8.52347
1218.069	253.82592	8.2048
1218.291	253.99793	8.68883
1218.513	253.51146	8.95797
1218.735	253.25293	9.3472
1218.957	253.26032	9.69218
1219.179	252.97646	9.8602
1219.401	251.70491	9.67426
1219.622	251.49704	9.90548
1219.844	251.02325	10.18726
1220.066	249.95431	10.06453
1220.288	247.78371	9.31606
1220.509	245.42317	8.5676
1220.731	244.74678	8.71666
1220.953	244.72886	9.09957
1221.174	244.48302	9.26758
1221.396	243.38877	9.10061
1221.618	241.7247	8.74402
1221.839	241.30158	8.82355
1222.061	240.43526	8.61865
1222.282	239.42966	8.48961
1222.504	237.99353	8.1267
1222.725	237.25385	7.99133
1222.946	236.05831	7.63475
1223.168	235.02739	7.37297
1223.389	233.5786	6.87733
1223.61	232.80094	6.81781
1223.832	232.66909	7.23233
1224.053	232.96777	7.74166
1224.274	231.49367	7.33451
1224.495	230.28548	6.86416
1224.717	229.45718	6.71615
1224.938	229.46464	7.15595
1225.159	230.14322	7.71584
1225.38	230.10002	7.95339
1225.601	229.27173	7.90019
1225.822	228.40545	7.847
1226.043	226.67811	7.27552
1226.264	225.68521	7.14648
1226.485	224.38841	6.89734
1226.706	223.25622	6.65453
1226.927	222.14936	6.32956
1227.148	223.04323	6.9969
1227.369	223.02538	7.43671
1227.589	222.61499	7.54152
1227.81	221.6601	7.45041
1228.031	220.47727	7.21392
1228.252	219.76298	7.20497
1228.472	218.54217	6.78519
1228.693	217.11876	6.36541
1228.914	216.46779	6.40702
1229.134	215.12036	6.23374
1229.355	213.84891	6.14263
1229.575	212.95735	6.03255
1229.796	212.59763	6.16898
1230.016	211.27554	5.86297
1230.237	210.43463	5.77185
1230.457	209.63172	5.65546
1230.678	209.81651	6.06999
1230.898	209.77337	6.23802
1231.118	210.13545	6.65255
1231.339	209.90238	6.94699
1231.559	209.79593	7.19086
1231.779	208.72711	7.02391
1231.999	206.89853	6.40187
1232.22	205.85504	6.22228
1232.44	205.17878	6.03004
1232.66	205.68016	6.48249
1232.88	205.3458	6.70741
1233.1	203.27663	6.05378
1233.32	202.82831	6.08908
1233.54	202.56993	6.23183
1233.76	202.64079	6.62108
1233.98	202.58502	6.83336
1234.2	202.3773	6.90659
1234.42	201.81502	6.96717
1234.64	200.9615	6.87607
1234.86	199.96869	6.65855
1235.08	199.40643	6.69385
1235.299	198.249	6.39417
1235.519	197.12958	6.20194
1235.739	195.47831	5.6684
1235.959	194.37155	5.34344
1236.178	193.40408	5.23337
1236.398	193.62692	5.7364
1236.618	193.4952	6.03716
1236.837	192.75567	5.9271
1237.057	191.21839	5.53893
1237.276	188.934	4.72097
1237.496	187.3334	4.16215
1237.715	188.35402	5.00649
1237.935	187.93107	5.09868
1238.154	187.10291	5.02654
1238.373	185.86955	4.5815
1238.593	184.77548	4.26286
1238.812	183.95999	4.13383
1239.031	181.63763	3.30324
1239.251	180.86014	3.14261
1239.47	181.33627	3.63932
1239.689	181.29322	3.85161
1239.908	181.55409	4.21559
1240.127	181.44773	4.45316
1240.347	182.31642	5.10788
1240.566	182.3367	5.32017
1240.785	181.71118	5.23539
1241.004	179.87002	4.54385
1241.223	180.18156	4.91415
1241.442	180.17652	5.20228
1241.661	180.67799	5.60419
1241.88	181.67333	6.44853
1242.099	181.38971	6.50913
1242.317	179.6752	5.86815
1242.536	179.0497	5.84026
1242.755	177.89236	5.46475
1242.974	177.73539	5.65808
1243.193	177.81901	5.88301
1243.411	177.39612	5.93729
1243.63	177.83431	6.3708
1243.849	178.00658	6.75375
1244.067	176.45671	6.2455
1244.286	176.07182	6.35035
1244.504	175.9022	6.58161
1244.723	175.70726	6.67381
1244.941	174.65124	6.48791
1245.16	173.56991	6.19457
1245.378	173.52693	6.45743
1245.597	173.34466	6.53699
1245.815	172.59256	6.35742
1246.033	171.91645	6.26633
1246.252	170.89844	6.1942
1246.47	168.79143	5.43314
1246.688	167.73544	5.23461
1246.907	167.88242	5.567
1247.125	167.3456	5.51383
1247.343	167.16335	5.72613
1247.561	166.49992	5.61609
1247.779	166.07707	5.58821
1247.997	164.97045	5.2759
1248.215	164.19305	5.03945
1248.433	163.01045	4.6513
1248.651	162.43566	4.49701
1248.869	160.91117	3.93189
1249.087	159.98183	3.746
1249.305	159.34374	3.63595
1249.523	158.59169	3.53223
1249.741	158.5994	3.81406
1249.959	157.898	3.64713
1250.176	157.05732	3.4802
1250.394	156.29261	3.40808
1250.612	154.79346	2.92513
1250.83	154.40864	2.82141
1251.047	154.80892	3.10324
1251.265	155.05724	3.31555
1251.483	154.60912	3.29399
1251.7	153.56584	2.90585
1251.918	153.51027	2.97911
1252.135	153.44204	3.07764
1252.353	152.98126	3.14458
1252.57	153.47019	3.52122
1252.788	152.61687	3.29109
1253.005	151.96616	3.23794
1253.222	151.34078	3.21639
1253.44	151.98168	3.7068
1253.657	151.95145	3.71685
1253.874	151.54134	3.72691
1254.091	150.81467	3.45886
1254.309	149.72077	2.97591
1254.526	148.77883	2.61938
1254.743	148.78661	2.71792
1254.96	148.36384	2.63317
1255.177	148.63754	3.00981
1255.394	148.22745	2.9693
1255.611	148.29855	3.13737
1255.828	148.12905	3.21696
1256.045	147.8456	3.18909
1256.262	147.94203	3.35716
1256.479	147.27869	3.04487
1256.696	146.67867	2.9222
1256.913	145.93936	2.65415
1257.13	145.09875	2.48092
1257.346	145.44845	2.87021
1257.563	145.19034	2.7665
1257.78	145.18548	2.81448
1257.997	144.04097	2.33786
1258.213	143.31434	2.03821
1258.43	142.47374	1.69433
1258.647	142.98807	1.96985
1258.863	143.2998	2.35282
1259.08	143.32029	2.56514
1259.296	142.17579	2.23389
1259.513	141.8164	2.16811
1259.729	142.1408	2.36779
1259.946	142.62982	2.85821
1260.162	142.01717	2.69762
1260.378	142.27827	2.90362
1260.595	141.13379	2.55342
1260.811	140.95169	2.65829
1261.027	139.84521	2.38393
1261.243	138.8527	2.20438
1261.46	138.72126	2.3219
1261.676	138.19727	2.16763
1261.892	137.14145	1.75422
1262.108	137.52919	2.08032
1262.324	137.18249	2.05878
1262.54	136.82313	2.12573
1262.756	135.96992	1.99675
1262.972	135.99046	2.19011
1263.188	135.11193	1.99161
1263.404	134.30938	1.7615
1263.62	133.81074	1.63251
1263.836	133.17281	1.42137
1264.052	131.80045	0.86259
1264.268	131.11188	0.55031
1264.483	129.48626	-0.10327
1264.699	128.89899	-0.06159
1264.915	127.85587	-0.2917
1265.13	128.83879	0.27458
1265.346	128.39082	0.23408
1265.562	129.18382	0.76244
1265.777	128.96378	0.62082
1265.993	128.52849	0.58665
1266.208	129.27083	1.0834
1266.424	130.0765	1.50431
1266.639	129.5779	1.34373
1266.855	129.25658	1.42333
1267.07	129.09987	1.42709
1267.286	129.52566	1.72159
1267.501	128.40659	1.28923
1267.716	128.47782	1.40043
1267.932	128.39711	1.499
1268.147	127.91118	1.45219
1268.362	127.99509	1.66452
1268.577	128.9654	2.22449
1268.792	128.07427	1.94382
1269.007	128.3228	2.20672
1269.223	128.17879	2.17888
1269.438	127.89548	2.16999
1269.653	126.6878	1.68707
1269.868	126.13858	1.53282
1270.083	125.56404	1.37225
1270.298	125.76194	1.54034
1270.512	125.50397	1.49354
1270.727	125.05607	1.27608
1270.942	124.10165	0.9891
1271.157	123.31186	0.80957
1271.372	123.18053	0.81965
1271.587	123.58105	1.15208
1271.801	122.72795	0.87142
1272.016	123.64764	1.41243
1272.231	123.1871	1.35931
1272.445	122.85318	1.35043
1272.66	122.27867	1.13298
1272.874	121.86878	0.9092
1273.089	120.85108	0.54006
1273.303	119.74474	0.17091
1273.518	119.24621	0.04195
1273.732	120.64712	0.8737
1273.947	120.88304	1.02916
1274.161	121.47353	1.43744
1274.375	121.30425	1.53602
1274.59	120.94504	1.53347
1274.804	120.75044	1.57516
1275.018	120.68247	1.64213
1275.232	119.66479	1.44997
1275.447	118.97635	1.11875
1275.661	118.43986	0.94554
1275.875	118.09332	0.96828
1276.089	117.69613	0.8962
1276.303	118.42593	1.36137
1276.517	117.6362	1.13128
1276.731	116.31463	0.81271
1276.945	115.57556	0.58894
1277.159	116.03945	0.98458
1277.373	116.0095	1.23486
1277.587	116.37928	1.40437
1277.801	117.16703	1.81434
1278.014	117.24558	1.81956
1278.228	115.23484	0.67505
1278.442	114.52825	0.28865
1278.656	113.44174	-0.3505
1278.869	113.17825	-0.67369
1279.083	112.49702	-1.10393
1279.297	112.32213	-1.18079
1279.51	110.96981	-1.94555
1279.505	110.70624	-2.22447
1279.727	111.18966	-1.94118
1279.95	111.64779	-1.78408
1280.173	111.09298	-2.23959
1280.395	110.15822	-2.90369
1280.618	108.83087	-3.68166
1280.841	109.46598	-3.5567
1281.063	110.63291	-3.26742
1281.286	111.34397	-3.09188
1281.509	111.49783	-3.1881
1281.731	112.10747	-3.10106
1281.954	111.89959	-3.22357
1282.176	111.79299	-3.38394
1282.399	111.58511	-3.62001
1282.621	111.90894	-3.35769
1282.843	112.22011	-3.17108
1283.066	113.05033	-2.76998
1283.288	113.38683	-2.52029
1283.511	113.83726	-2.32737
1283.733	114.55355	-2.00828
1283.955	115.43441	-1.52516
1284.177	115.78357	-1.35748
1284.4	116.43657	-0.9753
1284.622	116.97564	-0.70037
1284.844	117.61598	-0.36866
1285.066	117.64866	-0.36499
1285.288	117.8839	-0.34871
1285.51	117.11903	-0.62894
1285.732	116.79725	-0.74514
1285.955	116.50079	-0.9055
1286.177	116.01444	-1.20465
1286.399	114.76851	-1.7309
1286.62	114.54801	-1.6957
1286.842	114.90987	-1.39553
1287.064	115.10714	-1.13952
1287.286	115.05123	-1.25571
1287.508	114.76744	-1.3656
1287.73	113.45823	-1.97387
1287.952	112.782	-2.28563
1288.174	113.24514	-1.98546
1288.395	113.29051	-1.86193
1288.617	112.71557	-2.08537
1288.839	111.48233	-2.56747
1289.06	109.79334	-3.37761
1289.282	108.25627	-4.18144
1289.504	107.4408	-4.49951
1289.725	107.99257	-3.92176
1289.947	108.69626	-3.36293
1290.168	109.14676	-3.06276
1290.39	107.97683	-3.53854
1290.611	107.51584	-3.69258
1290.833	106.73836	-3.8971
1291.054	107.39142	-3.4329
1291.276	107.67736	-3.21473
1291.497	107.40627	-3.34985
1291.718	107.10987	-3.53544
1291.94	107.25655	-3.24788
1292.161	106.6943	-3.31991
1292.382	106.54981	-3.13329
1292.604	105.87363	-3.2684
1292.825	105.29872	-3.41614
1293.046	104.55924	-3.75313
1293.267	104.62998	-3.67375
1293.488	104.91594	-3.46189
1293.71	105.22722	-3.2248
1293.931	106.04488	-2.64073
1294.152	106.58403	-2.17653
1294.373	106.21169	-2.36211
1294.594	105.48489	-2.64863
1294.815	104.55554	-3.01085
1295.036	104.62629	-2.81161
1295.257	104.20333	-2.77639
1295.478	104.45133	-2.43204
1295.698	103.90177	-2.57977
1295.919	103.54211	-2.70227
1296.14	103.18245	-2.72382
1296.361	102.8228	-2.72645
1296.582	102.14665	-2.98773
1296.802	101.92626	-3.06607
1297.023	101.99704	-2.89205
1297.244	102.32101	-2.57925
1297.464	101.27774	-2.97932
1297.685	100.69023	-3.13966
1297.906	99.82421	-3.39464
1298.126	100.1102	-3.2017
1298.347	99.3961	-3.37466
1298.567	98.54274	-3.54761
1298.788	97.95524	-3.7395
1299.008	97.70954	-3.69165
1299.229	97.70438	-3.51764
1299.449	96.72444	-3.99972
1299.67	96.28886	-4.17268
1299.89	96.14445	-4.22577
1300.11	96.78494	-3.89404
1300.331	97.26086	-3.51814
1300.551	96.72401	-3.56493
1300.771	96.7695	-3.29628
1300.991	95.89085	-3.59541
1301.211	95.92369	-3.44032
1301.432	96.93132	-2.84993
1301.652	97.05278	-2.89671
1301.872	96.02222	-3.42295
1302.092	95.87783	-3.47604
1302.312	94.94856	-3.80671
1302.532	95.28524	-3.48128
1302.752	95.17884	-3.27572
1302.972	94.70531	-3.27834
1303.192	94.48498	-3.33773
1303.412	95.34072	-2.84197
1303.632	95.10773	-2.87613
1303.852	95.11528	-2.85983
1304.072	95.66719	-2.37037
1304.291	95.70006	-2.20897
1304.511	95.99878	-1.85831
1304.731	94.65176	-2.28991
1304.951	93.79847	-2.64581
1305.17	94.14784	-2.4087
1305.39	93.90221	-2.51225
1305.61	94.07435	-2.19944
1305.829	92.98053	-2.59949
1306.049	90.46884	-3.71873
1306.268	88.91928	-4.15664
1306.488	88.45845	-4.29173
1306.708	88.30145	-4.20603
1306.927	88.96733	-3.75442
1307.146	88.49385	-3.83905
1307.366	88.03302	-3.97414
1307.585	88.90146	-3.54146
1307.805	89.92181	-2.76181
1308.024	89.5243	-2.78335
1308.243	89.22806	-2.82381
1308.463	88.27352	-3.09769
1308.682	88.23048	-3.06245
1308.901	88.38999	-2.87581
1309.12	87.4228	-3.15599
1309.339	86.45562	-3.60021
1309.559	85.94417	-3.72899
1309.778	84.63519	-4.1732
1309.997	84.23769	-4.2452
1310.216	84.61243	-3.97654
1310.435	85.46824	-3.43661
1310.654	86.08351	-2.86514
1310.873	86.87603	-2.35675
1311.092	87.28876	-1.93668
1311.311	87.33436	-1.69956
1311.53	86.60772	-1.82834
1311.749	86.23556	-1.91927
1311.967	85.83809	-1.9408
1312.186	86.13689	-1.65952
1312.405	84.86591	-2.33715
1312.624	82.96194	-3.10309
1312.843	82.24799	-3.25079
1313.061	82.76201	-2.71086
1313.28	82.90891	-2.25925
1313.499	83.84071	-1.66253
1313.717	84.87379	-1.14152
1313.936	85.45112	-0.74668
1314.154	85.00303	-0.76821
1314.373	84.80813	-0.77081
1314.591	84.15749	-0.87435
1314.81	83.68408	-0.96528
1315.028	82.98281	-1.11298
1315.247	83.33228	-0.71183
1315.465	83.2007	-0.60087
1315.683	84.06922	0.02739
1315.902	83.41859	-0.07615
1316.12	83.13509	-0.15446
1316.338	82.7883	-0.15705
1316.557	82.31491	-0.10288
1316.775	80.86674	-0.66694
1316.993	80.70985	-0.49921
1317.211	81.36317	-0.10436
1317.429	81.4848	0.00659
1317.647	80.89748	-0.16003
1317.865	79.9557	-0.52852
1318.084	78.35563	-1.06735
1318.302	76.94545	-1.53679
1318.52	76.94049	-1.32489
1318.738	77.41659	-0.94897
1318.955	77.76611	-0.55412
1319.173	78.45743	-0.09619
1319.391	78.78163	0.27342
1319.609	78.94126	0.48532
1319.827	78.45524	0.32501
1320.045	77.51349	0.08269
1320.262	76.22992	-0.34258
1320.48	77.59222	0.49387
1320.698	77.33409	0.53544
1320.916	77.54437	0.70318
1321.133	77.29891	0.47348
1321.351	77.0661	0.50874
1321.568	76.52947	0.41782
1321.786	75.30922	0.10611
1322.004	74.75993	0.14768
1322.221	73.36245	-0.40376
1322.439	73.25626	-0.40635
1322.656	72.32719	-0.80638
1322.873	70.92972	-1.35782
1323.091	70.583	-1.38564
1323.308	69.12223	-1.93708
1323.526	68.58562	-2.14785
1323.743	67.02359	-2.71821
1323.96	65.1324	-3.57246
1324.177	64.03878	-4.00403
1324.395	63.5908	-4.30313
1324.612	63.4593	-4.36249
1324.829	63.44175	-4.33984
1325.046	62.06962	-4.92913
1325.263	62.27994	-4.65414
1325.48	62.65485	-4.28451
1325.697	61.96634	-4.41958
1325.914	61.06263	-4.64296
1326.131	60.33615	-4.91051
1326.348	60.92628	-4.63552
1326.565	60.73151	-4.5624
1326.782	60.43547	-4.59652
1326.999	60.21539	-4.52971
1327.216	60.83084	-4.10331
1327.433	61.67417	-3.6706
1327.649	60.93504	-3.86875
1327.866	61.48721	-3.3414
1328.083	61.43171	-3.16734
1328.3	61.85728	-2.86711
1328.516	62.11828	-2.56688
1328.733	62.31598	-2.41805
1328.949	61.58953	-2.49634
1329.166	61.92649	-2.12671
1329.383	61.84569	-1.90849
1329.599	61.18255	-2.03724
1329.816	59.51931	-2.74638
1330.032	57.7801	-3.46183
1330.248	57.73729	-3.33193
1330.465	58.34012	-3.06954
1330.681	58.36061	-2.90179
1330.898	57.59621	-2.98007
1331.114	56.57862	-3.35485
1331.33	56.3839	-3.18709
1331.546	55.91068	-3.22752
1331.763	55.55139	-3.22379
1331.979	54.50849	-3.48501
1332.195	54.12389	-3.66423
1332.411	53.37216	-4.02009
1332.627	52.82299	-4.11729
1332.843	51.76743	-4.45422
1333.059	51.34486	-4.48203
1333.275	51.65655	-4.01776
1333.491	52.36069	-3.35162
1333.707	51.05196	-3.80841
1333.923	49.95843	-4.31567
1334.139	49.47258	-4.40657
1334.355	49.88556	-3.98015
1334.571	50.66566	-3.30139
1334.787	50.77482	-2.93176
1335.003	50.33961	-2.85232
1335.218	49.95504	-2.8675
1335.434	48.6843	-3.45046
1335.65	48.1225	-3.70538
1335.865	47.3708	-3.99814
1336.081	46.78369	-4.14581
1336.297	45.84211	-4.39441
1336.512	46.92607	-3.54532
1336.728	47.30109	-3.0432
1336.943	47.41027	-2.81865
1337.159	46.94977	-2.92847
1337.374	46.38799	-3.11398
1337.59	46.18068	-3.09131
1337.805	45.04922	-3.49763
1338.021	44.095	-3.93549
1338.236	44.22951	-3.70464
1338.451	43.6804	-3.69458
1338.666	43.29587	-3.72869
1338.882	43.07592	-3.72495
1339.097	43.07118	-3.62657
1339.312	42.21825	-3.88779
1339.527	41.73245	-3.90297
1339.742	41.42389	-3.91815
1339.958	42.10279	-3.34032
1340.173	42.50317	-2.93282
1340.388	43.15675	-2.33606
1340.603	43.26596	-2.09259
1340.818	43.53976	-1.92482
1341.033	42.85142	-2.24912
1341.248	41.47947	-2.89515
1341.462	40.91774	-3.05543
1341.677	40.33069	-3.02644
1341.892	40.70577	-2.48646
1342.107	40.81501	-2.21144
1342.322	39.27849	-2.80701
1342.536	39.09656	-2.75279
1342.751	38.82602	-2.75534
1342.966	39.0492	-2.48032
1343.18	39.08249	-2.38194
1343.395	38.96386	-2.20155
1343.61	38.88322	-2.03377
1343.824	38.71396	-2.15619
1344.039	38.06364	-2.38586
1344.253	37.55258	-2.31271
1344.468	36.59843	-2.59915
1344.682	35.70759	-2.79096
1344.897	34.39897	-3.44961
1345.111	33.45749	-3.87484
1345.325	32.79453	-3.93417
1345.54	33.65072	-3.40049
1345.754	33.83595	-3.01822
1345.968	33.1097	-3.06493
1346.182	31.95302	-3.52801
1346.397	30.28995	-4.30021
1346.611	28.91806	-4.83268
1346.825	30.47054	-3.97726
1347.039	30.28866	-3.91042
1347.253	29.87892	-3.89404
1347.467	28.96278	-4.24356
1347.681	28.10995	-4.47953
1347.895	27.48499	-4.69657
1348.109	25.5561	-5.67065
1348.323	24.75391	-5.81198
1348.537	25.40758	-5.34769
1348.751	25.77008	-5.20514
1348.965	26.4111	-4.81025
1349.178	26.63435	-4.64877
1349.392	27.81973	-3.92583
1349.606	28.1949	-3.54355
1349.82	28.08901	-3.52086
1350.033	26.42599	-4.18581
1350.247	26.75052	-3.77829
1350.461	27.02443	-3.57896
1350.674	27.64014	-3.23453
1350.888	28.74958	-2.59991
1351.101	28.80828	-2.63399
1351.315	27.24655	-3.29894
1351.528	26.98877	-3.24471
1351.742	26.13598	-3.62576
1351.955	26.19469	-3.48321
1352.169	26.41797	-3.24602
1352.382	26.26147	-3.18548
1352.595	26.86455	-2.6644
1352.809	27.41699	-2.30105
1353.022	26.14645	-2.75781
1353.235	26.00262	-2.76665
1353.448	26.18794	-2.57993
1353.661	26.17071	-2.41214
1353.874	25.36859	-2.59132
1354.088	24.57912	-2.77681
1354.301	24.66318	-2.57116
1354.514	24.7599	-2.43491
1354.727	24.46417	-2.63301
1354.94	23.95323	-2.79326
1355.153	23.44229	-2.92828
1355.366	21.56412	-3.60584
1355.578	20.72404	-3.69669
1355.791	21.08662	-3.29548
1356.004	20.77825	-3.42418
1356.217	20.9636	-3.30686
1356.43	20.78183	-3.33462
1356.642	20.5874	-3.3687
1356.855	19.78531	-3.62989
1357.068	19.3377	-3.69551
1357.28	18.43434	-3.95669
1357.493	18.07535	-4.03492
1357.706	16.8555	-4.46013
1357.918	16.20534	-4.62669
1358.131	15.80837	-4.64815
1358.343	15.29747	-4.75161
1358.556	15.44488	-4.61535
1358.768	14.88334	-4.7756
1358.98	14.08128	-4.95477
1359.193	13.58305	-5.07716
1359.405	12.51514	-5.50868
1359.617	12.21946	-5.63738
1359.83	12.80996	-5.30555
1360.042	13.14728	-5.00527
1360.254	12.75034	-5.0835
1360.466	11.66978	-5.35098
1360.678	11.46274	-5.08855
1360.891	11.15443	-4.87658
1361.103	10.88409	-4.80971
1361.315	11.22142	-4.50943
1361.527	10.20418	-4.81476
1361.739	9.63002	-4.9687
1361.951	9.19512	-5.08477
1362.163	9.93757	-4.56999
1362.374	9.64193	-4.50312
1362.586	9.20704	-4.52457
1362.798	8.56959	-4.77313
1363.01	7.56502	-5.08477
1363.222	6.64907	-5.39642
1363.433	6.83451	-5.29169
1363.645	6.37432	-5.33207
1363.857	6.76232	-4.94976
1364.068	6.41606	-4.90812
1364.28	6.53822	-4.72769
1364.492	6.48314	-4.74914
1364.703	6.2888	-4.70119
1364.915	6.3983	-4.61539
1365.126	5.82418	-5.00904
1365.338	5.59188	-5.21974
1365.549	5.15702	-5.46199
1365.76	4.70951	-5.58437
1365.972	5.46466	-5.23991
1366.183	5.39694	-5.23612
1366.394	5.29124	-5.08092
1366.606	4.17277	-5.54397
1366.817	3.64931	-5.76098
1367.028	3.0499	-6.14832
1367.239	3.65316	-5.81647
1367.45	4.12981	-5.57295
1367.662	4.53052	-5.4556
1367.873	3.5893	-5.7357
1368.084	3.25575	-5.78868
1368.295	3.65647	-5.51361
1368.506	4.37367	-4.99882
1368.717	4.06545	-5.12751
1368.928	4.52946	-4.80197
1369.138	3.77816	-5.24608
1369.349	3.88771	-5.12873
1369.56	3.04779	-5.3899
1369.771	2.25852	-5.73938
1369.982	2.15287	-5.55263
1370.192	1.69275	-5.64977
1370.403	0.61232	-6.06234
1370.614	1.10167	-5.70526
1370.824	1.08465	-5.72038
1371.035	0.82709	-5.65981
1371.246	0.20242	-6.00929
1371.456	0.36263	-5.86039
1371.667	-0.5279	-6.12786
1371.877	-1.01332	-6.35747
1372.087	-1.42277	-6.3726
1372.298	-1.80691	-6.58959
1372.508	-2.862	-7.14726
1372.719	-3.49932	-7.3958
1372.929	-4.79494	-8.04178
1373.139	-5.17907	-8.03797
1373.349	-6.00627	-8.34329
1373.56	-5.0105	-7.74017
1373.77	-5.23004	-7.83099
1373.98	-4.23426	-7.30357
1374.19	-4.40316	-7.2493
1374.4	-4.67333	-7.30858
1374.61	-3.7535	-6.78747
1374.82	-2.93494	-6.24112
1375.03	-3.43298	-6.45811
1375.24	-3.7791	-6.49216
1375.45	-3.74543	-6.51989
1375.66	-3.12942	-6.11864
1375.87	-3.99457	-6.48073
1376.08	-3.69504	-6.45799
1376.29	-3.56009	-6.25231
1376.499	-3.72896	-6.30528
1376.709	-3.69527	-6.08697
1376.919	-2.88935	-5.45861
1377.128	-3.64055	-5.76392
1377.338	-3.41697	-5.54562
1377.548	-3.52253	-5.55442
1377.757	-3.74202	-5.70832
1377.967	-4.84769	-6.15242
1378.176	-5.11782	-6.13599
1378.386	-5.43858	-6.1511
1378.595	-4.87317	-5.81293
1378.805	-5.00403	-5.89113
1379.014	-5.40074	-6.13966
1379.223	-6.03798	-6.53329
1379.433	-6.58661	-6.80705
1379.642	-6.35033	-6.68968
1379.851	-5.63299	-6.2758
1380.061	-6.40948	-6.59373
1380.27	-5.66681	-6.06629
1380.479	-5.93691	-6.0057
1380.688	-6.23232	-6.09651
1380.897	-6.93284	-6.31349
1381.106	-7.35485	-6.6188
1381.315	-8.11866	-7.00611
1381.524	-8.88247	-7.32403
1381.733	-9.21585	-7.44007
1381.942	-7.59965	-6.6603
1382.151	-7.35069	-6.33474
1382.36	-6.87384	-5.95871
1382.569	-7.20721	-5.94858
1382.777	-7.64186	-5.98892
1382.986	-7.8866	-6.00402
1383.195	-7.7389	-5.86772
1383.404	-8.42673	-6.09731
1383.612	-9.06392	-6.33952
1383.821	-9.44791	-6.39248
1384.03	-9.4268	-6.36342
1384.238	-9.73483	-6.37221
1384.447	-9.0554	-5.84477
1384.655	-9.5913	-5.99866
[truncated: 19 more rows]
