# Supplementary material for: Circular dichroism of quantum defects in carbon nanotubes created by photocatalytic oxygen functionalization
Source: Nat Commun. 2025 Jun 2;16:5107. doi: 10.1038/s41467-025-60342-y (PMC12130195; doi:10.1038/s41467-025-60342-y)
Supplement: Supplementary file 6 — Source Data [file 41467_2025_60342_MOESM6_ESM.zip › Raw data Manuscript and SI/Figure_2e.txt]

Wavelength (nm)	pristine_THF	funct_THF
938.815	0.00604	0
939.053	0.0163	0.01472
939.29	0.01084	0.00928
939.527	0.00472	0.0046
939.764	0.00132	0.00184
940	0.00728	0.00728
940.237	0.00587	0.00529
940.474	0.00786	0.00652
940.711	0.00389	0.00376
940.948	0.00662	0.0069
941.185	0.00653	0.00613
941.422	0.00778	0.00659
941.658	0.00389	0.00345
941.895	0.00596	0.0069
942.132	0	4.60052E-4
942.369	0.00505	0.00583
942.605	0.00844	0.00928
942.842	0.00778	0.00905
943.079	0.00372	0.00606
943.315	0.00397	0.00682
943.552	0.00405	0.00606
943.789	0.01001	0.01158
944.025	0.01117	0.01273
944.262	0.01059	0.01227
944.498	0.01117	0.01196
944.735	0.01307	0.01265
944.971	0.00877	0.01035
945.208	0.00687	0.01004
945.444	0.00835	0.00997
945.681	0.00902	0.01081
945.917	0.01183	0.01334
946.153	0.01357	0.01503
946.39	0.01216	0.01434
946.626	0.00968	0.01181
946.862	0.01497	0.01603
947.099	0.00811	0.0105
947.335	0.01051	0.01411
947.571	0.01572	0.0194
947.807	0.01315	0.01672
948.044	0.01216	0.01449
948.28	0.00778	0.01119
948.516	0.00877	0.01265
948.752	0.01075	0.01372
948.988	0.01274	0.01687
949.224	0.01373	0.01733
949.46	0.01158	0.01534
949.696	0.00852	0.01296
949.932	0.01381	0.0181
950.168	0.01448	0.01978
950.404	0.0129	0.01871
950.64	0.01307	0.01687
950.876	0.01464	0.01833
951.112	0.01117	0.01633
951.348	0.01315	0.01856
951.584	0.01679	0.02308
951.819	0.02027	0.02561
952.055	0.01166	0.01787
952.291	0.00943	0.01626
952.527	0.01142	0.01848
952.763	0.00943	0.01687
952.998	0.01224	0.01948
953.234	0.02002	0.0273
953.47	0.02167	0.02883
953.705	0.01969	0.02707
953.941	0.0129	0.02055
954.176	0.01605	0.02392
954.412	0.01539	0.02346
954.648	0.02159	0.03059
954.883	0.02308	0.03105
955.119	0.02076	0.02898
955.354	0.01969	0.02845
955.59	0.02176	0.03121
955.825	0.01985	0.02898
956.06	0.01886	0.02898
956.296	0.01869	0.02898
956.531	0.0244	0.03489
956.767	0.02589	0.03558
957.002	0.02184	0.03289
957.237	0.02167	0.0322
957.472	0.02283	0.03427
957.708	0.02506	0.03634
957.943	0.0273	0.03872
958.178	0.02854	0.03903
958.413	0.02812	0.04064
958.648	0.02606	0.03811
958.884	0.02597	0.03834
959.119	0.02746	0.03956
959.354	0.02945	0.04079
959.589	0.03135	0.04286
959.824	0.03193	0.04447
960.059	0.03094	0.04432
960.294	0.03292	0.04624
960.529	0.03201	0.04685
960.764	0.03259	0.04746
960.999	0.03524	0.04938
961.234	0.03449	0.05015
961.468	0.03226	0.04693
961.703	0.0378	0.05153
961.938	0.0321	0.04838
962.173	0.03855	0.05674
962.408	0.03507	0.05237
962.642	0.03755	0.05536
962.877	0.04177	0.05812
963.112	0.04517	0.06103
963.347	0.04682	0.06387
963.581	0.03855	0.05697
963.816	0.04244	0.05958
964.051	0.04624	0.06372
964.285	0.05286	0.07177
964.52	0.05319	0.07161
964.754	0.05244	0.07184
964.989	0.05526	0.07407
965.223	0.04856	0.06962
965.458	0.05509	0.0753
965.692	0.06221	0.08273
965.927	0.05865	0.07821
966.161	0.05352	0.0743
966.395	0.05625	0.07737
966.63	0.05799	0.08043
966.864	0.06237	0.0835
967.098	0.067	0.08994
967.333	0.06105	0.08396
967.567	0.06601	0.08894
967.801	0.07635	0.09899
968.035	0.07346	0.09753
968.27	0.07718	0.10121
968.504	0.07412	0.09876
968.738	0.0761	0.10021
968.972	0.08206	0.10727
969.206	0.079	0.10489
969.44	0.08363	0.10919
969.674	0.08992	0.11494
969.908	0.08925	0.11517
970.142	0.08868	0.11448
970.376	0.0876	0.11593
970.61	0.0852	0.11463
970.844	0.09041	0.12015
971.078	0.0919	0.12061
971.312	0.09794	0.12713
971.546	0.10547	0.13457
971.779	0.10365	0.13334
972.013	0.10911	0.13955
972.247	0.11366	0.14461
972.481	0.12061	0.15166
972.714	0.12441	0.15427
972.948	0.12334	0.1545
973.182	0.12499	0.15634
973.415	0.12648	0.1578
973.649	0.1297	0.16186
973.883	0.13136	0.16416
974.116	0.1302	0.16363
974.35	0.13773	0.17237
974.583	0.14129	0.17551
974.817	0.14708	0.18256
975.05	0.15402	0.18824
975.284	0.15692	0.19161
975.517	0.15659	0.19238
975.751	0.16205	0.19813
975.984	0.16494	0.20104
976.217	0.16958	0.20656
976.451	0.17371	0.21047
976.684	0.17429	0.213
976.917	0.18389	0.22113
977.151	0.19265	0.22934
977.384	0.19108	0.22872
977.617	0.19133	0.23087
977.85	0.20068	0.23969
978.083	0.21209	0.25004
978.316	0.21631	0.25495
978.55	0.2245	0.26246
978.783	0.22913	0.26721
979.016	0.22798	0.26706
979.249	0.23153	0.27036
979.482	0.23732	0.27557
979.715	0.24369	0.28286
979.948	0.25014	0.28999
980.181	0.25627	0.29512
980.414	0.26553	0.3031
980.646	0.27124	0.31038
980.879	0.28166	0.31866
981.112	0.27877	0.31744
981.345	0.28514	0.32288
981.578	0.2896	0.32786
981.811	0.30135	0.33745
982.043	0.30714	0.34473
982.276	0.31425	0.35171
982.509	0.3231	0.36099
982.741	0.32989	0.3662
982.974	0.33973	0.37625
983.207	0.34304	0.37878
983.439	0.35156	0.38736
983.672	0.35735	0.39319
983.904	0.3686	0.40278
984.137	0.37729	0.41205
984.369	0.38531	0.41926
984.602	0.39524	0.42816
984.834	0.404	0.43628
985.067	0.40946	0.44142
985.299	0.41625	0.44709
985.531	0.4208	0.45131
985.764	0.43171	0.46197
985.996	0.44793	0.47769
986.228	0.44785	0.477
986.461	0.45512	0.48351
986.693	0.46464	0.49241
986.925	0.47316	0.501
987.157	0.48292	0.50889
987.389	0.48871	0.51372
987.621	0.50261	0.52707
987.854	0.50765	0.53059
988.086	0.51989	0.54309
988.318	0.52461	0.54754
988.55	0.53255	0.55406
988.782	0.54843	0.56893
989.014	0.55282	0.57322
989.246	0.56638	0.58465
989.478	0.57441	0.5917
989.71	0.58011	0.59692
989.941	0.59385	0.6098
990.173	0.60352	0.61816
990.405	0.61246	0.62682
990.637	0.62321	0.63625
990.869	0.63529	0.6466
991.1	0.64555	0.65611
991.332	0.65663	0.66639
991.564	0.6587	0.66823
991.796	0.6673	0.67566
992.027	0.67532	0.68433
992.259	0.69187	0.69966
992.49	0.70072	0.70817
992.722	0.70725	0.71277
992.954	0.72049	0.72428
993.185	0.73182	0.73493
993.417	0.73554	0.73999
993.648	0.74506	0.74797
993.879	0.75755	0.75993
994.111	0.76888	0.7702
994.342	0.77525	0.77657
994.574	0.78294	0.78347
994.805	0.79229	0.79213
995.036	0.79792	0.79827
995.268	0.81214	0.81115
995.499	0.82174	0.82012
995.73	0.82439	0.82219
995.961	0.82753	0.82656
996.192	0.83572	0.83392
996.424	0.85003	0.84634
996.655	0.85731	0.85455
996.886	0.86401	0.86221
997.117	0.87154	0.86866
997.348	0.87824	0.8741
997.579	0.88576	0.88131
997.81	0.89652	0.89304
998.041	0.9033	0.90009
998.272	0.90355	0.90017
998.503	0.91033	0.90745
998.734	0.9196	0.91635
998.965	0.92861	0.92409
999.196	0.9325	0.92724
999.426	0.93697	0.93314
999.657	0.95095	0.94663
999.888	0.95384	0.94878
1000.119	0.9526	0.94863
1000.349	0.95682	0.95269
1000.58	0.96253	0.95944
1000.811	0.96575	0.96243
1001.041	0.97394	0.97125
1001.272	0.97733	0.97339
1001.503	0.97998	0.97707
1001.733	0.97874	0.97715
1001.964	0.97709	0.97669
1002.194	0.98056	0.97914
1002.425	0.98478	0.98428
1002.655	0.98991	0.98896
1002.886	0.99189	0.99218
1003.116	1	0.99908
1003.346	0.99917	0.99939
1003.577	0.99628	0.99831
1003.807	0.99835	0.99992
1004.037	0.99239	0.99463
1004.268	0.99653	0.99916
1004.498	0.99744	1
1004.728	0.99545	0.99916
1004.958	0.99272	0.99663
1005.188	0.98974	0.99555
1005.418	0.98767	0.99264
1005.649	0.99024	0.99525
1005.879	0.99355	0.99716
1006.109	0.98676	0.99157
1006.339	0.98329	0.98827
1006.569	0.9799	0.9852
1006.799	0.97527	0.98213
1007.029	0.9737	0.98098
1007.259	0.97295	0.97914
1007.489	0.96972	0.977
1007.718	0.96476	0.97117
1007.948	0.96129	0.96841
1008.178	0.94789	0.95599
1008.408	0.9478	0.95576
1008.638	0.94168	0.94955
1008.867	0.93937	0.94755
1009.097	0.93283	0.94295
1009.327	0.91918	0.92923
1009.556	0.9191	0.92862
1009.786	0.91372	0.92386
1010.016	0.90669	0.91627
1010.245	0.89925	0.90845
1010.475	0.89139	0.90201
1010.704	0.8894	0.9004
1010.934	0.87269	0.88368
1011.163	0.8645	0.87694
1011.393	0.85632	0.8685
1011.622	0.84672	0.85915
1011.851	0.83787	0.85071
1012.081	0.82844	0.84228
1012.31	0.82248	0.83622
1012.539	0.81595	0.82917
1012.769	0.8152	0.82809
1012.998	0.79717	0.8113
1013.227	0.78617	0.79972
1013.456	0.77269	0.78738
1013.686	0.75804	0.77457
1013.915	0.75374	0.76951
1014.144	0.75143	0.76752
1014.373	0.74076	0.75809
1014.602	0.72744	0.74636
1014.831	0.71536	0.73394
1015.06	0.70353	0.72259
1015.289	0.69766	0.71653
1015.518	0.68285	0.70304
1015.747	0.67615	0.69583
1015.976	0.67259	0.69223
1016.205	0.66184	0.68141
1016.434	0.65051	0.67068
1016.662	0.64025	0.66125
1016.891	0.63421	0.65626
1017.12	0.62288	0.64423
1017.349	0.60998	0.63203
1017.577	0.60237	0.62582
1017.806	0.59542	0.61892
1018.035	0.58665	0.60903
1018.263	0.57441	0.59753
1018.492	0.56638	0.5904
1018.721	0.55149	0.57675
1018.949	0.54297	0.56893
1019.178	0.54033	0.56548
1019.406	0.52676	0.55337
1019.635	0.51882	0.54639
1019.863	0.51146	0.53918
1020.091	0.50186	0.53059
1020.32	0.49615	0.52515
1020.548	0.4883	0.51756
1020.776	0.47622	0.50728
1021.005	0.47225	0.50414
1021.233	0.46795	0.49839
1021.461	0.45603	0.48735
1021.689	0.44909	0.48129
1021.918	0.43817	0.47217
1022.146	0.43709	0.47025
1022.374	0.42874	0.46228
1022.602	0.42237	0.45599
1022.83	0.41194	0.44725
1023.058	0.40425	0.44073
1023.286	0.38928	0.42685
1023.514	0.38647	0.42355
1023.742	0.38581	0.42455
1023.97	0.38167	0.42003
1024.198	0.37125	0.41014
1024.426	0.3657	0.40607
1024.654	0.36264	0.40285
1024.882	0.35354	0.39457
1025.109	0.35189	0.39273
1025.337	0.34577	0.38629
1025.565	0.33915	0.37962
1025.793	0.3327	0.37533
1026.02	0.33253	0.3754
1026.248	0.32765	0.37096
1026.476	0.32153	0.36559
1026.703	0.31971	0.3639
1026.931	0.31533	0.35961
1027.158	0.31003	0.35623
1027.386	0.30606	0.35255
1027.613	0.29663	0.34381
1027.841	0.29506	0.34335
1028.068	0.29018	0.33868
1028.296	0.28803	0.33683
1028.523	0.28712	0.33683
1028.75	0.27877	0.33032
1028.978	0.28009	0.3307
1029.205	0.2762	0.32748
1029.432	0.27413	0.32648
1029.66	0.27099	0.32372
1029.887	0.2633	0.31652
1030.114	0.25949	0.31261
1030.341	0.25726	0.31115
1030.568	0.26082	0.31376
1030.795	0.25775	0.31299
1031.022	0.25321	0.30862
1031.249	0.24775	0.30494
1031.476	0.24551	0.30218
1031.703	0.24311	0.30118
1031.93	0.24427	0.30302
1032.157	0.24055	0.30049
1032.384	0.23666	0.29673
1032.611	0.23294	0.29397
1032.838	0.23112	0.29252
1033.065	0.22988	0.29213
1033.292	0.23104	0.29397
1033.518	0.2269	0.29121
1033.745	0.2221	0.28792
1033.972	0.22219	0.2873
1034.198	0.21863	0.28477
1034.425	0.21879	0.28493
1034.652	0.21846	0.28493
1034.878	0.21259	0.2794
1035.105	0.21209	0.27948
1035.331	0.20953	0.27833
1035.558	0.21044	0.27979
1035.784	0.20622	0.27595
1036.011	0.20986	0.28017
1036.237	0.20639	0.27833
1036.464	0.20333	0.27557
1036.69	0.20002	0.27327
1036.916	0.20018	0.27304
1037.143	0.2025	0.27565
1037.369	0.20076	0.27611
1037.595	0.19299	0.2679
1037.821	0.19646	0.27227
1038.048	0.18868	0.26576
1038.274	0.19166	0.26921
1038.5	0.18182	0.26116
1038.726	0.18256	0.2607
1038.952	0.1862	0.26514
1039.178	0.18198	0.26162
1039.404	0.17942	0.25947
1039.63	0.18182	0.26338
1039.856	0.17719	0.25924
1040.082	0.17578	0.25755
1040.308	0.17437	0.25633
1040.534	0.17462	0.25748
1040.76	0.17363	0.25748
1040.986	0.17222	0.25594
1041.211	0.17173	0.25548
1041.437	0.16577	0.25311
1041.663	0.16337	0.24881
1041.888	0.16676	0.25349
1042.114	0.16279	0.2495
1042.34	0.16172	0.24973
1042.565	0.16337	0.25088
1042.791	0.16627	0.25464
1043.017	0.16221	0.25058
1043.242	0.15932	0.24981
1043.468	0.15411	0.24452
1043.693	0.15527	0.2459
1043.919	0.16097	0.25142
1044.144	0.15684	0.2482
1044.369	0.15303	0.24521
1044.595	0.14914	0.24344
1044.82	0.14964	0.24314
1045.045	0.15129	0.24544
1045.271	0.14344	0.23838
1045.496	0.14832	0.24436
1045.721	0.14741	0.24367
1045.946	0.14335	0.24176
1046.171	0.14269	0.24107
1046.397	0.14286	0.24191
1046.622	0.13822	0.238
1046.847	0.13922	0.24068
1047.072	0.13748	0.23877
1047.297	0.13649	0.23976
1047.522	0.13674	0.23992
1047.747	0.13574	0.23961
1047.972	0.13508	0.2403
1048.196	0.13293	0.23877
1048.421	0.13268	0.2393
1048.646	0.13459	0.2439
1048.871	0.13004	0.23915
1049.096	0.12573	0.237
1049.32	0.12764	0.23946
1049.545	0.12962	0.24206
1049.77	0.12416	0.23754
1049.995	0.12623	0.24099
1050.219	0.12549	0.24099
1050.444	0.12317	0.24084
1050.668	0.11953	0.23723
1050.893	0.11746	0.2367
1051.117	0.11763	0.23808
1051.342	0.11275	0.23363
1051.566	0.11746	0.23884
1051.791	0.12648	0.2495
1052.015	0.1192	0.24367
1052.239	0.11945	0.2439
1052.464	0.11523	0.24114
1052.688	0.11258	0.2403
1052.912	0.11233	0.24045
1053.137	0.1125	0.24145
1053.361	0.11101	0.2413
1053.585	0.10588	0.23677
1053.809	0.10423	0.23723
1054.033	0.10745	0.24191
1054.257	0.10886	0.24559
1054.481	0.11018	0.24728
1054.706	0.10365	0.24329
1054.93	0.09951	0.24053
1055.154	0.10158	0.24314
1055.377	0.10563	0.24712
1055.601	0.10208	0.24521
1055.596	0.10968	0.26597
1055.829	0.10646	0.26513
1056.061	0.10745	0.26658
1056.294	0.10257	0.26543
1056.526	0.10505	0.26804
1056.758	0.1034	0.26965
1056.991	0.10274	0.27256
1057.223	0.09844	0.26973
1057.455	0.1015	0.27463
1057.688	0.09488	0.27049
1057.92	0.0991	0.27593
1058.152	0.10142	0.28061
1058.384	0.09993	0.28007
1058.617	0.0953	0.27938
1058.849	0.09645	0.28099
1059.081	0.09472	0.28298
1059.313	0.09927	0.29042
1059.545	0.09894	0.29264
1059.777	0.0972	0.29387
1060.009	0.09778	0.2964
1060.241	0.09827	0.29862
1060.473	0.09505	0.2977
1060.705	0.09116	0.29824
1060.937	0.09058	0.29931
1061.169	0.09091	0.30329
1061.401	0.09414	0.30751
1061.633	0.09571	0.31081
1061.865	0.09257	0.31226
1062.097	0.08959	0.31157
1062.329	0.09439	0.3197
1062.56	0.08736	0.31586
1062.792	0.08976	0.32161
1063.024	0.09364	0.32874
1063.256	0.09075	0.32951
1063.487	0.08918	0.32958
1063.719	0.08405	0.32951
1063.951	0.08372	0.33242
1064.182	0.08496	0.33801
1064.414	0.08604	0.342
1064.646	0.0862	0.34583
1064.877	0.0843	0.34683
1065.109	0.08041	0.34836
1065.34	0.08356	0.3548
1065.572	0.08463	0.36016
1065.803	0.08306	0.36239
1066.035	0.08132	0.36545
1066.266	0.08248	0.36997
1066.497	0.07843	0.37128
1066.729	0.0805	0.37526
1066.96	0.08356	0.38385
1067.191	0.08455	0.39013
1067.423	0.07644	0.38622
1067.654	0.07338	0.38898
1067.885	0.07504	0.39366
1068.116	0.0719	0.39488
1068.348	0.07347	0.40201
1068.579	0.07992	0.41236
1068.81	0.0824	0.41925
1069.041	0.0795	0.42224
1069.272	0.07057	0.41956
1069.503	0.07355	0.42684
1069.734	0.07123	0.43113
1069.965	0.07636	0.44186
1070.196	0.07843	0.44861
1070.427	0.07537	0.45014
1070.658	0.07322	0.45505
1070.889	0.07479	0.46302
1071.12	0.0719	0.46555
1071.351	0.06966	0.46938
1071.582	0.06966	0.47605
1071.813	0.07388	0.48601
1072.043	0.07471	0.49337
1072.274	0.06958	0.49536
1072.505	0.06851	0.50111
1072.736	0.06842	0.50785
1072.966	0.07107	0.51781
1073.197	0.07231	0.52594
1073.428	0.07206	0.53307
1073.658	0.07082	0.53943
1073.889	0.06826	0.54357
1074.12	0.06735	0.55
1074.35	0.0676	0.55928
1074.581	0.06727	0.56595
1074.811	0.06884	0.57645
1075.042	0.07041	0.58465
1075.272	0.06693	0.59131
1075.503	0.06702	0.59967
1075.733	0.06677	0.60879
1075.963	0.06669	0.61569
1076.194	0.06727	0.62619
1076.424	0.06636	0.63423
1076.654	0.06222	0.64113
1076.885	0.06553	0.65309
1077.115	0.06115	0.65876
1077.345	0.06793	0.67309
1077.575	0.06214	0.67999
1077.806	0.06288	0.69026
1078.036	0.06652	0.70413
1078.266	0.06735	0.71655
1078.496	0.0676	0.72935
1078.726	0.05933	0.73011
1078.956	0.06082	0.74383
1079.186	0.06247	0.75763
1079.416	0.06925	0.77556
1079.646	0.06933	0.78445
1079.876	0.06561	0.79426
1080.106	0.0671	0.80775
1080.336	0.06032	0.81388
1080.566	0.06611	0.83097
1080.796	0.07107	0.8499
1081.026	0.06487	0.85504
1081.255	0.058	0.86217
1081.485	0.06024	0.87596
1081.715	0.05941	0.89098
1081.945	0.06181	0.90593
1082.174	0.06644	0.92394
1082.404	0.05834	0.92907
1082.634	0.0604	0.94601
1082.863	0.06991	0.96793
1083.093	0.06536	0.97943
1083.323	0.06735	0.99422
1083.552	0.0628	1.00457
1083.782	0.06206	1.01813
1084.011	0.06561	1.03859
1084.241	0.06173	1.04879
1084.47	0.06421	1.06695
1084.7	0.06693	1.08435
1084.929	0.06412	1.09952
1085.158	0.0604	1.11025
1085.388	0.059	1.1265
1085.617	0.05585	1.13808
1085.846	0.05734	1.158
1086.076	0.05552	1.17249
1086.305	0.05974	1.1954
1086.534	0.0647	1.2161
1086.763	0.05991	1.2302
1086.992	0.0623	1.25028
1087.222	0.06561	1.27181
1087.451	0.0709	1.29212
1087.68	0.06999	1.31182
1087.909	0.06429	1.32508
1088.138	0.06354	1.34462
1088.367	0.06321	1.36087
1088.596	0.06305	1.38233
1088.825	0.06156	1.39912
1089.054	0.05734	1.41736
1089.283	0.06321	1.44073
1089.512	0.06181	1.46189
1089.741	0.06487	1.48465
1089.969	0.06611	1.50971
1090.198	0.06553	1.52925
1090.427	0.06272	1.54742
1090.656	0.06479	1.56995
1090.885	0.06239	1.59202
1091.113	0.06379	1.61295
1091.342	0.06454	1.63793
1091.571	0.06197	1.65556
1091.799	0.06569	1.68284
1092.028	0.06983	1.70752
1092.257	0.06313	1.72699
1092.485	0.05991	1.74554
1092.714	0.06429	1.77382
1092.942	0.07099	1.80133
1093.171	0.06933	1.82632
1093.399	0.0719	1.85046
1093.627	0.07157	1.87629
1093.856	0.06553	1.89261
1094.084	0.06412	1.91821
1094.313	0.06321	1.94097
1094.541	0.06412	1.9681
1094.769	0.06702	1.99217
1094.998	0.06586	2.01938
1095.226	0.06925	2.04459
1095.454	0.07024	2.07272
1095.682	0.07405	2.09839
1095.91	0.06512	2.1187
1096.139	0.06528	2.14162
1096.367	0.0633	2.16806
1096.595	0.06751	2.1955
1096.823	0.06685	2.22332
1097.051	0.06892	2.24785
1097.279	0.07008	2.27758
1097.507	0.06859	2.30111
1097.735	0.07297	2.33154
1097.963	0.06908	2.35269
1098.191	0.06966	2.38342
1098.419	0.06859	2.4068
1098.646	0.0709	2.43776
1098.874	0.07413	2.46528
1099.102	0.07363	2.49517
1099.33	0.07653	2.52245
1099.558	0.0762	2.5515
1099.785	0.07338	2.57434
1100.013	0.07223	2.60461
1100.241	0.07033	2.62745
1100.468	0.07198	2.65895
1100.696	0.08033	2.6916
1100.924	0.07107	2.71352
1101.151	0.07041	2.73812
1101.379	0.0714	2.76955
1101.606	0.07239	2.79553
1101.834	0.07148	2.82626
1102.061	0.06851	2.84925
1102.289	0.07438	2.88412
1102.516	0.06991	2.90566
1102.743	0.07413	2.93923
1102.971	0.06991	2.96222
1103.198	0.06619	2.98889
1103.425	0.07413	3.01947
1103.653	0.07074	3.04561
1103.88	0.0762	3.0755
1104.107	0.07338	3.10447
1104.334	0.06966	3.12608
1104.561	0.07413	3.16057
1104.789	0.07587	3.18571
1105.016	0.07553	3.2146
1105.243	0.07735	3.24097
1105.47	0.07768	3.27362
1105.697	0.07934	3.29807
1105.924	0.08174	3.32957
1106.151	0.07537	3.34796
1106.378	0.07347	3.37524
1106.605	0.07355	3.399
1106.832	0.08	3.43502
1107.058	0.08	3.45771
1107.285	0.07611	3.48362
1107.512	0.08182	3.51151
1107.739	0.08174	3.54263
1107.966	0.07868	3.56072
1108.192	0.07785	3.58946
1108.419	0.0824	3.61544
1108.646	0.08438	3.64495
1108.872	0.08347	3.66411
1109.099	0.08066	3.6917
1109.326	0.08223	3.71423
1109.552	0.07934	3.73776
1109.779	0.08562	3.76205
1110.005	0.08612	3.79018
1110.232	0.0819	3.80528
1110.458	0.0762	3.82789
1110.685	0.07661	3.84743
1110.911	0.08165	3.8787
1111.138	0.08322	3.89771
1111.364	0.08182	3.92323
1111.59	0.08372	3.94147
1111.817	0.08116	3.96201
1112.043	0.08306	3.98048
1112.269	0.08604	4.00938
1112.495	0.08637	4.02647
1112.721	0.0805	4.04233
1112.948	0.08248	4.06019
1113.174	0.0843	4.08334
1113.4	0.0881	4.10027
1113.626	0.08347	4.11775
1113.852	0.08413	4.13384
1114.078	0.09306	4.1609
1114.304	0.09182	4.17193
1114.53	0.08546	4.18787
1114.756	0.08587	4.20267
1114.982	0.08587	4.22098
1115.208	0.08628	4.23095
1115.434	0.09017	4.25064
1115.66	0.0905	4.26022
1115.885	0.08901	4.27632
1116.111	0.08686	4.28414
1116.337	0.08074	4.29602
1116.563	0.08347	4.30613
1116.788	0.08422	4.32246
1117.014	0.08703	4.33357
1117.24	0.08802	4.34783
1117.465	0.09604	4.36017
1117.691	0.09298	4.37021
1117.916	0.09125	4.37519
1118.142	0.09067	4.38615
1118.367	0.08463	4.38814
1118.593	0.0905	4.40147
1118.818	0.09273	4.40768
1119.044	0.09116	4.41673
1119.269	0.09166	4.41987
1119.495	0.08835	4.42746
1119.72	0.08835	4.43152
1119.945	0.09116	4.44309
1120.171	0.09728	4.44991
1120.396	0.09199	4.45489
1120.621	0.09373	4.45773
1120.846	0.09158	4.46455
1121.071	0.09199	4.46708
1121.297	0.0924	4.4762
1121.522	0.09464	4.47896
1121.747	0.09596	4.4857
1121.972	0.09662	4.48639
1122.197	0.09687	4.49398
1122.422	0.0905	4.48908
1122.647	0.09397	4.49636
1122.872	0.09447	4.49551
1123.097	0.09703	4.50165
1123.322	0.09778	4.50203
1123.547	0.0881	4.50111
1123.771	0.09513	4.50257
1123.996	0.09563	4.50624
1124.221	0.09571	4.50295
1124.446	0.09579	4.50364
1124.67	0.0972	4.4995
1124.895	0.10199	4.50394
1125.12	0.09414	4.49498
1125.345	0.09224	4.49643
1125.569	0.09257	4.49299
1125.794	0.09158	4.49214
1126.018	0.09298	4.48639
1126.243	0.09199	4.48647
1126.467	0.09455	4.4844
1126.692	0.09629	4.48478
1126.916	0.10555	4.48279
1127.141	0.09538	4.47743
1127.365	0.09464	4.47015
1127.589	0.09025	4.46739
1127.814	0.08752	4.45857
1128.038	0.09149	4.45972
1128.262	0.09918	4.45612
1128.487	0.09844	4.45459
1128.711	0.09745	4.44493
1128.935	0.09315	4.44102
1129.159	0.09199	4.43083
1129.383	0.0948	4.4296
1129.607	0.08976	4.41826
1129.832	0.09224	4.41634
1130.056	0.10051	4.41067
1130.28	0.09786	4.40722
1130.504	0.0967	4.39649
1130.728	0.0953	4.39174
1130.952	0.10001	4.38408
1131.175	0.0972	4.37703
1131.399	0.09521	4.36323
1131.623	0.09637	4.35856
1131.847	0.09984	4.34668
1132.071	0.09712	4.3394
1132.295	0.09455	4.32506
1132.518	0.09803	4.31985
1132.742	0.0929	4.30192
1132.966	0.09298	4.29556
1133.189	0.09902	4.28513
1133.413	0.09232	4.27333
1133.637	0.09621	4.25999
1133.86	0.09621	4.25172
1134.084	0.09588	4.23463
1134.307	0.09645	4.22895
1134.531	0.09579	4.21133
1134.754	0.0929	4.1986
1134.978	0.09819	4.18634
1135.201	0.09927	4.17753
1135.424	0.09728	4.15607
1135.648	0.09712	4.14565
1135.871	0.09406	4.1261
1136.094	0.09811	4.11897
1136.317	0.09811	4.09889
1136.541	0.09803	4.08724
1136.764	0.09439	4.06395
1136.987	0.09315	4.04892
1137.21	0.0867	4.02195
1137.433	0.08868	4.00999
1137.656	0.09505	3.99543
1137.879	0.0953	3.98393
1138.102	0.09067	3.95987
1138.325	0.09174	3.94691
1138.548	0.09439	3.9299
1138.771	0.08992	3.91457
1138.994	0.0929	3.89878
1139.217	0.09083	3.88552
1139.44	0.08827	3.86376
1139.663	0.08868	3.85088
1139.886	0.09488	3.83847
1140.108	0.09397	3.82398
1140.331	0.09298	3.80313
1140.554	0.09447	3.79217
1140.777	0.09298	3.77202
1140.999	0.09232	3.75861
1141.222	0.09166	3.73975
1141.444	0.08678	3.72197
1141.667	0.09058	3.70457
1141.889	0.08769	3.68794
1142.112	0.09058	3.66817
1142.334	0.09191	3.65751
1142.557	0.08843	3.63353
1142.779	0.09075	3.62264
1143.002	0.08976	3.60134
1143.224	0.09067	3.59099
1143.446	0.08984	3.57306
1143.669	0.08579	3.55673
1143.891	0.08571	3.53435
1144.113	0.08463	3.52117
1144.335	0.09058	3.50937
1144.558	0.09058	3.49603
1144.78	0.08794	3.47518
1145.002	0.08612	3.45986
1145.224	0.08653	3.43916
1145.446	0.08645	3.42866
1145.668	0.09158	3.41326
1145.89	0.08918	3.40015
1146.112	0.08645	3.37992
1146.334	0.08455	3.36597
1146.556	0.08446	3.34543
1146.778	0.08653	3.3357
1147	0.08901	3.31922
1147.221	0.08653	3.3065
1147.443	0.08529	3.28473
1147.665	0.08604	3.27415
1147.887	0.08422	3.25384
1148.108	0.08504	3.24495
1148.33	0.08521	3.22671
1148.552	0.08141	3.20931
1148.773	0.08306	3.19207
1148.995	0.08256	3.17996
1149.217	0.0848	3.16233
1149.438	0.08157	3.14907
1149.66	0.08628	3.13758
1149.881	0.08562	3.12394
1150.102	0.08513	3.1037
1150.324	0.08223	3.08784
1150.545	0.08397	3.07059
1150.767	0.08686	3.06216
1150.988	0.08637	3.04431
1151.209	0.08041	3.02583
1151.431	0.08637	3.01089
1151.652	0.07859	2.99426
1151.873	0.08265	2.97931
1152.094	0.0757	2.95954
1152.315	0.07802	2.94268
1152.536	0.08223	2.93816
1152.757	0.07926	2.918
1152.979	0.07727	2.90581
1153.2	0.08041	2.89133
1153.421	0.07843	2.87562
1153.642	0.07818	2.85669
1153.862	0.07752	2.84657
1154.083	0.07892	2.83162
1154.304	0.07868	2.81898
1154.525	0.07868	2.8002
1154.746	0.07901	2.78894
1154.967	0.07553	2.76893
1155.187	0.07231	2.75506
1155.408	0.07719	2.74272
1155.629	0.0738	2.72778
1155.85	0.07529	2.71291
1156.07	0.07628	2.70202
1156.291	0.08066	2.68915
1156.511	0.07711	2.67344
1156.732	0.07702	2.65711
1156.952	0.07123	2.64125
1157.173	0.07413	2.62638
1157.393	0.07983	2.62147
1157.614	0.07768	2.60377
1157.834	0.07421	2.59097
1158.055	0.07322	2.57396
1158.275	0.07239	2.56445
1158.495	0.07487	2.55188
1158.716	0.06851	2.53609
1158.936	0.07611	2.52736
1159.156	0.07454	2.5177
1159.376	0.0719	2.50153
1159.596	0.07123	2.49318
1159.816	0.07289	2.4803
1160.037	0.06933	2.46735
1160.257	0.07256	2.45455
1160.477	0.06975	2.44566
1160.697	0.07016	2.43179
1160.917	0.0709	2.42366
1161.137	0.07181	2.40979
1161.356	0.07033	2.40113
1161.576	0.06818	2.38741
1161.796	0.06975	2.38274
1162.016	0.07454	2.37361
1162.236	0.06958	2.36304
1162.456	0.06669	2.34664
1162.675	0.06867	2.3402
1162.895	0.07181	2.32878
1163.115	0.06693	2.31437
1163.334	0.06999	2.30272
1163.554	0.06908	2.29544
1163.774	0.06693	2.2831
1163.993	0.06379	2.2749
1164.213	0.06454	2.26064
1164.432	0.06388	2.25214
1164.652	0.05842	2.23198
1164.871	0.0647	2.22616
1165.09	0.07578	2.21979
1165.31	0.06859	2.20424
1165.529	0.06999	2.18921
1165.748	0.06586	2.17894
1165.968	0.06421	2.16369
1166.187	0.06454	2.15427
1166.406	0.06594	2.13901
1166.625	0.06354	2.13165
1166.844	0.05817	2.12237
1167.064	0.0585	2.11311
1167.283	0.06297	2.10405
1167.502	0.06528	2.09497
1167.721	0.06636	2.08603
1167.94	0.06139	2.0769
1168.159	0.05916	2.06788
1168.378	0.06057	2.05903
1168.597	0.06338	2.05032
1168.815	0.06148	2.04174
1168.805	0.06103	2.03286
1169.033	0.06021	2.02409
1169.26	0.06078	2.01543
1169.488	0.05582	2.00704
1169.716	0.05789	1.99866
1169.943	0.05855	1.99031
1170.171	0.06004	1.98197
1170.399	0.05533	1.97351
1170.626	0.05723	1.96533
1170.854	0.05152	1.95732
1171.081	0.05714	1.94917
1171.309	0.05938	1.94086
1171.536	0.0569	1.93271
1171.764	0.054	1.92451
1171.991	0.05524	1.91641
1172.219	0.05309	1.90852
1172.446	0.05963	1.90053
1172.673	0.06062	1.89265
1172.901	0.06029	1.88494
1173.128	0.05905	1.87718
1173.355	0.05872	1.86967
1173.583	0.05681	1.86195
1173.81	0.05508	1.85442
1174.037	0.05425	1.84697
1174.264	0.05442	1.83965
1174.491	0.05723	1.83243
1174.719	0.05971	1.82514
1174.946	0.05797	1.81798
1175.173	0.05367	1.8108
1175.4	0.0593	1.8035
1175.627	0.05351	1.79622
1175.854	0.05582	1.7891
1176.081	0.06029	1.78196
1176.308	0.05872	1.77496
1176.535	0.05665	1.7681
1176.762	0.05111	1.76123
1176.989	0.05193	1.75445
1177.215	0.05408	1.74791
1177.442	0.05574	1.74157
1177.669	0.05549	1.73518
1177.896	0.05293	1.72875
1178.123	0.05053	1.72239
1178.349	0.05475	1.71596
1178.576	0.05623	1.70947
1178.803	0.05499	1.70309
1179.029	0.05359	1.69669
1179.256	0.05607	1.69057
1179.483	0.05144	1.68446
1179.709	0.05268	1.6783
1179.936	0.05814	1.67234
1180.162	0.05946	1.66649
1180.389	0.05011	1.66064
1180.615	0.04829	1.65486
1180.842	0.05086	1.649
1181.068	0.04821	1.64339
1181.295	0.05061	1.63773
1181.521	0.05706	1.63201
1181.747	0.05921	1.62652
1181.974	0.05781	1.6212
1182.2	0.04937	1.61572
1182.426	0.0521	1.61027
1182.653	0.05102	1.60498
1182.879	0.05748	1.59993
1183.105	0.05814	1.5949
1183.331	0.05516	1.59001
1183.557	0.05466	1.58513
1183.783	0.05657	1.58014
1184.01	0.05284	1.57518
1184.236	0.05152	1.57025
1184.462	0.05127	1.5653
1184.688	0.05723	1.56053
1184.914	0.05731	1.55592
1185.14	0.05367	1.55137
1185.366	0.05276	1.54682
1185.592	0.05375	1.54252
1185.817	0.05533	1.53796
1186.043	0.05648	1.5335
1186.269	0.05756	1.52905
1186.495	0.05872	1.52484
1186.721	0.05458	1.52068
1186.946	0.05226	1.51659
1187.172	0.05466	1.51274
1187.398	0.0564	1.5088
1187.624	0.05632	1.50474
1187.849	0.05665	1.50078
1188.075	0.05541	1.49695
1188.301	0.05632	1.49321
1188.526	0.05599	1.48961
1188.752	0.05549	1.48614
1188.977	0.05665	1.48269
1189.203	0.05623	1.4794
1189.428	0.05218	1.47633
1189.654	0.0559	1.47324
1189.879	0.05193	1.47004
1190.104	0.05797	1.46671
1190.33	0.0526	1.46355
1190.555	0.05326	1.46079
1190.781	0.05632	1.45791
1191.006	0.05822	1.455
1191.231	0.06054	1.45212
1191.456	0.05061	1.44934
1191.682	0.05301	1.44706
1191.907	0.05574	1.4448
1192.132	0.06161	1.4427
1192.357	0.06136	1.44063
1192.582	0.0588	1.43863
1192.807	0.06037	1.43657
1193.032	0.05309	1.43447
1193.257	0.05781	1.4327
1193.482	0.06467	1.43079
1193.707	0.0588	1.42921
1193.932	0.05111	1.42746
1194.157	0.05284	1.4256
1194.382	0.05458	1.42395
1194.607	0.05698	1.42246
1194.832	0.06045	1.42101
1195.057	0.05226	1.41963
1195.281	0.05508	1.41815
1195.506	0.06442	1.41674
1195.731	0.05987	1.41545
1195.956	0.0612	1.41401
1196.18	0.05665	1.41259
1196.405	0.05648	1.41127
1196.63	0.06078	1.4102
1196.854	0.0559	1.40917
1197.079	0.05921	1.40805
1197.303	0.06219	1.40702
1197.528	0.05913	1.40601
1197.752	0.05508	1.40496
1197.977	0.05359	1.40401
1198.201	0.05036	1.40306
1198.426	0.05185	1.40236
1198.65	0.05011	1.4016
1198.875	0.05433	1.40073
1199.099	0.05872	1.39994
1199.323	0.05408	1.39916
1199.548	0.05723	1.39868
1199.772	0.06021	1.39823
1199.996	0.06451	1.39763
1200.22	0.06384	1.39687
1200.444	0.05905	1.39616
1200.669	0.05781	1.39567
1200.893	0.05723	1.39533
1201.117	0.0564	1.39486
1201.341	0.05433	1.39441
1201.565	0.05094	1.39397
1201.789	0.05657	1.39364
1202.013	0.05433	1.39338
1202.237	0.0569	1.39324
1202.461	0.06021	1.39295
1202.685	0.06037	1.3926
1202.909	0.0545	1.39228
1203.133	0.05533	1.39231
1203.356	0.05442	1.3923
1203.58	0.05698	1.39234
1203.804	0.05599	1.39268
1204.028	0.05226	1.39297
1204.251	0.0569	1.3929
1204.475	0.06111	1.39285
1204.699	0.0545	1.3929
1204.922	0.05061	1.39315
1205.146	0.05491	1.39349
1205.37	0.06128	1.39386
1205.593	0.06012	1.39406
1205.817	0.06285	1.3942
1206.04	0.06335	1.39434
1206.264	0.05632	1.39459
1206.487	0.05442	1.39481
1206.711	0.05293	1.3952
1206.934	0.05483	1.39567
1207.157	0.0564	1.39638
1207.381	0.05574	1.39692
1207.604	0.05847	1.39742
1207.827	0.0583	1.39803
1208.051	0.06161	1.39855
1208.274	0.05293	1.39921
1208.497	0.05284	1.39987
1208.72	0.0516	1.40045
1208.943	0.0559	1.40104
1209.167	0.05475	1.40158
1209.39	0.0559	1.40224
1209.613	0.05764	1.40304
1209.836	0.05665	1.40399
1210.059	0.05954	1.40477
1210.282	0.0545	1.40554
1210.505	0.05607	1.40629
1210.728	0.05533	1.40712
1210.951	0.05723	1.40798
1211.174	0.05888	1.40894
1211.396	0.05822	1.40993
1211.619	0.0607	1.41096
1211.842	0.06078	1.41202
1212.065	0.05781	1.413
1212.287	0.05698	1.41402
1212.51	0.05442	1.41519
1212.733	0.05599	1.41628
1212.956	0.06302	1.41752
1213.178	0.05442	1.41855
1213.401	0.05499	1.4197
1213.623	0.05425	1.42084
1213.846	0.05359	1.42199
1214.068	0.05359	1.42336
1214.291	0.05127	1.42469
1214.513	0.05533	1.42613
1214.736	0.05169	1.42723
1214.958	0.05557	1.42835
1215.181	0.05078	1.42957
1215.403	0.04763	1.43072
1215.625	0.0564	1.43207
1215.848	0.05069	1.43328
1216.07	0.05433	1.43445
1216.292	0.05284	1.43588
1216.514	0.05044	1.43771
1216.737	0.05334	1.43926
1216.959	0.054	1.44081
1217.181	0.05408	1.44221
1217.403	0.05557	1.44341
1217.625	0.05541	1.44496
1217.847	0.05756	1.44671
1218.069	0.05921	1.4482
1218.291	0.05202	1.44978
1218.513	0.04987	1.45124
1218.735	0.04937	1.45283
1218.957	0.0564	1.45457
1219.179	0.05657	1.45608
1219.401	0.05144	1.4578
1219.622	0.05615	1.45969
1219.844	0.05781	1.46144
1220.066	0.05458	1.46324
1220.288	0.05276	1.46512
1220.509	0.05657	1.46722
1220.731	0.05872	1.4694
1220.953	0.05781	1.47145
1221.174	0.05433	1.47362
1221.396	0.05582	1.47577
1221.618	0.05301	1.47781
1221.839	0.05896	1.47992
1222.061	0.0583	1.48201
1222.282	0.05367	1.48393
1222.504	0.04904	1.48575
1222.725	0.04954	1.48773
1222.946	0.05359	1.48974
1223.168	0.05408	1.49185
1223.389	0.05342	1.49403
1223.61	0.05524	1.49618
1223.832	0.05169	1.49846
1224.053	0.0526	1.50088
1224.274	0.05607	1.50309
1224.495	0.05681	1.50549
1224.717	0.04987	1.50787
1224.938	0.05135	1.51009
1225.159	0.05425	1.51238
1225.38	0.05731	1.51472
1225.601	0.05276	1.51714
1225.822	0.05342	1.51964
1226.043	0.06153	1.52213
1226.264	0.06078	1.52456
1226.485	0.05284	1.52705
1226.706	0.05243	1.52925
1226.927	0.054	1.53143
1227.148	0.05475	1.53397
1227.369	0.05764	1.53666
1227.589	0.05748	1.53914
1227.81	0.05632	1.54148
1228.031	0.05375	1.54389
1228.252	0.04813	1.54616
1228.472	0.04937	1.54854
1228.693	0.0502	1.55108
1228.914	0.05433	1.55366
1229.134	0.05334	1.55623
1229.355	0.06004	1.55894
1229.575	0.05814	1.56162
1229.796	0.05648	1.56428
1230.016	0.05533	1.56692
1230.237	0.05061	1.56958
1230.457	0.0545	1.57215
1230.678	0.05599	1.57497
1230.898	0.05524	1.57762
1231.118	0.05442	1.58043
1231.339	0.05094	1.58311
1231.559	0.05193	1.58587
1231.779	0.05458	1.58871
1231.999	0.06029	1.59136
1232.22	0.05442	1.59417
1232.44	0.05433	1.59689
1232.66	0.05284	1.59978
1232.88	0.05367	1.60263
1233.1	0.05351	1.60541
1233.32	0.05632	1.6081
1233.54	0.05607	1.61076
1233.76	0.0569	1.61361
1233.98	0.0569	1.61645
1234.2	0.04929	1.61918
1234.42	0.05516	1.62196
1234.64	0.05491	1.6248
1234.86	0.05607	1.62775
1235.08	0.05607	1.63072
1235.299	0.04796	1.63345
1235.519	0.0559	1.63638
1235.739	0.05549	1.63932
1235.959	0.05549	1.64224
1236.178	0.05508	1.6452
1236.398	0.05632	1.64823
1236.618	0.06136	1.65135
1236.837	0.05293	1.65424
1237.057	0.05243	1.65729
1237.276	0.05251	1.66022
1237.496	0.05003	1.66329
1237.715	0.05069	1.66649
1237.935	0.05053	1.66938
1238.154	0.05359	1.67242
1238.373	0.05516	1.67536
1238.593	0.0636	1.67842
1238.812	0.05442	1.68149
1239.031	0.05293	1.68462
1239.251	0.04863	1.68767
1239.47	0.04614	1.69067
1239.689	0.05078	1.69361
1239.908	0.05905	1.69656
1240.127	0.05632	1.69953
1240.347	0.05425	1.70246
1240.566	0.05193	1.70543
1240.785	0.05102	1.70852
1241.004	0.05334	1.71147
1241.223	0.04887	1.71441
1241.442	0.05111	1.71713
1241.661	0.05839	1.71995
1241.88	0.05516	1.72279
1242.099	0.05408	1.72555
1242.317	0.05334	1.72837
1242.536	0.05872	1.73129
1242.755	0.05566	1.73404
1242.974	0.05268	1.73672
1243.193	0.05499	1.73941
1243.411	0.0583	1.74219
1243.63	0.05574	1.74493
1243.849	0.054	1.74777
1244.067	0.05706	1.75042
1244.286	0.05144	1.75298
1244.504	0.05127	1.7556
1244.723	0.05698	1.75846
1244.941	0.0516	1.7612
1245.16	0.05458	1.76386
1245.378	0.05491	1.7665
1245.597	0.05392	1.76929
1245.815	0.05607	1.77195
1246.033	0.05632	1.77465
1246.252	0.05226	1.77717
1246.47	0.05673	1.77966
1246.688	0.05954	1.78228
1246.907	0.05714	1.78501
1247.125	0.05714	1.78761
1247.343	0.05392	1.79007
1247.561	0.05921	1.79244
1247.779	0.05872	1.79503
1247.997	0.05847	1.79737
1248.215	0.05442	1.79964
1248.433	0.05392	1.80192
1248.651	0.04738	1.80435
1248.869	0.04945	1.8067
1249.087	0.05632	1.80908
1249.305	0.0583	1.81136
1249.523	0.05499	1.81361
1249.741	0.05342	1.81578
1249.959	0.05566	1.818
1250.176	0.05326	1.8203
1250.394	0.05714	1.82268
1250.612	0.05499	1.825
1250.83	0.05218	1.8273
1251.047	0.0526	1.82953
1251.265	0.0588	1.83181
1251.483	0.05756	1.83378
1251.7	0.05632	1.83572
1251.918	0.05888	1.83775
1252.135	0.0588	1.83983
1252.353	0.05731	1.84193
1252.57	0.05706	1.84397
1252.788	0.05152	1.84598
1253.005	0.05574	1.84794
1253.222	0.05367	1.84984
1253.44	0.05566	1.85178
1253.657	0.05855	1.85366
1253.874	0.05582	1.85531
1254.091	0.05863	1.85692
1254.309	0.05814	1.85894
1254.526	0.05814	1.86078
1254.743	0.05814	1.86265
1254.96	0.05417	1.86441
1255.177	0.05408	1.86606
1255.394	0.05342	1.86761
1255.611	0.05971	1.86915
1255.828	0.06095	1.8706
1256.045	0.05872	1.87189
1256.262	0.05623	1.87337
1256.479	0.05508	1.87482
1256.696	0.05648	1.87632
1256.913	0.06244	1.87775
1257.13	0.06029	1.87903
1257.346	0.05739	1.88041
1257.563	0.05657	1.88163
1257.78	0.05731	1.88288
1257.997	0.0583	1.88403
1258.213	0.06045	1.88536
1258.43	0.05996	1.88664
1258.647	0.05839	1.88779
1258.863	0.05863	1.889
1259.08	0.05756	1.89027
1259.296	0.05896	1.89149
1259.513	0.06054	1.89279
1259.729	0.05681	1.89396
1259.946	0.05822	1.89519
1260.162	0.05764	1.89616
1260.378	0.05971	1.89718
1260.595	0.05781	1.89801
1260.811	0.06434	1.89903
1261.027	0.06252	1.89997
1261.243	0.06087	1.90101
1261.46	0.05913	1.90212
1261.676	0.06078	1.90326
1261.892	0.06492	1.90411
1262.108	0.06533	1.90495
1262.324	0.05855	1.90583
1262.54	0.0636	1.90679
1262.756	0.05847	1.90767
1262.972	0.06409	1.90837
1263.188	0.05566	1.90916
1263.404	0.05648	1.90988
1263.62	0.06244	1.91044
1263.836	0.05971	1.91114
1264.052	0.05847	1.9118
1264.268	0.06244	1.91234
1264.483	0.05979	1.91285
1264.699	0.06012	1.91326
1264.915	0.0588	1.91378
1265.13	0.06103	1.91434
1265.346	0.06103	1.91475
1265.562	0.06227	1.91511
1265.777	0.06186	1.91539
1265.993	0.05847	1.91565
1266.208	0.05557	1.91603
1266.424	0.0612	1.9164
1266.639	0.05872	1.91663
1266.855	0.05963	1.91694
1267.07	0.06078	1.91706
1267.286	0.06525	1.91721
1267.501	0.06269	1.91744
1267.716	0.06318	1.91755
1267.932	0.05789	1.91756
1268.147	0.05987	1.9177
1268.362	0.06682	1.91756
1268.577	0.06558	1.91736
1268.792	0.06128	1.91737
1269.007	0.05896	1.91739
1269.223	0.06087	1.91722
1269.438	0.06509	1.91687
1269.653	0.05723	1.9165
1269.868	0.06384	1.916
1270.083	0.06343	1.91564
1270.298	0.06029	1.91547
1270.512	0.06078	1.91548
1270.727	0.0631	1.91536
1270.942	0.0583	1.91479
1271.157	0.0612	1.91422
1271.372	0.06095	1.9137
1271.587	0.06161	1.9133
1271.801	0.0607	1.91284
1272.016	0.06153	1.91237
1272.231	0.06269	1.91175
1272.445	0.06219	1.91119
1272.66	0.06128	1.91053
1272.874	0.06542	1.90987
1273.089	0.06087	1.90899
1273.303	0.05814	1.90822
1273.518	0.06227	1.90746
1273.732	0.06566	1.9065
1273.947	0.05979	1.90549
1274.161	0.06236	1.90449
1274.375	0.06318	1.90353
1274.59	0.06285	1.90274
1274.804	0.05896	1.90182
1275.018	0.05789	1.90089
1275.232	0.05863	1.8998
1275.447	0.05475	1.89857
1275.661	0.05963	1.89749
1275.875	0.06922	1.89628
1276.089	0.06393	1.89507
1276.303	0.0655	1.8938
1276.517	0.06169	1.89242
1276.731	0.05996	1.89116
1276.945	0.06078	1.88994
1277.159	0.06335	1.88864
1277.373	0.0612	1.88715
1277.587	0.0569	1.88564
1277.801	0.05648	1.88409
1278.014	0.06054	1.88266
1278.228	0.06384	1.88105
1278.442	0.06542	1.87956
1278.656	0.05921	1.87781
1278.869	0.05615	1.87611
1279.083	0.05971	1.8745
1279.297	0.06368	1.87291
1279.51	0.06029	1.87137
1279.505	0.0622	1.86954
1279.727	0.06071	1.86766
1279.95	0.06195	1.86581
1280.173	0.05872	1.86419
1280.395	0.06104	1.86247
1280.618	0.06137	1.86069
1280.841	0.06228	1.85889
1281.063	0.05765	1.85686
1281.286	0.06071	1.85506
1281.509	0.05484	1.85335
1281.731	0.05963	1.85145
1281.954	0.06228	1.8493
1282.176	0.0603	1.84722
1282.399	0.05815	1.84499
1282.621	0.05872	1.84281
1282.843	0.05823	1.84077
1283.066	0.06426	1.83855
1283.288	0.06509	1.8363
1283.511	0.06451	1.83422
1283.733	0.06426	1.83202
1283.955	0.06426	1.82999
1284.177	0.0617	1.8277
1284.4	0.05963	1.82552
1284.622	0.05906	1.82327
1284.844	0.06071	1.82111
1285.066	0.06393	1.81897
1285.288	0.06583	1.81675
1285.51	0.0641	1.8145
1285.732	0.06021	1.81221
1285.955	0.06617	1.80974
1286.177	0.06054	1.80718
1286.399	0.06245	1.8047
1286.62	0.06625	1.80217
1286.842	0.06493	1.79969
1287.064	0.06393	1.79731
1287.286	0.05864	1.79477
1287.508	0.05872	1.7923
1287.73	0.06063	1.78995
1287.952	0.0641	1.78779
1288.174	0.06335	1.78548
1288.395	0.06071	1.78314
1288.617	0.05831	1.78067
1288.839	0.0636	1.77813
1289.06	0.06377	1.77542
1289.282	0.06195	1.77282
1289.504	0.06145	1.77009
1289.725	0.06269	1.76758
1289.947	0.05889	1.765
1290.168	0.06104	1.76231
1290.39	0.06484	1.7597
1290.611	0.066	1.75713
1290.833	0.05897	1.75453
1291.054	0.05765	1.75193
1291.276	0.05782	1.74918
1291.497	0.05451	1.74668
1291.718	0.05782	1.744
1291.94	0.06542	1.74121
1292.161	0.0665	1.73856
1292.382	0.06377	1.73602
1292.604	0.05707	1.73327
1292.825	0.06087	1.73052
1293.046	0.05906	1.72778
1293.267	0.06435	1.72525
1293.488	0.06641	1.72266
1293.71	0.06294	1.72013
1293.931	0.06162	1.71762
1294.152	0.06402	1.71489
1294.373	0.06187	1.71207
1294.594	0.06063	1.70922
1294.815	0.05914	1.70631
1295.036	0.06261	1.70353
1295.257	0.06468	1.70081
1295.478	0.06162	1.69807
1295.698	0.06013	1.69526
1295.919	0.05914	1.69264
1296.14	0.06195	1.68971
1296.361	0.06393	1.68676
1296.582	0.06369	1.68379
1296.802	0.06311	1.681
1297.023	0.06112	1.67819
1297.244	0.06046	1.6754
1297.464	0.06145	1.67281
1297.685	0.06129	1.67003
1297.906	0.06335	1.66706
1298.126	0.0641	1.66411
1298.347	0.06121	1.66118
1298.567	0.06063	1.6583
1298.788	0.06154	1.65552
1299.008	0.06162	1.65278
1299.229	0.0622	1.65001
1299.449	0.06129	1.64733
1299.67	0.05839	1.64479
1299.89	0.06228	1.64215
1300.11	0.05641	1.63933
1300.331	0.06286	1.63635
1300.551	0.05897	1.63344
1300.771	0.0598	1.63084
1300.991	0.06203	1.62809
1301.211	0.06369	1.62526
1301.432	0.06617	1.62238
1301.652	0.05699	1.61954
1301.872	0.05831	1.61653
1302.092	0.06112	1.61345
1302.312	0.06774	1.61047
1302.532	0.06741	1.60745
1302.752	0.06369	1.60447
1302.972	0.066	1.60138
1303.192	0.05848	1.59818
1303.412	0.06567	1.59528
1303.632	0.06947	1.59219
1303.852	0.06426	1.58933
1304.072	0.05699	1.58631
1304.291	0.05881	1.5831
1304.511	0.06046	1.58006
1304.731	0.06195	1.57706
1304.951	0.06534	1.57406
1305.17	0.05773	1.57108
1305.39	0.06038	1.56797
1305.61	0.06947	1.56491
1305.829	0.06534	1.56195
1306.049	0.06625	1.55875
1306.268	0.06228	1.55552
1306.488	0.06236	1.55234
1306.708	0.06674	1.5494
1306.927	0.0622	1.54643
1307.146	0.06377	1.54334
1307.366	0.06765	1.54028
1307.585	0.06459	1.53719
1307.805	0.06178	1.53402
1308.024	0.06021	1.53093
1308.243	0.05641	1.52782
1308.463	0.05806	1.5249
1308.682	0.05608	1.52186
1308.901	0.06054	1.51868
1309.12	0.06559	1.51555
1309.339	0.06046	1.5124
1309.559	0.06344	1.5095
1309.778	0.06542	1.50656
1309.997	0.07187	1.50347
1310.216	0.07005	1.50024
1310.435	0.066	1.49697
1310.654	0.06426	1.49388
1310.873	0.06327	1.4909
1311.092	0.06352	1.48782
1311.311	0.0622	1.48468
1311.53	0.05715	1.48152
1311.749	0.0617	1.47844
1311.967	0.06195	1.47541
1312.186	0.06567	1.47248
1312.405	0.06683	1.4694
1312.624	0.0655	1.46619
1312.843	0.06178	1.46299
1313.061	0.06418	1.46009
1313.28	0.06203	1.45713
1313.499	0.06344	1.45419
1313.717	0.06377	1.45156
1313.936	0.06145	1.44879
1314.154	0.06443	1.44567
1314.373	0.06956	1.44252
1314.591	0.06211	1.43946
1314.81	0.05881	1.43662
1315.028	0.06344	1.43382
1315.247	0.07038	1.43103
1315.465	0.06832	1.42805
1315.683	0.07146	1.42499
1315.902	0.07162	1.42188
1316.12	0.06526	1.41884
1316.338	0.06286	1.41579
1316.557	0.0617	1.41289
1316.775	0.06302	1.41001
1316.993	0.06592	1.40734
1317.211	0.06493	1.4045
1317.429	0.06782	1.40157
1317.647	0.06716	1.39878
1317.865	0.0703	1.39583
1318.084	0.06203	1.39302
1318.302	0.06261	1.39016
1318.52	0.05972	1.38726
1318.738	0.06344	1.38436
1318.955	0.06269	1.38142
1319.173	0.06501	1.37855
1319.391	0.066	1.37581
1319.609	0.0655	1.37316
1319.827	0.06922	1.37037
1320.045	0.06459	1.36759
1320.262	0.06542	1.36476
1320.48	0.06435	1.36199
1320.698	0.06592	1.35926
1320.916	0.06757	1.35659
1321.133	0.06774	1.35395
1321.351	0.07104	1.35125
1321.568	0.0703	1.34857
1321.786	0.06691	1.3458
1322.004	0.06567	1.34306
1322.221	0.06352	1.34046
1322.439	0.06517	1.33777
1322.656	0.07261	1.33522
1322.873	0.06294	1.33241
1323.091	0.06228	1.32974
1323.308	0.06294	1.32704
1323.526	0.06369	1.32425
1323.743	0.06294	1.32168
1323.96	0.05906	1.3191
1324.177	0.06476	1.31661
1324.395	0.06104	1.31373
1324.612	0.0641	1.31087
1324.829	0.05947	1.30809
1325.046	0.05674	1.30522
1325.263	0.06542	1.30257
1325.48	0.06005	1.29974
1325.697	0.06418	1.29681
1325.914	0.06137	1.29408
1326.131	0.05748	1.2918
1326.348	0.06269	1.28922
1326.565	0.06369	1.28657
1326.782	0.06253	1.2838
1326.999	0.06286	1.28086
1327.216	0.06459	1.27826
1327.433	0.06691	1.27582
1327.649	0.06732	1.27308
1327.866	0.06079	1.2704
1328.083	0.05922	1.26758
1328.3	0.06013	1.2649
1328.516	0.06426	1.26235
1328.733	0.06418	1.25955
1328.949	0.06013	1.25693
1329.166	0.06459	1.25447
1329.383	0.06625	1.25187
1329.599	0.06278	1.24929
1329.816	0.06112	1.24675
1330.032	0.06459	1.24444
1330.248	0.06658	1.24217
1330.465	0.06542	1.23975
1330.681	0.0622	1.2374
1330.898	0.06319	1.23508
1331.114	0.06087	1.23254
1331.33	0.06749	1.23007
1331.546	0.06666	1.22759
1331.763	0.06154	1.22493
1331.979	0.05649	1.22211
1332.195	0.05757	1.21948
1332.411	0.06203	1.2168
1332.627	0.06319	1.21426
1332.843	0.06063	1.21174
1333.059	0.06137	1.20924
1333.275	0.05947	1.20679
1333.491	0.06046	1.20443
1333.707	0.06269	1.2019
1333.923	0.06269	1.19951
1334.139	0.05815	1.1971
1334.355	0.06013	1.19454
1334.571	0.06129	1.19203
1334.787	0.06311	1.18955
1335.003	0.05996	1.18716
1335.218	0.06096	1.18477
1335.434	0.06848	1.18235
1335.65	0.06674	1.17986
1335.865	0.0593	1.17744
1336.081	0.05996	1.17474
1336.297	0.05963	1.172
1336.512	0.05955	1.1696
1336.728	0.06426	1.1673
1336.943	0.06451	1.16481
1337.159	0.06187	1.16218
1337.374	0.05823	1.15962
1337.59	0.05409	1.15689
1337.805	0.05608	1.15424
1338.021	0.05616	1.15172
1338.236	0.05881	1.14926
1338.451	0.05914	1.14679
1338.666	0.06658	1.14446
1338.882	0.06311	1.14202
1339.097	0.06096	1.13959
1339.312	0.06046	1.13712
1339.527	0.05484	1.13464
1339.742	0.05972	1.13211
1339.958	0.06137	1.1298
1340.173	0.05955	1.12732
1340.388	0.0579	1.12501
1340.603	0.056	1.12255
1340.818	0.05624	1.12016
1341.033	0.05831	1.11783
1341.248	0.06418	1.11534
1341.462	0.05864	1.11299
1341.677	0.05848	1.11054
1341.892	0.05608	1.10825
1342.107	0.05633	1.10596
1342.322	0.05831	1.10354
1342.536	0.06137	1.10104
1342.751	0.05988	1.09851
1342.966	0.05897	1.09615
1343.18	0.06071	1.09379
1343.395	0.05294	1.09136
1343.61	0.05691	1.08895
1343.824	0.05682	1.08659
1344.039	0.05972	1.08436
1344.253	0.06021	1.08215
1344.468	0.05029	1.0797
1344.682	0.05682	1.07746
1344.897	0.05806	1.0752
1345.111	0.05848	1.07294
1345.325	0.05649	1.07071
1345.54	0.05591	1.06858
1345.754	0.06203	1.06652
1345.968	0.05409	1.06426
1346.182	0.05203	1.06215
1346.397	0.05219	1.05994
1346.611	0.05062	1.05787
1346.825	0.05095	1.0559
1347.039	0.04938	1.05365
1347.253	0.05269	1.05157
1347.467	0.05492	1.04939
1347.681	0.06319	1.04733
1347.895	0.05244	1.04527
1348.109	0.05095	1.04325
1348.323	0.04781	1.04124
1348.537	0.04599	1.03918
1348.751	0.04897	1.03704
1348.965	0.05608	1.03494
1349.178	0.05558	1.03288
1349.392	0.05368	1.03075
1349.606	0.04955	1.02869
1349.82	0.04756	1.02682
1350.033	0.05104	1.02478
1350.247	0.0469	1.02271
1350.461	0.04789	1.02047
1350.674	0.05418	1.01834
1350.888	0.05153	1.01626
1351.101	0.05145	1.01408
1351.315	0.04889	1.01199
1351.528	0.05376	1.01003
1351.742	0.05195	1.00788
1351.955	0.04822	1.00567
1352.169	0.04913	1.00351
1352.382	0.05302	1.00147
1352.595	0.05013	0.99941
1352.809	0.04831	0.99741
1353.022	0.04971	0.99531
1353.235	0.04467	0.99313
1353.448	0.04393	0.99104
1353.661	0.04938	0.98922
1353.874	0.04335	0.98733
1354.088	0.04541	0.98534
1354.301	0.04773	0.98339
1354.514	0.04698	0.9816
1354.727	0.04856	0.97971
1354.94	0.0488	0.97786
1355.153	0.04442	0.97588
1355.366	0.0493	0.9739
1355.578	0.04996	0.97205
1355.791	0.04707	0.97035
1356.004	0.04732	0.96851
1356.217	0.04426	0.96656
1356.43	0.04872	0.96461
1356.642	0.04781	0.96286
1356.855	0.04847	0.96089
1357.068	0.04525	0.95887
1357.28	0.04285	0.95694
1357.493	0.03607	0.95514
1357.706	0.03847	0.95332
1357.918	0.04517	0.95154
1358.131	0.04608	0.94967
1358.343	0.0426	0.94774
1358.556	0.04194	0.94582
1358.768	0.04351	0.94396
1358.98	0.0393	0.9422
1359.193	0.04244	0.9406
1359.405	0.0412	0.93896
1359.617	0.0388	0.93724
1359.83	0.0383	0.9355
1360.042	0.04393	0.9339
1360.254	0.04269	0.932
1360.466	0.04186	0.93011
1360.678	0.04359	0.92838
1360.891	0.04376	0.92671
1361.103	0.04227	0.92511
1361.315	0.0431	0.92346
1361.527	0.03566	0.92178
1361.739	0.03847	0.9201
1361.951	0.03814	0.91838
1362.163	0.03888	0.91673
1362.374	0.04095	0.91507
1362.586	0.03822	0.91322
1362.798	0.04103	0.9114
1363.01	0.04029	0.91
1363.222	0.04087	0.90843
1363.433	0.04186	0.90698
1363.645	0.03566	0.90542
1363.857	0.03467	0.90379
1364.068	0.03508	0.90209
1364.28	0.04095	0.90045
1364.492	0.04169	0.89887
1364.703	0.0388	0.89712
1364.915	0.03682	0.89553
1365.126	0.03698	0.89395
1365.338	0.03607	0.8925
1365.549	0.04087	0.89105
1365.76	0.03954	0.88942
1365.972	0.03723	0.88793
1366.183	0.03483	0.88632
1366.394	0.03524	0.8848
1366.606	0.03657	0.88329
1366.817	0.03946	0.8819
1367.028	0.03789	0.8804
1367.239	0.03599	0.87866
1367.45	0.03591	0.87725
1367.662	0.03475	0.87596
1367.873	0.03715	0.87426
1368.084	0.03847	0.8726
1368.295	0.03309	0.87083
1368.506	0.03293	0.86877
1368.717	0.03376	0.86721
1368.928	0.0364	0.86576
1369.138	0.03343	0.86382
1369.349	0.03863	0.8621
1369.56	0.03715	0.86045
1369.771	0.03607	0.85893
1369.982	0.034	0.85696
1370.192	0.03624	0.8552
1370.403	0.03921	0.85326
1370.614	0.03921	0.85157
1370.824	0.03309	0.84969
1371.035	0.03888	0.84802
1371.246	0.03177	0.84662
1371.456	0.03698	0.84507
1371.667	0.0288	0.84353
1371.877	0.03012	0.84199
1372.087	0.0345	0.84057
1372.298	0.03177	0.83888
1372.508	0.03111	0.83734
1372.719	0.03467	0.83582
1372.929	0.03152	0.83421
1373.139	0.03128	0.83288
1373.349	0.02971	0.83199
1373.56	0.03161	0.83053
1373.77	0.0326	0.82934
1373.98	0.03235	0.82814
1374.19	0.03276	0.82696
1374.4	0.02979	0.82596
1374.61	0.02689	0.8246
1374.82	0.03219	0.82336
1375.03	0.02855	0.82213
1375.24	0.03004	0.82114
1375.45	0.03111	0.82016
1375.66	0.03582	0.81904
1375.87	0.03276	0.81801
1376.08	0.03252	0.81684
1376.29	0.02756	0.81582
1376.499	0.03095	0.81516
1376.709	0.03624	0.8139
1376.919	0.03417	0.81286
1377.128	0.03177	0.81196
1377.338	0.02946	0.81074
1377.548	0.03012	0.80983
1377.757	0.03392	0.80896
1377.967	0.02582	0.80775
1378.176	0.03194	0.80682
1378.386	0.03185	0.80585
1378.595	0.02971	0.80492
1378.805	0.02962	0.80404
1379.014	0.03293	0.80309
1379.223	0.02797	0.8018
1379.433	0.02946	0.80085
1379.642	0.02855	0.79959
1379.851	0.03004	0.79853
1380.061	0.02929	0.79757
1380.27	0.02946	0.79688
1380.479	0.03045	0.7963
1380.688	0.0288	0.79578
1380.897	0.02929	0.79505
1381.106	0.03409	0.79469
1381.315	0.02929	0.79396
1381.524	0.02582	0.79333
1381.733	0.02855	0.79324
1381.942	0.03285	0.79278
1382.151	0.02822	0.79218
1382.36	0.03169	0.79097
1382.569	0.03086	0.79058
1382.777	0.02904	0.78949
1382.986	0.02598	0.78858
1383.195	0.02648	0.78834
1383.404	0.02623	0.78786
1383.612	0.02193	0.78691
1383.821	0.02714	0.78633
1384.03	0.03764	0.78581
1384.238	0.03243	0.78561
1384.447	0.03384	0.78527
1384.655	0.02904	0.78468
[truncated: 19 more rows]
