# Supplementary material for: Circular dichroism of quantum defects in carbon nanotubes created by photocatalytic oxygen functionalization
Source: Nat Commun. 2025 Jun 2;16:5107. doi: 10.1038/s41467-025-60342-y (PMC12130195; doi:10.1038/s41467-025-60342-y)
Supplement: Supplementary file 6 — Source Data [file 41467_2025_60342_MOESM6_ESM.zip › Raw data Manuscript and SI/Figure_3c.txt]

	-0.5	0.5	1.5	2.5	3.5	4.5	5.5	6.5	7.5	8.5	9.5	10.5	11.5	12.5	13.5	14.5	15.5	16.5	17.5	18.5	19.5	20.5	21.5	22.5	23.5	24.5	25.5	26.5	27.5	28.5	29.5	30.5	31.5	32.5	33.5	34.5	35.5	36.5	37.5	38.5	39.5	40.5	41.5	42.5	43.5	44.5	45.5	46.5	47.5
-0.5	0.13675	0.11317	0.13464	0.1076	0.14301	0.14025	0.12074	0.12521	0.12987	0.14213	0.12941	0.12129	0.14387	0.12059	0.15978	0.13361	0.14013	0.10258	0.14212	0.32997	0.4448	0.36971	0.49794	0.40908	0.15606	0.1356	0.11703	0.13814	0.11557	0.12394	0.12534	0.11502	0.1023	0.12016	0.11196	0.11248	0.14524	0.11511	0.14584	0.0983	0.15394	0.29684	0.30215	0.30957	0.30205	0.22665	0.07092	0.05515	0.05579
0.5	0.11817	0.12612	0.14096	0.10108	0.10174	0.12683	0.1145	0.13528	0.14326	0.14586	0.15646	0.13136	0.14881	0.13295	0.11686	0.12794	0.14003	0.10848	0.15671	0.28927	0.47395	0.5358	0.48958	0.33176	0.12717	0.13692	0.12457	0.1344	0.14821	0.1072	0.13254	0.10654	0.12467	0.11811	0.13201	0.13422	0.117	0.10872	0.11041	0.10456	0.11956	0.28575	0.34647	0.33045	0.39461	0.20534	0.06656	0.04394	0.05028
1.5	0.14335	0.14018	0.1301	0.14361	0.12177	0.11964	0.14352	0.13217	0.13915	0.15141	0.14688	0.13086	0.13776	0.12579	0.12194	0.11503	0.12642	0.13564	0.13457	0.1921	0.29107	0.35284	0.30787	0.20352	0.12779	0.14483	0.13382	0.10884	0.12826	0.12903	0.09261	0.13856	0.12515	0.12125	0.12583	0.13888	0.12259	0.10013	0.10126	0.08892	0.10034	0.15298	0.32992	0.34436	0.19543	0.09116	0.05677	0.04667	0.04533
2.5	0.13783	0.1266	0.14743	0.10374	0.13353	0.16185	0.1367	0.1447	0.13765	0.14333	0.12256	0.10978	0.13291	0.13979	0.12892	0.14456	0.13224	0.12942	0.11861	0.16109	0.18922	0.18668	0.16988	0.14116	0.13503	0.11197	0.1216	0.14002	0.13841	0.10104	0.127	0.08988	0.10457	0.11482	0.10861	0.11326	0.11594	0.11058	0.10799	0.08978	0.08809	0.0938	0.10736	0.09433	0.07428	0.05852	0.05442	0.05857	0.05977
3.5	0.14941	0.13081	0.14678	0.1173	0.11601	0.16803	0.12497	0.14314	0.14387	0.12383	0.10958	0.10938	0.12633	0.10609	0.12978	0.16175	0.12852	0.1299	0.1302	0.1365	0.15364	0.13582	0.14578	0.15005	0.13835	0.1547	0.15074	0.12781	0.14041	0.13689	0.10779	0.11594	0.12314	0.11366	0.10042	0.08792	0.11057	0.11081	0.09697	0.09183	0.08697	0.06685	0.0684	0.05729	0.05781	0.05667	0.05362	0.04493	0.05076
4.5	0.12469	0.12446	0.09959	0.13323	0.1243	0.15404	0.14081	0.11178	0.12899	0.10009	0.14339	0.13431	0.12943	0.12897	0.13304	0.12103	0.14352	0.11889	0.11863	0.11617	0.12515	0.13479	0.11504	0.14316	0.14462	0.11164	0.12161	0.11489	0.11502	0.1317	0.10928	0.09418	0.10194	0.12375	0.11332	0.09834	0.09303	0.08813	0.07262	0.07618	0.06228	0.06087	0.05664	0.04233	0.04174	0.04294	0.04029	0.04239	0.06055
5.5	0.12168	0.1246	0.11247	0.11751	0.12851	0.15103	0.1384	0.13098	0.1196	0.12788	0.12377	0.1253	0.13511	0.13463	0.12343	0.12637	0.11714	0.11174	0.11151	0.09835	0.11223	0.12114	0.1479	0.11792	0.12972	0.13148	0.12024	0.14043	0.117	0.10361	0.10289	0.11506	0.10219	0.10226	0.11098	0.09332	0.08638	0.07319	0.05976	0.046	0.05472	0.05265	0.04753	0.04215	0.04033	0.03899	0.04615	0.04541	0.04982
6.5	0.13093	0.14726	0.12909	0.11287	0.11361	0.12146	0.14659	0.12101	0.12024	0.11635	0.12448	0.13292	0.11729	0.12797	0.12836	0.10178	0.13718	0.11226	0.11099	0.10914	0.12588	0.12432	0.11555	0.13043	0.11571	0.12239	0.11542	0.14241	0.16439	0.12144	0.11641	0.09676	0.08863	0.091	0.093	0.08471	0.07649	0.07017	0.06013	0.04698	0.04657	0.04742	0.04856	0.03779	0.04126	0.04216	0.04186	0.03199	0.02828
7.5	0.14492	0.14574	0.12708	0.11518	0.10566	0.1172	0.13378	0.14241	0.12355	0.09831	0.15182	0.11715	0.11338	0.12172	0.12477	0.12282	0.12091	0.12522	0.12042	0.14046	0.13304	0.12886	0.11653	0.1228	0.12142	0.11594	0.1134	0.13113	0.13997	0.09752	0.09723	0.0879	0.09642	0.09589	0.09612	0.06548	0.06553	0.06665	0.06424	0.05677	0.05201	0.04134	0.04989	0.04632	0.0444	0.04806	0.03147	0.02664	0.02725
8.5	0.13939	0.11629	0.12923	0.17658	0.1315	0.12309	0.13953	0.12876	0.11273	0.13986	0.11498	0.13004	0.11527	0.10649	0.11072	0.11953	0.12198	0.11833	0.11585	0.10037	0.12058	0.10947	0.11916	0.11932	0.10499	0.09891	0.10135	0.11226	0.11528	0.10906	0.09902	0.07872	0.09111	0.09337	0.08531	0.06293	0.05144	0.05703	0.04539	0.0481	0.04684	0.04864	0.04506	0.04218	0.03925	0.03444	0.03001	0.0361	0.03132
9.5	0.14819	0.14385	0.16119	0.24446	0.19072	0.13497	0.1416	0.12161	0.1168	0.13167	0.13114	0.15184	0.1245	0.12593	0.11631	0.12833	0.12452	0.11604	0.10409	0.1014	0.10977	0.12027	0.11924	0.11259	0.10593	0.09977	0.10126	0.12072	0.10933	0.09409	0.10389	0.09085	0.09758	0.08377	0.06274	0.05787	0.06503	0.0453	0.05496	0.04848	0.04182	0.0558	0.04691	0.04638	0.0381	0.04579	0.03854	0.03411	0.03074
10.5	0.14252	0.1614	0.20094	0.20253	0.18031	0.13851	0.13161	0.13042	0.13027	0.12255	0.14111	0.14355	0.11082	0.12632	0.1375	0.13836	0.12651	0.13083	0.11229	0.09153	0.10846	0.11941	0.10251	0.10387	0.08378	0.08619	0.10001	0.10111	0.09515	0.11098	0.09328	0.09495	0.09025	0.06593	0.072	0.05166	0.05203	0.04656	0.04045	0.04019	0.03949	0.04962	0.03385	0.0383	0.04219	0.03551	0.0317	0.03004	0.03282
11.5	0.13453	0.15072	0.14265	0.19466	0.19515	0.14985	0.11678	0.11648	0.11129	0.13413	0.12422	0.10801	0.12972	0.14087	0.12444	0.12377	0.11672	0.1037	0.11368	0.11519	0.11138	0.11042	0.09647	0.08561	0.08931	0.09377	0.10399	0.09263	0.1089	0.08493	0.07966	0.07257	0.0561	0.05802	0.05617	0.04573	0.04703	0.03966	0.03707	0.03682	0.0345	0.04004	0.05029	0.04226	0.04212	0.03697	0.03603	0.03973	0.05793
12.5	0.14703	0.13939	0.13418	0.15046	0.14299	0.12585	0.11118	0.1164	0.12068	0.11813	0.10425	0.12149	0.12352	0.12358	0.12722	0.12139	0.11636	0.11434	0.11076	0.09918	0.09409	0.10252	0.09848	0.09282	0.10691	0.09796	0.09591	0.11298	0.09758	0.0987	0.09074	0.06148	0.0564	0.05758	0.05048	0.03551	0.03981	0.04026	0.03068	0.03387	0.04391	0.04175	0.0413	0.05307	0.03457	0.03442	0.03131	0.06416	0.06384
13.5	0.16581	0.1442	0.15212	0.13666	0.13366	0.1291	0.12862	0.13123	0.10813	0.1181	0.12693	0.12932	0.13328	0.12393	0.11606	0.11909	0.1008	0.09764	0.10269	0.10058	0.09208	0.09861	0.10278	0.10567	0.11146	0.10102	0.10535	0.10765	0.0979	0.08645	0.08359	0.06712	0.06517	0.06306	0.05529	0.04781	0.0399	0.03387	0.03636	0.03318	0.04044	0.04175	0.03682	0.0386	0.03333	0.03083	0.03852	0.06173	0.05175
14.5	0.14534	0.1617	0.11818	0.13388	0.14045	0.12602	0.11768	0.10867	0.10785	0.12042	0.13379	0.12785	0.11184	0.11726	0.12094	0.10846	0.08674	0.09579	0.10687	0.10138	0.10137	0.10189	0.096	0.10745	0.10578	0.12108	0.10584	0.08927	0.09752	0.07182	0.05919	0.07004	0.07054	0.0637	0.06449	0.05748	0.05939	0.04571	0.04033	0.04044	0.04614	0.0373	0.03839	0.04223	0.04524	0.03425	0.02917	0.03067	0.03324
15.5	0.15339	0.13487	0.17838	0.14588	0.15439	0.12772	0.09848	0.11627	0.10835	0.11498	0.11344	0.11865	0.10786	0.11092	0.11349	0.10027	0.08662	0.09923	0.11379	0.11777	0.10576	0.11031	0.11666	0.10864	0.10869	0.12171	0.1123	0.10889	0.08343	0.08287	0.07318	0.06488	0.0537	0.05541	0.04943	0.04656	0.04052	0.05157	0.04987	0.04699	0.04614	0.04804	0.04259	0.04251	0.04712	0.03312	0.03276	0.03088	0.03167
16.5	0.1516	0.12388	0.10869	0.14292	0.13051	0.11244	0.10797	0.11427	0.09548	0.0904	0.09353	0.09465	0.10824	0.11258	0.10441	0.10699	0.08747	0.08485	0.09344	0.10588	0.1067	0.12057	0.12252	0.11688	0.11445	0.09356	0.10804	0.09818	0.08616	0.0747	0.06443	0.0694	0.06372	0.06207	0.04843	0.04849	0.04933	0.04628	0.04062	0.0413	0.04569	0.04856	0.03889	0.04541	0.0457	0.03319	0.02925	0.03543	0.03584
17.5	0.13399	0.13741	0.12517	0.11118	0.11616	0.11586	0.12085	0.10532	0.09422	0.09119	0.09894	0.08295	0.09413	0.10658	0.10991	0.10067	0.10973	0.08632	0.11105	0.12528	0.11942	0.12568	0.18423	0.19673	0.19171	0.18606	0.15848	0.15199	0.12365	0.11571	0.10857	0.09892	0.07852	0.06326	0.06535	0.06533	0.05299	0.05434	0.05596	0.04794	0.04323	0.0434	0.03819	0.05091	0.04827	0.03801	0.03317	0.03453	0.03352
18.5	0.14169	0.13321	0.12921	0.13495	0.1341	0.12281	0.12071	0.10771	0.09087	0.09756	0.10159	0.09927	0.10293	0.10267	0.12207	0.12172	0.14129	0.14973	0.16175	0.16183	0.17263	0.17183	0.17975	0.1584	0.14705	0.16633	0.16448	0.13618	0.13019	0.12241	0.10551	0.07864	0.08494	0.06676	0.0607	0.06035	0.06322	0.04414	0.04013	0.04322	0.04942	0.04601	0.05152	0.05035	0.04893	0.03345	0.04424	0.04201	0.03854
19.5	0.13349	0.13266	0.12007	0.12225	0.11761	0.11986	0.11629	0.10884	0.09531	0.10547	0.10696	0.1031	0.11549	0.1275	0.13247	0.13092	0.12693	0.13411	0.15795	0.18673	0.14563	0.17435	0.14678	0.15132	0.13679	0.1565	0.13943	0.14717	0.13965	0.09557	0.10025	0.09146	0.09084	0.07315	0.06395	0.06222	0.06291	0.05468	0.04759	0.03832	0.04343	0.05551	0.05373	0.05274	0.0624	0.06611	0.05419	0.07739	0.06173
20.5	0.1338	0.13232	0.10801	0.11985	0.12561	0.10911	0.10952	0.11117	0.10775	0.09965	0.11964	0.13629	0.12266	0.12255	0.13163	0.13668	0.14356	0.14852	0.1706	0.17932	0.18856	0.18081	0.15833	0.1492	0.14978	0.14597	0.15364	0.12806	0.12755	0.09356	0.09747	0.09106	0.09659	0.07371	0.05207	0.04692	0.048	0.04825	0.0414	0.05775	0.0691	0.06105	0.0437	0.05625	0.07044	0.04227	0.04989	0.0404	0.04635
21.5	0.12402	0.13486	0.11471	0.11987	0.11395	0.12866	0.11766	0.1117	0.10804	0.12051	0.13357	0.13816	0.13351	0.13506	0.12834	0.12492	0.1385	0.13185	0.16034	0.16425	0.16557	0.18008	0.16525	0.16115	0.15216	0.13435	0.1189	0.12572	0.09966	0.135	0.09451	0.09145	0.0865	0.0611	0.05096	0.05298	0.049	0.05223	0.04866	0.0572	0.05245	0.04216	0.04193	0.04365	0.04759	0.05226	0.04315	0.04161	0.03902
22.5	0.11604	0.11386	0.10502	0.09338	0.09999	0.12842	0.13027	0.11661	0.11963	0.12511	0.13554	0.12725	0.12328	0.1399	0.11709	0.13592	0.14043	0.12669	0.15036	0.13671	0.12553	0.15957	0.15452	0.15321	0.14389	0.15002	0.1271	0.1187	0.11196	0.09345	0.09126	0.07632	0.06167	0.05808	0.0603	0.05507	0.04649	0.04852	0.03768	0.04531	0.04051	0.03862	0.03403	0.04244	0.04819	0.04268	0.03908	0.03724	0.03479
23.5	0.13923	0.11505	0.10446	0.09339	0.09141	0.11675	0.10869	0.11711	0.11482	0.12399	0.12065	0.11611	0.12423	0.10566	0.11817	0.11589	0.11519	0.12069	0.11649	0.12536	0.10902	0.12457	0.12185	0.12115	0.11807	0.10211	0.10931	0.09998	0.09752	0.08195	0.0837	0.09248	0.08111	0.07268	0.06218	0.06193	0.04105	0.04157	0.04678	0.0499	0.04301	0.04282	0.04184	0.03989	0.0385	0.04374	0.04171	0.03854	0.02848
24.5	0.12032	0.11035	0.10839	0.10354	0.11022	0.11269	0.10647	0.11934	0.12676	0.12064	0.11482	0.13053	0.12087	0.11582	0.10047	0.09756	0.09555	0.10079	0.10707	0.12637	0.10904	0.10222	0.10878	0.10793	0.10515	0.09801	0.09886	0.09117	0.09316	0.07146	0.0796	0.08274	0.06231	0.04828	0.05946	0.05308	0.03989	0.03426	0.04328	0.05035	0.04346	0.05647	0.04292	0.03412	0.03564	0.04496	0.03959	0.03334	0.03738
25.5	0.11108	0.10175	0.09881	0.10655	0.10552	0.12586	0.12016	0.12658	0.13822	0.13053	0.11271	0.1098	0.11992	0.11662	0.09498	0.08732	0.08345	0.08844	0.1025	0.11282	0.10108	0.09077	0.09261	0.10052	0.09708	0.08515	0.08649	0.09136	0.09036	0.0951	0.07021	0.05954	0.06048	0.05746	0.05476	0.06135	0.04179	0.04554	0.04479	0.0464	0.04697	0.04765	0.04632	0.04233	0.03326	0.03661	0.02901	0.03379	0.02922
26.5	0.12988	0.14639	0.11855	0.09924	0.10469	0.12073	0.11591	0.11206	0.11743	0.11353	0.09905	0.10194	0.1126	0.11463	0.09383	0.08127	0.0906	0.10153	0.10784	0.10261	0.09373	0.0888	0.09235	0.08891	0.07723	0.08778	0.09144	0.09492	0.0659	0.0793	0.07643	0.06743	0.04901	0.05596	0.05522	0.05368	0.05618	0.04815	0.04755	0.03871	0.03631	0.04913	0.04963	0.05147	0.04508	0.03096	0.03464	0.03139	0.02955
27.5	0.20437	0.15125	0.10263	0.12615	0.128	0.10785	0.1069	0.11215	0.12233	0.11786	0.12033	0.10379	0.12253	0.11271	0.1073	0.11155	0.1126	0.10856	0.08252	0.07879	0.07668	0.0883	0.07879	0.07802	0.07965	0.08732	0.08586	0.08196	0.07199	0.06918	0.07184	0.05863	0.06506	0.06124	0.05421	0.05365	0.04668	0.04569	0.04358	0.03895	0.04152	0.04754	0.04713	0.03739	0.03409	0.03226	0.03022	0.0291	0.02843
28.5	0.11382	0.11919	0.11472	0.12302	0.10552	0.11155	0.10102	0.12039	0.12473	0.12205	0.13783	0.13549	0.11481	0.12851	0.10623	0.11158	0.0997	0.09112	0.0865	0.07505	0.08072	0.07637	0.06203	0.0614	0.06487	0.07052	0.08214	0.07551	0.07475	0.07509	0.06961	0.063	0.07475	0.06314	0.05175	0.06985	0.04321	0.05166	0.03619	0.03624	0.03466	0.03765	0.03518	0.03615	0.03861	0.03769	0.02941	0.02961	0.02718
29.5	0.10494	0.11021	0.1099	0.10515	0.1086	0.1185	0.11019	0.12309	0.12619	0.12857	0.12185	0.14157	0.12683	0.13221	0.12067	0.12004	0.09148	0.07851	0.06891	0.064	0.06328	0.06248	0.06493	0.06592	0.06226	0.0536	0.06475	0.07652	0.07358	0.06594	0.06662	0.07064	0.06435	0.07266	0.05817	0.05349	0.04159	0.0336	0.02981	0.031	0.03168	0.03004	0.03265	0.03034	0.02882	0.02744	0.02856	0.02836	0.02783
30.5	0.09671	0.10656	0.11782	0.10025	0.09426	0.11241	0.12658	0.11921	0.12588	0.12999	0.15346	0.14078	0.13579	0.14777	0.10328	0.10641	0.09866	0.07647	0.06525	0.0488	0.05647	0.05984	0.05305	0.05483	0.05082	0.0468	0.05372	0.05802	0.04546	0.05763	0.05361	0.05964	0.0644	0.0522	0.05519	0.05764	0.03004	0.03079	0.02771	0.03031	0.03109	0.0288	0.02914	0.02429	0.02506	0.02696	0.02552	0.02738	0.02623
31.5	0.11758	0.10426	0.1165	0.11387	0.10965	0.11104	0.12404	0.13047	0.1538	0.13788	0.13591	0.13091	0.12937	0.11523	0.10935	0.10691	0.08191	0.06218	0.04879	0.04345	0.05911	0.05281	0.04257	0.04093	0.05334	0.04238	0.0426	0.05142	0.04632	0.05146	0.04661	0.05578	0.05154	0.06247	0.04245	0.04356	0.03966	0.03073	0.0314	0.02941	0.02907	0.02641	0.02607	0.03032	0.02525	0.02501	0.02283	0.02381	0.0248
32.5	0.14388	0.09731	0.109	0.10608	0.12908	0.114	0.12703	0.18421	0.27229	0.18461	0.15664	0.12984	0.11448	0.12201	0.11998	0.09782	0.07845	0.05725	0.04427	0.04389	0.0411	0.04091	0.04239	0.04726	0.04366	0.04571	0.04298	0.04039	0.04396	0.05414	0.05075	0.04584	0.04545	0.04227	0.05136	0.05501	0.0451	0.03824	0.03433	0.03017	0.02832	0.02666	0.02551	0.02606	0.02718	0.02365	0.02207	0.02057	0.02435
33.5	0.12139	0.11901	0.11285	0.11236	0.11666	0.12469	0.11692	0.16945	0.21042	0.15076	0.12529	0.13129	0.12251	0.12017	0.11074	0.09477	0.07537	0.05131	0.04506	0.04574	0.04613	0.04124	0.04355	0.04005	0.04176	0.04134	0.03877	0.03661	0.03902	0.05349	0.04543	0.04087	0.03881	0.05233	0.05015	0.0508	0.04221	0.04028	0.04005	0.03848	0.02907	0.03045	0.02674	0.02909	0.02464	0.02451	0.02378	0.02105	0.02008
34.5	0.12312	0.12567	0.13171	0.09947	0.08899	0.10004	0.10758	0.12407	0.13157	0.12949	0.11726	0.12116	0.12839	0.12574	0.12782	0.09765	0.06684	0.05321	0.04443	0.04468	0.04306	0.0395	0.03908	0.03437	0.03744	0.03848	0.03255	0.03531	0.038	0.03793	0.04083	0.04888	0.04126	0.03605	0.04701	0.04584	0.04057	0.04255	0.04205	0.05295	0.03717	0.02956	0.03067	0.03	0.02491	0.02843	0.02402	0.02045	0.02088
35.5	0.11506	0.12907	0.10626	0.09284	0.09893	0.08285	0.09431	0.09823	0.10003	0.10618	0.11104	0.10601	0.12096	0.12649	0.1318	0.09839	0.07011	0.04942	0.05549	0.04947	0.04122	0.05403	0.04074	0.03827	0.035	0.03573	0.03993	0.03572	0.03657	0.03399	0.04426	0.03673	0.03726	0.0383	0.03771	0.03739	0.03702	0.03548	0.03705	0.04561	0.03285	0.02827	0.02973	0.02784	0.02639	0.02525	0.02343	0.02077	0.02064
36.5	0.1173	0.11003	0.09341	0.0996	0.09768	0.0923	0.08796	0.10581	0.09165	0.09748	0.1011	0.11479	0.12684	0.13335	0.12078	0.10257	0.08871	0.06925	0.05516	0.05357	0.05472	0.04862	0.04054	0.03186	0.03041	0.03467	0.0392	0.03564	0.03255	0.04116	0.04185	0.03414	0.0354	0.04651	0.04001	0.03892	0.03197	0.02997	0.03125	0.03246	0.03178	0.02766	0.02549	0.02541	0.02248	0.02454	0.02732	0.02639	0.02302
37.5	0.11473	0.09551	0.10183	0.10448	0.10067	0.1008	0.10522	0.11479	0.11103	0.11329	0.12012	0.12565	0.11973	0.13596	0.14785	0.11478	0.10863	0.08901	0.06327	0.07071	0.06403	0.04588	0.03639	0.03233	0.03138	0.03526	0.03739	0.04492	0.0388	0.03857	0.03861	0.04544	0.04867	0.04738	0.03654	0.03456	0.03119	0.03155	0.03089	0.03231	0.02779	0.02657	0.02594	0.02584	0.02693	0.02684	0.02614	0.02364	0.02365
38.5	0.11046	0.11936	0.11345	0.10476	0.09752	0.10588	0.10231	0.09241	0.10684	0.11477	0.10042	0.11095	0.12882	0.12423	0.13039	0.11852	0.10118	0.09685	0.10194	0.08155	0.08299	0.05664	0.03803	0.03649	0.03661	0.03331	0.03645	0.0395	0.04007	0.03718	0.03616	0.04265	0.04637	0.03905	0.03153	0.03172	0.03487	0.03198	0.03208	0.03307	0.0288	0.02758	0.03211	0.03046	0.0306	0.0313	0.0286	0.024	0.02088
39.5	0.09823	0.12433	0.12064	0.11844	0.10213	0.09639	0.09815	0.11093	0.12152	0.11613	0.12979	0.14747	0.12279	0.13358	0.15331	0.1714	0.12615	0.12259	0.11619	0.08989	0.07399	0.06509	0.04918	0.04582	0.04064	0.03966	0.04312	0.0378	0.04135	0.03964	0.03802	0.03689	0.03017	0.02858	0.03012	0.0306	0.0318	0.0325	0.0305	0.02946	0.0268	0.0286	0.03134	0.03211	0.03364	0.02932	0.02692	0.02575	0.0226
40.5	0.11782	0.11503	0.11252	0.13011	0.10065	0.12685	0.11616	0.12788	0.12231	0.13489	0.13763	0.14589	0.17385	0.13135	0.13841	0.15755	0.12459	0.12618	0.11155	0.10162	0.08897	0.06988	0.07241	0.05584	0.04533	0.04161	0.03802	0.03848	0.03852	0.0368	0.03429	0.03168	0.03182	0.03349	0.02584	0.0292	0.02856	0.02921	0.03125	0.02861	0.03181	0.03042	0.03174	0.03651	0.0326	0.02955	0.02825	0.02617	0.02007
41.5	0.14155	0.11892	0.12298	0.12101	0.12	0.12004	0.15656	0.12356	0.15454	0.13633	0.16529	0.1888	0.17766	0.15881	0.13388	0.12374	0.15715	0.14452	0.12344	0.13674	0.1318	0.10476	0.0905	0.06193	0.059	0.04882	0.04887	0.04747	0.04357	0.04292	0.03353	0.03024	0.03023	0.02597	0.02639	0.02378	0.0227	0.0244	0.02506	0.02865	0.02723	0.02732	0.02909	0.02771	0.02725	0.02583	0.0225	0.02018	0.01641
42.5	0.14167	0.12289	0.12715	0.12066	0.11627	0.13985	0.13624	0.14692	0.13589	0.14521	0.16722	0.15497	0.15793	0.12213	0.14184	0.16516	0.1992	0.1607	0.13728	0.11906	0.13035	0.09902	0.08653	0.0704	0.05573	0.04808	0.0539	0.05017	0.04372	0.0344	0.03608	0.0317	0.02579	0.02365	0.02399	0.02066	0.01873	0.02131	0.02447	0.02874	0.02416	0.02432	0.02771	0.02517	0.02836	0.02227	0.01879	0.01967	0.0163
43.5	0.15874	0.13536	0.14223	0.1209	0.11921	0.14901	0.14256	0.14868	0.13433	0.14317	0.1559	0.1457	0.13247	0.13009	0.16679	0.12854	0.10993	0.1349	0.13582	0.12184	0.12235	0.10113	0.09078	0.07943	0.06766	0.06228	0.06064	0.06013	0.04437	0.03876	0.03603	0.0321	0.02734	0.02704	0.02798	0.02418	0.02039	0.02277	0.0242	0.02157	0.02272	0.02461	0.02329	0.02349	0.02485	0.02142	0.01766	0.0167	0.01707
44.5	0.10306	0.12834	0.14418	0.13768	0.14199	0.14301	0.12765	0.1621	0.12343	0.15936	0.13635	0.17972	0.15591	0.14548	0.12888	0.1417	0.14058	0.14434	0.15432	0.13913	0.12857	0.09412	0.08804	0.06431	0.05304	0.05015	0.0505	0.0697	0.05702	0.04019	0.03827	0.04059	0.04339	0.03183	0.0291	0.02625	0.0248	0.02661	0.02765	0.0239	0.01942	0.02158	0.02574	0.02487	0.02007	0.01962	0.01731	0.0196	0.01929
45.5	0.12117	0.14299	0.14752	0.12319	0.13708	0.12773	0.13823	0.15365	0.17733	0.19444	0.14878	0.13494	0.13257	0.13968	0.13634	0.13425	0.14164	0.15533	0.15072	0.11892	0.10293	0.10854	0.11043	0.08061	0.06406	0.0673	0.06439	0.06092	0.06224	0.04554	0.0561	0.05695	0.04383	0.0413	0.03869	0.03129	0.02609	0.03067	0.02828	0.02454	0.02273	0.02293	0.02856	0.02406	0.02401	0.02153	0.01913	0.01746	0.02091
46.5	0.12924	0.13844	0.13658	0.12042	0.13346	0.13616	0.13138	0.16935	0.17564	0.15963	0.16771	0.15654	0.13543	0.14019	0.14052	0.13433	0.13596	0.14889	0.12056	0.1385	0.13148	0.11118	0.09565	0.07877	0.0618	0.06546	0.04953	0.05953	0.06438	0.04947	0.05573	0.05698	0.04288	0.04366	0.03948	0.0308	0.0273	0.03156	0.03325	0.02769	0.02424	0.02593	0.02839	0.02701	0.02579	0.02363	0.02811	0.02852	0.03482
47.5	0.11953	0.11624	0.12349	0.13822	0.12851	0.16905	0.15428	0.1551	0.15063	0.13095	0.13611	0.13221	0.11861	0.1263	0.14112	0.11363	0.13949	0.14934	0.11671	0.15097	0.11693	0.10663	0.08203	0.07479	0.07047	0.05432	0.0786	0.05475	0.06335	0.05156	0.04693	0.04267	0.05042	0.04575	0.03666	0.03414	0.0337	0.03724	0.03274	0.03007	0.02788	0.02656	0.02354	0.02533	0.0243	0.02278	0.02466	0.03756	0.03222
48.5	0.10378	0.10844	0.11228	0.12214	0.13528	0.11825	0.12679	0.12615	0.13688	0.13665	0.11729	0.11997	0.10176	0.12304	0.12758	0.13433	0.14079	0.14596	0.14394	0.15472	0.11302	0.09451	0.07534	0.08726	0.08757	0.09739	0.08614	0.0841	0.0641	0.05236	0.05411	0.04788	0.04073	0.04705	0.04752	0.04057	0.04217	0.03101	0.03605	0.03239	0.03419	0.02664	0.02413	0.02452	0.02389	0.02326	0.0279	0.02779	0.03462
49.5	0.10619	0.10691	0.11528	0.12153	0.11648	0.12513	0.12287	0.11968	0.11498	0.12218	0.12101	0.12746	0.1383	0.15831	0.14423	0.13838	0.13794	0.13589	0.12605	0.12025	0.1257	0.10449	0.10915	0.09187	0.08518	0.09316	0.09286	0.06894	0.07484	0.0641	0.04069	0.05775	0.05833	0.04655	0.03712	0.03735	0.033	0.03862	0.03096	0.03193	0.02622	0.02496	0.02199	0.02059	0.02281	0.02096	0.02915	0.03742	0.02949
50.5	0.09197	0.11075	0.11994	0.15799	0.13845	0.12015	0.13286	0.13565	0.15488	0.12703	0.12647	0.13343	0.13129	0.12626	0.11063	0.12375	0.14554	0.14672	0.16298	0.15834	0.11414	0.11364	0.13211	0.11983	0.08788	0.08127	0.08148	0.06668	0.06752	0.07323	0.06043	0.04883	0.0513	0.05003	0.04759	0.03648	0.04026	0.02835	0.03085	0.02536	0.02281	0.02259	0.02372	0.02151	0.02444	0.02353	0.02381	0.02539	0.02929
51.5	0.10519	0.11535	0.1336	0.14383	0.13186	0.13056	0.11024	0.13546	0.13073	0.14275	0.13754	0.15489	0.1301	0.10595	0.11571	0.12231	0.12434	0.16333	0.13603	0.14497	0.13869	0.1397	0.13198	0.12559	0.14217	0.11474	0.08115	0.07777	0.09128	0.06226	0.05951	0.05009	0.05223	0.04667	0.04813	0.04262	0.03465	0.03758	0.02768	0.02533	0.02301	0.02735	0.0227	0.01905	0.01806	0.01965	0.02146	0.02486	0.03105
52.5	0.0958	0.10377	0.12443	0.14641	0.1261	0.11714	0.12496	0.11931	0.12165	0.11174	0.12632	0.13679	0.13183	0.14211	0.14903	0.15401	0.15063	0.14778	0.14309	0.1353	0.12425	0.13997	0.12195	0.12585	0.14968	0.09417	0.0885	0.09741	0.08921	0.07765	0.06753	0.05623	0.05841	0.05205	0.03862	0.03538	0.04373	0.03449	0.0253	0.0285	0.02741	0.02383	0.02177	0.01884	0.01944	0.0201	0.02275	0.02713	0.04038
53.5	0.10465	0.11167	0.11504	0.11649	0.11806	0.14635	0.12096	0.10875	0.11466	0.10716	0.11272	0.12492	0.13694	0.1137	0.12335	0.12513	0.11922	0.13454	0.13171	0.13707	0.14771	0.1698	0.15472	0.13666	0.17342	0.11657	0.1165	0.09708	0.0928	0.07627	0.08324	0.07016	0.06443	0.06371	0.04349	0.03202	0.03311	0.03311	0.02961	0.03109	0.02937	0.02322	0.0216	0.02034	0.02226	0.02397	0.02498	0.02867	0.03308
54.5	0.09035	0.09753	0.09801	0.11256	0.11788	0.11979	0.09993	0.11509	0.11186	0.11995	0.11429	0.11966	0.1202	0.13285	0.14219	0.13727	0.1294	0.12537	0.13097	0.12389	0.13758	0.16026	0.20432	0.20798	0.11657	0.12266	0.1304	0.10525	0.08644	0.09202	0.0682	0.09949	0.07152	0.05744	0.04005	0.03957	0.0457	0.03726	0.03118	0.0658	0.09532	0.05296	0.03381	0.02701	0.02991	0.0269	0.02858	0.03234	0.0308
55.5	0.10826	0.10509	0.10116	0.11499	0.10452	0.09746	0.10134	0.09747	0.10134	0.10619	0.10539	0.12164	0.13277	0.13679	0.13287	0.12084	0.13079	0.12978	0.1377	0.13076	0.14911	0.1712	0.23	0.15722	0.13178	0.11502	0.11861	0.12732	0.10902	0.09182	0.08844	0.07251	0.05722	0.05123	0.03987	0.03813	0.03845	0.04055	0.05276	0.06531	0.0574	0.04108	0.03611	0.03087	0.02825	0.02876	0.02557	0.02507	0.03031
56.5	0.12001	0.11766	0.12943	0.11828	0.11736	0.09728	0.09357	0.09305	0.10448	0.1098	0.12375	0.12481	0.13411	0.14459	0.16022	0.15409	0.10949	0.1152	0.12183	0.13547	0.14163	0.13667	0.15198	0.159	0.16692	0.14098	0.12932	0.11403	0.12163	0.1017	0.07963	0.06064	0.0512	0.05146	0.04074	0.038	0.03876	0.03373	0.03427	0.03223	0.03272	0.03021	0.02989	0.02534	0.02386	0.02687	0.02453	0.02664	0.03584
57.5	0.13449	0.11989	0.11415	0.10198	0.09779	0.10323	0.11241	0.10677	0.11531	0.11511	0.12598	0.13005	0.16724	0.20746	0.1654	0.13807	0.12054	0.13264	0.12742	0.15577	0.13917	0.12902	0.22987	0.31998	0.24315	0.14687	0.11171	0.11827	0.11434	0.10045	0.07768	0.0675	0.0595	0.04791	0.04357	0.03894	0.03208	0.02854	0.02807	0.02592	0.02362	0.02328	0.0216	0.02258	0.02175	0.0223	0.02632	0.03023	0.03006
58.5	0.12324	0.11502	0.12196	0.10667	0.10024	0.0948	0.08629	0.10306	0.11743	0.12824	0.10609	0.10872	0.13674	0.12745	0.11744	0.12613	0.13418	0.13162	0.13152	0.1305	0.12344	0.15178	0.15225	0.17368	0.15111	0.13402	0.11112	0.09377	0.11704	0.10552	0.0908	0.08636	0.06448	0.04408	0.04099	0.04204	0.02971	0.02762	0.02745	0.02518	0.02215	0.02173	0.02198	0.02539	0.02159	0.02303	0.02624	0.03079	0.02995
[truncated: 9 more columns]
