# Supplementary material for: Circular dichroism of quantum defects in carbon nanotubes created by photocatalytic oxygen functionalization
Source: Nat Commun. 2025 Jun 2;16:5107. doi: 10.1038/s41467-025-60342-y (PMC12130195; doi:10.1038/s41467-025-60342-y)
Supplement: Supplementary file 6 — Source Data [file 41467_2025_60342_MOESM6_ESM.zip › Raw data Manuscript and SI/Figure_3d.txt]

Wavelength (nm)	Norm. PL Intensity
881.39	0.00128
881.919	0.00195
882.449	-0.00157
882.979	0.00151
883.509	4.56585E-4
884.038	0.00133
884.568	0.0012
885.098	0.00209
885.627	0.00109
886.157	0.00255
886.686	0.00183
887.216	0.00102
887.746	0.00213
888.275	0.00115
888.805	0.00123
889.334	0.00181
889.864	0.00206
890.393	0.00184
890.923	0.00206
891.452	0.00114
891.981	0.00259
892.511	8.92259E-4
893.04	0.00206
893.57	0.00288
894.099	0.00193
894.628	0.00162
895.158	9.5935E-4
895.687	0.00183
896.216	0.00188
896.745	0.00284
897.275	0.00305
897.804	0.00221
898.333	0.00197
898.862	0.00208
899.391	0.00151
899.921	0.00221
900.45	0.00218
900.979	0.00251
901.508	0.00293
902.037	0.0025
902.566	0.00225
903.095	0.00258
903.624	0.00277
904.153	0.00247
904.682	0.0035
905.211	0.0026
905.74	0.0033
906.269	0.00368
906.798	0.00288
907.327	0.00317
907.856	0.00327
908.384	0.00285
908.913	0.00366
909.442	0.00336
909.971	0.00364
910.5	0.00409
911.028	0.00375
911.557	0.00411
912.086	0.00476
912.615	0.00397
913.143	0.0041
913.672	0.00497
914.201	0.00482
914.729	0.00478
915.258	0.00601
915.787	0.00546
916.315	0.00575
916.844	0.00546
917.372	0.0065
917.901	0.0058
918.429	0.00598
918.958	0.00627
919.486	0.00684
920.015	0.00617
920.543	0.00744
921.072	0.00663
921.6	0.00763
922.128	0.00755
922.657	0.00839
923.185	0.00821
923.713	0.00882
924.242	0.00847
924.77	0.00917
925.298	0.0091
925.827	0.00997
926.355	0.00985
926.883	0.01017
927.411	0.01048
927.939	0.01108
928.468	0.01021
928.996	0.01129
929.524	0.01106
930.052	0.01238
930.58	0.01215
931.108	0.01298
931.636	0.01311
932.164	0.01419
932.692	0.01329
933.22	0.01469
933.748	0.01437
934.276	0.01575
934.804	0.01561
935.332	0.01672
935.86	0.01638
936.388	0.01732
936.916	0.01704
937.444	0.01829
937.972	0.01911
938.499	0.02019
939.027	0.02018
939.555	0.02144
940.083	0.02111
940.611	0.02258
941.138	0.02313
941.666	0.02448
942.194	0.02426
942.721	0.02637
943.249	0.02695
943.777	0.02778
944.304	0.02878
944.832	0.03003
945.359	0.03027
945.887	0.03255
946.415	0.03253
946.942	0.03466
947.47	0.03622
947.997	0.03739
948.525	0.03878
949.052	0.04054
949.58	0.04162
950.107	0.04404
950.634	0.04431
951.162	0.04781
951.689	0.04798
952.216	0.05137
952.744	0.05266
953.271	0.05663
953.798	0.05718
954.326	0.06175
954.853	0.06257
955.38	0.06645
955.907	0.06791
956.435	0.07256
956.962	0.07413
957.489	0.07885
958.016	0.08085
958.543	0.08672
959.07	0.08853
959.598	0.09439
960.125	0.09585
960.652	0.10283
961.179	0.10481
961.706	0.11283
962.233	0.11527
962.76	0.12354
963.287	0.12581
963.814	0.13462
964.341	0.13782
964.868	0.14691
965.394	0.15051
965.921	0.16108
966.448	0.16512
966.975	0.17735
967.502	0.18101
968.029	0.19364
968.556	0.19878
969.082	0.21211
969.609	0.21588
970.136	0.23209
970.663	0.23777
971.189	0.25472
971.716	0.26059
972.243	0.27842
972.769	0.28436
973.296	0.30555
973.822	0.31129
974.349	0.33354
974.876	0.34193
975.402	0.36591
975.929	0.37153
976.455	0.39638
976.982	0.40476
977.508	0.43051
978.035	0.43643
978.561	0.46395
979.088	0.47063
979.614	0.5
980.14	0.50518
980.667	0.53654
981.193	0.54173
981.719	0.57398
982.246	0.57684
982.772	0.61089
983.298	0.61498
983.825	0.64653
984.351	0.64691
984.877	0.68069
985.403	0.68287
985.93	0.71742
986.456	0.7158
986.982	0.75263
987.508	0.75148
988.034	0.78649
988.56	0.78164
989.086	0.81721
989.612	0.81264
990.138	0.84787
990.665	0.8395
991.191	0.87567
991.717	0.86975
992.243	0.90386
992.768	0.89231
993.294	0.92562
993.82	0.91336
994.346	0.94775
994.872	0.93104
995.398	0.96636
995.924	0.94722
996.45	0.97925
996.976	0.95835
997.501	0.98866
998.027	0.96806
998.553	0.99603
999.079	0.96946
999.604	0.99942
1000.13	0.97367
1000.656	1
1001.181	0.9724
1001.707	0.99678
1002.233	0.96842
1002.758	0.98954
1003.284	0.95966
1003.809	0.98034
1004.335	0.95228
1004.861	0.96842
1005.386	0.93666
1005.912	0.9531
1006.437	0.91667
1006.963	0.92834
1007.488	0.89281
1008.013	0.90679
1008.539	0.86933
1009.064	0.88003
1009.59	0.84066
1010.115	0.85132
1010.64	0.8141
1011.166	0.81885
1011.691	0.78236
1012.216	0.78522
1012.742	0.74834
1013.267	0.75056
1013.792	0.71293
1014.317	0.7154
1014.843	0.67865
1015.368	0.67842
1015.893	0.64271
1016.418	0.64135
1016.943	0.60863
1017.468	0.60719
1017.993	0.57372
1018.518	0.57322
1019.043	0.54005
1019.569	0.53791
1020.094	0.50672
1020.619	0.50615
1021.144	0.47735
1021.668	0.47589
1022.193	0.44737
1022.718	0.44626
1023.243	0.41921
1023.768	0.41863
1024.293	0.39341
1024.818	0.39236
1025.343	0.36915
1025.868	0.36789
1026.392	0.34618
1026.917	0.34547
1027.442	0.32452
1027.967	0.32345
1028.491	0.30394
1029.016	0.3035
1029.541	0.28446
1030.065	0.28474
1030.59	0.2685
1031.115	0.26737
1031.639	0.25187
1032.164	0.25142
1032.689	0.23713
1033.213	0.23669
1033.738	0.22267
1034.262	0.22263
1034.787	0.20952
1035.311	0.20988
1035.836	0.19741
1036.36	0.19727
1036.885	0.1853
1037.409	0.18644
1037.933	0.17548
1038.458	0.17615
1038.982	0.16578
1039.507	0.16639
1040.031	0.15677
1040.555	0.15807
1041.079	0.14887
1041.604	0.14972
1042.128	0.14128
1042.652	0.14214
1043.177	0.13346
1043.701	0.13392
1044.225	0.12582
1044.749	0.12633
1045.273	0.11845
1045.797	0.11928
1046.321	0.11243
1046.846	0.11339
1047.37	0.1066
1047.894	0.10735
1048.418	0.10096
1048.942	0.10272
1049.466	0.09616
1049.99	0.09739
1050.514	0.09106
1051.038	0.09183
1051.562	0.08673
1052.086	0.08793
1052.609	0.08244
1053.133	0.08319
1053.657	0.07857
1054.181	0.07947
1054.705	0.07533
1055.229	0.0759
1055.752	0.07172
1056.276	0.07285
1056.8	0.0684
1057.324	0.0696
1057.847	0.06587
1058.371	0.06658
1058.895	0.06353
1059.418	0.065
1059.942	0.06137
1060.466	0.06187
1060.989	0.0586
1061.513	0.0598
1062.037	0.05602
1062.56	0.05751
1063.084	0.05454
1063.607	0.05551
1064.131	0.05244
1064.654	0.05372
1065.178	0.05081
1065.701	0.05224
1066.224	0.04969
1066.748	0.05033
1067.271	0.04806
1067.795	0.049
1068.318	0.04655
1068.841	0.04741
1069.365	0.04521
1069.888	0.04609
1070.411	0.04375
1070.934	0.04469
1071.458	0.04202
1071.981	0.04345
1072.504	0.04145
1073.027	0.04275
1073.551	0.0405
1074.074	0.04193
1074.597	0.03913
1075.12	0.04038
1075.643	0.03872
1076.166	0.03984
1076.689	0.03796
1077.212	0.03913
1077.735	0.03742
1078.258	0.03818
1078.781	0.0369
1079.304	0.03811
1079.827	0.03588
1080.35	0.03714
1080.873	0.03543
1081.396	0.03609
1081.919	0.03458
1082.442	0.03589
1082.965	0.03508
1083.487	0.03542
1084.01	0.03373
1084.533	0.03526
1085.056	0.03336
1085.579	0.03465
1086.101	0.03346
1086.624	0.03453
1087.147	0.03282
1087.669	0.03401
1088.192	0.0325
1088.715	0.0342
1089.237	0.03261
1089.76	0.03425
1090.283	0.03225
1090.805	0.03336
1091.328	0.0325
1091.85	0.03383
1092.373	0.03198
1092.895	0.03379
1093.418	0.03199
1093.94	0.03336
1094.463	0.0323
1094.985	0.03381
1095.507	0.03229
1096.03	0.03294
1096.552	0.03277
1097.075	0.03342
1097.597	0.03251
1098.119	0.03397
1098.642	0.03264
1099.164	0.03432
1099.686	0.03294
1100.208	0.03496
1100.731	0.0334
1101.253	0.03437
1101.775	0.03365
1102.297	0.03515
1102.819	0.03332
1103.342	0.03493
1103.864	0.03344
1104.386	0.03504
1104.908	0.03434
1105.43	0.03543
1105.952	0.03439
1106.474	0.03601
1106.996	0.03483
1107.518	0.03579
1108.04	0.03494
1108.562	0.03637
1109.084	0.03543
1109.606	0.03707
1110.128	0.03583
1110.65	0.03725
1111.172	0.03555
1111.693	0.03752
1112.215	0.03616
1112.737	0.03768
1113.259	0.03652
1113.781	0.03805
1114.302	0.03634
1114.824	0.03848
1115.346	0.03669
1115.868	0.03847
1116.389	0.03703
1116.911	0.03917
1117.433	0.03691
1117.954	0.03862
1118.476	0.03787
1118.997	0.03924
1119.519	0.0372
1120.041	0.03901
1120.562	0.03774
1121.084	0.03906
1121.605	0.03734
1122.127	0.03918
1122.648	0.03788
1123.17	0.03953
1123.691	0.03751
1124.212	0.03973
1124.734	0.038
1125.255	0.03969
1125.777	0.03776
1126.298	0.03966
1126.819	0.03764
1127.341	0.04007
1127.862	0.03863
1128.383	0.04019
1128.904	0.03834
1129.426	0.04016
1129.947	0.03851
1130.468	0.03994
1130.989	0.03826
1131.51	0.03992
1132.032	0.03793
1132.553	0.03955
1133.074	0.03756
1133.595	0.03915
1134.116	0.03729
1134.637	0.03848
1135.158	0.03716
1135.679	0.03884
1136.2	0.03752
1136.721	0.03892
1137.242	0.03692
1137.763	0.03871
1138.284	0.03721
1138.805	0.03823
1139.326	0.03694
1139.847	0.03804
1140.367	0.03668
1140.888	0.03828
1141.409	0.03678
1141.93	0.03817
1142.451	0.03611
1142.971	0.038
1143.492	0.03621
1144.013	0.03767
1144.534	0.03572
1145.054	0.03737
1145.575	0.03579
1146.096	0.03735
1146.616	0.03548
1147.137	0.03726
1147.658	0.0356
1148.178	0.03621
1148.699	0.03527
1149.219	0.03633
1149.74	0.0347
1150.26	0.03567
1150.781	0.03461
1151.301	0.03622
1151.822	0.03481
1152.342	0.03576
1152.863	0.03454
1153.383	0.03502
1153.903	0.03388
1154.424	0.03527
1154.944	0.03327
1155.464	0.03514
1155.985	0.03292
1156.505	0.03456
1157.025	0.03262
1157.546	0.03374
1158.066	0.03238
1158.586	0.03381
1159.106	0.03197
1159.626	0.0341
1160.147	0.03187
1160.667	0.03312
1161.187	0.03175
1161.707	0.03255
1162.227	0.03095
1162.747	0.03269
1163.267	0.03104
1163.787	0.03169
1164.307	0.03095
1164.827	0.03194
1165.347	0.03069
1165.867	0.03148
1166.387	0.03016
1166.907	0.03159
1167.427	0.02933
1167.947	0.03108
1168.467	0.02929
1168.987	0.03036
1169.507	0.0288
1170.026	0.03064
1170.546	0.02909
1171.066	0.02955
1171.586	0.02823
1172.105	0.02931
1172.625	0.02793
1173.145	0.0287
1173.665	0.02759
1174.184	0.02862
1174.704	0.02719
1175.224	0.02854
1175.743	0.02676
1176.263	0.02772
1176.782	0.02679
1177.302	0.02767
1177.822	0.02623
1178.341	0.02743
1178.861	0.02579
1179.38	0.02665
1179.9	0.02566
1180.419	0.02641
1180.939	0.02569
1181.458	0.02613
1181.977	0.02503
1182.497	0.02573
1183.016	0.02469
1183.535	0.02632
1184.055	0.02455
1184.574	0.02552
1185.093	0.02468
1185.613	0.02537
1186.132	0.02346
1186.651	0.02523
1187.17	0.02379
1187.69	0.0246
1188.209	0.02357
1188.728	0.02462
1189.247	0.02372
1189.766	0.02447
1190.285	0.02333
1190.805	0.02407
1191.324	0.02259
1191.843	0.02373
1192.362	0.02229
1192.881	0.02287
1193.4	0.02257
1193.919	0.02289
1194.438	0.02212
1194.957	0.02291
1195.476	0.02165
1195.995	0.02229
1196.513	0.02159
1197.032	0.02209
1197.551	0.0214
1198.07	0.02203
1198.589	0.02081
1199.108	0.02164
1199.627	0.02105
1200.145	0.02134
1200.664	0.02048
1201.183	0.02141
1201.702	0.02045
1202.22	0.02088
1202.739	0.0199
1203.258	0.02035
1203.776	0.01999
1204.295	0.02019
1204.813	0.01959
1205.332	0.02007
1205.851	0.01882
1206.369	0.01973
1206.888	0.01906
1207.406	0.01982
1207.925	0.01894
1208.443	0.01958
1208.962	0.01858
1209.48	0.01987
1209.999	0.01822
1210.517	0.01887
1211.035	0.01791
1211.554	0.01912
1212.072	0.01772
1212.591	0.01834
1213.109	0.01771
1213.627	0.01839
1214.145	0.01761
1214.664	0.01814
1215.182	0.0176
1215.7	0.01765
1216.218	0.01728
1216.737	0.0175
1217.255	0.01734
1217.773	0.01763
1218.291	0.01694
1218.809	0.01777
1219.327	0.01695
1219.845	0.0176
1220.363	0.01684
1220.882	0.01725
1221.4	0.0167
1221.918	0.01722
1222.436	0.01638
1222.954	0.017
1223.472	0.01615
1223.989	0.01725
1224.507	0.01635
1225.025	0.01699
1225.543	0.01616
1226.061	0.01663
1226.579	0.01616
1227.097	0.01682
1227.615	0.01567
1228.132	0.01636
1228.65	0.01588
1229.168	0.01688
1229.686	0.0159
1230.203	0.01625
1230.721	0.01606
1231.239	0.01655
1231.756	0.01618
1232.274	0.01582
1232.792	0.01557
1233.309	0.01634
1233.827	0.01582
1234.345	0.01677
1234.862	0.01528
1235.38	0.01602
1235.897	0.01538
1236.415	0.01652
1236.932	0.01529
1237.45	0.0162
1237.967	0.01546
1238.485	0.01574
1239.002	0.01563
1239.519	0.01608
1240.037	0.01548
1240.554	0.01627
1241.071	0.01557
1241.589	0.0159
1242.106	0.01536
1242.623	0.01621
1243.141	0.01531
1243.658	0.01624
1244.175	0.01559
1244.692	0.01593
1245.21	0.01566
1245.727	0.01627
1246.244	0.0156
1246.761	0.01599
1247.278	0.01583
1247.795	0.01577
1248.312	0.01541
1248.829	0.01569
1249.347	0.01527
1249.864	0.01595
1250.381	0.01562
1250.898	0.016
1251.415	0.01502
1251.932	0.01571
1252.448	0.01515
1252.965	0.01592
1253.482	0.01515
1253.999	0.01619
1254.516	0.01525
1255.033	0.01573
1255.55	0.01493
1256.067	0.01612
1256.583	0.01475
1257.1	0.01554
1257.617	0.01485
1258.134	0.01557
1258.65	0.01485
1259.167	0.01524
1259.684	0.01441
1260.201	0.01537
1260.717	0.01525
1261.234	0.0153
1261.75	0.01476
1262.267	0.0155
1262.784	0.01483
1263.3	0.0152
1263.817	0.01465
1264.333	0.01505
1264.85	0.01454
1265.366	0.01496
1265.883	0.01443
1266.399	0.01454
1266.916	0.014
1267.432	0.01435
1267.949	0.01409
1268.465	0.01434
1268.981	0.01408
1269.498	0.01437
1270.014	0.01416
1270.53	0.01452
1271.047	0.01372
1271.563	0.01425
1272.079	0.01365
1272.595	0.01411
1273.112	0.01341
1273.628	0.01396
1274.144	0.01349
1274.66	0.01395
1275.176	0.01335
1275.692	0.01387
1276.209	0.01295
1276.725	0.01372
1277.241	0.01303
1277.757	0.01351
1278.273	0.01263
1278.789	0.01361
1279.305	0.01237
1279.821	0.0134
1280.337	0.01256
1280.853	0.013
1281.369	0.01225
1281.885	0.01258
1282.401	0.01204
1282.916	0.01285
1283.432	0.01191
1283.948	0.01257
1284.464	0.01205
1284.98	0.01278
1285.496	0.01167
1286.011	0.01244
1286.527	0.01188
1287.043	0.0123
1287.559	0.01182
1288.074	0.01228
1288.59	0.01148
1289.106	0.01207
1289.621	0.01171
1290.137	0.01237
1290.652	0.0113
1291.168	0.01206
1291.684	0.01145
1292.199	0.01178
1292.715	0.01116
1293.23	0.01184
1293.746	0.01132
1294.261	0.01186
1294.777	0.01137
1295.292	0.01127
1295.808	0.01133
1296.323	0.01186
1296.838	0.01095
1297.354	0.01155
1297.869	0.01048
1298.384	0.01166
1298.9	0.01026
1299.415	0.01085
1299.93	0.01076
1300.446	0.01156
1300.961	0.01085
1301.476	0.01109
1301.991	0.01044
1302.506	0.01123
1303.022	0.01035
1303.537	0.01096
1304.052	0.01074
1304.567	0.01137
1305.082	0.01061
1305.597	0.01076
1306.112	0.01012
1306.627	0.01071
1307.142	0.01039
1307.657	0.01099
1308.172	0.01015
1308.687	0.01074
1309.202	0.01055
1309.717	0.01073
1310.232	0.01023
1310.747	0.01079
1311.262	0.01032
1311.777	0.0106
1312.292	0.00972
1312.807	0.0108
1313.321	0.01011
1313.836	0.01084
1314.351	0.01016
1314.866	0.01022
1315.38	0.00972
1315.895	0.0107
1316.41	0.01016
1316.925	0.01037
1317.439	0.00992
1317.954	0.01049
1318.468	0.01023
1318.983	0.01048
1319.498	0.01002
1320.012	0.0099
1320.527	0.00977
1321.041	0.01043
1321.556	0.00981
1322.07	0.01028
1322.585	0.0094
1323.099	0.01035
1323.614	0.00999
1324.128	0.01026
1324.643	0.00973
1325.157	0.01011
1325.671	0.00987
1326.186	0.01009
1326.7	0.01015
1327.214	0.01056
1327.729	0.00979
1328.243	0.01006
1328.757	0.00957
1329.272	0.00982
1329.786	0.00968
1330.3	0.01009
1330.814	0.00965
1331.328	0.0101
1331.843	0.00939
1332.357	0.01003
1332.871	0.01002
1333.385	0.01077
1333.899	0.0097
1334.413	0.0104
1334.927	0.00989
1335.441	0.00984
1335.955	0.0095
1336.469	0.00978
1336.983	0.00964
1337.497	0.01022
1338.011	0.0096
1338.525	0.00973
1339.039	0.00937
1339.553	0.01
1340.067	0.00934
1340.58	0.01038
1341.094	0.00925
1341.608	0.01015
1342.122	0.00982
1342.636	0.00991
1343.149	0.00931
1343.663	0.00994
1344.177	0.00911
1344.691	0.0095
1345.204	0.00918
1345.718	0.00957
1346.232	0.0095
1346.745	0.0097
1347.259	0.0089
1347.773	0.00962
1348.286	0.0091
1348.8	0.00893
1349.313	0.00892
1349.827	0.00944
1350.34	0.00872
1350.854	0.00965
1351.367	0.00936
1351.881	0.00947
1352.394	0.00877
1352.908	0.00953
1353.421	0.00897
1353.934	0.00903
1354.448	0.00864
1354.961	0.00951
1355.474	0.00905
1355.988	0.00972
1356.501	0.00902
1357.014	0.00924
1357.528	0.00899
1358.041	0.00877
1358.554	0.00874
1359.067	0.00957
1359.58	0.00851
1360.094	0.00857
1360.607	0.00844
1361.12	0.00859
1361.633	0.00861
1362.146	0.00856
1362.659	0.00841
1363.172	0.00875
1363.685	0.00871
1364.198	0.00927
1364.711	0.00833
1365.224	0.00833
1365.737	0.00864
1366.25	0.00847
1366.763	0.00791
1367.276	0.00892
1367.789	0.00776
1368.302	0.0086
1368.815	0.00809
1369.327	0.00844
1369.84	0.00815
1370.353	0.00859
1370.866	0.00823
1371.379	0.00825
1371.891	0.0076
1372.404	0.00814
1372.917	0.00768
1373.429	0.00817
1373.942	0.00783
1374.455	0.00797
1374.967	0.00764
1375.48	0.00832
1375.993	0.0076
1376.505	0.00811
1377.018	0.00734
1377.53	0.00808
1378.043	0.00747
1378.555	0.00755
1379.068	0.00693
1379.58	0.0077
1380.093	0.00709
1380.605	0.00711
1381.118	0.0069
1381.63	0.00769
1382.143	0.0073
1382.655	0.00773
1383.167	0.00692
1383.68	0.00757
1384.192	0.00742
1384.704	0.00763
1385.216	0.00713
1385.729	0.00779
1386.241	0.00784
1386.753	0.00776
1387.265	0.00725
1387.778	0.00767
1388.29	0.00697
1388.802	0.00755
1389.314	0.00757
1389.826	0.00686
1390.338	0.00715
1390.85	0.00688
1391.362	0.00704
1391.874	0.00704
1392.386	0.00689
1392.898	0.00705
1393.41	0.00666
1393.922	0.00685
1394.434	0.00666
1394.946	0.00715
1395.458	0.00646
1395.97	0.00684
1396.482	0.00632
1396.994	0.00629
1397.506	0.00671
1398.018	0.00679
1398.529	0.00609
1399.041	0.00622
1399.553	0.00614
1400.065	0.00603
1400.576	0.00608
1401.088	0.00684
1401.6	0.00651
1402.112	0.00695
1402.623	0.00653
1403.135	0.00714
1403.646	0.00707
1404.158	0.00692
1404.67	0.00663
1405.181	0.00714
1405.693	0.00733
1406.204	0.0069
1406.716	0.00729
1407.227	0.00771
1407.739	0.00723
1408.25	0.00737
1408.762	0.00675
1409.273	0.00761
1409.785	0.00697
1410.296	0.00742
1410.807	0.00709
1411.319	0.00705
1411.83	0.00697
1412.341	0.00726
1412.853	0.00704
1413.364	0.00688
1413.875	0.00694
