# Supplementary material for: Circular dichroism of quantum defects in carbon nanotubes created by photocatalytic oxygen functionalization
Source: Nat Commun. 2025 Jun 2;16:5107. doi: 10.1038/s41467-025-60342-y (PMC12130195; doi:10.1038/s41467-025-60342-y)
Supplement: Supplementary file 6 — Source Data [file 41467_2025_60342_MOESM6_ESM.zip › Raw data Manuscript and SI/Figure_3e.txt]

Wavelength (nm)	Norm. PL Intensity
881.39	0.0018
881.919	0.00702
882.449	0.00934
882.979	0.00214
883.509	0.0058
884.038	0.00747
884.568	0.00658
885.098	0.00285
885.627	0.00375
886.157	0.00687
886.686	0.00899
887.216	0.00727
887.746	0.00781
888.275	0.00649
888.805	0.00624
889.334	0.00599
889.864	0.01049
890.393	0.00719
890.923	0.00613
891.452	0.00614
891.981	0.0069
892.511	0.0049
893.04	0.00789
893.57	0.00799
894.099	0.00974
894.628	0.0062
895.158	0.00585
895.687	0.00805
896.216	0.00991
896.745	0.00721
897.275	0.00665
897.804	0.0071
898.333	0.00948
898.862	0.00888
899.391	0.00649
899.921	0.00745
900.45	0.00504
900.979	0.01116
901.508	0.00864
902.037	0.01114
902.566	0.00571
903.095	0.0082
903.624	0.01145
904.153	0.00766
904.682	0.00953
905.211	0.00749
905.74	0.00964
906.269	0.00887
906.798	0.00793
907.327	0.01143
907.856	0.00782
908.384	0.01082
908.913	0.01021
909.442	0.01246
909.971	0.01064
910.5	0.01265
911.028	0.0112
911.557	0.01191
912.086	0.01298
912.615	0.01243
913.143	0.01272
913.672	0.01251
914.201	0.0134
914.729	0.01389
915.258	0.01421
915.787	0.01233
916.315	0.01734
916.844	0.01468
917.372	0.01597
917.901	0.01501
918.429	0.0172
918.958	0.01656
919.486	0.01596
920.015	0.01681
920.543	0.01685
921.072	0.01757
921.6	0.01662
922.128	0.01701
922.657	0.01893
923.185	0.01836
923.713	0.01917
924.242	0.01829
924.77	0.01924
925.298	0.02009
925.827	0.02217
926.355	0.01976
926.883	0.02373
927.411	0.02074
927.939	0.02374
928.468	0.02369
928.996	0.024
929.524	0.02533
930.052	0.02542
930.58	0.02545
931.108	0.02576
931.636	0.02612
932.164	0.02902
932.692	0.02731
933.22	0.03141
933.748	0.02947
934.276	0.03205
934.804	0.03191
935.332	0.03337
935.86	0.03271
936.388	0.0341
936.916	0.03361
937.444	0.03607
937.972	0.03664
938.499	0.04056
939.027	0.03912
939.555	0.04144
940.083	0.04008
940.611	0.0431
941.138	0.0443
941.666	0.04615
942.194	0.04598
942.721	0.04871
943.249	0.04874
943.777	0.05168
944.304	0.05202
944.832	0.05357
945.359	0.05364
945.887	0.05812
946.415	0.05714
946.942	0.06192
947.47	0.06152
947.997	0.06473
948.525	0.06602
949.052	0.06936
949.58	0.06883
950.107	0.0742
950.634	0.07459
951.162	0.07811
951.689	0.07838
952.216	0.0842
952.744	0.08363
953.271	0.08974
953.798	0.08945
954.326	0.09533
954.853	0.09577
955.38	0.10125
955.907	0.10131
956.435	0.10775
956.962	0.10977
957.489	0.1151
958.016	0.11745
958.543	0.12305
959.07	0.12459
959.598	0.13244
960.125	0.13377
960.652	0.14031
961.179	0.14123
961.706	0.15025
962.233	0.15368
962.76	0.16151
963.287	0.16369
963.814	0.17201
964.341	0.17415
964.868	0.18393
965.394	0.18574
965.921	0.19786
966.448	0.19947
966.975	0.21242
967.502	0.2135
968.029	0.22499
968.556	0.22756
969.082	0.23862
969.609	0.24263
970.136	0.25877
970.663	0.26074
971.189	0.27736
971.716	0.27778
972.243	0.29567
972.769	0.2973
973.296	0.31557
973.822	0.31908
974.349	0.33754
974.876	0.34172
975.402	0.36224
975.929	0.36531
976.455	0.38625
976.982	0.39051
977.508	0.41265
978.035	0.41417
978.561	0.43702
979.088	0.44154
979.614	0.46514
980.14	0.46703
980.667	0.49327
981.193	0.49715
981.719	0.52367
982.246	0.52423
982.772	0.55284
983.298	0.55499
983.825	0.58289
984.351	0.58157
984.877	0.61245
985.403	0.61107
985.93	0.64116
986.456	0.63922
986.982	0.67425
987.508	0.67175
988.034	0.70358
988.56	0.69851
989.086	0.73109
989.612	0.728
990.138	0.7625
990.665	0.75622
991.191	0.78918
991.717	0.78396
992.243	0.81844
992.768	0.81148
993.294	0.8413
993.82	0.83241
994.346	0.86716
994.872	0.85614
995.398	0.89007
995.924	0.87495
996.45	0.90871
996.976	0.89265
997.501	0.92525
998.027	0.91145
998.553	0.94254
999.079	0.9214
999.604	0.9553
1000.13	0.93683
1000.656	0.96687
1001.181	0.94843
1001.707	0.97644
1002.233	0.95642
1002.758	0.98485
1003.284	0.96388
1003.809	0.99252
1004.335	0.97019
1004.861	0.99692
1005.386	0.97404
1005.912	0.99985
1006.437	0.96988
1006.963	0.99242
1007.488	0.96386
1008.013	0.9898
1008.539	0.96017
1009.064	0.9843
1009.59	0.95116
1010.115	0.97429
1010.64	0.94529
1011.166	0.96415
1011.691	0.93411
1012.216	0.95099
1012.742	0.92156
1013.267	0.93619
1013.792	0.9032
1014.317	0.91945
1014.843	0.8852
1015.368	0.89751
1015.893	0.86064
1016.418	0.87014
1016.943	0.83551
1017.468	0.84001
1017.993	0.80412
1018.518	0.81257
1019.043	0.77311
1019.569	0.77912
1020.094	0.74395
1020.619	0.75067
1021.144	0.71678
1021.668	0.7258
1022.193	0.69303
1022.718	0.69964
1023.243	0.66672
1023.768	0.6739
1024.293	0.64317
1024.818	0.64929
1025.343	0.61989
1025.868	0.62369
1026.392	0.59713
1026.917	0.60403
1027.442	0.5764
1027.967	0.58187
1028.491	0.55531
1029.016	0.56073
1029.541	0.53341
1030.065	0.53955
1030.59	0.51808
1031.115	0.52118
1031.639	0.49693
1032.164	0.50149
1032.689	0.47992
1033.213	0.48518
1033.738	0.4621
1034.262	0.46781
1034.787	0.44666
1035.311	0.45355
1035.836	0.43195
1036.36	0.43555
1036.885	0.41704
1037.409	0.42143
1037.933	0.403
1038.458	0.40898
1038.982	0.39065
1039.507	0.39637
1040.031	0.3783
1040.555	0.38305
1041.079	0.36716
1041.604	0.37346
1042.128	0.35716
1042.652	0.36196
1043.177	0.34608
1043.701	0.35059
1044.225	0.33417
1044.749	0.33884
1045.273	0.32283
1045.797	0.32771
1046.321	0.31393
1046.846	0.31873
1047.37	0.30289
1047.894	0.30901
1048.418	0.29669
1048.942	0.30192
1049.466	0.28916
1049.99	0.29353
1050.514	0.28113
1051.038	0.28659
1051.562	0.27276
1052.086	0.27859
1052.609	0.2656
1053.133	0.27145
1053.657	0.25878
1054.181	0.26576
1054.705	0.25429
1055.229	0.25908
1055.752	0.25006
1056.276	0.25605
1056.8	0.2452
1057.324	0.24991
1057.847	0.24215
1058.371	0.24695
1058.895	0.23765
1059.418	0.24276
1059.942	0.23379
1060.466	0.24013
1060.989	0.22995
1061.513	0.23491
1062.037	0.2283
1062.56	0.2318
1063.084	0.22358
1063.607	0.22891
1064.131	0.22145
1064.654	0.22728
1065.178	0.21983
1065.701	0.22604
1066.224	0.21881
1066.748	0.22544
1067.271	0.21671
1067.795	0.22212
1068.318	0.21515
1068.841	0.22175
1069.365	0.21465
1069.888	0.21996
1070.411	0.21282
1070.934	0.22002
1071.458	0.2117
1071.981	0.21677
1072.504	0.21192
1073.027	0.21815
1073.551	0.21076
1074.074	0.21705
1074.597	0.20968
1075.12	0.2163
1075.643	0.21042
1076.166	0.21612
1076.689	0.20911
1077.212	0.21652
1077.735	0.20977
1078.258	0.21622
1078.781	0.20857
1079.304	0.21773
1079.827	0.20983
1080.35	0.21758
1080.873	0.21055
1081.396	0.21846
1081.919	0.21066
1082.442	0.21812
1082.965	0.2116
1083.487	0.21796
1084.01	0.21288
1084.533	0.21924
1085.056	0.21417
1085.579	0.21959
1086.101	0.21334
1086.624	0.21977
1087.147	0.21606
1087.669	0.22228
1088.192	0.21565
1088.715	0.22395
1089.237	0.21811
1089.76	0.22507
1090.283	0.21903
1090.805	0.22698
1091.328	0.22128
1091.85	0.22986
1092.373	0.22257
1092.895	0.23092
1093.418	0.22655
1093.94	0.23568
1094.463	0.2301
1094.985	0.23754
1095.507	0.23145
1096.03	0.23897
1096.552	0.23348
1097.075	0.2426
1097.597	0.23726
1098.119	0.24724
1098.642	0.24017
1099.164	0.25073
1099.686	0.24407
1100.208	0.25532
1100.731	0.24732
1101.253	0.25788
1101.775	0.25132
1102.297	0.26207
1102.819	0.25572
1103.342	0.26505
1103.864	0.2592
1104.386	0.27103
1104.908	0.26574
1105.43	0.27549
1105.952	0.26982
1106.474	0.2817
1106.996	0.27404
1107.518	0.28348
1108.04	0.27768
1108.562	0.29064
1109.084	0.2826
1109.606	0.296
1110.128	0.28937
1110.65	0.30172
1111.172	0.29656
1111.693	0.30915
1112.215	0.30118
1112.737	0.31567
1113.259	0.30898
1113.781	0.322
1114.302	0.31315
1114.824	0.32792
1115.346	0.32036
1115.868	0.33605
1116.389	0.32797
1116.911	0.34304
1117.433	0.33444
1117.954	0.34872
1118.476	0.34202
1118.997	0.35791
1119.519	0.34834
1120.041	0.36481
1120.562	0.35633
1121.084	0.37231
1121.605	0.36494
1122.127	0.38318
1122.648	0.37239
1123.17	0.39144
1123.691	0.38107
1124.212	0.40066
1124.734	0.39123
1125.255	0.41033
1125.777	0.40072
1126.298	0.4198
1126.819	0.41209
1127.341	0.43225
1127.862	0.42515
1128.383	0.44631
1128.904	0.43719
1129.426	0.45956
1129.947	0.44878
1130.468	0.47242
1130.989	0.46338
1131.51	0.48442
1132.032	0.47218
1132.553	0.49568
1133.074	0.4831
1133.595	0.50626
1134.116	0.49388
1134.637	0.51943
1135.158	0.5085
1135.679	0.53491
1136.2	0.52378
1136.721	0.5526
1137.242	0.54046
1137.763	0.56984
1138.284	0.55873
1138.805	0.58584
1139.326	0.57448
1139.847	0.60527
1140.367	0.59186
1140.888	0.62479
1141.409	0.61075
1141.93	0.64458
1142.451	0.63024
1142.971	0.66417
1143.492	0.6487
1144.013	0.68242
1144.534	0.66546
1145.054	0.70174
1145.575	0.68643
1146.096	0.72438
1146.616	0.70693
1147.137	0.74161
1147.658	0.7257
1148.178	0.76139
1148.699	0.74472
1149.219	0.7835
1149.74	0.76521
1150.26	0.80165
1150.781	0.77939
1151.301	0.8209
1151.822	0.80095
1152.342	0.84408
1152.863	0.82193
1153.383	0.86247
1153.903	0.84007
1154.424	0.88327
1154.944	0.86061
1155.464	0.90048
1155.985	0.87688
1156.505	0.91688
1157.025	0.89023
1157.546	0.93194
1158.066	0.9051
1158.586	0.95028
1159.106	0.92231
1159.626	0.9634
1160.147	0.93555
1160.667	0.97852
1161.187	0.94914
1161.707	0.98905
1162.227	0.95607
1162.747	1.00029
1163.267	0.96881
1163.787	1.01391
1164.307	0.98019
1164.827	1.02398
1165.347	0.99083
1165.867	1.03396
1166.387	0.99964
1166.907	1.04413
1167.427	1.00301
1167.947	1.04382
1168.467	1.00588
1168.987	1.04551
1169.507	1.00838
1170.026	1.04946
1170.546	1.01011
1171.066	1.0505
1171.586	1.01105
1172.105	1.04676
1172.625	1.00457
1173.145	1.04109
1173.665	0.99998
1174.184	1.03831
1174.704	0.9971
1175.224	1.03473
1175.743	0.99121
1176.263	1.02607
1176.782	0.98446
1177.302	1.01918
1177.822	0.97391
1178.341	1.01085
1178.861	0.96831
1179.38	1.00381
1179.9	0.9545
1180.419	0.98686
1180.939	0.94669
1181.458	0.98072
1181.977	0.93961
1182.497	0.97025
1183.016	0.92546
1183.535	0.9568
1184.055	0.91383
1184.574	0.94354
1185.093	0.89896
1185.613	0.9316
1186.132	0.88686
1186.651	0.91388
1187.17	0.869
1187.69	0.89715
1188.209	0.85788
1188.728	0.88505
1189.247	0.84197
1189.766	0.86778
1190.285	0.82257
1190.805	0.84415
1191.324	0.80247
1191.843	0.8297
1192.362	0.78694
1192.881	0.80684
1193.4	0.76873
1193.919	0.78998
1194.438	0.75004
1194.957	0.77334
1195.476	0.73221
1195.995	0.7531
1196.513	0.71284
1197.032	0.73053
1197.551	0.69026
1198.07	0.71095
1198.589	0.67227
1199.108	0.69152
1199.627	0.6571
1200.145	0.6741
1200.664	0.63498
1201.183	0.6557
1201.702	0.61847
1202.22	0.63552
1202.739	0.59853
1203.258	0.61381
1203.776	0.58151
1204.295	0.59711
1204.813	0.56299
1205.332	0.57791
1205.851	0.54634
1206.369	0.56298
1206.888	0.53177
1207.406	0.54746
1207.925	0.51741
1208.443	0.53154
1208.962	0.50311
1209.48	0.51794
1209.999	0.48623
1210.517	0.49843
1211.035	0.47
1211.554	0.48393
1212.072	0.457
1212.591	0.47001
1213.109	0.44271
1213.627	0.45523
1214.145	0.42959
1214.664	0.4437
1215.182	0.41814
1215.7	0.43176
1216.218	0.40831
1216.737	0.42243
1217.255	0.39986
1217.773	0.41061
1218.291	0.38713
1218.809	0.39988
1219.327	0.37821
1219.845	0.38861
1220.363	0.36828
1220.882	0.38089
1221.4	0.35777
1221.918	0.36977
1222.436	0.34924
1222.954	0.36074
1223.472	0.34182
1223.989	0.35116
1224.507	0.33191
1225.025	0.3442
1225.543	0.32522
1226.061	0.33363
1226.579	0.31518
1227.097	0.32902
1227.615	0.30946
1228.132	0.32034
1228.65	0.30271
1229.168	0.3127
1229.686	0.296
1230.203	0.30387
1230.721	0.2897
1231.239	0.30085
1231.756	0.28427
1232.274	0.29592
1232.792	0.2788
1233.309	0.29006
1233.827	0.2731
1234.345	0.28359
1234.862	0.26887
1235.38	0.27787
1235.897	0.26315
1236.415	0.27346
1236.932	0.26062
1237.45	0.26929
1237.967	0.25622
1238.485	0.26443
1239.002	0.24901
1239.519	0.26022
1240.037	0.24506
1240.554	0.2548
1241.071	0.24108
1241.589	0.25013
1242.106	0.23753
1242.623	0.24654
1243.141	0.23426
1243.658	0.2454
1244.175	0.23267
1244.692	0.24047
1245.21	0.22696
1245.727	0.23664
1246.244	0.22433
1246.761	0.23079
1247.278	0.21781
1247.795	0.22725
1248.312	0.21515
1248.829	0.22378
1249.347	0.21119
1249.864	0.22115
1250.381	0.21053
1250.898	0.21798
1251.415	0.20734
1251.932	0.21439
1252.448	0.2054
1252.965	0.21289
1253.482	0.20203
1253.999	0.20966
1254.516	0.19775
1255.033	0.20605
1255.55	0.19619
1256.067	0.20305
1256.583	0.19081
1257.1	0.19921
1257.617	0.18886
1258.134	0.19589
1258.65	0.18613
1259.167	0.19531
1259.684	0.18528
1260.201	0.19348
1260.717	0.18227
1261.234	0.19225
1261.75	0.18127
1262.267	0.18946
1262.784	0.17883
1263.3	0.18709
1263.817	0.17819
1264.333	0.18598
1264.85	0.17519
1265.366	0.18088
1265.883	0.17285
1266.399	0.17945
1266.916	0.16975
1267.432	0.18068
1267.949	0.16968
1268.465	0.17713
1268.981	0.16766
1269.498	0.17511
1270.014	0.1672
1270.53	0.17515
1271.047	0.1654
1271.563	0.17276
1272.079	0.16443
1272.595	0.17223
1273.112	0.16362
1273.628	0.16955
1274.144	0.16157
1274.66	0.17006
1275.176	0.15868
1275.692	0.16717
1276.209	0.15933
1276.725	0.16708
1277.241	0.15814
1277.757	0.16547
1278.273	0.15677
1278.789	0.1626
1279.305	0.15474
1279.821	0.16163
1280.337	0.15335
1280.853	0.16074
1281.369	0.1522
1281.885	0.15804
1282.401	0.14986
1282.916	0.15761
1283.432	0.14915
1283.948	0.15584
1284.464	0.14822
1284.98	0.15575
1285.496	0.14692
1286.011	0.15519
1286.527	0.14654
1287.043	0.15319
1287.559	0.1461
1288.074	0.15072
1288.59	0.14374
1289.106	0.14955
1289.621	0.14307
1290.137	0.15034
1290.652	0.1413
1291.168	0.14809
1291.684	0.14107
1292.199	0.14712
1292.715	0.13959
1293.23	0.1461
1293.746	0.13699
1294.261	0.14529
1294.777	0.13848
1295.292	0.14325
1295.808	0.13725
1296.323	0.14259
1296.838	0.13541
1297.354	0.14211
1297.869	0.13566
1298.384	0.14172
1298.9	0.13445
1299.415	0.14001
1299.93	0.13255
1300.446	0.13755
1300.961	0.13159
1301.476	0.13705
1301.991	0.13026
1302.506	0.1363
1303.022	0.12857
1303.537	0.13399
1304.052	0.12812
1304.567	0.13594
1305.082	0.12865
1305.597	0.13393
1306.112	0.12617
1306.627	0.13332
1307.142	0.1265
1307.657	0.13233
1308.172	0.12464
1308.687	0.13156
1309.202	0.12371
1309.717	0.13053
1310.232	0.12448
1310.747	0.12856
1311.262	0.12337
1311.777	0.12709
1312.292	0.1226
1312.807	0.12547
1313.321	0.12025
1313.836	0.12418
1314.351	0.12037
1314.866	0.12535
1315.38	0.11991
1315.895	0.12606
1316.41	0.11909
1316.925	0.12443
1317.439	0.11793
1317.954	0.12328
1318.468	0.11773
1318.983	0.12314
1319.498	0.11714
1320.012	0.12284
1320.527	0.11453
1321.041	0.1202
1321.556	0.11455
1322.07	0.11937
1322.585	0.11439
1323.099	0.12074
1323.614	0.11653
1324.128	0.12143
1324.643	0.11377
1325.157	0.12134
1325.671	0.11367
1326.186	0.11941
1326.7	0.11475
1327.214	0.11855
1327.729	0.11272
1328.243	0.11804
1328.757	0.11279
1329.272	0.11685
1329.786	0.11105
1330.3	0.11782
1330.814	0.11217
1331.328	0.11526
1331.843	0.11203
1332.357	0.1155
1332.871	0.11169
1333.385	0.11748
1333.899	0.11226
1334.413	0.11497
1334.927	0.11133
1335.441	0.11442
1335.955	0.11003
1336.469	0.11469
1336.983	0.10698
1337.497	0.11294
1338.011	0.10908
1338.525	0.11305
1339.039	0.10752
1339.553	0.11461
1340.067	0.11053
1340.58	0.11599
1341.094	0.10924
1341.608	0.11426
1342.122	0.10931
1342.636	0.11552
1343.149	0.10921
1343.663	0.11431
1344.177	0.10831
1344.691	0.1128
1345.204	0.1073
1345.718	0.1126
1346.232	0.10747
1346.745	0.11207
1347.259	0.10416
1347.773	0.11096
1348.286	0.10441
1348.8	0.10956
1349.313	0.10346
1349.827	0.10995
1350.34	0.10514
1350.854	0.11061
1351.367	0.10523
1351.881	0.1106
1352.394	0.10585
1352.908	0.11076
1353.421	0.10455
1353.934	0.11069
1354.448	0.10395
1354.961	0.11125
1355.474	0.10475
1355.988	0.11006
1356.501	0.10556
1357.014	0.11108
1357.528	0.10523
1358.041	0.1105
1358.554	0.10389
1359.067	0.10779
1359.58	0.10085
1360.094	0.10591
1360.607	0.10095
1361.12	0.10432
1361.633	0.09941
1362.146	0.10521
1362.659	0.10128
1363.172	0.10623
1363.685	0.1018
1364.198	0.10649
1364.711	0.10224
1365.224	0.1067
1365.737	0.1021
1366.25	0.10628
1366.763	0.10145
1367.276	0.10576
1367.789	0.10002
1368.302	0.10446
1368.815	0.0984
1369.327	0.10267
1369.84	0.09689
1370.353	0.10232
1370.866	0.09732
1371.379	0.10297
1371.891	0.09608
1372.404	0.10098
1372.917	0.09494
1373.429	0.10122
1373.942	0.09447
1374.455	0.09975
1374.967	0.0955
1375.48	0.10066
1375.993	0.09609
1376.505	0.09934
1377.018	0.09377
1377.53	0.09783
1378.043	0.09396
1378.555	0.09794
1379.068	0.09264
1379.58	0.09796
1380.093	0.09335
1380.605	0.09609
1381.118	0.09215
1381.63	0.09734
1382.143	0.09077
1382.655	0.09458
1383.167	0.09016
1383.68	0.09424
1384.192	0.09176
1384.704	0.09599
1385.216	0.09204
1385.729	0.09627
1386.241	0.09066
1386.753	0.09376
1387.265	0.08882
1387.778	0.09204
1388.29	0.08901
1388.802	0.09412
1389.314	0.09059
1389.826	0.09443
1390.338	0.08776
1390.85	0.09154
1391.362	0.08628
1391.874	0.09006
1392.386	0.08533
1392.898	0.08878
1393.41	0.08479
1393.922	0.08795
1394.434	0.08339
1394.946	0.08706
1395.458	0.08191
1395.97	0.08568
1396.482	0.07999
1396.994	0.08408
1397.506	0.08082
1398.018	0.08561
1398.529	0.07967
1399.041	0.08289
1399.553	0.07866
1400.065	0.08368
1400.576	0.08094
1401.088	0.08588
1401.6	0.08265
1402.112	0.08894
1402.623	0.08434
1403.135	0.08985
1403.646	0.08607
1404.158	0.09106
1404.67	0.08664
1405.181	0.09454
1405.693	0.08832
1406.204	0.09374
1406.716	0.08972
1407.227	0.09467
1407.739	0.08892
1408.25	0.09472
1408.762	0.09038
1409.273	0.09402
1409.785	0.08934
1410.296	0.09445
1410.807	0.08903
1411.319	0.09209
1411.83	0.08935
1412.341	0.09156
1412.853	0.08627
1413.364	0.09015
1413.875	0.08734
