# Supplementary material for: Circular dichroism of quantum defects in carbon nanotubes created by photocatalytic oxygen functionalization
Source: Nat Commun. 2025 Jun 2;16:5107. doi: 10.1038/s41467-025-60342-y (PMC12130195; doi:10.1038/s41467-025-60342-y)
Supplement: Supplementary file 6 — Source Data [file 41467_2025_60342_MOESM6_ESM.zip › Raw data Manuscript and SI/Figure_4a.txt]

Wavelength (nm)	(6,5) pristine CD	(11,-5) pristine CD	(6,5) pristine Abs	(11,-5) pristine Abs
800	-3.45113	1.30883	0.0916	0.07367
799.5	-3.5118	1.5819	0.09184	0.07394
799	-3.74586	1.60156	0.09229	0.07438
798.5	-3.85334	1.20836	0.09275	0.07482
798	-3.8339	1.38921	0.09282	0.07503
797.5	-3.8016	1.39034	0.09279	0.07495
797	-3.47664	1.66383	0.09266	0.075
796.5	-3.85787	1.6215	0.0922	0.07442
796	-3.49035	1.81775	0.09133	0.07347
795.5	-3.47062	1.68526	0.09043	0.07261
795	-3.6315	1.51388	0.08914	0.07157
794.5	-3.34839	1.56471	0.08771	0.07045
794	-3.38541	1.75335	0.08614	0.06904
793.5	-3.20121	1.83252	0.08475	0.06761
793	-2.92086	1.56461	0.08353	0.06655
792.5	-2.7766	1.44149	0.0828	0.06596
792	-2.57108	1.50456	0.08277	0.06607
791.5	-2.34151	1.86692	0.08342	0.06666
791	-2.31598	1.67581	0.08424	0.0675
790.5	-2.36128	1.83445	0.08505	0.06831
790	-2.02698	1.81451	0.08599	0.06898
789.5	-2.10456	1.68661	0.0869	0.06994
789	-1.96471	1.70699	0.08779	0.07056
788.5	-1.98457	1.7302	0.08866	0.07131
788	-2.37152	1.43113	0.08948	0.07186
787.5	-2.5308	0.99701	0.09027	0.07263
787	-2.68403	1.08023	0.09072	0.07285
786.5	-3.17301	1.25393	0.09088	0.07303
786	-3.07992	1.46402	0.0905	0.07273
785.5	-3.13546	1.58926	0.08933	0.07171
785	-3.32147	1.1443	0.0878	0.0703
784.5	-3.30334	1.31331	0.08643	0.06898
784	-3.51479	1.39006	0.0855	0.06783
783.5	-3.87691	1.17464	0.0845	0.0671
783	-3.96004	1.53117	0.0839	0.0665
782.5	-4.08878	1.64604	0.08373	0.06627
782	-3.75623	1.77771	0.0834	0.06593
781.5	-3.42269	1.91273	0.08351	0.06603
781	-3.50668	2.12883	0.08349	0.06624
780.5	-3.33656	2.14824	0.08321	0.06594
780	-3.30008	1.85535	0.08284	0.06576
779.5	-3.01737	2.03099	0.08262	0.0656
779	-2.99925	2.07092	0.0824	0.06543
778.5	-2.9351	1.93954	0.08199	0.06548
778	-2.83198	1.76591	0.08123	0.0656
777.5	-2.65729	1.58086	0.08066	0.06549
777	-2.39841	1.49922	0.08007	0.06505
776.5	-2.30964	1.58962	0.07961	0.06484
776	-2.48896	1.13551	0.07905	0.06465
775.5	-2.31431	1.21947	0.07846	0.06434
775	-2.35833	1.16482	0.07803	0.06397
774.5	-2.14808	1.19011	0.07756	0.06372
774	-2.09335	1.13488	0.07721	0.06379
773.5	-2.10773	0.85376	0.07667	0.06345
773	-2.17809	0.6733	0.07629	0.06327
772.5	-2.34911	0.74165	0.07573	0.06284
772	-2.4914	0.70482	0.07496	0.06196
771.5	-2.33263	0.94622	0.07422	0.06098
771	-2.23478	0.94577	0.07318	0.0599
770.5	-2.10362	1.26436	0.07181	0.05886
770	-2.36694	1.06759	0.07007	0.05736
769.5	-2.28841	1.30289	0.06763	0.05497
769	-2.60199	1.18595	0.06503	0.05276
768.5	-2.64505	1.13296	0.06285	0.05094
768	-2.44362	1.11678	0.06108	0.04946
767.5	-2.53237	0.78933	0.06054	0.04885
767	-2.44219	0.93184	0.06137	0.04951
766.5	-2.37587	1.11317	0.06362	0.0513
766	-2.32556	1.08676	0.06666	0.05409
765.5	-2.14928	1.08395	0.06989	0.05678
765	-2.15722	1.09065	0.07267	0.05925
764.5	-2.35205	0.90342	0.07508	0.0613
764	-2.40013	0.89092	0.07686	0.06314
763.5	-2.24447	0.99086	0.07886	0.06476
763	-2.22137	0.99872	0.08138	0.06702
762.5	-1.98046	1.03982	0.08452	0.06976
762	-1.9448	1.12938	0.0875	0.07241
761.5	-1.8704	1.17009	0.08997	0.07436
761	-1.54492	1.47365	0.0912	0.07568
760.5	-1.45036	1.35224	0.09095	0.07567
760	-1.37663	1.40876	0.08894	0.07411
759.5	-1.70202	1.2072	0.08603	0.07147
759	-1.83796	1.18249	0.08271	0.06858
758.5	-1.62502	1.30574	0.08031	0.06629
758	-1.50378	1.31495	0.07875	0.06496
757.5	-1.59843	1.23716	0.07794	0.06414
757	-1.47266	1.09889	0.07726	0.06356
756.5	-1.63528	0.90047	0.0766	0.06285
756	-1.7078	0.72504	0.07616	0.0623
755.5	-1.64223	0.84045	0.0758	0.06193
755	-1.84127	0.75045	0.07568	0.0618
754.5	-2.05083	0.50096	0.07561	0.06162
754	-2.31736	0.54533	0.07553	0.06134
753.5	-2.44766	0.3392	0.07559	0.06133
753	-2.2194	0.56617	0.07557	0.06124
752.5	-1.87421	0.48306	0.07559	0.06143
752	-2.02425	0.59299	0.07581	0.06165
751.5	-1.88097	0.38188	0.07593	0.0617
751	-1.76494	0.45958	0.07617	0.06191
750.5	-1.7755	0.54294	0.07633	0.06211
750	-1.72556	0.51268	0.07667	0.06231
749.5	-1.5383	0.65366	0.0767	0.06238
749	-1.66995	0.47356	0.0766	0.06239
748.5	-1.77962	0.46386	0.07657	0.06217
748	-1.64186	0.55483	0.07622	0.06193
747.5	-1.51608	0.64332	0.07592	0.0619
747	-1.35689	0.89589	0.0756	0.06163
746.5	-1.49736	0.86873	0.07524	0.06125
746	-1.61196	1.0036	0.07509	0.06093
745.5	-1.51126	0.96408	0.07471	0.06052
745	-1.50411	1.17541	0.07451	0.06029
744.5	-1.64444	1.06928	0.0743	0.06014
744	-1.74115	0.96251	0.07404	0.05979
743.5	-1.78961	1.11508	0.07395	0.05982
743	-1.7818	1.13136	0.07389	0.05974
742.5	-1.84535	1.19805	0.07408	0.05993
742	-1.60415	1.30676	0.07392	0.05976
741.5	-1.42613	1.47316	0.07389	0.05972
741	-1.30581	1.43803	0.07427	0.05996
740.5	-1.4354	1.38732	0.07436	0.06011
740	-1.44094	1.30422	0.07442	0.0604
739.5	-1.2787	1.3236	0.0744	0.06039
739	-1.35333	1.38241	0.07436	0.06025
738.5	-1.44261	1.25818	0.07406	0.05988
738	-1.41353	1.31392	0.07366	0.05919
737.5	-1.33903	1.41666	0.07335	0.05878
737	-1.38532	1.27033	0.07272	0.05829
736.5	-1.33797	1.28428	0.07237	0.05789
736	-1.35541	1.36267	0.07238	0.05763
735.5	-1.32257	1.30691	0.07253	0.05773
735	-1.5975	1.1646	0.07263	0.05772
734.5	-1.52607	1.20634	0.07271	0.05777
734	-1.35096	1.42494	0.07321	0.05814
733.5	-1.42324	1.19464	0.07348	0.05824
733	-1.46393	1.20518	0.07378	0.05861
732.5	-1.39082	1.07729	0.07425	0.05926
732	-1.4652	1.13099	0.07454	0.05979
731.5	-1.27768	1.09677	0.07506	0.06043
731	-1.41666	0.97866	0.07577	0.06103
730.5	-1.50762	0.67341	0.07645	0.06149
730	-1.41941	0.68355	0.07672	0.06196
729.5	-1.35798	0.83216	0.07678	0.06218
729	-1.31792	0.72894	0.07669	0.06209
728.5	-1.19437	0.75098	0.07669	0.06224
728	-1.12969	0.92205	0.07653	0.06214
727.5	-1.06715	0.92977	0.07623	0.06197
727	-1.14036	0.90418	0.07586	0.06154
726.5	-1.21357	0.73189	0.07558	0.06105
726	-1.01346	0.95642	0.0752	0.06064
725.5	-1.08698	0.92911	0.07504	0.06065
725	-1.14891	0.92691	0.07475	0.06026
724.5	-1.08901	0.97386	0.07419	0.06009
724	-1.05579	1.23659	0.07393	0.05996
723.5	-1.04292	1.20009	0.07354	0.05954
723	-1.04653	0.94554	0.07337	0.05945
722.5	-1.07156	1.02589	0.07321	0.05934
722	-1.18038	1.02148	0.07286	0.05888
721.5	-1.20011	0.72937	0.07257	0.05861
721	-1.16678	0.7088	0.07249	0.05849
720.5	-1.12096	0.89309	0.07243	0.05852
720	-1.24884	0.75184	0.07228	0.05861
719.5	-1.52581	0.6129	0.07231	0.05859
719	-1.44238	0.643	0.07227	0.05865
718.5	-1.39718	0.76372	0.07205	0.05859
718	-1.33162	0.76846	0.07231	0.05884
717.5	-1.42533	0.71069	0.0724	0.05898
717	-1.56514	0.73776	0.07237	0.05913
716.5	-1.64676	0.81537	0.07227	0.05912
716	-1.61679	0.83934	0.07232	0.05926
715.5	-1.78024	0.72563	0.0724	0.05929
715	-1.72686	0.84286	0.07235	0.05936
714.5	-1.89911	0.84873	0.07233	0.05908
714	-2.14528	0.71738	0.07251	0.0594
713.5	-2.0747	0.91159	0.07267	0.05934
713	-1.99979	1.07108	0.07279	0.05963
712.5	-1.97533	1.00003	0.0728	0.05982
712	-2.03185	0.8202	0.07294	0.06016
711.5	-2.15695	0.86006	0.07314	0.06023
711	-2.11255	0.79576	0.073	0.06009
710.5	-2.03147	0.6899	0.07303	0.06003
710	-1.96119	0.68077	0.07306	0.05993
709.5	-1.92409	0.67906	0.07327	0.05989
709	-1.86245	0.59468	0.07318	0.0599
708.5	-1.72119	0.49284	0.07334	0.05983
708	-1.82366	0.36076	0.07338	0.0601
707.5	-1.55207	0.49704	0.07308	0.06008
707	-1.30102	0.58441	0.07316	0.0603
706.5	-1.28613	0.62581	0.07313	0.06021
706	-1.23812	0.74264	0.07287	0.05999
705.5	-1.48323	0.69943	0.0727	0.05951
705	-1.50654	0.74025	0.0723	0.05931
704.5	-1.40784	0.79955	0.07207	0.05925
704	-1.30465	0.81933	0.07189	0.05901
703.5	-1.29492	0.84787	0.07165	0.05888
703	-1.41162	0.88711	0.07122	0.05868
702.5	-1.49231	0.95637	0.07128	0.05871
702	-1.56707	1.0451	0.07084	0.05845
701.5	-1.3923	1.26438	0.07055	0.05829
701	-1.46288	1.31715	0.07045	0.05811
700.5	-1.77157	1.28176	0.07024	0.05778
700	-1.59865	1.40679	0.07003	0.05765
699.5	-1.58568	1.4249	0.07018	0.05768
699	-1.56872	1.48268	0.07016	0.0577
698.5	-1.60389	1.54637	0.07014	0.05773
698	-1.53112	1.62557	0.07029	0.05791
697.5	-1.54766	1.88799	0.07025	0.05795
697	-1.64114	1.98446	0.07013	0.05784
696.5	-1.57919	1.97412	0.07027	0.0579
696	-1.67458	2.18075	0.07027	0.05794
695.5	-1.78659	2.00707	0.07033	0.05809
695	-1.78359	2.03641	0.07055	0.05822
694.5	-1.96465	1.96423	0.07043	0.0582
694	-1.97149	1.93258	0.07029	0.05831
693.5	-2.13993	1.85462	0.07019	0.05811
693	-2.08335	1.92188	0.0702	0.05816
692.5	-1.98248	2.0797	0.07006	0.05828
692	-2.14578	1.91015	0.07007	0.05832
691.5	-2.41137	1.80049	0.07018	0.05819
691	-2.65562	1.77455	0.07023	0.05836
690.5	-2.77056	1.64452	0.07082	0.05888
690	-2.81342	1.65729	0.07085	0.0589
689.5	-2.79296	1.62755	0.07089	0.05907
689	-2.71685	1.83229	0.07115	0.05905
688.5	-2.91589	1.89956	0.07124	0.05929
688	-2.84593	2.0816	0.07156	0.05962
687.5	-2.87104	1.92856	0.07192	0.05968
687	-2.93379	2.0053	0.0722	0.05994
686.5	-2.87935	2.0787	0.07251	0.06025
686	-2.85207	2.05363	0.07257	0.06022
685.5	-2.90845	2.18126	0.07309	0.06062
685	-2.7667	2.34994	0.07352	0.06099
684.5	-2.89391	2.36609	0.07374	0.0611
684	-2.88907	2.44814	0.07408	0.06122
683.5	-2.94991	2.57008	0.07421	0.06139
683	-3.05584	2.67023	0.07454	0.0618
682.5	-3.16118	2.57537	0.07442	0.06192
682	-3.20617	2.63277	0.07469	0.06186
681.5	-3.19417	2.8832	0.07496	0.0621
681	-3.1462	3.06198	0.07506	0.0624
680.5	-3.36633	3.06574	0.07518	0.06262
680	-3.42908	3.28317	0.07552	0.06273
679.5	-3.47139	3.32276	0.07585	0.06281
679	-3.51222	3.42767	0.07595	0.06277
678.5	-3.66827	3.67	0.07586	0.06285
678	-3.68444	3.6742	0.07594	0.06277
677.5	-3.77187	3.85056	0.0761	0.06292
677	-3.93144	3.64628	0.07634	0.06307
676.5	-3.9903	3.86505	0.07669	0.06342
676	-4.09484	3.93684	0.07705	0.06358
675.5	-4.26097	3.95031	0.07726	0.06365
675	-4.36303	4.02742	0.07757	0.06394
674.5	-4.35871	4.25702	0.07792	0.06423
674	-4.42848	4.40205	0.07827	0.06436
673.5	-4.68739	4.42282	0.07849	0.06457
673	-4.87827	4.56152	0.07856	0.06476
672.5	-4.99333	4.86241	0.07894	0.06515
672	-5.07801	4.98227	0.07946	0.06548
671.5	-5.29064	5.13335	0.07977	0.06578
671	-5.41378	5.20675	0.08008	0.06601
670.5	-5.76425	5.40481	0.08042	0.06618
670	-5.922	5.67771	0.08072	0.06644
669.5	-6.01236	5.937	0.08114	0.06661
669	-6.2818	6.27092	0.08165	0.06712
668.5	-6.39182	6.55958	0.08211	0.06736
668	-6.61929	6.8491	0.08252	0.06752
667.5	-6.86245	6.94043	0.0828	0.06772
667	-7.03779	7.06509	0.08329	0.06825
666.5	-7.24935	7.3882	0.08398	0.06852
666	-7.45663	7.5313	0.08441	0.06874
665.5	-7.71368	7.55937	0.08472	0.0689
665	-7.85191	7.9271	0.08494	0.06909
664.5	-8.04876	8.20991	0.08531	0.06951
664	-8.17983	8.59281	0.08568	0.06982
663.5	-8.51509	8.6772	0.0862	0.07035
663	-9.0479	8.78323	0.08659	0.07074
662.5	-9.4353	8.94091	0.08703	0.07103
662	-9.83175	9.04176	0.0873	0.07141
661.5	-10.1169	9.28795	0.08782	0.07206
661	-10.3584	9.6736	0.08845	0.0727
660.5	-10.647	10.1535	0.08887	0.07313
660	-10.8563	10.3285	0.08925	0.07362
659.5	-11.2214	10.5681	0.0898	0.07422
659	-11.5463	10.8198	0.09032	0.0748
658.5	-11.9866	11.1173	0.09087	0.07528
658	-12.2619	11.3085	0.09141	0.07582
657.5	-12.7795	11.3907	0.09189	0.07598
657	-13.0768	11.7424	0.09245	0.07652
656.5	-13.3024	11.9825	0.09299	0.07704
656	-13.3565	12.4527	0.09347	0.07747
655.5	-13.6437	12.7613	0.0943	0.07802
655	-14.0926	13.0509	0.09506	0.0785
654.5	-14.4404	13.1831	0.09557	0.07912
654	-14.827	13.4688	0.09617	0.07955
653.5	-15.1855	13.697	0.09674	0.07994
653	-15.6342	14.1321	0.09717	0.08003
652.5	-16.0947	14.4681	0.09786	0.0806
652	-16.2615	14.9261	0.09853	0.08111
651.5	-16.5272	15.1769	0.09924	0.08154
651	-16.687	15.6314	0.09998	0.08226
650.5	-16.9081	15.8883	0.10068	0.08303
650	-17.2585	15.9136	0.10136	0.08357
649.5	-17.5006	15.9609	0.10172	0.08382
649	-17.5842	16.1482	0.10229	0.08428
648.5	-17.5471	16.239	0.10265	0.08448
648	-17.4999	16.35	0.10326	0.08491
647.5	-17.4373	16.2953	0.10389	0.08546
647	-17.2998	16.227	0.10433	0.08578
646.5	-16.8804	16.0732	0.10473	0.08621
646	-16.5467	15.8686	0.10527	0.08639
645.5	-16.1155	15.4102	0.10548	0.08668
645	-15.528	15.3195	0.10578	0.08698
644.5	-14.9721	14.8788	0.10602	0.08694
644	-14.2432	14.4713	0.10623	0.08702
643.5	-13.5821	14.1257	0.10636	0.08701
643	-12.8367	13.7115	0.10665	0.08739
642.5	-12.1738	13.0381	0.10665	0.08747
642	-11.4831	12.2912	0.10674	0.08768
641.5	-10.6561	11.6378	0.10655	0.08758
641	-10.0553	10.7099	0.10644	0.08776
640.5	-9.15337	10.1416	0.10614	0.08784
640	-8.55082	9.22277	0.10588	0.08769
639.5	-7.87452	8.53295	0.10543	0.0878
639	-7.24704	7.83967	0.10521	0.08778
638.5	-6.79947	7.14983	0.10482	0.08737
638	-6.29709	6.50167	0.10436	0.08716
637.5	-5.83302	5.96013	0.10383	0.08676
637	-5.36672	5.43135	0.10336	0.0863
636.5	-4.90091	4.80571	0.10299	0.08587
636	-4.73376	4.27356	0.10254	0.08555
635.5	-4.43853	3.98914	0.10199	0.08498
635	-4.2849	3.78606	0.10166	0.08458
634.5	-3.96918	3.6965	0.10112	0.08402
634	-3.93966	3.46283	0.10078	0.08372
633.5	-3.79033	3.41499	0.10044	0.08359
633	-3.79627	3.40433	0.10026	0.08338
632.5	-3.82087	3.42951	0.10027	0.08316
632	-3.79144	3.36822	0.1001	0.08306
631.5	-3.80772	3.4743	0.09983	0.08297
631	-3.93783	3.43292	0.09981	0.08315
630.5	-3.93152	3.52649	0.09995	0.08331
630	-3.89834	3.75966	0.09964	0.08321
629.5	-3.72355	4.08122	0.09948	0.0832
629	-3.89143	4.06171	0.0997	0.08351
628.5	-3.811	4.02324	0.09979	0.0837
628	-3.95893	4.08599	0.10008	0.08393
627.5	-4.09767	4.14933	0.10041	0.08414
627	-4.11472	4.22507	0.10087	0.08453
626.5	-4.12266	4.13981	0.10125	0.08484
626	-4.2293	4.21196	0.10131	0.08505
625.5	-4.17504	4.23665	0.10183	0.08537
625	-4.32143	4.14905	0.10247	0.08578
624.5	-4.35282	4.16679	0.10283	0.08623
624	-4.50766	4.21089	0.10325	0.08663
623.5	-4.6284	4.19627	0.10392	0.08715
623	-4.77007	4.04503	0.10457	0.08766
622.5	-4.77578	3.97661	0.10516	0.08827
622	-5.0381	3.89392	0.10579	0.08882
621.5	-4.94903	3.86567	0.10626	0.08929
621	-4.93216	3.7155	0.10695	0.08987
620.5	-4.87441	3.68926	0.10742	0.09022
620	-4.83351	3.65199	0.10798	0.09079
619.5	-4.72243	3.55433	0.10861	0.09136
619	-4.56686	3.55487	0.10927	0.09188
618.5	-4.57159	3.62001	0.10979	0.0925
618	-4.51788	3.52556	0.11043	0.093
617.5	-4.39621	3.47445	0.11117	0.0938
617	-4.40686	3.16864	0.11194	0.09453
616.5	-4.25855	3.13156	0.1126	0.09532
616	-4.06203	3.0454	0.1134	0.09608
615.5	-3.94231	3.01681	0.11413	0.09655
615	-3.71638	2.85683	0.11488	0.0973
614.5	-3.83902	2.68276	0.11594	0.0982
614	-3.63546	2.65124	0.11683	0.0991
613.5	-3.4622	2.6065	0.11802	0.10018
613	-3.3776	2.40655	0.11881	0.10072
612.5	-3.32915	2.13224	0.11966	0.10166
612	-3.19698	1.87637	0.12077	0.1027
611.5	-2.86455	1.61002	0.12216	0.10373
611	-2.64163	1.27778	0.12335	0.10456
610.5	-2.23513	1.11774	0.1246	0.10567
610	-2.13631	0.8508	0.12582	0.10675
609.5	-1.83382	0.66434	0.12703	0.10756
609	-1.49058	0.28191	0.12822	0.10844
608.5	-1.25764	0.03038	0.12969	0.10969
608	-0.80201	-0.13586	0.13087	0.11085
607.5	-0.42533	-0.2437	0.13216	0.11181
607	0.02444	-0.49195	0.13346	0.11291
606.5	0.42928	-0.71453	0.13508	0.11451
606	0.60988	-0.97648	0.13645	0.11589
605.5	1.01762	-1.2851	0.13793	0.11713
605	1.05957	-1.56181	0.13926	0.11846
604.5	1.47903	-1.66062	0.14067	0.11997
604	1.62313	-1.99962	0.14235	0.12115
603.5	2.1141	-2.21515	0.14422	0.12288
603	2.36479	-2.50776	0.1458	0.1243
602.5	2.57144	-2.85799	0.14792	0.12641
602	2.89731	-3.01226	0.14978	0.12807
601.5	3.12598	-3.39151	0.15179	0.12979
601	3.25558	-3.96081	0.15376	0.13172
600.5	3.38879	-4.31086	0.15592	0.13373
600	3.60781	-4.65018	0.1582	0.13574
599.5	4.04043	-5.02406	0.16095	0.13778
599	4.40997	-5.19568	0.16365	0.1403
598.5	4.75649	-5.4594	0.16624	0.14265
598	5.10988	-5.75109	0.16924	0.1451
597.5	5.47539	-6.02889	0.17217	0.14775
597	5.62702	-6.3606	0.17497	0.15005
596.5	5.9408	-6.78693	0.1786	0.15317
596	6.32819	-6.93431	0.18188	0.15597
595.5	6.7626	-7.23039	0.18522	0.15912
595	7.01757	-7.38096	0.18884	0.16219
594.5	7.44193	-7.6216	0.1929	0.16589
594	7.76934	-7.97228	0.19697	0.16929
593.5	8.04583	-8.3688	0.20076	0.17266
593	8.21461	-8.76184	0.20506	0.17625
592.5	8.69694	-9.15253	0.20909	0.18008
592	9.16703	-9.4338	0.2136	0.18412
591.5	9.59014	-9.9193	0.21805	0.18837
591	9.98926	-10.3607	0.22263	0.19255
590.5	10.6109	-10.8476	0.2276	0.1971
590	11.0443	-11.3645	0.23234	0.20145
589.5	11.6473	-11.7888	0.2372	0.2059
589	11.9913	-12.3586	0.24252	0.2105
588.5	12.5637	-13.0743	0.24781	0.2152
588	13.1224	-13.6088	0.25329	0.21989
587.5	13.7367	-14.1091	0.2587	0.22497
587	14.3464	-14.684	0.26436	0.22996
586.5	14.9758	-15.2066	0.27036	0.23522
586	15.5931	-15.7897	0.2766	0.24062
585.5	16.2068	-16.5204	0.28276	0.24571
585	16.8817	-17.2238	0.28904	0.25116
584.5	17.6074	-17.8125	0.29584	0.25693
584	18.2618	-18.519	0.30248	0.26261
583.5	18.9674	-19.1776	0.3098	0.26904
583	19.6095	-19.9704	0.31726	0.27538
582.5	20.5022	-20.7536	0.32472	0.28168
582	21.4603	-21.4558	0.33286	0.28875
581.5	22.1776	-22.4522	0.34102	0.29555
581	23.1665	-23.3291	0.34961	0.30247
580.5	24.0945	-24.2634	0.35859	0.31005
580	25.1685	-25.2172	0.36725	0.31717
579.5	26.1734	-26.3433	0.37649	0.32487
579	27.1345	-27.2924	0.3858	0.33283
578.5	28.2263	-28.1972	0.39578	0.34109
578	29.2385	-29.3395	0.40556	0.34896
577.5	30.4187	-30.2791	0.4161	0.35747
577	31.5382	-31.3362	0.42611	0.36532
576.5	32.728	-32.338	0.43588	0.37301
576	33.9741	-33.3936	0.44636	0.38126
575.5	34.8298	-34.347	0.45588	0.3885
575	35.8699	-35.173	0.46502	0.39538
574.5	36.7139	-36.0774	0.47395	0.40208
574	37.675	-36.8089	0.48215	0.40808
573.5	38.563	-37.4393	0.48986	0.41365
573	39.264	-37.9466	0.49665	0.41822
572.5	39.896	-38.5746	0.50282	0.42205
572	40.2919	-38.9721	0.50741	0.4247
571.5	40.6432	-39.1354	0.51074	0.42633
571	40.9613	-39.2132	0.51289	0.42689
570.5	41.0391	-39.1117	0.51344	0.42628
570	40.9434	-38.7743	0.51265	0.42424
569.5	40.5372	-38.2587	0.51031	0.42096
569	40.3163	-37.7509	0.50649	0.4167
568.5	39.8677	-37.0581	0.50117	0.41119
568	39.0166	-36.2998	0.49434	0.40462
567.5	38.2321	-35.4746	0.48685	0.39748
567	37.1256	-34.4525	0.47789	0.38926
566.5	36.1578	-33.3276	0.46766	0.38011
566	34.9112	-32.166	0.45669	0.37032
565.5	33.8926	-30.9634	0.44496	0.36013
565	32.5747	-29.8641	0.43307	0.35001
564.5	31.1657	-28.7064	0.42112	0.3397
564	29.7306	-27.457	0.40826	0.32873
563.5	28.3293	-26.3356	0.39551	0.31834
563	27.0613	-25.252	0.38304	0.30812
562.5	25.6731	-23.9983	0.37037	0.29775
562	24.415	-22.8652	0.35852	0.28837
561.5	23.2859	-21.7802	0.34641	0.27864
561	22.0381	-20.5294	0.33458	0.26913
560.5	20.9832	-19.3866	0.32298	0.25995
560	19.8167	-18.3028	0.31128	0.25073
559.5	18.7416	-17.3788	0.30076	0.24221
559	17.5958	-16.4663	0.29078	0.2343
558.5	16.5643	-15.5352	0.28089	0.22655
558	15.567	-14.7896	0.27175	0.21959
557.5	14.738	-13.9349	0.2626	0.21253
557	13.9897	-13.1956	0.25453	0.20631
556.5	13.2364	-12.3501	0.24668	0.20016
556	12.515	-11.82	0.23961	0.19467
555.5	11.807	-11.2666	0.23259	0.18908
555	11.1139	-10.7204	0.22616	0.1839
554.5	10.5128	-10.1632	0.22031	0.17949
554	9.95722	-9.66124	0.21478	0.1751
553.5	9.38541	-9.26098	0.20988	0.17129
553	8.95913	-8.76433	0.20492	0.16761
552.5	8.47532	-8.34813	0.20019	0.16405
552	8.13135	-8.01584	0.19615	0.16099
551.5	7.82961	-7.6972	0.19191	0.15766
551	7.44903	-7.30649	0.18806	0.15457
550.5	7.24688	-7.06031	0.18455	0.15172
550	6.96157	-6.81124	0.18102	0.14898
549.5	6.63639	-6.59377	0.17774	0.14657
549	6.51014	-6.23203	0.17515	0.14435
548.5	6.22595	-5.95813	0.17231	0.1423
548	6.14074	-5.71661	0.16954	0.14018
547.5	6.01409	-5.69744	0.16707	0.13817
547	5.78817	-5.55507	0.1647	0.13638
546.5	5.57976	-5.47549	0.16232	0.1346
546	5.52842	-5.28019	0.16027	0.13299
545.5	5.31396	-5.28969	0.15834	0.13156
545	5.29473	-5.20507	0.15643	0.13008
544.5	5.18603	-5.156	0.1548	0.1288
544	5.15688	-5.11205	0.15331	0.12786
543.5	5.11122	-5.02537	0.15165	0.12679
543	4.93343	-5.0327	0.15043	0.12572
542.5	5.06922	-4.96139	0.14909	0.12482
542	5.12268	-4.85704	0.14768	0.12397
541.5	5.07403	-4.94825	0.14651	0.12328
541	5.05024	-4.98	0.14558	0.12254
540.5	5.02645	-5.11744	0.14468	0.12187
540	5.18394	-5.10225	0.14393	0.12134
539.5	5.20951	-5.16915	0.14313	0.12068
539	5.43514	-5.28582	0.14247	0.12018
538.5	5.47439	-5.43415	0.14192	0.11981
538	5.53439	-5.55153	0.14155	0.11945
537.5	5.59413	-5.6792	0.14106	0.1191
537	5.69265	-5.88266	0.14095	0.11904
536.5	5.8482	-5.88631	0.14098	0.11907
536	5.90104	-6.14818	0.14084	0.11915
535.5	6.00531	-6.4208	0.14093	0.11925
535	6.1087	-6.66775	0.14144	0.11958
534.5	6.3076	-6.72422	0.14175	0.1199
534	6.48517	-6.88233	0.14219	0.12059
533.5	6.58207	-7.13331	0.14281	0.12116
533	6.7755	-7.21365	0.14337	0.12167
532.5	6.87725	-7.404	0.144	0.12251
532	7.08224	-7.55273	0.14486	0.12335
531.5	7.23965	-7.76004	0.14556	0.12424
531	7.45427	-7.92663	0.14671	0.12542
530.5	7.68307	-8.10554	0.1477	0.12603
530	7.79168	-8.3228	0.1487	0.12721
529.5	8.13566	-8.35988	0.14977	0.128
529	8.28985	-8.53544	0.15091	0.12874
528.5	8.47352	-8.65851	0.15183	0.12964
528	8.55851	-8.92126	0.15305	0.13066
527.5	8.81235	-9.0192	0.15409	0.1315
527	9.1002	-9.07917	0.15507	0.13231
526.5	9.34282	-9.20622	0.15635	0.13354
526	9.59906	-9.30662	0.15738	0.13442
525.5	9.74958	-9.51132	0.15875	0.13531
525	9.86649	-9.71698	0.1599	0.13622
524.5	9.96421	-9.83006	0.16109	0.13691
524	10.0471	-10.0039	0.16198	0.13779
523.5	10.2336	-10.1672	0.16275	0.13849
523	10.2208	-10.4442	0.16343	0.13907
522.5	10.2729	-10.6349	0.16425	0.13978
522	10.3895	-10.714	0.16491	0.14015
521.5	10.5225	-10.7795	0.16548	0.14053
521	10.53	-11.0447	0.16583	0.14074
520.5	10.4733	-11.112	0.16624	0.14074
520	10.5574	-11.1644	0.16624	0.14068
519.5	10.5311	-11.3194	0.16617	0.1405
519	10.626	-11.3314	0.16578	0.14009
518.5	10.6685	-11.2258	0.16548	0.1397
518	10.6895	-11.3868	0.16492	0.13927
517.5	10.7389	-11.4055	0.16452	0.13865
517	10.6881	-11.3306	0.16393	0.13774
516.5	10.7504	-11.2504	0.1632	0.13717
516	10.8358	-11.3007	0.16232	0.13655
515.5	10.9484	-11.2274	0.16147	0.13602
515	10.9358	-11.3259	0.16063	0.13523
514.5	10.9469	-11.2171	0.15966	0.13436
514	10.9915	-11.3149	0.15892	0.13377
513.5	10.9503	-11.3754	0.15795	0.13282
513	10.8424	-11.3319	0.15688	0.13203
512.5	10.9204	-11.2318	0.15583	0.1312
512	10.9034	-11.2375	0.15491	0.13025
511.5	11.0099	-11.2298	0.1541	0.12961
511	11.0164	-11.1188	0.15321	0.12892
510.5	10.9831	-11.1572	0.15197	0.12798
510	11.0778	-11.185	0.15107	0.12719
509.5	11.0781	-11.1421	0.15027	0.12626
509	11.1423	-11.1444	0.14936	0.12536
508.5	11.1523	-11.171	0.14833	0.12444
508	11.1986	-11.2202	0.14729	0.12357
507.5	11.2046	-11.2988	0.1462	0.12254
507	11.263	-11.3119	0.14544	0.12199
506.5	11.4795	-11.4008	0.14423	0.12116
506	11.4962	-11.5376	0.14326	0.12024
505.5	11.5354	-11.654	0.14233	0.11949
505	11.7454	-11.6269	0.14118	0.11856
504.5	11.7752	-11.7184	0.13996	0.11742
504	11.8109	-11.8999	0.1391	0.11678
503.5	11.8776	-11.9684	0.13798	0.11592
503	11.9845	-12.1074	0.13716	0.11519
502.5	12.0263	-12.2453	0.13613	0.11447
502	12.2462	-12.3527	0.13539	0.1138
501.5	12.3737	-12.4203	0.13467	0.1132
501	12.5346	-12.5777	0.13366	0.11235
500.5	12.6644	-12.606	0.13284	0.11147
500	12.7761	-12.7391	0.13193	0.11071
499.5	12.8537	-12.8166	0.13137	0.11011
499	12.9883	-12.8411	0.13087	0.10973
498.5	12.986	-13.1161	0.13032	0.10907
498	13.0472	-13.2828	0.12971	0.10853
497.5	13.2361	-13.3629	0.12912	0.10783
497	13.2699	-13.513	0.12868	0.10742
496.5	13.3464	-13.6876	0.12849	0.10725
496	13.3475	-13.8372	0.12797	0.10662
495.5	13.4267	-13.8046	0.12755	0.10596
495	13.2893	-13.9877	0.12707	0.10556
494.5	13.3008	-13.9612	0.12661	0.1051
494	13.3687	-13.9571	0.12631	0.10462
493.5	13.2479	-14.0289	0.12611	0.10433
493	13.1336	-14.1615	0.12597	0.104
492.5	13.0867	-14.1189	0.12573	0.10374
492	12.9617	-14.1291	0.12576	0.10358
491.5	12.9813	-14.0523	0.12558	0.10329
491	12.9192	-14.0886	0.12544	0.10313
490.5	12.7309	-14.0326	0.12526	0.10264
490	12.6746	-13.9124	0.12494	0.10235
489.5	12.5649	-13.7689	0.12478	0.10189
489	12.3931	-13.7465	0.12495	0.102
488.5	12.4061	-13.6958	0.12494	0.10195
488	12.3138	-13.553	0.12505	0.10192
487.5	12.2533	-13.4346	0.12504	0.10192
487	12.0942	-13.3687	0.12492	0.10194
486.5	11.9878	-13.2633	0.12465	0.10167
486	11.8828	-13.1593	0.12454	0.10156
485.5	11.8137	-13.0107	0.12428	0.10139
485	11.68	-12.9272	0.12403	0.10127
484.5	11.4732	-12.7231	0.12401	0.10144
484	11.3306	-12.4999	0.12379	0.10133
483.5	11.232	-12.4083	0.12372	0.10118
483	11.1756	-12.2695	0.1234	0.10129
482.5	11.0865	-12.119	0.12336	0.10133
482	10.9236	-11.941	0.12314	0.10116
481.5	10.7895	-11.7801	0.12307	0.10088
481	10.6271	-11.6406	0.12327	0.10114
480.5	10.437	-11.6026	0.12346	0.10142
480	10.3331	-11.4264	0.12369	0.10184
479.5	10.2457	-11.2177	0.12385	0.10209
479	10.0801	-11.0987	0.12414	0.10258
478.5	9.89403	-11.028	0.12453	0.10302
478	9.70092	-10.9008	0.12459	0.10324
477.5	9.52221	-10.7676	0.12498	0.10376
477	9.37927	-10.5626	0.12576	0.10477
476.5	9.12566	-10.5264	0.12624	0.10546
476	8.98707	-10.4633	0.12625	0.10548
475.5	8.76988	-10.3406	0.12618	0.10548
475	8.75029	-10.2722	0.12652	0.10606
474.5	8.69094	-10.2211	0.12641	0.10619
474	8.54001	-10.1364	0.12689	0.10672
473.5	8.47692	-9.99951	0.12691	0.10684
473	8.39376	-9.93802	0.12741	0.10716
472.5	8.37648	-9.78295	0.12753	0.1075
472	8.29352	-9.62347	0.12777	0.10754
471.5	8.25043	-9.57105	0.12801	0.10787
471	8.25263	-9.44985	0.12811	0.10809
470.5	8.19869	-9.42167	0.12775	0.10777
470	8.15239	-9.26065	0.12754	0.10736
469.5	8.10815	-9.20216	0.12786	0.10778
469	8.13314	-9.13421	0.12819	0.10827
468.5	8.07064	-9.15348	0.12845	0.10862
468	7.95208	-9.10974	0.12876	0.10904
467.5	7.94859	-8.99573	0.12882	0.10939
467	7.91612	-8.97745	0.12889	0.10951
466.5	7.93064	-8.90834	0.12891	0.10979
466	7.92245	-8.92716	0.12911	0.11012
465.5	7.90768	-8.9522	0.12911	0.11038
465	8.0448	-8.95505	0.12888	0.11042
464.5	8.13114	-9.08073	0.12902	0.11056
464	8.29093	-9.07352	0.1292	0.11091
463.5	8.3986	-9.17386	0.12923	0.11125
463	8.60232	-9.19711	0.12954	0.11167
462.5	8.61815	-9.44379	0.13007	0.11244
462	8.81869	-9.5076	0.13032	0.11299
461.5	8.91628	-9.65348	0.13037	0.11308
461	9.15272	-9.7907	0.13022	0.11313
460.5	9.41363	-10.106	0.13044	0.11329
460	9.73637	-10.3136	0.1305	0.11362
459.5	9.99999	-10.6269	0.13047	0.11365
459	10.4057	-10.8575	0.13041	0.11384
458.5	10.6292	-11.253	0.13043	0.1137
458	10.9593	-11.5145	0.13041	0.11367
457.5	11.3538	-11.8877	0.13066	0.11401
457	11.752	-12.3969	0.1306	0.11406
456.5	12.2432	-12.9123	0.13052	0.11417
456	12.8983	-13.2553	0.13027	0.11382
455.5	13.4308	-13.777	0.13003	0.11368
455	14.0794	-14.4139	0.12943	0.11314
454.5	14.8133	-15.0477	0.12932	0.11312
454	15.406	-15.7084	0.12906	0.11294
453.5	16.0844	-16.3851	0.12879	0.11301
453	16.7081	-17.1009	0.12819	0.11235
452.5	17.3977	-17.8536	0.1275	0.11146
452	18.1289	-18.7549	0.12711	0.1107
451.5	18.903	-19.5331	0.12678	0.11069
451	19.6422	-20.356	0.1264	0.11018
450.5	20.3826	-21.1015	0.12603	0.10966
450	21.0774	-21.791	0.12592	0.10938
449.5	21.6955	-22.5984	0.12522	0.10882
449	22.3839	-23.1664	0.12474	0.1084
448.5	22.9613	-23.7186	0.12461	0.10812
448	23.4146	-24.2176	0.12465	0.10801
447.5	23.8921	-24.6371	0.12445	0.10734
447	24.3121	-25.0307	0.12419	0.10682
446.5	24.5671	-25.296	0.12421	0.10675
446	24.69	-25.5145	0.12463	0.10701
445.5	24.8424	-25.571	0.12465	0.10731
445	24.8504	-25.5448	0.12454	0.10693
444.5	24.76	-25.4934	0.12463	0.10706
444	24.6362	-25.3528	0.12475	0.10707
443.5	24.3953	-25.1181	0.12473	0.10704
443	24.0791	-24.8905	0.12488	0.10708
442.5	23.6443	-24.5521	0.12508	0.10701
442	23.1759	-24.2504	0.12488	0.10675
441.5	22.6959	-23.8526	0.12445	0.10646
441	22.2137	-23.4677	0.12433	0.10623
440.5	21.6898	-22.9838	0.12411	0.10622
440	21.2037	-22.5601	0.12393	0.10583
439.5	20.773	-22.1616	0.12366	0.10568
439	20.3071	-21.6578	0.12373	0.10573
438.5	19.8826	-21.2642	0.12346	0.10549
438	19.5003	-20.8573	0.12314	0.10532
437.5	19.0775	-20.4469	0.12266	0.10469
437	18.7473	-20.0624	0.12236	0.10434
436.5	18.3735	-19.8097	0.12214	0.104
436	18.0623	-19.5506	0.122	0.10384
435.5	17.8306	-19.2634	0.12169	0.1038
435	17.6124	-19.0204	0.1219	0.10365
434.5	17.3243	-18.8055	0.12186	0.10382
434	17.1461	-18.6351	0.12177	0.10379
433.5	16.935	-18.4499	0.12176	0.10375
433	16.7256	-18.2821	0.12176	0.10371
432.5	16.5757	-18.1401	0.12147	0.10371
432	16.5365	-17.9726	0.12158	0.10381
431.5	16.432	-17.8756	0.12143	0.10371
431	16.3827	-17.6138	0.12139	0.10374
430.5	16.1739	-17.4755	0.12115	0.104
430	16.0707	-17.3434	0.12116	0.10399
429.5	16.0744	-17.0114	0.12109	0.1042
429	15.9011	-16.8335	0.12106	0.10421
428.5	15.6753	-16.7465	0.12082	0.10441
428	15.6016	-16.6032	0.12055	0.10442
427.5	15.4013	-16.4422	0.12048	0.10454
427	15.2553	-16.199	0.12035	0.10448
426.5	15.1788	-15.9815	0.12046	0.10459
426	14.9667	-15.8382	0.1205	0.10464
425.5	14.7193	-15.5562	0.12045	0.10457
425	14.4468	-15.3655	0.12064	0.10461
424.5	14.123	-15.1793	0.12089	0.10483
424	13.9216	-14.9601	0.12112	0.10487
423.5	13.6217	-14.7417	0.12145	0.105
423	13.3567	-14.6623	0.12167	0.10509
422.5	13.1478	-14.4603	0.122	0.10525
422	12.9769	-14.2437	0.12223	0.10528
421.5	12.7428	-13.9737	0.12254	0.10544
421	12.6052	-13.7407	0.12253	0.10523
420.5	12.4112	-13.4958	0.12267	0.10546
420	12.1958	-13.314	0.12261	0.10576
419.5	11.925	-13.1062	0.12249	0.10583
419	11.76	-12.8849	0.12271	0.1059
418.5	11.6134	-12.6399	0.12305	0.10605
418	11.4392	-12.482	0.12293	0.10627
417.5	11.2677	-12.2717	0.12314	0.10627
417	11.1154	-12.1845	0.1233	0.10662
416.5	10.9824	-11.9071	0.12327	0.10655
416	10.802	-11.6643	0.12326	0.1068
415.5	10.6703	-11.4716	0.1235	0.10707
415	10.5665	-11.422	0.12364	0.10722
414.5	10.4868	-11.2764	0.12403	0.10747
414	10.3563	-11.2345	0.12423	0.10767
413.5	10.2319	-11.1806	0.12456	0.10772
413	10.2	-11.0199	0.12499	0.10764
412.5	10.19	-10.9842	0.12513	0.10794
412	10.1962	-10.8852	0.12565	0.10828
411.5	10.1832	-10.8095	0.12567	0.10821
411	10.0975	-10.7256	0.12598	0.10837
410.5	10.1262	-10.6068	0.1261	0.10854
410	10.1588	-10.5085	0.12647	0.10841
409.5	10.0845	-10.5481	0.12657	0.10855
409	10.0882	-10.5082	0.12667	0.10866
408.5	9.99571	-10.5825	0.12657	0.10849
408	9.97637	-10.6641	0.12678	0.10879
407.5	10.0264	-10.5641	0.1267	0.10875
407	10.0346	-10.5435	0.12697	0.10893
406.5	10.0297	-10.5147	0.12703	0.10915
406	9.97562	-10.5654	0.12715	0.10916
405.5	9.9635	-10.5996	0.12675	0.10895
405	9.933	-10.5677	0.12692	0.10897
404.5	9.96726	-10.5315	0.12696	0.10908
404	10.0441	-10.4693	0.12709	0.10915
403.5	9.98122	-10.4775	0.12689	0.1091
403	9.97381	-10.4759	0.127	0.10922
402.5	9.98989	-10.441	0.12703	0.10903
402	9.98138	-10.3199	0.12721	0.10939
401.5	9.91029	-10.2624	0.12742	0.1095
401	9.85081	-10.108	0.12741	0.10943
400.5	9.82462	-10.0327	0.12732	0.10933
400	9.68892	-9.90419	0.12726	0.10903
399.5	9.53614	-9.79366	0.12716	0.10906
399	9.39471	-9.69977	0.12745	0.10897
398.5	9.19602	-9.57014	0.12754	0.10893
398	9.01856	-9.35931	0.1275	0.10894
397.5	8.80271	-9.19455	0.12739	0.10903
397	8.50696	-9.12867	0.12765	0.10922
396.5	8.21288	-8.93692	0.12776	0.10926
396	8.0139	-8.6875	0.12778	0.10925
395.5	7.73386	-8.48008	0.12768	0.10904
395	7.43929	-8.22425	0.12769	0.10896
394.5	7.15382	-7.96927	0.12757	0.10902
394	6.68828	-7.8554	0.12761	0.10911
393.5	6.43881	-7.50169	0.1278	0.10931
393	6.09851	-7.326	0.12803	0.10957
392.5	5.84689	-6.90494	0.1279	0.10949
392	5.5465	-6.6124	0.12795	0.10978
391.5	5.23179	-6.35157	0.12813	0.11016
391	4.79811	-6.09631	0.12844	0.11012
390.5	4.47041	-5.8396	0.12846	0.11048
390	4.08091	-5.54553	0.1288	0.11083
389.5	3.7423	-5.24011	0.12904	0.11115
389	3.49289	-4.80464	0.12936	0.11154
388.5	3.18631	-4.48873	0.12983	0.11203
388	2.77651	-4.14236	0.13026	0.11234
387.5	2.50299	-3.71428	0.13114	0.11294
387	2.10493	-3.44001	0.13137	0.11318
386.5	1.73729	-3.07872	0.1317	0.11357
386	1.34097	-2.79756	0.1321	0.11411
385.5	0.95985	-2.40555	0.13248	0.11454
385	0.56188	-2.02871	0.13288	0.11481
384.5	0.20148	-1.67112	0.1334	0.11538
384	-0.16063	-1.18853	0.13402	0.11588
383.5	-0.49292	-0.78019	0.13461	0.11644
383	-0.91309	-0.41541	0.13515	0.11696
382.5	-1.36636	-0.06563	0.13571	0.11764
382	-1.74147	0.35923	0.13648	0.11804
381.5	-2.14031	0.75963	0.13738	0.11882
381	-2.56136	1.18924	0.13815	0.11948
380.5	-3.03527	1.65362	0.13874	0.12015
380	-3.50484	2.13515	0.13966	0.12107
379.5	-3.98121	2.64543	0.14077	0.12199
379	-4.60463	3.06014	0.14161	0.12281
378.5	-5.00708	3.62281	0.14266	0.12352
378	-5.54794	4.06675	0.14344	0.12442
377.5	-5.98871	4.57949	0.14422	0.12494
377	-6.42787	5.05089	0.14504	0.12547
376.5	-6.99943	5.46783	0.14586	0.12575
376	-7.57591	5.96831	0.14651	0.12633
375.5	-8.13681	6.40486	0.14738	0.12706
375	-8.72021	7.00578	0.14818	0.12771
374.5	-9.22368	7.54397	0.14905	0.12848
374	-9.89597	7.98964	0.1499	0.12898
373.5	-10.504	8.55006	0.1509	0.12974
373	-11.1581	9.10935	0.15182	0.13059
372.5	-11.8377	9.58966	0.15274	0.13117
372	-12.4162	10.1373	0.15365	0.13197
371.5	-13.12	10.5797	0.15467	0.13292
371	-13.6562	11.1349	0.15566	0.13384
370.5	-14.332	11.6348	0.15674	0.13489
370	-14.9778	12.1929	0.15798	0.13609
369.5	-15.5937	12.7758	0.15936	0.13738
369	-16.1324	13.3957	0.1606	0.13848
368.5	-16.7528	14.0221	0.16193	0.13966
368	-17.3577	14.5801	0.1636	0.1411
367.5	-17.985	15.1793	0.16539	0.14273
367	-18.5959	15.8334	0.16714	0.14441
366.5	-19.2403	16.4954	0.16891	0.14591
366	-19.7659	17.1855	0.17071	0.14738
365.5	-20.39	17.8503	0.17283	0.14932
365	-21.1112	18.5163	0.17499	0.15122
364.5	-21.9391	19.1866	0.1776	0.15331
364	-22.6568	19.8949	0.18046	0.15562
363.5	-23.4699	20.6187	0.18314	0.15781
363	-24.1914	21.3535	0.18617	0.16052
362.5	-24.9803	22.1757	0.1893	0.16341
362	-25.933	22.9461	0.19274	0.1662
361.5	-26.9196	23.7606	0.19623	0.16915
361	-27.9315	24.7343	0.20022	0.17228
360.5	-28.9173	25.7294	0.20455	0.17596
360	-30.0244	26.8356	0.20946	0.17985
359.5	-31.2357	27.8606	0.21445	0.18402
359	-32.68	29.1417	0.22013	0.18862
358.5	-34.0765	30.4948	0.22602	0.19344
358	-35.5443	31.8498	0.23209	0.19825
357.5	-37.2037	33.4434	0.23872	0.20388
357	-38.9271	35.0868	0.24566	0.20957
356.5	-40.7092	36.749	0.25278	0.21528
356	-42.6166	38.534	0.26025	0.22134
355.5	-44.6107	40.4182	0.26813	0.2277
355	-46.8103	42.5684	0.27668	0.23468
354.5	-49.0063	44.672	0.28481	0.24157
354	-51.3152	46.7557	0.29366	0.24883
353.5	-53.89	49.0169	0.303	0.2566
353	-56.5626	51.4199	0.3126	0.26444
352.5	-59.2083	54.0229	0.32257	0.27267
352	-61.7788	56.4559	0.33212	0.28061
351.5	-64.1997	59.179	0.34178	0.28897
351	-66.511	61.4448	0.35043	0.29623
350.5	-68.7953	63.6852	0.35873	0.30329
350	-70.7585	65.6117	0.36595	0.30948
349.5	-72.5975	67.4943	0.37262	0.31529
349	-74.1979	69.089	0.37838	0.32034
348.5	-75.5227	70.4263	0.38283	0.32433
348	-76.4454	71.5176	0.38628	0.32758
347.5	-77.1422	72.3317	0.38833	0.32968
347	-77.3569	72.744	0.38888	0.33054
346.5	-77.2124	72.9286	0.38815	0.33024
346	-76.8801	72.7758	0.38635	0.32924
345.5	-76.1354	72.2052	0.38344	0.32716
345	-75.2095	71.2952	0.37934	0.32402
344.5	-73.9934	70.274	0.37455	0.32018
344	-72.4681	68.9124	0.36867	0.31552
343.5	-70.9009	67.4931	0.36247	0.31032
343	-69.2776	66.0381	0.35584	0.30496
342.5	-67.5715	64.3762	0.34878	0.29911
342	-65.7935	62.828	0.34213	0.29351
341.5	-64.1789	61.1412	0.33549	0.28794
341	-62.3459	59.4353	0.32853	0.28183
340.5	-60.4449	57.6954	0.32173	0.27592
340	-58.7639	56.0908	0.31535	0.27072
339.5	-57.1638	54.376	0.30941	0.26552
339	-55.7637	52.8353	0.30432	0.26122
338.5	-54.3105	51.4389	0.29906	0.25663
338	-52.9359	50.1164	0.29456	0.25292
337.5	-51.7345	48.7838	0.29063	0.24935
337	-50.4041	47.5055	0.28689	0.24603
336.5	-49.1267	46.1776	0.28373	0.2433
336	-47.7214	44.9942	0.28097	0.24087
335.5	-46.4377	43.8882	0.27872	0.23893
335	-45.1737	42.6975	0.27674	0.23739
334.5	-43.8797	41.4839	0.27556	0.23631
334	-42.599	40.3615	0.27456	0.23551
333.5	-41.5008	39.2537	0.27405	0.23475
333	-40.33	38.122	0.2737	0.23411
332.5	-39.0538	37.0254	0.27322	0.2337
332	-37.7283	36.015	0.2734	0.2338
331.5	-36.5924	34.8105	0.27377	0.23378
331	-35.3877	33.7548	0.27413	0.23392
330.5	-34.2054	32.6279	0.27462	0.23408
330	-33.021	31.6075	0.27524	0.23455
329.5	-31.9041	30.3845	0.2757	0.23473
329	-30.6578	29.1627	0.27637	0.23517
328.5	-29.5604	27.9671	0.27722	0.23579
328	-28.4697	26.8182	0.27773	0.23619
327.5	-27.2823	25.6885	0.27827	0.23676
327	-25.9775	24.5041	0.27864	0.23728
326.5	-24.6843	23.3569	0.27936	0.23815
326	-23.3815	22.2172	0.28011	0.23885
325.5	-22.0857	20.9672	0.28047	0.23923
325	-20.8132	19.7874	0.281	0.23975
324.5	-19.5995	18.4676	0.2812	0.24044
324	-18.2501	17.3248	0.28151	0.2408
323.5	-16.7455	16.0941	0.28189	0.24128
323	-15.3364	14.6883	0.28234	0.24171
322.5	-13.8644	13.3709	0.2828	0.24234
322	-12.2992	11.8418	0.28335	0.243
321.5	-10.74	10.5381	0.28435	0.2438
321	-9.23873	8.91486	0.28509	0.24437
320.5	-7.48234	7.21654	0.28607	0.24522
320	-5.77701	5.60061	0.28697	0.24593
319.5	-4.11238	3.85409	0.28811	0.247
319	-2.32021	2.06917	0.28975	0.24827
318.5	-0.4537	0.34033	0.29163	0.25014
318	1.63461	-1.59363	0.29389	0.25202
317.5	3.78808	-3.80248	0.29667	0.25452
317	5.80942	-5.95071	0.29964	0.25712
316.5	8.03557	-8.02064	0.30311	0.26006
316	10.4499	-10.3557	0.30704	0.26332
315.5	12.7902	-12.6188	0.3109	0.26679
315	15.2341	-15.0089	0.31504	0.27037
314.5	17.753	-17.4201	0.31979	0.27435
314	20.2291	-19.9016	0.32487	0.27869
313.5	22.834	-22.4759	0.33044	0.28358
313	25.3393	-24.9238	0.33607	0.2883
312.5	27.9371	-27.3808	0.34224	0.29373
312	30.3088	-29.8827	0.34853	0.29894
311.5	32.9372	-32.3053	0.35532	0.30464
311	35.2734	-34.6438	0.36198	0.31026
310.5	37.7335	-37.0238	0.36919	0.31635
310	40.2645	-39.477	0.37678	0.32267
309.5	42.5907	-41.8714	0.38447	0.32891
309	44.6288	-43.8638	0.39171	0.3349
308.5	46.5602	-45.7484	0.39873	0.34096
308	48.2362	-47.5174	0.40544	0.34679
307.5	49.689	-48.9347	0.4118	0.3523
307	50.9447	-50.1196	0.4181	0.35767
306.5	51.8016	-51.0268	0.42315	0.36188
306	52.2652	-51.7495	0.42802	0.36613
305.5	52.6715	-52.0246	0.43223	0.36964
305	52.6017	-52.0325	0.43536	0.37218
304.5	52.3203	-51.7022	0.43783	0.37435
304	51.5573	-51.0919	0.43956	0.37602
303.5	50.4517	-50.1882	0.44067	0.37702
303	49.0731	-48.9327	0.44093	0.37745
302.5	47.5246	-47.3914	0.4403	0.37731
302	45.7576	-45.7722	0.43915	0.37655
301.5	43.8024	-43.7655	0.43761	0.37528
301	41.6094	-41.5599	0.43562	0.37363
300.5	39.106	-39.1533	0.43296	0.37136
300	36.576	-36.6583	0.43024	0.36919
299.5	33.8617	-34.0368	0.42743	0.36679
299	31.1188	-31.5795	0.42428	0.36431
298.5	28.4483	-29.1176	0.42175	0.36222
298	25.6126	-26.5031	0.41908	0.35995
297.5	22.9521	-23.9783	0.41679	0.35792
297	20.3468	-21.4715	0.41437	0.3561
296.5	17.723	-18.8635	0.41265	0.3545
296	15.076	-16.2174	0.41087	0.35302
295.5	12.5578	-13.8498	0.41004	0.35213
295	10.1403	-11.5818	0.40919	0.35137
294.5	7.77154	-9.44926	0.40879	0.35105
294	5.5937	-7.41482	0.40857	0.35097
293.5	3.67069	-5.53768	0.40896	0.35133
293	1.49725	-3.52312	0.40926	0.35163
292.5	-0.25836	-1.64602	0.41008	0.35237
292	-1.95234	-0.02574	0.4109	0.35312
291.5	-3.40038	1.4959	0.41179	0.35396
291	-4.82146	2.79238	0.41298	0.35514
290.5	-6.06082	3.91872	0.41394	0.35618
290	-7.07135	4.91367	0.4144	0.35675
289.5	-8.00047	5.66249	0.4149	0.3575
289	-8.50625	6.20966	0.41478	0.35771
288.5	-8.90349	6.54267	0.41477	0.35801
288	-8.96648	6.7661	0.41435	0.35785
287.5	-8.75414	6.7955	0.41347	0.35732
287	-8.41788	6.5002	0.4125	0.35658
286.5	-7.79639	5.89446	0.41078	0.35524
286	-6.96449	4.99227	0.40856	0.35373
285.5	-5.82189	4.04425	0.40624	0.35195
285	-4.47678	2.8813	0.40335	0.34964
284.5	-2.95445	1.51505	0.40029	0.34719
284	-1.1703	0.02482	0.3968	0.34445
283.5	0.64452	-1.82619	0.39324	0.34178
283	2.60234	-3.5993	0.38972	0.33885
282.5	4.58597	-5.45635	0.38631	0.33617
282	6.56725	-7.24236	0.383	0.33325
281.5	8.39598	-9.2274	0.37969	0.33057
281	10.2151	-11.1102	0.37662	0.32802
280.5	11.9917	-12.8121	0.37346	0.32555
280	13.7767	-14.4029	0.37071	0.32353
279.5	15.1759	-15.8584	0.36832	0.32159
279	16.5988	-17.1725	0.36583	0.31943
278.5	17.8864	-18.4766	0.36355	0.31776
278	18.9566	-19.6089	0.36153	0.31616
277.5	19.8476	-20.5969	0.35976	0.31472
277	20.6723	-21.3136	0.35781	0.31319
276.5	21.4397	-21.9084	0.35617	0.31157
276	21.9252	-22.2876	0.35455	0.31006
275.5	22.1949	-22.5494	0.3531	0.30904
275	22.4324	-22.72	0.35145	0.30751
274.5	22.5436	-22.6926	0.3499	0.30613
274	22.5679	-22.6364	0.34822	0.30474
273.5	22.4964	-22.5364	0.34631	0.30319
273	22.3396	-22.3708	0.34452	0.30149
272.5	22.062	-22.1451	0.34248	0.29993
272	21.7321	-21.799	0.34047	0.29826
271.5	21.3077	-21.3489	0.33848	0.29644
271	20.9013	-20.8064	0.33621	0.29436
270.5	20.3601	-20.3327	0.33412	0.29278
270	19.7785	-19.8624	0.33199	0.2911
269.5	19.1677	-19.3997	0.32976	0.28933
269	18.6796	-18.8847	0.32747	0.28736
268.5	18.0891	-18.3516	0.32507	0.28538
268	17.4195	-17.8039	0.32279	0.28355
267.5	16.8919	-17.2575	0.32048	0.28167
267	16.3899	-16.749	0.31882	0.28015
266.5	15.8405	-16.2128	0.3171	0.27872
266	15.3812	-15.7024	0.31554	0.27738
265.5	14.76	-15.1236	0.31411	0.27622
265	14.2919	-14.6192	0.31244	0.27484
264.5	13.8512	-14.1599	0.31147	0.27394
264	13.3173	-13.6403	0.3106	0.27341
263.5	12.8346	-13.181	0.30978	0.27267
263	12.3643	-12.6214	0.30914	0.27204
262.5	11.7812	-12.1631	0.30876	0.27157
262	11.135	-11.6108	0.30887	0.27165
261.5	10.536	-11.0006	0.30871	0.27181
261	9.79877	-10.259	0.30883	0.27178
260.5	8.98477	-9.53612	0.30924	0.27207
260	8.13614	-8.75567	0.30939	0.27227
259.5	7.23724	-7.89637	0.30998	0.27272
259	6.36789	-7.01285	0.3106	0.27332
258.5	5.42752	-6.0195	0.31147	0.27414
258	4.26172	-5.02351	0.31221	0.27477
257.5	3.06844	-3.86015	0.31341	0.27589
257	1.98829	-2.7313	0.31473	0.27678
256.5	0.49598	-1.16984	0.3166	0.27836
256	-0.90436	0.27415	0.31865	0.2801
255.5	-2.21742	1.62575	0.3204	0.28142
255	-3.5112	2.94424	0.32267	0.28332
254.5	-4.91584	4.19869	0.32488	0.28518
254	-6.11851	5.46718	0.32715	0.28726
253.5	-7.35181	6.83663	0.32995	0.28954
253	-8.5542	8.07243	0.33251	0.29179
252.5	-9.84795	9.51686	0.33599	0.29464
252	-11.1047	10.7825	0.33949	0.29754
251.5	-12.3351	12.1498	0.34335	0.30062
251	-13.4854	13.4554	0.34737	0.30387
250.5	-14.4496	14.5124	0.35113	0.30694
250	-15.3822	15.4496	0.35523	0.31031
