# Supplementary material for: Circular dichroism of quantum defects in carbon nanotubes created by photocatalytic oxygen functionalization
Source: Nat Commun. 2025 Jun 2;16:5107. doi: 10.1038/s41467-025-60342-y (PMC12130195; doi:10.1038/s41467-025-60342-y)
Supplement: Supplementary file 6 — Source Data [file 41467_2025_60342_MOESM6_ESM.zip › Raw data Manuscript and SI/Figure_4b.txt]

Wavelength (nm)	(6,5) pristine CD	(11,-5) pristine CD	(6,5) pristine Abs	(11,-5) pristine Abs
1300	0.87644	0.3286	0.00721	0.0113
1299.5	0.61513	0.63117	0.00728	0.01157
1299	0.39355	0.84151	0.00738	0.01187
1298.5	0.07924	1.04345	0.00748	0.01216
1298	-0.15381	1.34061	0.00769	0.01249
1297.5	-0.30866	1.48896	0.00784	0.0127
1297	-0.62679	1.77622	0.00792	0.0129
1296.5	-0.75215	1.87119	0.00813	0.01319
1296	-0.854	2.03045	0.00825	0.01346
1295.5	-0.93928	1.91343	0.00846	0.01371
1295	-1.07951	2.01958	0.00874	0.01402
1294.5	-1.11206	2.01023	0.00887	0.01422
1294	-1.26704	2.08783	0.009	0.01445
1293.5	-1.25468	2.02195	0.00924	0.01469
1293	-1.2198	2.01909	0.00945	0.01495
1292.5	-1.10895	1.92261	0.00962	0.01507
1292	-1.13076	1.8795	0.00974	0.01523
1291.5	-1.12134	1.96337	0.00983	0.01538
1291	-1.09851	1.97989	0.00991	0.01558
1290.5	-1.02885	1.88839	0.01006	0.0158
1290	-0.99672	1.83477	0.0101	0.01595
1289.5	-1.06667	1.89293	0.01021	0.01619
1289	-1.00565	1.92576	0.01034	0.01645
1288.5	-0.97637	1.96838	0.01047	0.01669
1288	-1.02056	1.97179	0.01067	0.01689
1287.5	-0.9906	1.99857	0.01087	0.01712
1287	-0.8725	1.88064	0.01106	0.01735
1286.5	-0.7985	1.75991	0.01125	0.01766
1286	-0.79969	1.7289	0.01137	0.01778
1285.5	-0.7882	1.77124	0.01155	0.01794
1285	-0.85682	1.71429	0.0117	0.01813
1284.5	-0.83893	1.59887	0.01179	0.01839
1284	-0.90213	1.69256	0.0119	0.01856
1283.5	-1.01168	1.67954	0.012	0.01871
1283	-0.99353	1.68657	0.01216	0.01896
1282.5	-0.96009	1.72185	0.01226	0.01919
1282	-1.06719	1.78522	0.01236	0.01942
1281.5	-1.11205	1.83212	0.01246	0.01963
1281	-1.17648	1.8364	0.01258	0.01974
1280.5	-1.16274	1.79948	0.01274	0.01993
1280	-1.18299	1.82057	0.01292	0.02018
1279.5	-1.23244	1.94561	0.0131	0.02036
1279	-1.20809	1.87023	0.01326	0.02046
1278.5	-1.20376	1.82858	0.01333	0.02057
1278	-1.19046	1.96378	0.01342	0.02078
1277.5	-1.27938	1.93908	0.01352	0.02094
1277	-1.23326	1.85494	0.01358	0.021
1276.5	-1.26515	1.93597	0.0136	0.02109
1276	-1.24696	1.87322	0.01366	0.02122
1275.5	-1.28459	1.81292	0.01374	0.02139
1275	-1.31779	1.80959	0.01383	0.02153
1274.5	-1.35602	1.7101	0.01397	0.02168
1274	-1.40268	1.74892	0.01402	0.02191
1273.5	-1.4511	1.73806	0.01414	0.02212
1273	-1.54692	1.78115	0.01424	0.02224
1272.5	-1.56952	1.84578	0.01427	0.02232
1272	-1.65237	1.86897	0.01429	0.02246
1271.5	-1.73348	1.8669	0.01449	0.02263
1271	-1.66503	1.9226	0.01461	0.02274
1270.5	-1.60668	1.96622	0.01471	0.02282
1270	-1.68001	2.07246	0.01476	0.02298
1269.5	-1.6051	2.00683	0.01482	0.02314
1269	-1.61368	1.98947	0.01493	0.02333
1268.5	-1.66558	2.11106	0.01498	0.02349
1268	-1.55578	2.14022	0.01493	0.02355
1267.5	-1.56013	2.1758	0.01504	0.02367
1267	-1.60788	2.27899	0.01514	0.02384
1266.5	-1.56629	2.3312	0.0152	0.02398
1266	-1.58346	2.42637	0.01528	0.02413
1265.5	-1.53001	2.47465	0.01538	0.02422
1265	-1.40394	2.40378	0.01548	0.02436
1264.5	-1.5067	2.51148	0.01561	0.0245
1264	-1.56511	2.55241	0.01568	0.0246
1263.5	-1.52113	2.55961	0.01584	0.02467
1263	-1.68408	2.72036	0.01597	0.02469
1262.5	-1.63794	2.66869	0.01606	0.02478
1262	-1.49191	2.70566	0.01623	0.02494
1261.5	-1.55025	2.79412	0.01635	0.02505
1261	-1.54949	2.78838	0.0164	0.02512
1260.5	-1.52429	2.82751	0.01657	0.02523
1260	-1.57226	2.82481	0.01661	0.02537
1259.5	-1.62781	2.73736	0.01669	0.02548
1259	-1.57181	2.68122	0.01666	0.02561
1258.5	-1.71381	2.75331	0.01668	0.02568
1258	-1.72222	2.59062	0.01676	0.02575
1257.5	-1.61462	2.57057	0.01678	0.02589
1257	-1.50964	2.4834	0.01674	0.02601
1256.5	-1.45189	2.40663	0.01676	0.02614
1256	-1.36706	2.29795	0.01685	0.02619
1255.5	-1.53086	2.30558	0.01702	0.0263
1255	-1.59861	2.21892	0.01712	0.02643
1254.5	-1.59397	2.21703	0.0172	0.02652
1254	-1.51982	2.09793	0.01728	0.02662
1253.5	-1.42583	2.00694	0.0175	0.02672
1253	-1.33584	1.93003	0.01755	0.0268
1252.5	-1.44168	1.99252	0.01759	0.02693
1252	-1.39511	2.09966	0.0176	0.02705
1251.5	-1.46167	2.18215	0.01766	0.02718
1251	-1.52912	2.14479	0.01769	0.0272
1250.5	-1.60348	2.16786	0.01763	0.0272
1250	-1.64811	2.15482	0.01767	0.02718
1249.5	-1.66435	2.14073	0.01771	0.02717
1249	-1.52271	2.07405	0.01771	0.02719
1248.5	-1.49923	2.19031	0.01773	0.02719
1248	-1.52606	2.27089	0.01771	0.02726
1247.5	-1.54571	2.27363	0.01773	0.02727
1247	-1.60393	2.31851	0.01773	0.02734
1246.5	-1.63189	2.41022	0.01764	0.02745
1246	-1.61747	2.37762	0.01772	0.02747
1245.5	-1.63914	2.27925	0.0177	0.02753
1245	-1.59499	2.26982	0.01769	0.02766
1244.5	-1.62835	2.2634	0.01771	0.02776
1244	-1.58167	2.29343	0.01777	0.02787
1243.5	-1.63819	2.3279	0.01786	0.02794
1243	-1.78663	2.46079	0.01787	0.02802
1242.5	-1.79621	2.48073	0.01793	0.02814
1242	-1.7598	2.47341	0.01807	0.02818
1241.5	-1.7525	2.34814	0.01811	0.02817
1241	-1.76577	2.41499	0.01818	0.02829
1240.5	-1.7603	2.38466	0.01823	0.02837
1240	-1.6597	2.28766	0.01835	0.02846
1239.5	-1.6897	2.29647	0.01841	0.02853
1239	-1.61089	2.29166	0.0185	0.02856
1238.5	-1.56961	2.31022	0.0186	0.02863
1238	-1.5636	2.31875	0.01866	0.02874
1237.5	-1.68353	2.41959	0.01881	0.02887
1237	-1.56157	2.44878	0.01894	0.02895
1236.5	-1.51019	2.43002	0.01896	0.02902
1236	-1.54275	2.56403	0.01896	0.02918
1235.5	-1.53014	2.55927	0.01903	0.02921
1235	-1.56707	2.59954	0.01912	0.02926
1234.5	-1.48458	2.60488	0.01918	0.02927
1234	-1.44319	2.592	0.01922	0.02925
1233.5	-1.5352	2.67706	0.01932	0.02928
1233	-1.46232	2.68978	0.01946	0.02934
1232.5	-1.45434	2.7425	0.01951	0.0294
1232	-1.52816	2.85499	0.01962	0.02956
1231.5	-1.52812	2.85508	0.01971	0.0296
1231	-1.5845	2.92693	0.01984	0.02975
1230.5	-1.5634	2.9758	0.0199	0.02984
1230	-1.54714	3.04567	0.02004	0.02991
1229.5	-1.56685	3.01177	0.02018	0.03
1229	-1.55087	2.92589	0.02026	0.03011
1228.5	-1.60592	2.9864	0.02026	0.03016
1228	-1.58327	3.02194	0.02033	0.03028
1227.5	-1.50145	2.94993	0.0204	0.0304
1227	-1.47135	3.01842	0.02047	0.03058
1226.5	-1.39597	3.0052	0.02046	0.03069
1226	-1.48478	2.99392	0.02044	0.03078
1225.5	-1.48182	2.89979	0.02056	0.03089
1225	-1.40472	2.80818	0.02068	0.03096
1224.5	-1.35529	2.70198	0.02073	0.03106
1224	-1.20723	2.5773	0.02079	0.0311
1223.5	-1.15206	2.52075	0.02087	0.03125
1223	-1.22552	2.42874	0.02104	0.03137
1222.5	-1.05736	2.28441	0.02122	0.03148
1222	-1.12799	2.25872	0.02135	0.03161
1221.5	-1.08381	2.14266	0.0215	0.03178
1221	-1.09932	2.08431	0.02165	0.03192
1220.5	-1.17031	2.17152	0.02176	0.03207
1220	-1.22927	2.08879	0.02188	0.03213
1219.5	-1.24161	2.0446	0.02197	0.0322
1219	-1.30352	2.05138	0.02204	0.03224
1218.5	-1.35869	2.03886	0.02214	0.03232
1218	-1.38529	1.99324	0.02216	0.03237
1217.5	-1.47309	2.03506	0.02229	0.03244
1217	-1.56657	2.00538	0.0225	0.03243
1216.5	-1.61822	1.88259	0.0227	0.03249
1216	-1.63231	1.87343	0.02281	0.03257
1215.5	-1.70218	1.88888	0.02295	0.03267
1215	-1.61222	1.87214	0.02311	0.03275
1214.5	-1.5903	1.85213	0.02326	0.03285
1214	-1.51054	1.78648	0.02338	0.03292
1213.5	-1.44701	1.53552	0.02345	0.03302
1213	-1.3925	1.51829	0.02349	0.03321
1212.5	-1.327	1.41983	0.02352	0.03334
1212	-1.22479	1.32727	0.02356	0.0334
1211.5	-1.0772	1.26657	0.02369	0.03355
1211	-0.9681	1.06745	0.02377	0.03358
1210.5	-0.80009	0.89747	0.02387	0.03362
1210	-0.67886	0.88103	0.02387	0.03363
1209.5	-0.55303	0.8367	0.02394	0.03363
1209	-0.44093	0.74876	0.024	0.03363
1208.5	-0.36429	0.65178	0.02406	0.03363
1208	-0.43147	0.72138	0.02402	0.03367
1207.5	-0.35259	0.66313	0.02408	0.03368
1207	-0.34274	0.66559	0.02412	0.03373
1206.5	-0.39807	0.7064	0.02418	0.03381
1206	-0.4406	0.75261	0.02427	0.03387
1205.5	-0.46606	0.85047	0.02437	0.03386
1205	-0.39996	0.89301	0.02444	0.03388
1204.5	-0.51261	0.91526	0.0245	0.03382
1204	-0.48118	0.96821	0.02445	0.03386
1203.5	-0.4684	1.06889	0.02434	0.03389
1203	-0.47458	1.10704	0.02434	0.03395
1202.5	-0.54972	1.15414	0.02441	0.03399
1202	-0.57513	1.16161	0.02437	0.03401
1201.5	-0.46198	1.05047	0.02436	0.03405
1201	-0.37955	0.94284	0.02433	0.03399
1200.5	-0.45002	1.00977	0.02439	0.03393
1200	-0.4985	1.14776	0.02451	0.03395
1199.5	-0.346	1.12659	0.02456	0.03387
1199	-0.21777	1.04188	0.02451	0.03385
1198.5	-0.23045	1.07023	0.02464	0.03383
1198	-0.18616	1.00748	0.02469	0.0339
1197.5	-0.13991	1.11118	0.02478	0.03391
1197	-0.23485	1.22757	0.0248	0.03389
1196.5	-0.19557	1.22919	0.02478	0.03381
1196	-0.1435	1.22708	0.02474	0.03385
1195.5	-0.18163	1.28336	0.02469	0.03379
1195	-0.25037	1.44709	0.02462	0.0338
1194.5	-0.13297	1.44026	0.02464	0.03384
1194	-0.15831	1.45671	0.02461	0.03376
1193.5	-0.13706	1.35876	0.02467	0.03351
1193	-0.0958	1.40139	0.02464	0.03327
1192.5	-0.08782	1.44578	0.02476	0.03301
1192	-0.24077	1.56053	0.02484	0.03278
1191.5	-0.25661	1.64979	0.02494	0.03246
1191	-0.40103	1.79122	0.02497	0.03227
1190.5	-0.30375	1.71848	0.02496	0.03233
1190	-0.36607	1.79266	0.02499	0.03237
1189.5	-0.44774	1.74518	0.02507	0.0324
1189	-0.49333	1.79533	0.02505	0.03239
1188.5	-0.41176	1.72572	0.02508	0.03244
1188	-0.48352	1.7662	0.02517	0.03248
1187.5	-0.50345	1.76921	0.02521	0.03253
1187	-0.60612	1.85812	0.02532	0.03258
1186.5	-0.73257	1.96069	0.02547	0.03261
1186	-0.771	1.93113	0.02558	0.03274
1185.5	-0.70157	1.89695	0.02571	0.033
1185	-0.56319	1.85327	0.02571	0.03321
1184.5	-0.5135	1.79064	0.02578	0.03343
1184	-0.60643	1.87718	0.02598	0.03366
1183.5	-0.59094	1.84161	0.02599	0.03385
1183	-0.58119	1.93573	0.02604	0.03403
1182.5	-0.59618	1.99516	0.02612	0.03419
1182	-0.67066	2.04385	0.02619	0.03426
1181.5	-0.73407	2.16187	0.02628	0.03432
1181	-0.77972	2.18518	0.02626	0.0344
1180.5	-0.93088	2.23988	0.02633	0.03451
1180	-0.91039	2.27565	0.02637	0.03458
1179.5	-1.02408	2.37837	0.02629	0.03459
1179	-1.14177	2.47004	0.02629	0.03462
1178.5	-1.26606	2.45964	0.02634	0.03464
1178	-1.28622	2.45909	0.02646	0.03464
1177.5	-1.28548	2.3716	0.02648	0.03459
1177	-1.30377	2.42799	0.02655	0.03452
1176.5	-1.34433	2.43934	0.02676	0.03457
1176	-1.33078	2.37175	0.02682	0.03462
1175.5	-1.21084	2.25163	0.02684	0.03473
1175	-1.13446	2.14637	0.02681	0.03475
1174.5	-1.04227	2.06922	0.02688	0.03483
1174	-0.87022	1.91493	0.02701	0.0349
1173.5	-0.82551	1.84399	0.02701	0.03498
1173	-0.62421	1.74179	0.02706	0.03496
1172.5	-0.56763	1.64846	0.02719	0.03505
1172	-0.57427	1.60565	0.02727	0.03505
1171.5	-0.535	1.49389	0.02731	0.03505
1171	-0.43748	1.46209	0.02727	0.035
1170.5	-0.36527	1.34186	0.02728	0.03494
1170	-0.33874	1.41699	0.02737	0.03496
1169.5	-0.44034	1.43931	0.0274	0.03493
1169	-0.44149	1.46844	0.02736	0.0348
1168.5	-0.4811	1.44751	0.02741	0.03471
1168	-0.3923	1.37363	0.02752	0.03459
1167.5	-0.43078	1.35779	0.0276	0.0345
1167	-0.36909	1.3261	0.02766	0.03438
1166.5	-0.42775	1.29544	0.0277	0.03424
1166	-0.42964	1.29746	0.02767	0.03403
1165.5	-0.40976	1.211	0.02769	0.03388
1165	-0.37382	1.14038	0.02761	0.03374
1164.5	-0.49086	1.14627	0.02753	0.0336
1164	-0.5348	1.10723	0.02741	0.0334
1163.5	-0.51067	0.99829	0.02725	0.03312
1163	-0.39324	0.8978	0.02713	0.03287
1162.5	-0.35922	0.95511	0.02706	0.03259
1162	-0.32107	1.00407	0.02697	0.03229
1161.5	-0.31116	1.00476	0.02684	0.03187
1161	-0.27334	1.05056	0.02672	0.0316
1160.5	-0.38169	0.94564	0.02669	0.03126
1160	-0.2997	0.91322	0.02668	0.03089
1159.5	-0.31947	0.76099	0.02663	0.03058
1159	-0.32566	0.81437	0.02658	0.03031
1158.5	-0.24944	0.81406	0.02656	0.03
1158	-0.2477	0.89877	0.02647	0.02955
1157.5	-0.12206	0.90821	0.02639	0.02917
1157	-0.0548	0.94098	0.02626	0.02888
1156.5	-0.07839	0.97281	0.02614	0.02843
1156	-0.09523	0.99713	0.02597	0.02798
1155.5	-0.1387	0.92562	0.02582	0.02755
1155	-0.2017	0.93962	0.0257	0.02722
1154.5	-0.16533	0.92943	0.02559	0.02694
1154	-0.18405	0.86646	0.02546	0.02663
1153.5	-0.09738	0.99252	0.0253	0.02626
1153	-0.11093	1.07485	0.02508	0.02594
1152.5	-0.03444	1.07659	0.02501	0.02564
1152	0.04651	1.06306	0.02492	0.02541
1151.5	-0.00749	1.09408	0.02481	0.02508
1151	-0.0698	1.1325	0.02477	0.02484
1150.5	0.014	1.06641	0.02472	0.02465
1150	0.06029	1.027	0.02468	0.02445
1149.5	0.08631	0.98762	0.02473	0.02423
1149	0.07199	1.07643	0.02475	0.0241
1148.5	0.1218	0.95705	0.0248	0.02399
1148	0.20087	0.93349	0.0248	0.02383
1147.5	0.30058	0.90272	0.02491	0.02373
1147	0.28457	0.95585	0.02498	0.02363
1146.5	0.29532	0.94807	0.02509	0.02354
1146	0.27045	0.88245	0.02518	0.0235
1145.5	0.24946	0.9203	0.02527	0.02346
1145	0.21558	0.97555	0.02533	0.02338
1144.5	0.24077	0.99725	0.02547	0.02344
1144	0.26389	0.92619	0.02552	0.02347
1143.5	0.1846	0.94437	0.02567	0.02367
1143	0.10435	0.98759	0.02581	0.02383
1142.5	0.1333	0.97071	0.02608	0.02411
1142	0.13483	0.98498	0.02623	0.02434
1141.5	0.06015	1.05686	0.02653	0.02456
1141	0.01486	1.06818	0.02672	0.02479
1140.5	-0.06325	1.09522	0.02688	0.0252
1140	-0.10928	1.09054	0.02716	0.02542
1139.5	-0.10564	1.06917	0.02737	0.02571
1139	-0.15204	1.1058	0.02749	0.02586
1138.5	-0.16008	1.09004	0.02769	0.02617
1138	-0.18131	1.06461	0.02778	0.02651
1137.5	-0.14963	1.01886	0.02797	0.02698
1137	-0.18756	1.00088	0.02823	0.02737
1136.5	-0.11491	0.93435	0.02841	0.02783
1136	-0.12145	0.96764	0.02865	0.02822
1135.5	-0.15991	0.99097	0.02899	0.02882
1135	-0.19227	0.99187	0.02917	0.02919
1134.5	-0.18117	1.00358	0.02946	0.02959
1134	-0.19101	0.9596	0.02979	0.03006
1133.5	-0.19855	0.91079	0.03012	0.0305
1133	-0.26069	0.90215	0.03048	0.03088
1132.5	-0.31152	0.9489	0.03079	0.03128
1132	-0.37088	0.96932	0.03096	0.03176
1131.5	-0.37662	1.00581	0.0313	0.03238
1131	-0.41487	1.0417	0.03151	0.03275
1130.5	-0.44773	1.05055	0.03181	0.03318
1130	-0.46261	1.07708	0.03211	0.03374
1129.5	-0.4928	1.0923	0.03231	0.03417
1129	-0.49471	1.02698	0.03246	0.03459
1128.5	-0.47852	1.01318	0.03275	0.03489
1128	-0.47978	0.97355	0.03293	0.03513
1127.5	-0.50147	0.99555	0.0331	0.03548
1127	-0.53589	1.04885	0.03331	0.03591
1126.5	-0.59603	1.11122	0.03344	0.03622
1126	-0.59114	1.15359	0.03367	0.0366
1125.5	-0.60943	1.1983	0.03387	0.03698
1125	-0.55961	1.16801	0.03399	0.03731
1124.5	-0.60771	1.22502	0.03421	0.03767
1124	-0.59149	1.22465	0.03439	0.03806
1123.5	-0.63569	1.23074	0.03451	0.03835
1123	-0.67733	1.27268	0.03474	0.03874
1122.5	-0.71899	1.32177	0.03485	0.03907
1122	-0.67647	1.32409	0.03498	0.03928
1121.5	-0.68473	1.33857	0.0351	0.03961
1121	-0.66742	1.32906	0.0352	0.03982
1120.5	-0.6702	1.3512	0.03538	0.0401
1120	-0.67049	1.36827	0.03541	0.04037
1119.5	-0.6453	1.32856	0.03539	0.04049
1119	-0.64225	1.30574	0.03549	0.04069
1118.5	-0.66953	1.34353	0.03558	0.04085
1118	-0.71758	1.43106	0.03568	0.04103
1117.5	-0.67931	1.41793	0.03565	0.04114
1117	-0.67995	1.42007	0.03563	0.04121
1116.5	-0.62569	1.40536	0.03569	0.04141
1116	-0.56865	1.39409	0.03574	0.04153
1115.5	-0.63149	1.47312	0.03574	0.04162
1115	-0.62359	1.44506	0.03576	0.04167
1114.5	-0.68038	1.56528	0.03584	0.04182
1114	-0.68348	1.5658	0.03593	0.04188
1113.5	-0.64076	1.56136	0.036	0.04201
1113	-0.66946	1.56939	0.03605	0.04206
1112.5	-0.72322	1.64616	0.03607	0.04209
1112	-0.69978	1.68518	0.03609	0.04216
1111.5	-0.67237	1.68547	0.03603	0.04227
1111	-0.68425	1.64154	0.03601	0.04233
1110.5	-0.69569	1.64633	0.03597	0.04248
1110	-0.67437	1.66266	0.03605	0.04251
1109.5	-0.7034	1.68219	0.03606	0.04255
1109	-0.70161	1.68574	0.036	0.04258
1108.5	-0.70449	1.72419	0.03591	0.04261
1108	-0.72776	1.74057	0.03588	0.04255
1107.5	-0.70466	1.74335	0.03582	0.04262
1107	-0.71976	1.75863	0.03572	0.04264
1106.5	-0.70911	1.78851	0.0356	0.0427
1106	-0.6859	1.82191	0.0356	0.0427
1105.5	-0.66328	1.76948	0.03561	0.04271
1105	-0.66366	1.74236	0.03558	0.04276
1104.5	-0.63987	1.73826	0.0356	0.04282
1104	-0.66258	1.74364	0.03567	0.04278
1103.5	-0.70163	1.75894	0.03571	0.04277
1103	-0.69033	1.78549	0.03582	0.04277
1102.5	-0.65447	1.7708	0.0359	0.04288
1102	-0.61663	1.74497	0.03594	0.04303
1101.5	-0.61972	1.75347	0.03599	0.04314
1101	-0.63451	1.75897	0.036	0.04324
1100.5	-0.66496	1.73592	0.03605	0.04336
1100	-0.7274	1.76093	0.03615	0.04346
1099.5	-0.75544	1.75139	0.03626	0.04363
1099	-0.7992	1.75234	0.03642	0.04379
1098.5	-0.79718	1.77488	0.03655	0.04386
1098	-0.78992	1.78375	0.03659	0.04395
1097.5	-0.83725	1.82242	0.0367	0.04421
1097	-0.83675	1.85504	0.03673	0.04437
1096.5	-0.82324	1.86688	0.03683	0.04449
1096	-0.8782	1.85396	0.03685	0.0446
1095.5	-0.94349	1.89762	0.03695	0.04475
1095	-0.99659	1.9164	0.03705	0.04489
1094.5	-1.00245	1.90023	0.03727	0.045
1094	-0.99319	1.90021	0.03746	0.04515
1093.5	-0.98398	1.89051	0.03763	0.04529
1093	-0.95058	1.85469	0.03782	0.04552
1092.5	-0.93167	1.84592	0.03803	0.04575
1092	-0.97523	1.87325	0.03819	0.04588
1091.5	-0.97879	1.8862	0.03837	0.04613
1091	-0.9968	1.90203	0.03866	0.04638
1090.5	-1.03863	1.85266	0.03875	0.04654
1090	-1.07546	1.88857	0.03896	0.04682
1089.5	-1.08096	1.89248	0.03923	0.04705
1089	-1.09827	1.89219	0.03945	0.04735
1088.5	-1.04817	1.8682	0.03974	0.04756
1088	-1.04039	1.87374	0.04	0.04777
1087.5	-1.03943	1.90609	0.04029	0.04808
1087	-1.07582	1.96182	0.0406	0.04829
1086.5	-1.0752	1.94249	0.04082	0.04851
1086	-1.11806	1.94168	0.04105	0.04872
1085.5	-1.10579	1.93758	0.04144	0.04902
1085	-1.1383	1.92599	0.04166	0.04937
1084.5	-1.18893	1.91789	0.04195	0.04966
1084	-1.16351	1.93809	0.04227	0.04999
1083.5	-1.18181	2.0223	0.04253	0.05031
1083	-1.23691	2.0519	0.04281	0.05066
1082.5	-1.22161	2.03834	0.04311	0.05104
1082	-1.2632	2.06844	0.04341	0.05139
1081.5	-1.26285	2.06932	0.04373	0.05171
1081	-1.29056	2.05009	0.04406	0.05196
1080.5	-1.26975	2.00149	0.04435	0.05223
1080	-1.25729	2.00959	0.04474	0.05246
1079.5	-1.28589	2.02946	0.04511	0.05274
1079	-1.35531	2.13616	0.04536	0.05293
1078.5	-1.32347	2.10284	0.04569	0.05315
1078	-1.2932	2.07518	0.04616	0.05357
1077.5	-1.26303	2.08183	0.0466	0.05398
1077	-1.26631	2.07549	0.04703	0.05434
1076.5	-1.20247	2.00003	0.04736	0.05465
1076	-1.19687	1.99093	0.04789	0.05522
1075.5	-1.15505	1.92526	0.04838	0.0557
1075	-1.13455	1.89015	0.04883	0.05613
1074.5	-1.1388	1.91515	0.04931	0.05653
1074	-1.14078	1.93849	0.04979	0.05705
1073.5	-1.13995	1.93317	0.05034	0.0577
1073	-1.15059	1.93543	0.05084	0.05821
1072.5	-1.12421	1.93536	0.0513	0.05871
1072	-1.06288	1.89473	0.05185	0.05924
1071.5	-1.08265	1.88222	0.0524	0.05977
1071	-1.03424	1.80954	0.05292	0.06032
1070.5	-1.04979	1.85235	0.05338	0.0607
1070	-1.07851	1.8605	0.05401	0.06133
1069.5	-1.09998	1.88827	0.05455	0.06169
1069	-1.15635	1.96452	0.05522	0.06226
1068.5	-1.1474	2.02202	0.05579	0.06279
1068	-1.16882	2.06508	0.05627	0.0632
1067.5	-1.12422	2.07033	0.05674	0.06371
1067	-1.15059	2.04464	0.05726	0.06429
1066.5	-1.12149	2.00095	0.05774	0.06475
1066	-1.1419	1.94976	0.05826	0.06523
1065.5	-1.16496	2.02304	0.05909	0.06594
1065	-1.2162	2.0891	0.05977	0.06644
1064.5	-1.25993	2.13513	0.06037	0.06692
1064	-1.25532	2.1486	0.06126	0.06762
1063.5	-1.22693	2.12449	0.06212	0.06825
1063	-1.17974	2.0922	0.06282	0.06889
1062.5	-1.18212	2.07838	0.06365	0.0697
1062	-1.23232	2.11854	0.06431	0.07037
1061.5	-1.25767	2.13987	0.06486	0.071
1061	-1.2898	2.18443	0.06549	0.07155
1060.5	-1.30645	2.27973	0.06625	0.07247
1060	-1.33958	2.35226	0.06687	0.0732
1059.5	-1.37125	2.38436	0.06766	0.07399
1059	-1.40583	2.4204	0.06841	0.07471
1058.5	-1.37334	2.39338	0.06931	0.0755
1058	-1.3739	2.42461	0.07009	0.0762
1057.5	-1.34701	2.41779	0.07089	0.07692
1057	-1.37479	2.40571	0.07177	0.07759
1056.5	-1.4415	2.51922	0.07277	0.07844
1056	-1.47248	2.51228	0.0738	0.07935
1055.5	-1.49407	2.51101	0.07466	0.08011
1055	-1.52491	2.49286	0.07542	0.08082
1054.5	-1.60342	2.49321	0.07646	0.08171
1054	-1.58227	2.45826	0.0774	0.0825
1053.5	-1.6093	2.46297	0.07834	0.08325
1053	-1.65331	2.53041	0.07945	0.08421
1052.5	-1.70107	2.56296	0.08039	0.08498
1052	-1.77212	2.63949	0.08135	0.08575
1051.5	-1.84182	2.68452	0.0823	0.08662
1051	-1.89677	2.70701	0.08322	0.08747
1050.5	-1.91544	2.7334	0.08422	0.08839
1050	-1.96781	2.76489	0.08537	0.08941
1049.5	-1.99138	2.82141	0.08652	0.09055
1049	-2.02344	2.87636	0.08756	0.09166
1048.5	-2.05177	2.90626	0.08876	0.09275
1048	-2.0844	3.00692	0.08996	0.09384
1047.5	-2.16287	3.01786	0.09129	0.09492
1047	-2.20413	3.07284	0.09247	0.09599
1046.5	-2.17246	3.02456	0.09359	0.09698
1046	-2.23694	3.04645	0.09532	0.09839
1045.5	-2.27109	3.07199	0.09653	0.09934
1045	-2.34188	3.10233	0.09782	0.1005
1044.5	-2.40103	3.10639	0.0992	0.10161
1044	-2.45593	3.10462	0.10033	0.10268
1043.5	-2.47366	3.12999	0.102	0.104
1043	-2.51591	3.12619	0.10338	0.10521
1042.5	-2.48971	3.04938	0.10499	0.10654
1042	-2.52458	3.1014	0.10635	0.1076
1041.5	-2.60044	3.13101	0.10771	0.10872
1041	-2.61996	3.118	0.10953	0.11018
1040.5	-2.62971	3.13418	0.11118	0.11144
1040	-2.74811	3.21825	0.11286	0.11282
1039.5	-2.80823	3.31483	0.11438	0.11401
1039	-2.78167	3.31964	0.11588	0.11535
1038.5	-2.80468	3.3375	0.1177	0.11687
1038	-2.81483	3.42466	0.11945	0.11838
1037.5	-2.847	3.50393	0.12133	0.11995
1037	-2.93577	3.63462	0.12276	0.12118
1036.5	-2.92216	3.63496	0.12471	0.12282
1036	-2.97493	3.72636	0.12666	0.12455
1035.5	-3.01726	3.84109	0.12869	0.12622
1035	-3.07445	3.88538	0.13048	0.12775
1034.5	-3.08053	3.9613	0.13262	0.12951
1034	-3.11903	3.97914	0.13438	0.1311
1033.5	-3.1914	4.0452	0.13648	0.13303
1033	-3.21815	4.09699	0.1381	0.13444
1032.5	-3.23565	4.15172	0.14032	0.13634
1032	-3.28264	4.21988	0.1426	0.13831
1031.5	-3.34549	4.23455	0.14488	0.14023
1031	-3.43978	4.2965	0.14694	0.14195
1030.5	-3.47105	4.33457	0.14913	0.14376
1030	-3.5596	4.37941	0.15164	0.14587
1029.5	-3.63236	4.40273	0.15348	0.14745
1029	-3.75227	4.44896	0.15607	0.14963
1028.5	-3.82969	4.51299	0.15868	0.15181
1028	-3.88859	4.57509	0.16134	0.15411
1027.5	-4.00404	4.60947	0.1638	0.1563
1027	-4.11243	4.74069	0.16627	0.15848
1026.5	-4.23186	4.87648	0.16926	0.16105
1026	-4.36068	4.97567	0.17127	0.16266
1025.5	-4.46464	5.01684	0.17452	0.16529
1025	-4.50578	5.05883	0.17834	0.16849
1024.5	-4.65032	5.16121	0.18187	0.17137
1024	-4.73419	5.26461	0.18582	0.17463
1023.5	-4.89667	5.34419	0.1881	0.17652
1023	-4.91115	5.46079	0.19217	0.1799
1022.5	-5.07992	5.70394	0.19631	0.18348
1022	-5.20998	5.87681	0.20014	0.18663
1021.5	-5.28381	5.93129	0.20302	0.18904
1021	-5.44911	6.01799	0.2069	0.19238
1020.5	-5.53329	6.14477	0.21149	0.19618
1020	-5.6514	6.29138	0.21578	0.19972
1019.5	-5.7959	6.38415	0.22087	0.20391
1019	-5.84959	6.44084	0.22487	0.20733
1018.5	-5.97112	6.48686	0.229	0.21084
1018	-6.18102	6.73994	0.23467	0.21564
1017.5	-6.37062	6.94323	0.24072	0.22061
1017	-6.57189	7.17296	0.24628	0.22522
1016.5	-6.90024	7.29109	0.25278	0.23055
1016	-7.08474	7.42083	0.25868	0.2354
1015.5	-7.22859	7.55088	0.26566	0.24103
1015	-7.47157	7.70313	0.2704	0.24493
1014.5	-7.7164	7.91826	0.27854	0.25157
1014	-7.95605	8.13229	0.28539	0.25716
1013.5	-8.17567	8.36315	0.29248	0.26292
1013	-8.44241	8.70192	0.2997	0.26895
1012.5	-8.74971	9.01353	0.30729	0.27516
1012	-9.1046	9.40385	0.31524	0.28171
1011.5	-9.50948	9.69938	0.32474	0.28939
1011	-9.77734	9.83155	0.33592	0.29857
1010.5	-10.05335	10.16019	0.3467	0.30726
1010	-10.42426	10.5183	0.35692	0.31524
1009.5	-10.94606	10.88154	0.36759	0.32376
1009	-11.12861	11.03164	0.37859	0.33248
1008.5	-11.55453	11.50725	0.39137	0.34253
1008	-11.93072	11.86017	0.40436	0.35293
1007.5	-12.53691	12.24814	0.41621	0.36251
1007	-12.89559	12.5603	0.42989	0.37354
1006.5	-13.2993	12.94277	0.44399	0.38492
1006	-14.15808	13.45543	0.45678	0.39527
1005.5	-14.6306	13.7803	0.46974	0.40588
1005	-15.00976	14.28455	0.48317	0.41681
1004.5	-15.9187	15.00341	0.49869	0.42933
1004	-16.33072	15.34762	0.51467	0.44221
1003.5	-16.96878	15.9675	0.52915	0.45397
1003	-17.69863	16.55462	0.54792	0.46906
1002.5	-18.18473	17.06194	0.56366	0.48159
1002	-19.05505	17.86853	0.58002	0.49442
1001.5	-19.69923	18.36604	0.59701	0.50789
1001	-20.41156	19.01515	0.61682	0.52358
1000.5	-20.92822	19.80341	0.63763	0.53993
1000	-21.43346	20.24202	0.65684	0.55512
999.5	-21.9284	20.80288	0.67418	0.56884
999	-22.57652	21.51118	0.69698	0.58707
998.5	-23.15484	21.9847	0.71763	0.60364
998	-24.02033	22.88979	0.74426	0.62486
997.5	-24.55808	23.47202	0.76593	0.64225
997	-24.84529	24.26935	0.78784	0.65965
996.5	-25.78456	25.30798	0.80981	0.67738
996	-26.78261	26.33556	0.83483	0.69739
995.5	-27.55209	26.89367	0.85454	0.71327
995	-28.97234	28.81736	0.883	0.73615
994.5	-29.51192	29.95071	0.90588	0.75457
994	-31.09709	31.5993	0.93173	0.77547
993.5	-32.13577	33.16041	0.95761	0.79639
993	-32.84951	34.72534	0.98062	0.81501
992.5	-33.90094	35.87313	1.00359	0.83356
992	-35.07107	37.68895	1.0262	0.85198
991.5	-36.13544	39.41118	1.05116	0.87259
991	-37.02112	40.5862	1.07315	0.89091
990.5	-38.24598	42.11679	1.09471	0.90881
990	-39.8362	44.49559	1.1207	0.93077
989.5	-40.7779	46.40614	1.1429	0.94982
989	-41.59161	47.60372	1.16155	0.96595
988.5	-42.65444	49.43522	1.17849	0.98132
988	-43.20614	50.1096	1.19303	0.99528
987.5	-43.54378	50.96235	1.20664	1.00918
987	-44.49153	52.11296	1.21509	1.01865
986.5	-45.38985	53.60315	1.22308	1.02867
986	-46.36065	55.21601	1.2273	1.03661
985.5	-46.46723	55.63061	1.22784	1.042
985	-46.4144	55.58592	1.22543	1.04471
984.5	-46.67557	55.99892	1.22016	1.04551
984	-46.95352	56.08746	1.20896	1.04319
983.5	-46.09988	55.38223	1.19793	1.039
983	-46.12746	54.70389	1.18806	1.03439
982.5	-45.4093	53.02139	1.16453	1.02156
982	-45.3512	51.58015	1.14892	1.01219
981.5	-45.39323	51.35874	1.1321	1.00175
981	-43.98674	48.80691	1.10639	0.98481
980.5	-42.93727	47.50567	1.08196	0.968
980	-41.30975	45.31405	1.05669	0.94985
979.5	-40.90172	43.98815	1.0394	0.93706
979	-40.07341	42.07839	1.00708	0.91301
978.5	-38.82803	40.80092	0.98326	0.89473
978	-37.73025	39.62283	0.95924	0.87609
977.5	-36.52619	37.81611	0.93498	0.85686
977	-35.3709	36.12322	0.91071	0.83718
976.5	-34.12196	35.01213	0.88956	0.81987
976	-33.39154	34.10736	0.8685	0.8023
975.5	-32.5001	32.98098	0.84762	0.78461
975	-31.76128	32.2358	0.82703	0.76688
974.5	-31.03855	30.78485	0.80685	0.74915
974	-30.23185	30.47847	0.78687	0.73157
973.5	-28.94556	29.04933	0.76989	0.71643
973	-27.942	28.06213	0.75022	0.69903
972.5	-27.32816	27.08046	0.73093	0.68185
972	-26.38683	26.00824	0.7094	0.66255
971.5	-25.46787	25.09654	0.69344	0.64816
971	-24.77294	24.62725	0.67515	0.63175
970.5	-24.17269	23.9211	0.65723	0.61558
970	-23.41714	23.01909	0.63959	0.5996
969.5	-22.58808	22.45495	0.62472	0.58609
969	-21.49114	21.61058	0.60757	0.57046
968.5	-21.04624	21.06675	0.59312	0.55718
968	-20.13489	20.2792	0.57666	0.54193
967.5	-19.44372	19.5965	0.56048	0.52714
967	-18.57017	18.63953	0.54234	0.51055
966.5	-17.97081	18.28457	0.5291	0.49845
966	-17.3858	17.64577	0.51611	0.48667
965.5	-16.74845	17.29171	0.50347	0.47507
965	-16.26854	16.61524	0.48714	0.46017
964.5	-15.55245	16.20055	0.4733	0.4476
964	-15.11359	16.03408	0.46174	0.43719
963.5	-14.67033	15.688	0.45245	0.42872
963	-14.25096	15.09012	0.43813	0.41562
962.5	-13.60581	14.62756	0.42617	0.40458
962	-13.01942	14.18775	0.41634	0.3954
961.5	-12.97506	14.07078	0.40379	0.38377
961	-12.49294	13.83795	0.39631	0.37664
960.5	-11.91099	13.48312	0.38609	0.36697
960	-11.66911	13.11314	0.37613	0.35764
959.5	-11.31211	12.85457	0.36926	0.35101
959	-10.9139	12.60846	0.3585	0.34077
958.5	-10.64484	12.36841	0.34939	0.33217
958	-10.41211	12.23729	0.34429	0.32737
957.5	-10.26019	11.88237	0.333	0.31671
957	-10.08006	11.67788	0.32444	0.30882
956.5	-9.78231	11.28922	0.31743	0.30221
956	-9.3764	10.95353	0.30946	0.29467
955.5	-9.22221	10.75458	0.30167	0.28746
955	-8.90131	10.5943	0.29523	0.28145
954.5	-8.76342	10.29521	0.28686	0.27381
954	-8.53224	9.83122	0.28089	0.26833
953.5	-8.3081	9.58266	0.27519	0.26309
953	-8.3253	9.28029	0.26806	0.25647
952.5	-8.05062	9.07603	0.26122	0.25021
952	-7.63632	8.83198	0.25567	0.24496
951.5	-7.39271	8.62307	0.25114	0.24074
951	-7.14428	8.34793	0.24469	0.23459
950.5	-6.90694	8.0221	0.2387	0.22884
950	-6.85277	7.84784	0.23297	0.22353
949.5	-6.78032	7.78396	0.22818	0.21899
949	-6.59547	7.56413	0.22356	0.21468
948.5	-6.3102	7.24518	0.21909	0.21068
948	-6.08843	7.05949	0.2148	0.20678
947.5	-5.81121	6.91939	0.21074	0.20296
947	-5.62266	6.86346	0.20531	0.19798
946.5	-5.47632	6.72566	0.20105	0.19405
946	-5.55597	6.66009	0.19748	0.19077
945.5	-5.54424	6.61099	0.19415	0.18763
945	-5.32574	6.28918	0.19015	0.18387
944.5	-5.26466	6.31722	0.18624	0.18047
944	-5.06682	6.09398	0.18347	0.17789
943.5	-5.02467	6.15441	0.1805	0.17509
943	-5.05259	6.06507	0.17702	0.17195
942.5	-5.16963	6.10829	0.1741	0.16928
942	-5.18734	6.14561	0.17116	0.16665
941.5	-5.1758	5.87889	0.1685	0.16421
941	-5.03237	5.69903	0.16637	0.16235
940.5	-5.06248	5.65509	0.16436	0.16054
940	-4.98876	5.61306	0.16266	0.159
939.5	-4.90116	5.52054	0.16104	0.15746
939	-4.90488	5.44237	0.15977	0.15622
938.5	-4.66535	5.28323	0.15853	0.15504
938	-4.53	5.20746	0.15734	0.15402
937.5	-4.51383	5.18358	0.15627	0.15308
937	-4.42025	5.21912	0.15508	0.15216
936.5	-4.25124	5.11623	0.15395	0.15116
936	-4.18333	5.14165	0.15301	0.15023
935.5	-4.11769	5.18643	0.15185	0.14917
935	-4.1858	5.26682	0.15106	0.14821
934.5	-4.09219	5.25329	0.15008	0.14739
934	-4.1079	5.24163	0.14915	0.14661
933.5	-4.16073	5.27259	0.14824	0.14577
933	-4.25466	5.2026	0.14724	0.14489
932.5	-4.31419	5.06214	0.14614	0.14396
932	-4.18591	4.94494	0.14513	0.143
931.5	-3.82708	4.84461	0.1442	0.14217
931	-3.69412	4.78824	0.14319	0.14141
930.5	-3.47335	4.63267	0.1421	0.14058
930	-3.30705	4.37229	0.14121	0.13986
929.5	-3.27241	4.25042	0.14048	0.13913
929	-3.25108	4.07526	0.13976	0.13827
928.5	-3.4225	4.15566	0.13902	0.13757
928	-3.3975	3.96615	0.13828	0.1369
927.5	-3.55831	3.99976	0.13748	0.1363
927	-3.6322	3.73934	0.13675	0.13577
926.5	-3.48672	3.48159	0.1361	0.13537
926	-3.67661	3.40533	0.13558	0.13478
925.5	-3.48149	3.09829	0.1352	0.13443
925	-3.44247	3.06995	0.13486	0.13422
924.5	-3.4308	3.13819	0.13451	0.1337
924	-3.55091	3.24905	0.13398	0.13333
923.5	-3.52867	3.33377	0.13354	0.13322
923	-3.55788	3.31138	0.13317	0.13311
922.5	-3.5902	3.45179	0.13296	0.13282
922	-3.73738	3.51247	0.1326	0.13263
921.5	-3.64751	3.43364	0.13223	0.13245
921	-3.76799	3.55709	0.13206	0.13232
920.5	-3.65125	3.54119	0.13191	0.13226
920	-3.84741	3.64672	0.13157	0.13205
919.5	-3.81582	3.73895	0.13129	0.13173
919	-3.74347	3.89891	0.13093	0.13132
918.5	-3.60069	3.99943	0.13075	0.13106
918	-3.68358	4.16926	0.13045	0.13096
917.5	-3.69508	4.07596	0.13008	0.13081
917	-3.56898	3.92779	0.12981	0.13073
916.5	-3.47602	3.72408	0.12964	0.1306
916	-3.38328	3.6811	0.12957	0.13046
915.5	-3.25277	3.4886	0.1292	0.13025
915	-3.09718	3.64078	0.12877	0.12997
914.5	-3.08551	3.8111	0.12827	0.1297
914	-3.31558	4.02507	0.12784	0.12947
913.5	-3.50628	4.14444	0.12748	0.12923
913	-3.55616	4.16305	0.12711	0.12894
912.5	-3.46953	3.86977	0.12668	0.12866
912	-3.42121	3.73552	0.12618	0.12854
911.5	-3.09879	3.65345	0.12575	0.12828
911	-3.11251	3.71647	0.12537	0.12804
910.5	-3.17314	3.7472	0.125	0.12763
910	-3.30231	3.96687	0.12467	0.12726
909.5	-3.50401	4.15377	0.12435	0.12691
909	-3.67101	4.16917	0.12368	0.12679
908.5	-3.60077	4.1578	0.12327	0.12652
908	-3.62464	4.03498	0.12301	0.12625
907.5	-3.67199	4.0094	0.12279	0.12586
907	-3.48766	3.8457	0.12244	0.12578
906.5	-3.50294	3.87575	0.12212	0.12554
906	-3.37726	3.83137	0.12194	0.1254
905.5	-3.21489	4.00493	0.12152	0.12522
905	-2.95716	3.88837	0.1211	0.12502
904.5	-2.77885	3.64127	0.12099	0.12482
904	-2.78009	3.5084	0.12064	0.12473
903.5	-2.60728	3.47744	0.12043	0.12457
903	-2.47979	3.23585	0.1204	0.12461
902.5	-2.39896	3.12242	0.12007	0.12471
902	-2.47478	3.19588	0.11969	0.12472
901.5	-2.38743	3.11574	0.1195	0.12454
901	-2.68577	2.98223	0.11943	0.1245
900.5	-2.66445	2.80608	0.11928	0.12455
900	-2.81692	2.86512	0.11931	0.12468
899.5	-2.77444	2.8643	0.11954	0.12459
899	-2.80474	2.79895	0.11952	0.12486
898.5	-2.72557	2.88581	0.1194	0.12505
898	-2.56279	2.95284	0.11952	0.12522
897.5	-2.57005	3.06762	0.11983	0.12521
897	-2.67552	3.15645	0.12003	0.12538
896.5	-2.68049	3.21569	0.12015	0.12564
896	-2.46622	3.19144	0.12046	0.12589
895.5	-2.4972	3.12951	0.12074	0.12609
895	-2.41206	3.15571	0.12108	0.12641
894.5	-2.13787	3.28327	0.12145	0.12673
894	-1.8935	3.25827	0.1219	0.12725
893.5	-1.73652	3.20321	0.12227	0.12755
893	-1.78335	3.40802	0.12263	0.12795
892.5	-1.51734	3.27475	0.12299	0.1284
892	-1.50626	3.3354	0.12345	0.12897
891.5	-1.33972	3.20642	0.12394	0.12948
891	-1.2881	3.18176	0.12438	0.12996
890.5	-1.33758	3.25705	0.12497	0.13042
890	-1.10242	3.1262	0.12532	0.13098
889.5	-1.27638	3.34307	0.12583	0.13146
889	-1.20419	3.34158	0.12627	0.13193
888.5	-1.40332	3.2305	0.12688	0.13223
888	-1.36281	3.13493	0.12771	0.13276
887.5	-1.36775	3.21071	0.12827	0.13322
887	-1.43661	3.21288	0.12882	0.1338
886.5	-1.39278	3.18674	0.12923	0.13421
886	-1.36929	2.97799	0.12993	0.13464
885.5	-1.31711	2.99579	0.13053	0.13501
885	-1.71213	3.252	0.13128	0.13548
884.5	-1.94418	3.16367	0.13174	0.13588
884	-2.0739	3.07434	0.1323	0.1362
883.5	-2.40116	3.09782	0.13276	0.1366
883	-2.38814	2.99295	0.13342	0.13692
882.5	-2.41841	3.07455	0.13397	0.13743
882	-2.10339	2.97296	0.13445	0.13775
881.5	-2.11577	3.00103	0.13475	0.13805
881	-1.93267	2.98249	0.13527	0.13827
880.5	-1.95551	3.12575	0.1358	0.1385
880	-1.87475	2.84045	0.13629	0.13848
879.5	-2.07742	2.878	0.13678	0.13862
879	-2.0576	2.86509	0.13741	0.13882
878.5	-2.09097	2.5773	0.13802	0.13901
878	-1.93915	2.34136	0.13849	0.13909
877.5	-1.92285	2.37553	0.139	0.1391
877	-2.14291	2.4413	0.13914	0.13906
876.5	-2.3064	2.51577	0.13931	0.13924
876	-2.646	2.89542	0.13978	0.13924
875.5	-3.11503	3.08939	0.14012	0.13904
875	-3.39976	3.20621	0.14034	0.13905
874.5	-3.14323	3.17824	0.14076	0.13896
874	-3.083	3.55425	0.14103	0.1388
873.5	-3.05799	3.49953	0.14149	0.13859
873	-2.86438	3.65519	0.14184	0.13867
872.5	-3.10208	3.79477	0.14202	0.13869
872	-3.609	4.22001	0.1421	0.13848
871.5	-3.79418	4.19024	0.14236	0.13817
871	-4.12816	4.23973	0.14253	0.13819
870.5	-4.016	3.94398	0.14298	0.13813
870	-3.512	3.57029	0.14361	0.13812
869.5	-3.24088	3.29589	0.14419	0.13816
869	-2.99564	3.28243	0.14431	0.13822
868.5	-2.79604	3.24737	0.14459	0.13837
868	-2.85427	3.57729	0.14522	0.13859
867.5	-3.13302	3.83284	0.14573	0.13878
867	-3.22843	4.01234	0.14641	0.13903
866.5	-3.33121	4.1326	0.14705	0.13922
866	-3.31271	4.22257	0.14763	0.13942
865.5	-3.71587	4.39253	0.14822	0.1398
865	-4.13396	4.59538	0.14895	0.14026
864.5	-4.03502	4.71365	0.14961	0.14034
864	-4.21384	4.80244	0.15019	0.14057
863.5	-4.22297	5.10391	0.15096	0.14104
863	-4.07326	5.29495	0.15182	0.14172
862.5	-4.10438	5.74571	0.15274	0.14224
862	-3.96101	5.69912	0.15373	0.14268
861.5	-3.9591	5.56815	0.15465	0.14337
861	-3.79662	5.48765	0.15542	0.14393
860.5	-3.61111	5.2888	0.15666	0.14461
860	-3.56172	5.47852	0.15794	0.14513
859.5	-3.27006	5.22066	0.15904	0.14592
859	-3.36718	5.51779	0.15997	0.14677
858.5	-3.06695	5.24047	0.161	0.14745
858	-3.17123	5.44934	0.16213	0.14821
857.5	-3.07373	5.15271	0.16325	0.14883
857	-3.01342	4.98964	0.16463	0.14959
856.5	-2.92229	4.60944	0.16573	0.15026
856	-3.02343	4.64935	0.16668	0.151
855.5	-2.94584	4.84797	0.16763	0.15154
855	-3.03237	4.44405	0.16855	0.15207
854.5	-3.24003	4.83019	0.16958	0.15263
854	-3.4772	5.11204	0.1706	0.15325
853.5	-3.21057	5.12169	0.1715	0.15372
853	-3.09733	5.11208	0.17237	0.15419
852.5	-3.17116	5.24981	0.17302	0.15445
852	-3.18487	5.24494	0.17376	0.15479
851.5	-2.8679	5.4971	0.17433	0.15531
851	-3.08841	5.55799	0.17485	0.15584
850.5	-3.3652	5.66278	0.17532	0.15621
850	-3.26579	5.59812	0.1759	0.15639
849.5	-3.05064	5.20491	0.17647	0.15677
849	-2.62554	5.08689	0.17703	0.15707
848.5	-2.96758	5.19492	0.17749	0.15728
848	-2.88979	5.45891	0.1779	0.15737
847.5	-2.53988	5.14447	0.17818	0.15758
847	-2.89767	5.63441	0.17863	0.15766
846.5	-3.08934	5.69958	0.17895	0.1576
846	-2.97416	5.64488	0.17924	0.15734
845.5	-3.14612	5.62305	0.17958	0.15722
845	-3.42784	5.89261	0.17973	0.15715
844.5	-3.4454	5.46566	0.17995	0.15707
844	-3.72225	5.99158	0.17989	0.15694
843.5	-3.85615	5.97788	0.17994	0.15683
843	-3.82532	5.73783	0.17972	0.15653
842.5	-4.01472	5.37852	0.17974	0.15579
842	-4.07853	5.3269	0.1796	0.15522
841.5	-4.14591	4.90586	0.17957	0.15477
841	-4.17701	5.03952	0.17945	0.15433
840.5	-4.27055	5.05523	0.17946	0.15386
840	-4.07362	5.06454	0.17926	0.15334
839.5	-3.79596	4.82838	0.17882	0.15267
839	-3.63659	4.66183	0.17855	0.15187
838.5	-3.76248	4.52197	0.17834	0.15115
838	-3.53576	4.23849	0.17788	0.15056
837.5	-3.49621	4.26297	0.17723	0.14981
837	-3.76307	4.7259	0.17666	0.14909
836.5	-3.79669	4.65267	0.17625	0.14823
836	-3.90406	4.71541	0.17572	0.14732
835.5	-3.95615	4.6322	0.17508	0.14662
835	-4.40748	4.88692	0.1743	0.14594
834.5	-5.00729	5.10909	0.17332	0.14505
834	-5.25199	5.03646	0.1725	0.1439
833.5	-5.0938	4.80734	0.17174	0.14293
833	-5.28166	4.5864	0.17082	0.14204
832.5	-5.16322	4.51789	0.17001	0.14121
832	-5.14609	4.42195	0.16894	0.14036
831.5	-4.95738	4.23483	0.16811	0.13947
831	-4.95541	4.28787	0.16715	0.13871
830.5	-5.0914	4.88571	0.16636	0.13795
830	-5.24026	5.14742	0.16542	0.13733
829.5	-4.88093	4.95999	0.16446	0.13666
829	-4.42064	5.03003	0.16318	0.1358
828.5	-4.13242	4.7434	0.16202	0.13481
828	-3.74213	4.88932	0.16055	0.13399
827.5	-3.43818	4.75804	0.1591	0.13302
827	-3.27863	5.14474	0.15774	0.13198
826.5	-3.58431	5.49777	0.15631	0.13111
826	-3.42765	6.30933	0.15506	0.13026
825.5	-3.34901	6.44279	0.15367	0.12962
825	-2.99203	6.14842	0.15256	0.12865
824.5	-2.87097	6.4151	0.15132	0.12759
824	-2.86571	6.05343	0.15003	0.12666
823.5	-2.96703	5.69948	0.14862	0.12593
823	-3.06509	5.64732	0.14728	0.12522
822.5	-3.15786	6.01327	0.14576	0.12456
822	-3.4564	5.88167	0.14405	0.12374
821.5	-3.16113	5.93846	0.14255	0.12294
821	-3.5418	6.35256	0.14108	0.122
820.5	-3.69696	6.01279	0.13939	0.12104
820	-3.75759	5.98541	0.13771	0.12019
819.5	-3.63343	5.36162	0.13626	0.11932
819	-3.68329	5.18493	0.13511	0.11856
818.5	-3.62702	4.97277	0.13376	0.11763
818	-3.92906	4.90043	0.13231	0.11699
817.5	-4.13957	5.34404	0.13093	0.11614
817	-4.38879	5.49522	0.12955	0.11532
816.5	-4.9024	5.61581	0.12822	0.11453
816	-4.68606	5.34964	0.12686	0.11381
815.5	-4.24461	4.5058	0.12554	0.11287
815	-4.04407	3.90301	0.12444	0.11219
814.5	-3.98008	3.92288	0.12332	0.11164
814	-3.623	3.38524	0.1224	0.11101
813.5	-3.9066	3.53066	0.12134	0.11039
813	-4.14763	3.96089	0.12027	0.10976
812.5	-4.1343	3.87653	0.11913	0.10885
812	-4.0008	4.04531	0.11798	0.10801
811.5	-4.49305	4.49823	0.117	0.10734
811	-4.26948	4.24026	0.11594	0.10674
810.5	-4.1157	4.23205	0.11491	0.10619
810	-3.71358	4.27297	0.11394	0.10554
809.5	-3.61599	3.82484	0.1131	0.10495
809	-3.90633	3.79884	0.11232	0.10437
808.5	-4.14676	3.91451	0.11159	0.10374
808	-4.2087	4.10037	0.11053	0.1031
807.5	-4.45405	4.29884	0.10961	0.10222
807	-4.5442	4.61122	0.10873	0.10154
806.5	-4.59064	4.89406	0.1079	0.10094
806	-3.96607	4.68854	0.10685	0.10051
805.5	-3.82952	4.98085	0.10579	0.09991
805	-3.47031	4.66317	0.10479	0.09919
804.5	-3.36497	4.42506	0.10427	0.0986
804	-3.54231	4.48528	0.1037	0.09795
803.5	-3.61213	4.35788	0.10312	0.09739
803	-3.36665	3.77401	0.10215	0.09671
802.5	-3.49466	3.75113	0.1013	0.09595
802	-3.79001	4.14137	0.10048	0.09533
801.5	-3.92248	4.20289	0.09982	0.09493
801	-3.82551	4.69031	0.09942	0.09463
800.5	-3.50986	5.12125	0.09896	0.09413
800	-3.34335	5.26623	0.09848	0.09363
