# Supplementary material for: Circular dichroism of quantum defects in carbon nanotubes created by photocatalytic oxygen functionalization
Source: Nat Commun. 2025 Jun 2;16:5107. doi: 10.1038/s41467-025-60342-y (PMC12130195; doi:10.1038/s41467-025-60342-y)
Supplement: Supplementary file 6 — Source Data [file 41467_2025_60342_MOESM6_ESM.zip › Raw data Manuscript and SI/Figure_4c.txt]

Wavelength (nm)	(6,5) funct CD	(11,-5) funct CD	(6,5) funct Abs	(11,-5) funct Abs
1300	-0.4882	0.48046	0.07194	0.09407
1299.5	-0.65024	0.59011	0.07222	0.09442
1299	-0.76083	0.76835	0.07273	0.09482
1298.5	-0.89441	0.856	0.07312	0.09523
1298	-0.97446	0.97913	0.07359	0.09562
1297.5	-0.90135	0.91786	0.07403	0.09597
1297	-0.8225	1.05453	0.07443	0.09645
1296.5	-0.84677	1.0211	0.07485	0.0969
1296	-0.83887	1.07928	0.07525	0.09732
1295.5	-0.83888	1.0899	0.07566	0.09779
1295	-0.85519	1.173	0.07599	0.09829
1294.5	-0.88862	1.23786	0.07641	0.09873
1294	-0.83297	1.22183	0.07674	0.09913
1293.5	-0.87442	1.23775	0.07716	0.09957
1293	-0.91699	1.17429	0.07757	0.10011
1292.5	-0.95152	1.15332	0.07785	0.10044
1292	-0.91736	1.14673	0.0782	0.10088
1291.5	-0.88908	1.07659	0.07862	0.10133
1291	-0.79485	1.08587	0.07893	0.10164
1290.5	-0.72596	1.03768	0.07929	0.10199
1290	-0.72822	1.01577	0.0797	0.10241
1289.5	-0.68806	1.05795	0.08013	0.10279
1289	-0.64775	1.02336	0.08054	0.10321
1288.5	-0.57798	0.98456	0.08089	0.10357
1288	-0.61213	1.00877	0.08139	0.10405
1287.5	-0.61501	0.90866	0.08177	0.10445
1287	-0.65297	0.89284	0.08215	0.10489
1286.5	-0.56028	0.78161	0.08263	0.10547
1286	-0.57495	0.83635	0.08293	0.1058
1285.5	-0.4915	0.69927	0.08333	0.10626
1285	-0.51002	0.62004	0.08375	0.10666
1284.5	-0.42734	0.51614	0.08409	0.10709
1284	-0.42132	0.46852	0.08448	0.1075
1283.5	-0.37539	0.38037	0.08488	0.10795
1283	-0.39996	0.38942	0.08526	0.10842
1282.5	-0.58936	0.44452	0.08566	0.10897
1282	-0.58187	0.52173	0.08598	0.10935
1281.5	-0.63994	0.63985	0.08629	0.10978
1281	-0.70567	0.7036	0.08671	0.11026
1280.5	-0.69424	0.75988	0.08703	0.11067
1280	-0.80173	0.82796	0.08733	0.11108
1279.5	-0.734	0.85661	0.08771	0.11148
1279	-0.68216	0.83267	0.08803	0.11185
1278.5	-0.66454	0.83904	0.08838	0.11222
1278	-0.6465	0.73441	0.08874	0.11268
1277.5	-0.66129	0.71977	0.08915	0.11311
1277	-0.74561	0.75719	0.08946	0.11346
1276.5	-0.5955	0.70488	0.0899	0.1139
1276	-0.65405	0.6974	0.09022	0.1143
1275.5	-0.65095	0.59576	0.09055	0.11468
1275	-0.67554	0.56621	0.09068	0.1149
1274.5	-0.68278	0.52546	0.09112	0.11529
1274	-0.78217	0.46816	0.09148	0.11573
1273.5	-0.72594	0.36777	0.09189	0.11624
1273	-0.75492	0.32033	0.09221	0.1166
1272.5	-0.64588	0.26497	0.09257	0.11708
1272	-0.58878	0.22746	0.09301	0.11756
1271.5	-0.66449	0.27452	0.09351	0.11807
1271	-0.54316	0.30691	0.09391	0.11856
1270.5	-0.45184	0.3199	0.09428	0.119
1270	-0.41638	0.37083	0.09469	0.11948
1269.5	-0.46356	0.51471	0.09512	0.11992
1269	-0.57663	0.57611	0.09552	0.12033
1268.5	-0.70157	0.62814	0.09586	0.12075
1268	-0.71101	0.6085	0.09627	0.12126
1267.5	-0.67207	0.53118	0.09663	0.12163
1267	-0.76199	0.58156	0.09703	0.1221
1266.5	-0.86951	0.65743	0.09742	0.12245
1266	-0.82158	0.65984	0.0978	0.12291
1265.5	-0.76835	0.6142	0.09821	0.12336
1265	-0.62571	0.62312	0.09855	0.12378
1264.5	-0.68383	0.6618	0.09898	0.12431
1264	-0.68017	0.64855	0.09937	0.12479
1263.5	-0.61837	0.7207	0.09973	0.1253
1263	-0.57209	0.70768	0.1	0.12573
1262.5	-0.50625	0.55671	0.10032	0.12623
1262	-0.6446	0.66514	0.10087	0.12678
1261.5	-0.6538	0.74461	0.10121	0.12722
1261	-0.77008	0.79822	0.10159	0.1277
1260.5	-0.606	0.65897	0.10201	0.12819
1260	-0.64456	0.51506	0.10249	0.12874
1259.5	-0.65643	0.51278	0.10286	0.12915
1259	-0.57238	0.46623	0.10316	0.12951
1258.5	-0.54961	0.48316	0.1035	0.12991
1258	-0.50579	0.48155	0.10394	0.13038
1257.5	-0.40023	0.33134	0.10435	0.13087
1257	-0.46359	0.44287	0.10454	0.13116
1256.5	-0.6078	0.53696	0.10493	0.13173
1256	-0.75879	0.49948	0.10542	0.1323
1255.5	-0.78157	0.51121	0.10588	0.13282
1255	-0.80858	0.46322	0.10623	0.13327
1254.5	-0.9109	0.46931	0.10661	0.13375
1254	-0.93861	0.55647	0.10709	0.13431
1253.5	-0.82849	0.42018	0.10756	0.13473
1253	-0.86675	0.52964	0.10794	0.13506
1252.5	-0.86582	0.61144	0.10828	0.1355
1252	-0.92756	0.6049	0.10867	0.13603
1251.5	-0.98477	0.5856	0.10898	0.13645
1251	-1.05438	0.43714	0.10929	0.13699
1250.5	-1.16372	0.51266	0.10964	0.13746
1250	-1.19122	0.4569	0.10993	0.13792
1249.5	-1.11868	0.39008	0.11022	0.1383
1249	-1.01175	0.29554	0.11053	0.13875
1248.5	-1.06576	0.31013	0.11088	0.13926
1248	-1.05493	0.41144	0.11133	0.1398
1247.5	-0.98622	0.44625	0.11159	0.14021
1247	-1.06163	0.48685	0.11194	0.14073
1246.5	-1.10738	0.43789	0.11225	0.14131
1246	-1.22531	0.5833	0.11272	0.1419
1245.5	-1.35189	0.63644	0.11311	0.14238
1245	-1.41212	0.62781	0.11348	0.14285
1244.5	-1.55709	0.77117	0.11388	0.14328
1244	-1.51014	0.74933	0.11431	0.14375
1243.5	-1.72463	0.86729	0.11468	0.14414
1243	-1.91342	0.92381	0.11499	0.14453
1242.5	-1.91571	0.86516	0.11541	0.14499
1242	-1.93141	0.92345	0.11579	0.14543
1241.5	-1.89087	0.95205	0.11607	0.14578
1241	-1.94715	0.88202	0.11647	0.14622
1240.5	-2.03176	0.92471	0.11686	0.14666
1240	-1.98168	0.8723	0.11719	0.14709
1239.5	-1.80413	0.88133	0.11754	0.14746
1239	-1.78452	0.89593	0.11786	0.14779
1238.5	-1.80237	0.9249	0.11821	0.14821
1238	-1.89065	0.99781	0.11862	0.14863
1237.5	-1.85217	1.04919	0.1189	0.14902
1237	-1.89398	1.02697	0.11932	0.14952
1236.5	-1.95425	1.09868	0.11984	0.15008
1236	-2.00671	1.06343	0.12015	0.15053
1235.5	-1.97051	0.99136	0.12038	0.15083
1235	-2.02402	1.01279	0.12078	0.15135
1234.5	-2.02469	0.95335	0.12116	0.15179
1234	-1.92034	0.9489	0.12148	0.15218
1233.5	-1.90963	0.96557	0.12188	0.1526
1233	-1.94634	1.06057	0.12222	0.153
1232.5	-2.02426	1.09838	0.12249	0.15339
1232	-2.07489	1.03293	0.12285	0.15371
1231.5	-2.04683	1.02191	0.12309	0.15405
1231	-2.12092	1.05197	0.12343	0.15455
1230.5	-2.16323	1.10328	0.12362	0.15483
1230	-2.14941	1.09433	0.12387	0.1552
1229.5	-2.11355	0.94925	0.12416	0.15556
1229	-2.04052	0.97879	0.12451	0.15602
1228.5	-2.06574	1.06791	0.12486	0.15648
1228	-2.25059	1.22566	0.12512	0.15686
1227.5	-2.21686	1.19142	0.12542	0.15713
1227	-2.14042	1.17859	0.12589	0.15758
1226.5	-2.10795	1.21413	0.12627	0.15795
1226	-2.06603	1.26554	0.12653	0.15821
1225.5	-1.98441	1.17786	0.12684	0.15854
1225	-1.95977	1.15867	0.12719	0.15892
1224.5	-1.74688	0.98028	0.12752	0.15926
1224	-1.84522	1.05842	0.12786	0.1596
1223.5	-1.88116	1.06616	0.12817	0.16
1223	-1.87105	1.12837	0.12846	0.16039
1222.5	-1.92294	1.21615	0.12885	0.16084
1222	-1.89711	1.18572	0.1293	0.16137
1221.5	-1.85938	1.1056	0.12957	0.1617
1221	-1.88852	1.06685	0.12991	0.16203
1220.5	-1.70475	0.8847	0.13026	0.16238
1220	-1.6416	0.85963	0.13061	0.1627
1219.5	-1.56452	0.81756	0.13097	0.16305
1219	-1.4931	0.6986	0.13129	0.1633
1218.5	-1.61579	0.84384	0.13168	0.16356
1218	-1.6149	0.78503	0.13197	0.16384
1217.5	-1.54972	0.8068	0.13243	0.16424
1217	-1.75825	1.03906	0.13265	0.16449
1216.5	-1.73947	1.00016	0.13296	0.16477
1216	-1.79308	1.02632	0.13313	0.16498
1215.5	-1.87371	1.15114	0.13337	0.16529
1215	-1.70922	1.0808	0.13355	0.16554
1214.5	-1.76797	1.18822	0.13375	0.16573
1214	-1.86187	1.30347	0.13397	0.16599
1213.5	-1.74014	1.16943	0.13424	0.16633
1213	-1.85924	1.29677	0.1345	0.16663
1212.5	-2.01558	1.45548	0.13475	0.16688
1212	-1.88841	1.29539	0.13494	0.16712
1211.5	-2.02436	1.27566	0.13524	0.16743
1211	-1.97946	1.23047	0.13549	0.16772
1210.5	-1.84559	1.18405	0.13575	0.16803
1210	-1.81573	1.15843	0.13594	0.16826
1209.5	-1.72353	1.21932	0.1362	0.16857
1209	-1.85843	1.15542	0.13639	0.16873
1208.5	-1.99973	1.22188	0.13672	0.169
1208	-1.88205	1.23513	0.13708	0.16933
1207.5	-1.9172	1.17065	0.1374	0.16962
1207	-1.95077	1.20688	0.13765	0.16982
1206.5	-2.0831	1.33566	0.13792	0.1701
1206	-2.10512	1.26503	0.1382	0.17039
1205.5	-1.99739	1.20794	0.13835	0.17057
1205	-1.9351	1.20166	0.13852	0.17071
1204.5	-2.12327	1.42327	0.13881	0.17101
1204	-2.14866	1.41072	0.13893	0.17113
1203.5	-2.2126	1.54067	0.13913	0.17126
1203	-2.23577	1.58247	0.13928	0.17135
1202.5	-2.24253	1.57205	0.13951	0.17154
1202	-2.27685	1.62818	0.13981	0.17177
1201.5	-2.16441	1.58265	0.14001	0.17198
1201	-1.94986	1.42309	0.1401	0.17212
1200.5	-1.8656	1.28533	0.14032	0.17226
1200	-1.75022	1.18493	0.14051	0.17254
1199.5	-1.65615	1.11073	0.14073	0.17277
1199	-1.56203	1.02242	0.14091	0.17295
1198.5	-1.50313	0.84971	0.14116	0.17321
1198	-1.63392	0.99777	0.14143	0.17343
1197.5	-1.72752	0.98252	0.14164	0.17366
1197	-1.68192	1.06117	0.14188	0.17396
1196.5	-1.66437	1.05143	0.14209	0.17419
1196	-1.72606	0.82593	0.14247	0.17443
1195.5	-1.72124	0.93033	0.14268	0.17475
1195	-1.75507	0.90314	0.14286	0.17502
1194.5	-1.77098	0.87844	0.14313	0.17533
1194	-1.68329	0.96651	0.1435	0.17561
1193.5	-1.80671	0.92376	0.14372	0.1758
1193	-1.78077	0.90233	0.14409	0.17612
1192.5	-1.65225	0.957	0.1443	0.17637
1192	-1.6649	1.19441	0.1446	0.17655
1191.5	-1.53808	1.10117	0.14493	0.17681
1191	-1.64687	1.25132	0.14522	0.17708
1190.5	-1.569	1.27917	0.14551	0.17736
1190	-1.6864	1.36395	0.14578	0.17762
1189.5	-1.83887	1.50442	0.14607	0.17793
1189	-1.89572	1.49326	0.14653	0.17836
1188.5	-1.88595	1.43756	0.14691	0.17881
1188	-1.87532	1.34987	0.14725	0.17915
1187.5	-1.76947	1.24815	0.14762	0.1795
1187	-1.64695	1.13126	0.14787	0.17983
1186.5	-1.3601	0.9806	0.14827	0.18022
1186	-1.28817	0.97762	0.14858	0.18045
1185.5	-1.27635	0.98701	0.14898	0.18077
1185	-1.31959	0.97156	0.14951	0.18118
1184.5	-1.50684	1.04163	0.14997	0.18163
1184	-1.41385	1.06832	0.15049	0.18209
1183.5	-1.50054	1.16358	0.15099	0.18246
1183	-1.66115	1.20499	0.15148	0.18296
1182.5	-1.64363	1.13324	0.15208	0.18352
1182	-1.66747	1.26598	0.15272	0.18417
1181.5	-1.64395	1.2434	0.15312	0.18461
1181	-1.68471	1.15882	0.15373	0.18522
1180.5	-1.66437	1.11879	0.15441	0.18588
1180	-1.73538	1.24007	0.15494	0.18647
1179.5	-1.67293	1.30625	0.15552	0.18713
1179	-1.71846	1.30233	0.15602	0.18761
1178.5	-1.754	1.21888	0.15658	0.18822
1178	-1.78484	1.37187	0.15707	0.18865
1177.5	-1.94692	1.50646	0.15775	0.18933
1177	-2.01748	1.59239	0.15842	0.19009
1176.5	-1.91847	1.62947	0.15921	0.19086
1176	-2.03993	1.72313	0.15988	0.19152
1175.5	-2.24712	1.88763	0.16069	0.19226
1175	-2.15613	1.7253	0.16126	0.19287
1174.5	-2.15587	1.73645	0.16194	0.19352
1174	-2.06341	1.52514	0.16258	0.19417
1173.5	-2.06619	1.37573	0.16337	0.19487
1173	-2.03654	1.22501	0.16421	0.19565
1172.5	-1.94692	1.04846	0.16491	0.19641
1172	-1.90202	1.10374	0.16565	0.1972
1171.5	-2.04314	1.21624	0.16641	0.19795
1171	-2.09915	1.11396	0.16733	0.19884
1170.5	-2.24852	1.22778	0.16817	0.19972
1170	-2.38707	1.27424	0.16883	0.20043
1169.5	-2.47829	1.48937	0.16964	0.20133
1169	-2.46964	1.50168	0.17048	0.2022
1168.5	-2.43388	1.41698	0.17136	0.20304
1168	-2.33643	1.60473	0.17212	0.20385
1167.5	-2.40762	1.71251	0.17303	0.20474
1167	-2.267	1.60687	0.17386	0.20567
1166.5	-2.22116	1.66166	0.17459	0.2064
1166	-2.20828	1.45853	0.17564	0.20747
1165.5	-2.19356	1.42445	0.1765	0.20838
1165	-2.14	1.34084	0.1775	0.20938
1164.5	-2.19886	1.26241	0.17827	0.2102
1164	-2.19668	1.19648	0.17899	0.21101
1163.5	-2.22073	1.33953	0.17995	0.21194
1163	-2.16244	1.44081	0.18089	0.21285
1162.5	-2.2163	1.49441	0.18175	0.21374
1162	-2.30075	1.36757	0.18257	0.21455
1161.5	-2.26802	1.36868	0.18359	0.21558
1161	-2.28863	1.61874	0.18442	0.21637
1160.5	-2.18616	1.39803	0.18534	0.21721
1160	-2.28608	1.48162	0.18636	0.21824
1159.5	-2.33121	1.52922	0.18741	0.21928
1159	-2.32116	1.66156	0.18836	0.22014
1158.5	-2.20482	1.83204	0.18926	0.221
1158	-2.22461	1.99427	0.19032	0.22203
1157.5	-2.28989	2.07657	0.19135	0.2231
1157	-2.28891	2.22101	0.1921	0.22394
1156.5	-2.23199	2.24284	0.19326	0.22512
1156	-2.18314	2.28743	0.19425	0.22619
1155.5	-2.07143	2.08826	0.19518	0.2272
1155	-2.26859	2.25468	0.19607	0.22816
1154.5	-2.15796	2.21687	0.19714	0.22935
1154	-1.95908	2.00072	0.19814	0.23033
1153.5	-1.92995	1.97425	0.19951	0.23159
1153	-1.92423	1.94072	0.20061	0.23266
1152.5	-1.97103	2.08512	0.20179	0.23383
1152	-2.05862	2.23829	0.20304	0.2351
1151.5	-1.96405	2.18484	0.20463	0.23661
1151	-1.88726	2.15463	0.20582	0.23774
1150.5	-2.0193	2.41427	0.2071	0.239
1150	-2.00847	2.50628	0.2085	0.24042
1149.5	-1.90703	2.45416	0.20974	0.24171
1149	-1.90294	2.49906	0.21122	0.24314
1148.5	-1.93208	2.4479	0.21257	0.24448
1148	-1.93262	2.59768	0.21388	0.24583
1147.5	-1.98899	2.75808	0.21555	0.24744
1147	-2.02389	2.7888	0.21694	0.24877
1146.5	-1.96553	2.67838	0.21847	0.25027
1146	-2.09414	2.81709	0.22015	0.25186
1145.5	-2.15109	2.90195	0.22167	0.2533
1145	-2.13057	2.96522	0.22338	0.25492
1144.5	-2.05972	2.92133	0.22491	0.25635
1144	-2.06733	2.86464	0.22649	0.2579
1143.5	-2.01974	2.80138	0.22862	0.26007
1143	-2.10486	2.89506	0.23016	0.2616
1142.5	-2.24521	3.05445	0.23221	0.26358
1142	-2.20882	2.92642	0.23372	0.26518
1141.5	-2.28727	3.01332	0.23575	0.26723
1141	-2.267	2.97907	0.23734	0.26886
1140.5	-2.2855	2.98416	0.23976	0.27124
1140	-2.37879	3.06635	0.24187	0.27321
1139.5	-2.30154	3.10038	0.24422	0.27551
1139	-2.25226	2.99517	0.24585	0.27715
1138.5	-2.30087	3.10676	0.24804	0.27921
1138	-2.26502	3.09596	0.24977	0.28088
1137.5	-2.30096	3.17505	0.25231	0.28339
1137	-2.34313	3.14253	0.25464	0.28574
1136.5	-2.41458	3.2106	0.25669	0.28783
1136	-2.44664	3.16956	0.2588	0.28992
1135.5	-2.46174	3.191	0.26141	0.29252
1135	-2.48494	3.2725	0.26311	0.29425
1134.5	-2.52404	3.20537	0.26518	0.29628
1134	-2.56341	3.2621	0.26746	0.2985
1133.5	-2.58876	3.20314	0.26975	0.30085
1133	-2.59367	3.2343	0.27212	0.30322
1132.5	-2.64334	3.20956	0.27413	0.30529
1132	-2.75341	3.26717	0.27616	0.30739
1131.5	-2.83498	3.21029	0.27893	0.31022
1131	-2.85335	3.25935	0.28066	0.31204
1130.5	-2.90156	3.36752	0.28304	0.31457
1130	-2.96831	3.42623	0.28576	0.3173
1129.5	-3.10525	3.4661	0.28783	0.31943
1129	-3.19159	3.54184	0.29021	0.32188
1128.5	-3.16017	3.55436	0.29256	0.3243
1128	-3.2313	3.5756	0.29457	0.32635
1127.5	-3.25392	3.52274	0.29668	0.32842
1127	-3.39947	3.58052	0.2993	0.33106
1126.5	-3.48267	3.66875	0.3013	0.33315
1126	-3.47647	3.71761	0.30352	0.33555
1125.5	-3.53066	3.80026	0.30553	0.33763
1125	-3.72161	3.90802	0.30751	0.33969
1124.5	-3.77256	4.02515	0.30946	0.3418
1124	-3.83453	4.14717	0.31217	0.34477
1123.5	-3.89274	4.15206	0.31414	0.34689
1123	-3.92647	4.20107	0.31631	0.34925
1122.5	-3.99287	4.2493	0.31846	0.35155
1122	-4.05351	4.27905	0.32019	0.35351
1121.5	-4.01602	4.26768	0.32244	0.35604
1121	-4.0938	4.28843	0.32412	0.35793
1120.5	-4.16926	4.35413	0.32581	0.35988
1120	-4.18361	4.34035	0.32796	0.36226
1119.5	-4.22658	4.35887	0.32983	0.36439
1119	-4.25954	4.33613	0.33166	0.36654
1118.5	-4.30671	4.35792	0.33306	0.36813
1118	-4.35663	4.32442	0.33489	0.3702
1117.5	-4.40762	4.48774	0.33698	0.37261
1117	-4.44975	4.54686	0.33871	0.37467
1116.5	-4.56237	4.64002	0.34055	0.37686
1116	-4.66586	4.75083	0.34197	0.37853
1115.5	-4.73301	4.79346	0.34331	0.38007
1115	-4.76049	4.87617	0.34517	0.38236
1114.5	-4.82748	4.98349	0.34659	0.38415
1114	-4.86081	4.99721	0.34773	0.38565
1113.5	-4.90293	5.01452	0.34915	0.38734
1113	-4.90101	5.06183	0.35025	0.38883
1112.5	-4.79946	5.14939	0.35154	0.39063
1112	-4.77001	5.17721	0.35277	0.39222
1111.5	-4.73982	5.20117	0.35382	0.39373
1111	-4.70704	5.18248	0.3547	0.39494
1110.5	-4.76935	5.24479	0.35559	0.39616
1110	-4.86806	5.32194	0.35664	0.39783
1109.5	-5.02326	5.39096	0.35748	0.39907
1109	-5.07768	5.31022	0.35821	0.40024
1108.5	-5.2146	5.40754	0.35879	0.40121
1108	-5.23518	5.47406	0.35943	0.40222
1107.5	-5.21884	5.36522	0.35992	0.40322
1107	-5.23205	5.45331	0.3603	0.40401
1106.5	-5.20639	5.45204	0.36056	0.4047
1106	-5.20083	5.52572	0.36084	0.40535
1105.5	-5.14581	5.58666	0.36104	0.40587
1105	-5.21327	5.63348	0.3612	0.40643
1104.5	-5.26265	5.68886	0.36124	0.40685
1104	-5.28452	5.76442	0.36127	0.40731
1103.5	-5.24859	5.80227	0.36127	0.40754
1103	-5.30097	5.83263	0.36112	0.40777
1102.5	-5.28397	5.84482	0.36082	0.40788
1102	-5.24278	5.83704	0.36046	0.40788
1101.5	-5.18715	5.83071	0.36004	0.40785
1101	-5.20875	5.85975	0.35965	0.40779
1100.5	-5.24902	5.7903	0.35895	0.40755
1100	-5.2924	5.86307	0.35829	0.40724
1099.5	-5.1784	5.77441	0.35767	0.4069
1099	-5.20686	5.83357	0.35685	0.40642
1098.5	-5.19903	5.74383	0.35603	0.4059
1098	-5.08389	5.62553	0.35514	0.40528
1097.5	-5.05006	5.57936	0.35402	0.40439
1097	-5.02903	5.55227	0.3529	0.40351
1096.5	-4.95072	5.47015	0.3516	0.40249
1096	-4.95239	5.42041	0.35045	0.40161
1095.5	-4.99206	5.38962	0.34903	0.4004
1095	-4.99564	5.48937	0.34775	0.39927
1094.5	-5.07502	5.65837	0.34605	0.39776
1094	-5.02055	5.66573	0.34453	0.39634
1093.5	-5.02443	5.70844	0.34334	0.39519
1093	-5.09805	5.7311	0.34166	0.39368
1092.5	-5.17094	5.84719	0.33973	0.39178
1092	-5.09706	5.83931	0.33798	0.3902
1091.5	-5.04635	5.77635	0.336	0.38829
1091	-5.01927	5.67473	0.33445	0.38684
1090.5	-5.01308	5.72158	0.33281	0.38532
1090	-5.00593	5.84927	0.33074	0.38331
1089.5	-4.91364	5.7404	0.32889	0.38144
1089	-4.81698	5.69213	0.32702	0.37954
1088.5	-4.78284	5.63669	0.3254	0.37784
1088	-4.76034	5.58187	0.32378	0.37607
1087.5	-4.74215	5.55899	0.32143	0.37352
1087	-4.71428	5.48407	0.31975	0.37169
1086.5	-4.66305	5.3829	0.31814	0.36996
1086	-4.61766	5.32263	0.31648	0.36819
1085.5	-4.60488	5.26029	0.31445	0.36594
1085	-4.63265	5.23519	0.31262	0.3639
1084.5	-4.63562	5.20003	0.31079	0.36194
1084	-4.68057	5.23452	0.30897	0.35993
1083.5	-4.65681	5.13895	0.3072	0.35793
1083	-4.68463	5.12374	0.30547	0.3559
1082.5	-4.62818	5.03794	0.3038	0.35399
1082	-4.5773	4.94535	0.30209	0.35208
1081.5	-4.54773	4.90597	0.30037	0.35029
1081	-4.57823	4.86784	0.29894	0.34862
1080.5	-4.51163	4.79181	0.29731	0.34671
1080	-4.49754	4.71446	0.29568	0.34475
1079.5	-4.34542	4.57044	0.2938	0.34262
1079	-4.32453	4.56779	0.29241	0.34095
1078.5	-4.32856	4.55115	0.2911	0.3394
1078	-4.24372	4.46945	0.28942	0.33727
1077.5	-4.11769	4.31881	0.28777	0.33518
1077	-4.06476	4.31594	0.28629	0.33343
1076.5	-4.00577	4.23754	0.28514	0.33212
1076	-4.02032	4.24967	0.28336	0.33003
1075.5	-3.99379	4.2158	0.28196	0.32828
1075	-3.92462	4.20145	0.28063	0.32661
1074.5	-3.93675	4.14704	0.27931	0.32495
1074	-3.87872	4.11227	0.27812	0.32345
1073.5	-3.81037	4.06276	0.27688	0.32181
1073	-3.80696	4.03671	0.27587	0.32042
1072.5	-3.73855	3.97873	0.27492	0.31902
1072	-3.62321	3.82132	0.27385	0.31753
1071.5	-3.62658	3.82805	0.27296	0.31624
1071	-3.68498	3.79782	0.272	0.31484
1070.5	-3.69994	3.77047	0.2713	0.31383
1070	-3.65078	3.74889	0.27036	0.31245
1069.5	-3.57313	3.68442	0.26975	0.3115
1069	-3.65145	3.73823	0.26901	0.31039
1068.5	-3.63326	3.77144	0.26831	0.30936
1068	-3.5975	3.72688	0.26783	0.30857
1067.5	-3.58159	3.73637	0.2673	0.30769
1067	-3.52176	3.68646	0.26684	0.30675
1066.5	-3.54416	3.63255	0.26653	0.30611
1066	-3.54484	3.53874	0.26619	0.30544
1065.5	-3.42079	3.398	0.26585	0.30457
1065	-3.33119	3.36492	0.26569	0.30405
1064.5	-3.31744	3.31837	0.26563	0.30369
1064	-3.33423	3.29989	0.26548	0.30324
1063.5	-3.28381	3.29484	0.26549	0.30294
1063	-3.27146	3.42492	0.26549	0.30264
1062.5	-3.30748	3.40398	0.26561	0.30236
1062	-3.27391	3.38668	0.26572	0.30214
1061.5	-3.28224	3.47235	0.26582	0.302
1061	-3.21141	3.39776	0.26595	0.30182
1060.5	-3.09041	3.33142	0.26626	0.3017
1060	-3.0632	3.24158	0.26649	0.30162
1059.5	-3.0146	3.16761	0.26688	0.30171
1059	-3.03218	3.14752	0.26736	0.30185
1058.5	-3.0742	3.12406	0.26789	0.30202
1058	-3.11202	3.12482	0.26844	0.3023
1057.5	-3.11543	3.15395	0.26902	0.30257
1057	-3.1849	3.1291	0.26975	0.30294
1056.5	-3.19276	3.26441	0.27053	0.30328
1056	-3.18035	3.33258	0.27131	0.30364
1055.5	-3.09929	3.27111	0.27195	0.30394
1055	-3.10952	3.31648	0.27268	0.30427
1054.5	-3.07169	3.30303	0.2736	0.3047
1054	-3.05682	3.30325	0.27433	0.30514
1053.5	-3.07418	3.35351	0.27521	0.30568
1053	-3.06411	3.27054	0.27637	0.30643
1052.5	-3.08294	3.28137	0.27741	0.30715
1052	-3.10479	3.30378	0.27838	0.3079
1051.5	-3.13945	3.35175	0.27935	0.30866
1051	-3.17381	3.33279	0.28045	0.30951
1050.5	-3.2501	3.37973	0.28157	0.31036
1050	-3.26744	3.30184	0.28283	0.31133
1049.5	-3.29804	3.38431	0.28417	0.3125
1049	-3.37844	3.52399	0.28542	0.31347
1048.5	-3.38982	3.5336	0.28671	0.31446
1048	-3.42081	3.56495	0.28813	0.31554
1047.5	-3.3625	3.56752	0.2895	0.31661
1047	-3.32096	3.60407	0.29088	0.31774
1046.5	-3.30617	3.6429	0.29213	0.31871
1046	-3.29488	3.58543	0.29392	0.32011
1045.5	-3.2911	3.53903	0.29531	0.32124
1045	-3.29798	3.58694	0.29695	0.3225
1044.5	-3.35979	3.65273	0.29851	0.32375
1044	-3.44759	3.72158	0.29993	0.32494
1043.5	-3.5697	3.72703	0.3019	0.32651
1043	-3.66413	3.76797	0.30364	0.32783
1042.5	-3.75055	3.89082	0.30561	0.32935
1042	-3.75397	3.91692	0.30718	0.33061
1041.5	-3.82616	3.94547	0.30881	0.33193
1041	-3.96256	3.97048	0.31093	0.33363
1040.5	-3.98096	3.96736	0.31292	0.33517
1040	-4.01024	4.05265	0.31484	0.33682
1039.5	-4.0694	3.98261	0.31664	0.33837
1039	-4.06637	3.97812	0.31848	0.33995
1038.5	-4.13044	4.05943	0.32061	0.34175
1038	-4.1745	4.11439	0.3228	0.34364
1037.5	-4.16891	4.17313	0.32514	0.34565
1037	-4.19704	4.20436	0.32687	0.34711
1036.5	-4.27504	4.30991	0.32934	0.34914
1036	-4.29947	4.40342	0.33178	0.35113
1035.5	-4.47569	4.51093	0.33428	0.35322
1035	-4.55899	4.53551	0.33652	0.35514
1034.5	-4.65975	4.59043	0.33918	0.35737
1034	-4.67487	4.5691	0.34156	0.35931
1033.5	-4.73791	4.55349	0.34433	0.3616
1033	-4.80851	4.65554	0.34641	0.3633
1032.5	-4.91099	4.71571	0.34931	0.36576
1032	-4.92681	4.775	0.35224	0.3682
1031.5	-4.82477	4.80593	0.35527	0.37072
1031	-4.88134	4.78414	0.3579	0.37289
1030.5	-4.97433	4.8941	0.3605	0.37506
1030	-5.06364	5.03914	0.36368	0.37774
1029.5	-5.13275	5.10305	0.36605	0.37976
1029	-5.08337	5.10497	0.36928	0.3825
1028.5	-5.23005	5.09669	0.37259	0.38531
1028	-5.50328	5.15869	0.37591	0.38817
1027.5	-5.62752	5.27165	0.37888	0.39077
1027	-5.7408	5.33802	0.38198	0.39348
1026.5	-5.78627	5.33099	0.38569	0.3967
1026	-5.92543	5.36252	0.38808	0.39879
1025.5	-6.00866	5.3792	0.39202	0.40216
1025	-6.28518	5.57995	0.39659	0.40611
1024.5	-6.39585	5.82479	0.40088	0.40973
1024	-6.45764	5.82509	0.40585	0.41391
1023.5	-6.47099	5.83808	0.40865	0.41628
1023	-6.73788	6.04355	0.41361	0.42048
1022.5	-6.74189	6.00107	0.41867	0.42478
1022	-6.77631	6.13647	0.42328	0.42873
1021.5	-6.72912	6.17716	0.42678	0.43172
1021	-6.82085	6.22103	0.43154	0.43573
1020.5	-6.97221	6.3705	0.437	0.44037
1020	-7.08701	6.46496	0.44197	0.4446
1019.5	-7.20218	6.67919	0.44775	0.44949
1019	-7.38115	6.93385	0.45241	0.45337
1018.5	-7.45702	6.88529	0.45721	0.45739
1018	-7.6166	7.0476	0.46366	0.46277
1017.5	-7.86458	7.09324	0.47036	0.46832
1017	-7.9806	7.29936	0.47653	0.47338
1016.5	-8.10757	7.42435	0.48364	0.47924
1016	-8.29088	7.41009	0.49011	0.48455
1015.5	-8.54324	7.57827	0.49759	0.49067
1015	-8.67601	7.63195	0.50268	0.49483
1014.5	-8.86743	7.77039	0.51125	0.50189
1014	-8.97047	7.67163	0.51827	0.50768
1013.5	-9.18962	7.61714	0.52554	0.5136
1013	-9.34934	7.80644	0.53299	0.51972
1012.5	-9.43864	7.94616	0.54062	0.526
1012	-9.48438	8.13236	0.54837	0.53244
1011.5	-9.77738	8.34735	0.55753	0.53974
1011	-9.8902	8.60339	0.56824	0.54845
1010.5	-9.80925	8.83526	0.57832	0.5566
1010	-10.23271	9.27577	0.58774	0.56419
1009.5	-10.34962	9.38164	0.59753	0.57197
1009	-10.55872	9.58524	0.60757	0.57999
1008.5	-10.63099	9.63774	0.61912	0.58929
1008	-10.71308	9.88947	0.63098	0.59874
1007.5	-10.87415	10.00316	0.64179	0.60729
1007	-10.95916	9.95591	0.65411	0.61702
1006.5	-11.17065	10.14601	0.66645	0.62679
1006	-11.1295	10.34673	0.6776	0.63554
1005.5	-11.34827	10.41738	0.68886	0.64445
1005	-11.73939	10.91222	0.70031	0.65341
1004.5	-11.93709	11.24957	0.71343	0.66363
1004	-12.30764	11.45858	0.72663	0.67402
1003.5	-12.3256	11.50196	0.73865	0.6834
1003	-12.66555	11.47085	0.75405	0.69555
1002.5	-13.04344	11.70907	0.7668	0.7056
1002	-13.18805	11.95089	0.77985	0.71578
1001.5	-13.5286	12.09552	0.79329	0.7262
1001	-13.93466	12.57404	0.80902	0.73848
1000.5	-14.39801	12.74468	0.82522	0.75125
1000	-14.98808	13.61753	0.84003	0.76282
999.5	-15.11229	13.69267	0.85328	0.7732
999	-15.3428	13.98199	0.87065	0.7868
998.5	-16.05766	14.53103	0.88639	0.79926
998	-16.8282	15.09393	0.90606	0.81518
997.5	-17.46151	15.46239	0.92199	0.82783
997	-17.44711	15.59109	0.938	0.8405
996.5	-18.19331	15.94138	0.95434	0.85334
996	-18.73662	16.47024	0.97243	0.86772
995.5	-19.49434	17.05775	0.9867	0.87909
995	-19.9921	16.97266	1.00733	0.89523
994.5	-20.37027	17.50232	1.02398	0.90826
994	-21.20532	18.30048	1.04263	0.92311
993.5	-21.42578	19.01175	1.06119	0.93806
993	-21.90835	19.35705	1.07789	0.95134
992.5	-21.95684	19.66859	1.09445	0.96465
992	-22.0472	20.32396	1.11101	0.97815
991.5	-23.28103	21.4995	1.12931	0.99325
991	-23.98273	21.98592	1.14545	1.00682
990.5	-25.40243	23.25175	1.16186	1.02057
990	-26.26322	24.71705	1.18242	1.03809
989.5	-27.29769	25.36944	1.20044	1.05388
989	-28.3485	26.3916	1.21612	1.06771
988.5	-28.89252	26.81086	1.23194	1.08186
988	-28.92562	27.83341	1.24706	1.09563
987.5	-29.01216	27.85715	1.26313	1.11079
987	-29.40982	28.1781	1.27494	1.12224
986.5	-30.32954	28.80405	1.28943	1.13641
986	-30.64844	29.42812	1.303	1.15008
985.5	-31.5384	30.08108	1.31536	1.16327
985	-32.80837	30.50529	1.3252	1.17469
984.5	-34.07211	32.11244	1.33542	1.18707
984	-35.07525	34.07981	1.34682	1.20152
983.5	-35.9014	34.51325	1.3541	1.21145
983	-36.78917	35.69293	1.35863	1.21868
982.5	-36.98522	36.35623	1.36581	1.23156
982	-36.7145	37.38068	1.36916	1.23847
981.5	-37.47876	38.09317	1.37168	1.24473
981	-36.82877	35.02955	1.37339	1.25247
980.5	-37.06739	36.6207	1.37293	1.2584
980	-37.9938	36.91335	1.37138	1.26301
979.5	-38.2678	36.96561	1.36939	1.26598
979	-38.53618	36.91296	1.36435	1.26994
978.5	-39.12072	37.78701	1.35945	1.2719
978	-39.93756	39.01893	1.35396	1.27303
977.5	-39.1007	39.57726	1.34746	1.2731
977	-38.83182	38.20485	1.34022	1.27256
976.5	-37.2734	38.1007	1.33314	1.27148
976	-36.68716	38.7963	1.32554	1.26943
975.5	-37.31687	39.3794	1.31704	1.26715
975	-37.11665	39.86166	1.30841	1.26413
974.5	-35.34393	38.70859	1.29886	1.26075
974	-34.66196	38.90986	1.28861	1.25698
973.5	-34.16918	37.64253	1.27975	1.25291
973	-32.8221	36.33602	1.26913	1.24763
972.5	-33.0074	37.23361	1.25812	1.24188
972	-31.55036	35.35111	1.2452	1.23481
971.5	-31.20391	33.87442	1.23526	1.22917
971	-29.66476	31.36739	1.22338	1.2222
970.5	-30.37341	31.8053	1.21156	1.21455
970	-30.3854	31.71991	1.19938	1.2067
969.5	-30.02124	31.99289	1.18879	1.19983
969	-31.00647	32.16903	1.17606	1.19142
968.5	-30.74525	31.57224	1.16494	1.18384
968	-30.22474	30.67954	1.15185	1.17461
967.5	-28.94953	30.51307	1.13875	1.1651
967	-28.60951	30.40803	1.1235	1.15362
966.5	-28.15298	29.35027	1.11207	1.14509
966	-27.90273	29.00798	1.1007	1.13616
965.5	-27.80775	28.98709	1.08933	1.12703
965	-26.42245	27.86657	1.07436	1.11499
964.5	-25.93897	26.79789	1.06121	1.1047
964	-26.41508	26.9531	1.04993	1.09565
963.5	-26.72959	26.75037	1.04065	1.08813
963	-26.42052	26.62709	1.02621	1.07613
962.5	-25.78463	26.30628	1.01363	1.06558
962	-25.6635	26.02237	1.003	1.05652
961.5	-24.62571	25.23352	0.98895	1.04479
961	-24.55435	25.33304	0.98045	1.03732
960.5	-24.11084	24.82538	0.96868	1.02692
960	-23.58239	24.74219	0.95718	1.01649
959.5	-23.13158	24.6343	0.94887	1.00901
959	-22.3029	24.02824	0.93563	0.99714
958.5	-21.70541	23.22156	0.92428	0.98673
958	-20.9951	22.85062	0.91792	0.98093
957.5	-20.86479	22.41116	0.90362	0.96781
957	-20.95001	22.98543	0.8925	0.95752
956.5	-20.84115	22.81907	0.88308	0.94868
956	-20.15817	22.48078	0.8722	0.93841
955.5	-19.41043	22.10327	0.86154	0.9283
955	-19.55483	21.95132	0.8527	0.91964
954.5	-19.48083	22.21768	0.84115	0.90832
954	-19.51457	21.80109	0.83256	0.9001
953.5	-19.53203	21.78073	0.82434	0.89192
953	-18.64411	21.03156	0.81359	0.88152
952.5	-18.12215	20.04551	0.80328	0.87136
952	-17.8981	19.94962	0.79443	0.86282
951.5	-17.83043	19.6454	0.787	0.85563
951	-17.39175	19.47107	0.77609	0.84527
950.5	-16.95362	19.12258	0.76552	0.8351
950	-16.4194	18.87304	0.7552	0.82518
949.5	-16.33582	18.58019	0.74643	0.81658
949	-16.57173	18.60114	0.73799	0.80832
948.5	-16.20918	18.43348	0.72967	0.80004
948	-16.39389	18.34821	0.72147	0.79191
947.5	-15.95549	17.89793	0.71352	0.78372
947	-15.77468	17.9038	0.70291	0.77275
946.5	-15.71211	17.59956	0.69442	0.76401
946	-15.59971	17.83065	0.6869	0.75613
945.5	-15.41463	17.66596	0.67962	0.74862
945	-15.3795	17.92753	0.67088	0.73944
944.5	-14.93122	17.59993	0.66242	0.73062
944	-14.8957	17.62162	0.65575	0.72382
943.5	-14.98375	17.28541	0.64853	0.71638
943	-14.6186	16.92813	0.64021	0.70778
942.5	-14.43433	16.48634	0.63294	0.70028
942	-14.40506	16.3093	0.62544	0.69244
941.5	-14.13026	16.1725	0.61844	0.68505
941	-13.91589	16.08407	0.61277	0.67903
940.5	-13.70018	15.6066	0.60716	0.67306
940	-13.46965	15.44008	0.60212	0.66764
939.5	-13.25134	15.25905	0.5973	0.66253
939	-13.40508	15.288	0.59309	0.65811
938.5	-12.93007	15.00878	0.58927	0.65399
938	-13.19501	15.40522	0.58574	0.65004
937.5	-13.22297	15.6088	0.58218	0.6461
937	-13.01319	15.4644	0.5788	0.64241
936.5	-12.88194	15.43361	0.57528	0.63851
936	-12.50229	14.82604	0.57181	0.63487
935.5	-12.02092	14.05505	0.56831	0.63102
935	-11.93769	13.75892	0.56479	0.62716
934.5	-11.9305	13.79636	0.56144	0.62337
934	-11.99505	13.3479	0.55809	0.61974
933.5	-12.21193	13.4202	0.55423	0.61543
933	-12.14717	13.53532	0.55014	0.61101
932.5	-12.18057	13.42323	0.5457	0.60607
932	-11.73688	12.83658	0.54137	0.60155
931.5	-11.59238	12.27428	0.53689	0.59649
931	-11.36519	12.24036	0.53275	0.59209
930.5	-11.25031	12.03313	0.52847	0.58728
930	-10.8816	11.50627	0.52397	0.58226
929.5	-10.88877	11.39278	0.51964	0.57724
929	-11.02533	11.46602	0.51477	0.57165
928.5	-11.0478	11.63032	0.51034	0.56663
928	-10.73829	11.54301	0.50612	0.56182
927.5	-10.41801	11.34289	0.50178	0.55684
927	-10.45714	11.08173	0.49747	0.55197
926.5	-10.22468	10.89361	0.49338	0.54721
926	-10.30211	10.76967	0.48936	0.54264
925.5	-10.61161	10.65801	0.48567	0.53852
925	-10.63129	10.97581	0.48208	0.53459
924.5	-10.18593	10.91823	0.47857	0.53068
924	-9.87102	10.48753	0.47458	0.52618
923.5	-9.65642	10.24049	0.4711	0.52228
923	-8.9582	9.91125	0.4679	0.51869
922.5	-8.85763	9.70514	0.46522	0.51546
922	-9.0051	9.85212	0.46292	0.5128
921.5	-9.32129	9.93826	0.46057	0.5103
921	-9.01552	9.72093	0.45842	0.50792
920.5	-9.12992	10.03812	0.45619	0.50537
920	-9.01109	10.01919	0.45392	0.50268
919.5	-9.21622	10.37957	0.45159	0.50008
919	-9.05354	10.28628	0.44912	0.49736
918.5	-8.65482	9.86631	0.4465	0.49484
918	-8.86404	9.87259	0.4442	0.49239
917.5	-8.89694	9.74511	0.44206	0.49
917	-8.71772	9.58092	0.44018	0.48793
916.5	-8.45191	9.3691	0.4385	0.48625
916	-8.18961	8.69045	0.43666	0.48412
915.5	-8.11175	8.7325	0.43468	0.48182
915	-7.94361	8.5472	0.43234	0.47924
914.5	-7.7684	8.76486	0.42987	0.47655
914	-7.51311	8.73958	0.42762	0.47421
913.5	-7.68099	9.01859	0.42537	0.47168
913	-7.9389	8.92049	0.4234	0.46957
912.5	-8.08049	8.64144	0.42146	0.46732
912	-7.88553	8.53439	0.41943	0.46515
911.5	-7.6387	8.40971	0.41732	0.46288
911	-7.65943	8.52557	0.41526	0.46078
910.5	-8.22191	8.88388	0.41319	0.45861
910	-8.55583	9.09298	0.41106	0.45638
909.5	-8.32323	8.815	0.4092	0.45423
909	-7.95482	8.28694	0.4074	0.4523
908.5	-7.98373	8.42698	0.40517	0.4499
908	-8.01785	8.07903	0.40297	0.44741
907.5	-8.03069	7.68116	0.40117	0.4455
907	-8.26209	7.93296	0.39927	0.44348
906.5	-8.01691	7.74789	0.39722	0.44137
906	-7.74749	7.39531	0.39524	0.4391
905.5	-7.35403	7.21417	0.39337	0.43706
905	-7.45448	7.15478	0.39145	0.43501
904.5	-7.76403	7.27261	0.38975	0.43316
904	-7.43557	6.93005	0.38838	0.43141
903.5	-7.16752	6.50506	0.38686	0.42951
903	-6.92537	6.71075	0.38494	0.42756
902.5	-7.20736	6.92955	0.38306	0.42549
902	-7.02765	6.6833	0.38139	0.42364
901.5	-6.55708	6.52163	0.3799	0.42184
901	-6.45105	6.71384	0.37815	0.41997
900.5	-6.65309	6.90615	0.37655	0.41828
900	-6.65916	6.45734	0.37525	0.41698
899.5	-6.94936	6.56318	0.37424	0.41568
899	-6.79773	6.87341	0.37293	0.41413
898.5	-6.52228	6.61122	0.37168	0.41254
898	-6.1403	6.37147	0.37044	0.41107
897.5	-6.09966	6.05324	0.3693	0.40971
897	-6.19677	6.16311	0.36812	0.40842
896.5	-6.15386	6.17431	0.36697	0.40715
896	-6.12115	6.23356	0.36576	0.40583
895.5	-6.06701	6.2468	0.3646	0.40453
895	-5.9875	6.03195	0.36352	0.40322
894.5	-5.97695	6.08469	0.36264	0.40209
894	-5.89357	6.04605	0.36185	0.40104
893.5	-5.94984	6.38819	0.36114	0.40022
893	-5.67444	6.11511	0.36053	0.39935
892.5	-5.23337	5.48345	0.35994	0.39855
892	-4.96746	5.26513	0.35935	0.39754
891.5	-4.93709	5.45832	0.3585	0.39648
891	-5.20136	5.96464	0.35777	0.39554
890.5	-5.77358	6.2642	0.35713	0.3948
890	-5.4534	5.99061	0.35658	0.39415
889.5	-5.20719	5.79519	0.35603	0.39356
889	-4.50735	5.6291	0.35572	0.3929
888.5	-4.54795	5.82376	0.35543	0.39229
888	-4.48347	5.81842	0.35513	0.39165
887.5	-4.73694	5.8376	0.35482	0.39113
887	-4.4408	5.36011	0.3546	0.39076
886.5	-4.80997	5.54256	0.35429	0.39033
886	-4.71646	5.07881	0.35396	0.38996
885.5	-5.25704	5.46076	0.35361	0.38947
885	-5.1534	5.22731	0.35335	0.38903
884.5	-5.22265	5.33672	0.35327	0.38849
884	-5.01871	5.0073	0.35319	0.38816
883.5	-4.95779	4.89515	0.35317	0.38774
883	-4.82107	4.60395	0.35313	0.38751
882.5	-4.87788	4.83357	0.35316	0.3873
882	-5.08949	4.73038	0.35321	0.38709
881.5	-4.75754	4.55196	0.35333	0.38697
881	-4.61263	3.99403	0.35369	0.38705
880.5	-4.74005	3.75663	0.35394	0.38704
880	-4.55464	3.6745	0.354	0.3869
879.5	-4.37236	3.93944	0.35422	0.38681
879	-4.65927	4.23737	0.35476	0.38695
878.5	-4.60783	4.37937	0.35522	0.38721
878	-4.45193	4.49289	0.3555	0.38718
877.5	-4.21682	5.20064	0.35592	0.38704
877	-4.02801	5.01407	0.3564	0.38717
876.5	-3.90311	4.8543	0.35707	0.38741
876	-4.01583	4.81155	0.35775	0.38793
875.5	-3.7953	4.77181	0.35843	0.38843
875	-4.14805	5.09043	0.35912	0.38871
874.5	-4.09497	4.9789	0.35981	0.38912
874	-4.06608	4.8123	0.36075	0.38974
873.5	-4.31242	5.05826	0.36174	0.3902
873	-4.19628	4.87378	0.36281	0.39089
872.5	-3.94503	4.86265	0.36364	0.39173
872	-3.30612	4.1843	0.36475	0.39231
871.5	-3.25604	3.59172	0.36584	0.39311
871	-2.929	3.16842	0.36691	0.39389
870.5	-2.98282	3.15502	0.36811	0.39465
870	-3.16156	3.80825	0.36946	0.39565
869.5	-3.35657	3.87743	0.37064	0.39649
869	-3.5211	4.27057	0.37175	0.39738
868.5	-3.49198	3.92489	0.37291	0.39831
868	-3.46024	3.39181	0.37437	0.39965
867.5	-3.89603	3.25193	0.37578	0.40075
867	-4.31971	3.57653	0.37683	0.40143
866.5	-3.99144	3.45521	0.37814	0.40242
866	-3.7696	2.84738	0.3796	0.40356
865.5	-3.61376	2.25885	0.38105	0.40472
865	-3.8966	2.17923	0.38258	0.40584
864.5	-3.99936	2.11777	0.38402	0.40707
864	-3.49046	2.0016	0.38577	0.40842
863.5	-3.79067	2.3733	0.38715	0.40957
863	-4.46959	3.02671	0.38832	0.41085
862.5	-4.91931	2.78769	0.38934	0.41193
862	-4.73729	2.65879	0.39061	0.41297
861.5	-4.27035	2.52938	0.39227	0.41412
861	-4.13587	2.58421	0.39363	0.41527
860.5	-3.66426	2.52174	0.39491	0.41659
860	-3.04371	2.72795	0.3961	0.41775
859.5	-2.70238	2.83175	0.39751	0.41872
859	-2.95369	3.30087	0.39873	0.41967
858.5	-3.00628	2.65591	0.39991	0.42084
858	-3.36521	2.62193	0.40114	0.42215
857.5	-3.01015	2.38777	0.4027	0.42348
857	-2.54391	2.25573	0.40426	0.42477
856.5	-2.51423	2.30767	0.40553	0.42583
856	-2.08813	1.94367	0.40632	0.42667
855.5	-1.94488	1.81576	0.40726	0.42772
855	-2.12632	2.47511	0.40822	0.42847
854.5	-1.95418	2.51286	0.40926	0.42943
854	-2.17712	3.15572	0.41015	0.43022
853.5	-2.44986	2.77053	0.41066	0.43088
853	-2.52241	2.35171	0.41141	0.4316
852.5	-2.33829	2.4485	0.41198	0.43238
852	-2.84853	2.95492	0.41264	0.43316
851.5	-2.97836	3.42523	0.41335	0.43354
851	-3.0277	2.86062	0.41391	0.43401
850.5	-2.76531	2.9408	0.41433	0.43458
850	-3.4246	3.5067	0.41457	0.43519
849.5	-2.70702	3.29722	0.41474	0.43573
849	-3.2896	3.64548	0.41522	0.43595
848.5	-2.84268	3.52269	0.41544	0.43623
848	-3.33571	4.09596	0.4155	0.43629
847.5	-2.69361	4.07799	0.41531	0.43633
847	-1.71906	2.94933	0.41565	0.43662
846.5	-1.76884	3.36102	0.4159	0.43707
846	-2.34015	3.85707	0.41639	0.43743
845.5	-2.64866	3.77404	0.41648	0.4375
845	-2.48662	3.71153	0.41643	0.4373
844.5	-3.04861	4.03571	0.41611	0.43708
844	-2.21319	3.48629	0.41578	0.43697
843.5	-1.91578	2.71945	0.41561	0.43699
843	-1.62657	2.41382	0.41552	0.43686
842.5	-0.99835	2.42516	0.41534	0.43673
842	-1.34081	1.88656	0.41498	0.4365
841.5	-1.46338	2.32262	0.41464	0.43629
841	-1.42691	1.91103	0.41412	0.43602
840.5	-2.02797	2.4144	0.4136	0.43553
840	-2.06975	2.28208	0.41311	0.43491
839.5	-1.61985	1.64091	0.41253	0.43447
839	-1.42426	1.55943	0.41187	0.43427
838.5	-2.33126	3.14414	0.41104	0.43405
838	-2.26286	3.31248	0.41039	0.43353
837.5	-2.22446	2.97827	0.40974	0.43274
837	-2.57408	2.34167	0.4089	0.4319
836.5	-3.14988	2.69592	0.40786	0.43111
836	-2.69939	2.60906	0.40678	0.43033
835.5	-2.8091	3.23087	0.40589	0.42962
835	-3.02994	4.44712	0.40491	0.42893
834.5	-3.46272	4.11829	0.4041	0.42803
834	-2.83681	4.01929	0.4028	0.4268
833.5	-2.32017	2.7121	0.40164	0.42579
833	-3.22927	3.6115	0.40051	0.42493
832.5	-2.55803	3.14849	0.39951	0.42416
832	-2.49139	3.80267	0.39846	0.42317
831.5	-2.10413	3.41429	0.39724	0.42216
831	-1.63252	3.43156	0.39623	0.4212
830.5	-1.12606	3.19571	0.39517	0.42041
830	-0.80074	2.76623	0.39415	0.41959
829.5	-1.79358	4.19425	0.393	0.41854
829	-2.11227	4.16738	0.39195	0.41763
828.5	-2.48612	4.1381	0.39084	0.41637
828	-2.5242	3.90658	0.38926	0.41496
827.5	-2.87273	3.63689	0.38774	0.41357
827	-2.45639	3.31601	0.38637	0.41235
826.5	-2.55928	3.14572	0.38509	0.41108
826	-2.3194	3.17085	0.38373	0.40976
825.5	-2.52156	3.34749	0.38259	0.40868
825	-2.76639	3.08445	0.38125	0.4073
824.5	-2.65085	3.15217	0.38007	0.40626
824	-2.95775	2.98448	0.37874	0.40506
823.5	-2.74556	2.99534	0.37748	0.4038
823	-2.87816	3.40174	0.37619	0.40267
822.5	-2.62181	3.26079	0.37472	0.40131
822	-2.57656	3.00127	0.37309	0.39984
821.5	-3.00551	3.55871	0.37144	0.3983
821	-3.79421	5.40201	0.36986	0.39678
820.5	-4.33268	5.11961	0.36829	0.39505
820	-3.55108	4.78126	0.36658	0.39347
819.5	-3.15386	3.85985	0.36506	0.39214
819	-2.94188	3.97773	0.36367	0.39093
818.5	-2.8283	3.6726	0.36233	0.38922
818	-2.85138	4.05277	0.36098	0.38796
817.5	-3.12329	4.03015	0.35954	0.38656
817	-3.78266	4.5054	0.35798	0.38516
816.5	-3.58207	4.32386	0.35622	0.38389
816	-3.94444	4.32533	0.3549	0.3826
815.5	-3.63471	3.3714	0.35358	0.38135
815	-2.90223	2.56542	0.35222	0.38015
814.5	-2.69713	2.59624	0.35075	0.37898
814	-3.33812	2.73515	0.34961	0.3779
813.5	-4.038	3.28118	0.34824	0.37657
813	-4.25151	3.26239	0.3471	0.37544
812.5	-4.45772	3.47454	0.34555	0.37403
812	-4.50773	3.91471	0.34403	0.37283
811.5	-3.93335	3.49289	0.34286	0.3717
811	-3.57092	3.61143	0.34155	0.37054
810.5	-3.73371	4.24735	0.34031	0.36932
810	-4.56518	4.91822	0.33897	0.36805
809.5	-4.58986	4.68711	0.33764	0.36669
809	-4.58313	4.66982	0.33631	0.36522
808.5	-4.07213	4.08554	0.3351	0.36392
808	-3.77952	4.16514	0.33379	0.3626
807.5	-3.36069	3.75255	0.33244	0.36136
807	-2.94101	3.48894	0.33116	0.36
806.5	-3.04707	3.56916	0.33006	0.35882
806	-2.77076	3.37341	0.3289	0.35753
805.5	-3.07968	3.43589	0.32749	0.35636
805	-3.22244	3.80569	0.3262	0.35501
804.5	-3.01375	3.92884	0.32508	0.35382
804	-2.63122	3.31173	0.32378	0.35256
803.5	-3.25664	3.88616	0.32245	0.35142
803	-3.31856	4.25392	0.32095	0.34998
802.5	-3.28041	4.0938	0.31971	0.34872
802	-3.03888	3.57112	0.31871	0.34757
801.5	-3.11178	3.15633	0.31778	0.34656
801	-2.48235	2.39692	0.31659	0.34569
800.5	-1.69102	1.62255	0.31568	0.34497
800	-1.50503	1.50715	0.31463	0.34399
