# Supplementary material for: Circular dichroism of quantum defects in carbon nanotubes created by photocatalytic oxygen functionalization
Source: Nat Commun. 2025 Jun 2;16:5107. doi: 10.1038/s41467-025-60342-y (PMC12130195; doi:10.1038/s41467-025-60342-y)
Supplement: Supplementary file 6 — Source Data [file 41467_2025_60342_MOESM6_ESM.zip › Raw data Manuscript and SI/Figure_4d.txt]

Wavelength (nm)	(6,5) funct PL	(11,-5) funct PL
938.815	3.76009E-5	0.02814
939.053	0.33771	0.17636
939.29	0.18833	0.10225
939.527	0.03196	0.02908
939.764	-0.08013	0.00563
940	0.08277	0.08255
940.237	0.03593	0.05347
940.474	0.08696	0.06473
940.711	0.00283	0.02627
940.948	0.09582	0.06098
941.185	0.06063	0.06285
941.422	0.08603	0.07974
941.658	-0.03072	0.02439
941.895	0.05527	0.05722
942.132	-0.10576	0
942.369	0.04082	0.06848
942.605	0.12914	0.09662
942.842	0.07764	0.08537
943.079	0.00284	0.03659
943.315	0.05387	0.04784
943.552	0.03733	0.04597
943.789	0.19789	0.11069
944.025	0.20931	0.1182
944.262	0.18111	0.12289
944.498	0.19719	0.12477
944.735	0.19929	0.13696
944.971	0.13381	0.10131
945.208	0.09163	0.07505
945.444	0.09606	0.08818
945.681	0.10981	0.11726
945.917	0.19813	0.13696
946.153	0.24451	0.14634
946.39	0.23029	0.14071
946.626	0.12985	0.10038
946.862	0.28343	0.16886
947.099	0.10375	0.11351
947.335	0.19907	0.13133
947.571	0.31069	0.17636
947.807	0.26152	0.15854
948.044	0.20769	0.12946
948.28	0.10259	0.10131
948.516	0.10935	0.12101
948.752	0.16738	0.12664
948.988	0.21375	0.16417
949.224	0.22284	0.16041
949.46	0.15503	0.13508
949.696	0.1012	0.106
949.932	0.2035	0.15666
950.168	0.27318	0.17824
950.404	0.22634	0.17636
950.64	0.19582	0.15854
950.876	0.21889	0.18668
951.112	0.14641	0.13602
951.348	0.1858	0.15385
951.584	0.32073	0.21482
951.819	0.37643	0.23734
952.055	0.15714	0.14916
952.291	0.087	0.13696
952.527	0.12405	0.1454
952.763	0.06323	0.13602
952.998	0.15854	0.15385
953.234	0.33775	0.24765
953.47	0.40277	0.2636
953.705	0.34428	0.24296
953.941	0.15062	0.16886
954.176	0.21798	0.20169
954.412	0.20609	0.18762
954.648	0.37365	0.27205
954.883	0.42469	0.28705
955.119	0.33124	0.25797
955.354	0.29372	0.23921
955.59	0.3634	0.27298
955.825	0.29326	0.24203
956.06	0.22544	0.21951
956.296	0.22288	0.22608
956.531	0.38578	0.28424
956.767	0.43215	0.303
957.002	0.29909	0.2636
957.237	0.29886	0.26829
957.472	0.28465	0.28236
957.708	0.36365	0.30488
957.943	0.431	0.32552
958.178	0.44941	0.33677
958.413	0.43287	0.31989
958.648	0.36505	0.30488
958.884	0.31588	0.29456
959.119	0.37391	0.31144
959.354	0.38999	0.32739
959.589	0.43171	0.34897
959.824	0.45012	0.35741
960.059	0.42193	0.33677
960.294	0.42403	0.36116
960.529	0.44244	0.35929
960.764	0.40725	0.36023
960.999	0.44897	0.3743
961.234	0.46039	0.36867
961.468	0.35762	0.33583
961.703	0.44828	0.39212
961.938	0.31754	0.32927
962.173	0.48976	0.41182
962.408	0.36369	0.36867
962.642	0.37278	0.37336
962.877	0.48907	0.41463
963.112	0.51913	0.43902
963.347	0.58648	0.46904
963.581	0.29495	0.36116
963.816	0.39726	0.40432
964.051	0.47626	0.4409
964.285	0.66946	0.51689
964.52	0.66456	0.52439
964.754	0.59442	0.4925
964.989	0.62915	0.51126
965.223	0.41452	0.43996
965.458	0.56809	0.52251
965.692	0.74964	0.59006
965.927	0.58162	0.52439
966.161	0.42059	0.46435
966.395	0.44832	0.48687
966.63	0.48072	0.49625
966.864	0.5271	0.53189
967.098	0.68067	0.59006
967.333	0.45206	0.50375
967.567	0.53573	0.53752
967.801	0.77553	0.63884
968.035	0.6681	0.60131
968.27	0.73079	0.63508
968.504	0.59773	0.58537
968.738	0.56254	0.57974
968.972	0.7301	0.64165
969.206	0.59237	0.59662
969.44	0.6574	0.62664
969.674	0.72941	0.66792
969.908	0.71287	0.65385
970.142	0.58446	0.6182
970.376	0.53763	0.60319
970.61	0.44185	0.56191
970.844	0.51619	0.60694
971.078	0.43673	0.59193
971.312	0.5903	0.6454
971.546	0.70426	0.69887
971.779	0.61315	0.66417
972.013	0.68982	0.68762
972.247	0.75251	0.73452
972.481	0.88745	0.78705
972.714	0.88489	0.79644
972.948	0.73551	0.74672
973.182	0.71897	0.74296
973.415	0.6698	0.73358
973.649	0.69987	0.74765
973.883	0.66934	0.73358
974.116	0.55026	0.70075
974.35	0.68053	0.75141
974.583	0.67098	0.75235
974.817	0.73833	0.78799
975.05	0.80569	0.82364
975.284	0.77749	0.82645
975.517	0.69337	0.78049
975.751	0.73276	0.7955
975.984	0.71155	0.79268
976.217	0.73696	0.81332
976.451	0.74139	0.8227
976.684	0.64095	0.7833
976.917	0.77589	0.83677
977.151	0.87586	0.88649
977.384	0.69852	0.82364
977.617	0.62372	0.78705
977.85	0.74001	0.83677
978.083	0.89359	0.91276
978.316	0.88637	0.90994
978.55	0.99101	0.94465
978.783	0.96514	0.94841
979.016	0.75285	0.86585
979.249	0.73864	0.85366
979.482	0.69413	0.84428
979.715	0.73585	0.87242
979.948	0.78922	0.88649
980.181	0.80763	0.89681
980.414	0.87032	0.92683
980.646	0.87476	0.93527
980.879	0.96541	0.96904
981.112	0.72515	0.87992
981.345	0.71793	0.87899
981.578	0.67576	0.85835
981.811	0.75709	0.9015
982.043	0.76619	0.90244
982.276	0.80557	0.91839
982.509	0.84263	0.94371
982.741	0.79813	0.93621
982.974	0.90276	0.97467
983.207	0.75572	0.91088
983.439	0.80676	0.93996
983.672	0.77158	0.92026
983.904	0.85291	0.95028
984.137	0.87599	0.97186
984.369	0.8711	0.9803
984.602	0.93612	1.00563
984.834	0.97085	1.01595
985.067	0.85876	0.97655
985.299	0.82124	0.95966
985.531	0.71848	0.91839
985.764	0.77651	0.9531
985.996	1	1.0394
986.228	0.76207	0.93996
986.461	0.73388	0.93715
986.693	0.75928	0.93809
986.925	0.75906	0.93246
987.157	0.74951	0.94278
987.389	0.63043	0.90056
987.621	0.79566	0.96717
987.854	0.68357	0.92026
988.086	0.78355	0.96154
988.318	0.65515	0.90244
988.55	0.56637	0.87805
988.782	0.79219	0.96154
989.014	0.67078	0.90901
989.246	0.78008	0.95028
989.478	0.73324	0.92777
989.71	0.60717	0.88743
989.941	0.72113	0.93621
990.173	0.75586	0.93996
990.405	0.7603	0.94747
990.637	0.76473	0.95403
990.869	0.79013	0.96623
991.1	0.82952	0.98405
991.332	0.88056	1.00938
991.564	0.68458	0.92964
991.796	0.64474	0.9137
992.027	0.60722	0.89681
992.259	0.80508	0.97373
992.49	0.78388	0.96717
992.722	0.67412	0.92589
992.954	0.80207	0.97655
993.185	0.84379	0.9878
993.417	0.72471	0.93527
993.648	0.69652	0.93433
993.879	0.81048	0.97842
994.111	0.88715	0.99625
994.342	0.80769	0.9728
994.574	0.74687	0.94934
994.805	0.7886	0.96529
995.036	0.70214	0.93527
995.268	0.86038	0.99719
995.499	0.88346	1
995.73	0.71777	0.93809
995.961	0.57539	0.88555
996.192	0.57283	0.8818
996.424	0.75904	0.93715
996.655	0.75881	0.95028
996.886	0.73994	0.93621
997.117	0.74671	0.94184
997.348	0.68123	0.92026
997.579	0.72062	0.93433
997.81	0.82293	0.96904
998.041	0.78774	0.96154
998.272	0.63604	0.9015
998.503	0.68242	0.92026
998.734	0.74512	0.95591
998.965	0.80315	0.98124
999.196	0.71903	0.93996
999.426	0.7421	0.93246
999.657	0.96093	1.03002
999.888	0.91177	1.0122
1000.119	0.74375	0.9409
1000.349	0.70158	0.94184
1000.58	0.74563	0.94653
1000.811	0.73375	0.94371
1001.041	0.84772	0.99719
1001.272	0.82884	0.99062
1001.503	0.80764	0.97373
1001.733	0.72352	0.93809
1001.964	0.58114	0.88462
1002.194	0.63452	0.90619
1002.425	0.67391	0.92777
1002.655	0.72961	0.95403
1002.886	0.75036	0.9531
1003.116	0.92957	1.02064
1003.346	0.88973	1.00281
1003.577	0.81493	0.9803
1003.807	0.82169	0.98124
1004.037	0.64669	0.92589
1004.268	0.78162	0.97561
1004.498	0.84432	0.98593
1004.728	0.81613	0.98311
1004.958	0.78327	0.96623
1005.188	0.70848	0.94184
1005.418	0.72223	0.9334
1005.649	0.8059	0.96904
1005.879	0.93384	1.02814
1006.109	0.80312	0.97186
1006.339	0.81454	0.97373
1006.569	0.7747	0.9606
1006.799	0.78846	0.96623
1007.029	0.81852	0.98124
1007.259	0.88821	1.00469
1007.489	0.89964	1.0197
1007.718	0.87611	1.0122
1007.948	0.93181	1.03283
1008.178	0.69621	0.9409
1008.408	0.85212	0.98968
1008.638	0.83559	0.98968
1008.867	0.90993	1.0272
1009.097	0.92136	1.03283
1009.327	0.68576	0.93246
1009.556	0.88828	1.01595
1009.786	0.89272	1.02627
1010.016	0.89482	1.0197
1010.245	0.90392	1.01782
1010.475	0.88272	1.02814
1010.704	1.05028	1.09193
1010.934	0.83333	0.99625
1011.163	0.83543	0.9925
1011.393	0.80957	0.99343
1011.622	0.7674	0.97655
1011.851	0.78349	0.98499
1012.081	0.77161	0.97749
1012.31	0.85062	1.0075
1012.539	0.93662	1.03565
1012.769	1.16011	1.13602
1012.998	0.90354	1.03189
1013.227	0.88234	1.02158
1013.456	0.77492	0.98593
1013.686	0.69546	0.94841
1013.915	0.81875	1.00469
1014.144	1.04923	1.09099
1014.373	1.00706	1.07692
1014.602	0.99518	1.06191
1014.831	0.88077	1.02439
1015.06	0.87355	1.01032
1015.289	0.93158	1.05629
1015.518	0.80319	1.00094
1015.747	0.88453	1.03189
1015.976	1.08471	1.1182
1016.205	1.01458	1.08818
1016.434	1.0027	1.0788
1016.662	1.00015	1.07598
1016.891	1.1211	1.13321
1017.12	1.06961	1.10507
1017.349	0.99481	1.07505
1017.577	1.03653	1.0985
1017.806	1.12952	1.13977
1018.035	1.08735	1.11726
1018.263	1.03353	1.10038
1018.492	1.06826	1.12195
1018.721	0.98181	1.08068
1018.949	0.94663	1.08443
1019.178	1.08856	1.14822
1019.406	0.96016	1.08349
1019.635	1.02985	1.12008
1019.863	1.08555	1.12852
1020.091	1.03639	1.1257
1020.32	1.11074	1.14728
1020.548	1.12217	1.15385
1020.776	1.01241	1.11632
1021.005	1.16833	1.1848
1021.233	1.24034	1.20356
1021.461	1.15389	1.17355
1021.689	1.17464	1.18856
1021.918	1.07887	1.15572
1022.146	1.22779	1.21576
1022.374	1.21359	1.2167
1022.602	1.25764	1.21951
1022.83	1.1642	1.19325
1023.058	1.1197	1.17355
1023.286	0.90741	1.10413
1023.514	1.00739	1.13508
1023.742	1.20292	1.22045
1023.97	1.24464	1.23734
1024.198	1.14188	1.20544
1024.426	1.17195	1.21295
1024.654	1.23232	1.23827
1024.882	1.13422	1.20169
1025.109	1.24819	1.24859
1025.337	1.19436	1.22514
1025.565	1.14986	1.21951
1025.793	1.12167	1.22326
1026.02	1.28225	1.29362
1026.248	1.29367	1.28799
1026.476	1.24917	1.28612
1026.703	1.33051	1.31051
1026.931	1.31398	1.31332
1027.158	1.32773	1.31051
1027.386	1.34615	1.31989
1027.613	1.19212	1.26266
1027.841	1.2688	1.29831
1028.068	1.24994	1.29081
1028.296	1.34293	1.3152
1028.523	1.3963	1.36023
1028.75	1.27257	1.31614
1028.978	1.4145	1.36398
1029.205	1.38398	1.38274
1029.432	1.42804	1.39587
1029.66	1.46976	1.40901
1029.887	1.33204	1.35741
1030.114	1.34114	1.34053
1030.341	1.31761	1.36116
1030.568	1.49683	1.44371
1030.795	1.54089	1.45497
1031.022	1.47308	1.44278
1031.249	1.45421	1.4334
1031.476	1.43768	1.43902
1031.703	1.4561	1.45591
1031.93	1.619	1.52345
1032.157	1.56984	1.50469
1032.384	1.57195	1.48499
1032.611	1.50647	1.4878
1032.838	1.51557	1.50281
1033.065	1.57827	1.52439
1033.292	1.66427	1.56379
1033.518	1.65706	1.55629
1033.745	1.59158	1.55347
1033.972	1.6636	1.5788
1034.198	1.64474	1.57974
1034.425	1.67947	1.60131
1034.652	1.75382	1.62101
1034.878	1.62776	1.58349
1035.105	1.64385	1.61351
1035.331	1.69489	1.63133
1035.558	1.77623	1.67917
1035.784	1.71076	1.65197
1036.011	1.86667	1.71295
1036.237	1.84781	1.71951
1036.464	1.87555	1.71482
1036.69	1.79143	1.7045
1036.916	1.8518	1.74015
1037.143	1.95878	1.78799
1037.369	1.98885	1.79456
1037.595	1.82783	1.74203
1037.821	2.00006	1.80863
1038.048	1.82039	1.74484
1038.274	1.97398	1.82458
1038.5	1.77567	1.74484
1038.726	1.84769	1.7561
1038.952	2.01526	1.83302
1039.178	1.97076	1.82083
1039.404	1.91694	1.81332
1039.63	2.04023	1.88086
1039.856	1.97009	1.85084
1040.082	1.96055	1.84334
1040.308	1.96965	1.85929
1040.534	2.08361	1.89493
1040.76	2.06708	1.90807
1040.986	2.07851	1.90994
1041.211	2.10858	1.9212
1041.437	2.03379	1.89775
1041.663	1.97065	1.88462
1041.888	2.1452	1.96435
1042.114	2.05876	1.92401
1042.34	2.08883	1.93809
1042.565	2.16784	1.98405
1042.791	2.34473	2.06098
1043.017	2.22799	2.02064
1043.242	2.20912	2.02345
1043.468	2.11569	1.97186
1043.693	2.20635	2.02345
1043.919	2.39256	2.10131
1044.144	2.36437	2.09662
1044.369	2.29424	2.07036
1044.595	2.23809	2.06285
1044.82	2.2938	2.08818
1045.045	2.4101	2.15009
1045.271	2.22344	2.07223
1045.496	2.46092	2.16792
1045.721	2.43507	2.18386
1045.946	2.37892	2.15572
1046.171	2.402	2.17448
1046.397	2.48101	2.21764
1046.622	2.40389	2.19137
1046.847	2.48989	2.22795
1047.072	2.47568	2.23546
1047.297	2.48479	2.26923
1047.522	2.53816	2.29174
1047.747	2.56824	2.30675
1047.972	2.61462	2.3349
1048.196	2.62139	2.35272
1048.421	2.65147	2.38274
1048.646	2.75379	2.43527
1048.871	2.7023	2.42026
1049.096	2.66013	2.41839
1049.32	2.74613	2.45685
1049.545	2.86243	2.52345
1049.77	2.74802	2.48593
1049.995	2.87597	2.52814
1050.219	2.89439	2.56379
1050.444	2.88951	2.58537
1050.668	2.84734	2.57317
1050.893	2.86577	2.59475
1051.117	2.88652	2.6257
1051.342	2.81872	2.59662
1051.566	2.99561	2.67917
1051.791	3.28901	2.82739
1052.015	3.19558	2.78236
1052.239	3.25362	2.82458
1052.464	3.1695	2.81144
1052.688	3.15064	2.81332
1052.912	3.21567	2.85366
1053.137	3.28536	2.9015
1053.361	3.28281	2.91088
1053.585	3.16141	2.89962
1053.809	3.19615	2.92401
1054.033	3.35905	3
1054.257	3.47535	3.06942
1054.481	3.53106	3.11257
1054.706	3.44462	3.09006
1054.93	3.42109	3.08161
1055.154	3.51409	3.15291
1055.377	3.62107	3.22233
1055.601	3.63716	3.23452
1055.596	3.64916	3.32613
1055.829	3.6466	3.34771
1056.061	3.74192	3.39557
1056.294	3.6578	3.40026
1056.526	3.75778	3.46782
1056.758	3.8298	3.51662
1056.991	3.93211	3.57293
1057.223	3.85498	3.57856
1057.455	3.97593	3.66113
1057.688	3.86617	3.6433
1057.92	4.04539	3.74747
1058.152	4.20597	3.83474
1058.384	4.22438	3.85914
1058.617	4.16356	3.88166
1058.849	4.24257	3.94359
1059.081	4.31692	3.99802
1059.313	4.55207	4.105
1059.545	4.60545	4.17725
1059.777	4.64717	4.21854
1060.009	4.68656	4.28705
1060.241	4.76091	4.34241
1060.473	4.75136	4.37901
1060.705	4.73715	4.41091
1060.937	4.83713	4.47097
1061.169	4.94643	4.5573
1061.401	5.05108	4.64364
1061.633	5.18835	4.71308
1061.865	5.20677	4.77407
1062.097	5.15527	4.79003
1062.329	5.39508	4.92797
1062.56	5.27134	4.93454
1062.792	5.4459	5.02275
1063.024	5.64609	5.14756
1063.256	5.65286	5.21324
1063.487	5.66661	5.25922
1063.719	5.64541	5.28362
1063.951	5.73141	5.36151
1064.182	5.84771	5.47036
1064.414	5.99663	5.57077
1064.646	6.09196	5.66649
1064.877	6.11037	5.71247
1065.109	6.1218	5.76502
1065.34	6.30102	5.91141
1065.572	6.46859	6.0212
1065.803	6.49167	6.08314
1066.035	6.57767	6.15352
1066.266	6.71494	6.26894
1066.497	6.6984	6.3168
1066.729	6.81237	6.41627
1066.96	7.07083	6.58799
1067.191	7.21043	6.69216
1067.423	7.06338	6.69779
1067.654	7.08879	6.76629
1067.885	7.25403	6.88547
1068.116	7.24448	6.94365
1068.348	7.44933	7.07878
1068.579	7.76139	7.24487
1068.81	7.93362	7.38657
1069.041	7.98234	7.47384
1069.272	7.85626	7.49918
1069.503	8.05646	7.62492
1069.734	8.15411	7.72627
1069.965	8.43355	7.90644
1070.196	8.58713	8.04345
1070.427	8.61254	8.11289
1070.658	8.69621	8.22737
1070.889	8.87777	8.36157
1071.12	8.90318	8.44227
1071.351	8.98685	8.54455
1071.582	9.11713	8.66185
1071.813	9.34529	8.83452
1072.043	9.52218	8.96965
1072.274	9.53128	9.04566
1072.505	9.66156	9.17703
1072.736	9.78718	9.28776
1072.966	9.97572	9.46418
1073.197	10.16194	9.60963
1073.428	10.30154	9.74382
1073.658	10.41318	9.86675
1073.889	10.47355	9.98312
1074.12	10.58285	10.09291
1074.35	10.76208	10.24681
1074.581	10.92965	10.3688
1074.811	11.07391	10.54334
1075.042	11.25313	10.68691
1075.272	11.38108	10.81641
1075.503	11.50437	10.94779
1075.733	11.67894	11.10638
1075.963	11.81388	11.23963
1076.194	11.9931	11.40573
1076.424	12.13737	11.53804
1076.654	12.21405	11.67598
1076.885	12.43755	11.8449
1077.115	12.47927	11.96689
1077.345	12.80299	12.17521
1077.575	12.84937	12.29626
1077.806	13.06821	12.4511
1078.036	13.29637	12.64441
1078.266	13.53619	12.82364
1078.496	13.73872	13.01977
1078.726	13.64993	13.0695
1078.956	13.85945	13.26094
1079.186	14.14122	13.43736
1079.416	14.45794	13.68509
1079.646	14.62085	13.82491
1079.876	14.6952	13.97506
1080.106	14.92103	14.14866
1080.336	14.89517	14.25564
1080.566	15.19791	14.47616
1080.796	15.57989	14.72296
1081.026	15.54704	14.79897
1081.255	15.57478	14.9097
1081.485	15.77264	15.07486
1081.715	15.98216	15.27098
1081.945	16.21266	15.45303
1082.174	16.53404	15.67919
1082.404	16.47788	15.73549
1082.634	16.70605	15.93725
1082.863	17.14862	16.19061
1083.093	17.23462	16.33137
1083.323	17.43948	16.49747
1083.552	17.48354	16.61758
1083.782	17.63013	16.75647
1084.011	17.92821	16.99294
1084.241	17.96061	17.09054
1084.47	18.2214	17.29229
1084.7	18.48219	17.49498
1084.929	18.64277	17.66483
1085.158	18.7078	17.76243
1085.388	18.81711	17.9182
1085.617	18.87748	18.02893
1085.846	19.14293	18.25039
1086.076	19.23826	18.38365
1086.305	19.58295	18.62294
1086.534	19.87637	18.81343
1086.763	19.9344	18.94668
1086.992	20.17422	19.13812
1087.222	20.44666	19.35583
1087.451	20.73309	19.54163
1087.68	20.94028	19.72931
1087.909	20.97734	19.82878
1088.138	21.11462	19.99769
1088.367	21.24257	20.12531
1088.596	21.43345	20.31956
1088.825	21.57072	20.45
1089.054	21.65207	20.587
1089.283	21.96646	20.80283
1089.512	22.11772	20.96518
1089.741	22.34122	21.14816
1089.969	22.6393	21.3762
1090.198	22.78124	21.50663
1090.427	22.86491	21.64364
1090.656	23.06511	21.80786
1090.885	23.23268	21.98052
1091.113	23.43754	22.13348
1091.342	23.62376	22.31647
1091.571	23.66781	22.41312
1091.799	23.96589	22.62896
1092.028	24.23601	22.82414
1092.257	24.24277	22.93581
1092.485	24.26585	23.01276
1092.714	24.58724	23.23891
1092.942	24.92028	23.42941
1093.171	25.07619	23.60113
1093.399	25.30902	23.75315
1093.627	25.49524	23.92488
1093.856	25.42743	23.97462
1094.084	25.55771	24.14259
1094.313	25.67401	24.25332
1094.541	25.87188	24.42974
1094.769	26.03945	24.56018
1094.998	26.20936	24.71126
1095.226	26.43752	24.86046
1095.454	26.58412	25.0153
1095.682	26.80762	25.16075
1095.91	26.72583	25.21142
1096.139	26.82815	25.31371
1096.367	26.94678	25.46291
1096.595	27.17029	25.61306
1096.823	27.32154	25.74725
1097.051	27.44717	25.84953
1097.279	27.64271	26.0222
1097.507	27.72172	26.11135
1097.735	27.93823	26.27087
1097.963	27.9147	26.32061
1098.191	28.11024	26.47732
1098.419	28.20324	26.56459
1098.646	28.38246	26.71943
1098.874	28.53372	26.83391
1099.102	28.68032	26.96998
1099.33	28.83391	27.06851
1099.558	28.9875	27.20176
1099.785	28.94067	27.24399
1100.013	29.04065	27.35191
1100.241	29.07073	27.40258
1100.468	29.25461	27.54803
1100.696	29.56668	27.7085
1100.924	29.40798	27.72351
1101.151	29.44737	27.78826
1101.379	29.5963	27.90087
1101.606	29.64502	27.98533
1101.834	29.76831	28.09324
1102.061	29.75178	28.11482
1102.289	30.02888	28.2828
1102.516	29.94942	28.29218
1102.743	30.13797	28.43482
1102.971	30.09347	28.44233
1103.198	30.08625	28.49581
1103.425	30.35171	28.63282
1103.653	30.34682	28.68068
1103.88	30.52138	28.75763
1104.107	30.51417	28.82331
1104.334	30.43238	28.82331
1104.561	30.63491	28.9622
1104.789	30.69761	29.00818
1105.016	30.75565	29.08044
1105.243	30.82767	29.11703
1105.47	30.9533	29.23715
1105.697	31.016	29.26999
1105.924	31.14395	29.35163
1106.151	30.96428	29.29251
1106.378	30.97105	29.34694
1106.605	30.97315	29.36195
1106.832	31.2223	29.50271
1107.058	31.20576	29.50459
1107.285	31.15427	29.5318
1107.512	31.2962	29.58998
1107.739	31.36357	29.65943
1107.966	31.2608	29.6172
1108.192	31.27456	29.65755
1108.419	31.3862	29.70447
1108.646	31.48386	29.7786
1108.872	31.44169	29.7542
1109.099	31.39019	29.77766
1109.326	31.42027	29.79268
1109.552	31.35246	29.79268
1109.779	31.46876	29.83021
1110.005	31.53613	29.87057
1110.232	31.33781	29.803
1110.458	31.22805	29.77297
1110.685	31.20452	29.75327
1110.911	31.36511	29.84429
1111.138	31.36721	29.81332
1111.364	31.35301	29.85274
1111.59	31.32249	29.8274
1111.817	31.26401	29.80675
1112.043	31.27544	29.79456
1112.269	31.35678	29.86494
1112.495	31.32393	29.8274
1112.721	31.14659	29.74576
1112.948	31.07412	29.70635
1113.174	31.15081	29.7345
1113.4	31.19953	29.72699
1113.626	31.05481	29.69133
1113.852	31.04993	29.6538
1114.078	31.26411	29.73825
1114.304	31.11474	29.65004
1114.53	30.92108	29.58248
1114.756	30.87658	29.53462
1114.982	30.87869	29.54119
1115.208	30.81554	29.48676
1115.434	30.88524	29.52148
1115.66	30.82209	29.46518
1115.885	30.74962	29.4314
1116.111	30.60957	29.33286
1116.337	30.40426	29.26436
1116.563	30.39705	29.19961
1116.788	30.41081	29.19398
1117.014	30.38496	29.1724
1117.24	30.37541	29.16958
1117.465	30.53599	29.17521
1117.691	30.43323	29.1236
1117.916	30.26521	29.03164
1118.142	30.21139	29.01099
1118.367	29.98511	28.86367
1118.593	30.06645	28.87962
1118.818	30.01962	28.82988
1119.044	29.95415	28.78578
1119.269	29.80244	28.69006
1119.495	29.69968	28.63564
1119.72	29.63187	28.55775
1119.945	29.66661	28.57933
1120.171	29.75728	28.57745
1120.396	29.55197	28.47048
1120.621	29.4795	28.38602
1120.846	29.39072	28.3391
1121.071	29.30893	28.27435
1121.297	29.2924	28.26591
1121.522	29.29684	28.21805
1121.747	29.257	28.19928
1121.972	29.15889	28.11389
1122.197	29.15634	28.08573
1122.422	28.85549	27.92527
1122.647	28.91586	27.93465
1122.872	28.79445	27.83612
1123.097	28.83385	27.82486
1123.322	28.78702	27.76949
1123.547	28.49781	27.63155
1123.771	28.57683	27.60621
1123.996	28.55796	27.58088
1124.221	28.44588	27.48516
1124.446	28.36176	27.40915
1124.67	28.27298	27.31719
1124.895	28.345	27.3322
1125.12	28.0022	27.11355
1125.345	27.91342	27.03004
1125.569	27.84561	26.91555
1125.794	27.72654	26.8386
1126.018	27.62377	26.73913
1126.243	27.53499	26.66969
1126.467	27.49282	26.60588
1126.692	27.48561	26.54864
1126.916	27.61823	26.5233
1127.141	27.27542	26.37222
1127.365	27.15169	26.25117
1127.589	26.99299	26.14794
1127.814	26.81565	25.99686
1128.038	26.8667	25.99029
1128.262	26.97136	25.97059
1128.487	26.88957	25.91522
1128.711	26.7099	25.78385
1128.935	26.55353	25.69188
1129.159	26.42047	25.55863
1129.383	26.4389	25.52203
1129.607	26.24291	25.37283
1129.832	26.23337	25.35312
1130.056	26.32171	25.32872
1130.28	26.21429	25.24708
1130.504	26.0789	25.12134
1130.728	25.99012	25.04345
1130.952	26.03418	24.97964
1131.175	25.89413	24.88862
1131.399	25.73543	24.75536
1131.623	25.73055	24.71407
1131.847	25.71402	24.63994
1132.071	25.58795	24.54985
1132.295	25.40595	24.41942
1132.518	25.38709	24.37531
1132.742	25.12585	24.19608
1132.966	25.07436	24.14728
1133.189	25.13939	24.09567
1133.413	24.94574	23.96992
1133.637	24.88959	23.88547
1133.86	24.84742	23.84043
1134.084	24.72135	23.72594
1134.307	24.74677	23.67808
1134.531	24.61604	23.5636
1134.754	24.44802	23.4463
1134.978	24.49908	23.39938
1135.201	24.4942	23.34589
1135.424	24.28656	23.20138
1135.648	24.21876	23.13194
1135.871	24.05307	22.99118
1136.094	24.12743	22.98555
1136.317	24.00835	22.86168
1136.541	23.94288	22.79599
1136.764	23.7399	22.65054
1136.987	23.62782	22.55201
1137.21	23.30133	22.35213
1137.433	23.29179	22.2977
1137.656	23.35216	22.24984
1137.879	23.35661	22.20105
1138.102	23.12567	22.03495
1138.325	23.06019	21.96739
1138.548	23.02268	21.87824
1138.771	22.86865	21.78721
1138.994	22.86144	21.72246
1139.217	22.78198	21.64645
1139.44	22.63028	21.51226
1139.663	22.5718	21.44564
1139.886	22.62052	21.4081
1140.108	22.56204	21.32834
1140.331	22.43597	21.22136
1140.554	22.47071	21.18195
1140.777	22.36562	21.09374
1140.999	22.2885	21.0365
1141.222	22.19972	20.93515
1141.444	21.98043	20.81316
1141.667	21.95924	20.74559
1141.889	21.89376	20.66864
1142.112	21.82596	20.59826
1142.334	21.85371	20.56448
1142.557	21.64374	20.41903
1142.779	21.70645	20.40214
1143.002	21.61767	20.28484
1143.224	21.58716	20.24636
1143.446	21.49838	20.16285
1143.669	21.31871	20.04742
1143.891	21.17167	19.93576
1144.113	21.13416	19.89071
1144.335	21.26445	19.87945
1144.558	21.22229	19.8269
1144.78	21.10554	19.7218
1145.002	20.97015	19.63359
1145.224	20.87905	19.54538
1145.446	20.84387	19.49846
1145.668	20.87628	19.45154
1145.89	20.75487	19.3943
1146.112	20.64046	19.30234
1146.334	20.58198	19.2329
1146.556	20.4932	19.13906
1146.778	20.50697	19.11747
1147	20.5184	19.05648
1147.221	20.43196	18.9983
1147.443	20.26394	18.88475
1147.665	20.28936	18.86786
1147.887	20.16329	18.77684
1148.108	20.17939	18.75244
1148.33	20.14887	18.68018
1148.552	19.99484	18.59103
1148.773	19.962	18.52534
1148.995	19.91051	18.48875
1149.217	19.87999	18.42869
1149.438	19.78656	18.3508
1149.66	19.85392	18.33673
1149.881	19.79311	18.2945
1150.102	19.70667	18.19409
1150.324	19.58759	18.1162
1150.545	19.53144	18.06271
1150.767	19.58949	18.06459
1150.988	19.54499	18.00547
1151.209	19.32804	17.88723
1151.431	19.38841	17.84595
1151.652	19.15281	17.74366
1151.873	19.2295	17.72208
1152.094	18.9939	17.59821
1152.315	18.96106	17.54378
1152.536	19.08902	17.5785
1152.757	18.93965	17.48654
1152.979	18.88583	17.42742
1153.2	18.92523	17.39082
1153.421	18.79917	17.31669
1153.642	18.71738	17.2388
1153.862	18.67522	17.20408
1154.083	18.675	17.16655
1154.304	18.64448	17.12713
1154.525	18.57202	17.0408
1154.746	18.51587	17.01359
1154.967	18.35019	16.90192
1155.187	18.27773	16.83341
1155.408	18.34276	16.83529
1155.629	18.21437	16.75834
1155.85	18.18385	16.71424
1156.07	18.21626	16.69735
1156.291	18.29062	16.68139
1156.511	18.14359	16.60257
1156.732	18.08744	16.53688
1156.952	17.90777	16.45149
1157.173	17.92387	16.42146
1157.393	18.0495	16.44773
1157.614	17.92576	16.36609
1157.834	17.81834	16.30322
1158.055	17.70626	16.23096
1158.275	17.72003	16.21783
1158.495	17.80371	16.20844
1158.716	17.54947	16.10522
1158.936	17.66345	16.1268
1159.156	17.64692	16.11273
1159.376	17.54183	16.03765
1159.596	17.49733	16.01607
1159.816	17.50877	15.97947
1160.037	17.38503	15.92411
1160.257	17.38249	15.8922
1160.477	17.34498	15.86874
1160.697	17.31447	15.83778
1160.917	17.28862	15.82558
1161.137	17.26044	15.78147
1161.356	17.25323	15.78241
1161.576	17.19941	15.72798
1161.796	17.23881	15.74112
1162.016	17.33182	15.73831
1162.236	17.1941	15.70828
1162.456	17.04473	15.63227
1162.675	17.12609	15.64259
1162.895	17.16316	15.63133
1163.115	16.99747	15.55907
1163.334	17.03921	15.53936
1163.554	17.02501	15.55438
1163.774	16.95954	15.51778
1163.993	16.88941	15.48963
1164.213	16.82627	15.44177
1164.432	16.8144	15.43239
1164.652	16.63007	15.31696
1164.871	16.76037	15.35919
1165.09	16.96524	15.41643
1165.31	16.78324	15.32635
1165.529	16.74108	15.27192
1165.748	16.64764	15.22782
1165.968	16.56586	15.16776
1166.187	16.53068	15.14899
1166.406	16.51648	15.09644
1166.625	16.43237	15.07767
1166.844	16.23872	14.98102
1167.064	16.25016	14.98102
1167.283	16.29889	14.9904
1167.502	16.39189	15.02137
1167.721	16.40333	14.98196
1167.94	16.21434	14.9219
1168.159	16.06031	14.85715
1168.378	16.13933	14.8778
1168.597	16.17874	14.88718
1168.815	16.12725	14.8609
1168.805	16.21335	15.06259
1169.033	16.13622	15.03632
1169.26	16.11037	14.99505
1169.488	16.02626	14.96878
1169.716	16.04933	14.9594
1169.943	16.03746	14.96503
1170.171	16.0419	14.95847
1170.399	15.95079	14.93033
1170.626	15.98785	14.93033
1170.854	15.81519	14.86373
1171.081	15.91517	14.88812
1171.309	15.98485	14.91438
1171.536	15.93336	14.87123
1171.764	15.8376	14.85341
1171.991	15.82806	14.82339
1172.219	15.81618	14.82245
1172.446	15.92548	14.86373
1172.673	15.96021	14.86748
1172.901	15.89008	14.83371
1173.128	15.88286	14.83934
1173.355	15.82905	14.80932
1173.583	15.77756	14.78775
1173.81	15.67947	14.7324
1174.037	15.64662	14.71833
1174.264	15.68368	14.72115
1174.491	15.71608	14.75398
1174.719	15.76479	14.76242
1174.946	15.72728	14.75679
1175.173	15.57094	14.69395
1175.4	15.73383	14.76524
1175.627	15.51456	14.69019
1175.854	15.6192	14.73709
1176.081	15.72384	14.7718
1176.308	15.70264	14.77649
1176.535	15.58824	14.72865
1176.762	15.47849	14.70239
1176.989	15.48992	14.70239
1177.215	15.51999	14.72584
1177.442	15.55938	14.72771
1177.669	15.55683	14.74085
1177.896	15.46573	14.67894
1178.123	15.37929	14.65549
1178.349	15.44897	14.69019
1178.576	15.5373	14.72115
1178.803	15.4695	14.68363
1179.029	15.43898	14.69113
1179.256	15.41779	14.67894
1179.483	15.33368	14.64892
1179.709	15.30549	14.63766
1179.936	15.44974	14.6977
1180.162	15.48913	14.69207
1180.389	15.20695	14.5917
1180.615	15.12517	14.54011
1180.842	15.15524	14.53917
1181.068	15.00589	14.46882
1181.295	15.0546	14.50447
1181.521	15.22448	14.54949
1181.747	15.25455	14.56638
1181.974	15.17743	14.50259
1182.2	14.91157	14.42192
1182.426	14.95562	14.42661
1182.653	14.92277	14.40785
1182.879	15.02741	14.44162
1183.105	15.0901	14.46038
1183.331	14.91744	14.38815
1183.557	14.91023	14.39378
1183.783	14.9403	14.40128
1184.01	14.83522	14.3572
1184.236	14.74412	14.31686
1184.462	14.74157	14.3103
1184.688	14.83688	14.34594
1184.914	14.87161	14.36189
1185.14	14.68264	14.29341
1185.366	14.67776	14.29154
1185.592	14.64492	14.26621
1185.817	14.72858	14.31405
1186.043	14.72836	14.30748
1186.269	14.74911	14.3103
1186.495	14.69762	14.28216
1186.721	14.61817	14.25495
1186.946	14.52008	14.22306
1187.172	14.56647	14.25026
1187.398	14.54993	14.23995
1187.624	14.59165	14.26715
1187.849	14.55881	14.25777
1188.075	14.51431	14.23619
1188.301	14.5071	14.23057
1188.526	14.51154	14.24182
1188.752	14.43442	14.21368
1188.977	14.49012	14.23995
1189.203	14.43398	14.21274
1189.428	14.33822	14.19023
1189.654	14.39858	14.22306
1189.879	14.28418	14.1771
1190.104	14.41678	14.22025
1190.33	14.31636	14.19211
1190.555	14.28351	14.19586
1190.781	14.39514	14.23995
1191.006	14.42987	14.2512
1191.231	14.49024	14.29341
1191.456	14.17311	14.16772
1191.682	14.26609	14.19586
1191.907	14.32879	14.22025
1192.132	14.48702	14.30092
1192.357	14.40757	14.27465
1192.582	14.38871	14.26152
1192.807	14.38383	14.27747
1193.032	14.18088	14.20618
1193.257	14.31348	14.24651
1193.482	14.48803	14.32906
1193.707	14.26177	14.23619
1193.932	14.09844	14.16959
1194.157	14.09822	14.17897
1194.382	14.1446	14.20055
1194.607	14.15603	14.20899
1194.832	14.27465	14.25871
1195.057	14.03208	14.15552
1195.281	14.07381	14.17428
1195.506	14.31826	14.25308
1195.731	14.21551	14.21931
1195.956	14.20131	14.21274
1196.18	14.0636	14.16021
1196.405	13.98882	14.13114
1196.63	14.14705	14.19586
1196.854	13.97439	14.12457
1197.079	14.03709	14.15083
1197.303	14.11143	14.16866
1197.528	14.07393	14.1649
1197.752	13.89894	14.09455
1197.977	13.84746	14.07954
1198.201	13.70043	14.0167
1198.426	13.77245	14.05985
1198.65	13.68834	14.01295
1198.875	13.83492	14.07673
1199.099	13.91859	14.1105
1199.323	13.79254	14.06547
1199.548	13.83659	14.08142
1199.772	13.90628	14.11519
1199.996	13.99694	14.13583
1200.22	13.98973	14.14614
1200.444	13.84037	14.07204
1200.669	13.79588	14.0711
1200.893	13.75604	14.03358
1201.117	13.7465	14.04578
1201.341	13.6554	14.01576
1201.565	13.56663	13.98199
1201.789	13.68525	14.02702
1202.013	13.66639	14.02139
1202.237	13.70113	14.03733
1202.461	13.78013	14.08142
1202.685	13.73331	14.05891
1202.909	13.61425	14.01107
1203.133	13.62335	14.01576
1203.356	13.59284	14.01857
1203.58	13.61825	14.01764
1203.804	13.61337	14.03452
1204.028	13.49198	13.98387
1204.251	13.61759	14.0242
1204.475	13.72456	14.06641
1204.699	13.52627	13.99512
1204.922	13.38391	13.92852
1205.146	13.49554	13.98668
1205.37	13.69105	14.04859
1205.593	13.6652	14.04953
1205.817	13.72091	14.06829
1206.04	13.6904	14.06454
1206.264	13.45715	13.96511
1206.487	13.4313	13.96323
1206.711	13.39846	13.93697
1206.934	13.41688	13.95573
1207.157	13.45395	13.95948
1207.381	13.42343	13.95291
1207.604	13.48147	13.96604
1207.827	13.47892	13.97449
1208.051	13.53929	13.98387
1208.274	13.28041	13.90132
1208.497	13.26621	13.8835
1208.72	13.21473	13.86192
1208.943	13.31238	13.89006
1209.167	13.27254	13.89194
1209.39	13.26766	13.87224
1209.613	13.34667	13.90132
1209.836	13.26489	13.87318
1210.059	13.33225	13.90883
1210.282	13.19688	13.84598
1210.505	13.23394	13.85536
1210.728	13.18479	13.81502
1210.951	13.22185	13.84785
1211.174	13.28455	13.8638
1211.396	13.25404	13.86286
1211.619	13.31441	13.86943
1211.842	13.28855	13.87693
1212.065	13.20212	13.81502
1212.287	13.14597	13.81409
1212.51	13.03856	13.76531
1212.733	13.08495	13.79345
1212.956	13.30843	13.87506
1213.178	13.0216	13.76437
1213.401	12.95846	13.72685
1213.623	12.95824	13.73811
1213.846	12.98366	13.71184
1214.068	12.9648	13.72122
1214.291	12.86904	13.67526
1214.513	12.97135	13.73623
1214.736	12.83831	13.66588
1214.958	12.9313	13.70246
1215.181	12.77961	13.63961
1215.403	12.69085	13.61429
1215.625	12.87006	13.67995
1215.848	12.73702	13.6293
1216.07	12.82068	13.64149
1216.292	12.7459	13.62461
1216.514	12.66179	13.57114
1216.737	12.73381	13.61241
1216.959	12.75456	13.60585
1217.181	12.7124	13.60022
1217.403	12.7285	13.58521
1217.625	12.77954	13.61147
1217.847	12.77233	13.60491
1218.069	12.80707	13.62742
1218.291	12.58315	13.52799
1218.513	12.54565	13.50266
1218.735	12.53378	13.48672
1218.957	12.67337	13.56082
1219.179	12.66616	13.53174
1219.401	12.51448	13.48484
1219.622	12.62611	13.51298
1219.844	12.6492	13.52705
1220.066	12.50684	13.4567
1220.288	12.46468	13.45201
1220.509	12.55068	13.48109
1220.731	12.59473	13.49704
1220.953	12.52694	13.44826
1221.174	12.45215	13.42199
1221.396	12.48689	13.41543
1221.618	12.36317	13.37228
1221.839	12.51908	13.39948
1222.061	12.49556	13.4173
1222.282	12.32989	13.34132
1222.504	12.17821	13.2888
1222.725	12.11275	13.25315
1222.946	12.26632	13.30849
1223.168	12.26844	13.29818
1223.389	12.20763	13.28411
1223.61	12.22606	13.26065
1223.832	12.14195	13.21938
1224.053	12.14173	13.21469
1224.274	12.21375	13.24752
1224.495	12.16693	13.22313
1224.717	12.00593	13.14059
1224.938	12.04299	13.12558
1225.159	12.05443	13.14715
1225.38	12.1381	13.15278
1225.601	11.99108	13.10213
1225.822	11.95591	13.07962
1226.043	12.18871	13.1753
1226.264	12.10228	13.11901
1226.485	11.90399	13.03084
1226.706	11.91542	13.00551
1226.927	11.88724	13.01771
1227.148	11.85906	12.99332
1227.369	11.95439	13.01583
1227.589	11.89358	12.98206
1227.81	11.84676	12.9633
1228.031	11.76732	12.90327
1228.252	11.57835	12.83198
1228.472	11.62707	12.81979
1228.693	11.62219	12.81979
1228.914	11.66392	12.8301
1229.134	11.6637	12.82166
1229.355	11.85223	12.8695
1229.575	11.73784	12.83761
1229.796	11.66538	12.77758
1230.016	11.64187	12.75694
1230.237	11.44125	12.66877
1230.457	11.5622	12.71004
1230.678	11.52936	12.6894
1230.898	11.48254	12.65939
1231.118	11.45203	12.62562
1231.339	11.33997	12.5881
1231.559	11.32111	12.55433
1231.779	11.40012	12.57778
1231.999	11.5304	12.61436
1232.22	11.34376	12.53932
1232.44	11.31791	12.49242
1232.66	11.24779	12.46803
1232.88	11.22893	12.45115
1233.1	11.23105	12.45208
1233.32	11.32637	12.4549
1233.54	11.29353	12.45208
1233.76	11.24671	12.41363
1233.98	11.25115	12.41081
1234.2	10.99694	12.29543
1234.42	11.10159	12.32076
1234.64	11.09438	12.27574
1234.86	11.13844	12.30388
1235.08	11.10327	12.28793
1235.299	10.83974	12.17349
1235.519	11.02361	12.21946
1235.739	11.00708	12.20163
1235.959	11.0022	12.16599
1236.178	10.9414	12.14817
1236.398	10.89691	12.10408
1236.618	11.02952	12.15379
1236.837	10.77997	12.03091
1237.057	10.73315	11.99621
1237.276	10.69798	11.9615
1237.496	10.62553	11.92679
1237.715	10.62531	11.89115
1237.935	10.56218	11.86395
1238.154	10.5876	11.8677
1238.373	10.64797	11.87239
1238.593	10.89009	11.93524
1238.812	10.57064	11.79735
1239.031	10.49586	11.74669
1239.251	10.3768	11.68291
1239.47	10.26007	11.5938
1239.689	10.33908	11.63507
1239.908	10.51131	11.68666
1240.127	10.45516	11.65102
1240.347	10.38504	11.58723
1240.566	10.24967	11.53283
1240.785	10.18654	11.49062
1241.004	10.26555	11.49437
1241.223	10.09756	11.40619
1241.442	10.13696	11.41651
1241.661	10.32549	11.46435
1241.88	10.21809	11.42214
1242.099	10.15496	11.36867
1242.317	10.1128	11.34991
1242.536	10.21744	11.35836
1242.755	10.13567	11.30676
1242.974	10.01195	11.23641
1243.193	10.03504	11.24017
1243.411	10.10939	11.23548
1243.63	10.03927	11.19702
1243.849	9.91556	11.15012
1244.067	9.93864	11.14636
1244.286	9.79395	11.05631
1244.504	9.76112	11.03005
1244.723	9.90305	11.06194
1244.941	9.70476	10.98971
1245.16	9.72086	10.96064
1245.378	9.74861	10.96439
1245.597	9.70645	10.9128
1245.815	9.73187	10.92593
1246.033	9.70602	10.88747
1246.252	9.57065	10.84151
1246.47	9.67996	10.85464
1246.688	9.69605	10.85839
1246.907	9.55603	10.77585
1247.125	9.55115	10.76553
1247.343	9.46472	10.69142
1247.561	9.56936	10.72707
1247.779	9.50856	10.68298
1247.997	9.4967	10.67923
1248.215	9.37764	10.59669
1248.433	9.3215	10.56479
1248.651	9.09526	10.43253
1248.869	9.14165	10.45129
1249.087	9.28591	10.48225
1249.305	9.29734	10.49069
1249.523	9.16431	10.39595
1249.741	9.15011	10.38376
1249.959	9.18718	10.38188
1250.176	9.0658	10.32935
1250.394	9.08888	10.31809
1250.612	9.03974	10.28526
1250.83	8.9836	10.23649
1251.047	8.92746	10.20835
1251.265	9.06007	10.23086
1251.483	9.02956	10.20553
1251.7	8.95012	10.16145
1251.918	8.98719	10.16426
1252.135	8.94503	10.12674
1252.353	8.90753	10.10704
1252.57	8.91198	10.08078
1252.788	8.72069	9.99166
1253.005	8.73212	9.99166
1253.222	8.68764	9.95133
1253.44	8.72238	9.94101
1253.657	8.76644	9.95227
1253.874	8.64738	9.87816
1254.091	8.73572	9.89036
1254.309	8.69822	9.85002
1254.526	8.6747	9.84815
1254.743	8.62556	9.82282
1254.96	8.48553	9.75153
1255.177	8.43871	9.68775
1255.394	8.4152	9.6793
1255.611	8.59208	9.74215
1255.828	8.57788	9.71964
1256.045	8.46582	9.6643
1256.262	8.39803	9.61458
1256.479	8.35121	9.58081
1256.696	8.33702	9.57331
1256.913	8.45565	9.57894
1257.13	8.38553	9.54986
1257.346	8.31774	9.4992
1257.563	8.25228	9.4645
1257.78	8.21478	9.4251
1257.997	8.22156	9.42041
1258.213	8.26562	9.42229
1258.43	8.21181	9.39321
1258.647	8.1347	9.3313
1258.863	8.14614	9.3313
1259.08	8.09233	9.28815
1259.296	8.12474	9.28815
1259.513	8.12919	9.26564
1259.729	7.99849	9.1981
1259.946	8.00992	9.1709
1260.162	7.97476	9.1587
1260.378	8.00251	9.15683
1260.595	7.90909	9.10242
1260.811	8.02305	9.13056
1261.027	7.9809	9.10524
1261.243	7.90612	9.04614
1261.46	7.81969	8.99643
1261.676	7.84278	8.97673
1261.892	7.90781	8.99737
1262.108	7.90061	8.95609
1262.324	7.70466	8.86792
1262.54	7.80697	8.897
1262.756	7.60403	8.79288
1262.972	7.69936	8.80413
1263.188	7.4568	8.70283
1263.404	7.48922	8.68501
1263.62	7.6125	8.72346
1263.836	7.54239	8.66625
1264.052	7.46062	8.62685
1264.268	7.54196	8.61841
1264.483	7.41126	8.56494
1264.699	7.38308	8.52554
1264.915	7.35258	8.50303
1265.13	7.378	8.48427
1265.346	7.34516	8.46739
1265.562	7.30068	8.42611
1265.777	7.3028	8.4036
1265.993	7.16044	8.33606
1266.208	7.1043	8.28729
1266.424	7.19031	8.30136
1266.639	7.09689	8.23476
1266.855	7.09901	8.21881
1267.07	7.13142	8.22256
1267.286	7.23374	8.22631
1267.501	7.1007	8.16065
1267.716	7.05622	8.1297
1267.932	6.89988	8.05747
1268.147	6.94161	8.05466
1268.362	7.12549	8.09405
1268.577	7.01809	8.03308
1268.792	6.91534	7.98055
1269.007	6.81726	7.92427
1269.223	6.82171	7.91677
1269.438	6.90073	7.93084
1269.653	6.66517	7.82015
1269.868	6.80477	7.85298
1270.083	6.81155	7.8361
1270.298	6.71347	7.78638
1270.512	6.71093	7.76762
1270.727	6.73635	7.7695
1270.942	6.59865	7.70759
1271.157	6.63805	7.68508
1271.372	6.58658	7.66257
1271.587	6.5584	7.64287
1271.801	6.58383	7.63161
1272.016	6.53235	7.59597
1272.231	6.56709	7.59034
1272.445	6.49697	7.55657
1272.66	6.49909	7.55094
1272.874	6.58044	7.57158
1273.089	6.48003	7.52468
1273.303	6.36331	7.45433
1273.518	6.43766	7.4684
1273.732	6.48173	7.47496
1273.947	6.33471	7.39242
1274.161	6.37645	7.39054
1274.375	6.3809	7.3821
1274.59	6.32709	7.35021
1274.804	6.23833	7.30987
1275.018	6.20084	7.27798
1275.232	6.1983	7.27141
1275.447	6.00468	7.17292
1275.661	6.16758	7.21044
1275.875	6.40039	7.29299
1276.089	6.24173	7.20388
1276.303	6.22521	7.1748
1276.517	6.1248	7.12321
1276.731	6.05235	7.07162
1276.945	6.05214	7.0491
1277.159	6.0263	7.02753
1277.373	6.00744	6.99188
1277.587	5.82315	6.9084
1277.801	5.82993	6.90559
1278.014	5.89962	6.90746
1278.228	5.99961	6.93185
1278.442	5.99008	6.91028
1278.656	5.83608	6.83711
1278.869	5.74732	6.77145
1279.083	5.7774	6.78833
1279.297	5.82846	6.8024
1279.51	5.79329	6.76957
1279.505	6.20978	7.1872
1279.727	6.15364	7.15813
1279.95	6.13245	7.13
1280.173	6.04369	7.08311
1280.395	6.09706	7.0803
1280.618	6.06422	7.07374
1280.841	6.05934	7.05686
1281.063	5.97524	7.00528
1281.286	6.02628	7.00622
1281.509	5.86063	6.93683
1281.731	5.98157	6.96121
1281.954	6.04426	6.98278
1282.176	5.97181	6.92464
1282.399	5.86441	6.89275
1282.621	5.83157	6.87025
1282.843	5.85232	6.85806
1283.066	5.96628	6.89182
1283.288	5.97072	6.89744
1283.511	5.93555	6.85806
1283.733	5.95164	6.84962
1283.955	5.94676	6.81586
1284.177	5.84402	6.78304
1284.4	5.73895	6.72865
1284.622	5.74805	6.71083
1284.844	5.7688	6.70521
1285.066	5.83616	6.72584
1285.288	5.84992	6.72302
1285.51	5.8264	6.71083
1285.732	5.6957	6.65176
1285.955	5.84694	6.70802
1286.177	5.65332	6.618
1286.399	5.73	6.64425
1286.62	5.85094	6.67895
1286.842	5.79946	6.65551
1287.064	5.71536	6.60206
1287.286	5.58	6.55423
1287.508	5.57046	6.54392
1287.73	5.61917	6.55142
1287.952	5.63993	6.53642
1288.174	5.65835	6.53548
1288.395	5.57891	6.47921
1288.617	5.46452	6.43983
1288.839	5.5575	6.4614
1289.06	5.61321	6.47453
1289.282	5.52677	6.4342
1289.504	5.49161	6.41076
1289.725	5.51236	6.39951
1289.947	5.377	6.34606
1290.168	5.40241	6.32449
1290.39	5.5187	6.37044
1290.611	5.51848	6.36481
1290.833	5.30156	6.24759
1291.054	5.23843	6.19789
1291.276	5.23822	6.19133
1291.497	5.15412	6.12475
1291.718	5.18652	6.1285
1291.94	5.37271	6.17633
1292.161	5.37715	6.17726
1292.382	5.31169	6.12006
1292.604	5.06215	6.00847
1292.825	5.12951	6.0066
1293.046	5.06405	5.97565
1293.267	5.19199	6.01035
1293.488	5.20342	6.0066
1293.71	5.0634	5.93814
1293.931	5.0492	5.92408
1294.152	5.1049	5.93158
1294.373	4.99983	5.86312
1294.594	4.95068	5.82843
1294.815	4.91785	5.79373
1295.036	5.01316	5.82749
1295.257	5.00362	5.81249
1295.478	4.87758	5.74216
1295.698	4.84475	5.7234
1295.919	4.82123	5.7009
1296.14	4.91421	5.71121
1296.361	4.89769	5.7159
1296.582	4.88349	5.68964
1296.802	4.88327	5.66526
1297.023	4.76888	5.61087
1297.244	4.74303	5.56211
1297.464	4.72884	5.57618
1297.685	4.69833	5.5593
1297.906	4.74471	5.55555
1298.126	4.74916	5.53304
1298.347	4.66739	5.50022
1298.567	4.6928	5.48991
1298.788	4.65763	5.47209
1299.008	4.60149	5.43458
1299.229	4.62691	5.43833
1299.449	4.58941	5.39895
1299.67	4.49133	5.35112
1299.89	4.57733	5.35675
1300.11	4.41401	5.29673
1300.331	4.5466	5.34175
1300.551	4.41124	5.28267
1300.771	4.42035	5.28361
1300.991	4.49236	5.28736
1301.211	4.54341	5.28454
1301.432	4.56882	5.28829
1301.652	4.289	5.1617
1301.872	4.32839	5.1767
1302.092	4.35847	5.1889
1302.312	4.53999	5.23109
1302.532	4.53046	5.20296
1302.752	4.41374	5.15795
1302.972	4.4508	5.15607
1303.192	4.20593	5.0548
1303.412	4.32455	5.10075
1303.632	4.50375	5.16076
1303.852	4.32877	5.06136
1304.072	4.12118	4.96947
1304.291	4.15592	4.97134
1304.511	4.12774	4.97134
1304.731	4.16248	4.96947
1304.951	4.30206	4.99666
1305.17	4.06651	4.88601
1305.39	4.08726	4.89539
1305.61	4.34103	4.97978
1305.829	4.19402	4.92258
1306.049	4.20778	4.92352
1306.268	4.0864	4.83818
1306.488	4.05356	4.80349
1306.708	4.15354	4.84944
1306.927	4.02051	4.77348
1307.146	4.04593	4.77723
1307.366	4.09697	4.79224
1307.585	4.05016	4.76035
1307.805	3.96373	4.69096
1308.024	3.84934	4.65345
1308.243	3.71631	4.5925
1308.463	3.77667	4.60094
1308.682	3.71122	4.54936
1308.901	3.79954	4.59062
1309.12	3.94146	4.61875
1309.339	3.78746	4.56062
1309.559	3.85249	4.58031
1309.778	3.92451	4.58593
1309.997	4.0338	4.60656
1310.216	3.99165	4.60188
1310.435	3.86095	4.51936
1310.654	3.79083	4.48841
1310.873	3.73469	4.45278
1311.092	3.74613	4.43215
1311.311	3.67368	4.40214
1311.53	3.54065	4.34306
1311.749	3.65228	4.37213
1311.967	3.61944	4.35431
1312.186	3.71709	4.36744
1312.405	3.74717	4.38245
1312.624	3.69802	4.36275
1312.843	3.56965	4.29336
1313.061	3.64633	4.28961
1313.28	3.55291	4.26335
1313.499	3.56202	4.25023
1313.717	3.56413	4.24085
1313.936	3.48236	4.18646
1314.154	3.55438	4.22397
1314.373	3.66601	4.26054
1314.591	3.45143	4.16208
1314.81	3.33238	4.10206
1315.028	3.43935	4.13207
1315.247	3.62554	4.18459
1315.465	3.55775	4.16208
1315.683	3.64608	4.17052
1315.902	3.6249	4.15645
1316.12	3.39867	4.06268
1316.338	3.33554	4.03267
1316.557	3.30969	3.99891
1316.775	3.33045	3.99985
1316.993	3.37451	3.99329
1317.211	3.35332	3.97641
1317.429	3.3834	3.99329
1317.647	3.39483	3.97922
1317.865	3.48316	3.99985
1318.084	3.18703	3.87795
1318.302	3.17982	3.86669
1318.52	3.14466	3.82075
1318.738	3.22833	3.84794
1318.955	3.18151	3.82918
1319.173	3.18596	3.8245
1319.391	3.25332	3.832
1319.609	3.21116	3.78699
1319.827	3.25988	3.81418
1320.045	3.10122	3.74479
1320.262	3.14761	3.75417
1320.48	3.1171	3.71197
1320.698	3.14485	3.72697
1320.916	3.1656	3.72885
1321.133	3.17937	3.72041
1321.351	3.24673	3.7251
1321.568	3.20224	3.71384
1321.786	3.11349	3.65102
1322.004	3.06667	3.62945
1322.221	2.94995	3.57037
1322.439	2.99634	3.591
1322.656	3.19418	3.65758
1322.873	2.96562	3.5488
1323.091	2.9258	3.51504
1323.308	2.89529	3.50379
1323.526	2.8811	3.48973
1323.743	2.85292	3.47847
1323.96	2.77349	3.41283
1324.177	2.88978	3.46816
1324.395	2.74743	3.40158
1324.612	2.85207	3.42877
1324.829	2.72603	3.35938
1325.046	2.61864	3.31343
1325.263	2.86075	3.38845
1325.48	2.70675	3.32375
1325.697	2.76945	3.35375
1325.914	2.704	3.32281
1326.131	2.61524	3.25811
1326.348	2.6826	3.28718
1326.565	2.67073	3.28249
1326.782	2.67518	3.25998
1326.999	2.70293	3.25811
1327.216	2.71204	3.25623
1327.433	2.77007	3.26092
1327.649	2.77452	3.26936
1327.866	2.52266	3.1709
1328.083	2.48284	3.1362
1328.3	2.46864	3.12495
1328.516	2.63154	3.16902
1328.733	2.63365	3.16246
1328.949	2.48432	3.10057
1329.166	2.59595	3.13901
1329.383	2.62602	3.13808
1329.599	2.51863	3.07431
1329.816	2.44851	3.05368
1330.032	2.57412	3.094
1330.248	2.59255	3.09025
1330.465	2.53176	3.06118
1330.681	2.45465	3.02367
1330.898	2.51968	3.03211
1331.114	2.37267	2.96741
1331.33	2.49129	3.02742
1331.546	2.51438	3.01148
1331.763	2.38835	2.95616
1331.979	2.21571	2.87176
1332.195	2.21317	2.86707
1332.411	2.34111	2.90271
1332.627	2.32458	2.89802
1332.843	2.28942	2.87551
1333.059	2.30785	2.86989
1333.275	2.23074	2.82956
1333.491	2.26781	2.82675
1333.707	2.31187	2.84363
1333.923	2.27671	2.838
1334.139	2.12504	2.75267
1334.355	2.18541	2.76767
1334.571	2.22714	2.76486
1334.787	2.29683	2.78924
1335.003	2.15448	2.73016
1335.218	2.1566	2.72641
1335.434	2.35212	2.81175
1335.65	2.32161	2.76111
1335.865	2.11402	2.67296
1336.081	2.13012	2.67859
1336.297	2.1136	2.66077
1336.512	2.09242	2.65514
1336.728	2.1924	2.68515
1336.943	2.19685	2.66265
1337.159	2.09644	2.63264
1337.374	2.00536	2.59982
1337.59	1.85835	2.5173
1337.805	1.9094	2.5248
1338.021	1.94181	2.52199
1338.236	2.02315	2.53605
1338.451	1.96236	2.52386
1338.666	2.14389	2.59325
1338.882	2.09009	2.55575
1339.097	2.00832	2.5173
1339.312	1.99646	2.50698
1339.527	1.8448	2.42821
1339.742	1.94012	2.4676
1339.958	1.97253	2.48354
1340.173	1.93503	2.45353
1340.388	1.90686	2.42353
1340.603	1.81112	2.3832
1340.818	1.83188	2.38133
1341.033	1.85264	2.39633
1341.248	1.97592	2.4404
1341.462	1.84522	2.36351
1341.677	1.84268	2.35601
1341.892	1.77723	2.32319
1342.107	1.78867	2.32413
1342.322	1.77914	2.32037
1342.536	1.86048	2.33069
1342.751	1.85328	2.32037
1342.966	1.82977	2.31756
1343.18	1.84121	2.30818
1343.395	1.63828	2.20316
1343.61	1.71962	2.24817
1343.824	1.71708	2.24442
1344.039	1.76813	2.25567
1344.253	1.75627	2.23973
1344.468	1.5347	2.1272
1344.682	1.71856	2.20128
1344.897	1.71602	2.19191
1345.111	1.73678	2.18628
1345.325	1.669	2.16377
1345.54	1.65015	2.15346
1345.754	1.81071	2.19566
1345.968	1.55653	2.09438
1346.182	1.52835	2.07094
1346.397	1.53513	2.05312
1346.611	1.46735	2.02499
1346.825	1.51374	2.00811
1347.039	1.43664	1.99217
1347.253	1.49701	2.02686
1347.467	1.54806	2.03343
1347.681	1.77387	2.11595
1347.895	1.5057	1.99592
1348.109	1.45656	1.97717
1348.323	1.32353	1.90684
1348.537	1.28138	1.86745
1348.751	1.35806	1.90496
1348.965	1.56057	1.99123
1349.178	1.52774	1.95372
1349.392	1.44598	1.9209
1349.606	1.3479	1.86558
1349.82	1.30342	1.85432
1350.033	1.4034	1.87777
1350.247	1.2797	1.80181
1350.461	1.29813	1.81212
1350.674	1.49132	1.89371
1350.888	1.41887	1.85057
1351.101	1.36973	1.83369
1351.315	1.33457	1.80556
1351.528	1.45553	1.83651
1351.742	1.37842	1.80275
1351.955	1.30132	1.76242
1352.169	1.31742	1.76242
1352.382	1.41974	1.79712
1352.595	1.32632	1.75867
1352.809	1.24456	1.71554
1353.022	1.29561	1.71741
1353.235	1.12764	1.65459
1353.448	1.13675	1.64052
1353.661	1.29964	1.70897
1353.874	1.12468	1.63302
1354.088	1.18505	1.64802
1354.301	1.18717	1.65083
1354.514	1.16366	1.63583
1354.727	1.20539	1.64896
1354.94	1.19586	1.64521
1355.153	1.09546	1.59363
1355.366	1.18613	1.63302
1355.578	1.25116	1.63677
1355.791	1.16241	1.58519
1356.004	1.14123	1.57769
1356.217	1.06412	1.54018
1356.43	1.18741	1.58519
1356.642	1.17322	1.57675
1356.855	1.1567	1.56925
1357.068	1.08659	1.52518
1357.28	1.00949	1.50174
1357.493	0.78792	1.41453
1357.706	0.87859	1.43516
1357.918	1.01585	1.50267
1358.131	1.06923	1.50361
1358.343	0.96417	1.46235
1358.556	0.94532	1.44641
1358.768	0.98239	1.45766
1358.98	0.8983	1.40796
1359.193	0.96334	1.43703
1359.405	0.90954	1.41171
1359.617	0.88836	1.38358
1359.83	0.85553	1.36108
1360.042	1.02308	1.41734
1360.254	0.95996	1.40702
1360.466	0.91315	1.39858
1360.678	0.96654	1.40609
1360.891	0.93138	1.40421
1361.103	0.93816	1.39015
1361.315	0.91931	1.37889
1361.527	0.756	1.30387
1361.739	0.83035	1.32357
1361.951	0.79519	1.29731
1362.163	0.82294	1.31419
1362.374	0.90895	1.33482
1362.586	0.78058	1.28137
1362.798	0.90154	1.31419
1363.01	0.87803	1.31982
1363.222	0.89413	1.317
1363.433	0.89626	1.31231
1363.645	0.70964	1.24386
1363.857	0.70477	1.21854
1364.068	0.7069	1.22135
1364.28	0.84882	1.28793
1364.492	0.86725	1.28606
1364.703	0.79714	1.26168
1364.915	0.75499	1.22792
1365.126	0.71751	1.21198
1365.338	0.71963	1.21198
1365.549	0.84058	1.2523
1365.76	0.8031	1.22323
1365.972	0.69803	1.19416
1366.183	0.66987	1.17634
1366.394	0.67432	1.17447
1366.606	0.69741	1.17447
1366.817	0.77876	1.20072
1367.028	0.73894	1.18103
1367.239	0.62689	1.15384
1367.45	0.69425	1.1529
1367.662	0.64511	1.13227
1367.873	0.68917	1.14915
1368.084	0.72392	1.15759
1368.295	0.60721	1.10507
1368.506	0.60933	1.10507
1368.717	0.59048	1.09851
1368.928	0.66484	1.11914
1369.138	0.53648	1.06944
1369.349	0.70403	1.12289
1369.56	0.65955	1.10414
1369.771	0.60809	1.08163
1369.982	0.55895	1.04787
1370.192	0.59835	1.05819
1370.403	0.68436	1.09195
1370.614	0.67483	1.09476
1370.824	0.5255	1.01599
1371.035	0.63014	1.061
1371.246	0.45285	0.97285
1371.456	0.57381	1.02912
1371.667	0.36156	0.92409
1371.877	0.41029	0.92597
1372.087	0.54756	0.98129
1372.298	0.44483	0.9391
1372.508	0.41666	0.91565
1372.719	0.50732	0.94941
1372.929	0.4046	0.90534
1373.139	0.37876	0.88096
1373.349	0.38088	0.87721
1373.56	0.40863	0.8894
1373.77	0.42008	0.88377
1373.98	0.40589	0.86502
1374.19	0.41035	0.8697
1374.4	0.30296	0.82
1374.61	0.27246	0.79187
1374.82	0.36545	0.83876
1375.03	0.28137	0.7975
1375.24	0.29514	0.79093
1375.45	0.35785	0.80875
1375.66	0.49045	0.85564
1375.87	0.38073	0.81438
1376.08	0.31994	0.78718
1376.29	0.20556	0.72623
1376.499	0.27992	0.74967
1376.709	0.45913	0.81438
1376.919	0.38902	0.78343
1377.128	0.30027	0.7478
1377.338	0.21851	0.70841
1377.548	0.25326	0.71498
1377.757	0.34393	0.7328
1377.967	0.13168	0.65121
1378.176	0.28759	0.71498
1378.386	0.29904	0.71123
1378.595	0.18466	0.66434
1378.805	0.18678	0.66153
1379.014	0.2425	0.65965
1379.223	0.13511	0.61464
1379.433	0.18616	0.62964
1379.642	0.16266	0.61745
1379.851	0.14381	0.61183
1380.061	0.15526	0.6137
1380.27	0.16903	0.60901
1380.479	0.17582	0.60901
1380.688	0.1127	0.58276
1380.897	0.15676	0.58276
1381.106	0.22879	0.61277
1381.315	0.1214	0.57432
1381.524	0.0443	0.53025
1381.733	0.12099	0.56307
1381.942	0.18603	0.57807
1382.151	0.07165	0.51993
1382.36	0.10639	0.54994
1382.569	0.12949	0.54619
1382.777	0.08967	0.52368
1382.986	-0.00373	0.48711
1383.195	-0.04122	0.46929
1383.404	5.14707E-4	0.47023
1383.612	-0.16978	0.40271
1383.821	0.01409	0.46836
1384.03	0.29116	0.57713
1384.238	0.1162	0.5068
1384.447	0.15094	0.51243
1384.655	0.0622	0.47304
[truncated: 19 more rows]
