# Supplementary material for: Circular dichroism of quantum defects in carbon nanotubes created by photocatalytic oxygen functionalization
Source: Nat Commun. 2025 Jun 2;16:5107. doi: 10.1038/s41467-025-60342-y (PMC12130195; doi:10.1038/s41467-025-60342-y)
Supplement: Supplementary file 6 — Source Data [file 41467_2025_60342_MOESM6_ESM.zip › Raw data Manuscript and SI/Supplementary_Figure_10.txt]

Wavelength (nm)	SC	SDBS	DOC	SDS
938.815	7.29094E-7	-4.9293E-7	6.22326E-7	-1.5391E-6
939.053	0.02771	0.02278	0.01116	0.02278
939.29	0.01147	0.01207	0.00602	0.01475
939.527	-0.00544	0.00205	1.51397E-4	0.00895
939.764	-0.01312	-0.00677	-0.0026	0.00253
940	0.00423	0.00617	0.00197	0.01102
940.237	-0.00232	0.00167	0.00132	0.00817
940.474	0.00127	0.00391	0.00226	0.01148
940.711	-0.0073	-0.00318	8.86524E-5	0.00592
940.948	-1.00692E-4	0.00441	0.00161	0.00948
941.185	-0.00101	0.00406	0.00198	0.01045
941.422	0.00168	0.00681	0.0027	0.0129
941.658	-0.00802	-0.00235	9.64268E-5	0.00747
941.895	3.05042E-4	0.00403	0.00213	0.0125
942.132	-0.01706	-0.00858	-0.00294	0.00288
942.369	-0.00355	0.0028	0.00162	0.01087
942.605	0.00546	0.00953	0.00518	0.01714
942.842	0.00296	0.00917	0.00344	0.01528
943.079	-0.00629	0.00226	0.0012	0.00997
943.315	-0.00472	0.00242	0.00185	0.01168
943.552	-0.00428	0.00224	0.00178	0.01204
943.789	0.01148	0.01605	0.00714	0.02274
944.025	0.01192	0.01742	0.00838	0.02223
944.262	0.01011	0.01516	0.00686	0.02259
944.498	0.01235	0.01688	0.00816	0.02541
944.735	0.01347	0.01946	0.00795	0.02589
944.971	0.00647	0.01462	0.00578	0.02131
945.208	0.00173	0.01047	0.00476	0.01847
945.444	0.00216	0.01115	0.00549	0.01993
945.681	0.00531	0.01684	0.00658	0.02324
945.917	0.01251	0.02149	0.00962	0.02766
946.153	0.01858	0.02476	0.00999	0.02975
946.39	0.01745	0.02458	0.00985	0.02985
946.626	0.00797	0.0168	0.00753	0.02577
946.862	0.02373	0.02802	0.01239	0.03365
947.099	0.0084	0.01679	0.00746	0.02451
947.335	0.01447	0.02455	0.01036	0.03029
947.571	0.02483	0.03317	0.01399	0.03841
947.807	0.02166	0.02885	0.01261	0.03544
948.044	0.01556	0.02469	0.01087	0.03321
948.28	0.00519	0.01761	0.00841	0.02913
948.516	0.00901	0.0214	0.00936	0.03207
948.752	0.01283	0.02501	0.01081	0.03366
948.988	0.0198	0.02984	0.01262	0.03746
949.224	0.02114	0.03276	0.01349	0.0388
949.46	0.01527	0.02758	0.01183	0.03719
949.696	0.0067	0.02377	0.00987	0.03409
949.932	0.01683	0.03188	0.01357	0.04344
950.168	0.02313	0.03808	0.01567	0.04478
950.404	0.02244	0.03583	0.01568	0.04354
950.64	0.01837	0.03478	0.01495	0.0434
950.876	0.02354	0.03978	0.01691	0.04819
951.112	0.01632	0.03373	0.01358	0.04312
951.348	0.01789	0.03735	0.01597	0.04902
951.584	0.03072	0.04873	0.02061	0.05529
951.819	0.03973	0.0546	0.02192	0.06193
952.055	0.01875	0.04026	0.01583	0.05046
952.291	0.01378	0.03697	0.01468	0.04958
952.527	0.01783	0.04059	0.01678	0.05092
952.763	0.01106	0.03678	0.01512	0.04882
952.998	0.02006	0.04592	0.01794	0.05521
953.234	0.03966	0.06231	0.02454	0.06924
953.47	0.04708	0.06956	0.02715	0.07329
953.705	0.04099	0.06402	0.02643	0.0718
953.941	0.0225	0.05106	0.02063	0.06168
954.176	0.03443	0.06055	0.0239	0.07029
954.412	0.03014	0.06037	0.02361	0.07003
954.648	0.04432	0.07331	0.03028	0.08098
954.883	0.05153	0.07934	0.03194	0.08393
955.119	0.04363	0.07519	0.02948	0.0812
955.354	0.04249	0.07708	0.03035	0.08254
955.59	0.04991	0.08329	0.03304	0.08857
955.825	0.04382	0.08086	0.03123	0.08794
956.06	0.03997	0.07913	0.03188	0.091
956.296	0.04064	0.08257	0.03203	0.09197
956.531	0.0528	0.09482	0.03783	0.10231
956.767	0.06113	0.10137	0.03971	0.1055
957.002	0.05052	0.09532	0.03769	0.10511
957.237	0.05119	0.09894	0.03798	0.10436
957.472	0.05253	0.10238	0.03972	0.10866
957.708	0.0595	0.11222	0.04305	0.11579
957.943	0.0649	0.11652	0.04646	0.12218
958.178	0.07053	0.11997	0.04748	0.12549
958.413	0.07097	0.12566	0.04799	0.12795
958.648	0.06712	0.12288	0.04806	0.12793
958.884	0.06621	0.12529	0.04835	0.13013
959.119	0.07206	0.13305	0.05154	0.13603
959.354	0.07408	0.13892	0.05495	0.1407
959.589	0.08015	0.14564	0.05662	0.1466
959.824	0.08532	0.1515	0.05865	0.15213
960.059	0.08351	0.15046	0.05931	0.15495
960.294	0.08395	0.15822	0.06177	0.15876
960.529	0.08777	0.1627	0.0638	0.16466
960.764	0.08798	0.16562	0.06598	0.16785
960.999	0.09496	0.17442	0.06866	0.17424
961.234	0.09675	0.18028	0.07084	0.17854
961.468	0.09313	0.17803	0.07012	0.17975
961.703	0.10169	0.19252	0.07613	0.19083
961.938	0.09379	0.18716	0.07454	0.19008
962.173	0.11271	0.20511	0.08251	0.20472
962.408	0.10526	0.20389	0.08121	0.20459
962.642	0.10976	0.21061	0.08447	0.21135
962.877	0.12169	0.22425	0.09042	0.22107
963.112	0.13092	0.23684	0.09542	0.23079
963.347	0.13925	0.24477	0.09955	0.24087
963.581	0.11737	0.23199	0.09419	0.23298
963.816	0.12773	0.24614	0.1005	0.24319
964.051	0.13764	0.2589	0.1068	0.25549
964.285	0.16106	0.27944	0.11507	0.27088
964.52	0.16353	0.28634	0.1192	0.27764
964.754	0.15992	0.2884	0.12029	0.28095
964.989	0.16982	0.30082	0.12594	0.29067
965.223	0.15516	0.29287	0.12341	0.2877
965.458	0.17746	0.31393	0.13269	0.30272
965.692	0.1939	0.33636	0.14334	0.31958
965.927	0.1833	0.3329	0.14175	0.32056
966.161	0.17224	0.32754	0.14211	0.31968
966.395	0.18305	0.33979	0.14885	0.32977
966.63	0.19048	0.35031	0.15414	0.33838
966.864	0.20106	0.36308	0.16052	0.35031
967.098	0.22269	0.38275	0.17053	0.36558
967.333	0.20915	0.37964	0.16886	0.36347
967.567	0.21725	0.39361	0.17691	0.37417
967.801	0.24857	0.42347	0.1906	0.39843
968.035	0.24428	0.42398	0.19358	0.40162
968.27	0.25937	0.43692	0.20083	0.41196
968.504	0.25124	0.43674	0.20373	0.41453
968.738	0.25822	0.44346	0.2096	0.42375
968.972	0.27511	0.4659	0.22083	0.44013
969.206	0.26744	0.46606	0.22388	0.44356
969.44	0.28343	0.48176	0.23315	0.45624
969.674	0.30212	0.49919	0.24366	0.47015
969.908	0.30256	0.50661	0.24946	0.47777
970.142	0.30187	0.50798	0.25425	0.4817
970.376	0.30479	0.5154	0.25976	0.48908
970.61	0.30118	0.51608	0.26374	0.49375
970.844	0.31739	0.5342	0.27476	0.50765
971.078	0.32234	0.54109	0.28223	0.51491
971.312	0.34081	0.5606	0.29505	0.53177
971.546	0.36244	0.58061	0.30767	0.54901
971.779	0.35949	0.58354	0.31317	0.55441
972.013	0.37706	0.59959	0.32419	0.56808
972.247	0.39396	0.61857	0.33586	0.58346
972.481	0.41648	0.63807	0.34999	0.59885
972.714	0.42211	0.64928	0.35963	0.61128
972.948	0.41939	0.6491	0.36572	0.61299
973.182	0.42569	0.65807	0.37493	0.62234
973.415	0.43469	0.66687	0.38333	0.6312
973.649	0.4437	0.6786	0.39399	0.6435
973.883	0.45225	0.68791	0.40269	0.65187
974.116	0.44863	0.6886	0.41066	0.65616
974.35	0.47274	0.70896	0.42508	0.67599
974.583	0.47881	0.71827	0.4361	0.68521
974.817	0.49525	0.73467	0.44842	0.6985
975.05	0.51778	0.75227	0.46342	0.71549
975.284	0.52453	0.76383	0.47321	0.72657
975.517	0.52384	0.76434	0.48161	0.72877
975.751	0.54051	0.77538	0.49437	0.74219
975.984	0.54771	0.78245	0.50495	0.75129
976.217	0.56348	0.79608	0.51705	0.76298
976.451	0.57136	0.80574	0.52952	0.77331
976.684	0.57202	0.80694	0.53815	0.77798
976.917	0.595	0.82626	0.55279	0.79522
977.151	0.61572	0.84456	0.56822	0.81073
977.384	0.61233	0.84058	0.57518	0.81084
977.617	0.61052	0.84109	0.58352	0.81378
977.85	0.63327	0.85938	0.59961	0.83064
978.083	0.66075	0.88199	0.6162	0.85071
978.316	0.67066	0.88854	0.62773	0.85871
978.55	0.68823	0.9001	0.64113	0.87101
978.783	0.69768	0.90768	0.65382	0.87814
979.016	0.68731	0.89991	0.65817	0.87727
979.249	0.69518	0.90508	0.66897	0.88391
979.482	0.70374	0.91318	0.67962	0.88944
979.715	0.71747	0.92077	0.6931	0.90014
979.948	0.72896	0.92974	0.70528	0.90949
980.181	0.73999	0.93474	0.71644	0.91724
980.414	0.75778	0.94543	0.72941	0.92831
980.646	0.76972	0.95147	0.74188	0.93458
980.879	0.78931	0.96337	0.75485	0.94467
981.112	0.77488	0.95093	0.75847	0.93862
981.345	0.78388	0.95559	0.76826	0.94255
981.578	0.78973	0.95523	0.77906	0.94697
981.811	0.81091	0.96852	0.79232	0.95792
982.043	0.81788	0.96851	0.80232	0.96148
982.276	0.83117	0.97541	0.81211	0.96529
982.509	0.8431	0.98386	0.82494	0.97353
982.741	0.8458	0.98126	0.83356	0.97413
982.974	0.86359	0.98971	0.84639	0.98373
983.207	0.8602	0.98141	0.85117	0.97915
983.439	0.87213	0.98693	0.86255	0.98493
983.672	0.87933	0.9864	0.87024	0.98356
983.904	0.89217	0.99088	0.88111	0.98897
984.137	0.90546	0.99485	0.89053	0.99314
984.369	0.91085	0.99432	0.89966	0.9951
984.602	0.92256	0.99863	0.91024	0.99829
984.834	0.93247	1	0.91844	1
985.067	0.93133	0.99119	0.92206	0.99358
985.299	0.93335	0.98496	0.92938	0.99258
985.531	0.92838	0.97805	0.93293	0.98641
985.764	0.94144	0.98149	0.94236	0.98886
985.996	0.96938	0.99754	0.95431	0.99944
986.228	0.95043	0.97578	0.95366	0.98452
986.461	0.95335	0.96955	0.95772	0.9797
986.693	0.95672	0.96575	0.96381	0.97857
986.925	0.96054	0.96419	0.96816	0.97671
987.157	0.96707	0.96003	0.97324	0.97399
987.389	0.963	0.94742	0.97483	0.964
987.621	0.98057	0.95622	0.98411	0.96903
987.854	0.97087	0.93894	0.98295	0.95707
988.086	0.98145	0.94256	0.98984	0.95927
988.318	0.9749	0.92891	0.98875	0.94768
988.55	0.967	0.9163	0.98912	0.93867
988.782	0.98953	0.92821	0.99644	0.94408
989.014	0.98118	0.91145	0.99557	0.93224
989.246	0.99221	0.91334	0.99883	0.93124
989.478	0.98611	0.90263	0.99818	0.92383
989.71	0.97776	0.88864	0.99522	0.91174
989.941	0.98722	0.89087	1	0.91136
990.173	0.99217	0.88707	0.99928	0.90494
990.405	0.98855	0.87704	0.99855	0.89753
990.637	0.99147	0.8703	0.99696	0.88976
990.869	0.99484	0.86684	0.9987	0.88617
991.1	0.99956	0.86131	0.99631	0.88184
991.332	1	0.85733	0.99675	0.87616
991.564	0.97813	0.83557	0.98726	0.85681
991.796	0.97068	0.82399	0.98335	0.8462
992.027	0.97134	0.81449	0.97828	0.83657
992.259	0.98531	0.81948	0.98111	0.83594
992.49	0.98011	0.81102	0.97575	0.82644
992.722	0.96477	0.79426	0.96915	0.81275
992.954	0.97626	0.7927	0.96684	0.81064
993.185	0.97467	0.78855	0.96379	0.80373
993.417	0.95888	0.77076	0.95459	0.78844
993.648	0.95143	0.75953	0.94786	0.77635
993.879	0.95976	0.75952	0.94547	0.77129
994.111	0.9593	0.75347	0.9404	0.76573
994.342	0.95072	0.74241	0.93206	0.75401
994.574	0.93787	0.72755	0.92301	0.74032
994.805	0.93447	0.72288	0.91547	0.73205
995.036	0.91981	0.70492	0.90598	0.71824
995.268	0.92994	0.70525	0.90185	0.717
995.499	0.92543	0.69661	0.89526	0.70811
995.73	0.90693	0.67796	0.88251	0.69159
995.961	0.88574	0.65931	0.87012	0.67445
996.192	0.87761	0.65153	0.86048	0.66433
996.424	0.88504	0.65428	0.85715	0.66333
996.655	0.88029	0.64581	0.84723	0.65506
996.886	0.87037	0.63355	0.83694	0.64384
997.117	0.86652	0.62681	0.82774	0.63606
997.348	0.85141	0.61126	0.81658	0.62164
997.579	0.84554	0.60901	0.80702	0.61361
997.81	0.84598	0.60451	0.79992	0.61015
998.041	0.83898	0.595	0.78854	0.60077
998.272	0.81531	0.57376	0.77347	0.58363
998.503	0.81237	0.56823	0.76333	0.57647
998.734	0.80898	0.56563	0.75536	0.5719
998.965	0.80829	0.56251	0.7471	0.56622
999.196	0.78889	0.54731	0.73225	0.55142
999.426	0.78415	0.54057	0.72109	0.54463
999.657	0.79631	0.54833	0.71783	0.54918
999.888	0.77962	0.53762	0.70392	0.53746
1000.119	0.75414	0.51655	0.68696	0.51995
1000.349	0.74376	0.50911	0.67552	0.51168
1000.58	0.73722	0.50255	0.66537	0.50588
1000.811	0.72954	0.49339	0.65371	0.49588
1001.041	0.73043	0.49631	0.64654	0.49562
1001.272	0.72028	0.48836	0.63357	0.4892
1001.503	0.70765	0.47955	0.62183	0.47933
1001.733	0.69006	0.4659	0.60784	0.46786
1001.964	0.66931	0.44984	0.59285	0.45282
1002.194	0.66231	0.44689	0.58256	0.45071
1002.425	0.65779	0.44274	0.57249	0.44367
1002.655	0.65733	0.44222	0.56343	0.44267
1002.886	0.64898	0.43686	0.55307	0.43588
1003.116	0.65844	0.44513	0.54764	0.44191
1003.346	0.64513	0.43649	0.53605	0.43105
1003.577	0.62889	0.42561	0.52373	0.42254
1003.807	0.62032	0.4199	0.51337	0.41636
1004.037	0.59439	0.40332	0.49721	0.40144
1004.268	0.60046	0.40728	0.49156	0.40254
1004.498	0.59639	0.40503	0.48236	0.40117
1004.728	0.58669	0.39898	0.47127	0.39302
1004.958	0.57473	0.39189	0.46091	0.38722
1005.188	0.5612	0.37963	0.44881	0.37723
1005.418	0.5542	0.3772	0.43918	0.37401
1005.649	0.55171	0.37702	0.43331	0.37289
1005.879	0.55801	0.38409	0.42882	0.37718
1006.109	0.53884	0.3682	0.41592	0.36362
1006.339	0.52892	0.36301	0.40723	0.36003
1006.569	0.51741	0.35886	0.3973	0.35324
1006.799	0.51582	0.35712	0.38817	0.34879
1007.029	0.50702	0.35245	0.38209	0.34607
1007.259	0.51039	0.35572	0.37608	0.3484
1007.489	0.50294	0.35071	0.36963	0.34395
1007.718	0.49392	0.34552	0.36093	0.339
1007.948	0.4894	0.34551	0.35485	0.33603
1008.178	0.46189	0.32703	0.34144	0.3221
1008.408	0.46864	0.33289	0.33855	0.32553
1008.638	0.46187	0.3284	0.3321	0.32281
1008.867	0.46186	0.32821	0.3271	0.32193
1009.097	0.46072	0.32751	0.3216	0.31983
1009.327	0.42915	0.30662	0.30827	0.30232
1009.556	0.44041	0.31887	0.30783	0.31105
1009.786	0.43657	0.31713	0.30247	0.30845
1010.016	0.4289	0.3135	0.29755	0.30462
1010.245	0.42212	0.31124	0.29088	0.30103
1010.475	0.42099	0.31141	0.28516	0.29978
1010.704	0.42841	0.31675	0.28559	0.30532
1010.934	0.40023	0.29706	0.27415	0.29015
1011.163	0.39233	0.29308	0.269	0.28545
1011.393	0.39097	0.28997	0.26372	0.28408
1011.622	0.38104	0.28478	0.25734	0.27853
1011.851	0.38103	0.28494	0.25401	0.27753
1012.081	0.37133	0.27924	0.24865	0.27258
1012.31	0.37086	0.28251	0.24713	0.27528
1012.539	0.37333	0.28526	0.24539	0.27625
1012.769	0.39586	0.30286	0.24851	0.28671
1012.998	0.36159	0.27972	0.23663	0.26957
1013.227	0.35617	0.27419	0.23228	0.2666
1013.456	0.34083	0.26503	0.22525	0.25722
1013.686	0.3246	0.2614	0.21931	0.25228
1013.915	0.33563	0.26553	0.21982	0.25646
1014.144	0.35545	0.27778	0.22425	0.26544
1014.373	0.34462	0.27449	0.21903	0.26136
1014.602	0.33537	0.26965	0.21396	0.25666
1014.831	0.32409	0.25945	0.20896	0.2495
1015.06	0.31777	0.25548	0.20454	0.24826
1015.289	0.32227	0.26203	0.20491	0.25096
1015.518	0.3049	0.25287	0.19868	0.24281
1015.747	0.30962	0.25407	0.1981	0.24341
1015.976	0.32652	0.26615	0.20165	0.25239
1016.205	0.31456	0.25992	0.19716	0.24671
1016.434	0.31094	0.25698	0.19448	0.24399
1016.662	0.30417	0.25403	0.19129	0.2404
1016.891	0.31408	0.26249	0.19282	0.24778
1017.12	0.30573	0.25644	0.18869	0.24247
1017.349	0.29377	0.24952	0.18449	0.2379
1017.577	0.29556	0.25124	0.18406	0.23727
1017.806	0.30299	0.25934	0.18536	0.24021
1018.035	0.29532	0.25191	0.1816	0.23453
1018.263	0.29147	0.24638	0.17754	0.23107
1018.492	0.29191	0.25155	0.17805	0.23302
1018.721	0.27387	0.24101	0.17218	0.22537
1018.949	0.27363	0.23859	0.17073	0.22326
1019.178	0.28647	0.25083	0.17429	0.23212
1019.406	0.2682	0.23788	0.16813	0.22188
1019.635	0.27248	0.24236	0.16777	0.22556
1019.863	0.27517	0.24304	0.16828	0.22543
1020.091	0.2711	0.23992	0.16538	0.22122
1020.32	0.27312	0.24527	0.16596	0.2233
1020.548	0.27401	0.24509	0.16444	0.22243
1020.776	0.26093	0.23386	0.16046	0.21625
1021.005	0.26925	0.24317	0.16227	0.22388
1021.233	0.2751	0.24662	0.16336	0.22522
1021.461	0.2654	0.24039	0.15952	0.2204
1021.689	0.26517	0.239	0.15909	0.22002
1021.918	0.25659	0.23123	0.15482	0.21471
1022.146	0.26582	0.2433	0.15837	0.22073
1022.374	0.26153	0.23932	0.15547	0.21899
1022.602	0.26354	0.24018	0.15584	0.21836
1022.83	0.25384	0.23378	0.15163	0.21465
1023.058	0.2473	0.22877	0.14946	0.2107
1023.286	0.22835	0.21408	0.14128	0.19947
1023.514	0.23195	0.21874	0.14316	0.2018
1023.742	0.24952	0.23358	0.14809	0.21029
1023.97	0.25086	0.23339	0.14838	0.21187
1024.198	0.24025	0.22424	0.14338	0.20619
1024.426	0.23754	0.22578	0.14252	0.20519
1024.654	0.24339	0.22715	0.14288	0.20752
1024.882	0.23143	0.22076	0.13948	0.20147
1025.109	0.23773	0.22817	0.14071	0.20602
1025.337	0.23479	0.22247	0.1389	0.20194
1025.565	0.22824	0.21901	0.136	0.19934
1025.793	0.2262	0.21624	0.13463	0.19784
1026.02	0.24129	0.22831	0.13789	0.20498
1026.248	0.23768	0.22589	0.13768	0.20373
1026.476	0.23338	0.22122	0.13579	0.20273
1026.703	0.23833	0.22604	0.13645	0.20481
1026.931	0.23359	0.22413	0.13464	0.20357
1027.158	0.23245	0.22309	0.13384	0.20158
1027.386	0.23402	0.22446	0.13269	0.20181
1027.613	0.21417	0.20874	0.12682	0.19182
1027.841	0.2216	0.21305	0.12936	0.19575
1028.068	0.21686	0.21028	0.12682	0.19352
1028.296	0.22225	0.21528	0.12675	0.19523
1028.523	0.22878	0.21803	0.12871	0.19867
1028.75	0.21434	0.20767	0.12444	0.19311
1028.978	0.22628	0.21715	0.1269	0.19827
1029.205	0.22266	0.21576	0.12661	0.19739
1029.432	0.22355	0.21627	0.12625	0.19849
1029.66	0.22625	0.21799	0.12553	0.19848
1029.887	0.21023	0.20538	0.11937	0.18947
1030.114	0.2091	0.20106	0.11814	0.18884
1030.341	0.20548	0.20174	0.11699	0.18882
1030.568	0.22079	0.21623	0.12264	0.19805
1030.795	0.22326	0.21467	0.12155	0.19804
1031.022	0.21762	0.20879	0.11902	0.19544
1031.249	0.21017	0.20291	0.11583	0.19197
1031.476	0.21061	0.20273	0.11352	0.19085
1031.703	0.2097	0.201	0.11403	0.18985
1031.93	0.21848	0.21014	0.11809	0.19649
1032.157	0.21599	0.20599	0.11562	0.19451
1032.384	0.20831	0.20011	0.11287	0.19166
1032.611	0.20605	0.19768	0.10998	0.18894
1032.838	0.20536	0.19837	0.1099	0.18954
1033.065	0.20557	0.19922	0.10991	0.19026
1033.292	0.21278	0.20318	0.11085	0.19456
1033.518	0.20938	0.19955	0.10904	0.19295
1033.745	0.20284	0.19367	0.106	0.18813
1033.972	0.20531	0.19608	0.10687	0.19021
1034.198	0.20349	0.19331	0.10542	0.18822
1034.425	0.20416	0.1952	0.10535	0.19104
1034.652	0.2064	0.19536	0.10543	0.193
1034.878	0.1967	0.18759	0.10108	0.18634
1035.105	0.19601	0.18844	0.10029	0.18768
1035.331	0.19668	0.18964	0.10014	0.18853
1035.558	0.20365	0.1943	0.10203	0.19147
1035.784	0.19575	0.18617	0.09812	0.18665
1036.011	0.21175	0.1979	0.10218	0.19526
1036.237	0.2052	0.19531	0.10051	0.1934
1036.464	0.19978	0.18977	0.09776	0.19216
1036.69	0.19526	0.18597	0.0961	0.18857
1036.916	0.19795	0.18803	0.09668	0.19114
1037.143	0.20741	0.19562	0.09871	0.19581
1037.369	0.20898	0.19716	0.09791	0.19641
1037.595	0.19071	0.18214	0.09219	0.18716
1037.821	0.2058	0.19093	0.09567	0.19454
1038.048	0.18595	0.1778	0.08929	0.18615
1038.274	0.2024	0.18781	0.09357	0.19476
1038.5	0.1794	0.17105	0.08539	0.18218
1038.726	0.17939	0.17588	0.08568	0.18229
1038.952	0.19448	0.18433	0.08966	0.1904
1039.178	0.18635	0.17483	0.08684	0.18583
1039.404	0.18206	0.17257	0.08467	0.18422
1039.63	0.19602	0.17947	0.08692	0.19123
1039.856	0.18542	0.17549	0.08366	0.18616
1040.082	0.18428	0.17514	0.08322	0.18639
1040.308	0.18179	0.17133	0.08236	0.18577
1040.534	0.18832	0.17754	0.08294	0.18785
1040.76	0.18718	0.17494	0.0828	0.18845
1040.986	0.18356	0.17234	0.08229	0.18807
1041.211	0.18806	0.17527	0.0807	0.19002
1041.437	0.1761	0.16525	0.07722	0.18459
1041.663	0.17001	0.16144	0.07411	0.181
1041.888	0.18329	0.17214	0.07846	0.18764
1042.114	0.17314	0.16488	0.07462	0.18319
1042.34	0.17786	0.16711	0.07549	0.18503
1042.565	0.17965	0.16849	0.076	0.18736
1042.791	0.1952	0.18091	0.0797	0.19461
1043.017	0.18279	0.17158	0.07658	0.19004
1043.242	0.17962	0.16967	0.07506	0.18966
1043.468	0.16879	0.16086	0.0697	0.1825
1043.693	0.17284	0.16603	0.07108	0.18692
1043.919	0.19086	0.17983	0.07688	0.19541
1044.144	0.18454	0.17447	0.07507	0.19244
1044.369	0.17619	0.16721	0.07116	0.18811
1044.595	0.17167	0.16358	0.0687	0.18502
1044.82	0.17346	0.16461	0.06841	0.18697
1045.045	0.18359	0.17133	0.07109	0.19287
1045.271	0.1615	0.15613	0.06392	0.18202
1045.496	0.18199	0.17114	0.06892	0.19063
1045.721	0.17905	0.16906	0.06871	0.1916
1045.946	0.17228	0.16422	0.06632	0.18876
1046.171	0.1725	0.16473	0.06567	0.18837
1046.397	0.17519	0.16662	0.06675	0.19316
1046.622	0.16639	0.16109	0.06328	0.18748
1046.847	0.16953	0.16643	0.06502	0.19092
1047.072	0.16727	0.16331	0.06285	0.19029
1047.297	0.17244	0.1659	0.06328	0.19077
1047.522	0.17243	0.16468	0.06263	0.19223
1047.747	0.17377	0.16864	0.06256	0.1937
1047.972	0.17128	0.16829	0.06227	0.1943
1048.196	0.1715	0.165	0.06148	0.19429
1048.421	0.17149	0.1681	0.06119	0.19649
1048.646	0.17959	0.17603	0.06431	0.20178
1048.871	0.17259	0.17033	0.05989	0.19671
1049.096	0.16244	0.16514	0.05685	0.19386
1049.32	0.17122	0.16979	0.05888	0.19878
1049.545	0.17797	0.17962	0.06156	0.20505
1049.77	0.16714	0.16719	0.05714	0.19863
1049.995	0.17434	0.17495	0.05975	0.20342
1050.219	0.17433	0.17597	0.05961	0.20439
1050.444	0.17477	0.17579	0.05744	0.20413
1050.668	0.16394	0.17026	0.0544	0.20092
1050.893	0.16461	0.17181	0.05476	0.20103
1051.117	0.16505	0.1718	0.05418	0.20261
1051.342	0.14994	0.16108	0.04919	0.19767
1051.566	0.16773	0.17575	0.05383	0.20727
1051.791	0.19319	0.19594	0.06216	0.22266
1052.015	0.18011	0.18713	0.05716	0.21451
1052.239	0.18325	0.19057	0.0584	0.21832
1052.464	0.174	0.18418	0.05499	0.21362
1052.688	0.17241	0.1821	0.05239	0.21324
1052.912	0.17263	0.18451	0.05355	0.21532
1053.137	0.18028	0.18864	0.0542	0.21789
1053.361	0.17283	0.18656	0.0529	0.21776
1053.585	0.16133	0.17809	0.05007	0.21294
1053.809	0.16199	0.17947	0.04805	0.21367
1054.033	0.17122	0.19034	0.05102	0.22129
1054.257	0.18406	0.19827	0.0545	0.22867
1054.481	0.18585	0.20154	0.05537	0.23272
1054.706	0.17232	0.19256	0.04921	0.22519
1054.93	0.16757	0.18668	0.04624	0.22333
1055.154	0.1732	0.19547	0.04943	0.22775
1055.377	0.18513	0.20513	0.05176	0.23526
1055.601	0.1752	0.20046	0.04973	0.23167
1055.596	0.1818	0.21786	0.04868	0.2548
1055.829	0.17661	0.21371	0.04636	0.2538
1056.061	0.18313	0.21767	0.04672	0.25908
1056.294	0.17253	0.21472	0.04376	0.25611
1056.526	0.18401	0.22093	0.04528	0.26226
1056.758	0.18242	0.22403	0.0455	0.26434
1056.991	0.18782	0.22919	0.04637	0.27049
1057.223	0.17609	0.22366	0.04217	0.26629
1057.455	0.18149	0.2309	0.04478	0.2733
1057.688	0.16818	0.22175	0.03884	0.26688
1057.92	0.18169	0.2352	0.04348	0.27771
1058.152	0.19137	0.2433	0.04587	0.28534
1058.384	0.18911	0.24139	0.04443	0.2873
1058.617	0.18324	0.23862	0.04117	0.28457
1058.849	0.18616	0.24379	0.04139	0.28838
1059.081	0.18569	0.24551	0.04117	0.29107
1059.313	0.20619	0.26069	0.04566	0.30413
1059.545	0.20754	0.26689	0.04646	0.3083
1059.777	0.20302	0.2674	0.04676	0.31112
1060.009	0.20639	0.27084	0.04611	0.31333
1060.241	0.20683	0.27498	0.04567	0.31726
1060.473	0.20253	0.27359	0.04365	0.317
1060.705	0.19801	0.27237	0.04155	0.31871
1060.937	0.20071	0.27443	0.04198	0.32215
1061.169	0.20566	0.28288	0.04322	0.32694
1061.401	0.21353	0.29185	0.04481	0.33494
1061.633	0.22209	0.29908	0.04612	0.34208
1061.865	0.21937	0.29925	0.04518	0.3449
1062.097	0.21034	0.2951	0.04185	0.3434
1062.329	0.22724	0.31286	0.0462	0.35547
1062.56	0.21032	0.3044	0.04113	0.35114
1062.792	0.22068	0.31302	0.04258	0.35976
1063.024	0.23397	0.3263	0.0457	0.36985
1063.256	0.23103	0.32784	0.04468	0.37218
1063.487	0.23192	0.32904	0.04287	0.37549
1063.719	0.22041	0.32317	0.03954	0.37548
1063.951	0.2231	0.33058	0.04056	0.38076
1064.182	0.22986	0.33799	0.04063	0.38839
1064.414	0.23683	0.3473	0.04208	0.39812
1064.646	0.24088	0.35437	0.04281	0.40291
1064.877	0.23997	0.35436	0.04028	0.40549
1065.109	0.23207	0.35521	0.03767	0.40621
1065.34	0.24558	0.36953	0.04187	0.41877
1065.572	0.25188	0.37746	0.04304	0.42825
1065.803	0.25322	0.37935	0.04181	0.43181
1066.035	0.25028	0.38262	0.04065	0.43562
1066.266	0.26086	0.39141	0.04065	0.44633
1066.497	0.25139	0.39037	0.03783	0.44557
1066.729	0.25656	0.40192	0.03971	0.45579
1066.96	0.27413	0.41503	0.04399	0.46946
1067.191	0.28268	0.42658	0.04587	0.4793
1067.423	0.26103	0.41518	0.03762	0.47461
1067.654	0.25922	0.41828	0.03566	0.47669
1067.885	0.26507	0.42517	0.03711	0.48543
1068.116	0.2628	0.42568	0.03516	0.48775
1068.348	0.27429	0.43793	0.03741	0.50118
1068.579	0.29952	0.45845	0.04364	0.51916
1068.81	0.3056	0.47225	0.04444	0.52999
1069.041	0.30266	0.47414	0.04256	0.53441
1069.272	0.28822	0.4655	0.03597	0.53107
1069.503	0.30309	0.47913	0.03821	0.54351
1069.734	0.29924	0.48447	0.03727	0.552
1069.965	0.31749	0.50327	0.043	0.569
1070.196	0.32672	0.51551	0.04336	0.58131
1070.427	0.32536	0.51533	0.04032	0.58425
1070.658	0.3267	0.52102	0.03974	0.59311
1070.889	0.33773	0.53292	0.04149	0.60592
1071.12	0.33637	0.53757	0.03939	0.61232
1071.351	0.33636	0.54153	0.0383	0.61994
1071.582	0.33815	0.54808	0.03794	0.63028
1071.813	0.35527	0.56722	0.04222	0.64666
1072.043	0.36631	0.58068	0.04244	0.65922
1072.274	0.36088	0.58188	0.0386	0.6634
1072.505	0.36223	0.58756	0.03773	0.67152
1072.736	0.36717	0.59584	0.03824	0.68235
1072.966	0.38046	0.61222	0.04005	0.69997
1073.197	0.3915	0.62326	0.0423	0.71265
1073.428	0.39825	0.63429	0.04245	0.72435
1073.658	0.40365	0.64257	0.041	0.73604
1073.889	0.4007	0.64687	0.03897	0.74441
1074.12	0.40362	0.65567	0.03782	0.75475
1074.35	0.41601	0.66843	0.03956	0.76928
1074.581	0.4275	0.68153	0.0405	0.78307
1074.811	0.43425	0.69481	0.04087	0.79773
1075.042	0.44393	0.70585	0.04203	0.81201
1075.272	0.44437	0.71309	0.04022	0.82235
1075.503	0.45225	0.72568	0.03942	0.83787
1075.733	0.46463	0.73758	0.04073	0.85104
1075.963	0.46778	0.74637	0.03972	0.86385
1076.194	0.48062	0.76086	0.04153	0.88183
1076.424	0.48534	0.76999	0.04168	0.89587
1076.654	0.48352	0.77637	0.03755	0.90781
1076.885	0.50402	0.79379	0.04067	0.92764
1077.115	0.4986	0.79792	0.03618	0.93675
1077.345	0.52587	0.82035	0.04132	0.95856
1077.575	0.52135	0.82552	0.03828	0.97087
1077.806	0.53419	0.84104	0.0393	0.9891
1078.036	0.5504	0.85984	0.04147	1.00991
1078.266	0.56414	0.87657	0.04328	1.02962
1078.496	0.57833	0.89416	0.04401	1.05007
1078.726	0.56187	0.88846	0.03597	1.05215
1078.956	0.58214	0.90364	0.03865	1.0742
1079.186	0.59814	0.92486	0.04155	1.09662
1079.416	0.6263	0.95004	0.04626	1.12484
1079.646	0.63598	0.9616	0.04554	1.14196
1079.876	0.63935	0.97315	0.04402	1.15784
1080.106	0.65399	0.98746	0.04453	1.1794
1080.336	0.64677	0.98884	0.03881	1.18949
1080.566	0.67336	1.01471	0.04417	1.21635
1080.796	0.70378	1.0418	0.04823	1.24629
1081.026	0.69565	1.04231	0.04302	1.25601
1081.255	0.69429	1.04471	0.0386	1.26759
1081.485	0.70893	1.06231	0.03925	1.28914
1081.715	0.72582	1.08025	0.04005	1.31317
1081.945	0.74384	1.09784	0.04252	1.33731
1082.174	0.77133	1.12354	0.04687	1.36454
1082.404	0.76321	1.11991	0.04086	1.37439
1082.634	0.78168	1.14147	0.04165	1.40075
1082.863	0.82044	1.17425	0.04926	1.43451
1083.093	0.82358	1.18373	0.04651	1.45237
1083.323	0.84363	1.2015	0.0484	1.47602
1083.552	0.84362	1.20926	0.04413	1.49265
1083.782	0.85781	1.22133	0.04456	1.5126
1084.011	0.8862	1.24928	0.04768	1.54451
1084.241	0.88709	1.25565	0.04428	1.56028
1084.47	0.91008	1.27463	0.04638	1.58886
1084.7	0.93441	1.29619	0.04899	1.6167
1084.929	0.94567	1.31188	0.04674	1.64073
1085.158	0.95535	1.31861	0.04414	1.65723
1085.388	0.963	1.33188	0.0424	1.68064
1085.617	0.97043	1.33999	0.03922	1.69923
1085.846	0.99409	1.36293	0.04204	1.73127
1086.076	1.0085	1.37466	0.04154	1.75344
1086.305	1.03622	1.40329	0.0448	1.78745
1086.534	1.06348	1.42969	0.0485	1.81837
1086.763	1.07406	1.43727	0.04524	1.8419
1086.992	1.10155	1.4597	0.0477	1.87258
1087.222	1.12476	1.48368	0.05017	1.90314
1087.451	1.15766	1.51042	0.05481	1.93603
1087.68	1.17545	1.52904	0.05401	1.96696
1087.909	1.1813	1.53508	0.05032	1.98704
1088.138	1.19865	1.55129	0.05003	2.01476
1088.367	1.21599	1.56388	0.04873	2.03952
1088.596	1.2374	1.58855	0.04917	2.0718
1088.825	1.25677	1.60062	0.04909	2.09582
1089.054	1.26465	1.61303	0.04482	2.12293
1089.283	1.30296	1.64167	0.04866	2.15915
1089.512	1.32143	1.65892	0.04867	2.18995
1089.741	1.3523	1.68273	0.05106	2.22396
1089.969	1.38092	1.70895	0.05367	2.26228
1090.198	1.40255	1.72395	0.05418	2.28926
1090.427	1.41178	1.7362	0.04991	2.31649
1090.656	1.43791	1.75776	0.05121	2.35025
1090.885	1.45909	1.77604	0.05078	2.38339
1091.113	1.48726	1.79571	0.05194	2.41456
1091.342	1.51136	1.81779	0.05136	2.44993
1091.571	1.526	1.82813	0.04941	2.47592
1091.799	1.56251	1.85832	0.05289	2.51584
1092.028	1.59947	1.88472	0.05724	2.55454
1092.257	1.6087	1.89282	0.05231	2.58152
1092.485	1.62131	1.90351	0.04999	2.60579
1092.714	1.65894	1.93387	0.05268	2.64842
1092.942	1.70243	1.96648	0.05775	2.68995
1093.171	1.72699	1.98597	0.05782	2.72518
1093.399	1.76034	2.01012	0.06174	2.76153
1093.627	1.78716	2.03048	0.06044	2.79751
1093.856	1.79323	2.03616	0.05414	2.81895
1094.084	1.81599	2.05324	0.05334	2.85665
1094.313	1.84347	2.06997	0.05356	2.88992
1094.541	1.87502	2.09326	0.05429	2.92799
1094.769	1.90544	2.11603	0.05719	2.96274
1094.998	1.93248	2.13655	0.05661	3.00118
1095.226	1.96515	2.15846	0.05929	3.03827
1095.454	1.99602	2.18227	0.0598	3.07647
1095.682	2.0314	2.2078	0.06313	3.11491
1095.91	2.03748	2.21021	0.0548	3.13967
1096.139	2.06564	2.22676	0.05495	3.1722
1096.367	2.09133	2.24591	0.05365	3.20978
1096.595	2.13121	2.27317	0.05836	3.24971
1096.823	2.15938	2.2937	0.05612	3.28729
1097.051	2.1907	2.31215	0.05771	3.32068
1097.279	2.2263	2.33872	0.05981	3.36368
1097.507	2.25199	2.35252	0.06011	3.39646
1097.735	2.28872	2.38133	0.06185	3.44057
1097.963	2.30922	2.38943	0.05786	3.46792
1098.191	2.34234	2.41358	0.05982	3.51068
1098.419	2.36826	2.42893	0.05903	3.54284
1098.646	2.40566	2.45498	0.06098	3.58498
1098.874	2.43969	2.47654	0.0633	3.62355
1099.102	2.47326	2.50104	0.06294	3.66569
1099.33	2.50864	2.52363	0.06497	3.70228
1099.558	2.54109	2.54554	0.06556	3.74233
1099.785	2.56227	2.55416	0.06338	3.77251
1100.013	2.59381	2.57521	0.06143	3.81145
1100.241	2.61612	2.58452	0.05911	3.84312
1100.468	2.65578	2.61022	0.06085	3.88551
1100.696	2.70423	2.64386	0.06861	3.93171
1100.924	2.71436	2.64903	0.0605	3.95833
1101.151	2.7414	2.66179	0.06006	3.99135
1101.379	2.77836	2.68543	0.06007	4.03275
1101.606	2.80923	2.70129	0.06123	4.06749
1101.834	2.84235	2.7251	0.06116	4.10779
1102.061	2.86466	2.73389	0.05797	4.13748
1102.289	2.91469	2.76719	0.06268	4.18505
1102.516	2.93	2.77201	0.06029	4.21215
1102.743	2.9735	2.80134	0.06297	4.25787
1102.971	2.994	2.80824	0.05805	4.28645
1103.198	3.01878	2.82255	0.05617	4.32058
1103.425	3.07039	2.85257	0.0645	4.36297
1103.653	3.09044	2.86309	0.05972	4.39426
1103.88	3.13078	2.88706	0.06255	4.43357
1104.107	3.15939	2.90466	0.06146	4.46918
1104.334	3.17742	2.91052	0.05879	4.49678
1104.561	3.22271	2.93881	0.06111	4.5436
1104.789	3.25696	2.95502	0.06198	4.57613
1105.016	3.28919	2.97451	0.06169	4.61285
1105.243	3.32231	2.99176	0.06292	4.64538
1105.47	3.35949	3.01419	0.06372	4.68801
1105.697	3.39217	3.02885	0.06568	4.71968
1105.924	3.43115	3.05265	0.06756	4.76021
1106.151	3.43835	3.05316	0.06061	4.78029
1106.378	3.469	3.06834	0.05967	4.81455
1106.605	3.49784	3.0811	0.05982	4.84362
1106.832	3.54945	3.11302	0.06438	4.89033
1107.058	3.57378	3.12526	0.0646	4.91694
1107.285	3.59518	3.13405	0.06091	4.947
1107.512	3.63575	3.15544	0.06526	4.98396
1107.739	3.67157	3.17718	0.06584	5.02093
1107.966	3.68915	3.18166	0.06258	5.03866
1108.192	3.71821	3.19545	0.06186	5.07526
1108.419	3.75787	3.21477	0.06606	5.1084
1108.646	3.79213	3.23599	0.06708	5.14463
1108.872	3.81105	3.24392	0.06491	5.16816
1109.099	3.83786	3.25686	0.06339	5.19822
1109.326	3.86625	3.26841	0.06412	5.22187
1109.552	3.88833	3.27668	0.06158	5.2475
1109.779	3.92844	3.29479	0.06673	5.27892
1110.005	3.95728	3.31325	0.06629	5.31305
1110.232	3.97057	3.31238	0.06231	5.32881
1110.458	3.98702	3.31841	0.05804	5.35222
1110.685	4.00774	3.32479	0.05819	5.37168
1110.911	4.04943	3.35205	0.06224	5.41099
1111.138	4.07489	3.35998	0.06188	5.43119
1111.364	4.10396	3.37239	0.06181	5.45952
1111.59	4.12469	3.3817	0.06283	5.47997
1111.817	4.14474	3.39015	0.06037	5.50202
1112.043	4.16817	3.39808	0.06124	5.52173
1112.269	4.20738	3.41947	0.06363	5.55611
1112.495	4.22766	3.42671	0.06327	5.57384
1112.721	4.23306	3.42308	0.05813	5.58603
1112.948	4.25378	3.42997	0.06009	5.6034
1113.174	4.28555	3.44515	0.06176	5.62927
1113.4	4.31147	3.45636	0.06379	5.64935
1113.626	4.32678	3.45997	0.05973	5.66524
1113.852	4.34616	3.46687	0.06046	5.68001
1114.078	4.3901	3.49188	0.06734	5.71316
1114.304	4.39911	3.49066	0.06575	5.71918
1114.53	4.40676	3.48634	0.05981	5.73199
1114.756	4.42253	3.49324	0.06032	5.74677
1114.982	4.44844	3.50358	0.05938	5.76685
1115.208	4.46128	3.50599	0.05953	5.77706
1115.434	4.4953	3.5222	0.06301	5.80096
1115.66	4.50476	3.5215	0.06236	5.80551
1115.885	4.52256	3.52581	0.06062	5.82066
1116.111	4.5266	3.52028	0.05758	5.82299
1116.337	4.53268	3.51647	0.05331	5.83148
1116.563	4.54642	3.51905	0.05526	5.84046
1116.788	4.56872	3.52992	0.05635	5.85623
1117.014	4.58945	3.53837	0.05896	5.86521
1117.24	4.61063	3.5456	0.05809	5.88048
1117.465	4.63609	3.56061	0.0631	5.89674
1117.691	4.64689	3.55991	0.06158	5.90474
1117.916	4.64824	3.55317	0.06042	5.90287
1118.142	4.66378	3.55472	0.05861	5.91063
1118.367	4.65227	3.5428	0.05354	5.90199
1118.593	4.67931	3.5547	0.05811	5.91824
1118.818	4.69102	3.55694	0.05912	5.9186
1119.044	4.70296	3.5552	0.05738	5.92401
1119.269	4.70452	3.55157	0.0563	5.92116
1119.495	4.71308	3.54932	0.05348	5.92546
1119.72	4.71645	3.54672	0.05355	5.92446
1119.945	4.7383	3.55551	0.05594	5.93603
1120.171	4.75542	3.56413	0.06145	5.94231
1120.396	4.75496	3.55394	0.05522	5.93675
1120.621	4.75473	3.54876	0.05479	5.93156
1120.846	4.76328	3.54737	0.0532	5.93413
1121.071	4.76688	3.54391	0.054	5.93091
1121.297	4.78197	3.54839	0.05443	5.93743
1121.522	4.7912	3.55114	0.0569	5.93446
1121.747	4.80291	3.55131	0.05675	5.9358
1121.972	4.79839	3.54422	0.05632	5.92605
1122.197	4.8092	3.54629	0.05625	5.93109
1122.422	4.78845	3.52505	0.04981	5.91049
1122.647	4.8049	3.5316	0.05292	5.91529
1122.872	4.80038	3.52383	0.05256	5.90418
1123.097	4.81389	3.52692	0.05466	5.90577
1123.322	4.81253	3.52191	0.05517	5.89577
1123.547	4.79516	3.50189	0.04706	5.88023
1123.771	4.80777	3.50619	0.05192	5.87553
1123.996	4.8143	3.50549	0.05214	5.8712
1124.221	4.80572	3.49479	0.05286	5.85603
1124.446	4.80526	3.48649	0.05142	5.84554
1124.67	4.79736	3.47803	0.05077	5.82839
1124.895	4.8093	3.48199	0.05548	5.82776
1125.12	4.77345	3.45213	0.04867	5.79225
1125.345	4.7678	3.44349	0.04715	5.78028
1125.569	4.75787	3.43123	0.04766	5.76141
1125.794	4.74997	3.42035	0.04541	5.74636
1126.018	4.73892	3.4112	0.04571	5.72637
1126.243	4.7344	3.4036	0.04484	5.71255
1126.467	4.73101	3.39444	0.04716	5.69541
1126.692	4.73145	3.39081	0.04723	5.68147
1126.916	4.73842	3.3946	0.05404	5.66876
1127.141	4.70685	3.36663	0.04651	5.6415
1127.365	4.69039	3.35075	0.04543	5.61573
1127.589	4.6728	3.33228	0.04094	5.59439
1127.814	4.64641	3.31053	0.03891	5.56331
1128.038	4.65474	3.31328	0.04174	5.55245
1128.262	4.66059	3.31431	0.04884	5.5379
1128.487	4.65021	3.30239	0.04746	5.5221
1128.711	4.62586	3.28254	0.0458	5.49288
1128.935	4.60579	3.26562	0.04131	5.46809
1129.159	4.58369	3.24697	0.04008	5.43627
1129.383	4.583	3.24507	0.04269	5.42369
1129.607	4.55684	3.22193	0.03798	5.39126
1129.832	4.55255	3.21537	0.03922	5.37399
1130.056	4.55186	3.21225	0.04559	5.35635
1130.28	4.53359	3.19792	0.04277	5.33489
1130.504	4.51059	3.1791	0.04212	5.30307
1130.728	4.4948	3.16702	0.04024	5.27914
1130.952	4.48735	3.15803	0.04357	5.25399
1131.175	4.46863	3.13835	0.04213	5.23043
1131.399	4.43909	3.11712	0.0401	5.19726
1131.623	4.43052	3.11262	0.04039	5.17604
1131.847	4.41428	3.10019	0.04343	5.14633
1132.071	4.39916	3.0831	0.04097	5.12314
1132.295	4.3685	3.06048	0.03866	5.08627
1132.518	4.35767	3.05254	0.04033	5.06469
1132.742	4.32159	3.02268	0.03613	5.0219
1132.966	4.30693	3.01042	0.0349	4.99871
1133.189	4.29745	3.00247	0.04019	4.97503
1133.413	4.26633	2.97778	0.03504	4.94322
1133.637	4.24581	2.96587	0.03649	4.91264
1133.86	4.2325	2.95447	0.03824	4.88859
1134.084	4.20409	2.93306	0.03672	4.85344
1134.307	4.19348	2.92477	0.03759	4.831
1134.531	4.16642	2.90578	0.03795	4.79696
1134.754	4.14027	2.88041	0.0339	4.76429
1134.978	4.12651	2.87212	0.03759	4.73617
1135.201	4.11455	2.86262	0.03912	4.71298
1135.424	4.07712	2.83621	0.03629	4.6734
1135.648	4.05818	2.82205	0.03716	4.64566
1135.871	4.02345	2.79564	0.03412	4.60669
1136.094	4.01916	2.79166	0.0376	4.58757
1136.317	3.98782	2.7706	0.03717	4.54935
1136.541	3.96752	2.75523	0.03616	4.52197
1136.764	3.93144	2.73003	0.03312	4.48029
1136.987	3.90371	2.7081	0.03254	4.44762
1137.21	3.85253	2.67151	0.02479	4.40002
1137.433	3.83651	2.65977	0.02747	4.37326
1137.656	3.82343	2.652	0.03334	4.34465
1137.879	3.80471	2.64077	0.03436	4.31863
1138.102	3.76616	2.61091	0.03124	4.27523
1138.325	3.74676	2.59744	0.03052	4.24748
1138.548	3.72218	2.58017	0.03154	4.21665
1138.771	3.69084	2.55946	0.02871	4.18472
1138.994	3.67099	2.54461	0.03038	4.15253
1139.217	3.64731	2.52907	0.02915	4.12269
1139.44	3.61507	2.50732	0.02756	4.08422
1139.663	3.59161	2.49023	0.02705	4.05573
1139.886	3.5756	2.48107	0.03169	4.02946
1140.108	3.5517	2.4626	0.03032	3.99962
1140.331	3.52193	2.44292	0.02901	3.96386
1140.554	3.50952	2.43463	0.03083	3.94252
1140.777	3.47863	2.4165	0.02953	3.90861
1140.999	3.45698	2.39872	0.03003	3.88
1141.222	3.42902	2.38197	0.03054	3.84548
1141.444	3.39047	2.35349	0.02439	3.80972
1141.667	3.36994	2.34157	0.02721	3.78074
1141.889	3.34356	2.32241	0.02504	3.75065
1142.112	3.31763	2.30584	0.02577	3.71945
1142.334	3.30499	2.29823	0.02816	3.69478
1142.557	3.26193	2.27096	0.0249	3.65446
1142.779	3.2529	2.26129	0.02846	3.63189
1143.002	3.21976	2.24006	0.02831	3.59675
1143.224	3.20171	2.22814	0.02766	3.57221
1143.446	3.17375	2.21157	0.02716	3.54212
1143.669	3.1379	2.18671	0.02354	3.50969
1143.891	3.10588	2.16496	0.02187	3.47257
1144.113	3.08491	2.15183	0.02231	3.44828
1144.335	3.07769	2.14889	0.0276	3.42682
1144.558	3.05446	2.13387	0.02811	3.40166
1144.78	3.02176	2.11074	0.0263	3.36689
1145.002	2.99358	2.09295	0.02347	3.33877
1145.224	2.96224	2.07586	0.02377	3.30523
1145.446	2.94397	2.06032	0.02312	3.28278
1145.668	2.92885	2.05134	0.02616	3.2575
1145.89	2.90179	2.03477	0.02551	3.23061
1146.112	2.8709	2.01578	0.02319	3.19781
1146.334	2.84835	1.99765	0.02204	3.17216
1146.556	2.81859	1.98021	0.0224	3.1401
1146.778	2.80099	1.9714	0.02327	3.12024
1147	2.7834	1.95931	0.02552	3.09459
1147.221	2.75995	1.94464	0.02357	3.06931
1147.443	2.7268	1.9222	0.02205	3.03749
1147.665	2.70966	1.91149	0.02234	3.01579
1147.887	2.6808	1.89336	0.02089	2.98533
1148.108	2.66546	1.88473	0.02321	2.96609
1148.33	2.64426	1.87126	0.02285	2.93932
1148.552	2.61224	1.84933	0.01974	2.91084
1148.773	2.59104	1.83742	0.02032	2.88309
1148.995	2.56917	1.82447	0.02068	2.86151
1149.217	2.5527	1.81411	0.02307	2.83931
1149.438	2.52497	1.79529	0.02011	2.81242
1149.66	2.51549	1.79079	0.02561	2.79491
1149.881	2.49429	1.77819	0.02351	2.77369
1150.102	2.47084	1.75954	0.02192	2.74619
1150.324	2.4413	1.74228	0.01975	2.71943
1150.545	2.42078	1.73002	0.02164	2.69649
1150.767	2.4113	1.72604	0.02519	2.68169
1150.988	2.3901	1.71223	0.02439	2.6564
1151.209	2.35583	1.69013	0.0194	2.62644
1151.431	2.3441	1.68287	0.02331	2.60867
1151.652	2.30847	1.65991	0.01839	2.58068
1151.873	2.29989	1.65628	0.02252	2.56267
1152.094	2.26021	1.62935	0.01527	2.53357
1152.315	2.24375	1.61727	0.01817	2.51112
1152.536	2.24238	1.61898	0.02086	2.50137
1152.757	2.2142	1.60137	0.01803	2.47584
1152.979	2.19277	1.58739	0.01695	2.45586
1153.2	2.18149	1.58237	0.02079	2.44044
1153.421	2.15488	1.5658	0.01855	2.4175
1153.642	2.13346	1.55043	0.01746	2.39567
1153.862	2.11835	1.54162	0.01724	2.37852
1154.083	2.10481	1.53368	0.01964	2.35928
1154.304	2.08564	1.52263	0.01884	2.34189
1154.525	2.06512	1.50829	0.01971	2.31944
1154.746	2.05158	1.49949	0.01957	2.30377
1154.967	2.02543	1.48067	0.01566	2.278
1155.187	2.00197	1.46858	0.01421	2.259
1155.408	1.99723	1.46633	0.01849	2.2458
1155.629	1.97175	1.45079	0.01588	2.2257
1155.85	1.95573	1.44146	0.01675	2.20793
1156.07	1.94716	1.43593	0.01864	2.19633
1156.291	1.94309	1.43282	0.02306	2.18252
1156.511	1.91603	1.41762	0.01915	2.1613
1156.732	1.89776	1.40519	0.01915	2.14181
1156.952	1.86845	1.38672	0.01408	2.12109
1157.173	1.85987	1.38136	0.01713	2.10555
1157.393	1.86234	1.38515	0.02271	2.10048
1157.614	1.84024	1.36944	0.02025	2.08013
1157.834	1.81746	1.3539	0.01793	2.06138
1158.055	1.79446	1.34164	0.01561	2.04041
1158.275	1.78656	1.33714	0.01663	2.02968
1158.495	1.78272	1.33489	0.01967	2.02054
1158.716	1.74732	1.31193	0.01359	1.99612
1158.936	1.74596	1.31693	0.01874	1.98822
1159.156	1.73648	1.30864	0.01881	1.97588
1159.376	1.71348	1.29327	0.01714	1.95639
1159.596	1.70129	1.28602	0.01635	1.94553
1159.816	1.69137	1.28031	0.01824	1.93319
1160.037	1.66904	1.26426	0.0149	1.91642
1160.257	1.66069	1.26166	0.01592	1.90506
1160.477	1.64693	1.25078	0.01476	1.89137
1160.697	1.63565	1.24404	0.01571	1.87706
1160.917	1.62392	1.23903	0.01665	1.86817
1161.137	1.61016	1.22918	0.01643	1.85423
1161.356	1.60158	1.22503	0.01687	1.8425
1161.576	1.58579	1.21605	0.01615	1.82992
1161.796	1.57947	1.21121	0.0163	1.82386
1162.016	1.57743	1.2112	0.02021	1.81547
1162.236	1.55803	1.19705	0.01579	1.80067
1162.456	1.53616	1.18341	0.01377	1.78426
1162.675	1.53096	1.1834	0.01645	1.77821
1162.895	1.52802	1.18115	0.01797	1.76808
1163.115	1.50232	1.16526	0.01435	1.74958
1163.334	1.49915	1.16163	0.01689	1.74094
1163.554	1.48742	1.15921	0.01769	1.7323
1163.774	1.47659	1.14884	0.01588	1.71885
1163.993	1.45787	1.13952	0.01247	1.70811
1164.213	1.44659	1.12933	0.01269	1.69553
1164.432	1.43756	1.12587	0.01335	1.68627
1164.652	1.40892	1.10584	0.00936	1.66506
1164.871	1.41545	1.11187	0.01436	1.66258
1165.09	1.42896	1.1217	0.02277	1.66478
1165.31	1.40326	1.10461	0.01806	1.64406
1165.529	1.39085	1.09684	0.02009	1.63049
1165.748	1.37393	1.08596	0.01582	1.61667
1165.968	1.35634	1.07335	0.01466	1.60236
1166.187	1.34979	1.06955	0.01582	1.59323
1166.406	1.33987	1.06246	0.01583	1.58175
1166.625	1.32768	1.05573	0.01518	1.57027
1166.844	1.30355	1.03846	0.01156	1.5498
1167.064	1.29678	1.03379	0.01141	1.54325
1167.283	1.29452	1.03482	0.01475	1.53769
1167.502	1.29586	1.03723	0.01808	1.53583
1167.721	1.28706	1.03222	0.01888	1.52546
1167.94	1.26518	1.01668	0.01396	1.51017
1168.159	1.24691	1.00476	0.01236	1.4945
1168.378	1.24713	1.00475	0.0136	1.49091
1168.597	1.24779	1.00595	0.01722	1.48535
1168.815	1.23088	0.99542	0.01476	1.47498
1168.805	1.29583	1.03225	0.01294	1.52457
1169.033	1.28207	1.02378	0.01179	1.5147
1169.26	1.27643	1.01791	0.01244	1.50347
1169.488	1.26109	1.00754	0.01005	1.49298
1169.716	1.25815	1.00685	0.01143	1.48767
1169.943	1.24822	1.00339	0.0115	1.48064
1170.171	1.2446	1.00096	0.01194	1.47274
1170.399	1.22656	0.98715	0.00839	1.46176
1170.626	1.227	0.98955	0.01136	1.45891
1170.854	1.20265	0.97143	0.00608	1.44152
1171.081	1.20557	0.97625	0.01006	1.44052
1171.309	1.20759	0.97676	0.01274	1.43829
1171.536	1.19203	0.97036	0.01086	1.4278
1171.764	1.18075	0.95914	0.00891	1.41756
1171.991	1.17713	0.9562	0.0092	1.40806
1172.219	1.16653	0.95049	0.00906	1.4025
1172.446	1.17553	0.95877	0.01362	1.40261
1172.673	1.16786	0.95652	0.01449	1.39816
1172.901	1.15928	0.94926	0.01312	1.38989
1173.128	1.15341	0.9458	0.01421	1.38249
1173.355	1.14664	0.94148	0.01457	1.37582
1173.583	1.13355	0.93077	0.01211	1.36644
1173.81	1.1225	0.923	0.0098	1.3546
1174.037	1.11438	0.91902	0.01031	1.34768
1174.264	1.11098	0.91539	0.01139	1.34373
1174.491	1.11368	0.91986	0.01357	1.34273
1174.719	1.11119	0.91761	0.0148	1.33963
1174.946	1.10351	0.91243	0.01357	1.33469
1175.173	1.0893	0.90258	0.01039	1.32075
1175.4	1.10214	0.91103	0.01466	1.32653
1175.627	1.07734	0.89514	0.00988	1.31407
1175.854	1.08071	0.89807	0.01162	1.31394
1176.081	1.09039	0.90462	0.01517	1.31441
1176.308	1.07866	0.89892	0.01329	1.30873
1176.535	1.06715	0.89183	0.01083	1.29911
1176.762	1.05136	0.87767	0.00816	1.28739
1176.989	1.0464	0.87663	0.00765	1.28368
1177.215	1.04548	0.87766	0.0091	1.2828
1177.442	1.04682	0.87644	0.0107	1.27712
1177.669	1.04321	0.87488	0.01149	1.27378
1177.896	1.02697	0.86641	0.0099	1.26255
1178.123	1.01411	0.8557	0.00723	1.25367
1178.349	1.02109	0.85846	0.00991	1.25218
1178.576	1.02243	0.86087	0.0115	1.25155
1178.803	1.00935	0.85344	0.01013	1.24451
1179.029	1.001	0.84773	0.00933	1.23747
1179.256	0.99986	0.84807	0.01013	1.23179
1179.483	0.98475	0.83633	0.00702	1.22069
1179.709	0.98	0.83252	0.00818	1.21525
1179.936	0.98901	0.84028	0.01195	1.21869
1180.162	0.98742	0.84217	0.01361	1.21436
1180.389	0.95766	0.81938	0.0063	1.19476
1180.615	0.94976	0.81057	0.00486	1.18255
1180.842	0.94254	0.80918	0.00595	1.17871
1181.068	0.92697	0.79813	0.00406	1.16712
1181.295	0.92922	0.79967	0.00617	1.16341
1181.521	0.9416	0.80726	0.01297	1.16598
1181.747	0.93866	0.80656	0.01377	1.1603
1181.974	0.92287	0.79775	0.01218	1.14747
1182.2	0.89559	0.77807	0.00436	1.13057
1182.426	0.89738	0.77702	0.00813	1.12723
1182.653	0.88768	0.77236	0.00625	1.11897
1182.879	0.89894	0.78132	0.01117	1.12043
1183.105	0.89758	0.7789	0.01212	1.11598
1183.331	0.87976	0.76784	0.00886	1.10512
1183.557	0.87254	0.76093	0.00828	1.09981
1183.783	0.87365	0.76386	0.00973	1.09659
1184.01	0.85967	0.75384	0.00749	1.08722
1184.236	0.84862	0.74848	0.0059	1.07685
1184.462	0.8441	0.7414	0.00569	1.07203
1184.688	0.8531	0.74709	0.00938	1.0735
1184.914	0.85129	0.74846	0.01047	1.06942
1185.14	0.83122	0.73758	0.00699	1.05696
1185.366	0.8249	0.73274	0.00642	1.05128
1185.592	0.82083	0.72548	0.00685	1.04658
1185.817	0.82465	0.72789	0.00895	1.04694
1186.043	0.82351	0.7284	0.00961	1.04261
1186.269	0.81809	0.72597	0.00961	1.03866
1186.495	0.81493	0.72458	0.0099	1.0326
1186.721	0.80004	0.71353	0.00693	1.02384
1186.946	0.79597	0.70766	0.00628	1.01767
1187.172	0.79416	0.70799	0.00737	1.0147
1187.398	0.79257	0.7066	0.00846	1.01037
1187.624	0.78918	0.70694	0.00846	1.00839
1187.849	0.78556	0.7071	0.00912	1.00468
1188.075	0.77586	0.69916	0.00695	0.9985
1188.301	0.77292	0.69466	0.00659	0.99405
1188.526	0.76818	0.69086	0.00717	0.99034
1188.752	0.76253	0.68636	0.00587	0.98318
1188.977	0.76207	0.68842	0.00717	0.98268
1189.203	0.758	0.68496	0.00652	0.97638
1189.428	0.74334	0.67598	0.00392	0.96885
1189.654	0.74806	0.68029	0.00638	0.96871
1189.879	0.73295	0.6663	0.00262	0.95847
1190.104	0.74376	0.67768	0.00747	0.96166
1190.33	0.7291	0.66594	0.00421	0.95352
1190.555	0.72931	0.66472	0.00407	0.9503
1190.781	0.73201	0.6692	0.00682	0.95139
1191.006	0.73177	0.67057	0.00777	0.95002
1191.231	0.73514	0.67177	0.00929	0.951
1191.456	0.70493	0.64916	6.74628E-4	0.93262
1191.682	0.70852	0.65191	0.00307	0.93397
1191.907	0.70964	0.65587	0.00553	0.93334
1192.132	0.72473	0.66587	0.0114	0.93899
1192.357	0.72066	0.66034	0.00951	0.93294
1192.582	0.71051	0.65429	0.0072	0.9275
1192.807	0.71095	0.65429	0.0085	0.92589
1193.032	0.68795	0.63668	0.00279	0.91294
1193.257	0.69876	0.6465	0.00713	0.916
1193.482	0.71092	0.65651	0.01235	0.92228
1193.707	0.68995	0.64027	0.00685	0.90809
1193.932	0.67123	0.62577	0.00171	0.89723
1194.157	0.67077	0.62524	0.0028	0.89599
1194.382	0.66783	0.62558	0.00323	0.89425
1194.607	0.66917	0.62678	0.00454	0.89362
1194.832	0.67998	0.6354	0.00888	0.89657
1195.057	0.6545	0.61658	0.0023	0.87979
1195.281	0.65652	0.6183	0.00433	0.88064
1195.506	0.67859	0.63762	0.01113	0.88987
1195.731	0.66619	0.62777	0.00788	0.88148
1195.956	0.66618	0.62794	0.00911	0.88011
1196.18	0.65016	0.61499	0.00455	0.86814
1196.405	0.64407	0.61239	0.00419	0.86394
1196.63	0.6551	0.61911	0.00897	0.86886
1196.854	0.63706	0.60513	0.00456	0.85689
1197.079	0.64043	0.6096	0.00622	0.85737
1197.303	0.64605	0.61305	0.00883	0.85847
1197.528	0.63951	0.60734	0.00695	0.85402
1197.752	0.62552	0.59698	0.00449	0.84525
1197.977	0.61672	0.59042	0.00225	0.8392
1198.201	0.60229	0.58143	-0.00188	0.82921
1198.426	0.60723	0.5847	5.14647E-4	0.83018
1198.65	0.59843	0.57797	-0.00108	0.82327
1198.875	0.60901	0.5859	0.00218	0.82929
1199.099	0.61509	0.59279	0.00595	0.83298
1199.323	0.60403	0.58139	0.00262	0.82421
1199.548	0.60808	0.58639	0.00523	0.82457
1199.772	0.61145	0.58897	0.00791	0.82505
1199.996	0.6191	0.59621	0.01095	0.82701
1200.22	0.61684	0.59361	0.01081	0.82588
1200.444	0.6006	0.58428	0.00647	0.81675
1200.669	0.59653	0.58013	0.00575	0.81144
1200.893	0.58976	0.57547	0.00488	0.80601
1201.117	0.58795	0.57408	0.00539	0.80451
1201.341	0.57825	0.56907	0.00358	0.80006
1201.565	0.56742	0.55801	-1.11188E-4	0.7929
1201.789	0.5789	0.56888	0.00409	0.79659
1202.013	0.57664	0.56421	0.00322	0.79214
1202.237	0.58113	0.56817	0.00583	0.79348
1202.461	0.58495	0.57368	0.00786	0.79642
1202.685	0.58044	0.57091	0.00721	0.79407
1202.909	0.56487	0.55952	0.00388	0.78445
1203.133	0.56779	0.56054	0.00482	0.78443
1203.356	0.56102	0.55708	0.0036	0.7806
1203.58	0.55966	0.55794	0.00439	0.78059
1203.804	0.55852	0.55551	0.00476	0.77823
1204.028	0.54566	0.54705	0.00201	0.77132
1204.251	0.55489	0.55343	0.00541	0.77426
1204.475	0.56435	0.56153	0.00889	0.77856
1204.699	0.54563	0.54754	0.00368	0.76696
1204.922	0.53706	0.53925	2.05974E-4	0.75907
1205.146	0.54313	0.54563	0.00405	0.76263
1205.37	0.55845	0.55753	0.00955	0.77
1205.593	0.55415	0.55476	0.00904	0.7679
1205.817	0.55888	0.55889	0.01201	0.77047
1206.04	0.55526	0.5575	0.01129	0.76651
1206.264	0.53136	0.53972	0.00463	0.75369
1206.487	0.52842	0.53643	0.00391	0.75096
1206.711	0.52322	0.53418	0.0029	0.74861
1206.934	0.52366	0.53538	0.00391	0.74761
1207.157	0.52929	0.53692	0.00515	0.74624
1207.381	0.52454	0.53571	0.00544	0.74561
1207.604	0.53039	0.53881	0.00754	0.74818
1207.827	0.52835	0.53863	0.00754	0.74571
1208.051	0.5351	0.54362	0.00993	0.74705
1208.274	0.50827	0.52498	0.0027	0.73274
1208.497	0.50714	0.52186	0.00233	0.73026
1208.72	0.49811	0.51875	0.00118	0.7252
1208.943	0.50892	0.52461	0.00437	0.72802
1209.167	0.50237	0.52322	0.00437	0.72604
1209.39	0.50754	0.52355	0.00553	0.72528
1209.613	0.50776	0.527	0.00727	0.72613
1209.836	0.50414	0.52285	0.00524	0.72304
1210.059	0.50886	0.52888	0.00807	0.7266
1210.282	0.49285	0.51576	0.00401	0.71759
1210.505	0.49442	0.51782	0.00554	0.71819
1210.728	0.48787	0.51194	0.0046	0.71608
1210.951	0.49304	0.51849	0.00677	0.71669
1211.174	0.49732	0.519	0.00771	0.71766
1211.396	0.4937	0.52037	0.00764	0.71543
1211.619	0.5	0.52192	0.00924	0.71739
1211.842	0.49661	0.52364	0.00996	0.7154
1212.065	0.48781	0.51465	0.00678	0.70849
1212.287	0.48104	0.5105	0.00555	0.70515
1212.51	0.46908	0.50308	0.00287	0.69922
1212.733	0.47065	0.50824	0.00483	0.70192
1212.956	0.49092	0.52187	0.012	0.71053
1213.178	0.46544	0.50305	0.00368	0.69622
1213.401	0.46205	0.49804	0.00353	0.69325
1213.623	0.46159	0.4982	0.00346	0.6909
1213.846	0.46135	0.49681	0.00397	0.68916
1214.068	0.45954	0.49836	0.00441	0.68989
1214.291	0.44894	0.48955	0.00122	0.68211
1214.513	0.45907	0.4999	0.00543	0.68838
1214.736	0.44508	0.48867	0.00202	0.68171
1214.958	0.45296	0.49677	0.00449	0.68527
1215.181	0.4374	0.48641	8.69399E-4	0.677
1215.403	0.42792	0.4795	-0.00159	0.6712
1215.625	0.45113	0.49433	0.00638	0.68043
1215.848	0.43534	0.48466	0.00124	0.67191
1216.07	0.44457	0.48983	0.00428	0.67695
1216.292	0.43329	0.48671	0.00254	0.67263
1216.514	0.42021	0.47704	9.52743E-4	0.66522
1216.737	0.43124	0.48584	0.0032	0.67001
1216.959	0.43393	0.48635	0.00313	0.67024
1217.181	0.42942	0.48478	0.00407	0.66764
1217.403	0.43234	0.48564	0.00509	0.66652
1217.625	0.43233	0.48667	0.00552	0.66836
1217.847	0.43389	0.48683	0.00639	0.66884
1218.069	0.43771	0.49234	0.00748	0.67129
1218.291	0.41674	0.47525	6.77729E-4	0.65834
1218.513	0.40997	0.47162	-1.89254E-4	0.65401
1218.735	0.40816	0.46885	-4.04633E-4	0.65289
1218.957	0.42257	0.48092	0.00539	0.66113
1219.179	0.42008	0.47884	0.00503	0.65853
1219.401	0.4061	0.4709	0.00148	0.65162
1219.622	0.42028	0.47969	0.00489	0.65813
1219.844	0.4187	0.48106	0.00605	0.658
1220.066	0.40854	0.47087	0.00286	0.65084
1220.288	0.40087	0.47035	0.00243	0.64713
1220.509	0.4092	0.47621	0.00562	0.65192
1220.731	0.41482	0.4812	0.0075	0.65314
1220.953	0.41098	0.47567	0.00519	0.65078
1221.174	0.39835	0.471	0.00287	0.64461
1221.396	0.40194	0.47203	0.00425	0.64558
1221.618	0.39066	0.46408	0.00186	0.64002
1221.839	0.40463	0.47426	0.00715	0.64506
1222.061	0.40417	0.47459	0.00737	0.6453
1222.282	0.39244	0.46389	0.00281	0.63727
1222.504	0.37372	0.45249	-0.00189	0.62925
1222.725	0.37078	0.45093	-0.00247	0.62628
1222.946	0.38677	0.46214	0.00245	0.6323
1223.168	0.38653	0.46161	0.00296	0.6334
1223.389	0.37954	0.46022	0.00202	0.62932
1223.61	0.3802	0.45952	0.00289	0.6282
1223.832	0.37073	0.45382	0.00137	0.62437
1224.053	0.37162	0.45485	0.0021	0.62398
1224.274	0.37882	0.45984	0.00464	0.62742
1224.495	0.37926	0.46122	0.00413	0.62654
1224.717	0.36054	0.44654	-7.17526E-4	0.61655
1224.938	0.36233	0.44843	0.00109	0.619
1225.159	0.36683	0.45274	0.00305	0.61923
1225.38	0.37426	0.45514	0.00522	0.62156
1225.601	0.35982	0.44789	0.00248	0.61416
1225.822	0.36049	0.44874	0.0019	0.6134
1226.043	0.38054	0.46478	0.00936	0.62633
1226.264	0.37377	0.45856	0.00755	0.62089
1226.485	0.35482	0.44492	0.00154	0.60942
1226.706	0.35549	0.44457	0.00154	0.60879
1226.927	0.35097	0.44439	0.00227	0.60804
1227.148	0.34871	0.44196	0.00176	0.60655
1227.369	0.35839	0.45145	0.00531	0.61072
1227.589	0.35748	0.44954	0.00452	0.61022
1227.81	0.35025	0.44591	0.00365	0.60564
1228.031	0.34145	0.43813	0.00141	0.59922
1228.252	0.32499	0.42777	-0.00272	0.59096
1228.472	0.32701	0.43191	-0.00134	0.58996
1228.693	0.3297	0.43121	-2.50482E-4	0.59044
1228.914	0.33668	0.43638	0.002	0.59498
1229.134	0.33396	0.4362	0.00171	0.59472
1229.355	0.35131	0.4474	0.00699	0.60358
1229.575	0.34476	0.44377	0.0054	0.5995
1229.796	0.33889	0.43859	0.0036	0.59394
1230.016	0.33392	0.43806	0.00353	0.59196
1230.237	0.31633	0.4258	-0.00132	0.58246
1230.457	0.32939	0.43304	0.00331	0.58725
1230.678	0.33231	0.43528	0.00483	0.58933
1230.898	0.32599	0.43164	0.00368	0.58427
1231.118	0.32102	0.42853	0.00216	0.58277
1231.339	0.31312	0.42455	-2.2876E-4	0.57685
1231.559	0.31311	0.42282	-9.75244E-6	0.57486
1231.779	0.31693	0.4273	0.00209	0.57756
1231.999	0.32909	0.43782	0.0068	0.58494
1232.22	0.31691	0.42625	0.00253	0.5763
1232.44	0.31555	0.42624	0.00166	0.57469
1232.66	0.30788	0.42088	8.68092E-4	0.57159
1232.88	0.30719	0.42208	7.97497E-4	0.56924
1233.1	0.30921	0.42138	0.00239	0.57009
1233.32	0.31708	0.42586	0.00464	0.57316
1233.54	0.3155	0.42637	0.00464	0.57327
1233.76	0.31165	0.42291	0.00399	0.57005
1233.98	0.31322	0.42463	0.00479	0.57077
1234.2	0.29135	0.40788	-0.00209	0.55745
1234.42	0.30126	0.41615	0.00168	0.56274
1234.64	0.30102	0.41597	0.00146	0.56088
1234.86	0.30484	0.41838	0.00414	0.56395
1235.08	0.30686	0.41924	0.00451	0.5627
1235.299	0.27958	0.40111	-0.00273	0.54889
1235.519	0.29895	0.41266	0.00372	0.55664
1235.739	0.29826	0.41473	0.00415	0.55576
1235.959	0.29397	0.4123	0.00292	0.55476
1236.178	0.29193	0.40971	0.00271	0.55315
1236.398	0.29417	0.41108	0.00322	0.55202
1236.618	0.30588	0.42039	0.00792	0.55891
1236.837	0.28153	0.4045	5.40381E-4	0.54362
1237.057	0.27769	0.40191	1.80184E-4	0.54102
1237.276	0.28084	0.40138	-1.8002E-4	0.53965
1237.496	0.27294	0.39637	-0.00177	0.53643
1237.715	0.26977	0.3974	-0.00155	0.53531
1237.935	0.26863	0.39342	-0.00191	0.53296
1238.154	0.27651	0.39755	2.61591E-4	0.53393
1238.373	0.27943	0.40013	0.00258	0.53749
1238.593	0.30173	0.41963	0.0096	0.54733
1238.812	0.27287	0.39597	0.00193	0.53167
1239.031	0.26903	0.39355	-2.38013E-4	0.52833
1239.251	0.25595	0.38422	-0.0032	0.5213
1239.47	0.2467	0.37576	-0.00523	0.51377
1239.689	0.25931	0.38611	-0.00146	0.52041
1239.908	0.28026	0.40301	0.00527	0.52976
1240.127	0.27416	0.3961	0.00383	0.52691
1240.347	0.27167	0.39195	0.0026	0.52037
1240.566	0.25769	0.38279	-1.53011E-4	0.51407
1240.785	0.25227	0.38037	-0.00182	0.51011
1241.004	0.26128	0.38537	0.00108	0.51466
1241.223	0.24909	0.37587	-0.00304	0.50701
1241.442	0.24953	0.37828	-8.69824E-4	0.50884
1241.661	0.26801	0.39207	0.00492	0.51795
1241.88	0.26056	0.3862	0.00312	0.51424
1242.099	0.25874	0.38222	0.00174	0.51016
1242.317	0.25287	0.38031	0.00124	0.50817
1242.536	0.26481	0.38997	0.00464	0.51247
1242.755	0.25826	0.3834	0.00312	0.50889
1242.974	0.24811	0.37856	5.18362E-4	0.50234
1243.193	0.25306	0.37994	0.00168	0.50393
1243.411	0.26206	0.38614	0.00472	0.50663
1243.63	0.25281	0.3794	0.00342	0.50218
1243.849	0.24559	0.37543	0.00118	0.49662
1244.067	0.25166	0.37645	0.00342	0.4987
1244.286	0.237	0.36575	-0.00135	0.49007
1244.504	0.23496	0.36591	-7.72286E-4	0.48857
1244.723	0.25321	0.37626	0.00394	0.49632
1244.941	0.23652	0.36469	-7.68698E-4	0.48682
1245.16	0.23944	0.36623	0.00126	0.48718
1245.378	0.24371	0.36967	0.00285	0.48778
1245.597	0.23987	0.36777	0.00105	0.48605
1245.815	0.24257	0.36966	0.00308	0.48714
1246.033	0.24075	0.37051	0.00322	0.48577
1246.252	0.23353	0.36136	1.1087E-4	0.47898
1246.47	0.24411	0.36981	0.00402	0.48439
1246.688	0.24974	0.37394	0.00598	0.48561
1246.907	0.24161	0.36513	0.00287	0.48018
1247.125	0.23912	0.36616	0.00367	0.47955
1247.343	0.2292	0.35959	4.09428E-4	0.47337
1247.561	0.24361	0.36804	0.0049	0.47878
1247.779	0.2427	0.36717	0.00403	0.47532
1247.997	0.23953	0.36475	0.00447	0.47481
1248.215	0.23096	0.35973	0.00201	0.47147
1248.433	0.22666	0.35472	9.2518E-4	0.46678
1248.651	0.20592	0.33815	-0.00639	0.45543
1248.869	0.21222	0.34383	-0.00305	0.45529
1249.087	0.22979	0.3559	0.00231	0.46575
1249.305	0.2309	0.35883	0.00361	0.46574
1249.523	0.2203	0.35226	1.37723E-4	0.45883
1249.741	0.22209	0.34932	2.84314E-4	0.45783
1249.959	0.22456	0.35294	0.00101	0.45954
1250.176	0.21351	0.34309	-9.42923E-4	0.45312
1250.394	0.22296	0.35016	0.00167	0.45397
1250.612	0.21619	0.34498	2.19064E-4	0.45211
1250.83	0.21438	0.34238	-0.00137	0.44766
1251.047	0.21302	0.33961	-0.00151	0.44629
1251.265	0.22315	0.35082	0.00247	0.45416
1251.483	0.22088	0.34926	0.00283	0.45144
1251.7	0.21952	0.34649	0.00175	0.44958
1251.918	0.22402	0.34821	0.00371	0.45129
1252.135	0.2204	0.3444	0.00269	0.45017
1252.353	0.21859	0.34526	0.00277	0.4467
1252.57	0.22038	0.34439	0.00233	0.4462
1252.788	0.20234	0.33057	-0.00244	0.43534
1253.005	0.21135	0.33695	-5.57696E-4	0.43952
1253.222	0.20548	0.33332	-0.00128	0.43606
1253.44	0.20794	0.33573	9.74794E-5	0.43654
1253.657	0.21515	0.3402	0.00227	0.43973
1253.874	0.20206	0.32898	-8.40164E-4	0.43109
1254.091	0.2122	0.33864	0.00264	0.43674
1254.309	0.21286	0.33742	0.00155	0.43636
1254.526	0.21285	0.33638	0.00242	0.43561
1254.743	0.21577	0.33689	0.00199	0.43633
1254.96	0.20066	0.32497	-0.00184	0.42597
1255.177	0.19614	0.32289	-0.00206	0.423
1255.394	0.19771	0.32478	-0.00213	0.42237
1255.611	0.21325	0.33841	0.00301	0.43049
1255.828	0.21279	0.33685	0.0033	0.43159
1256.045	0.2085	0.33114	0.00128	0.42763
1256.262	0.20037	0.32579	1.20647E-4	0.42244
1256.479	0.19946	0.32371	-7.46378E-4	0.42206
1256.696	0.19945	0.32491	2.6901E-4	0.42069
1256.913	0.21206	0.3337	0.00375	0.4261
1257.13	0.20484	0.32903	0.0023	0.42325
1257.346	0.201	0.32419	-1.52552E-5	0.41844
1257.563	0.19761	0.32091	-8.09879E-4	0.41596
1257.78	0.19444	0.31883	-7.35697E-4	0.41521
1257.997	0.20006	0.32348	7.14094E-4	0.41618
1258.213	0.20479	0.32882	0.00245	0.42097
1258.43	0.20252	0.32467	0.00166	0.41738
1258.647	0.19733	0.31879	-0.00102	0.41318
1258.863	0.1989	0.32207	5.04002E-4	0.41502
1259.08	0.19911	0.31947	-5.80224E-4	0.4102
1259.296	0.19888	0.32084	0.00101	0.41191
1259.513	0.20022	0.32239	9.43741E-4	0.41239
1259.729	0.19209	0.31151	-0.00181	0.40622
1259.946	0.19299	0.31236	-0.00166	0.40768
1260.162	0.19388	0.31425	-7.16142E-4	0.40545
1260.378	0.20063	0.32046	0.00124	0.40926
1260.595	0.19002	0.31303	-7.12587E-4	0.40432
1260.811	0.20466	0.32458	0.00363	0.41047
1261.027	0.2033	0.32061	0.00298	0.40922
1261.243	0.19811	0.31663	5.95941E-4	0.40453
1261.46	0.19269	0.31179	-4.88285E-4	0.40057
1261.676	0.19854	0.31351	0.00103	0.40327
1261.892	0.20506	0.32195	0.00451	0.40658
1262.108	0.20618	0.32246	0.00444	0.40608
1262.324	0.19129	0.30727	-4.67888E-5	0.39756
1262.54	0.20323	0.31675	0.00321	0.40248
1262.756	0.18654	0.30242	-0.00156	0.39322
1262.972	0.1996	0.31173	0.00264	0.39986
1263.188	0.17953	0.29585	-0.00395	0.38556
1263.404	0.18448	0.29912	-0.00301	0.38616
1263.62	0.19461	0.30808	0.00163	0.39366
1263.836	0.19032	0.301	-0.00134	0.38798
1264.052	0.1831	0.29961	-0.00199	0.38538
1264.268	0.19301	0.30754	0.00178	0.39153
1264.483	0.18691	0.30046	-7.53069E-4	0.38573
1264.699	0.18329	0.29804	-0.00155	0.38325
1264.915	0.18486	0.29613	-0.0014	0.38324
1265.13	0.18868	0.29888	-2.40954E-4	0.38482
1265.346	0.18777	0.30008	4.84824E-4	0.38333
1265.562	0.19046	0.29938	3.41796E-4	0.38394
1265.777	0.19045	0.29782	7.05563E-4	0.38269
1265.993	0.18075	0.28884	-0.00277	0.37541
1266.208	0.17488	0.28711	-0.00407	0.37281
1266.424	0.18907	0.29849	1.31671E-4	0.37772
1266.639	0.18207	0.28795	-0.00276	0.3718
1266.855	0.18251	0.28795	-0.00124	0.37412
1267.07	0.18859	0.29294	4.26576E-4	0.37621
1267.286	0.20526	0.30225	0.00434	0.38161
1267.501	0.1915	0.29327	0.00195	0.37544
1267.716	0.19059	0.29378	9.38683E-4	0.37444
1267.932	0.17796	0.28031	-0.00282	0.36457
1268.147	0.18516	0.28583	-7.22989E-4	0.36924
1268.362	0.2016	0.29945	0.00514	0.37798
1268.577	0.19843	0.29634	0.00254	0.37328
1268.792	0.18716	0.28753	7.30315E-4	0.36834
1269.007	0.18219	0.28114	-0.00144	0.36599
1269.223	0.18488	0.28406	-5.69355E-4	0.36425
1269.438	0.19186	0.29303	0.00262	0.36953
1269.653	0.17472	0.27507	-0.00346	0.35892
1269.868	0.19026	0.28939	9.5635E-4	0.36729
1270.083	0.19093	0.28766	0.00183	0.36617
1270.298	0.18641	0.28195	-5.6053E-4	0.36357
1270.512	0.18459	0.28229	-1.2437E-4	0.36331
1270.727	0.18932	0.28625	0.00162	0.36367
1270.942	0.17871	0.27572	-0.00135	0.35885
1271.157	0.18772	0.27899	-4.81077E-4	0.36167
1271.372	0.18298	0.27898	-6.24113E-4	0.35808
1271.587	0.1868	0.27863	1.01656E-4	0.35856
1271.801	0.18611	0.27707	3.20615E-4	0.35978
1272.016	0.18542	0.27809	3.2238E-4	0.35854
1272.231	0.18654	0.28016	4.68946E-4	0.35865
1272.445	0.18293	0.27911	-0.00134	0.35777
1272.66	0.18742	0.27807	-3.43357E-5	0.35924
1272.874	0.19665	0.28445	0.00373	0.36391
1273.089	0.18673	0.27874	1.86388E-4	0.35934
1273.303	0.18041	0.27201	-0.00235	0.35476
1273.518	0.18693	0.27631	6.24312E-4	0.35783
1273.732	0.19774	0.28234	0.00273	0.36065
1273.947	0.18285	0.27233	-0.00133	0.35312
1274.161	0.19096	0.27784	7.01991E-4	0.35804
1274.375	0.19117	0.27852	0.0015	0.35889
1274.59	0.18936	0.27679	4.88312E-4	0.35555
1274.804	0.18011	0.26798	-0.00197	0.35085
1275.018	0.18168	0.26659	-0.00327	0.35109
1275.232	0.18167	0.269	-0.00226	0.35021
1275.447	0.1661	0.25864	-0.00682	0.34342
1275.661	0.1839	0.26795	-8.06104E-4	0.35093
1275.875	0.21184	0.28831	0.00745	0.36447
1276.089	0.19605	0.27691	0.00282	0.35497
1276.303	0.20055	0.27914	0.00398	0.35705
1276.517	0.18994	0.27102	0.00108	0.35124
1276.731	0.18993	0.26705	-5.80119E-4	0.34815
1276.945	0.1888	0.26894	3.62844E-4	0.34875
1277.159	0.19014	0.27238	1.474E-4	0.34923
1277.373	0.1881	0.26909	2.93958E-4	0.34663
1277.587	0.17569	0.25787	-0.00332	0.33861
1277.801	0.17613	0.25803	-0.00376	0.33823
1278.014	0.18965	0.26752	-5.69586E-4	0.34462
1278.228	0.19933	0.27407	0.00312	0.35016
1278.442	0.2027	0.27406	0.00385	0.35014
1278.656	0.18804	0.26611	-3.47114E-4	0.34237
1278.869	0.17766	0.25799	-0.00324	0.33792
1279.083	0.18779	0.26178	-1.98807E-4	0.34025
1279.297	0.1959	0.26885	0.00212	0.34492
1279.51	0.19138	0.26522	7.45904E-4	0.34219
1279.505	0.20576	0.28192	-0.00126	0.3723
1279.727	0.20192	0.27881	-0.00249	0.37056
1279.95	0.20732	0.28277	-0.00241	0.37277
1280.173	0.19492	0.27259	-0.00459	0.36647
1280.395	0.20324	0.27654	-0.0027	0.3704
1280.618	0.20166	0.27705	-0.00233	0.37002
1280.841	0.20503	0.27929	-0.00132	0.36988
1281.063	0.19713	0.27031	-0.00472	0.36445
1281.286	0.20568	0.27496	-0.00298	0.37035
1281.509	0.18832	0.26168	-0.00762	0.36122
1281.731	0.20521	0.27184	-0.00385	0.36761
1281.954	0.21083	0.2789	-5.12345E-4	0.37302
1282.176	0.20519	0.27458	-0.00225	0.37066
1282.399	0.19864	0.26837	-0.00457	0.36461
1282.621	0.20133	0.26957	-0.00464	0.36546
1282.843	0.19997	0.26732	-0.00493	0.36532
1283.066	0.21957	0.28162	3.6639E-4	0.37357
1283.288	0.21843	0.28195	0.00131	0.37515
1283.511	0.21549	0.27798	5.14977E-4	0.37428
1283.733	0.21818	0.2809	0.0011	0.37476
1283.955	0.21772	0.28038	6.63557E-4	0.37302
1284.177	0.21411	0.27485	-0.00136	0.36943
1284.4	0.20756	0.2695	-0.00325	0.36757
1284.622	0.20845	0.26915	-0.00216	0.3662
1284.844	0.21295	0.27224	-0.00223	0.36865
1285.066	0.2188	0.27758	3.82809E-4	0.3732
1285.288	0.22532	0.28085	0.00133	0.37356
1285.51	0.22058	0.27825	0.00104	0.37293
1285.732	0.21358	0.27238	-0.00237	0.36909
1285.955	0.22732	0.28099	0.003	0.37623
1286.177	0.21288	0.26737	-0.00251	0.36759
1286.399	0.21873	0.27581	3.14163E-5	0.37164
1286.62	0.23134	0.28407	0.00264	0.37976
1286.842	0.22795	0.28096	0.00127	0.3763
1287.064	0.2187	0.27475	-7.60263E-4	0.37296
1287.286	0.21058	0.26629	-0.00409	0.36641
1287.508	0.21372	0.26835	-0.00329	0.36776
1287.73	0.21709	0.27093	-0.00199	0.36959
1287.952	0.22452	0.27333	-0.00112	0.37377
1288.174	0.22361	0.27695	-7.51151E-4	0.37536
1288.395	0.21886	0.27211	-0.00205	0.3693
1288.617	0.20961	0.26262	-0.0043	0.36449
1288.839	0.2202	0.27158	-0.00205	0.37224
1289.06	0.22582	0.27674	3.4313E-4	0.37456
1289.282	0.2231	0.27415	-0.00139	0.37098
1289.504	0.21904	0.26948	-0.0019	0.36998
1289.725	0.22353	0.27327	-0.00175	0.37304
1289.947	0.21361	0.26447	-0.00429	0.36564
1290.168	0.21923	0.26825	-0.00262	0.36723
1290.39	0.23094	0.27704	0.00144	0.37461
1290.611	0.23859	0.27875	0.00231	0.3762
1290.833	0.21402	0.26202	-0.00385	0.36435
1291.054	0.2086	0.25788	-0.00624	0.36175
1291.276	0.21309	0.25908	-0.00493	0.36112
1291.497	0.20226	0.25234	-0.00775	0.35815
1291.718	0.21307	0.2594	-0.00464	0.36171
1291.94	0.23199	0.27336	0.00124	0.36959
1292.161	0.23829	0.2749	0.00312	0.37241
1292.382	0.23287	0.26817	3.70402E-4	0.36907
1292.604	0.20965	0.25541	-0.00564	0.35649
1292.825	0.22361	0.25954	-0.0031	0.35992
1293.046	0.21684	0.25591	-0.00339	0.35757
1293.267	0.2317	0.26797	0.00175	0.36754
1293.488	0.23552	0.26865	0.00292	0.369
1293.71	0.22582	0.26295	-9.23104E-4	0.36123
1293.931	0.22333	0.25898	-0.00157	0.35924
1294.152	0.23008	0.26587	4.574E-4	0.36477
1294.373	0.22286	0.25982	-0.00164	0.35823
1294.594	0.21992	0.25464	-0.00287	0.35661
1294.815	0.21405	0.25291	-0.00302	0.35574
1295.036	0.23162	0.26152	3.19723E-4	0.36065
1295.257	0.23567	0.26462	0.00163	0.36261
1295.478	0.22146	0.25668	-0.00265	0.35656
1295.698	0.22032	0.25322	-0.00308	0.35495
1295.919	0.21941	0.25339	-0.0025	0.35358
1296.14	0.22706	0.25752	-3.35492E-5	0.35677
1296.361	0.23066	0.25923	7.65404E-4	0.35947
1296.582	0.23042	0.25888	0.00164	0.35958
1296.802	0.22928	0.2568	4.43527E-5	0.35784
1297.023	0.22161	0.25231	-0.00155	0.3529
1297.244	0.22047	0.24989	-0.00271	0.35091
1297.464	0.22294	0.25212	-0.00147	0.35164
1297.685	0.22496	0.25263	-0.0014	0.35199
1297.906	0.22765	0.25349	2.70817E-4	0.35297
1298.126	0.22832	0.25607	-3.07114E-4	0.35579
1298.347	0.22357	0.24968	-0.00161	0.35208
1298.567	0.22492	0.24933	-0.00139	0.35268
1298.788	0.22445	0.2507	-0.0011	0.35131
1299.008	0.22444	0.24793	-0.00197	0.34945
1299.229	0.22421	0.25085	-1.53124E-4	0.34968
1299.449	0.22735	0.25102	-8.03523E-4	0.34881
1299.67	0.2154	0.24084	-0.00356	0.34362
1299.89	0.2226	0.24773	-0.00181	0.34657
1300.11	0.2129	0.23789	-0.00594	0.33854
1300.331	0.22889	0.24995	-5.06413E-4	0.34814
1300.551	0.21648	0.23925	-0.00398	0.3416
1300.771	0.22008	0.242	-0.00355	0.34245
1300.991	0.22593	0.24596	-0.00115	0.3449
1301.211	0.23042	0.24906	-3.54255E-4	0.34821
1301.432	0.23402	0.25181	0.00153	0.35091
1301.652	0.20854	0.23094	-0.00702	0.335
1301.872	0.21529	0.23662	-0.00433	0.33745
1302.092	0.22362	0.24092	-0.00267	0.34114
1302.312	0.23894	0.25315	0.00371	0.35147
1302.532	0.23555	0.2528	0.00277	0.34838
1302.752	0.2272	0.24521	5.28002E-4	0.34393
1302.972	0.23462	0.24744	6.74743E-4	0.34626
1303.192	0.21343	0.23278	-0.00498	0.3354
1303.412	0.23145	0.24432	-7.70988E-4	0.34081
1303.632	0.24383	0.25276	0.00438	0.3493
1303.852	0.22624	0.23879	-5.49975E-4	0.34005
1304.072	0.21226	0.22775	-0.00569	0.33018
1304.291	0.21518	0.23136	-0.00504	0.33078
1304.511	0.21675	0.23014	-0.00439	0.33249
1304.731	0.22237	0.23272	-0.00272	0.33556
1304.951	0.23115	0.24254	0.00142	0.34097
1305.17	0.2095	0.2265	-0.00597	0.32765
1305.39	0.2149	0.2308	-0.00315	0.32973
1305.61	0.23991	0.24717	0.00388	0.34302
1305.829	0.2284	0.2394	6.98197E-4	0.33611
1306.049	0.23583	0.24181	0.002	0.33757
1306.268	0.22072	0.2318	-0.00154	0.32943
1306.488	0.21485	0.23093	-0.00285	0.32843
1306.708	0.23106	0.23765	0.00201	0.3347
1306.927	0.21911	0.2285	-0.00154	0.32582
1307.146	0.22451	0.23194	5.68047E-5	0.32814
1307.366	0.23532	0.23797	0.00173	0.33257
1307.585	0.22629	0.23227	3.50277E-4	0.328
1307.805	0.21524	0.22364	-0.00247	0.32059
1308.024	0.21049	0.21984	-0.0045	0.317
1308.243	0.19741	0.21121	-0.00856	0.31206
1308.463	0.20574	0.21448	-0.00624	0.31439
1308.682	0.20077	0.21309	-0.00754	0.31031
1308.901	0.2109	0.21964	-0.00304	0.31609
1309.12	0.22171	0.22618	-1.44391E-4	0.32187
1309.339	0.21021	0.21945	-0.00311	0.31446
1309.559	0.21786	0.2241	-0.00101	0.31753
1309.778	0.22393	0.22788	0.00131	0.31973
1309.997	0.23812	0.23632	0.00552	0.32576
1310.216	0.23338	0.23442	0.00523	0.32488
1310.435	0.21759	0.22493	5.91076E-4	0.31883
1310.654	0.21735	0.22164	5.20407E-4	0.31438
1310.873	0.21396	0.22008	-7.09737E-4	0.31228
1311.092	0.2144	0.21749	-4.18071E-4	0.31152
1311.311	0.21214	0.21283	-0.00223	0.30843
1311.53	0.19861	0.20558	-0.00556	0.30041
1311.749	0.2137	0.21419	-0.00135	0.30717
1311.967	0.20715	0.21194	-0.0015	0.30396
1312.186	0.21165	0.21883	9.81806E-5	0.30875
1312.405	0.22043	0.22209	0.00191	0.3112
1312.624	0.21906	0.22019	0.00126	0.30971
1312.843	0.20688	0.20984	-0.002	0.30156
1313.061	0.21273	0.21397	-0.00127	0.30463
1313.28	0.20551	0.20862	-0.00214	0.3003
1313.499	0.21181	0.21033	-0.00149	0.30004
1313.717	0.20842	0.20912	-0.00134	0.29929
1313.936	0.19692	0.20238	-0.00467	0.29521
1314.154	0.21065	0.21151	-6.10335E-4	0.30025
1314.373	0.22191	0.22099	0.00309	0.30492
1314.591	0.20477	0.20495	-0.00206	0.2932
1314.81	0.19507	0.19632	-0.0051	0.28777
1315.028	0.20408	0.20424	-0.00155	0.29256
1315.247	0.223	0.21734	0.00367	0.30265
1315.465	0.21735	0.2144	0.00346	0.29956
1315.683	0.22545	0.2218	0.006	0.30189
1315.902	0.22499	0.21817	0.00556	0.30052
1316.12	0.20335	0.20058	-0.00125	0.29003
1316.338	0.19838	0.19885	-0.0024	0.28682
1316.557	0.19837	0.19746	-0.00269	0.28557
1316.775	0.20016	0.1978	-0.00153	0.28408
1316.993	0.20286	0.20003	-8.04429E-4	0.28444
1317.211	0.20104	0.1983	-3.67837E-4	0.28319
1317.429	0.21027	0.20312	0.0021	0.28848
1317.647	0.20936	0.2038	0.00261	0.28723
1317.865	0.22039	0.21258	0.00486	0.29042
1318.084	0.19131	0.19051	-0.00195	0.27562
1318.302	0.18995	0.18964	-0.0021	0.27475
1318.52	0.18453	0.18463	-0.00391	0.27042
1318.738	0.19601	0.1929	-0.0013	0.27583
1318.955	0.19352	0.1891	-0.00159	0.27249
1319.173	0.19892	0.19323	-7.14065E-4	0.27371
1319.391	0.19959	0.19512	0.00132	0.27591
1319.609	0.19484	0.19218	5.93923E-4	0.27295
1319.827	0.20452	0.19958	0.00349	0.27577
1320.045	0.18941	0.18802	-9.96775E-4	0.26836
1320.262	0.19391	0.18767	8.16685E-4	0.27032
1320.48	0.19097	0.1849	-0.00107	0.26587
1320.698	0.19389	0.188	0.0014	0.26771
1320.916	0.20177	0.19144	0.00314	0.27028
1321.133	0.1959	0.19091	0.003	0.26817
1321.351	0.20062	0.19677	0.00496	0.27112
1321.568	0.20422	0.194	0.00554	0.26999
1321.786	0.19429	0.18589	0.00242	0.26419
1322.004	0.18842	0.18433	0.00112	0.26024
1322.221	0.18187	0.17743	-0.00199	0.25468
1322.439	0.18614	0.18052	2.5482E-4	0.25701
1322.656	0.2089	0.19758	0.00678	0.26907
1322.873	0.18207	0.17516	-4.66289E-4	0.25353
1323.091	0.17778	0.17188	-0.00177	0.25118
1323.308	0.17799	0.1729	-6.80119E-4	0.24993
1323.526	0.17933	0.1729	-0.00104	0.24918
1323.743	0.17707	0.17185	-0.0014	0.24732
1323.96	0.16917	0.16581	-0.0043	0.24238
1324.177	0.17998	0.17511	8.48825E-4	0.24865
1324.395	0.16825	0.16735	-0.00335	0.24247
1324.612	0.17748	0.17303	3.45126E-4	0.24628
1324.829	0.1644	0.16095	-0.00451	0.23666
1325.046	0.1565	0.15577	-0.00675	0.2311
1325.263	0.17835	0.17042	2.78003E-4	0.24279
1325.48	0.16324	0.16058	-0.00371	0.2344
1325.697	0.17359	0.16885	-8.07694E-5	0.23956
1325.914	0.16637	0.16074	-0.00211	0.23524
1326.131	0.15735	0.15591	-0.005	0.2298
1326.348	0.16523	0.1609	-0.00174	0.23398
1326.565	0.16769	0.16054	-0.00131	0.23508
1326.782	0.16656	0.16054	-9.41468E-4	0.23285
1326.999	0.1688	0.16036	-6.49818E-4	0.23098
1327.216	0.17127	0.16328	7.2884E-4	0.23208
1327.433	0.17689	0.16793	0.0024	0.23392
1327.649	0.17869	0.16861	0.00385	0.23489
1327.866	0.15974	0.15532	-0.00311	0.22477
1328.083	0.15275	0.14842	-0.00397	0.22045
1328.3	0.14981	0.146	-0.0052	0.21859
1328.516	0.16647	0.15892	8.11979E-4	0.22658
1328.733	0.16556	0.15633	0.00118	0.22497
1328.949	0.15361	0.14856	-0.0023	0.21645
1329.166	0.16847	0.15735	0.00118	0.22482
1329.383	0.16576	0.15803	0.00249	0.22431
1329.599	0.15583	0.15164	-0.00128	0.21666
1329.816	0.15334	0.14732	-0.00222	0.2148
1330.032	0.16257	0.15645	4.62089E-4	0.21885
1330.248	0.16617	0.15731	0.00286	0.21958
1330.465	0.1612	0.15109	0.00206	0.21624
1330.681	0.15398	0.14626	-3.98532E-5	0.21204
1330.898	0.15847	0.14883	3.24264E-4	0.21313
1331.114	0.14787	0.14227	-0.00199	0.20684
1331.33	0.16544	0.15278	0.00214	0.21459
1331.546	0.16182	0.15278	0.00301	0.21322
1331.763	0.14671	0.14329	-0.00119	0.2068
1331.979	0.13273	0.13069	-0.00532	0.1973
1332.195	0.13295	0.13051	-0.00553	0.19655
1332.411	0.14646	0.13912	-6.77855E-4	0.20319
1332.627	0.1478	0.14084	-8.21016E-4	0.20391
1332.843	0.14396	0.13807	-0.00111	0.19971
1333.059	0.14598	0.13858	-8.1747E-4	0.20007
1333.275	0.13785	0.13151	-0.00277	0.195
1333.491	0.14122	0.13339	-0.00219	0.19548
1333.707	0.14617	0.13856	3.47325E-4	0.19867
1333.923	0.14526	0.1389	1.31696E-4	0.19829
1334.139	0.12925	0.1251	-0.00407	0.18707
1334.355	0.13172	0.13026	-0.00363	0.1889
1334.571	0.14004	0.13232	-0.00146	0.19086
1334.787	0.14296	0.13628	6.46059E-4	0.19307
1335.003	0.13349	0.12696	-0.00203	0.18652
1335.218	0.13348	0.12747	-0.00174	0.18725
1335.434	0.15465	0.14436	0.00565	0.19833
1335.65	0.15216	0.14073	0.00391	0.19449
1335.865	0.13097	0.1252	-0.0021	0.18315
1336.081	0.13321	0.12709	-0.00304	0.18264
1336.297	0.1305	0.12415	-0.00224	0.1814
1336.512	0.12913	0.12363	-0.00231	0.18089
1336.728	0.13814	0.13172	0.00168	0.18507
1336.943	0.137	0.12948	0.00117	0.18431
1337.159	0.13384	0.1274	2.30729E-4	0.18073
1337.374	0.12504	0.11912	-0.00288	0.17505
1337.59	0.1115	0.10963	-0.00658	0.1669
1337.805	0.11442	0.11272	-0.00542	0.16862
1338.021	0.11824	0.11306	-0.00389	0.16799
1338.236	0.12522	0.11995	-0.00172	0.17241
1338.451	0.12228	0.11614	-0.00164	0.17042
1338.666	0.14098	0.1301	0.00394	0.17879
1338.882	0.1333	0.12613	0.00249	0.17508
1339.097	0.13081	0.11905	-6.22966E-4	0.17088
1339.312	0.12607	0.12008	-9.1107E-4	0.16914
1339.527	0.10871	0.10645	-0.00533	0.16063
1339.742	0.12177	0.1161	-8.35073E-4	0.16677
1339.958	0.12694	0.11833	3.26175E-4	0.16849
1340.173	0.12423	0.11522	-4.69199E-4	0.1649
1340.388	0.11813	0.11194	-0.00134	0.16329
1340.603	0.11091	0.1071	-0.00322	0.15785
1340.818	0.10932	0.10813	-0.00409	0.1571
1341.033	0.1154	0.11122	-0.00148	0.16041
1341.248	0.13184	0.12121	0.00374	0.16767
1341.462	0.11763	0.10741	-8.93419E-4	0.15854
1341.677	0.11672	0.1081	-9.64122E-4	0.15767
1341.892	0.10905	0.10412	-0.00241	0.15457
1342.107	0.10904	0.10377	-0.00205	0.15357
1342.322	0.11376	0.10652	-0.00139	0.15393
1342.536	0.12006	0.11065	4.19806E-4	0.15749
1342.751	0.1187	0.1115	0.00129	0.15649
1342.966	0.11914	0.10926	0.00108	0.15463
1343.18	0.11755	0.11045	0.00166	0.15487
1343.395	0.09906	0.09545	-0.00552	0.14253
1343.61	0.10874	0.10303	-0.00102	0.14893
1343.824	0.10535	0.10233	-8.74029E-4	0.14706
1344.039	0.11232	0.10456	0.00145	0.14989
1344.253	0.11299	0.10783	0.00101	0.15
1344.468	0.08977	0.08731	-0.00674	0.13606
1344.682	0.10643	0.09902	-5.77116E-4	0.14504
1344.897	0.10733	0.10005	2.94255E-4	0.1454
1345.111	0.10664	0.09952	7.861E-5	0.14366
1345.325	0.10505	0.09779	1.52834E-4	0.14192
1345.54	0.10301	0.09692	-2.07737E-4	0.1413
1345.754	0.11788	0.10898	0.00508	0.14904
1345.968	0.09533	0.09053	-0.00274	0.1356
1346.182	0.09194	0.08776	-0.00296	0.13386
1346.397	0.09328	0.08861	-0.00288	0.1341
1346.611	0.08561	0.08223	-0.00418	0.13027
1346.825	0.08695	0.0848	-0.00418	0.12951
1347.039	0.08604	0.08256	-0.00491	0.1279
1347.253	0.08986	0.08772	-0.00324	0.1301
1347.467	0.09616	0.09013	-4.81786E-4	0.13231
1347.681	0.11959	0.10891	0.00611	0.14375
1347.895	0.09231	0.08614	-0.0012	0.12957
1348.109	0.08847	0.08355	-0.00243	0.12599
1348.323	0.07651	0.07596	-0.00591	0.11932
1348.537	0.07019	0.06854	-0.0083	0.1145
1348.751	0.0783	0.07663	-0.00395	0.1209
1348.965	0.10195	0.09179	0.0025	0.13123
1349.178	0.0954	0.08868	0.00105	0.12814
1349.392	0.08773	0.08402	-0.00119	0.12419
1349.606	0.07803	0.07591	-0.00423	0.11838
1349.82	0.07351	0.07383	-0.00503	0.11541
1350.033	0.08116	0.08072	-0.00191	0.12008
1350.247	0.06628	0.0683	-0.00568	0.11157
1350.461	0.07393	0.0726	-0.00321	0.11427
1350.674	0.09285	0.0857	0.0015	0.12374
1350.888	0.08541	0.07983	-3.81234E-4	0.12015
1351.101	0.08247	0.07723	-9.59222E-4	0.11792
1351.315	0.0802	0.07481	-0.00175	0.11631
1351.528	0.09033	0.08446	0.00216	0.12159
1351.742	0.08446	0.081	4.22916E-4	0.11764
1351.955	0.07476	0.07272	-0.00226	0.11221
1352.169	0.07903	0.07461	-7.33053E-4	0.11318
1352.382	0.08714	0.07977	0.00115	0.11662
1352.595	0.08104	0.07615	-2.94753E-4	0.1134
1352.809	0.07427	0.07131	-0.0021	0.10821
1353.022	0.07944	0.07527	5.78358E-4	0.11066
1353.235	0.06411	0.06285	-0.00406	0.10314
1353.448	0.06432	0.06439	-0.00369	0.10189
1353.661	0.07896	0.07369	5.11137E-4	0.10939
1353.874	0.06408	0.06127	-0.00427	0.101
1354.088	0.06948	0.06575	-0.00275	0.10272
1354.301	0.07217	0.0685	-9.32952E-4	0.10357
1354.514	0.06765	0.06642	-0.00166	0.10072
1354.727	0.07373	0.06969	-5.98488E-5	0.10329
1354.94	0.07214	0.06916	-4.20436E-4	0.10217
1355.153	0.06334	0.06209	-0.00274	0.09637
1355.366	0.07528	0.06949	3.802E-4	0.10326
1355.578	0.07977	0.07379	0.00241	0.10497
1355.791	0.06804	0.06568	1.66288E-4	0.09916
1356.004	0.07141	0.0674	0.00104	0.09977
1356.217	0.05946	0.05946	-0.00193	0.09409
1356.43	0.07658	0.06945	0.00256	0.10048
1356.642	0.07048	0.06651	7.53011E-4	0.09763
1356.855	0.07183	0.06858	0.00148	0.09811
1357.068	0.0637	0.06098	-0.00127	0.09428
1357.28	0.05873	0.05718	-0.00192	0.0923
1357.493	0.03709	0.03959	-0.00866	0.0796
1357.706	0.04429	0.04872	-0.00583	0.08353
1357.918	0.06073	0.06147	-9.75725E-4	0.09164
1358.131	0.06658	0.06163	1.13031E-4	0.09299
1358.343	0.05688	0.05404	-0.00271	0.08608
1358.556	0.05552	0.05403	-0.0022	0.08569
1358.768	0.06047	0.05626	-0.00133	0.08728
1358.98	0.05167	0.04953	-0.00445	0.08148
1359.193	0.05707	0.05401	-0.00176	0.0859
1359.405	0.05345	0.05107	-0.00263	0.08293
1359.617	0.04735	0.04727	-0.00451	0.07935
1359.83	0.04667	0.04605	-0.00408	0.07859
1360.042	0.06063	0.0557	2.73653E-4	0.08536
1360.254	0.05837	0.05535	-3.04343E-4	0.08424
1360.466	0.05565	0.05137	-0.00153	0.08188
1360.678	0.06195	0.05706	7.13678E-4	0.08458
1360.891	0.05789	0.05326	-9.51318E-4	0.08235
1361.103	0.0581	0.05325	-4.42308E-4	0.08197
1361.315	0.05696	0.05238	-9.47838E-4	0.08122
1361.527	0.04095	0.04099	-0.00587	0.07196
1361.739	0.04861	0.04495	-0.00399	0.07602
1361.951	0.04386	0.0427	-0.00464	0.07354
1362.163	0.04633	0.04511	-0.00319	0.07587
1362.374	0.05511	0.05096	-3.59406E-4	0.07894
1362.586	0.04135	0.04095	-0.00434	0.0719
1362.798	0.05261	0.04957	-8.63196E-4	0.0762
1363.01	0.04967	0.04663	-0.00159	0.07483
1363.222	0.05259	0.04886	-4.24912E-4	0.0763
1363.433	0.051	0.04782	-5.68114E-4	0.07678
1363.645	0.03837	0.03798	-0.00404	0.0674
1363.857	0.03566	0.03522	-0.00542	0.06591
1364.068	0.0361	0.03659	-0.00549	0.06614
1364.28	0.04894	0.04761	-0.00121	0.07426
1364.492	0.05298	0.04916	-5.21501E-5	0.07462
1364.703	0.04689	0.04277	-0.0015	0.07079
1364.915	0.03921	0.03828	-0.00287	0.06634
1365.126	0.03808	0.03758	-0.00382	0.06485
1365.338	0.03942	0.0393	-0.00323	0.06508
1365.549	0.05	0.04722	2.46396E-4	0.0716
1365.76	0.04594	0.04515	-9.11346E-4	0.06851
1365.972	0.03826	0.03876	-0.00316	0.06677
1366.183	0.03555	0.03634	-0.00337	0.06281
1366.394	0.03509	0.03581	-0.00388	0.06256
1366.606	0.03823	0.04046	-0.00279	0.06304
1366.817	0.04386	0.04459	-0.00105	0.06709
1367.028	0.04182	0.04027	-0.00213	0.06289
1367.239	0.03279	0.03475	-0.00423	0.05869
1367.45	0.03842	0.03802	-0.00249	0.05978
1367.662	0.0312	0.03473	-0.00387	0.06026
1367.873	0.03772	0.03869	-0.00227	0.06185
1368.084	0.03794	0.03851	-0.00118	0.0627
1368.295	0.02711	0.03057	-0.00444	0.05542
1368.506	0.02935	0.03056	-0.00429	0.05676
1368.717	0.03024	0.03142	-0.00371	0.05502
1368.928	0.03474	0.03538	-0.00212	0.06019
1369.138	0.02865	0.03002	-0.00393	0.05266
1369.349	0.04216	0.04019	4.94994E-4	0.06004
1369.56	0.03944	0.03863	2.06857E-4	0.05719
1369.771	0.03515	0.03362	-0.0016	0.05545
1369.982	0.02973	0.03016	-0.00327	0.05039
1370.192	0.03333	0.03188	-0.00203	0.05161
1370.403	0.04256	0.04084	0.00123	0.05727
1370.614	0.04187	0.03876	0.00174	0.05799
1370.824	0.02744	0.02669	-0.00333	0.04788
1371.035	0.03825	0.03633	7.40319E-5	0.05538
1371.246	0.02066	0.02357	-0.00529	0.0444
1371.456	0.03282	0.03373	-7.19651E-4	0.05203
1371.667	0.01185	0.01666	-0.00695	0.03859
1371.877	0.01499	0.01992	-0.00593	0.04018
1372.087	0.02896	0.03043	-0.00151	0.04558
1372.298	0.01926	0.02215	-0.00412	0.04052
1372.508	0.01699	0.0199	-0.00499	0.03804
1372.719	0.02712	0.02644	-0.0018	0.04468
1372.929	0.02013	0.02126	-0.00411	0.03925
1373.139	0.01516	0.0185	-0.00469	0.03899
1373.349	0.01605	0.01901	-0.00418	0.03713
1373.56	0.01852	0.02176	-0.00288	0.03934
1373.77	0.01896	0.02227	-0.00244	0.03821
1373.98	0.01873	0.0214	-0.00316	0.03697
1374.19	0.02097	0.02242	-0.00273	0.0372
1374.4	0.01104	0.01242	-0.00555	0.03374
1374.61	0.00562	0.00948	-0.00678	0.02843
1374.82	0.01869	0.02016	-0.00207	0.03803
1375.03	0.01011	0.01188	-0.00511	0.03001
1375.24	0.0092	0.01428	-0.00504	0.03197
1375.45	0.0146	0.0179	-0.00315	0.03269
1375.66	0.02879	0.0284	0.00156	0.03909
1375.87	0.01819	0.0215	-0.00105	0.03328
1376.08	0.01615	0.01942	-0.00184	0.03339
1376.29	0.00509	0.0089	-0.00539	0.02463
1376.499	0.00982	0.01406	-0.00336	0.03041
1376.709	0.02874	0.0275	0.00208	0.03755
1376.919	0.02152	0.02094	1.22337E-4	0.03285
1377.128	0.01362	0.01542	-0.00205	0.0268
1377.338	0.00662	0.0099	-0.00451	0.02285
1377.548	0.00887	0.01075	-0.00328	0.02382
1377.757	0.01877	0.01833	-9.57791E-4	0.03034
1377.967	-0.00107	0.00298	-0.00704	0.01727
1378.176	0.01199	0.01469	-0.00161	0.02736
1378.386	0.01333	0.01572	-0.0011	0.02513
1378.595	0.00498	0.0095	-0.0032	0.02117
1378.805	0.00452	0.00984	-0.00291	0.01993
1379.014	0.01015	0.01259	-0.00174	0.02164
1379.223	-0.00158	0.0031	-0.00551	0.01485
1379.433	0.00585	0.00775	-0.00341	0.02026
1379.642	0.00403	0.00533	-0.00391	0.01581
1379.851	0.00335	0.00739	-0.00333	0.01851
1380.061	0.00356	0.00773	-0.00232	0.01702
1380.27	0.00152	0.00789	-0.00253	0.01639
1380.479	0.00444	0.00823	-0.00253	0.01551
1380.688	8.28539E-4	0.00512	-0.00369	0.01353
1380.897	0.00217	0.00701	-0.0026	0.01463
1381.106	0.01118	0.01338	5.19046E-4	0.02151
1381.315	0.0017	0.00492	-0.00281	0.01288
1381.524	-0.00597	-0.00146	-0.00578	0.01102
1381.733	0.00191	0.00404	-0.00339	0.01236
1381.942	0.00888	0.01111	-4.88631E-4	0.01654
1382.151	-0.00307	7.53959E-4	-0.0044	0.00753
1382.36	0.003	0.00575	-0.00215	0.01121
1382.569	0.00434	0.0066	-0.00179	0.01145
1382.777	9.54576E-4	0.00418	-0.00331	0.01119
1382.986	-0.01032	-0.0029	-0.00599	0.0044
1383.195	-0.01101	-0.00463	-0.00635	0.00303
1383.404	-0.00944	-0.00498	-0.00584	0.0029
1383.612	-0.02185	-0.01482	-0.01019	-0.00217
1383.821	-0.00586	-0.00224	-0.00395	0.0041
1384.03	0.02118	0.01827	0.00417	0.01764
1384.238	0.0072	0.00395	-3.49794E-5	0.0079
1384.447	0.00696	0.00705	0.00105	0.01084
1384.655	-0.00206	0.00118	-0.00221	0.0059
[truncated: 19 more rows]
