# Supplementary material for: Circular dichroism of quantum defects in carbon nanotubes created by photocatalytic oxygen functionalization
Source: Nat Commun. 2025 Jun 2;16:5107. doi: 10.1038/s41467-025-60342-y (PMC12130195; doi:10.1038/s41467-025-60342-y)
Supplement: Supplementary file 6 — Source Data [file 41467_2025_60342_MOESM6_ESM.zip › Raw data Manuscript and SI/Supplementary_Figure_11.txt]

WL (8,3) (nm)	Abs (8,3)	WL (6,5) (nm)	Abs (6,5)	WL (7,3) (nm)	Abs (7,3)	WL (9,4) (nm)	Abs (9,4)	WL (9,2) (nm)	Abs (9,2)	WL (10,0) (nm)	Abs (10,0)	WL (10,3) (nm)	Abs (10,3)
1350	-0.00333	1300	0.00365	1349	-1.11093	1350	-0.00203	1350	0.00325	1350	0.0101	1380	0.00223
1349	-0.00425	1299	0.0038	1348	-1.07959	1349	-0.00205	1349	0.00291	1349	0.00957	1379	-1.96683E-4
1348	-0.00596	1298	0.00371	1347	-1.11019	1348	-0.00221	1348	0.00268	1348	0.00962	1378	-0.00107
1347	-0.00402	1297	0.00373	1346	-1.08659	1347	-0.00213	1347	0.00284	1347	0.00879	1377	-4.19473E-5
1346	-0.00309	1296	0.00373	1345	-1.10138	1346	-0.00203	1346	0.00238	1346	0.00898	1376	-2.35866E-4
1345	-0.00401	1295	0.00367	1344	-1.08532	1345	-0.00201	1345	0.00226	1345	0.00828	1375	-4.98994E-4
1344	-0.00102	1294	0.00367	1343	-1.08255	1344	-0.002	1344	0.00201	1344	0.00779	1374	2.52768E-4
1343	-0.00251	1293	0.00374	1342	-1.08508	1343	-0.00197	1343	0.00163	1343	0.00761	1373	4.01597E-4
1342	-6.18707E-4	1292	0.00364	1341	-1.10607	1342	-0.00196	1342	0.00152	1342	0.00728	1372	-4.97887E-4
1341	-6.0234E-4	1291	0.00364	1340	-1.1127	1341	-0.0018	1341	0.0014	1341	0.00729	1371	-1.27898E-4
1340	-7.48562E-4	1290	0.0037	1339	-1.11188	1340	-0.00173	1340	0.00125	1340	0.00693	1370	6.05744E-4
1339	0.00139	1289	0.00367	1338	-1.09691	1339	-0.00173	1339	9.15268E-4	1339	0.00616	1369	0.00109
1338	-8.37571E-5	1288	0.00365	1337	-1.11078	1338	-0.00169	1338	8.77094E-4	1338	0.00625	1368	0.00258
1337	0.00187	1287	0.00365	1336	-1.11516	1337	-0.00149	1337	6.43282E-4	1337	0.00625	1367	0.00282
1336	0.0019	1286	0.00366	1335	-1.09624	1336	-0.0012	1336	6.14496E-4	1336	0.00555	1366	0.00263
1335	0.00271	1285	0.00364	1334	-1.10161	1335	-0.00128	1335	6.09609E-4	1335	0.00565	1365	0.00378
1334	0.0025	1284	0.00364	1333	-1.11405	1334	-0.00105	1334	4.98286E-4	1334	0.00527	1364	0.00364
1333	0.00233	1283	0.0036	1332	-1.09822	1333	-8.74928E-4	1333	4.24832E-4	1333	0.00543	1363	0.00424
1332	0.00442	1282	0.00357	1331	-1.10449	1332	-6.68562E-4	1332	4.71913E-4	1332	0.00492	1362	0.00476
1331	0.0035	1281	0.00356	1330	-1.10891	1331	-3.92845E-4	1331	1.5083E-4	1331	0.00454	1361	0.00514
1330	0.0042	1280	0.00355	1329	-1.10519	1330	-2.70788E-4	1330	2.71125E-4	1330	0.00494	1360	0.00523
1329	0.00331	1279	0.00339	1328	-1.11511	1329	9.49934E-5	1329	2.12569E-4	1329	0.00476	1359	0.00715
1328	0.00447	1278	0.00323	1327	-1.10171	1328	4.52653E-4	1328	3.9129E-4	1328	0.00448	1358	0.00713
1327	0.00517	1277	0.00441	1326	-1.10545	1327	7.57466E-4	1327	1.19833E-4	1327	0.00438	1357	0.00757
1326	0.00551	1276	0.00346	1325	-1.10553	1326	0.00101	1326	2.94426E-4	1326	0.00434	1356	0.00835
1325	0.00525	1275	0.00337	1324	-1.09828	1325	0.00145	1325	2.57651E-4	1325	0.00436	1355	0.00932
1324	0.00523	1274	0.00328	1323	-1.10377	1324	0.00193	1324	2.7206E-4	1324	0.00427	1354	0.01009
1323	0.00475	1273	0.00327	1322	-1.10524	1323	0.00222	1323	3.36545E-4	1323	0.00419	1353	0.01097
1322	0.00586	1272	0.00324	1321	-1.1019	1322	0.00266	1322	2.14037E-4	1322	0.00434	1352	0.01286
1321	0.00546	1271	0.00316	1320	-1.11035	1321	0.00319	1321	3.3287E-4	1321	0.00434	1351	0.01309
1320	0.00584	1270	0.003	1319	-1.10417	1320	0.00383	1320	4.14199E-4	1320	0.00429	1350	0.01395
1319	0.00536	1269	0.00297	1318	-1.1018	1319	0.0042	1319	4.16309E-4	1319	0.00431	1349	0.01469
1318	0.0045	1268	0.00293	1317	-1.09453	1318	0.00486	1318	8.50462E-4	1318	0.00467	1348	0.01614
1317	0.00422	1267	0.00282	1316	-1.10298	1317	0.0055	1317	5.58905E-4	1317	0.00496	1347	0.01696
1316	0.00441	1266	0.00282	1315	-1.10125	1316	0.00595	1316	7.10007E-4	1316	0.00465	1346	0.01805
1315	0.00348	1265	0.00273	1314	-1.10332	1315	0.00662	1315	7.65579E-4	1315	0.00478	1345	0.01942
1314	0.00355	1264	0.00256	1313	-1.11197	1314	0.00733	1314	7.87721E-4	1314	0.00528	1344	0.02035
1313	0.00345	1263	0.00258	1312	-1.10898	1313	0.00797	1313	0.00114	1313	0.00546	1343	0.02151
1312	0.00361	1262	0.0025	1311	-1.1061	1312	0.00882	1312	0.00108	1312	0.00537	1342	0.02273
1311	5.71791E-4	1261	0.0023	1310	-1.10045	1311	0.00952	1311	0.00102	1311	0.00584	1341	0.02391
1310	0.00251	1260	0.00233	1309	-1.10559	1310	0.01021	1310	0.00104	1310	0.0063	1340	0.02523
1309	0.00108	1259	0.00229	1308	-1.10785	1309	0.011	1309	0.00142	1309	0.00656	1339	0.02628
1308	8.06309E-4	1258	0.0021	1307	-1.10772	1308	0.01188	1308	0.00155	1308	0.00685	1338	0.02799
1307	0.00113	1257	0.002	1306	-1.10532	1307	0.01264	1307	0.00146	1307	0.0073	1337	0.02938
1306	0.00196	1256	0.00194	1305	-1.11026	1306	0.01339	1306	0.0016	1306	0.00773	1336	0.03053
1305	8.70255E-4	1255	0.00185	1304	-1.11452	1305	0.0143	1305	0.00192	1305	0.00811	1335	0.03201
1304	1.40227E-4	1254	0.00173	1303	-1.10667	1304	0.01523	1304	0.00187	1304	0.00857	1334	0.03366
1303	-4.08549E-4	1253	0.00167	1302	-1.11384	1303	0.01607	1303	0.00194	1303	0.00908	1333	0.03502
1302	-2.50928E-4	1252	0.00155	1301	-1.10597	1302	0.01691	1302	0.00218	1302	0.00953	1332	0.0367
1301	-8.09281E-4	1251	0.00146	1300	-1.11504	1301	0.01773	1301	0.00233	1301	0.01027	1331	0.0382
1300	-9.35549E-4	1250	0.00138	1299	-1.10924	1300	0.01867	1300	0.00238	1300	0.01053	1330	0.04028
1299	-0.00158	1249	0.00126	1298	-1.10913	1299	0.01956	1299	0.00243	1299	0.01098	1329	0.04172
1298	-0.00116	1248	0.00122	1297	-1.11033	1298	0.02032	1298	0.00281	1298	0.01177	1328	0.04355
1297	-0.00201	1247	0.00114	1296	-1.11161	1297	0.02111	1297	0.00318	1297	0.01258	1327	0.04556
1296	-8.44267E-4	1246	0.00103	1295	-1.10602	1296	0.02214	1296	0.00322	1296	0.0127	1326	0.04744
1295	-0.00215	1245	9.31506E-4	1294	-1.10943	1295	0.02293	1295	0.00342	1295	0.01331	1325	0.0495
1294	-0.00208	1244	8.8212E-4	1293	-1.10786	1294	0.02365	1294	0.00356	1294	0.01416	1324	0.05153
1293	-0.00187	1243	7.20884E-4	1292	-1.10386	1293	0.02442	1293	0.00381	1293	0.01457	1323	0.05366
1292	-0.00221	1242	7.1316E-4	1291	-1.11029	1292	0.02541	1292	0.00402	1292	0.01492	1322	0.05585
1291	-0.0024	1241	6.87043E-4	1290	-1.10736	1291	0.02603	1291	0.00419	1291	0.0157	1321	0.05831
1290	-0.00295	1240	5.41537E-4	1289	-1.10686	1290	0.02674	1290	0.00446	1290	0.01623	1320	0.06055
1289	-0.00323	1239	5.65625E-4	1288	-1.10966	1289	0.02748	1289	0.00487	1289	0.01653	1319	0.06318
1288	-0.00285	1238	5.23403E-4	1287	-1.10942	1288	0.02837	1288	0.00491	1288	0.017	1318	0.06584
1287	-0.00297	1237	4.36914E-4	1286	-1.10607	1287	0.02904	1287	0.00516	1287	0.0175	1317	0.06843
1286	-0.00314	1236	3.6798E-4	1285	-1.10539	1286	0.02974	1286	0.0056	1286	0.01782	1316	0.07128
1285	-0.00282	1235	3.8056E-4	1284	-1.10651	1285	0.03052	1285	0.00589	1285	0.01815	1315	0.07415
1284	-0.00311	1234	3.92939E-4	1283	-1.10735	1284	0.03125	1284	0.00608	1284	0.01846	1314	0.07737
1283	-0.00338	1233	3.3676E-4	1282	-1.10898	1283	0.03207	1283	0.00645	1283	0.0186	1313	0.08035
1282	-0.00315	1232	3.43933E-4	1281	-1.1087	1282	0.03277	1282	0.00701	1282	0.01885	1312	0.0835
1281	-0.00195	1231	4.16342E-4	1280	-1.10295	1281	0.03343	1281	0.00711	1281	0.01914	1311	0.08716
1280	-0.00233	1230	4.43302E-4	1279	-1.10546	1280	0.03439	1280	0.00741	1280	0.01911	1310	0.09062
1279	-0.00239	1229	4.71958E-4	1278	-1.10716	1279	0.03522	1279	0.00782	1279	0.01906	1309	0.0942
1278	-0.00194	1228	5.47072E-4	1277	-1.10779	1278	0.03591	1278	0.00836	1278	0.01935	1308	0.098
1277	-0.00107	1227	6.44994E-4	1276	-1.10377	1277	0.03672	1277	0.00873	1277	0.01934	1307	0.10194
1276	-0.00165	1226	7.11671E-4	1275	-1.10345	1276	0.03779	1276	0.00904	1276	0.01911	1306	0.10613
1275	-0.00125	1225	8.24913E-4	1274	-1.10318	1275	0.0387	1275	0.0095	1275	0.01924	1305	0.11035
1274	-0.0017	1224	0.001	1273	-1.10277	1274	0.03952	1274	0.01006	1274	0.01928	1304	0.11472
1273	-0.00197	1223	0.00113	1272	-1.10251	1273	0.04041	1273	0.01038	1273	0.0189	1303	0.11942
1272	-3.48829E-4	1222	0.00127	1271	-1.10551	1272	0.04137	1272	0.01055	1272	0.01877	1302	0.12404
1271	2.24087E-5	1221	0.00149	1270	-1.10431	1271	0.04221	1271	0.01083	1271	0.01889	1301	0.12895
1270	-5.38451E-4	1220	0.00167	1269	-1.10056	1270	0.04307	1270	0.01143	1270	0.01838	1300	0.13394
1269	4.51878E-5	1219	0.00187	1268	-1.10233	1269	0.04383	1269	0.01179	1269	0.01818	1299	0.13921
1268	5.20875E-4	1218	0.00206	1267	-1.10327	1268	0.04464	1268	0.01218	1268	0.01813	1298	0.14496
1267	9.24847E-4	1217	0.00229	1266	-1.09965	1267	0.04542	1267	0.01262	1267	0.01798	1297	0.15055
1266	9.89523E-4	1216	0.00246	1265	-1.10419	1266	0.04602	1266	0.01316	1266	0.01772	1296	0.1563
1265	0.00134	1215	0.00256	1264	-1.10137	1265	0.04641	1265	0.01349	1265	0.0177	1295	0.16259
1264	0.00165	1214	0.00267	1263	-1.09993	1264	0.04691	1264	0.01377	1264	0.01751	1294	0.16885
1263	0.00221	1213	0.00281	1262	-1.10138	1263	0.04729	1263	0.0142	1263	0.01728	1293	0.1754
1262	0.00232	1212	0.00289	1261	-1.10382	1262	0.04737	1262	0.01472	1262	0.0173	1292	0.1822
1261	0.00256	1211	0.00295	1260	-1.09758	1261	0.0475	1261	0.01507	1261	0.01727	1291	0.18944
1260	0.00216	1210	0.00299	1259	-1.10509	1260	0.04777	1260	0.01545	1260	0.01712	1290	0.19683
1259	0.0031	1209	0.00305	1258	-1.10302	1259	0.04784	1259	0.01591	1259	0.01719	1289	0.20418
1258	0.00302	1208	0.00304	1257	-1.10247	1258	0.0478	1258	0.01644	1258	0.01747	1288	0.21229
1257	0.00313	1207	0.00302	1256	-1.09834	1257	0.04788	1257	0.01679	1257	0.01718	1287	0.22055
1256	0.00351	1206	0.00303	1255	-1.10185	1256	0.04795	1256	0.01723	1256	0.01755	1286	0.229
1255	0.00435	1205	0.00294	1254	-1.09932	1255	0.04799	1255	0.01769	1255	0.0179	1285	0.23809
1254	0.00518	1204	0.00291	1253	-1.0989	1254	0.04803	1254	0.0181	1254	0.0179	1284	0.2473
1253	0.00492	1203	0.00287	1252	-1.10029	1253	0.04787	1253	0.01851	1253	0.01785	1283	0.25692
1252	0.0056	1202	0.00279	1251	-1.10262	1252	0.04785	1252	0.01889	1252	0.01835	1282	0.26697
1251	0.00571	1201	0.00276	1250	-1.0996	1251	0.04787	1251	0.0194	1251	0.01868	1281	0.27727
1250	0.00597	1200	0.00274	1249	-1.09919	1250	0.04761	1250	0.01983	1250	0.01893	1280	0.28833
1249	0.00653	1199	0.00273	1248	-1.09824	1249	0.04721	1249	0.02018	1249	0.01949	1279	0.29978
1248	0.00658	1198	0.00279	1247	-1.10191	1248	0.04681	1248	0.0204	1248	0.02014	1278	0.31175
1247	0.0065	1197	0.00283	1246	-1.1061	1247	0.04638	1247	0.02096	1247	0.02048	1277	0.32416
1246	0.00733	1196	0.00284	1245	-1.0975	1246	0.04554	1246	0.02148	1246	0.02117	1276	0.33701
1245	0.00748	1195	0.00288	1244	-1.10301	1245	0.04458	1245	0.02174	1245	0.02197	1275	0.35094
1244	0.00745	1194	0.00293	1243	-1.10517	1244	0.04365	1244	0.02208	1244	0.0228	1274	0.36508
1243	0.00781	1193	0.00288	1242	-1.09945	1243	0.0425	1243	0.02271	1243	0.02359	1273	0.37965
1242	0.00831	1192	0.00294	1241	-1.1	1242	0.04116	1242	0.0231	1242	0.02438	1272	0.39571
1241	0.00726	1191	0.003	1240	-1.09462	1241	0.03981	1241	0.02371	1241	0.02541	1271	0.41199
1240	0.00781	1190	0.00298	1239	-1.10193	1240	0.03837	1240	0.02419	1240	0.0264	1270	0.42897
1239	0.00842	1189	0.00298	1238	-1.10015	1239	0.03696	1239	0.02481	1239	0.02777	1269	0.44699
1238	0.00834	1188	0.00308	1237	-1.09916	1238	0.03558	1238	0.0254	1238	0.02912	1268	0.46587
1237	0.00773	1187	0.00313	1236	-1.10364	1237	0.03403	1237	0.02592	1237	0.03035	1267	0.48614
1236	0.0078	1186	0.00318	1235	-1.10325	1236	0.03258	1236	0.02664	1236	0.03188	1266	0.50724
1235	0.00779	1185	0.00313	1234	-1.10034	1235	0.03133	1235	0.02742	1235	0.03357	1265	0.52975
1234	0.00826	1184	0.00319	1233	-1.09833	1234	0.03009	1234	0.02818	1234	0.03518	1264	0.55366
1233	0.00755	1183	0.00325	1232	-1.10325	1233	0.02867	1233	0.02902	1233	0.03693	1263	0.57821
1232	0.00692	1182	0.00333	1231	-1.10647	1232	0.02761	1232	0.02984	1232	0.03911	1262	0.6055
1231	0.0067	1181	0.00333	1230	-1.09986	1231	0.02669	1231	0.03077	1231	0.04131	1261	0.63371
1230	0.00695	1180	0.0034	1229	-1.10078	1230	0.02562	1230	0.0318	1230	0.04329	1260	0.66336
1229	0.00623	1179	0.00355	1228	-1.10258	1229	0.02471	1229	0.03262	1229	0.04572	1259	0.69602
1228	0.00673	1178	0.00357	1227	-1.10905	1228	0.02396	1228	0.03366	1228	0.0484	1258	0.72892
1227	0.00652	1177	0.00367	1226	-1.10265	1227	0.02334	1227	0.03496	1227	0.051	1257	0.7625
1226	0.00615	1176	0.00377	1225	-1.10488	1226	0.02271	1226	0.03607	1226	0.05381	1256	0.79766
1225	0.00571	1175	0.00384	1224	-1.1031	1225	0.02208	1225	0.03722	1225	0.05705	1255	0.83231
1224	0.00703	1174	0.00399	1223	-1.10195	1224	0.0217	1224	0.03844	1224	0.06009	1254	0.86705
1223	0.00754	1173	0.00407	1222	-1.10188	1223	0.02139	1223	0.03992	1223	0.06341	1253	0.89963
1222	0.00721	1172	0.00419	1221	-1.10255	1222	0.02109	1222	0.04129	1222	0.06709	1252	0.92984
1221	0.00812	1171	0.00428	1220	-1.1029	1221	0.02085	1221	0.04252	1221	0.0708	1251	0.9561
1220	0.00804	1170	0.00446	1219	-1.10217	1220	0.02061	1220	0.0442	1220	0.07461	1250	0.97621
1219	0.00828	1169	0.0046	1218	-1.10349	1219	0.02068	1219	0.04584	1219	0.07883	1249	0.99127
1218	0.00894	1168	0.00462	1217	-1.10856	1218	0.02068	1218	0.0474	1218	0.08295	1248	0.99924
1217	0.00861	1167	0.00481	1216	-1.10379	1217	0.02053	1217	0.04886	1217	0.08717	1247	1
1216	0.00842	1166	0.00493	1215	-1.10814	1216	0.02068	1216	0.05076	1216	0.09169	1246	0.99242
1215	0.00801	1165	0.00509	1214	-1.11104	1215	0.02087	1215	0.05258	1215	0.09638	1245	0.97762
1214	0.00833	1164	0.00525	1213	-1.10846	1214	0.02105	1214	0.05439	1214	0.10087	1244	0.95619
1213	0.00651	1163	0.00537	1212	-1.11073	1213	0.02116	1213	0.05622	1213	0.10582	1243	0.92849
1212	0.00603	1162	0.00553	1211	-1.10538	1212	0.02145	1212	0.05832	1212	0.11097	1242	0.8957
1211	0.00455	1161	0.0056	1210	-1.1043	1211	0.02181	1211	0.06034	1211	0.11565	1241	0.85842
1210	0.00443	1160	0.00565	1209	-1.10769	1210	0.02213	1210	0.06249	1210	0.12117	1240	0.81872
1209	0.00277	1159	0.00576	1208	-1.11231	1209	0.02247	1209	0.06469	1209	0.12676	1239	0.77732
1208	0.00142	1158	0.00589	1207	-1.10326	1208	0.02278	1208	0.06712	1208	0.13196	1238	0.73523
1207	4.95687E-4	1157	0.00594	1206	-1.10988	1207	0.02325	1207	0.06974	1207	0.13755	1237	0.69427
1206	-2.51784E-4	1156	0.00614	1205	-1.10841	1206	0.02386	1206	0.07226	1206	0.14358	1236	0.65276
1205	-0.00108	1155	0.00629	1204	-1.10545	1205	0.02422	1205	0.07486	1205	0.14942	1235	0.61326
1204	-0.00243	1154	0.00629	1203	-1.1076	1204	0.02463	1204	0.07777	1204	0.15554	1234	0.57571
1203	-0.00342	1153	0.00645	1202	-1.10175	1203	0.02542	1203	0.08098	1203	0.16208	1233	0.53876
1202	-0.00343	1152	0.00654	1201	-1.1059	1202	0.02601	1202	0.08401	1202	0.16906	1232	0.5053
1201	-0.00429	1151	0.0067	1200	-1.10356	1201	0.02643	1201	0.08736	1201	0.17599	1231	0.47405
1200	-0.00413	1150	0.00681	1199	-1.1058	1200	0.02725	1200	0.09112	1200	0.18372	1230	0.44441
1199	-0.00409	1149	0.00697	1198	-1.10291	1199	0.02809	1199	0.09484	1199	0.19192	1229	0.41729
1198	-0.00451	1148	0.00697	1197	-1.10629	1198	0.02891	1198	0.09853	1198	0.2006	1228	0.39186
1197	-0.00332	1147	0.00703	1196	-1.10819	1197	0.02966	1197	0.10296	1197	0.20967	1227	0.36846
1196	-0.00148	1146	0.00708	1195	-1.1108	1196	0.03068	1196	0.10725	1196	0.21974	1226	0.34678
1195	-0.00177	1145	0.00714	1194	-1.10815	1195	0.03164	1195	0.11159	1195	0.23056	1225	0.32694
1194	-3.15738E-4	1144	0.00741	1193	-1.10676	1194	0.03262	1194	0.11682	1194	0.24239	1224	0.30917
1193	-4.46868E-4	1143	0.00726	1192	-1.10597	1193	0.03374	1193	0.12184	1193	0.25511	1223	0.29216
1192	2.2998E-4	1142	0.00721	1191	-1.10747	1192	0.03497	1192	0.1267	1192	0.26914	1222	0.27671
1191	0.00125	1141	0.00718	1190	-1.10605	1191	0.03612	1191	0.13226	1191	0.28471	1221	0.2628
1190	5.96005E-4	1140	0.00724	1189	-1.10743	1190	0.03728	1190	0.13806	1190	0.30146	1220	0.24949
1189	0.00181	1139	0.00727	1188	-1.10309	1189	0.03857	1189	0.14401	1189	0.32027	1219	0.2376
1188	0.00179	1138	0.00738	1187	-1.10593	1188	0.03976	1188	0.14987	1188	0.34116	1218	0.22674
1187	0.00206	1137	0.00747	1186	-1.10797	1187	0.04111	1187	0.15618	1187	0.36397	1217	0.21662
1186	0.00344	1136	0.00697	1185	-1.10594	1186	0.04225	1186	0.16279	1186	0.3892	1216	0.20749
1185	0.00509	1135	0.00745	1184	-1.10766	1185	0.04326	1185	0.16914	1185	0.41659	1215	0.19887
1184	0.00452	1134	0.00741	1183	-1.10864	1184	0.0445	1184	0.17601	1184	0.44732	1214	0.19083
1183	0.00456	1133	0.00765	1182	-1.10641	1183	0.04569	1183	0.18318	1183	0.4807	1213	0.18355
1182	0.00418	1132	0.00765	1181	-1.10743	1182	0.04649	1182	0.19034	1182	0.5163	1212	0.17683
1181	0.00421	1131	0.00768	1180	-1.10356	1181	0.04718	1181	0.19782	1181	0.55609	1211	0.17068
1180	0.00588	1130	0.00765	1179	-1.1092	1180	0.04818	1180	0.20534	1180	0.59776	1210	0.16472
1179	0.00488	1129	0.00767	1178	-1.11077	1179	0.04887	1179	0.21323	1179	0.64114	1209	0.1593
1178	0.00504	1128	0.00785	1177	-1.10972	1178	0.0494	1178	0.2214	1178	0.68703	1208	0.15429
1177	0.00522	1127	0.00791	1176	-1.10581	1177	0.04986	1177	0.22999	1177	0.73359	1207	0.14948
1176	0.00577	1126	0.00793	1175	-1.10754	1176	0.0505	1176	0.23916	1176	0.78083	1206	0.14497
1175	0.00593	1125	0.00813	1174	-1.10744	1175	0.05094	1175	0.24893	1175	0.82675	1205	0.14081
1174	0.00656	1124	0.0079	1173	-1.10383	1174	0.0514	1174	0.25948	1174	0.8694	1204	0.13689
1173	0.00695	1123	0.00778	1172	-1.10644	1173	0.05183	1173	0.27101	1173	0.90924	1203	0.13314
1172	0.007	1122	0.00777	1171	-1.1025	1172	0.05246	1172	0.28289	1172	0.94271	1202	0.12964
1171	0.00748	1121	0.00781	1170	-1.1059	1171	0.05309	1171	0.29674	1171	0.9699	1201	0.12632
1170	0.00738	1120	0.0076	1169	-1.1036	1170	0.0537	1170	0.31197	1170	0.98896	1200	0.12334
1169	0.00797	1119	0.00742	1168	-1.10297	1169	0.05423	1169	0.32802	1169	0.99897	1199	0.12052
1168	0.00784	1118	0.00736	1167	-1.10459	1168	0.05512	1168	0.34693	1168	1	1198	0.11787
1167	0.00858	1117	0.00713	1166	-1.10229	1167	0.05618	1167	0.36746	1167	0.99153	1197	0.11538
1166	0.00817	1116	0.00694	1165	-1.10422	1166	0.057	1166	0.38975	1166	0.97504	1196	0.11307
1165	0.00828	1115	0.00651	1164	-1.10401	1165	0.05799	1165	0.41479	1165	0.94921	1195	0.11093
1164	0.00787	1114	0.00641	1163	-1.10019	1164	0.05933	1164	0.44214	1164	0.91794	1194	0.10898
1163	0.00882	1113	0.00617	1162	-1.10402	1163	0.06076	1163	0.47316	1163	0.8806	1193	0.10721
1162	0.0074	1112	0.00585	1161	-1.10337	1162	0.06211	1162	0.50711	1162	0.83885	1192	0.1056
1161	0.00751	1111	0.00543	1160	-1.10627	1161	0.06372	1161	0.54307	1161	0.79487	1191	0.10417
1160	0.00561	1110	0.00513	1159	-1.10391	1160	0.06557	1160	0.58282	1160	0.74941	1190	0.10304
1159	0.00538	1109	0.00482	1158	-1.10538	1159	0.0674	1159	0.62383	1159	0.70462	1189	0.1019
1158	0.00392	1108	0.00438	1157	-1.10274	1158	0.06955	1158	0.66839	1158	0.65922	1188	0.10085
1157	0.00388	1107	0.004	1156	-1.10253	1157	0.07159	1157	0.71397	1157	0.61559	1187	0.10007
1156	0.00285	1106	0.00362	1155	-1.10164	1156	0.07404	1156	0.75972	1156	0.57438	1186	0.09935
1155	0.00229	1105	0.00321	1154	-1.10591	1155	0.07682	1155	0.8069	1155	0.5335	1185	0.09871
1154	0.00268	1104	0.00286	1153	-1.10014	1154	0.0795	1154	0.85055	1154	0.49623	1184	0.09815
1153	0.0014	1103	0.00246	1152	-1.1077	1153	0.08213	1153	0.89055	1153	0.46267	1183	0.09771
1152	0.00188	1102	0.0021	1151	-1.10856	1152	0.0854	1152	0.92712	1152	0.43011	1182	0.09711
1151	0.00189	1101	0.00176	1150	-1.10439	1151	0.08894	1151	0.95717	1151	0.40078	1181	0.09669
1150	0.00214	1100	0.00151	1149	-1.10727	1150	0.0925	1150	0.98034	1150	0.37355	1180	0.09623
1149	0.00235	1099	0.00113	1148	-1.10896	1149	0.09623	1149	0.99454	1149	0.34801	1179	0.09579
1148	0.00221	1098	8.35094E-4	1147	-1.10785	1148	0.10055	1148	1	1148	0.32518	1178	0.09527
1147	0.0022	1097	6.75191E-4	1146	-1.10483	1147	0.10509	1147	0.9968	1147	0.30397	1177	0.09477
1146	0.00271	1096	3.80843E-4	1145	-1.10527	1146	0.10971	1146	0.98505	1146	0.28487	1176	0.09426
1145	0.00438	1095	1.41491E-4	1144	-1.10365	1145	0.11498	1145	0.96472	1145	0.26702	1175	0.09372
1144	0.00584	1094	-1.37929E-5	1143	-1.10528	1144	0.12057	1144	0.93735	1144	0.25104	1174	0.09317
1143	0.00779	1093	-1.41613E-4	1142	-1.10612	1143	0.12635	1143	0.9049	1143	0.23679	1173	0.09256
1142	0.00773	1092	-3.83989E-4	1141	-1.10525	1142	0.1329	1142	0.86652	1142	0.22259	1172	0.09187
1141	0.00802	1091	-4.92816E-4	1140	-1.10801	1141	0.13997	1141	0.82562	1141	0.21069	1171	0.09116
1140	0.00928	1090	-5.42294E-4	1139	-1.10291	1140	0.14742	1140	0.78385	1140	0.19959	1170	0.09043
1139	0.00997	1089	-6.73264E-4	1138	-1.10749	1139	0.15579	1139	0.73946	1139	0.18895	1169	0.08956
1138	0.00974	1088	-8.20946E-4	1137	-1.10541	1138	0.16459	1138	0.69603	1138	0.17949	1168	0.08869
1137	0.01039	1087	-7.59891E-4	1136	-1.10385	1137	0.17387	1137	0.65281	1137	0.17126	1167	0.08781
1136	0.01031	1086	-7.84869E-4	1135	-1.10368	1136	0.18401	1136	0.61081	1136	0.16303	1166	0.08697
1135	0.00978	1085	-8.80412E-4	1134	-1.10299	1135	0.19528	1135	0.57115	1135	0.15576	1165	0.08588
1134	0.00812	1084	-8.43097E-4	1133	-1.10193	1134	0.20702	1134	0.53254	1134	0.14898	1164	0.08486
1133	0.00945	1083	-7.4394E-4	1132	-1.09935	1133	0.2196	1133	0.49737	1133	0.14292	1163	0.08379
1132	0.00925	1082	-8.18899E-4	1131	-1.10046	1132	0.23329	1132	0.4637	1132	0.13682	1162	0.08273
1131	0.00917	1081	-7.62155E-4	1130	-1.10109	1131	0.24828	1131	0.43262	1131	0.13137	1161	0.08171
1130	0.00787	1080	-6.56311E-4	1129	-1.10048	1130	0.2641	1130	0.40396	1130	0.12639	1160	0.08081
1129	0.00703	1079	-6.56292E-4	1128	-1.10311	1129	0.28216	1129	0.37691	1129	0.12156	1159	0.07961
1128	0.00732	1078	-5.26834E-4	1127	-1.10066	1128	0.30178	1128	0.35286	1128	0.11714	1158	0.07862
1127	0.00791	1077	-3.62615E-4	1126	-1.10153	1127	0.32306	1127	0.33106	1127	0.11316	1157	0.07785
1126	0.00642	1076	-3.35275E-4	1125	-1.09948	1126	0.34781	1126	0.31001	1126	0.10847	1156	0.0768
1125	0.00802	1075	-1.77609E-4	1124	-1.10102	1125	0.37557	1125	0.29148	1125	0.10488	1155	0.07577
1124	0.00647	1074	1.86251E-5	1123	-1.0996	1124	0.40587	1124	0.27472	1124	0.10159	1154	0.0749
1123	0.00718	1073	1.12041E-4	1122	-1.10068	1123	0.44179	1123	0.25911	1123	0.09763	1153	0.07406
1122	0.00718	1072	3.46637E-4	1121	-1.10041	1122	0.48154	1122	0.24465	1122	0.09422	1152	0.07329
1121	0.00599	1071	5.89966E-4	1120	-1.10357	1121	0.52556	1121	0.23162	1121	0.09147	1151	0.07266
1120	0.00611	1070	7.45913E-4	1119	-1.10125	1120	0.57378	1120	0.21991	1120	0.0885	1150	0.07192
1119	0.0062	1069	0.00101	1118	-1.10301	1119	0.62613	1119	0.20889	1119	0.08555	1149	0.07114
1118	0.00639	1068	0.00137	1117	-1.10386	1118	0.68249	1118	0.19853	1118	0.08275	1148	0.07055
1117	0.00567	1067	0.0016	1116	-1.10381	1117	0.73885	1117	0.18937	1117	0.08044	1147	0.06995
1116	0.00382	1066	0.00191	1115	-1.10483	1116	0.79701	1116	0.18084	1116	0.07784	1146	0.0693
1115	0.00491	1065	0.00237	1114	-1.10423	1115	0.85106	1115	0.17283	1115	0.07538	1145	0.0686
1114	0.00625	1064	0.00275	1113	-1.10744	1114	0.89915	1114	0.16564	1114	0.07379	1144	0.06819
1113	0.00521	1063	0.0032	1112	-1.10869	1113	0.94108	1113	0.15857	1113	0.07151	1143	0.06723
1112	0.00452	1062	0.00369	1111	-1.1066	1112	0.97222	1112	0.15232	1112	0.06988	1142	0.06657
1111	0.00392	1061	0.00414	1110	-1.10747	1111	0.9921	1111	0.14642	1111	0.06817	1141	0.06625
1110	0.00393	1060	0.0046	1109	-1.11036	1110	1	1110	0.14072	1110	0.06657	1140	0.06566
1109	0.004	1059	0.00526	1108	-1.10869	1109	0.99549	1109	0.13541	1109	0.06528	1139	0.06499
1108	0.00353	1058	0.0058	1107	-1.10841	1108	0.97955	1108	0.1305	1108	0.06439	1138	0.06449
1107	0.00287	1057	0.00637	1106	-1.11105	1107	0.95441	1107	0.12615	1107	0.06312	1137	0.06401
1106	0.00284	1056	0.00709	1105	-1.11014	1106	0.9214	1106	0.12144	1106	0.06212	1136	0.06339
1105	0.00252	1055	0.00772	1104	-1.1119	1105	0.88152	1105	0.1174	1105	0.06153	1135	0.063
1104	0.00251	1054	0.00848	1103	-1.11221	1104	0.83782	1104	0.1137	1104	0.06117	1134	0.06239
1103	0.00175	1053	0.00929	1102	-1.10937	1103	0.79075	1103	0.10976	1103	0.06039	1133	0.06212
1102	0.00289	1052	0.01007	1101	-1.11219	1102	0.7431	1102	0.10622	1102	0.05999	1132	0.0616
1101	0.00244	1051	0.01105	1100	-1.10984	1101	0.69565	1101	0.10322	1101	0.06016	1131	0.06131
1100	0.00175	1050	0.01199	1099	-1.11296	1100	0.64748	1100	0.10028	1100	0.05987	1130	0.06079
1099	0.00126	1049	0.01298	1098	-1.11342	1099	0.60162	1099	0.0972	1099	0.05961	1129	0.06053
1098	0.00142	1048	0.0141	1097	-1.11405	1098	0.55745	1098	0.09454	1098	0.05976	1128	0.06041
1097	0.00199	1047	0.01531	1096	-1.11422	1097	0.51454	1097	0.09221	1097	0.05999	1127	0.05996
1096	0.00259	1046	0.01649	1095	-1.11323	1096	0.47509	1096	0.08991	1096	0.05994	1126	0.05942
1095	0.00246	1045	0.01783	1094	-1.11572	1095	0.43824	1095	0.08771	1095	0.06011	1125	0.05937
1094	0.00261	1044	0.0193	1093	-1.11552	1094	0.40453	1094	0.0859	1094	0.06029	1124	0.05907
1093	0.00214	1043	0.0208	1092	-1.11431	1093	0.3734	1093	0.08419	1093	0.06039	1123	0.05869
1092	0.00186	1042	0.02239	1091	-1.11422	1092	0.34426	1092	0.08265	1092	0.06078	1122	0.05858
1091	0.00248	1041	0.02422	1090	-1.1141	1091	0.31829	1091	0.0811	1091	0.06041	1121	0.05846
1090	0.00229	1040	0.02605	1089	-1.11526	1090	0.29435	1090	0.07996	1090	0.06028	1120	0.05823
1089	0.00189	1039	0.02802	1088	-1.1153	1089	0.27263	1089	0.07894	1089	0.06058	1119	0.0581
1088	0.00238	1038	0.03019	1087	-1.11441	1088	0.25338	1088	0.07808	1088	0.06031	1118	0.05824
1087	0.00349	1037	0.03247	1086	-1.11612	1087	0.2354	1087	0.07725	1087	0.05979	1117	0.05819
1086	0.00321	1036	0.03489	1085	-1.11578	1086	0.2193	1086	0.07666	1086	0.05928	1116	0.05838
1085	0.00273	1035	0.03735	1084	-1.11599	1085	0.20471	1085	0.07626	1085	0.05931	1115	0.05834
1084	0.00332	1034	0.04	1083	-1.11568	1084	0.19117	1084	0.07594	1084	0.05848	1114	0.05846
1083	0.00319	1033	0.04262	1082	-1.11603	1083	0.17929	1083	0.07544	1083	0.05738	1113	0.05822
1082	0.00329	1032	0.04537	1081	-1.11497	1082	0.16838	1082	0.07569	1082	0.0569	1112	0.0581
1081	0.00325	1031	0.04803	1080	-1.11139	1081	0.15836	1081	0.07573	1081	0.05625	1111	0.05767
1080	0.004	1030	0.05068	1079	-1.11611	1080	0.14926	1080	0.07578	1080	0.05504	1110	0.05696
1079	0.00341	1029	0.05331	1078	-1.11266	1079	0.14079	1079	0.0758	1079	0.05388	1109	0.05635
1078	0.00428	1028	0.05573	1077	-1.11295	1078	0.13328	1078	0.0762	1078	0.05298	1108	0.05545
1077	0.00363	1027	0.05812	1076	-1.11359	1077	0.12626	1077	0.07666	1077	0.05195	1107	0.05413
1076	0.00485	1026	0.06033	1075	-1.11227	1076	0.11963	1076	0.07682	1076	0.05071	1106	0.05282
1075	0.00468	1025	0.06244	1074	-1.11019	1075	0.11393	1075	0.07722	1075	0.04955	1105	0.05147
1074	0.00539	1024	0.06447	1073	-1.1081	1074	0.10855	1074	0.07785	1074	0.0482	1104	0.04994
1073	0.00559	1023	0.06641	1072	-1.10762	1073	0.10348	1073	0.07812	1073	0.04726	1103	0.0483
1072	0.00494	1022	0.06837	1071	-1.10779	1072	0.09888	1072	0.07849	1072	0.0461	1102	0.04685
1071	0.00572	1021	0.07035	1070	-1.10405	1071	0.09473	1071	0.07888	1071	0.04459	1101	0.04532
1070	0.00704	1020	0.07254	1069	-1.10495	1070	0.09088	1070	0.07924	1070	0.0434	1100	0.0437
1069	0.00586	1019	0.07492	1068	-1.10206	1069	0.08727	1069	0.0794	1069	0.04262	1099	0.04217
1068	0.00521	1018	0.0776	1067	-1.099	1068	0.08404	1068	0.07959	1068	0.04136	1098	0.04066
1067	0.00685	1017	0.08052	1066	-1.0974	1067	0.08105	1067	0.07956	1067	0.03995	1097	0.03921
1066	0.00663	1016	0.08414	1065	-1.09433	1066	0.07822	1066	0.07955	1066	0.03913	1096	0.03789
1065	0.00604	1015	0.08807	1064	-1.08954	1065	0.07562	1065	0.07948	1065	0.03845	1095	0.03663
1064	0.00747	1014	0.09272	1063	-1.08985	1064	0.07315	1064	0.07929	1064	0.03718	1094	0.03542
1063	0.00754	1013	0.09811	1062	-1.08355	1063	0.07075	1063	0.07877	1063	0.03614	1093	0.03442
1062	0.00755	1012	0.10428	1061	-1.08063	1062	0.06871	1062	0.07856	1062	0.03563	1092	0.03349
1061	0.00783	1011	0.11116	1060	-1.08041	1061	0.06656	1061	0.07815	1061	0.03487	1091	0.03244
1060	0.00865	1010	0.1191	1059	-1.07612	1060	0.06441	1060	0.07736	1060	0.03388	1090	0.03163
1059	0.00845	1009	0.12805	1058	-1.07178	1059	0.06251	1059	0.07666	1059	0.03324	1089	0.03114
1058	0.00841	1008	0.13846	1057	-1.07125	1058	0.06075	1058	0.07611	1058	0.03254	1088	0.03052
1057	0.00932	1007	0.14989	1056	-1.06624	1057	0.05893	1057	0.07531	1057	0.03191	1087	0.02992
1056	0.00929	1006	0.1631	1055	-1.06138	1056	0.05727	1056	0.0743	1056	0.03123	1086	0.02963
1055	0.00936	1005	0.17786	1054	-1.05556	1055	0.05569	1055	0.07359	1055	0.03069	1085	0.02955
1054	0.01019	1004	0.19428	1053	-1.05244	1054	0.0542	1054	0.07291	1054	0.03007	1084	0.02926
1053	0.0098	1003	0.21331	1052	-1.04373	1053	0.05277	1053	0.07204	1053	0.02974	1083	0.02909
1052	0.00941	1002	0.23466	1051	-1.03809	1052	0.0515	1052	0.07088	1052	0.02909	1082	0.02921
1051	0.01051	1001	0.25814	1050	-1.03497	1051	0.05033	1051	0.07019	1051	0.02835	1081	0.02934
1050	0.01012	1000	0.28622	1049	-1.02552	1050	0.04918	1050	0.0695	1050	0.02805	1080	0.02952
1049	0.01187	999	0.31649	1048	-1.01968	1049	0.04833	1049	0.06851	1049	0.02784	1079	0.02981
1048	0.01048	998	0.35012	1047	-1.01407	1048	0.04726	1048	0.0676	1048	0.02718	1078	0.03018
1047	0.01094	997	0.38805	1046	-1.00351	1047	0.04632	1047	0.06706	1047	0.02654	1077	0.03087
1046	0.01241	996	0.42884	1045	-0.99626	1046	0.04564	1046	0.06638	1046	0.02655	1076	0.03137
1045	0.01202	995	0.47455	1044	-0.98542	1045	0.04494	1045	0.06569	1045	0.02614	1075	0.03217
1044	0.01344	994	0.52344	1043	-0.97888	1044	0.04417	1044	0.06491	1044	0.02542	1074	0.03298
1043	0.01264	993	0.57449	1042	-0.96684	1043	0.04359	1043	0.0645	1043	0.02515	1073	0.03415
1042	0.01279	992	0.62804	1041	-0.95822	1042	0.04317	1042	0.0641	1042	0.02504	1072	0.03529
1041	0.01361	991	0.67986	1040	-0.94605	1041	0.04265	1041	0.06364	1041	0.02463	1071	0.03652
1040	0.01254	990	0.73223	1039	-0.93267	1040	0.04219	1040	0.06307	1040	0.0242	1070	0.03802
1039	0.01446	989	0.78187	1038	-0.91655	1039	0.04185	1039	0.06281	1039	0.02394	1069	0.0397
1038	0.01351	988	0.82758	1037	-0.90579	1038	0.04162	1038	0.0627	1038	0.02369	1068	0.04131
1037	0.01349	987	0.8701	1036	-0.88889	1037	0.04136	1037	0.06226	1037	0.02343	1067	0.04301
1036	0.01476	986	0.90619	1035	-0.87561	1036	0.04127	1036	0.06173	1036	0.0231	1066	0.04501
1035	0.01491	985	0.93652	1034	-0.85597	1035	0.04118	1035	0.06142	1035	0.02282	1065	0.0469
1034	0.01564	984	0.96167	1033	-0.84021	1034	0.04118	1034	0.06106	1034	0.02273	1064	0.04873
1033	0.01492	983	0.98027	1032	-0.82049	1033	0.04131	1033	0.06019	1033	0.02276	1063	0.05057
1032	0.01583	982	0.99324	1031	-0.79786	1032	0.04135	1032	0.05926	1032	0.02232	1062	0.05238
1031	0.01549	981	1	1030	-0.77605	1031	0.04144	1031	0.05859	1031	0.02206	1061	0.05412
1030	0.01577	980	0.99952	1029	-0.75301	1030	0.04163	1030	0.05754	1030	0.02234	1060	0.05566
1029	0.01621	979	0.99143	1028	-0.73312	1029	0.04176	1029	0.05607	1029	0.02241	1059	0.05713
1028	0.01672	978	0.97633	1027	-0.70223	1028	0.04165	1028	0.05489	1028	0.02216	1058	0.05855
1027	0.01695	977	0.95277	1026	-0.67645	1027	0.0416	1027	0.05356	1027	0.02213	1057	0.05989
1026	0.01681	976	0.92195	1025	-0.64862	1026	0.04159	1026	0.05212	1026	0.02253	1056	0.06095
1025	0.01765	975	0.88483	1024	-0.61716	1025	0.04128	1025	0.05068	1025	0.02273	1055	0.06196
1024	0.01743	974	0.84007	1023	-0.58976	1024	0.04088	1024	0.04938	1024	0.02266	1054	0.06307
1023	0.01812	973	0.79208	1022	-0.5558	1023	0.04045	1023	0.04803	1023	0.02317	1053	0.06399
1022	0.01876	972	0.74196	1021	-0.52347	1022	0.03984	1022	0.04674	1022	0.02377	1052	0.06469
1021	0.01951	971	0.68891	1020	-0.49277	1021	0.03914	1021	0.04547	1021	0.02414	1051	0.06529
1020	0.02018	970	0.63711	1019	-0.45795	1020	0.0384	1020	0.04416	1020	0.02475	1050	0.06595
1019	0.02112	969	0.58622	1018	-0.41868	1019	0.03743	1019	0.04337	1019	0.02543	1049	0.06653
1018	0.02124	968	0.53708	1017	-0.38873	1018	0.03649	1018	0.04235	1018	0.02636	1048	0.06693
1017	0.02179	967	0.4913	1016	-0.35425	1017	0.03563	1017	0.04135	1017	0.02703	1047	0.06723
1016	0.02269	966	0.44868	1015	-0.32385	1016	0.03449	1016	0.04039	1016	0.02785	1046	0.06758
1015	0.02347	965	0.41004	1014	-0.29118	1015	0.03333	1015	0.0398	1015	0.02881	1045	0.06775
1014	0.02493	964	0.37431	1013	-0.26165	1014	0.03244	1014	0.03915	1014	0.03048	1044	0.06779
1013	0.02534	963	0.34193	1012	-0.23173	1013	0.03138	1013	0.03838	1013	0.03193	1043	0.0677
1012	0.02685	962	0.31299	1011	-0.20919	1012	0.03024	1012	0.03816	1012	0.03298	1042	0.06763
1011	0.0275	961	0.28647	1010	-0.18527	1011	0.02923	1011	0.03786	1011	0.03477	1041	0.06749
1010	0.02919	960	0.26329	1009	-0.16359	1010	0.02841	1010	0.0376	1010	0.03689	1040	0.06712
1009	0.03032	959	0.2428	1008	-0.14671	1009	0.02741	1009	0.03742	1009	0.03861	1039	0.06667
1008	0.03177	958	0.22367	1007	-0.13014	1008	0.02648	1008	0.03752	1008	0.04039	1038	0.06632
1007	0.03259	957	0.20713	1006	-0.12411	1007	0.02573	1007	0.03753	1007	0.04281	1037	0.06584
1006	0.03496	956	0.19192	1005	-0.1136	1006	0.02484	1006	0.03761	1006	0.04526	1036	0.06524
1005	0.0356	955	0.17799	1004	-0.11494	1005	0.0241	1005	0.03787	1005	0.04734	1035	0.06467
1004	0.03761	954	0.16581	1003	-0.11514	1004	0.02344	1004	0.03835	1004	0.04971	1034	0.06415
1003	0.0385	953	0.15451	1002	-0.12278	1003	0.02271	1003	0.03872	1003	0.05235	1033	0.06364
1002	0.04092	952	0.1442	1001	-0.132	1002	0.0221	1002	0.03939	1002	0.05487	1032	0.06294
1001	0.04231	951	0.13471	1000	-0.14143	1001	0.0217	1001	0.04001	1001	0.05727	1031	0.06233
1000	0.04556	950	0.12593	999	-0.15941	1000	0.02111	1000	0.04099	1000	0.05983	1030	0.06182
999	0.04814	949	0.11783	998	-0.18013	999	0.0205	999	0.04203	999	0.06198	1029	0.06123
998	0.05111	948	0.11066	997	-0.20259	998	0.02012	998	0.04296	998	0.06447	1028	0.06056
997	0.05412	947	0.10385	996	-0.23375	997	0.01975	997	0.04399	997	0.0666	1027	0.05987
996	0.05722	946	0.09802	995	-0.26043	996	0.01928	996	0.04552	996	0.0682	1026	0.0593
995	0.06029	945	0.09244	994	-0.29109	995	0.01893	995	0.047	995	0.07001	1025	0.05862
994	0.06392	944	0.08765	993	-0.32544	994	0.01865	994	0.04836	994	0.07194	1024	0.05779
993	0.06851	943	0.0831	992	-0.3611	993	0.01833	993	0.05014	993	0.07343	1023	0.05697
992	0.07336	942	0.07906	991	-0.3921	992	0.01795	992	0.05211	992	0.07428	1022	0.05631
991	0.0785	941	0.07552	990	-0.42356	991	0.0178	991	0.05394	991	0.0754	1021	0.05554
990	0.08325	940	0.0724	989	-0.4623	990	0.01757	990	0.05575	990	0.07659	1020	0.05456
989	0.089	939	0.06957	988	-0.49976	989	0.01742	989	0.0579	989	0.07684	1019	0.05376
988	0.09603	938	0.0672	987	-0.5379	988	0.0173	988	0.06007	988	0.07703	1018	0.05299
987	0.10261	937	0.06507	986	-0.572	987	0.01708	987	0.06222	987	0.07744	1017	0.05218
986	0.11135	936	0.06325	985	-0.6018	986	0.01707	986	0.06421	986	0.07729	1016	0.05127
985	0.11918	935	0.06178	984	-0.63289	985	0.01716	985	0.06648	985	0.07675	1015	0.05054
984	0.12933	934	0.06064	983	-0.66179	984	0.01701	984	0.06832	984	0.07627	1014	0.04992
983	0.14095	933	0.05977	982	-0.69057	983	0.01704	983	0.07032	983	0.07563	1013	0.04922
982	0.1522	932	0.05907	981	-0.7202	982	0.01717	982	0.07232	982	0.07473	1012	0.0485
981	0.16695	931	0.0587	980	-0.74214	981	0.01735	981	0.074	981	0.07348	1011	0.04796
980	0.18109	930	0.05861	979	-0.77107	980	0.01741	980	0.07567	980	0.07226	1010	0.04754
979	0.19794	929	0.05878	978	-0.79277	979	0.01765	979	0.0773	979	0.07094	1009	0.04703
978	0.21711	928	0.05913	977	-0.81213	978	0.01798	978	0.07871	978	0.06973	1008	0.04653
977	0.23799	927	0.0598	976	-0.83653	977	0.01814	977	0.07994	977	0.06851	1007	0.04621
976	0.26144	926	0.06069	975	-0.85565	976	0.01859	976	0.0814	976	0.06675	1006	0.04595
975	0.28922	925	0.0619	974	-0.8731	975	0.01894	975	0.08237	975	0.06568	1005	0.04565
974	0.32058	924	0.06344	973	-0.88746	974	0.01938	974	0.08314	974	0.06457	1004	0.04529
973	0.35405	923	0.06516	972	-0.90218	973	0.01997	973	0.08394	973	0.06302	1003	0.04508
972	0.39179	922	0.06718	971	-0.91702	972	0.02058	972	0.08479	972	0.06181	1002	0.04499
971	0.43593	921	0.06945	970	-0.93027	971	0.02106	971	0.08511	971	0.06097	1001	0.04472
970	0.48136	920	0.07163	969	-0.93787	970	0.02186	970	0.08516	970	0.06006	1000	0.04438
969	0.5338	919	0.07394	968	-0.95382	969	0.02286	969	0.08552	969	0.05883	999	0.04416
968	0.59035	918	0.07598	967	-0.96291	968	0.02382	968	0.08565	968	0.05815	998	0.04397
967	0.64897	917	0.0776	966	-0.96758	967	0.02475	967	0.08535	967	0.0573	997	0.04361
966	0.70969	916	0.07867	965	-0.98064	966	0.02606	966	0.08532	966	0.05644	996	0.04317
965	0.77187	915	0.0793	964	-0.99112	965	0.02736	965	0.08518	965	0.05557	995	0.04281
964	0.83097	914	0.07923	963	-1.0006	964	0.02871	964	0.0849	964	0.05476	994	0.04251
963	0.8855	913	0.07868	962	-1.00653	963	0.03028	963	0.08451	963	0.05413	993	0.04202
962	0.93148	912	0.07792	961	-1.01497	962	0.03195	962	0.08425	962	0.05352	992	0.04144
961	0.96706	911	0.07679	960	-1.01791	961	0.03371	961	0.08371	961	0.05253	991	0.04105
960	0.99115	910	0.07549	959	-1.0234	960	0.03558	960	0.0833	960	0.0517	990	0.0406
959	1	909	0.07419	958	-1.02907	959	0.0375	959	0.08279	959	0.051	989	0.04012
958	0.99619	908	0.07257	957	-1.03677	958	0.03944	958	0.08199	958	0.0503	988	0.03953
957	0.97884	907	0.07063	956	-1.04095	957	0.04141	957	0.08142	957	0.04907	987	0.03907
956	0.94887	906	0.06835	955	-1.04186	956	0.04352	956	0.08069	956	0.0479	986	0.03862
955	0.9087	905	0.06559	954	-1.05019	955	0.0454	955	0.07958	955	0.04721	985	0.03812
954	0.86164	904	0.06248	953	-1.05205	954	0.04732	954	0.07857	954	0.04636	984	0.03756
953	0.80969	903	0.05904	952	-1.055	953	0.0494	953	0.07761	953	0.04515	983	0.03717
952	0.75212	902	0.05548	951	-1.05546	952	0.0512	952	0.07662	952	0.04422	982	0.03671
951	0.69548	901	0.05203	950	-1.06036	951	0.05284	951	0.07515	951	0.0437	981	0.03609
950	0.63834	900	0.04859	949	-1.05848	950	0.05464	950	0.0739	950	0.04267	980	0.03554
949	0.58397	899	0.04541	948	-1.06394	949	0.05623	949	0.07275	949	0.04197	979	0.03501
948	0.53295	898	0.0424	947	-1.06465	948	0.0577	948	0.07132	948	0.04113	978	0.03447
947	0.48521	897	0.03968	946	-1.06375	947	0.05899	947	0.07004	947	0.04053	977	0.03382
946	0.44101	896	0.0372	945	-1.06463	946	0.06013	946	0.06869	946	0.03981	976	0.03301
945	0.40049	895	0.03489	944	-1.06735	945	0.0612	945	0.06746	945	0.03901	975	0.03233
944	0.36503	894	0.03293	943	-1.07175	944	0.06208	944	0.06604	944	0.03845	974	0.03163
943	0.33269	893	0.03112	942	-1.06881	943	0.0626	943	0.06462	943	0.03779	973	0.03073
942	0.3045	892	0.02939	941	-1.07017	942	0.06302	942	0.06333	942	0.0373	972	0.02983
941	0.27909	891	0.02796	940	-1.0738	941	0.06339	941	0.06216	941	0.03649	971	0.0291
940	0.25684	890	0.02661	939	-1.07325	940	0.06353	940	0.06087	940	0.03582	970	0.02832
939	0.23638	889	0.02529	938	-1.06941	939	0.0633	939	0.0595	939	0.03575	969	0.02752
938	0.21826	888	0.02427	937	-1.07288	938	0.06299	938	0.05823	938	0.03526	968	0.02679
937	0.20334	887	0.02333	936	-1.07165	937	0.06276	937	0.0571	937	0.03452	967	0.02605
936	0.18978	886	0.02242	935	-1.07816	936	0.06227	936	0.05604	936	0.03417	966	0.02554
935	0.17688	885	0.02174	934	-1.07481	935	0.06146	935	0.05468	935	0.03415	965	0.02495
934	0.16618	884	0.02115	933	-1.07304	934	0.06077	934	0.05344	934	0.03366	964	0.02442
933	0.15629	883	0.02071	932	-1.07407	933	0.06004	933	0.05257	933	0.03313	963	0.02414
932	0.14775	882	0.02022	931	-1.07966	932	0.05919	932	0.05144	932	0.03308	962	0.02392
931	0.1401	881	0.01994	930	-1.07824	931	0.0583	931	0.05025	931	0.03307	961	0.02355
930	0.13336	880	0.01974	929	-1.07341	930	0.0573	930	0.0492	930	0.03264	960	0.02327
929	0.12752	879	0.01964	928	-1.08418	929	0.05639	929	0.04833	929	0.03256	959	0.02314
928	0.12251	878	0.01962	927	-1.08603	928	0.05546	928	0.04731	928	0.03267	958	0.02289
927	0.11781	877	0.01969	926	-1.07896	927	0.0545	927	0.0462	927	0.03293	957	0.02248
926	0.11322	876	0.0199	925	-1.08281	926	0.05345	926	0.04541	926	0.03319	956	0.02194
925	0.10934	875	0.02028	924	-1.08729	925	0.05265	925	0.04463	925	0.03345	955	0.02146
924	0.10603	874	0.02078	923	-1.087	924	0.05195	924	0.04362	924	0.03397	954	0.02088
923	0.1028	873	0.02137	922	-1.08572	923	0.05097	923	0.04284	923	0.03489	953	0.02013
922	0.09942	872	0.0221	921	-1.08342	922	0.05016	922	0.04214	922	0.03563	952	0.01929
921	0.09626	871	0.023	920	-1.09266	921	0.04956	921	0.04137	921	0.03607	951	0.01847
920	0.09342	870	0.02411	919	-1.08784	920	0.04892	920	0.04063	920	0.03685	950	0.01764
919	0.09098	869	0.02532	918	-1.08414	919	0.04816	919	0.03985	919	0.03786	949	0.01669
918	0.08769	868	0.02671	917	-1.08941	918	0.04743	918	0.03921	918	0.03807	948	0.01571
917	0.08428	867	0.02832	916	-1.08301	917	0.04681	917	0.03861	917	0.03796	947	0.01487
916	0.08107	866	0.03012	915	-1.08611	916	0.04607	916	0.03785	916	0.03827	946	0.01415
915	0.07912	865	0.03199	914	-1.09303	915	0.0453	915	0.03716	915	0.0381	945	0.01328
914	0.07628	864	0.0341	913	-1.09566	914	0.04437	914	0.03651	914	0.03713	944	0.01247
913	0.07413	863	0.03654	912	-1.08679	913	0.04347	913	0.03602	913	0.03605	943	0.01182
912	0.07145	862	0.03883	911	-1.09461	912	0.04269	912	0.03521	912	0.03524	942	0.01123
911	0.0689	861	0.04135	910	-1.08594	911	0.0417	911	0.0344	911	0.03371	941	0.01054
910	0.06657	860	0.04395	909	-1.09612	910	0.04064	910	0.03389	910	0.03199	940	0.00992
909	0.06488	859	0.04663	908	-1.09163	909	0.03974	909	0.03331	909	0.03033	939	0.00955
908	0.06222	858	0.0494	907	-1.08912	908	0.03891	908	0.03249	908	0.02862	938	0.00905
907	0.06073	857	0.05212	906	-1.08095	907	0.03783	907	0.03179	907	0.027	937	0.00856
906	0.05896	856	0.05474	905	-1.08707	906	0.03682	906	0.03134	906	0.02537	936	0.00809
905	0.05739	855	0.0574	904	-1.08963	905	0.03596	905	0.03076	905	0.02365	935	0.00776
904	0.05625	854	0.0598	903	-1.08739	904	0.03507	904	0.03002	904	0.0224	934	0.00743
903	0.05445	853	0.06223	902	-1.0735	903	0.03401	903	0.0295	903	0.0214	933	0.00702
902	0.05344	852	0.06451	901	-1.07825	902	0.03304	902	0.02909	902	0.02018	932	0.0066
901	0.05216	851	0.06636	900	-1.07821	901	0.03213	901	0.02848	901	0.01886	931	0.00634
900	0.05108	850	0.06809	899	-1.12444	900	0.03126	900	0.02789	900	0.0183	930	0.00605
899	0.05032	849	0.06949	898	-1.11699	899	0.03031	899	0.02748	899	0.01774	929	0.00569
898	0.04934	848	0.07058	897	-1.11326	898	0.02933	898	0.02709	898	0.01667	928	0.00538
897	0.04841	847	0.07139	896	-1.08839	897	0.02841	897	0.02659	897	0.01604	927	0.00523
896	0.04754	846	0.07198	895	-1.10102	896	0.02759	896	0.02623	896	0.01576	926	0.00503
895	0.04649	845	0.07223	894	-1.08118	895	0.02665	895	0.02584	895	0.01528	925	0.00479
894	0.0458	844	0.07217	893	-1.09954	894	0.02563	894	0.02555	894	0.01461	924	0.00467
893	0.04524	843	0.0719	892	-1.06107	893	0.02476	893	0.02526	893	0.01417	923	0.0047
892	0.04441	842	0.07141	891	-1.06731	892	0.02397	892	0.02498	892	0.01376	922	0.00475
891	0.04349	841	0.07068	890	-1.07362	891	0.02299	891	0.02473	891	0.01344	921	0.00474
890	0.04306	840	0.06983	889	-1.07404	890	0.02196	890	0.02451	890	0.01311	920	0.00484
889	0.04172	839	0.06881	888	-1.06511	889	0.02119	889	0.02434	889	0.01251	919	0.00501
888	0.04101	838	0.06773	887	-1.06481	888	0.02043	888	0.02403	888	0.01206	918	0.00511
887	0.04008	837	0.06656	886	-1.07313	887	0.01951	887	0.02401	887	0.01217	917	0.00502
886	0.03934	836	0.06535	885	-1.04062	886	0.01865	886	0.02404	886	0.01173	916	0.00502
885	0.03832	835	0.06411	884	-1.06511	885	0.01786	885	0.02368	885	0.011	915	0.00494
884	0.03778	834	0.06287	883	-1.04663	884	0.01714	884	0.02341	884	0.01098	914	0.00477
883	0.03658	833	0.06163	882	-1.04667	883	0.01641	883	0.02346	883	0.01104	913	0.00443
882	0.03565	832	0.06031	881	-1.04609	882	0.01567	882	0.02333	882	0.01032	912	0.00415
881	0.03469	831	0.05926	880	-1.04323	881	0.01496	881	0.02297	881	0.00998	911	0.00388
880	0.03403	830	0.05794	879	-1.0387	880	0.01443	880	0.02267	880	0.01003	910	0.00357
879	0.03304	829	0.05666	878	-1.05029	879	0.01385	879	0.02265	879	0.00992	909	0.00313
878	0.03239	828	0.05554	877	-1.04065	878	0.01314	878	0.02232	878	0.00938	908	0.00282
877	0.03166	827	0.05447	876	-1.05577	877	0.01259	877	0.02209	877	0.0092	907	0.00266
876	0.03032	826	0.05317	875	-1.03865	876	0.01217	876	0.02174	876	0.00909	906	0.00239
875	0.02965	825	0.05207	874	-1.04768	875	0.01163	875	0.02155	875	0.00887	905	0.00208
874	0.02891	824	0.05097	873	-1.04493	874	0.01112	874	0.0213	874	0.00873	904	0.00193
873	0.02846	823	0.04973	872	-1.04027	873	0.01066	873	0.02093	873	0.00838	903	0.00185
872	0.02796	822	0.04859	871	-1.03684	872	0.01036	872	0.02058	872	0.00825	902	0.00174
871	0.0271	821	0.04748	870	-1.03574	871	0.00996	871	0.02038	871	0.00832	901	0.00158
870	0.02675	820	0.04624	869	-1.03696	870	0.00957	870	0.02012	870	0.0081	900	0.0016
869	0.02648	819	0.04502	868	-1.0464	869	0.00929	869	0.01985	869	0.00764	899	0.00166
868	0.02624	818	0.04385	867	-1.0361	868	0.00912	868	0.01931	868	0.0076	898	0.00168
867	0.02593	817	0.04261	866	-1.03083	867	0.00893	867	0.01931	867	0.00777	897	0.00172
866	0.02577	816	0.04143	865	-1.03945	866	0.00871	866	0.01901	866	0.00726	896	0.00181
865	0.02604	815	0.04024	864	-1.03228	865	0.00854	865	0.01862	865	0.00705	895	0.00202
864	0.02594	814	0.03902	863	-1.03691	864	0.00856	864	0.01842	864	0.00721	894	0.00226
863	0.02606	813	0.03778	862	-1.03538	863	0.00849	863	0.01825	863	0.00716	893	0.00235
862	0.02652	812	0.03669	861	-1.04334	862	0.00836	862	0.01803	862	0.00655	892	0.00253
861	0.02655	811	0.03547	860	-1.04478	861	0.00833	861	0.01764	861	0.00644	891	0.00291
860	0.02703	810	0.03434	859	-1.03443	860	0.0084	860	0.01751	860	0.00658	890	0.00324
859	0.02744	809	0.03336	858	-1.05047	859	0.00826	859	0.01738	859	0.00629	889	0.00339
858	0.0282	808	0.03221	857	-1.04747	858	0.00814	858	0.0171	858	0.00588	888	0.00369
857	0.02876	807	0.03116	856	-1.04838	857	0.0081	857	0.01688	857	0.00577	887	0.00414
856	0.02934	806	0.03054	855	-1.05424	856	0.0081	856	0.01682	856	0.00565	886	0.00449
855	0.02996	805	0.02927	854	-1.06318	855	0.00801	855	0.01664	855	0.0055	885	0.00478
854	0.03056	804	0.02821	853	-1.0608	854	0.0079	854	0.01643	854	0.00523	884	0.0052
853	0.03088	803	0.02731	852	-1.05907	853	0.00781	853	0.01633	853	0.00491	883	0.00568
852	0.03174	802	0.02634	851	-1.05822	852	0.00778	852	0.01614	852	0.00485	882	0.006
851	0.0328	801	0.02539	850	-1.06119	851	0.00775	851	0.01606	851	0.00484	881	0.00636
850	0.03387	800	0.02454	849	-1.07062	850	0.0076	850	0.0159	850	0.00441	880	0.00674
849	0.03549	799	0.0233	848	-1.06006	849	0.00749	849	0.01567	849	0.00407	879	0.00718
848	0.03653	798	0.02243	847	-1.06178	848	0.00752	848	0.01554	848	0.00422	878	0.00753
847	0.03798	797	0.02161	846	-1.06844	847	0.00749	847	0.01555	847	0.00423	877	0.00775
846	0.04	796	0.02076	845	-1.07022	846	0.00732	846	0.01535	846	0.00367	876	0.00796
845	0.04171	795	0.01998	844	-1.07075	845	0.00727	845	0.01509	845	0.00342	875	0.00828
844	0.04438	794	0.01923	843	-1.07221	844	0.00735	844	0.01513	844	0.00368	874	0.00855
843	0.0465	793	0.01848	842	-1.07569	843	0.00733	843	0.0151	843	0.00343	873	0.00853
842	0.04895	792	0.0177	841	-1.07544	842	0.00721	842	0.01482	842	0.0031	872	0.00867
841	0.05198	791	0.01708	840	-1.07629	841	0.00726	841	0.01468	841	0.00308	871	0.00888
840	0.0544	790	0.01651	839	-1.07927	840	0.00736	840	0.01465	840	0.00313	870	0.00891
839	0.05756	789	0.01593	838	-1.07907	839	0.00741	839	0.01457	839	0.00301	869	0.00891
838	0.06047	788	0.01535	837	-1.0787	838	0.00734	838	0.01439	838	0.00284	868	0.00905
837	0.06343	787	0.01485	836	-1.08228	837	0.00737	837	0.01438	837	0.0028	867	0.00922
836	0.06644	786	0.01429	835	-1.08028	836	0.00748	836	0.01434	836	0.00278	866	0.00931
835	0.06903	785	0.01395	834	-1.07914	835	0.00765	835	0.01405	835	0.0029	865	0.00942
834	0.07158	784	0.01355	833	-1.08622	834	0.00767	834	0.01403	834	0.00278	864	0.00964
833	0.07435	783	0.01324	832	-1.0893	833	0.00766	833	0.014	833	0.00255	863	0.00989
832	0.07659	782	0.01283	831	-1.08668	832	0.0079	832	0.01382	832	0.00274	862	0.01001
831	0.07825	781	0.01245	830	-1.08725	831	0.00809	831	0.01388	831	0.00289	861	0.01003
830	0.07987	780	0.01213	829	-1.0891	830	0.00808	830	0.01377	830	0.00261	860	0.00999
829	0.08076	779	0.01178	828	-1.0879	829	0.00818	829	0.01367	829	0.00252	859	0.00988
828	0.08143	778	0.01156	827	-1.09032	828	0.00842	828	0.01357	828	0.0029	858	0.00948
827	0.08199	777	0.0112	826	-1.09462	827	0.00862	827	0.01344	827	0.00302	857	0.00883
826	0.08215	776	0.01078	825	-1.094	826	0.00869	826	0.01342	826	0.00268	856	0.00822
825	0.08198	775	0.01061	824	-1.09468	825	0.00878	825	0.01328	825	0.00289	855	0.00775
824	0.08095	774	0.01025	823	-1.09683	824	0.00902	824	0.01322	824	0.00326	854	0.00709
823	0.0806	773	0.00988	822	-1.09763	823	0.00927	823	0.01318	823	0.00308	853	0.00648
822	0.0797	772	0.00948	821	-1.09666	822	0.00944	822	0.01303	822	0.00309	852	0.00603
821	0.07886	771	0.00914	820	-1.09977	821	0.00953	821	0.01294	821	0.00327	851	0.00573
820	0.07736	770	0.00882	819	-1.09668	820	0.00971	820	0.01287	820	0.00334	850	0.00525
819	0.07593	769	0.00835	818	-1.09907	819	0.01001	819	0.01274	819	0.00348	849	0.00478
818	0.07469	768	0.00799	817	-1.09871	818	0.0102	818	0.0127	818	0.00357	848	0.00445
817	0.07341	767	0.0076	816	-1.10232	817	0.01029	817	0.01259	817	0.0036	847	0.00408
816	0.07218	766	0.00729	815	-1.10035	816	0.01059	816	0.01249	816	0.00382	846	0.00361
815	0.07065	765	0.0069	814	-1.10132	815	0.01094	815	0.01233	815	0.00406	845	0.00307
814	0.0693	764	0.00653	813	-1.10227	814	0.01104	814	0.01226	814	0.00396	844	0.00261
813	0.06809	763	0.00619	812	-1.10287	813	0.01125	813	0.01215	813	0.00393	843	0.00216
812	0.06687	762	0.00592	811	-1.10326	812	0.01158	812	0.012	812	0.00443	842	0.00166
811	0.06582	761	0.00561	810	-1.1027	811	0.01183	811	0.01196	811	0.00442	841	0.00109
810	0.06449	760	0.00527	809	-1.10482	810	0.01207	810	0.01188	810	0.00427	840	6.13406E-4
809	0.06358	759	0.005	808	-1.10517	809	0.01236	809	0.01182	809	0.00447	839	1.972E-4
808	0.06248	758	0.00479	807	-1.10651	808	0.01267	808	0.01164	808	0.00487	838	-2.59261E-4
807	0.0613	757	0.00449	806	-1.10587	807	0.01302	807	0.01157	807	0.00477	837	-8.06951E-4
806	0.06016	756	0.00424	805	-1.10541	806	0.01327	806	0.01146	806	0.00458	836	-0.00119
805	0.05892	755	0.00406	804	-1.1059	805	0.01355	805	0.01139	805	0.00484	835	-0.0015
804	0.05797	754	0.00383	803	-1.10645	804	0.0139	804	0.01123	804	0.00512	834	-0.00185
803	0.05659	753	0.00356	802	-1.10766	803	0.01427	803	0.01116	803	0.00496	833	-0.00226
802	0.05532	752	0.00336	801	-1.10631	802	0.01456	802	0.01111	802	0.00503	832	-0.00246
801	0.05414	751	0.00315	800	-1.10771	801	0.01474	801	0.01094	801	0.00508	831	-0.0027
800	0.05268	750	0.00293	799	-1.11038	800	0.01513	800	0.01092	800	0.00513	830	-0.00289
799	0.04553	749	0.00279	798	-1.11001	799	0.01533	799	0.0101	799	0.00453	829	-0.00313
798	0.0447	748	0.00257	797	-1.1091	798	0.0157	798	0.01019	798	0.00454	828	-0.00327
797	0.04301	747	0.00232	796	-1.10924	797	0.01593	797	0.00988	797	0.00456	827	-0.00336
796	0.04197	746	0.00213	795	-1.10997	796	0.01615	796	0.00961	796	0.0045	826	-0.00341
795	0.04109	745	0.00192	794	-1.11029	795	0.01653	795	0.00968	795	0.00387	825	-0.00351
794	0.03956	744	0.00171	793	-1.11004	794	0.01701	794	0.00954	794	0.00391	824	-0.00355
793	0.03811	743	0.00166	792	-1.11177	793	0.01728	793	0.00941	793	0.00419	823	-0.00352
792	0.03714	742	0.00143	791	-1.11231	792	0.01758	792	0.00942	792	0.00383	822	-0.00352
791	0.03651	741	0.00128	790	-1.1133	791	0.018	791	0.00957	791	0.00356	821	-0.00354
790	0.0346	740	0.00117	789	-1.11266	790	0.01846	790	0.00928	790	0.00356	820	-0.00351
789	0.03369	739	0.00101	788	-1.11341	789	0.01881	789	0.00954	789	0.00354	819	-0.00334
788	0.03218	738	8.49016E-4	787	-1.11426	788	0.01944	788	0.00924	788	0.00307	818	-0.0033
787	0.03024	737	7.49367E-4	786	-1.11253	787	0.01991	787	0.00934	787	0.0034	817	-0.0033
786	0.02996	736	7.21808E-4	785	-1.11531	786	0.02048	786	0.00949	786	0.00336	816	-0.00315
785	0.02873	735	5.44811E-4	784	-1.11514	785	0.02097	785	0.00942	785	0.0034	815	-0.00293
784	0.0265	734	5.14713E-4	783	-1.11526	784	0.02168	784	0.00971	784	0.00328	814	-0.00291
783	0.02566	733	5.60785E-4	782	-1.11572	783	0.02232	783	0.00984	783	0.00351	813	-0.00285
782	0.02497	732	3.85739E-4	781	-1.11427	782	0.02295	782	0.01007	782	0.00348	812	-0.00264
781	0.02423	731	4.19385E-4	780	-1.11563	781	0.02375	781	0.01013	781	0.00375	811	-0.00253
780	0.02335	730	4.91048E-4	779	-1.1131	780	0.02469	780	0.01048	780	0.00415	810	-0.00245
779	0.02157	729	4.08524E-4	778	-1.11541	779	0.02546	779	0.01079	779	0.00421	809	-0.00238
778	0.02116	728	4.77308E-4	777	-1.11485	778	0.02644	778	0.01094	778	0.00443	808	-0.00227
777	0.01992	727	5.13533E-4	776	-1.11546	777	0.02739	777	0.01108	777	0.005	807	-0.00211
776	0.01872	726	5.17081E-4	775	-1.11475	776	0.02845	776	0.01144	776	0.00496	806	-0.00211
775	0.01941	725	4.75372E-4	774	-1.11412	775	0.02966	775	0.0113	775	0.00514	805	-0.00217
774	0.01745	724	6.67214E-4	773	-1.11289	774	0.03066	774	0.01153	774	0.00568	804	-0.00208
773	0.01764	723	7.1467E-4	772	-1.11223	773	0.03215	773	0.01139	773	0.00603	803	-0.00202
772	0.01709	722	8.75632E-4	771	-1.11378	772	0.03338	772	0.01106	772	0.00607	802	-0.00209
771	0.01614	721	0.00101	770	-1.1131	771	0.03485	771	0.01073	771	0.00607	801	-0.00218
770	0.01521	720	0.00116	769	-1.11105	770	0.03643	770	0.01008	770	0.00604	800	-0.00221
769	0.01573	719	0.00128	768	-1.1121	769	0.03806	769	0.00999	769	0.00564	799	-0.00298
768	0.01582	718	0.00152	767	-1.11003	768	0.0399	768	0.00962	768	0.00536	798	-0.00305
767	0.01515	717	0.00175	766	-1.11112	767	0.0418	767	0.00928	767	0.0054	797	-0.00317
766	0.01488	716	0.00198	765	-1.11141	766	0.04385	766	0.009	766	0.00531	796	-0.0033
765	0.01518	715	0.00232	764	-1.11045	765	0.04607	765	0.00855	765	0.0049	795	-0.00376
764	0.015	714	0.00262	763	-1.11004	764	0.04831	764	0.00865	764	0.00469	794	-0.00369
763	0.01442	713	0.00281	762	-1.10999	763	0.05067	763	0.00816	763	0.00446	793	-0.00389
762	0.01528	712	0.0033	761	-1.11041	762	0.05327	762	0.00806	762	0.00435	792	-0.00423
761	0.01534	711	0.00379	760	-1.11096	761	0.05586	761	0.0079	761	0.00415	791	-0.00445
760	0.01517	710	0.00419	759	-1.11118	760	0.05861	760	0.00764	760	0.00424	790	-0.00458
759	0.01549	709	0.00477	758	-1.11067	759	0.06147	759	0.00778	759	0.00375	789	-0.00475
758	0.01495	708	0.0053	757	-1.111	758	0.06442	758	0.00754	758	0.0038	788	-0.00512
757	0.01519	707	0.00583	756	-1.11068	757	0.06761	757	0.00733	757	0.00386	787	-0.00511
756	0.01487	706	0.00638	755	-1.10897	756	0.07081	756	0.00727	756	0.00338	786	-0.00524
755	0.01495	705	0.00698	754	-1.11003	755	0.07418	755	0.00707	755	0.00311	785	-0.00553
754	0.01407	704	0.00744	753	-1.10962	754	0.07778	754	0.00683	754	0.00322	784	-0.00551
753	0.01439	703	0.00785	752	-1.10986	753	0.08156	753	0.00656	753	0.00274	783	-0.00546
752	0.01388	702	0.00822	751	-1.11041	752	0.08562	752	0.00655	752	0.00246	782	-0.00563
751	0.01436	701	0.00845	750	-1.10925	751	0.08978	751	0.00631	751	0.00236	781	-0.00547
750	0.01364	700	0.0086	749	-1.10929	750	0.09437	750	0.0062	750	0.00242	780	-0.00538
749	0.01372	699	0.00864	748	-1.10794	749	0.09946	749	0.00596	749	0.00204	779	-0.00538
748	0.01419	698	0.00864	747	-1.10675	748	0.10484	748	0.00594	748	0.0017	778	-0.00529
747	0.01336	697	0.00846	746	-1.1065	747	0.11057	747	0.0059	747	0.00148	777	-0.00492
746	0.01521	696	0.00831	745	-1.10658	746	0.11685	746	0.00583	746	0.00123	776	-0.00497
745	0.01459	695	0.00801	744	-1.10581	745	0.12367	745	0.00546	745	0.00101	775	-0.00466
744	0.01458	694	0.0077	743	-1.10563	744	0.13096	744	0.00556	744	5.80453E-4	774	-0.00433
743	0.01413	693	0.00724	742	-1.10451	743	0.1388	743	0.00566	743	3.54707E-4	773	-0.00395
742	0.01468	692	0.00677	741	-1.10372	742	0.14705	742	0.0056	742	-5.39241E-5	772	-0.0037
741	0.01399	691	0.00627	740	-1.10252	741	0.15609	741	0.00526	741	-7.70821E-5	771	-0.00327
740	0.01445	690	0.00571	739	-1.10354	740	0.16571	740	0.00547	740	-3.70313E-4	770	-0.0029
739	0.01563	689	0.00499	738	-1.10241	739	0.17576	739	0.00509	739	-7.62206E-4	769	-0.00252
738	0.01518	688	0.00437	737	-1.10106	738	0.18649	738	0.00525	738	-6.19819E-4	768	-0.00203
737	0.0156	687	0.00381	736	-1.10029	737	0.19784	737	0.00489	737	-7.35514E-4	767	-0.00139
736	0.01575	686	0.00327	735	-1.10102	736	0.21	736	0.00502	736	-0.0012	766	-7.80236E-4
735	0.01636	685	0.00278	734	-1.09981	735	0.2227	735	0.0046	735	-0.00127	765	-3.04263E-4
734	0.01587	684	0.00237	733	-1.09878	734	0.23605	734	0.00459	734	-0.00153	764	3.31204E-4
733	0.01665	683	0.00203	732	-1.09906	733	0.25002	733	0.0045	733	-0.00172	763	9.53358E-4
732	0.01702	682	0.00175	731	-1.09902	732	0.26461	732	0.00423	732	-0.00205	762	0.00156
731	0.01738	681	0.00154	730	-1.0986	731	0.27949	731	0.0042	731	-0.00208	761	0.0024
730	0.01779	680	0.00144	729	-1.09791	730	0.29483	730	0.00398	730	-0.00237	760	0.00317
729	0.01792	679	0.00135	728	-1.09756	729	0.30977	729	0.00368	729	-0.00261	759	0.00387
728	0.0189	678	0.00135	727	-1.0993	728	0.32442	728	0.00356	728	-0.0026	758	0.00481
727	0.01914	677	0.0014	726	-1.09895	727	0.33798	727	0.00324	727	-0.0029	757	0.00578
726	0.01891	676	0.00148	725	-1.09929	726	0.34951	726	0.00325	726	-0.00347	756	0.00651
725	0.01975	675	0.0016	724	-1.09961	725	0.35858	725	0.003	725	-0.00339	755	0.00748
724	0.01929	674	0.00183	723	-1.09969	724	0.36449	724	0.00283	724	-0.00366	754	0.00867
723	0.01988	673	0.00199	722	-1.10014	723	0.36639	723	0.00259	723	-0.00384	753	0.00955
722	0.01983	672	0.00215	721	-1.09954	722	0.36415	722	0.00225	722	-0.00385	752	0.01078
721	0.02046	671	0.00242	720	-1.1006	721	0.35784	721	0.0022	721	-0.00402	751	0.01207
720	0.02111	670	0.00266	719	-1.10182	720	0.34763	720	0.00204	720	-0.00451	750	0.01325
719	0.0216	669	0.00286	718	-1.10234	719	0.33424	719	0.00191	719	-0.00462	749	0.01449
718	0.02123	668	0.0031	717	-1.10228	718	0.31796	718	0.00162	718	-0.00467	748	0.016
717	0.02238	667	0.00332	716	-1.10325	717	0.30036	717	0.00149	717	-0.0049	747	0.01735
716	0.02308	666	0.00361	715	-1.10354	716	0.28176	716	0.00144	716	-0.00523	746	0.01886
715	0.02306	665	0.00386	714	-1.10353	715	0.26302	715	9.37818E-4	715	-0.0053	745	0.02041
714	0.02471	664	0.00414	713	-1.10452	714	0.24487	714	9.90584E-4	714	-0.00522	744	0.02196
713	0.02545	663	0.00443	712	-1.10577	713	0.22746	713	8.25166E-4	713	-0.00533	743	0.02348
712	0.02558	662	0.00478	711	-1.1052	712	0.21109	712	5.44346E-4	712	-0.00547	742	0.02509
711	0.02657	661	0.00515	710	-1.10466	711	0.1962	711	3.65527E-4	711	-0.00553	741	0.02674
710	0.02895	660	0.00561	709	-1.1055	710	0.1825	710	3.11436E-4	710	-0.00564	740	0.02822
709	0.02964	659	0.00608	708	-1.10486	709	0.16998	709	2.98778E-4	709	-0.00562	739	0.02961
708	0.03148	658	0.00664	707	-1.10598	708	0.15875	708	1.08228E-4	708	-0.00557	738	0.03108
707	0.03341	657	0.0072	706	-1.10586	707	0.14852	707	9.55676E-5	707	-0.00567	737	0.03217
706	0.03488	656	0.00784	705	-1.10494	706	0.13947	706	-6.25137E-5	706	-0.00543	736	0.03306
705	0.03717	655	0.00853	704	-1.10473	705	0.1312	705	-2.86472E-4	705	-0.00522	735	0.034
704	0.04015	654	0.00925	703	-1.10471	704	0.12394	704	-2.35074E-4	704	-0.00525	734	0.03455
703	0.04263	653	0.01003	702	-1.10445	703	0.1173	703	-2.92946E-4	703	-0.00534	733	0.03489
702	0.0453	652	0.01083	701	-1.10389	702	0.11115	702	-1.96996E-4	702	-0.005	732	0.03519
701	0.04779	651	0.01167	700	-1.10355	701	0.10584	701	-3.93281E-4	701	-0.00495	731	0.03546
700	0.05128	650	0.01245	699	-1.10278	700	0.10086	700	-2.17163E-4	700	-0.00497	730	0.03543
699	0.05452	649	0.01328	698	-1.10216	699	0.09615	699	-4.1719E-4	699	-0.00484	729	0.03552
698	0.05866	648	0.01405	697	-1.1014	698	0.09191	698	-4.53292E-4	698	-0.00448	728	0.03568
697	0.06253	647	0.01477	696	-1.1009	697	0.08799	697	-2.15775E-4	697	-0.00488	727	0.03565
696	0.06659	646	0.01542	695	-1.09994	696	0.08433	696	-2.34375E-4	696	-0.00473	726	0.03562
695	0.07092	645	0.01606	694	-1.10103	695	0.081	695	-2.13049E-4	695	-0.0047	725	0.03573
694	0.07586	644	0.01646	693	-1.10072	694	0.0779	694	-2.12919E-4	694	-0.00484	724	0.03565
693	0.08048	643	0.01678	692	-1.0993	693	0.07507	693	5.71536E-5	693	-0.00514	723	0.0355
692	0.08621	642	0.01706	691	-1.09924	692	0.07249	692	7.63526E-5	692	-0.00533	722	0.03537
691	0.09224	641	0.0171	690	-1.09953	691	0.07009	691	1.85374E-4	691	-0.00572	721	0.03505
690	0.09751	640	0.01693	689	-1.09809	690	0.06779	690	3.40082E-4	690	-0.00609	720	0.03452
689	0.10462	639	0.01673	688	-1.09806	689	0.06584	689	5.41963E-4	689	-0.00646	719	0.034
688	0.11161	638	0.01638	687	-1.09787	688	0.06396	688	6.32726E-4	688	-0.00693	718	0.03333
687	0.11884	637	0.01579	686	-1.09639	687	0.06224	687	8.58855E-4	687	-0.00742	717	0.03243
686	0.1271	636	0.01524	685	-1.09609	686	0.06062	686	0.00105	686	-0.00781	716	0.03151
685	0.13539	635	0.01453	684	-1.0962	685	0.05916	685	0.00135	685	-0.00833	715	0.03067
684	0.14472	634	0.01382	683	-1.09555	684	0.05787	684	0.00175	684	-0.00886	714	0.02961
683	0.15446	633	0.01311	682	-1.09577	683	0.0567	683	0.002	683	-0.00915	713	0.02858
682	0.16491	632	0.01249	681	-1.09388	682	0.05554	682	0.00224	682	-0.0093	712	0.02764
681	0.17627	631	0.01197	680	-1.0941	681	0.05466	681	0.00285	681	-0.00971	711	0.02665
680	0.18796	630	0.01157	679	-1.09281	680	0.05378	680	0.00336	680	-0.01015	710	0.0257
679	0.20079	629	0.01137	678	-1.09214	679	0.05301	679	0.00364	679	-0.01017	709	0.02493
678	0.21526	628	0.01117	677	-1.09168	678	0.05242	678	0.00435	678	-0.01045	708	0.02419
677	0.23009	627	0.01108	676	-1.09099	677	0.05181	677	0.00504	677	-0.01074	707	0.02349
676	0.24573	626	0.01119	675	-1.09115	676	0.05132	676	0.00558	676	-0.01083	706	0.02298
675	0.26124	625	0.01133	674	-1.09062	675	0.05084	675	0.00632	675	-0.01088	705	0.02261
674	0.27728	624	0.01156	673	-1.09081	674	0.05046	674	0.00713	674	-0.01119	704	0.02221
673	0.29174	623	0.01183	672	-1.09043	673	0.05013	673	0.00792	673	-0.01125	703	0.02193
672	0.30578	622	0.01217	671	-1.09061	672	0.04986	672	0.00868	672	-0.01135	702	0.02188
671	0.31777	621	0.01249	670	-1.08863	671	0.04959	671	0.00947	671	-0.01143	701	0.02174
670	0.32669	620	0.01302	669	-1.0898	670	0.04951	670	0.01039	670	-0.01146	700	0.02174
669	0.33169	619	0.01341	668	-1.08919	669	0.04951	669	0.01118	669	-0.01149	699	0.02187
668	0.3336	618	0.01397	667	-1.08877	668	0.04956	668	0.01205	668	-0.01164	698	0.022
667	0.33	617	0.01464	666	-1.08824	667	0.0497	667	0.01283	667	-0.01159	697	0.02207
666	0.32136	616	0.01525	665	-1.08791	666	0.05002	666	0.01357	666	-0.01132	696	0.02245
665	0.3098	615	0.01597	664	-1.08712	665	0.05034	665	0.01429	665	-0.01152	695	0.02277
664	0.29433	614	0.01679	663	-1.08648	664	0.05093	664	0.01496	664	-0.01158	694	0.02303
663	0.27671	613	0.01758	662	-1.08626	663	0.05152	663	0.01537	663	-0.01126	693	0.02344
662	0.25778	612	0.01837	661	-1.08612	662	0.05228	662	0.01589	662	-0.01115	692	0.02393
661	0.23891	611	0.01928	660	-1.08485	661	0.05302	661	0.01661	661	-0.01126	691	0.02438
660	0.21952	610	0.02025	659	-1.08506	660	0.0539	660	0.01687	660	-0.01106	690	0.02484
659	0.2009	609	0.02121	658	-1.08509	659	0.05482	659	0.01716	659	-0.01062	689	0.02547
658	0.18399	608	0.02224	657	-1.08489	658	0.05571	658	0.01782	658	-0.01062	688	0.02604
657	0.16889	607	0.02346	656	-1.08524	657	0.0566	657	0.01816	657	-0.0106	687	0.02674
656	0.15483	606	0.02458	655	-1.08547	656	0.05753	656	0.01847	656	-0.01032	686	0.02754
655	0.14257	605	0.02585	654	-1.0853	655	0.05852	655	0.01871	655	-0.01013	685	0.02831
654	0.13122	604	0.02723	653	-1.08539	654	0.05939	654	0.0193	654	-0.00984	684	0.02912
653	0.12233	603	0.02867	652	-1.08696	653	0.0603	653	0.01926	653	-0.00969	683	0.03019
652	0.11324	602	0.03025	651	-1.08711	652	0.06128	652	0.01927	652	-0.00955	682	0.03122
651	0.10613	601	0.03198	650	-1.08795	651	0.06204	651	0.01935	651	-0.00928	681	0.03227
650	0.09983	600	0.03389	649	-1.08839	650	0.06277	650	0.01922	650	-0.00894	680	0.03349
649	0.09354	599	0.03593	648	-1.08916	649	0.06351	649	0.0188	649	-0.00896	679	0.03487
648	0.0887	598	0.03822	647	-1.0894	648	0.06392	648	0.01832	648	-0.00872	678	0.03604
647	0.08396	597	0.04075	646	-1.09106	647	0.06428	647	0.01784	647	-0.00839	677	0.03754
646	0.07993	596	0.04354	645	-1.09221	646	0.06448	646	0.01719	646	-0.00824	676	0.03913
645	0.07691	595	0.04659	644	-1.09363	645	0.06449	645	0.01645	645	-0.00827	675	0.04066
644	0.07302	594	0.04994	643	-1.09468	644	0.06429	644	0.01567	644	-0.00794	674	0.04235
643	0.0699	593	0.05368	642	-1.09622	643	0.06394	643	0.01453	643	-0.00752	673	0.04419
642	0.06799	592	0.05791	641	-1.0969	642	0.06348	642	0.01379	642	-0.00735	672	0.04608
641	0.06483	591	0.0623	640	-1.09778	641	0.063	641	0.01298	641	-0.00724	671	0.0481
640	0.06153	590	0.06718	639	-1.09928	640	0.06229	640	0.01183	640	-0.00693	670	0.05029
639	0.05954	589	0.07263	638	-1.10004	639	0.06156	639	0.01111	639	-0.00674	669	0.05262
638	0.05652	588	0.07836	637	-1.10256	638	0.06067	638	0.01042	638	-0.00645	668	0.05502
637	0.05454	587	0.08467	636	-1.10253	637	0.05971	637	0.00979	637	-0.00636	667	0.05771
636	0.05236	586	0.09152	635	-1.10395	636	0.05861	636	0.00864	636	-0.00631	666	0.06062
635	0.05009	585	0.09868	634	-1.10495	635	0.05741	635	0.00825	635	-0.00637	665	0.06352
634	0.04785	584	0.10657	633	-1.10618	634	0.05602	634	0.00779	634	-0.00612	664	0.0668
633	0.04632	583	0.11493	632	-1.1062	633	0.05464	633	0.00716	633	-0.00621	663	0.07039
632	0.04411	582	0.124	631	-1.10712	632	0.05319	632	0.00661	632	-0.00657	662	0.07406
631	0.04278	581	0.13382	630	-1.10671	631	0.05159	631	0.00638	631	-0.00645	661	0.07797
630	0.04097	580	0.14431	629	-1.10672	630	0.05004	630	0.00595	630	-0.0065	660	0.08235
629	0.03982	579	0.156	628	-1.10835	629	0.04856	629	0.00547	629	-0.00691	659	0.08715
628	0.03848	578	0.16855	627	-1.10866	628	0.04709	628	0.00544	628	-0.00731	658	0.092
627	0.03715	577	0.18214	626	-1.10788	627	0.04567	627	0.00529	627	-0.00732	657	0.09748
626	0.03653	576	0.19658	625	-1.10751	626	0.04436	626	0.00525	626	-0.00777	656	0.10353
625	0.03525	575	0.21175	624	-1.10745	625	0.04313	625	0.00512	625	-0.0083	655	0.10989
624	0.03501	574	0.2272	623	-1.10862	624	0.04196	624	0.00507	624	-0.00857	654	0.11709
623	0.03408	573	0.24195	622	-1.10796	623	0.0409	623	0.00504	623	-0.00851	653	0.12492
622	0.03366	572	0.25532	621	-1.1069	622	0.03997	622	0.00516	622	-0.0091	652	0.13327
621	0.03397	571	0.26639	620	-1.10725	621	0.03904	621	0.00511	621	-0.00945	651	0.14268
620	0.03367	570	0.27418	619	-1.10586	620	0.03833	620	0.00521	620	-0.00955	650	0.1529
619	0.03402	569	0.27803	618	-1.10611	619	0.03762	619	0.00549	619	-0.00988	649	0.16401
618	0.03414	568	0.27735	617	-1.10416	618	0.03704	618	0.00567	618	-0.00993	648	0.17618
617	0.03451	567	0.27221	616	-1.10482	617	0.03646	617	0.0058	617	-0.01019	647	0.18928
616	0.0349	566	0.26283	615	-1.10395	616	0.03593	616	0.00598	616	-0.01044	646	0.20355
615	0.03598	565	0.25004	614	-1.1021	615	0.03539	615	0.00643	615	-0.01048	645	0.21879
614	0.03685	564	0.23444	613	-1.10179	614	0.03482	614	0.00662	614	-0.01048	644	0.2353
613	0.03805	563	0.21731	612	-1.09987	613	0.03431	613	0.00662	613	-0.01073	643	0.25275
612	0.03977	562	0.19938	611	-1.09857	612	0.03378	612	0.00693	612	-0.01082	642	0.27052
611	0.04061	561	0.18127	610	-1.09774	611	0.03304	611	0.00723	611	-0.01052	641	0.28898
610	0.0415	560	0.16384	609	-1.09696	610	0.03236	610	0.00748	610	-0.01047	640	0.30696
609	0.04317	559	0.14769	608	-1.09514	609	0.03167	609	0.00771	609	-0.01063	639	0.32332
608	0.04471	558	0.13266	607	-1.09293	608	0.03094	608	0.00819	608	-0.01053	638	0.33696
607	0.04517	557	0.11911	606	-1.09205	607	0.03033	607	0.00846	607	-0.01014	637	0.34657
606	0.04647	556	0.10701	605	-1.09065	606	0.02963	606	0.00864	606	-0.01009	636	0.35102
605	0.04705	555	0.09618	604	-1.08882	605	0.02905	605	0.00894	605	-0.01015	635	0.34957
604	0.04733	554	0.08682	603	-1.08824	604	0.02861	604	0.00937	604	-0.00963	634	0.34249
603	0.04743	553	0.07852	602	-1.08625	603	0.02813	603	0.0098	603	-0.00944	633	0.32991
602	0.0476	552	0.07111	601	-1.08462	602	0.02778	602	0.01006	602	-0.00937	632	0.31325
601	0.04777	551	0.06477	600	-1.08261	601	0.02743	601	0.01046	601	-0.00906	631	0.29373
600	0.04619	550	0.05913	599	-1.08118	600	0.02713	600	0.01099	600	-0.00865	630	0.2724
599	0.04621	549	0.05421	598	-1.07973	599	0.02698	599	0.01121	599	-0.00842	629	0.25075
598	0.04528	548	0.04984	597	-1.07798	598	0.02686	598	0.01164	598	-0.00824	628	0.22923
597	0.04427	547	0.04613	596	-1.07645	597	0.02676	597	0.01206	597	-0.00796	627	0.2089
596	0.04328	546	0.04259	595	-1.07587	596	0.02667	596	0.01257	596	-0.00773	626	0.18972
595	0.04149	545	0.03961	594	-1.07391	595	0.02664	595	0.01298	595	-0.00716	625	0.17225
594	0.04046	544	0.03697	593	-1.07315	594	0.0265	594	0.01318	594	-0.00696	624	0.1566
593	0.03939	543	0.03443	592	-1.07285	593	0.02646	593	0.01355	593	-0.00679	623	0.1424
592	0.03797	542	0.03224	591	-1.07084	592	0.02621	592	0.01408	592	-0.00643	622	0.1297
591	0.03668	541	0.03039	590	-1.07119	591	0.02589	591	0.01453	591	-0.00583	621	0.11847
590	0.03529	540	0.0287	589	-1.07148	590	0.02551	590	0.01487	590	-0.00568	620	0.10856
589	0.03419	539	0.02731	588	-1.07094	589	0.02501	589	0.01532	589	-0.00552	619	0.09973
588	0.03292	538	0.02607	587	-1.07164	588	0.02459	588	0.01618	588	-0.00493	618	0.09195
587	0.03148	537	0.02514	586	-1.07162	587	0.02395	587	0.01652	587	-0.00455	617	0.08501
586	0.03036	536	0.02442	585	-1.07295	586	0.02326	586	0.01707	586	-0.00423	616	0.07896
585	0.02948	535	0.02395	584	-1.07415	585	0.02258	585	0.01766	585	-0.0038	615	0.07356
584	0.02819	534	0.02377	583	-1.07476	584	0.02194	584	0.01876	584	-0.00306	614	0.06879
583	0.0271	533	0.02379	582	-1.07542	583	0.02134	583	0.01962	583	-0.00256	613	0.06443
582	0.02676	532	0.02411	581	-1.07695	582	0.0207	582	0.02062	582	-0.00209	612	0.06059
581	0.02559	531	0.02474	580	-1.07732	581	0.02017	581	0.022	581	-0.00131	611	0.05729
580	0.02465	530	0.02554	579	-1.07941	580	0.01966	580	0.0235	580	-6.88108E-4	610	0.05408
579	0.02399	529	0.02673	578	-1.07994	579	0.01917	579	0.0255	579	7.14948E-5	609	0.05119
578	0.02355	528	0.02797	577	-1.08087	578	0.01864	578	0.02725	578	7.23125E-4	608	0.04879
577	0.02283	527	0.02952	576	-1.08176	577	0.0183	577	0.02954	577	0.00152	607	0.0465
576	0.02191	526	0.03119	575	-1.08288	576	0.0179	576	0.03239	576	0.00245	606	0.04442
575	0.02193	525	0.03278	574	-1.08337	575	0.01758	575	0.03524	575	0.00341	605	0.04263
574	0.02118	524	0.03441	573	-1.08406	574	0.0172	574	0.03861	574	0.00417	604	0.04113
573	0.02073	523	0.03601	572	-1.08445	573	0.01682	573	0.04253	573	0.00493	603	0.03972
572	0.02041	522	0.0373	571	-1.08551	572	0.01659	572	0.04721	572	0.0061	602	0.03843
571	0.02058	521	0.03825	570	-1.0859	571	0.01626	571	0.05234	571	0.00726	601	0.03743
570	0.02029	520	0.03898	569	-1.08605	570	0.0159	570	0.05798	570	0.00793	600	0.03652
569	0.02035	519	0.0394	568	-1.08724	569	0.01568	569	0.06456	569	0.0092	599	0.03578
568	0.02097	518	0.03929	567	-1.08753	568	0.01539	568	0.07228	568	0.01025	598	0.03519
567	0.02068	517	0.03902	566	-1.0873	567	0.01501	567	0.0808	567	0.01143	597	0.03468
566	0.02045	516	0.03842	565	-1.08724	566	0.01475	566	0.09089	566	0.01259	596	0.0343
565	0.02	515	0.03744	564	-1.08827	565	0.01441	565	0.10154	565	0.01424	595	0.03418
564	0.0209	514	0.0364	563	-1.08735	564	0.01417	564	0.11376	564	0.01559	594	0.03408
563	0.02043	513	0.03517	562	-1.08784	563	0.01395	563	0.1274	563	0.01701	593	0.03406
562	0.02039	512	0.03367	561	-1.0885	562	0.01357	562	0.14237	562	0.01874	592	0.03435
561	0.02024	511	0.03212	560	-1.08769	561	0.01329	561	0.15889	561	0.02104	591	0.03474
560	0.02002	510	0.03058	559	-1.08762	560	0.01307	560	0.17628	560	0.02351	590	0.03502
559	0.01985	509	0.02895	558	-1.08818	559	0.0128	559	0.1943	559	0.02577	589	0.03562
558	0.01982	508	0.02735	557	-1.08806	558	0.01248	558	0.21203	558	0.02911	588	0.03651
557	0.0196	507	0.02571	556	-1.08856	557	0.01228	557	0.22821	557	0.03269	587	0.03741
556	0.01903	506	0.02415	555	-1.08781	556	0.01203	556	0.24129	556	0.03654	586	0.03839
555	0.01874	505	0.02257	554	-1.08854	555	0.01165	555	0.2506	555	0.04098	585	0.03979
554	0.01898	504	0.02108	553	-1.08939	554	0.01141	554	0.25459	554	0.04608	584	0.04139
553	0.01838	503	0.0196	552	-1.08873	553	0.01117	553	0.25264	553	0.05201	583	0.04296
552	0.01782	502	0.01823	551	-1.08856	552	0.01081	552	0.2453	552	0.05844	582	0.04476
551	0.01648	501	0.01698	550	-1.08999	551	0.01048	551	0.23334	551	0.06602	581	0.04671
550	0.01598	500	0.01573	549	-1.0902	550	0.01009	550	0.21804	550	0.07446	580	0.04852
549	0.01503	499	0.01453	548	-1.09047	549	0.00982	549	0.20069	549	0.08373	579	0.05038
548	0.01495	498	0.0135	547	-1.09031	548	0.00948	548	0.18228	548	0.09442	578	0.05204
547	0.01449	497	0.01256	546	-1.09018	547	0.00908	547	0.16445	547	0.10627	577	0.05347
546	0.01443	496	0.01165	545	-1.09022	546	0.00872	546	0.14701	546	0.11918	576	0.05473
545	0.01321	495	0.01098	544	-1.0904	545	0.0084	545	0.13094	545	0.13354	575	0.05564
544	0.01357	494	0.01029	543	-1.09023	544	0.00815	544	0.11677	544	0.14817	574	0.05607
543	0.01291	493	0.00954	542	-1.08912	543	0.00792	543	0.10362	543	0.16315	573	0.0563
542	0.01235	492	0.00903	541	-1.0893	542	0.00764	542	0.09219	542	0.17778	572	0.05634
541	0.01242	491	0.00857	540	-1.08791	541	0.00745	541	0.08202	541	0.19087	571	0.05591
540	0.01218	490	0.00802	539	-1.08719	540	0.00706	540	0.07315	540	0.2007	570	0.05515
539	0.01185	489	0.00763	538	-1.08677	539	0.00676	539	0.0652	539	0.20746	569	0.05437
538	0.01169	488	0.00733	537	-1.08467	538	0.00656	538	0.05847	538	0.21046	568	0.05327
537	0.01146	487	0.00691	536	-1.08235	537	0.00634	537	0.05252	537	0.20891	567	0.05202
536	0.01111	486	0.00662	535	-1.0807	536	0.0061	536	0.04722	536	0.20294	566	0.0505
535	0.0109	485	0.00634	534	-1.07921	535	0.00582	535	0.04269	535	0.19364	565	0.04916
534	0.01086	484	0.0061	533	-1.07602	534	0.00556	534	0.03871	534	0.18218	564	0.04744
533	0.01129	483	0.0059	532	-1.07217	533	0.00542	533	0.03528	533	0.16859	563	0.04575
532	0.01081	482	0.00578	531	-1.06863	532	0.00512	532	0.03215	532	0.15433	562	0.04401
531	0.01105	481	0.00566	530	-1.06457	531	0.0049	531	0.02963	531	0.14041	561	0.04227
530	0.01098	480	0.00567	529	-1.06075	530	0.00472	530	0.02723	530	0.12672	560	0.04047
529	0.0105	479	0.00572	528	-1.05233	529	0.00451	529	0.02516	529	0.11376	559	0.03853
528	0.01089	478	0.00583	527	-1.04678	528	0.00441	528	0.02355	528	0.10214	558	0.03691
527	0.01149	477	0.00602	526	-1.03908	527	0.00418	527	0.02213	527	0.09138	557	0.03515
526	0.01162	476	0.00634	525	-1.03069	526	0.00403	526	0.02081	526	0.08187	556	0.03329
525	0.01153	475	0.00666	524	-1.02051	525	0.00384	525	0.01975	525	0.07343	555	0.03154
524	0.01192	474	0.00708	523	-1.01094	524	0.00377	524	0.01905	524	0.06575	554	0.02988
523	0.01223	473	0.00754	522	-0.99669	523	0.00354	523	0.0184	523	0.059	553	0.02823
522	0.01225	472	0.00792	521	-0.98296	522	0.00341	522	0.018	522	0.05329	552	0.02668
521	0.01244	471	0.00832	520	-0.967	521	0.00333	521	0.01789	521	0.04811	551	0.02517
520	0.0122	470	0.00871	519	-0.95006	520	0.00315	520	0.01815	520	0.04323	550	0.02369
519	0.01266	469	0.00894	518	-0.93189	519	0.00299	519	0.0185	519	0.03935	549	0.02237
518	0.01311	468	0.00902	517	-0.912	518	0.00291	518	0.01918	518	0.03606	548	0.02107
517	0.01225	467	0.00901	516	-0.89118	517	0.00283	517	0.02029	517	0.03294	547	0.02
516	0.01195	466	0.00895	515	-0.87096	516	0.00275	516	0.02141	516	0.03019	546	0.01899
515	0.01145	465	0.00878	514	-0.85109	515	0.00254	515	0.02312	515	0.0279	545	0.01819
514	0.01174	464	0.00844	513	-0.83307	514	0.00236	514	0.02476	514	0.02606	544	0.01741
513	0.01111	463	0.00806	512	-0.81892	513	0.00228	513	0.02652	513	0.02425	543	0.01675
512	0.01093	462	0.00765	511	-0.80872	512	0.00224	512	0.02864	512	0.0228	542	0.01634
511	0.01051	461	0.00711	510	-0.80299	511	0.00208	511	0.03073	511	0.02162	541	0.01596
510	0.01031	460	0.00672	509	-0.80286	510	0.00183	510	0.03246	510	0.02065	540	0.0154
509	0.0093	459	0.00623	508	-0.80817	509	0.0018	509	0.0343	509	0.01984	539	0.01518
508	0.00923	458	0.00573	507	-0.81788	508	0.00166	508	0.03601	508	0.01913	538	0.01506
507	0.00933	457	0.0053	506	-0.83321	507	0.0015	507	0.03715	507	0.01868	537	0.01487
506	0.00838	456	0.00488	505	-0.85063	506	0.00134	506	0.03788	506	0.01851	536	0.01462
505	0.00806	455	0.0045	504	-0.86918	505	0.0011	505	0.03842	505	0.01847	535	0.01461
504	0.0074	454	0.00414	503	-0.88938	504	8.92208E-4	504	0.03871	504	0.01836	534	0.01457
503	0.00704	453	0.00383	502	-0.90893	503	7.68921E-4	503	0.03835	503	0.01851	533	0.0145
502	0.00654	452	0.00356	501	-0.93046	502	5.21166E-4	502	0.03764	502	0.01957	532	0.01452
501	0.00638	451	0.00335	500	-0.94701	501	3.07372E-4	501	0.03693	501	0.02015	531	0.01465
500	0.00493	450	0.00321	499	-0.9642	500	1.29319E-4	500	0.03585	500	0.02101	530	0.01479
499	0.0052	449	0.00305	498	-0.97978	499	-5.06956E-5	499	0.03435	499	0.02241	529	0.01498
498	0.00455	448	0.00292	497	-0.99403	498	-2.98204E-4	498	0.03273	498	0.024	528	0.01513
497	0.0044	447	0.00291	496	-1.00693	497	-4.78124E-4	497	0.03119	497	0.02508	527	0.01528
496	0.00378	446	0.00291	495	-1.01826	496	-5.71791E-4	496	0.0294	496	0.02657	526	0.01553
495	0.00344	445	0.00291	494	-1.02757	495	-7.36613E-4	495	0.02745	495	0.02815	525	0.01577
494	0.0029	444	0.00289	493	-1.03571	494	-8.88662E-4	494	0.02547	494	0.02947	524	0.0158
493	0.00315	443	0.00287	492	-1.04297	493	-0.00104	493	0.02351	493	0.03049	523	0.01594
492	0.00245	442	0.00278	491	-1.04967	492	-0.00106	492	0.02184	492	0.03123	522	0.01624
491	0.00241	441	0.00269	490	-1.05527	491	-0.00113	491	0.01981	491	0.0319	521	0.0163
490	0.00212	440	0.00268	489	-1.05967	490	-0.0012	490	0.01786	490	0.03207	520	0.01631
489	0.0018	439	0.00258	488	-1.06413	489	-0.00123	489	0.01626	489	0.03216	519	0.01639
488	0.00228	438	0.00247	487	-1.06908	488	-0.00113	488	0.01487	488	0.03153	518	0.01636
487	0.00148	437	0.00238	486	-1.0711	487	-0.00111	487	0.01346	487	0.03085	517	0.01615
486	0.00156	436	0.00223	485	-1.07302	486	-0.00107	486	0.01195	486	0.03011	516	0.01609
485	0.00151	435	0.00213	484	-1.07584	485	-0.00102	485	0.01111	485	0.02895	515	0.0159
484	0.00101	434	0.00198	483	-1.07556	484	-8.58339E-4	484	0.0103	484	0.02739	514	0.01567
483	0.0015	433	0.0018	482	-1.07728	483	-7.88313E-4	483	0.00941	483	0.0258	513	0.01547
482	0.00108	432	0.00169	481	-1.07589	482	-7.72128E-4	482	0.00883	482	0.02459	512	0.01517
481	8.3653E-4	431	0.00158	480	-1.07613	481	-7.80889E-4	481	0.0084	481	0.02247	511	0.0149
480	6.85623E-4	430	0.00136	479	-1.07497	480	-7.19153E-4	480	0.00825	480	0.02085	510	0.01457
479	9.05156E-4	429	0.0012	478	-1.07367	479	-7.42032E-4	479	0.00778	479	0.01932	509	0.01422
478	1.82797E-4	428	0.00117	477	-1.07244	478	-7.28809E-4	478	0.00764	478	0.01769	508	0.01366
477	-4.04586E-4	427	9.50528E-4	476	-1.06991	477	-7.83039E-4	477	0.00754	477	0.01594	507	0.01317
476	1.46621E-5	426	7.52509E-4	475	-1.06756	476	-7.59895E-4	476	0.00744	476	0.01451	506	0.01266
475	-1.53187E-4	425	6.96785E-4	474	-1.0648	475	-8.74495E-4	475	0.00736	475	0.0134	505	0.01199
474	2.59815E-4	424	5.33052E-4	473	-1.06281	474	-9.65351E-4	474	0.00728	474	0.01221	504	0.01122
473	-1.13349E-4	423	3.12649E-4	472	-1.06154	473	-0.00111	473	0.00727	473	0.01143	503	0.01053
472	-6.63252E-4	422	2.55577E-4	471	-1.06022	472	-0.00117	472	0.00735	472	0.01071	502	0.00992
471	-5.64163E-4	421	2.15744E-4	470	-1.05901	471	-0.00123	471	0.00706	471	0.01007	501	0.00911
470	-0.0011	420	-3.11032E-5	469	-1.05896	470	-0.0014	470	0.00702	470	0.00975	500	0.0084
469	-7.39157E-4	419	-7.08827E-5	468	-1.05761	469	-0.00142	469	0.00701	469	0.00981	499	0.00784
468	-0.00126	418	-1.11133E-4	467	-1.0578	468	-0.00152	468	0.00727	468	0.00942	498	0.00725
467	-0.00105	417	-1.78504E-4	466	-1.05911	467	-0.00159	467	0.00684	467	0.0097	497	0.0066
466	-0.00106	416	-1.33997E-4	465	-1.06075	466	-0.00172	466	0.00666	466	0.01011	496	0.00613
465	-0.00119	415	-1.22862E-4	464	-1.06255	465	-0.00175	465	0.00667	465	0.01037	495	0.00574
464	-0.00159	414	-9.62826E-5	463	-1.0647	464	-0.00178	464	0.0065	464	0.01044	494	0.00536
463	-0.00143	413	-2.34401E-5	462	-1.06638	463	-0.00185	463	0.00608	463	0.01114	493	0.00505
462	-0.0016	412	5.65717E-5	461	-1.06911	462	-0.00191	462	0.0059	462	0.01156	492	0.00477
461	-0.00153	411	2.34108E-4	460	-1.07121	461	-0.00199	461	0.00566	461	0.01186	491	0.00458
460	-0.00144	410	4.01577E-4	459	-1.07366	460	-0.00196	460	0.00529	460	0.0123	490	0.00443
459	-0.00235	409	5.28311E-4	458	-1.07553	459	-0.00192	459	0.00473	459	0.01279	489	0.00437
458	-0.00172	408	6.1164E-4	457	-1.07881	458	-0.00189	458	0.00436	458	0.01299	488	0.0042
457	-0.00205	407	9.2671E-4	456	-1.08153	457	-0.00192	457	0.004	457	0.01337	487	0.00425
456	-0.00185	406	0.00105	455	-1.08271	456	-0.00182	456	0.00365	456	0.01354	486	0.00437
455	-0.00222	405	0.00115	454	-1.08393	455	-0.00178	455	0.003	455	0.01381	485	0.00442
454	-0.00231	404	0.00125	453	-1.0874	454	-0.00167	454	0.00296	454	0.01387	484	0.00444
453	-0.00194	403	0.00134	452	-1.08798	453	-0.00155	453	0.00256	453	0.01387	483	0.00464
452	-0.00313	402	0.00146	451	-1.088	452	-0.00145	452	0.00223	452	0.01371	482	0.00477
451	-0.00175	401	0.00148	450	-1.09039	451	-0.00123	451	0.0016	451	0.01386	481	0.00482
450	-0.00224	400	0.00152	449	-1.09187	450	-0.00108	450	0.00132	450	0.01414	480	0.00488
449	-0.00142	399	0.00155	448	-1.09132	449	-8.94748E-4	449	0.00111	449	0.01371	479	0.00482
448	-0.00205	398	0.00148	447	-1.09379	448	-5.51472E-4	448	7.52253E-4	448	0.01353	478	0.00472
447	-0.00222	397	0.00159	446	-1.09507	447	-2.11717E-4	447	2.8334E-4	447	0.01391	477	0.00452
446	-0.00233	396	0.00167	445	-1.09509	446	1.55108E-4	446	2.89347E-4	446	0.01402	476	0.00419
445	-0.00179	395	0.00168	444	-1.09736	445	4.67105E-4	445	3.24809E-4	445	0.0138	475	0.00376
444	-0.00219	394	0.00186	443	-1.09843	444	8.18949E-4	444	-1.28837E-4	444	0.01393	474	0.00325
443	-0.00195	393	0.00215	442	-1.09962	443	0.00132	443	-2.84689E-4	443	0.01418	473	0.00276
442	-0.00226	392	0.00233	441	-1.10044	442	0.00185	442	-2.44217E-4	442	0.01437	472	0.00225
441	-0.00189	391	0.00262	440	-1.1022	441	0.00243	441	-1.69069E-4	441	0.01466	471	0.00181
440	-0.00206	390	0.00295	439	-1.1034	440	0.00294	440	-3.50402E-4	440	0.01505	470	0.00146
439	-0.00226	389	0.00339	438	-1.10344	439	0.00367	439	-2.21483E-4	439	0.01573	469	0.00109
438	-0.00179	388	0.00393	437	-1.10471	438	0.00425	438	1.6574E-4	438	0.01638	468	7.75854E-4
437	-0.00142	387	0.00442	436	-1.10611	437	0.00489	437	2.8302E-4	437	0.01725	467	7.06461E-4
436	-0.00111	386	0.0049	435	-1.10544	436	0.00564	436	5.45598E-4	436	0.01825	466	5.71345E-4
435	-0.00137	385	0.00555	434	-1.10635	435	0.0064	435	7.48633E-4	435	0.01936	465	4.98658E-4
434	-0.00148	384	0.00621	433	-1.10698	434	0.00706	434	0.00122	434	0.02083	464	5.74726E-4
433	-9.51367E-4	383	0.00701	432	-1.1079	433	0.00785	433	0.00186	433	0.02225	463	7.85972E-4
432	-9.11546E-4	382	0.00779	431	-1.10667	432	0.00856	432	0.00256	432	0.02364	462	9.11349E-4
431	1.23111E-5	381	0.00864	430	-1.10635	431	0.00927	431	0.00329	431	0.02572	461	0.00116
430	2.48015E-4	380	0.00956	429	-1.10642	430	0.00989	430	0.0043	430	0.02775	460	0.00151
429	0.00141	379	0.01054	428	-1.10517	429	0.01046	429	0.00535	429	0.02958	459	0.0019
428	0.00157	378	0.01167	427	-1.10428	428	0.01106	428	0.00654	428	0.03185	458	0.00236
427	0.00253	377	0.01283	426	-1.10312	427	0.01163	427	0.00789	427	0.03476	457	0.00287
426	0.00293	376	0.01399	425	-1.10316	426	0.01201	426	0.00976	426	0.03744	456	0.00347
425	0.004	375	0.0152	424	-1.10262	425	0.01243	425	0.0114	425	0.04024	455	0.00427
424	0.0044	374	0.01643	423	-1.10123	424	0.01282	424	0.0134	424	0.04388	454	0.00513
423	0.00486	373	0.0175	422	-1.10043	423	0.01321	423	0.01592	423	0.04767	453	0.00596
422	0.0063	372	0.01869	421	-1.0998	422	0.01344	422	0.01871	422	0.05179	452	0.0069
421	0.00722	371	0.02004	420	-1.09707	421	0.0137	421	0.02152	421	0.0564	451	0.00813
420	0.00786	370	0.02129	419	-1.09631	420	0.01392	420	0.02443	420	0.06159	450	0.00932
419	0.00838	369	0.02271	418	-1.0955	419	0.01417	419	0.0278	419	0.06722	449	0.01045
418	0.00926	368	0.02428	417	-1.09311	418	0.01427	418	0.0318	418	0.07317	448	0.01179
417	0.01019	367	0.02592	416	-1.09339	417	0.0143	417	0.03563	417	0.07925	447	0.01354
416	0.0119	366	0.0278	415	-1.0931	416	0.01436	416	0.03976	416	0.08579	446	0.0153
415	0.01219	365	0.02992	414	-1.09272	415	0.01458	415	0.04456	415	0.09244	445	0.01724
414	0.01337	364	0.03235	413	-1.09263	414	0.01468	414	0.04973	414	0.09883	444	0.01964
413	0.01367	363	0.03512	412	-1.09425	413	0.01473	413	0.05491	413	0.10406	443	0.02223
412	0.01378	362	0.03846	411	-1.09443	412	0.01486	412	0.0607	412	0.10879	442	0.02512
411	0.01553	361	0.04236	410	-1.09439	411	0.01486	411	0.06703	411	0.11218	441	0.0283
410	0.01571	360	0.04676	409	-1.0956	410	0.01496	410	0.0739	410	0.11393	440	0.03188
409	0.01583	359	0.05208	408	-1.09851	409	0.01486	409	0.08097	409	0.114	439	0.03592
408	0.01651	358	0.05853	407	-1.10023	408	0.01493	408	0.0882	408	0.11273	438	0.04024
407	0.01688	357	0.06615	406	-1.09904	407	0.01513	407	0.09586	407	0.11077	437	0.04492
406	0.01626	356	0.07478	405	-1.10186	406	0.01519	406	0.10271	406	0.10728	436	0.04995
405	0.01646	355	0.08498	404	-1.10209	405	0.01523	405	0.10879	405	0.10354	435	0.05561
404	0.01774	354	0.09658	403	-1.10373	404	0.01558	404	0.11357	404	0.09962	434	0.06163
403	0.01801	353	0.10942	402	-1.1048	403	0.01586	403	0.11683	403	0.0952	433	0.06808
402	0.01749	352	0.12323	401	-1.10605	402	0.01631	402	0.11796	402	0.09036	432	0.07505
401	0.01794	351	0.13725	400	-1.10563	401	0.01675	401	0.11676	401	0.0855	431	0.08291
400	0.01828	350	0.1505	399	-1.10605	400	0.01726	400	0.1135	400	0.08052	430	0.09129
399	0.01953	349	0.16106	398	-1.10557	399	0.01798	399	0.10878	399	0.07521	429	0.10032
398	0.02027	348	0.17246	397	-1.10506	398	0.01872	398	0.10246	398	0.07016	428	0.11029
397	0.02121	347	0.17588	396	-1.10294	397	0.01949	397	0.09509	397	0.06483	427	0.12097
396	0.02011	346	0.17784	395	-1.10128	396	0.02039	396	0.08747	396	0.05977	426	0.13191
395	0.02141	345	0.17454	394	-1.09956	395	0.02158	395	0.08044	395	0.05576	425	0.1428
394	0.02241	344	0.16752	393	-1.09683	394	0.02255	394	0.07321	394	0.0518	424	0.15284
393	0.02457	343	0.15912	392	-1.09421	393	0.02381	393	0.06633	393	0.04797	423	0.16128
392	0.02574	342	0.14743	391	-1.09076	392	0.02498	392	0.06041	392	0.04504	422	0.16716
391	0.02662	341	0.13735	390	-1.08667	391	0.02654	391	0.05492	391	0.0431	421	0.16974
390	0.02922	340	0.12647	389	-1.08011	390	0.02798	390	0.05001	390	0.04093	420	0.16875
389	0.03026	339	0.11712	388	-1.07516	389	0.02958	389	0.04542	389	0.03945	419	0.16478
388	0.03285	338	0.10819	387	-1.07089	388	0.03126	388	0.04146	388	0.03855	418	0.15786
387	0.03421	337	0.10092	386	-1.06403	387	0.03316	387	0.03815	387	0.03789	417	0.14883
386	0.0363	336	0.09494	385	-1.05666	386	0.03524	386	0.03478	386	0.03685	416	0.13844
385	0.03761	335	0.09044	384	-1.05026	385	0.03719	385	0.0319	385	0.03607	415	0.12732
384	0.03858	334	0.08692	383	-1.04066	384	0.03961	384	0.0295	384	0.03546	414	0.11591
383	0.04042	333	0.08466	382	-1.02998	383	0.0421	383	0.02776	383	0.03473	413	0.10459
382	0.04332	332	0.08302	381	-1.01913	382	0.04508	382	0.02599	382	0.03412	412	0.09389
381	0.0454	331	0.08264	380	-1.00746	381	0.04847	381	0.02449	381	0.03318	411	0.08411
380	0.04855	330	0.08266	379	-0.9957	380	0.05215	380	0.02366	380	0.03252	410	0.07511
379	0.05261	329	0.08273	378	-0.98376	379	0.05655	379	0.02255	379	0.03168	409	0.06703
378	0.05448	328	0.08314	377	-0.97112	378	0.06171	378	0.02157	378	0.0311	408	0.06019
377	0.05846	327	0.08335	376	-0.95782	377	0.06736	377	0.02054	377	0.02999	407	0.05404
376	0.06017	326	0.08391	375	-0.94719	376	0.07406	376	0.01984	376	0.02896	406	0.04874
375	0.06456	325	0.08389	374	-0.93836	375	0.08167	375	0.01857	375	0.02814	405	0.0443
374	0.06878	324	0.08389	373	-0.93314	374	0.09044	374	0.01733	374	0.02702	404	0.04058
373	0.07248	323	0.08368	372	-0.93183	373	0.10012	373	0.01582	373	0.02569	403	0.03734
372	0.07534	322	0.08374	371	-0.93118	372	0.11123	372	0.01446	372	0.02454	402	0.0346
371	0.07924	321	0.08382	370	-0.937	371	0.12399	371	0.01314	371	0.02341	401	0.03245
370	0.08271	320	0.08442	369	-0.94749	370	0.13767	370	0.01147	370	0.02169	400	0.03059
369	0.08771	319	0.08518	368	-0.95859	369	0.15235	369	0.01004	369	0.02067	399	0.02916
368	0.0932	318	0.08687	367	-0.96934	368	0.16718	368	0.00863	368	0.02	398	0.02808
367	0.09737	317	0.08901	366	-0.98243	367	0.18162	367	0.00714	367	0.01902	397	0.02724
366	0.10268	316	0.09206	365	-0.99543	366	0.19414	366	0.00584	366	0.01833	396	0.02657
365	0.10977	315	0.0963	364	-1.00314	365	0.20363	365	0.00429	365	0.01756	395	0.02636
364	0.11785	314	0.10118	363	-1.01297	364	0.20915	364	0.00325	364	0.01742	394	0.02603
363	0.12662	313	0.10712	362	-1.01929	363	0.21093	363	0.00241	363	0.01717	393	0.02564
362	0.13561	312	0.11434	361	-1.02737	362	0.20897	362	9.4279E-4	362	0.01742	392	0.02552
361	0.14562	311	0.12248	360	-1.03237	361	0.20414	361	3.63604E-4	361	0.01712	391	0.02519
360	0.15425	310	0.13176	359	-1.03558	360	0.19737	360	-1.48915E-4	360	0.01758	390	0.02465
359	0.16398	309	0.14201	358	-1.04078	359	0.1902	359	-4.65898E-4	359	0.01817	389	0.02417
358	0.17371	308	0.15244	357	-1.04402	358	0.18304	358	-9.6838E-4	358	0.01886	388	0.02364
357	0.1815	307	0.16258	356	-1.04768	357	0.17625	357	-8.01662E-4	357	0.01929	387	0.02294
356	0.1872	306	0.17145	355	-1.04866	356	0.17061	356	-4.99429E-4	356	0.0204	386	0.02206
355	0.19139	305	0.17895	354	-1.05144	355	0.16605	355	-2.45654E-4	355	0.02179	385	0.02135
354	0.19309	304	0.18385	353	-1.05227	354	0.16285	354	-3.90332E-5	354	0.02305	384	0.02062
353	0.1929	303	0.18631	352	-1.05588	353	0.16044	353	3.32846E-4	353	0.0244	383	0.01995
352	0.18985	302	0.18622	351	-1.05973	352	0.15954	352	7.84836E-4	352	0.02638	382	0.01955
351	0.18462	301	0.18395	350	-1.0638	351	0.15987	351	0.00138	351	0.028	381	0.01906
350	0.18217	300	0.17985	349	-1.08348	350	0.16185	350	0.00219	350	0.02994	380	0.01888
349	0.19469			348	-1.07491	349	0.1632	349	-0.00245	349	0.02993	379	0.0188
348	0.18395			347	-1.08089	348	0.16965	348	0.00949	348	0.03476	378	0.01876
347	0.18279			346	-1.08816	347	0.17207	347	0.00137	347	0.03426	377	0.01863
346	0.1801			345	-1.09056	346	0.17867	346	0.00846	346	0.04039	376	0.0184
345	0.17373			344	-1.09601	345	0.18094	345	0.00715	345	0.04127	375	0.01816
344	0.17463			343	-1.09868	344	0.18402	344	0.00921	344	0.04593	374	0.01751
343	0.17632			342	-1.10061	343	0.18318	343	0.01263	343	0.04988	373	0.01679
342	0.17162			341	-1.10396	342	0.1799	342	0.01317	342	0.05431	372	0.01602
341	0.17473			340	-1.10449	341	0.17443	341	0.01613	341	0.05881	371	0.01505
340	0.17565			339	-1.10491	340	0.16675	340	0.01774	340	0.06346	370	0.0141
339	0.17734			338	-1.10609	339	0.15872	339	0.02145	339	0.06847	369	0.01348
338	0.17699			337	-1.10564	338	0.14996	338	0.02364	338	0.07319	368	0.01291
337	0.1836			336	-1.10707	337	0.14205	337	0.0275	337	0.07752	367	0.0126
336	0.18515			335	-1.10213	336	0.13525	336	0.03158	336	0.08179	366	0.01228
335	0.18593			334	-1.10427	335	0.12973	335	0.03569	335	0.0856	365	0.01229
334	0.19066			333	-1.0997	334	0.12497	334	0.04055	334	0.08801	364	0.01216
333	0.19056			332	-1.09907	333	0.12105	333	0.04593	333	0.09049	363	0.01223
332	0.1978			331	-1.09581	332	0.11885	332	0.05183	332	0.09227	362	0.01234
331	0.20056			330	-1.09113	331	0.11697	331	0.05808	331	0.09235	361	0.0125
330	0.20333			329	-1.08706	330	0.11625	330	0.06428	330	0.09108	360	0.01276
329	0.20441			328	-1.08036	329	0.11616	329	0.07141	329	0.0899	359	0.01326
328	0.21015			327	-1.07688	328	0.11652	328	0.0773	328	0.08689	358	0.01386
327	0.21527			326	-1.07072	327	0.11731	327	0.08258	327	0.08369	357	0.01435
326	0.21994			325	-1.06444	326	0.11819	326	0.0867	326	0.07984	356	0.01526
325	0.22472			324	-1.05945	325	0.11907	325	0.08936	325	0.07565	355	0.01597
324	0.23046			323	-1.05098	324	0.12013	324	0.09037	324	0.07134	354	0.01647
323	0.23918			322	-1.04063	323	0.1207	323	0.08964	323	0.06801	353	0.01709
322	0.24327			321	-1.03435	322	0.12126	322	0.08794	322	0.0642	352	0.01759
321	0.24983			320	-1.02876	321	0.12164	321	0.08501	321	0.06034	351	0.01794
320	0.26036			319	-1.02046	320	0.12215	320	0.08133	320	0.05765	350	0.0181
319	0.26638			318	-1.01516	319	0.12298	319	0.0776	319	0.05515	349	0.01681
318	0.2745			317	-1.01602	318	0.12393	318	0.07383	318	0.05242	348	0.01932
317	0.28322			316	-1.01626	317	0.12555	317	0.07036	317	0.04985	347	0.01787
316	0.29199			315	-1.01714	316	0.12766	316	0.06676	316	0.04822	346	0.0204
315	0.29913			314	-1.0226	315	0.13046	315	0.06319	315	0.04617	345	0.02006
314	0.30696			313	-1.02965	314	0.13383	314	0.05983	314	0.04382	344	0.02168
313	0.31211			312	-1.0381	313	0.13775	313	0.05673	313	0.04204	343	0.02317
312	0.31842			311	-1.04324	312	0.1428	312	0.05418	312	0.0401	342	0.0243
311	0.32619			310	-1.04786	311	0.14838	311	0.05099	311	0.03795	341	0.02636
310	0.33013			309	-1.05138	310	0.15456	310	0.04857	310	0.03595	340	0.02792
309	0.33336			308	-1.05617	309	0.16105	309	0.0462	309	0.03285	339	0.03007
308	0.33633			307	-1.05231	308	0.16827	308	0.04335	308	0.03038	338	0.03261
307	0.33636			306	-1.05238	307	0.17576	307	0.04051	307	0.02765	337	0.03535
306	0.33961			305	-1.04936	306	0.18248	306	0.03767	306	0.02494	336	0.03858
305	0.33677			304	-1.04804	305	0.18868	305	0.03534	305	0.02212	335	0.04229
304	0.33575			303	-1.04519	304	0.19315	304	0.03173	304	0.01921	334	0.04633
303	0.33809			302	-1.04333	303	0.19613	303	0.02906	303	0.01706	333	0.05095
302	0.33854			301	-1.04435	302	0.19653	302	0.02651	302	0.01406	332	0.05634
301	0.33775			300	-1.04104	301	0.1943	301	0.02359	301	0.01205	331	0.06199
300	0.34209				--	300	0.19022	300	0.02075	300	0.01012	330	0.0683
				(7	--							329	0.07518
				(7	--							328	0.08247
				Collection Time: 2/16/2023 1:08:12 PM	--							327	0.09049
				Operator Name :	--							326	0.09945
				Scan Software Version: 4.20(468)	--							325	0.10855
				Parameter List :	--							324	0.11813
				Instrument Cary 6000i	--							323	0.12801
				Instrument Version 1.12	--							322	0.13759
				Start (nm) 1400.00	--							321	0.14686
				Stop (nm) 300.00	--							320	0.15521
				X Mode Nanometers	--							319	0.16285
				Y Mode Abs	--							318	0.16895
				UV-Vis Scan Rate (nm/min) 600.000	--							317	0.17371
				UV-Vis Data Interval (nm) 1.000	--							316	0.17736
				UV-Vis Ave. Time (sec) 0.100	--							315	0.1796
				UV-Vis SBW (nm) 2.000	--							314	0.18072
				Slit Height Full	--							313	0.18097
				Beam Mode Double	--							312	0.18062
				Signal-to-noise Mode Off	--							311	0.17949
				UV Source On	--							310	0.17835
				Vis Source On	--							309	0.17691
				Third Source Off	--							308	0.17547
				Source Changeover (nm) 350.00	--							307	0.17458
				Detector Changeover (nm) 900.00	--							306	0.17441
				Grating Changeover (nm) 900.00	--							305	0.17486
				Baseline Correction On	--							304	0.17626
				Baseline Type Baseline correction	--							303	0.17863
				Baseline File Name	--							302	0.1819
				Baseline Std Ref File Name	--							301	0.18549
				Cycle Mode Off	--							300	0.18953
				Comments	--
				Method Log :	--
				Method Name :	--
				Date/Time stamp: 2/16/2023 1:00:11 PM	--
				Method Modifications:	--
				Autoconvert Changed: 2/16/2023 1:00:48 PM	--
				X Start nm Changed: 2/16/2023 1:00:48 PM	--
				X Stop nm Changed: 2/16/2023 1:00:48 PM	--
				Detector changeover Changed: 2/16/2023 1:00:48 PM	--
				Grating changeover Changed: 2/16/2023 1:00:48 PM	--
				Baseline Correction Changed: 2/16/2023 1:00:48 PM	--
				End Method Modifications	--
				<SBW (nm)>	--
				<Energy>	--
				<Slit height>	--
				<Current Wavelength>	--
