# Supplementary material for: Circular dichroism of quantum defects in carbon nanotubes created by photocatalytic oxygen functionalization
Source: Nat Commun. 2025 Jun 2;16:5107. doi: 10.1038/s41467-025-60342-y (PMC12130195; doi:10.1038/s41467-025-60342-y)
Supplement: Supplementary file 6 — Source Data [file 41467_2025_60342_MOESM6_ESM.zip › Raw data Manuscript and SI/Supplementary_Figure_12a.txt]

Em_WL (nm)	Ex_WL (nm)	PL Intensity (arb. unit) (8,3) pristine
858.8	450	871.83419
859.04	450	986.43096
859.279	450	954.41127
859.519	450	919.0211
859.759	450	892.6189
859.999	450	939.8058
860.239	450	926.88558
860.478	450	945.98504
860.718	450	919.58285
860.958	450	945.42329
861.198	450	938.12056
861.437	450	938.68231
861.677	450	920.14459
861.917	450	955.53477
862.156	450	916.21235
862.396	450	942.0528
862.635	450	951.60253
862.875	450	962.83751
863.115	450	930.81782
863.354	450	929.69432
863.594	450	936.99706
863.833	450	979.68997
864.072	450	979.12822
864.312	450	983.62221
864.551	450	979.68997
864.791	450	985.30746
865.03	450	969.57849
865.269	450	952.72603
865.509	450	954.97302
865.748	450	958.90526
865.987	450	983.06046
866.227	450	992.04845
866.466	450	976.88123
866.705	450	957.78177
866.944	450	1006.65391
867.183	450	962.27576
867.422	450	978.56647
867.662	450	1006.65391
867.901	450	980.25172
868.14	450	980.25172
868.379	450	930.25607
868.618	450	942.61455
868.857	450	967.3315
869.096	450	992.61019
869.335	450	976.88123
869.574	450	954.97302
869.813	450	929.13258
870.052	450	966.76975
870.291	450	969.01674
870.529	450	968.45499
870.768	450	958.90526
871.007	450	970.70199
871.246	450	942.61455
871.485	450	963.961
871.723	450	988.1162
871.962	450	1002.15992
872.201	450	943.1763
872.44	450	935.87356
872.678	450	941.49105
872.917	450	917.8976
873.155	450	924.07684
873.394	450	994.29544
873.633	450	1002.72167
873.871	450	979.68997
874.11	450	942.0528
874.348	450	960.59051
874.587	450	938.68231
874.825	450	988.67795
875.064	450	994.85719
875.302	450	976.31948
875.54	450	952.16428
875.779	450	965.0845
876.017	450	962.27576
876.256	450	951.60253
876.494	450	956.65827
876.732	450	989.2397
876.97	450	980.25172
877.209	450	955.53477
877.447	450	951.60253
877.685	450	945.42329
877.923	450	962.27576
878.161	450	965.64625
878.4	450	976.31948
878.638	450	993.73369
878.876	450	962.27576
879.114	450	945.98504
879.352	450	953.28778
879.59	450	960.02876
879.828	450	963.39925
880.066	450	982.49871
880.304	450	963.961
880.542	450	962.83751
880.78	450	963.39925
881.018	450	961.15226
881.255	450	974.07248
881.493	450	977.44298
881.731	450	945.98504
881.969	450	979.12822
882.207	450	913.96536
882.444	450	960.59051
882.682	450	943.1763
882.92	450	948.79378
883.157	450	975.75773
883.395	450	985.86921
883.633	450	990.92495
883.87	450	929.69432
884.108	450	935.31181
884.346	450	956.09652
884.583	450	1008.90091
884.821	450	1006.09217
885.058	450	988.67795
885.296	450	1002.15992
885.533	450	948.79378
885.77	450	992.61019
886.008	450	1010.02441
886.245	450	974.07248
886.483	450	936.99706
886.72	450	944.86154
886.957	450	949.91728
887.195	450	962.27576
887.432	450	994.29544
887.669	450	945.42329
887.906	450	949.91728
888.144	450	1021.82113
888.381	450	993.73369
888.618	450	1006.65391
888.855	450	967.3315
889.092	450	968.45499
889.329	450	990.3632
889.566	450	966.208
889.803	450	979.12822
890.04	450	998.78943
890.277	450	988.1162
890.514	450	971.26374
890.751	450	949.91728
890.988	450	935.87356
891.225	450	937.55881
891.462	450	928.57083
891.699	450	953.28778
891.936	450	982.49871
892.172	450	956.65827
892.409	450	989.80145
892.646	450	999.91293
892.883	450	1024.62988
893.119	450	1022.38288
893.356	450	993.17194
893.593	450	981.37522
893.829	450	984.18396
894.066	450	972.94898
894.303	450	959.46701
894.539	450	934.75006
894.776	450	974.63423
895.012	450	971.26374
895.249	450	989.2397
895.485	450	985.30746
895.722	450	994.85719
895.958	450	966.208
896.194	450	972.38724
896.431	450	953.28778
896.667	450	977.44298
896.903	450	971.26374
897.14	450	952.16428
897.376	450	977.44298
897.612	450	1022.38288
897.849	450	966.76975
898.085	450	939.8058
898.321	450	969.57849
898.557	450	1009.46266
898.793	450	1007.21566
899.029	450	1035.86485
899.265	450	1026.87687
899.502	450	974.07248
899.738	450	967.89325
899.974	450	963.39925
900.21	450	974.07248
900.446	450	983.06046
900.682	450	975.19598
900.917	450	999.91293
901.153	450	1005.53042
901.389	450	1025.75338
901.625	450	967.89325
901.861	450	968.45499
902.097	450	951.60253
902.333	450	982.49871
902.568	450	965.0845
902.804	450	986.43096
903.04	450	991.4867
903.275	450	998.22768
903.511	450	1010.02441
903.747	450	975.19598
903.982	450	990.92495
904.218	450	978.00472
904.453	450	992.61019
904.689	450	1014.5184
904.925	450	1005.53042
905.16	450	1030.24737
905.395	450	1035.30311
905.631	450	1009.46266
905.866	450	980.25172
906.102	450	976.31948
906.337	450	980.81347
906.572	450	1038.11185
906.808	450	978.56647
907.043	450	976.88123
907.278	450	975.75773
907.514	450	992.61019
907.749	450	982.49871
907.984	450	951.60253
908.219	450	980.25172
908.454	450	961.15226
908.689	450	991.4867
908.925	450	971.82549
909.16	450	940.36755
909.395	450	997.66593
909.63	450	965.0845
909.865	450	996.54244
910.1	450	971.26374
910.335	450	957.78177
910.57	450	980.81347
910.805	450	985.30746
911.039	450	986.43096
911.274	450	999.91293
911.509	450	982.49871
911.744	450	1001.59818
911.979	450	1025.19163
912.213	450	979.12822
912.448	450	961.71401
912.683	450	963.39925
912.918	450	998.22768
913.152	450	1002.15992
913.387	450	970.14024
913.621	450	1001.59818
913.856	450	1008.33916
914.091	450	985.86921
914.325	450	968.45499
914.56	450	1002.72167
914.794	450	1013.3949
915.029	450	1004.96867
915.263	450	986.99271
915.497	450	1004.96867
915.732	450	978.00472
915.966	450	1015.6419
916.2	450	1019.01239
916.435	450	980.81347
916.669	450	942.0528
916.903	450	938.12056
917.138	450	979.68997
917.372	450	989.2397
917.606	450	980.25172
917.84	450	990.3632
918.074	450	975.19598
918.308	450	990.3632
918.542	450	992.04845
918.776	450	1001.59818
919.011	450	960.02876
919.245	450	974.63423
919.479	450	988.67795
919.712	450	1024.06813
919.946	450	977.44298
920.18	450	980.81347
920.414	450	1040.35885
920.648	450	1030.24737
920.882	450	986.99271
921.116	450	987.55445
921.349	450	980.25172
921.583	450	978.56647
921.817	450	1010.58616
922.051	450	1019.57414
922.284	450	1003.84517
922.518	450	986.99271
922.752	450	943.73805
922.985	450	960.02876
923.219	450	965.0845
923.452	450	982.49871
923.686	450	978.00472
923.919	450	1038.11185
924.153	450	1020.69764
924.386	450	1005.53042
924.62	450	1000.47468
924.853	450	961.15226
925.086	450	999.35118
925.32	450	1024.62988
925.553	450	998.22768
925.786	450	999.35118
926.02	450	981.93697
926.253	450	990.92495
926.486	450	988.1162
926.719	450	1027.43862
926.952	450	989.2397
927.186	450	988.67795
927.419	450	976.31948
927.652	450	984.18396
927.885	450	993.73369
928.118	450	1008.33916
928.351	450	1017.32714
928.584	450	1010.02441
928.817	450	1016.76539
929.05	450	986.43096
929.283	450	1001.59818
929.516	450	994.85719
929.748	450	1011.70965
929.981	450	1012.2714
930.214	450	952.16428
930.447	450	1006.65391
930.68	450	1017.32714
930.912	450	1017.88889
931.145	450	1003.84517
931.378	450	1022.94463
931.61	450	1048.78508
931.843	450	992.61019
932.076	450	995.41894
932.308	450	1001.59818
932.541	450	984.74571
932.773	450	993.73369
933.006	450	973.51073
933.238	450	997.10418
933.471	450	1005.53042
933.703	450	1080.24301
933.935	450	1000.47468
934.168	450	990.92495
934.4	450	971.82549
934.632	450	965.0845
934.865	450	978.56647
935.097	450	1038.6736
935.329	450	1027.43862
935.561	450	1028.56212
935.794	450	1000.47468
936.026	450	998.78943
936.258	450	1004.96867
936.49	450	983.06046
936.722	450	1010.58616
936.954	450	1063.9523
937.186	450	1040.35885
937.418	450	1040.92059
937.65	450	1030.24737
937.882	450	1058.89656
938.114	450	1036.4266
938.346	450	1030.24737
938.578	450	1031.93261
938.809	450	1055.52606
939.041	450	1044.29109
939.273	450	1039.7971
939.505	450	1038.11185
939.736	450	1008.33916
939.968	450	1022.38288
940.2	450	1056.64956
940.431	450	1011.14791
940.663	450	1025.75338
940.895	450	1031.37086
941.126	450	1019.57414
941.358	450	1033.61786
941.589	450	1038.11185
941.821	450	1015.6419
942.052	450	1048.78508
942.284	450	1071.81678
942.515	450	1053.84082
942.746	450	1048.22333
942.978	450	1038.6736
943.209	450	1063.9523
943.44	450	1062.26705
943.672	450	1056.08781
943.903	450	1045.41458
944.134	450	1037.5501
944.365	450	997.10418
944.597	450	1024.06813
944.828	450	1076.31077
945.059	450	1066.76104
945.29	450	1040.92059
945.521	450	1051.03207
945.752	450	1062.8288
945.983	450	1033.05611
946.214	450	1059.45831
946.445	450	1043.16759
946.676	450	1034.17961
946.907	450	1029.12387
947.138	450	1090.35449
947.368	450	1077.43427
947.599	450	1076.87252
947.83	450	1082.49001
948.061	450	1089.79274
948.292	450	1069.56978
948.522	450	1076.87252
948.753	450	1053.84082
948.984	450	1078.55777
949.214	450	1056.64956
949.445	450	1072.37853
949.675	450	1090.91624
949.906	450	1072.37853
950.136	450	1097.65723
950.367	450	1101.02772
950.597	450	1108.8922
950.828	450	1116.75669
951.058	450	1085.29875
951.289	450	1085.8605
951.519	450	1078.55777
951.749	450	1127.99166
951.98	450	1125.18292
952.21	450	1122.37418
952.44	450	1108.33045
952.67	450	1112.2627
952.9	450	1127.99166
953.131	450	1151.02337
953.361	450	1139.78839
953.591	450	1124.62117
953.821	450	1130.80041
954.051	450	1139.78839
954.281	450	1140.91189
954.511	450	1163.38184
954.741	450	1160.01135
954.971	450	1143.72063
955.201	450	1154.95561
955.431	450	1140.35014
955.661	450	1164.50534
955.89	450	1174.05507
956.12	450	1133.0474
956.35	450	1158.3261
956.58	450	1166.19058
956.809	450	1185.85179
957.039	450	1162.25834
957.269	450	1204.95125
957.498	450	1203.82776
957.728	450	1204.95125
957.958	450	1179.67256
958.187	450	1195.96327
958.417	450	1226.85946
958.646	450	1244.83542
958.876	450	1206.07475
959.105	450	1230.7917
959.335	450	1180.79605
959.564	450	1225.17421
959.793	450	1166.75233
960.023	450	1180.79605
960.252	450	1225.73596
960.481	450	1222.92722
960.71	450	1206.07475
960.94	450	1227.42121
961.169	450	1213.93924
961.398	450	1218.43323
961.627	450	1208.32175
961.856	450	1233.0387
962.085	450	1243.71192
962.314	450	1244.83542
962.543	450	1248.20591
962.772	450	1230.7917
963.001	450	1211.69224
963.23	450	1258.31739
963.459	450	1236.40919
963.688	450	1240.34143
963.917	450	1245.39717
964.146	450	1286.96658
964.375	450	1275.73161
964.603	450	1273.48461
964.832	450	1231.35345
965.061	450	1257.1939
965.289	450	1307.75129
965.518	450	1295.39282
965.747	450	1262.24964
965.975	450	1255.50865
966.204	450	1252.13816
966.432	450	1292.02232
966.661	450	1230.7917
966.889	450	1267.86712
967.118	450	1268.99062
967.346	450	1270.11412
967.575	450	1261.68789
967.803	450	1281.91084
968.031	450	1254.9469
968.26	450	1276.85511
968.488	450	1249.32941
968.716	450	1254.9469
968.945	450	1265.05838
969.173	450	1273.48461
969.401	450	1270.11412
969.629	450	1252.69991
969.857	450	1265.62013
970.085	450	1284.15784
970.313	450	1242.02668
970.541	450	1235.84744
970.769	450	1255.50865
970.997	450	1271.23762
971.225	450	1235.28569
971.453	450	1252.69991
971.681	450	1247.64417
971.909	450	1253.26165
972.137	450	1216.74798
972.365	450	1208.8835
972.592	450	1217.30973
972.82	450	1183.6048
973.048	450	1213.93924
973.276	450	1273.48461
973.503	450	1231.35345
973.731	450	1249.89116
973.958	450	1207.76
974.186	450	1189.78404
974.414	450	1199.33377
974.641	450	1204.95125
974.869	450	1178.54906
975.096	450	1145.96763
975.324	450	1148.21462
975.551	450	1172.36982
975.778	450	1193.71628
976.006	450	1209.44524
976.233	450	1163.94359
976.46	450	1139.78839
976.687	450	1149.33812
976.915	450	1173.49332
977.142	450	1151.58511
977.139	450	1145.80639
977.374	450	1122.75533
977.61	450	1114.88424
977.845	450	1092.95762
978.081	450	1114.88424
978.316	450	1110.38647
978.552	450	1123.31755
978.787	450	1083.96208
979.023	450	1100.82871
979.258	450	1063.15991
979.493	450	1106.45092
979.729	450	1113.7598
979.964	450	1107.57537
980.199	450	1083.39986
980.434	450	1096.89317
980.67	450	1079.46432
980.905	450	1122.75533
981.14	450	1115.44646
981.375	450	1110.94869
981.61	450	1126.12866
981.845	450	1126.69088
982.08	450	1101.39093
982.316	450	1089.02207
982.551	450	1082.83764
982.786	450	1094.08206
983.021	450	1110.94869
983.256	450	1124.442
983.491	450	1103.63982
983.725	450	1078.33987
983.96	450	1107.01314
984.195	450	1063.72213
984.43	450	1092.3954
984.665	450	1120.50645
984.9	450	1093.51984
985.135	450	1080.02654
985.369	450	1048.54216
985.604	450	1049.10438
985.839	450	1064.28435
986.073	450	1085.08653
986.308	450	1070.46878
986.543	450	1046.29328
986.777	450	1035.04886
987.012	450	1063.72213
987.247	450	1064.84657
987.481	450	1063.15991
987.716	450	1057.5377
987.95	450	1063.72213
988.185	450	1028.30221
988.419	450	1039.54662
988.654	450	1066.53323
988.888	450	1085.08653
989.122	450	1025.4911
989.357	450	1026.05332
989.591	450	1031.67553
989.825	450	1006.37559
990.06	450	1014.24668
990.294	450	1064.84657
990.528	450	1064.28435
990.763	450	1065.40879
990.997	450	1020.99333
991.231	450	1029.42665
991.465	450	1008.06225
991.699	450	1051.91549
991.933	450	1061.47324
992.167	450	1050.22882
992.401	450	1042.91995
992.636	450	1048.54216
992.87	450	1012.56002
993.104	450	1009.74891
993.337	450	1005.81337
993.571	450	1037.29774
993.805	450	1046.29328
994.039	450	1011.9978
994.273	450	1010.31113
994.507	450	1029.42665
994.741	450	1027.17776
994.975	450	1041.79551
995.208	450	1031.11331
995.442	450	1035.04886
995.676	450	1014.24668
995.91	450	1015.37112
996.143	450	1020.99333
996.377	450	1027.73998
996.611	450	1022.68
996.844	450	1036.73552
997.078	450	1014.8089
997.311	450	1023.80444
997.545	450	1014.24668
997.778	450	1006.93781
998.012	450	1021.55555
998.245	450	1026.61554
998.479	450	1003.56448
998.712	450	1031.11331
998.946	450	987.82229
999.179	450	1036.1733
999.412	450	995.69339
999.646	450	1001.3156
999.879	450	1020.43111
1000.112	450	1040.10885
1000.346	450	1052.47771
1000.579	450	992.32006
1000.812	450	990.07118
1001.045	450	1010.87335
1001.278	450	1061.47324
1001.512	450	1047.97994
1001.745	450	1019.86889
1001.978	450	1045.73106
1002.211	450	990.07118
1002.444	450	1036.1733
1002.677	450	1065.97101
1002.91	450	1022.11777
1003.143	450	983.32453
1003.376	450	991.19562
1003.609	450	984.44897
1003.842	450	999.62893
1004.074	450	1039.54662
1004.307	450	983.32453
1004.54	450	997.94227
1004.773	450	1062.03546
1005.006	450	1043.48217
1005.238	450	1053.60215
1005.471	450	1013.12224
1005.704	450	1009.18669
1005.937	450	1037.85996
1006.169	450	1007.50003
1006.402	450	1022.68
1006.634	450	1042.91995
1006.867	450	1025.4911
1007.1	450	996.25561
1007.332	450	981.07564
1007.565	450	968.70678
1007.797	450	971.51788
1008.029	450	968.14456
1008.262	450	1001.87782
1008.494	450	1015.37112
1008.727	450	999.62893
1008.959	450	1020.99333
1009.191	450	1032.79997
1009.424	450	1082.27542
1009.656	450	1069.90656
1009.888	450	1024.36666
1010.12	450	1026.61554
1010.353	450	1026.05332
1010.585	450	1014.8089
1010.817	450	1003.56448
1011.049	450	977.14009
1011.281	450	1007.50003
1011.513	450	990.6334
1011.745	450	1035.04886
1011.977	450	1037.29774
1012.209	450	1031.11331
1012.441	450	1005.25114
1012.673	450	1023.24222
1012.905	450	1005.25114
1013.137	450	1020.99333
1013.369	450	1005.25114
1013.601	450	987.82229
1013.833	450	1024.92888
1014.065	450	1049.10438
1014.296	450	1009.74891
1014.528	450	987.82229
1014.76	450	1005.81337
1014.992	450	1060.3488
1015.223	450	1041.79551
1015.455	450	1069.90656
1015.686	450	1060.3488
1015.918	450	1017.05779
1016.15	450	997.94227
1016.381	450	1000.19116
1016.613	450	1008.62447
1016.844	450	1014.24668
1017.076	450	1014.24668
1017.307	450	1041.79551
1017.539	450	1037.85996
1017.77	450	1068.78212
1018.001	450	999.06671
1018.233	450	994.00672
1018.464	450	982.7623
1018.695	450	1013.12224
1018.927	450	994.56895
1019.158	450	1016.49556
1019.389	450	1016.49556
1019.62	450	1017.62001
1019.852	450	1039.54662
1020.083	450	1017.05779
1020.314	450	1020.43111
1020.545	450	1018.18223
1020.776	450	1025.4911
1021.007	450	1035.61108
1021.238	450	1030.55109
1021.469	450	1057.5377
1021.7	450	1059.78658
1021.931	450	1034.48664
1022.162	450	1017.62001
1022.393	450	1008.06225
1022.624	450	1007.50003
1022.854	450	1059.78658
1023.085	450	1003.56448
1023.316	450	1007.50003
1023.547	450	999.06671
1023.778	450	1008.06225
1024.008	450	994.56895
1024.239	450	976.01565
1024.47	450	1026.05332
1024.7	450	987.82229
1024.931	450	1010.31113
1025.162	450	986.13563
1025.392	450	958.02458
1025.623	450	1009.18669
1025.853	450	983.32453
1026.084	450	1010.31113
1026.314	450	997.38005
1026.545	450	970.39344
1026.775	450	983.32453
1027.005	450	1011.43558
1027.236	450	1011.43558
1027.466	450	1011.43558
1027.696	450	1004.1267
1027.927	450	1017.62001
1028.157	450	1036.73552
1028.387	450	986.69785
1028.617	450	986.13563
1028.847	450	983.88675
1029.078	450	1019.30667
1029.308	450	1025.4911
1029.538	450	984.44897
1029.768	450	1020.43111
1029.998	450	1025.4911
1030.228	450	1004.1267
1030.458	450	991.75784
1030.688	450	1036.1733
1030.918	450	1036.73552
1031.148	450	1013.68446
1031.378	450	1000.19116
1031.607	450	1017.05779
1031.837	450	995.13117
1032.067	450	1037.85996
1032.297	450	1029.42665
1032.527	450	997.94227
1032.756	450	970.39344
1032.986	450	985.01119
1033.216	450	1005.25114
1033.445	450	1012.56002
1033.675	450	992.88228
1033.905	450	1004.1267
1034.134	450	997.94227
1034.364	450	1005.81337
1034.593	450	1020.99333
1034.823	450	1018.74445
1035.052	450	968.14456
1035.282	450	987.26007
1035.511	450	1000.75338
1035.74	450	1028.86443
1035.97	450	980.51342
1036.199	450	999.06671
1036.428	450	1056.97548
1036.658	450	1047.41772
1036.887	450	987.82229
1037.116	450	1000.75338
1037.345	450	1007.50003
1037.575	450	1010.31113
1037.804	450	1031.67553
1038.033	450	1042.35773
1038.262	450	1015.37112
1038.491	450	994.00672
1038.72	450	961.39791
1038.949	450	986.69785
1039.178	450	978.26454
1039.407	450	1006.37559
1039.636	450	1006.37559
1039.865	450	1045.73106
1040.094	450	1032.79997
1040.322	450	1020.99333
1040.551	450	1008.62447
1040.78	450	967.02012
1041.009	450	1008.06225
1041.238	450	1028.86443
1041.466	450	1017.05779
1041.695	450	1019.86889
1041.924	450	981.63786
1042.152	450	982.20008
1042.381	450	1001.87782
1042.61	450	1049.10438
1042.838	450	1013.68446
1043.067	450	1018.74445
1043.295	450	995.13117
1043.524	450	997.94227
1043.752	450	1004.68892
1043.98	450	1028.86443
1044.209	450	1022.11777
1044.437	450	1026.61554
1044.666	450	1034.48664
1044.894	450	982.7623
1045.122	450	1014.24668
1045.35	450	1023.80444
1045.579	450	1024.36666
1045.807	450	1036.1733
1046.035	450	969.269
1046.263	450	1023.80444
1046.491	450	1033.36219
1046.719	450	1032.79997
1046.947	450	1012.56002
1047.176	450	1017.62001
1047.404	450	1051.35327
1047.632	450	1000.75338
1047.859	450	1004.1267
1048.087	450	1008.62447
1048.315	450	980.51342
1048.543	450	978.82676
1048.771	450	983.88675
1048.999	450	999.06671
1049.227	450	1014.8089
1049.454	450	1084.5243
1049.682	450	1007.50003
1049.91	450	1009.18669
1050.138	450	983.32453
1050.365	450	965.89567
1050.593	450	990.6334
1050.82	450	1046.8555
1051.048	450	1041.23329
1051.276	450	1032.79997
1051.503	450	1001.3156
1051.731	450	1004.1267
1051.958	450	1029.42665
1052.185	450	994.56895
1052.413	450	1004.68892
1052.64	450	1058.66214
1052.868	450	1032.79997
1053.095	450	1037.85996
1053.322	450	1036.73552
1053.55	450	1065.97101
1053.777	450	1045.16883
1054.004	450	1028.30221
1054.231	450	1043.48217
1054.458	450	1076.09099
1054.685	450	1038.42218
1054.913	450	1025.4911
1055.14	450	1036.1733
1055.367	450	1016.49556
1055.594	450	1004.1267
1055.821	450	1042.91995
1056.048	450	1005.81337
1056.275	450	1028.30221
1056.502	450	1023.24222
1056.728	450	1025.4911
1056.955	450	1028.30221
1057.182	450	1035.61108
1057.409	450	1017.62001
1057.636	450	1058.66214
1057.862	450	1053.03993
1058.089	450	1024.36666
1058.316	450	1028.86443
1058.543	450	1010.31113
1058.769	450	1043.48217
1058.996	450	1049.10438
1059.222	450	1046.8555
1059.449	450	1020.99333
1059.675	450	1006.37559
1059.902	450	964.77123
1060.128	450	990.07118
1060.355	450	1035.04886
1060.581	450	1034.48664
1060.808	450	1007.50003
1061.034	450	1007.50003
1061.26	450	1014.8089
1061.487	450	988.94674
1061.713	450	1028.30221
1061.939	450	1006.37559
1062.165	450	995.69339
1062.391	450	997.38005
1062.618	450	1027.17776
1062.844	450	1023.80444
1063.07	450	1019.30667
1063.296	450	1030.55109
1063.522	450	1032.23775
1063.748	450	1022.11777
1063.974	450	1020.99333
1064.2	450	981.07564
1064.426	450	1005.81337
1064.652	450	991.75784
1064.878	450	1019.30667
1065.103	450	1037.29774
1065.329	450	1000.75338
1065.555	450	1018.18223
1065.781	450	1024.92888
1066.007	450	1025.4911
1066.232	450	1023.24222
1066.458	450	991.75784
1066.684	450	987.82229
1066.909	450	985.01119
1067.135	450	1038.9844
1067.36	450	1034.48664
1067.586	450	1019.30667
1067.811	450	996.25561
1068.037	450	1006.37559
1068.262	450	1000.19116
1068.488	450	1024.92888
1068.713	450	1022.11777
1068.938	450	1017.62001
1069.164	450	1004.1267
1069.389	450	1001.3156
1069.614	450	1015.37112
1069.84	450	1038.9844
1070.065	450	1010.87335
1070.29	450	997.38005
1070.515	450	1008.06225
1070.74	450	1002.44004
1070.965	450	1011.43558
1071.19	450	1028.30221
1071.416	450	982.20008
1071.641	450	997.94227
1071.866	450	999.62893
1072.09	450	1019.30667
1072.315	450	995.69339
1072.54	450	1039.54662
1072.765	450	1025.4911
1072.99	450	1009.18669
1073.215	450	997.94227
1073.44	450	1017.62001
1073.664	450	1039.54662
1073.889	450	1027.73998
1074.114	450	990.6334
1074.338	450	1014.24668
1074.563	450	977.70232
1074.788	450	1031.11331
1075.012	450	964.20901
1075.237	450	978.82676
1075.461	450	1014.8089
1075.686	450	996.25561
1075.91	450	981.07564
1076.135	450	1010.31113
1076.359	450	989.50896
1076.584	450	987.26007
1076.808	450	989.50896
1077.032	450	1014.24668
1077.257	450	1004.1267
1077.481	450	998.50449
1077.705	450	1000.19116
1077.929	450	980.51342
1078.153	450	960.27346
1078.378	450	1010.87335
1078.602	450	979.38898
1078.826	450	980.51342
1079.05	450	1005.25114
1079.274	450	1046.29328
1079.498	450	1021.55555
1079.722	450	1017.62001
1079.946	450	972.08011
1080.17	450	993.4445
1080.394	450	1036.73552
1080.617	450	1032.79997
1080.841	450	1002.44004
1081.065	450	996.81783
1081.289	450	999.06671
1081.512	450	1021.55555
1081.736	450	978.26454
1081.96	450	1026.61554
1082.184	450	1018.74445
1082.407	450	1010.87335
1082.631	450	1004.1267
1082.854	450	1014.24668
1083.078	450	992.88228
1083.301	450	1020.43111
1083.525	450	995.69339
1083.748	450	986.13563
1083.972	450	997.94227
1084.195	450	997.94227
1084.418	450	1015.93334
1084.642	450	1026.61554
1084.865	450	1001.87782
1085.088	450	1030.55109
1085.311	450	1011.9978
1085.535	450	991.19562
1085.758	450	1003.00226
1085.981	450	1023.24222
1086.204	450	985.01119
1086.427	450	1020.99333
1086.65	450	1024.92888
1086.873	450	1001.3156
1087.096	450	977.14009
1087.319	450	987.82229
1087.542	450	979.9512
1087.765	450	954.08903
1087.988	450	997.94227
1088.211	450	1056.41325
1088.434	450	1017.62001
1088.656	450	1039.54662
1088.879	450	1005.25114
1089.102	450	999.62893
1089.325	450	1007.50003
1089.547	450	1003.00226
1089.77	450	1004.1267
1089.993	450	972.08011
1090.215	450	959.14902
1090.438	450	976.57787
1090.66	450	1008.62447
1090.883	450	1018.74445
1091.105	450	977.70232
1091.328	450	960.27346
1091.55	450	973.20455
1091.772	450	992.32006
1091.995	450	968.70678
1091.988	450	967.41244
1092.219	450	950.52915
1092.45	450	964.59856
1092.681	450	928.0181
1092.912	450	955.03136
1093.142	450	946.58972
1093.373	450	962.91023
1093.604	450	933.64586
1093.835	450	953.34303
1094.066	450	922.95311
1094.297	450	964.03578
1094.527	450	979.79352
1094.758	450	982.6074
1094.989	450	951.09193
1095.22	450	957.28247
1095.45	450	961.2219
1095.681	450	1000.61624
1095.911	450	1007.36956
1096.142	450	999.49069
1096.373	450	992.1746
1096.603	450	1007.93233
1096.834	450	992.73737
1097.064	450	964.03578
1097.295	450	970.22632
1097.525	450	981.48185
1097.756	450	1000.61624
1097.986	450	1012.99732
1098.216	450	996.67681
1098.447	450	980.91907
1098.677	450	1014.68565
1098.907	450	970.7891
1099.138	450	988.23516
1099.368	450	1020.31341
1099.598	450	1002.30457
1099.828	450	1002.30457
1100.059	450	966.28689
1100.289	450	962.34745
1100.519	450	979.23074
1100.749	450	994.98848
1100.979	450	988.79794
1101.209	450	970.7891
1101.439	450	952.21748
1101.669	450	989.36071
1101.899	450	1000.05346
1102.129	450	979.79352
1102.359	450	973.0402
1102.589	450	987.67239
1102.819	450	951.6547
1103.049	450	975.29131
1103.279	450	1002.30457
1103.508	450	1010.18344
1103.738	450	948.27805
1103.968	450	943.21306
1104.198	450	951.6547
1104.427	450	937.02252
1104.657	450	955.59414
1104.887	450	1001.74179
1105.116	450	1014.12287
1105.346	450	993.86292
1105.576	450	940.39918
1105.805	450	971.91465
1106.035	450	963.47301
1106.264	450	1012.99732
1106.494	450	1011.87177
1106.723	450	989.36071
1106.953	450	983.73295
1107.182	450	1009.05788
1107.412	450	965.16133
1107.641	450	965.72411
1107.87	450	960.09635
1108.1	450	994.4257
1108.329	450	1005.68123
1108.558	450	975.85408
1108.787	450	964.59856
1109.017	450	975.85408
1109.246	450	973.0402
1109.475	450	987.10961
1109.704	450	992.1746
1109.933	450	1003.43012
1110.162	450	979.79352
1110.392	450	968.53799
1110.621	450	973.0402
1110.85	450	976.97964
1111.079	450	986.54683
1111.308	450	993.30015
1111.537	450	979.79352
1111.765	450	982.6074
1111.994	450	982.6074
1112.223	450	994.4257
1112.452	450	992.1746
1112.681	450	987.10961
1112.91	450	961.2219
1113.138	450	991.04904
1113.367	450	954.46858
1113.596	450	987.10961
1113.825	450	953.90581
1114.053	450	975.29131
1114.282	450	983.73295
1114.511	450	1000.05346
1114.739	450	1014.68565
1114.968	450	943.21306
1115.196	450	948.84082
1115.425	450	975.29131
1115.653	450	1005.11845
1115.882	450	998.36513
1116.11	450	989.36071
1116.339	450	999.49069
1116.567	450	953.90581
1116.795	450	995.55125
1117.024	450	1022.00174
1117.252	450	993.86292
1117.48	450	949.96637
1117.709	450	951.09193
1117.937	450	959.53357
1118.165	450	975.85408
1118.393	450	1005.68123
1118.621	450	965.16133
1118.85	450	978.10519
1119.078	450	1037.75948
1119.306	450	1012.43454
1119.534	450	1013.56009
1119.762	450	974.72853
1119.99	450	983.17018
1120.218	450	1005.68123
1120.446	450	980.91907
1120.674	450	1001.17902
1120.902	450	1016.37398
1121.13	450	1007.36956
1121.357	450	995.55125
1121.585	450	967.97522
1121.813	450	939.27362
1122.041	450	952.78026
1122.269	450	944.90139
1122.496	450	966.84966
1122.724	450	998.92791
1122.952	450	966.28689
1123.179	450	1002.86735
1123.407	450	1010.18344
1123.635	450	1029.88061
1123.862	450	1032.13171
1124.09	450	1017.49953
1124.317	450	1001.74179
1124.545	450	993.86292
1124.772	450	988.79794
1125	450	983.17018
1125.227	450	954.46858
1125.454	450	988.23516
1125.682	450	967.41244
1125.909	450	997.80236
1126.136	450	1023.69007
1126.364	450	1019.75063
1126.591	450	987.67239
1126.818	450	1006.244
1127.045	450	981.48185
1127.273	450	992.1746
1127.5	450	997.80236
1127.727	450	973.0402
1127.954	450	1009.05788
1128.181	450	1038.32225
1128.408	450	990.48627
1128.635	450	973.60298
1128.862	450	998.92791
1129.089	450	1028.75505
1129.316	450	1024.81562
1129.543	450	1055.20554
1129.77	450	1038.88503
1129.997	450	992.73737
1130.223	450	983.17018
1130.45	450	993.86292
1130.677	450	1001.74179
1130.904	450	1018.0623
1131.131	450	991.04904
1131.357	450	1013.56009
1131.584	450	1027.06673
1131.811	450	1045.07557
1132.037	450	988.23516
1132.264	450	996.67681
1132.49	450	973.60298
1132.717	450	996.67681
1132.943	450	984.29573
1133.17	450	1000.05346
1133.396	450	1009.05788
1133.623	450	1015.24842
1133.849	450	1030.44338
1134.076	450	998.36513
1134.302	450	1009.62066
1134.528	450	996.67681
1134.755	450	1005.11845
1134.981	450	1021.43896
1135.207	450	1020.31341
1135.433	450	1032.69449
1135.66	450	1034.94559
1135.886	450	1031.56894
1136.112	450	1009.62066
1136.338	450	971.35187
1136.564	450	990.48627
1136.79	450	1063.64718
1137.016	450	1006.80678
1137.242	450	1008.49511
1137.468	450	998.36513
1137.694	450	1004.55567
1137.92	450	1002.30457
1138.146	450	975.29131
1138.372	450	1002.30457
1138.598	450	989.36071
1138.824	450	1016.93675
1139.049	450	973.60298
1139.275	450	940.96195
1139.501	450	1009.05788
1139.727	450	974.72853
1139.952	450	1010.18344
1140.178	450	988.23516
1140.404	450	964.03578
1140.629	450	989.92349
1140.855	450	1006.244
1141.08	450	997.23958
1141.306	450	1010.18344
1141.531	450	1010.74621
1141.757	450	1018.62508
1141.982	450	1042.26169
1142.208	450	993.86292
1142.433	450	973.60298
1142.658	450	967.97522
1142.884	450	1016.93675
1143.109	450	1017.49953
1143.334	450	985.98406
1143.56	450	1020.87619
1143.785	450	1029.31783
1144.01	450	997.23958
1144.235	450	991.04904
1144.46	450	1020.87619
1144.685	450	1028.19228
1144.911	450	1025.3784
1145.136	450	1008.49511
1145.361	450	1008.49511
1145.586	450	997.80236
1145.811	450	1028.19228
1146.036	450	1036.07115
1146.26	450	999.49069
1146.485	450	952.78026
1146.71	450	952.21748
1146.935	450	989.36071
1147.16	450	1011.30899
1147.385	450	994.4257
1147.609	450	1008.49511
1147.834	450	988.79794
1148.059	450	992.73737
1148.284	450	1003.9929
1148.508	450	1015.24842
1148.733	450	982.6074
1148.957	450	997.23958
1149.182	450	998.92791
1149.407	450	1018.0623
1149.631	450	994.4257
1149.856	450	992.1746
1150.08	450	1046.7639
1150.304	450	1049.57778
1150.529	450	991.04904
1150.753	450	987.67239
1150.978	450	1001.17902
1151.202	450	998.92791
1151.426	450	1022.56452
1151.65	450	1034.38282
1151.875	450	1018.62508
1152.099	450	998.36513
1152.323	450	962.91023
1152.547	450	979.23074
1152.771	450	978.66796
1152.995	450	1008.49511
1153.219	450	989.36071
1153.443	450	1038.32225
1153.667	450	1025.3784
1153.891	450	1015.24842
1154.115	450	1002.30457
1154.339	450	978.10519
1154.563	450	1006.244
1154.787	450	1024.25284
1155.011	450	1006.80678
1155.235	450	1002.30457
1155.459	450	975.85408
1155.682	450	978.10519
1155.906	450	1002.86735
1156.13	450	1040.01058
1156.353	450	1014.68565
1156.577	450	1029.88061
1156.801	450	990.48627
1157.024	450	990.48627
1157.248	450	1000.05346
1157.471	450	1021.43896
1157.695	450	1019.18786
1157.918	450	1017.49953
1158.142	450	1027.06673
1158.365	450	976.41686
1158.589	450	1016.93675
1158.812	450	1026.50395
1159.035	450	1036.63392
1159.259	450	1040.01058
1159.482	450	976.41686
1159.705	450	1019.75063
1159.928	450	1020.31341
1160.152	450	1033.82004
1160.375	450	1018.0623
1160.598	450	1024.25284
1160.821	450	1052.95443
1161.044	450	1002.86735
1161.267	450	991.61182
1161.49	450	994.98848
1161.713	450	989.92349
1161.936	450	991.61182
1162.159	450	989.36071
1162.382	450	1004.55567
1162.605	450	1014.68565
1162.828	450	1076.02826
1163.051	450	1008.49511
1163.273	450	1008.49511
1163.496	450	973.60298
1163.719	450	964.59856
1163.942	450	983.17018
1164.164	450	1040.57336
1164.387	450	1032.69449
1164.609	450	1034.94559
1164.832	450	994.98848
1165.055	450	993.86292
1165.277	450	1016.37398
1165.5	450	997.80236
1165.722	450	1003.43012
1165.945	450	1051.82888
1166.167	450	1038.88503
1166.389	450	1034.38282
1166.612	450	1027.6295
1166.834	450	1067.58662
1167.056	450	1047.32667
1167.279	450	1027.6295
1167.501	450	1031.00616
1167.723	450	1054.64276
1167.945	450	1034.94559
1168.168	450	1014.68565
1168.39	450	1036.63392
1168.612	450	1002.30457
1168.834	450	1000.05346
1169.056	450	1041.13613
1169.278	450	994.98848
1169.5	450	1015.24842
1169.722	450	1023.69007
1169.944	450	1032.69449
1170.166	450	1023.69007
1170.388	450	1015.8112
1170.609	450	997.23958
1170.831	450	1037.1967
1171.053	450	1045.07557
1171.275	450	1022.00174
1171.497	450	1022.00174
1171.718	450	1007.36956
1171.94	450	1033.25726
1172.162	450	1033.25726
1172.383	450	1046.20112
1172.605	450	1027.06673
1172.826	450	1005.68123
1173.048	450	951.6547
1173.269	450	983.17018
1173.491	450	1027.6295
1173.712	450	1019.75063
1173.934	450	989.92349
1174.155	450	1008.49511
1174.376	450	1015.24842
1174.598	450	988.79794
1174.819	450	1022.00174
1175.04	450	999.49069
1175.261	450	980.91907
1175.483	450	984.29573
1175.704	450	1019.18786
1175.925	450	1016.37398
1176.146	450	1019.18786
1176.367	450	1025.94117
1176.588	450	1018.62508
1176.809	450	1017.49953
1177.03	450	1022.00174
1177.251	450	976.41686
1177.472	450	993.86292
1177.693	450	982.04462
1177.914	450	1010.74621
1178.135	450	1012.99732
1178.356	450	984.29573
1178.576	450	1012.99732
1178.797	450	1021.43896
1179.018	450	1019.18786
1179.239	450	1016.37398
1179.459	450	978.66796
1179.68	450	984.29573
1179.901	450	980.91907
1180.121	450	1012.99732
1180.342	450	1027.06673
1180.562	450	1024.25284
1180.783	450	1000.05346
1181.003	450	994.98848
1181.224	450	998.36513
1181.444	450	1018.62508
1181.664	450	1011.30899
1181.885	450	1006.80678
1182.105	450	978.66796
1182.325	450	989.36071
1182.546	450	1001.74179
1182.766	450	1023.69007
1182.986	450	1017.49953
1183.206	450	994.4257
1183.426	450	998.36513
1183.646	450	994.98848
1183.866	450	1000.61624
1184.087	450	1007.93233
1184.307	450	980.91907
1184.527	450	994.98848
1184.747	450	979.79352
1184.966	450	1003.9929
1185.186	450	989.36071
1185.406	450	1023.69007
1185.626	450	1012.99732
1185.846	450	1004.55567
1186.066	450	981.48185
1186.285	450	998.92791
1186.505	450	1019.75063
1186.725	450	1033.25726
1186.944	450	987.10961
1187.164	450	1025.3784
1187.384	450	967.41244
1187.603	450	1007.36956
1187.823	450	958.97079
1188.042	450	970.22632
1188.262	450	993.30015
1188.481	450	977.54241
1188.701	450	972.47743
1188.92	450	998.36513
1189.139	450	987.10961
1189.359	450	988.23516
1189.578	450	977.54241
1189.797	450	988.79794
1190.017	450	991.61182
1190.236	450	997.80236
1190.455	450	995.55125
1190.674	450	975.29131
1190.893	450	955.03136
1191.112	450	1014.12287
1191.331	450	978.10519
1191.55	450	980.35629
1191.769	450	991.04904
1191.988	450	1038.88503
1192.207	450	1003.43012
1192.426	450	1000.61624
1192.645	450	969.10077
1192.864	450	989.36071
1193.083	450	1028.75505
1193.301	450	1021.43896
1193.52	450	997.80236
1193.739	450	974.72853
1193.958	450	988.23516
1194.176	450	1008.49511
1194.395	450	965.72411
1194.613	450	1013.56009
1194.832	450	1011.30899
1195.051	450	1007.36956
1195.269	450	994.4257
1195.488	450	1010.18344
1195.706	450	975.85408
1195.924	450	993.30015
1196.143	450	984.29573
1196.361	450	984.8585
1196.58	450	995.55125
1196.798	450	1005.11845
1197.016	450	997.23958
1197.234	450	998.36513
1197.453	450	994.98848
1197.671	450	1012.43454
1197.889	450	991.04904
1198.107	450	982.6074
1198.325	450	987.10961
1198.543	450	1014.68565
1198.761	450	977.54241
1198.979	450	998.92791
1199.197	450	1000.05346
1199.415	450	1006.244
1199.633	450	964.59856
1199.851	450	961.2219
1200.069	450	971.91465
1200.286	450	949.96637
1200.504	450	992.73737
1200.722	450	1049.015
1200.94	450	1006.244
1201.157	450	1025.94117
1201.375	450	995.55125
1201.593	450	994.4257
1201.81	450	997.23958
1202.028	450	998.36513
1202.245	450	986.54683
1202.463	450	954.46858
1202.68	450	951.6547
1202.898	450	980.91907
1203.115	450	1010.74621
1203.332	450	1006.244
1203.55	450	970.22632
1203.767	450	957.84524
1203.984	450	966.28689
1204.202	450	996.67681
1204.419	450	967.97522
1204.412	450	962.60477
1204.638	450	951.90917
1204.864	450	963.73063
1205.091	450	934.45844
1205.317	450	955.84965
1205.543	450	941.77648
1205.769	450	944.59112
1205.995	450	916.44478
1206.221	450	952.47209
1206.447	450	910.25259
1206.673	450	949.65746
1206.899	450	977.24087
1207.125	450	969.3599
1207.351	450	938.96185
1207.577	450	948.53161
1207.802	450	951.34624
1208.028	450	984.55892
1208.254	450	993.00282
1208.48	450	998.63209
1208.706	450	991.31404
1208.931	450	994.6916
1209.157	450	967.67112
1209.383	450	956.97551
1209.608	450	961.47892
1209.834	450	980.61843
1210.059	450	1002.57258
1210.285	450	1017.7716
1210.511	450	993.00282
1210.736	450	969.92282
1210.962	450	1000.32087
1211.187	450	972.17453
1211.412	450	982.87014
1211.638	450	1013.26818
1211.863	450	993.00282
1212.089	450	986.2477
1212.314	450	944.59112
1212.539	450	967.10819
1212.765	450	969.92282
1212.99	450	982.30721
1213.215	450	995.81745
1213.44	450	977.24087
1213.665	450	953.03502
1213.891	450	980.61843
1214.116	450	980.0555
1214.341	450	978.92965
1214.566	450	980.61843
1214.791	450	981.74428
1215.016	450	945.71697
1215.241	450	959.79014
1215.466	450	999.19501
1215.691	450	1020.58623
1215.916	450	955.84965
1216.141	450	943.46526
1216.366	450	949.09453
1216.591	450	935.02136
1216.815	450	953.59795
1217.04	450	1002.57258
1217.265	450	1012.70526
1217.49	450	999.19501
1217.714	450	937.836
1217.939	450	973.86331
1218.164	450	959.79014
1218.388	450	994.12867
1218.613	450	997.50623
1218.838	450	980.61843
1219.062	450	971.04868
1219.287	450	977.24087
1219.511	450	964.85648
1219.736	450	954.16087
1219.96	450	939.52478
1220.185	450	973.30038
1220.409	450	1005.38721
1220.633	450	971.04868
1220.858	450	954.7238
1221.082	450	963.73063
1221.306	450	977.24087
1221.531	450	997.50623
1221.755	450	988.49941
1221.979	450	974.42624
1222.203	450	967.10819
1222.427	450	965.98234
1222.652	450	976.67794
1222.876	450	969.92282
1223.1	450	980.0555
1223.324	450	996.94331
1223.548	450	973.86331
1223.772	450	975.55209
1223.996	450	973.86331
1224.22	450	974.42624
1224.444	450	982.30721
1224.668	450	976.11502
1224.892	450	944.59112
1225.116	450	977.24087
1225.339	450	946.2799
1225.563	450	989.62526
1225.787	450	957.53843
1226.011	450	965.98234
1226.234	450	973.30038
1226.458	450	999.19501
1226.682	450	1007.63892
1226.905	450	948.53161
1227.129	450	958.10136
1227.353	450	973.86331
1227.576	450	1013.26818
1227.8	450	1025.08965
1228.023	450	996.94331
1228.247	450	1012.14233
1228.47	450	954.7238
1228.694	450	998.63209
1228.917	450	1034.6594
1229.14	450	987.37355
1229.364	450	946.2799
1229.587	450	959.79014
1229.81	450	949.09453
1230.034	450	975.55209
1230.257	450	1003.1355
1230.48	450	954.16087
1230.703	450	975.55209
1230.926	450	1034.09647
1231.15	450	1002.00965
1231.373	450	1025.65257
1231.596	450	971.6116
1231.819	450	963.1677
1232.042	450	992.43989
1232.265	450	971.6116
1232.488	450	988.49941
1232.711	450	1011.5794
1232.934	450	998.06916
1233.157	450	981.18136
1233.379	450	958.66429
1233.602	450	938.96185
1233.825	450	959.79014
1234.048	450	941.77648
1234.271	450	969.3599
1234.493	450	989.06233
1234.716	450	968.23404
1234.939	450	996.94331
1235.161	450	996.38038
1235.384	450	1024.52672
1235.607	450	1028.46721
1235.829	450	1008.76477
1236.052	450	1000.8838
1236.274	450	995.81745
1236.497	450	983.99599
1236.719	450	978.36672
1236.942	450	942.90234
1237.164	450	977.24087
1237.386	450	968.23404
1237.609	450	996.38038
1237.831	450	1011.5794
1238.053	450	1014.39404
1238.276	450	978.36672
1238.498	450	986.81063
1238.72	450	977.24087
1238.942	450	998.63209
1239.164	450	1000.8838
1239.387	450	977.24087
1239.609	450	996.94331
1239.831	450	1027.90428
1240.053	450	975.55209
1240.275	450	953.03502
1240.497	450	987.93648
1240.719	450	1041.97745
1240.941	450	1013.83111
1241.163	450	1035.22233
1241.385	450	1034.09647
1241.606	450	992.43989
1241.828	450	988.49941
1242.05	450	990.75111
1242.272	450	994.12867
1242.494	450	993.00282
1242.715	450	996.38038
1242.937	450	1020.02331
1243.159	450	1018.33452
1243.38	450	1041.41452
1243.602	450	980.61843
1243.823	450	977.8038
1244.045	450	959.79014
1244.267	450	991.87697
1244.488	450	991.31404
1244.709	450	1007.63892
1244.931	450	1008.76477
1245.152	450	1000.8838
1245.374	450	1025.08965
1245.595	450	988.49941
1245.816	450	998.63209
1246.038	450	998.06916
1246.259	450	1014.39404
1246.48	450	1038.59989
1246.701	450	1014.39404
1246.923	450	1033.53355
1247.144	450	1042.54038
1247.365	450	1031.84477
1247.586	450	1007.07599
1247.807	450	981.18136
1248.028	450	1004.26136
1248.249	450	1056.05062
1248.47	450	992.43989
1248.691	450	995.25453
1248.912	450	984.55892
1249.133	450	996.94331
1249.354	450	985.68477
1249.575	450	968.23404
1249.796	450	1008.76477
1250.016	450	978.36672
1250.237	450	1001.44672
1250.458	450	985.68477
1250.679	450	958.66429
1250.899	450	1016.08282
1251.12	450	976.11502
1251.341	450	1005.95014
1251.561	450	980.0555
1251.782	450	968.23404
1252.002	450	986.2477
1252.223	450	991.87697
1252.443	450	991.87697
1252.664	450	998.06916
1252.884	450	1008.76477
1253.105	450	1025.08965
1253.325	450	1038.03696
1253.545	450	990.75111
1253.766	450	962.04185
1253.986	450	959.79014
1254.206	450	1007.07599
1254.426	450	1018.33452
1254.647	450	987.93648
1254.867	450	1005.38721
1255.087	450	1021.14916
1255.307	450	994.6916
1255.527	450	989.62526
1255.747	450	1038.59989
1255.967	450	1034.6594
1256.187	450	1016.08282
1256.407	450	1007.07599
1256.627	450	1014.95696
1256.847	450	973.86331
1257.067	450	1029.59306
1257.287	450	1023.96379
1257.507	450	994.6916
1257.727	450	969.92282
1257.946	450	976.11502
1258.166	450	993.56575
1258.386	450	1014.39404
1258.605	450	995.81745
1258.825	450	996.94331
1259.045	450	984.55892
1259.264	450	990.18819
1259.484	450	1008.76477
1259.704	450	1008.20184
1259.923	450	963.1677
1260.143	450	989.62526
1260.362	450	1003.1355
1260.581	450	1029.59306
1260.801	450	996.94331
1261.02	450	1009.3277
1261.24	450	1060.55403
1261.459	450	1045.35501
1261.678	450	990.18819
1261.897	450	990.18819
1262.117	450	997.50623
1262.336	450	1013.26818
1262.555	450	1037.47404
1262.774	450	1029.59306
1262.993	450	1009.89062
1263.212	450	999.19501
1263.431	450	963.1677
1263.65	450	977.8038
1263.869	450	981.18136
1264.088	450	996.94331
1264.307	450	1000.32087
1264.526	450	1042.54038
1264.745	450	1024.52672
1264.964	450	1014.39404
1265.183	450	1004.26136
1265.402	450	964.85648
1265.62	450	1000.32087
1265.839	450	1015.51989
1266.058	450	1008.76477
1266.277	450	1006.51306
1266.495	450	972.17453
1266.714	450	983.99599
1266.932	450	1009.3277
1267.151	450	1044.22916
1267.37	450	1005.95014
1267.588	450	1021.71209
1267.806	450	995.25453
1268.025	450	993.00282
1268.243	450	1005.38721
1268.462	450	1017.20867
1268.68	450	1023.96379
1268.898	450	1038.59989
1269.117	450	1028.46721
1269.335	450	973.86331
1269.553	450	1009.89062
1269.771	450	1010.45355
1269.99	450	1016.08282
1270.208	450	1045.35501
1270.426	450	979.49258
1270.644	450	1022.27501
1270.862	450	1016.64574
1271.08	450	1013.83111
1271.298	450	1009.3277
1271.516	450	1011.5794
1271.734	450	1051.5472
1271.952	450	986.81063
1272.17	450	982.87014
1272.388	450	987.37355
1272.606	450	972.17453
1272.823	450	978.36672
1273.041	450	985.12185
1273.259	450	995.81745
1273.477	450	1006.51306
1273.694	450	1072.93842
1273.912	450	1007.07599
1274.129	450	995.25453
1274.347	450	967.67112
1274.565	450	952.47209
1274.782	450	984.55892
1275	450	1052.67306
1275.217	450	1026.77843
1275.435	450	1011.5794
1275.652	450	995.25453
1275.869	450	999.19501
1276.087	450	1019.46038
1276.304	450	1006.51306
1276.521	450	998.63209
1276.739	450	1052.67306
1276.956	450	1035.22233
1277.173	450	1034.09647
1277.39	450	1024.52672
1277.607	450	1053.79891
1277.824	450	1048.73257
1278.042	450	1033.53355
1278.259	450	1036.91111
1278.476	450	1071.24964
1278.693	450	1041.97745
1278.91	450	1026.2155
1279.127	450	1029.03013
1279.343	450	1002.00965
1279.56	450	1004.26136
1279.777	450	1040.8516
1279.994	450	995.25453
1280.211	450	1009.89062
1280.427	450	1018.89745
1280.644	450	1001.44672
1280.861	450	1017.20867
1281.078	450	1017.7716
1281.294	450	995.81745
1281.511	450	1051.5472
1281.727	450	1052.11013
1281.944	450	1021.71209
1282.16	450	1039.16282
1282.377	450	1018.89745
1282.593	450	1036.34818
1282.81	450	1039.72574
1283.026	450	1034.09647
1283.243	450	1014.95696
1283.459	450	1003.69843
1283.675	450	947.96868
1283.891	450	972.73746
1284.108	450	1018.33452
1284.324	450	1020.58623
1284.54	450	998.63209
1284.756	450	994.12867
1284.972	450	1006.51306
1285.188	450	975.55209
1285.405	450	1005.38721
1285.621	450	994.12867
1285.837	450	987.93648
1286.053	450	986.2477
1286.268	450	1018.89745
1286.484	450	1008.76477
1286.7	450	1012.70526
1286.916	450	1014.95696
1287.132	450	1002.57258
1287.348	450	1013.83111
1287.563	450	1017.20867
1287.779	450	969.3599
1287.995	450	1002.57258
1288.211	450	980.61843
1288.426	450	991.87697
1288.642	450	1014.39404
1288.857	450	985.68477
1289.073	450	1013.26818
1289.288	450	1013.83111
1289.504	450	1003.1355
1289.719	450	1013.83111
1289.935	450	980.0555
1290.15	450	977.24087
1290.365	450	967.10819
1290.581	450	1023.40087
1290.796	450	1029.03013
1291.011	450	1012.14233
1291.227	450	992.43989
1291.442	450	991.31404
1291.657	450	995.25453
1291.872	450	1024.52672
1292.087	450	1005.38721
1292.302	450	993.56575
1292.517	450	975.55209
1292.732	450	987.93648
1292.947	450	996.38038
1293.162	450	1018.89745
1293.377	450	1005.38721
1293.592	450	978.92965
1293.807	450	985.12185
1294.022	450	981.18136
1294.237	450	999.75794
1294.451	450	1007.63892
1294.666	450	982.30721
1294.881	450	993.56575
1295.096	450	979.49258
1295.31	450	1002.57258
1295.525	450	971.04868
1295.739	450	1005.95014
1295.954	450	1013.26818
1296.168	450	1018.33452
1296.383	450	993.00282
1296.597	450	992.43989
1296.812	450	1020.02331
1297.026	450	1021.71209
1297.241	450	973.86331
1297.455	450	1023.96379
1297.669	450	981.18136
1297.884	450	1018.33452
1298.098	450	963.73063
1298.312	450	976.67794
1298.526	450	1000.8838
1298.74	450	974.42624
1298.954	450	967.10819
1299.169	450	991.87697
1299.383	450	970.48575
1299.597	450	982.87014
1299.811	450	962.60477
1300.025	450	981.74428
1300.239	450	997.50623
1300.452	450	989.62526
1300.666	450	989.06233
1300.88	450	974.42624
1301.094	450	949.65746
1301.308	450	991.31404
1301.521	450	965.41941
1301.735	450	980.0555
1301.949	450	983.99599
1302.163	450	1023.40087
1302.376	450	990.18819
1302.59	450	993.56575
1302.803	450	963.73063
1303.017	450	988.49941
1303.23	450	1043.1033
1303.444	450	1026.2155
1303.657	450	993.56575
1303.871	450	985.12185
1304.084	450	987.37355
1304.297	450	1026.2155
1304.511	450	960.35307
1304.724	450	1003.1355
1304.937	450	998.06916
1305.15	450	987.37355
1305.364	450	991.31404
1305.577	450	1001.44672
1305.79	450	965.98234
1306.003	450	987.37355
1306.216	450	977.8038
1306.429	450	985.12185
1306.642	450	990.75111
1306.855	450	998.63209
1307.068	450	995.25453
1307.281	450	993.56575
1307.494	450	1000.32087
1307.706	450	1024.52672
1307.919	450	982.30721
1308.132	450	976.11502
1308.345	450	986.2477
1308.557	450	1018.89745
1308.77	450	992.43989
1308.983	450	1001.44672
1309.195	450	1006.51306
1309.408	450	1004.82428
1309.62	450	974.98916
1309.833	450	962.04185
1310.045	450	959.79014
1310.258	450	929.95502
1310.47	450	979.49258
1310.683	450	1051.5472
1310.895	450	1003.69843
1311.107	450	1018.33452
1311.32	450	1000.8838
[truncated: 212,563 more rows]
