# Supplementary material for: Circular dichroism of quantum defects in carbon nanotubes created by photocatalytic oxygen functionalization
Source: Nat Commun. 2025 Jun 2;16:5107. doi: 10.1038/s41467-025-60342-y (PMC12130195; doi:10.1038/s41467-025-60342-y)
Supplement: Supplementary file 6 — Source Data [file 41467_2025_60342_MOESM6_ESM.zip › Raw data Manuscript and SI/Supplementary_Figure_12b.txt]

Em_WL (nm)	Ex_WL (nm)	PL Intensity (arb. unit) (7,3) pristine
858.8	450	862.05442
859.04	450	984.08039
859.279	450	952.02749
859.519	450	916.60059
859.759	450	899.73064
859.999	450	942.46785
860.239	450	934.03287
860.478	450	955.40148
860.718	450	921.66158
860.958	450	940.78085
861.198	450	942.46785
861.437	450	949.21583
861.677	450	927.28489
861.917	450	954.27681
862.156	450	907.04095
862.396	450	950.90282
862.635	450	970.0221
862.875	450	948.6535
863.115	450	932.90821
863.354	450	935.15754
863.594	450	927.84723
863.833	450	980.7064
864.072	450	975.08308
864.312	450	973.39609
864.551	450	986.89205
864.791	450	989.70371
865.03	450	964.39878
865.269	450	952.58982
865.509	450	949.21583
865.748	450	959.90013
865.987	450	979.58174
866.227	450	985.76739
866.466	450	975.08308
866.705	450	962.14946
866.944	450	1000.38801
867.183	450	957.6508
867.422	450	977.33241
867.662	450	1000.95034
867.901	450	976.77008
868.14	450	975.64542
868.379	450	942.46785
868.618	450	943.59251
868.857	450	968.3351
869.096	450	984.08039
869.335	450	970.0221
869.574	450	955.40148
869.813	450	940.21852
870.052	450	965.52345
870.291	450	981.26873
870.529	450	982.95573
870.768	450	963.83645
871.007	450	982.3934
871.246	450	958.77547
871.485	450	964.96111
871.723	450	985.20505
871.962	450	1008.26065
872.201	450	946.40417
872.44	450	939.65619
872.678	450	946.40417
872.917	450	930.09655
873.155	450	940.21852
873.394	450	985.76739
873.633	450	1000.95034
873.871	450	986.89205
874.11	450	926.16023
874.348	450	960.46246
874.587	450	955.96381
874.825	450	994.20236
875.064	450	981.26873
875.302	450	963.83645
875.54	450	966.64811
875.779	450	986.32972
876.017	450	963.83645
876.256	450	962.14946
876.494	450	941.90552
876.732	450	975.08308
876.97	450	985.20505
877.209	450	966.08578
877.447	450	954.27681
877.685	450	959.90013
877.923	450	967.77277
878.161	450	983.51806
878.4	450	981.26873
878.638	450	982.95573
878.876	450	970.0221
879.114	450	960.46246
879.352	450	962.14946
879.59	450	970.58443
879.828	450	984.08039
880.066	450	998.13868
880.304	450	968.89744
880.542	450	985.20505
880.78	450	969.45977
881.018	450	955.96381
881.255	450	979.01941
881.493	450	980.7064
881.731	450	948.09117
881.969	450	985.20505
882.207	450	940.21852
882.444	450	968.3351
882.682	450	944.15484
882.92	450	959.90013
883.157	450	971.14676
883.395	450	1001.51267
883.633	450	1007.69832
883.87	450	940.21852
884.108	450	963.27412
884.346	450	977.33241
884.583	450	1013.88397
884.821	450	1015.57096
885.058	450	999.82568
885.296	450	1003.19967
885.533	450	961.02479
885.77	450	995.88936
886.008	450	1030.19159
886.245	450	988.01671
886.483	450	945.27951
886.72	450	954.83915
886.957	450	957.6508
887.195	450	972.83376
887.432	450	988.57904
887.669	450	943.59251
887.906	450	970.58443
888.144	450	1030.19159
888.381	450	1000.95034
888.618	450	1007.13599
888.855	450	965.52345
889.092	450	972.27143
889.329	450	999.26335
889.566	450	974.52075
889.803	450	984.64272
890.04	450	1008.26065
890.277	450	983.51806
890.514	450	975.08308
890.751	450	957.08847
890.988	450	928.40956
891.225	450	943.03018
891.462	450	936.2822
891.699	450	969.45977
891.936	450	996.45169
892.172	450	972.83376
892.409	450	997.01402
892.646	450	1000.38801
892.883	450	1033.56558
893.119	450	1029.62925
893.356	450	998.13868
893.593	450	988.01671
893.829	450	992.51537
894.066	450	975.08308
894.303	450	968.89744
894.539	450	958.77547
894.776	450	990.26604
895.012	450	973.95842
895.249	450	991.95303
895.485	450	1006.57366
895.722	450	1009.38532
895.958	450	983.51806
896.194	450	988.57904
896.431	450	981.83106
896.667	450	995.88936
896.903	450	984.64272
897.14	450	963.83645
897.376	450	996.45169
897.612	450	1012.75931
897.849	450	972.83376
898.085	450	961.02479
898.321	450	972.27143
898.557	450	1026.8176
898.793	450	1015.57096
899.029	450	1045.37454
899.265	450	1037.5019
899.502	450	990.26604
899.738	450	981.26873
899.974	450	970.0221
900.21	450	968.3351
900.446	450	991.95303
900.682	450	980.7064
900.917	450	1003.762
901.153	450	1003.762
901.389	450	1034.69024
901.625	450	969.45977
901.861	450	979.58174
902.097	450	963.83645
902.333	450	990.82837
902.568	450	976.20775
902.804	450	1003.762
903.04	450	1004.88666
903.275	450	994.76469
903.511	450	1020.63195
903.747	450	991.3907
903.982	450	993.0777
904.218	450	983.51806
904.453	450	1000.38801
904.689	450	1019.50729
904.925	450	1017.82029
905.16	450	1037.5019
905.395	450	1036.93957
905.631	450	1022.88127
905.866	450	999.26335
906.102	450	984.64272
906.337	450	984.08039
906.572	450	1045.37454
906.808	450	983.51806
907.043	450	988.57904
907.278	450	980.14407
907.514	450	973.39609
907.749	450	978.45707
907.984	450	955.40148
908.219	450	995.88936
908.454	450	975.08308
908.689	450	991.3907
908.925	450	959.90013
909.16	450	943.03018
909.395	450	1004.32433
909.63	450	964.96111
909.865	450	1004.88666
910.1	450	990.82837
910.335	450	967.21044
910.57	450	989.70371
910.805	450	1002.075
911.039	450	988.01671
911.274	450	990.82837
911.509	450	990.82837
911.744	450	1002.63734
911.979	450	1017.82029
912.213	450	979.58174
912.448	450	970.0221
912.683	450	972.83376
912.918	450	1003.19967
913.152	450	1006.57366
913.387	450	973.39609
913.621	450	1009.38532
913.856	450	1009.94765
914.091	450	995.88936
914.325	450	988.01671
914.56	450	1001.51267
914.794	450	1011.07231
915.029	450	1012.75931
915.263	450	993.64003
915.497	450	1012.75931
915.732	450	976.77008
915.966	450	1006.01133
916.2	450	1011.63464
916.435	450	984.64272
916.669	450	936.2822
916.903	450	938.53153
917.138	450	981.26873
917.372	450	997.01402
917.606	450	983.51806
917.84	450	995.88936
918.074	450	976.20775
918.308	450	986.32972
918.542	450	994.20236
918.776	450	1009.94765
919.011	450	967.21044
919.245	450	979.58174
919.479	450	984.64272
919.712	450	1014.4463
919.946	450	985.76739
920.18	450	985.76739
920.414	450	1040.31356
920.648	450	1040.87589
920.882	450	986.89205
921.116	450	990.26604
921.349	450	989.70371
921.583	450	989.70371
921.817	450	1006.01133
922.051	450	1019.50729
922.284	450	1011.63464
922.518	450	989.14138
922.752	450	953.15215
922.985	450	979.58174
923.219	450	972.27143
923.452	450	975.08308
923.686	450	984.64272
923.919	450	1038.62656
924.153	450	1015.00863
924.386	450	1008.82298
924.62	450	994.20236
924.853	450	957.6508
925.086	450	991.95303
925.32	450	1015.00863
925.553	450	1011.07231
925.786	450	998.13868
926.02	450	980.7064
926.253	450	997.57635
926.486	450	994.20236
926.719	450	1026.25526
926.952	450	993.0777
927.186	450	1005.44899
927.419	450	994.20236
927.652	450	995.88936
927.885	450	997.01402
928.118	450	1017.25796
928.351	450	1011.07231
928.584	450	1019.50729
928.817	450	1014.4463
929.05	450	959.3378
929.283	450	995.32702
929.516	450	998.70101
929.748	450	1007.13599
929.981	450	1017.82029
930.214	450	957.08847
930.447	450	1000.38801
930.68	450	1003.19967
930.912	450	1016.1333
931.145	450	1003.19967
931.378	450	1006.01133
931.61	450	1045.37454
931.843	450	1003.19967
932.076	450	989.14138
932.308	450	999.82568
932.541	450	983.51806
932.773	450	983.51806
933.006	450	963.83645
933.238	450	996.45169
933.471	450	1009.38532
933.703	450	1061.68216
933.935	450	997.01402
934.168	450	999.82568
934.4	450	962.14946
934.632	450	943.03018
934.865	450	973.95842
935.097	450	1038.06423
935.329	450	1020.06962
935.561	450	1010.50998
935.794	450	990.82837
936.026	450	984.08039
936.258	450	1016.69563
936.49	450	997.01402
936.722	450	1002.63734
936.954	450	1057.74584
937.186	450	1035.25257
937.418	450	1030.19159
937.65	450	1022.88127
937.882	450	1049.87319
938.114	450	1029.62925
938.346	450	1012.19697
938.578	450	1023.44361
938.809	450	1050.43553
939.041	450	1025.69293
939.273	450	1011.63464
939.505	450	1031.31625
939.736	450	991.95303
939.968	450	982.95573
940.2	450	1032.44091
940.431	450	989.14138
940.663	450	1016.69563
940.895	450	1011.07231
941.126	450	1016.1333
941.358	450	1027.94226
941.589	450	1026.8176
941.821	450	1000.38801
942.052	450	1035.25257
942.284	450	1036.37723
942.515	450	1015.57096
942.746	450	1024.00594
942.978	450	1000.38801
943.209	450	1037.5019
943.44	450	1039.18889
943.672	450	1027.94226
943.903	450	1018.38262
944.134	450	997.57635
944.365	450	944.71718
944.597	450	977.33241
944.828	450	1030.75392
945.059	450	1016.69563
945.29	450	985.20505
945.521	450	989.70371
945.752	450	996.45169
945.983	450	969.45977
946.214	450	1020.63195
946.445	450	999.82568
946.676	450	976.20775
946.907	450	980.7064
947.138	450	1016.1333
947.368	450	1002.63734
947.599	450	1001.51267
947.83	450	1029.06692
948.061	450	1019.50729
948.292	450	1012.19697
948.522	450	1020.06962
948.753	450	977.89474
948.984	450	994.76469
949.214	450	979.58174
949.445	450	1012.75931
949.675	450	1021.19428
949.906	450	994.76469
950.136	450	1012.19697
950.367	450	1013.32164
950.597	450	1001.51267
950.828	450	1007.13599
951.058	450	995.32702
951.289	450	991.95303
951.519	450	985.76739
951.749	450	1021.75661
951.98	450	1019.50729
952.21	450	1012.19697
952.44	450	993.0777
952.67	450	999.82568
952.9	450	1002.63734
953.131	450	1032.44091
953.361	450	1018.94495
953.591	450	1007.69832
953.821	450	988.01671
954.051	450	984.08039
954.281	450	995.88936
954.511	450	1017.82029
954.741	450	1008.82298
954.971	450	997.57635
955.201	450	1002.075
955.431	450	990.82837
955.661	450	1000.38801
955.89	450	1015.57096
956.12	450	981.26873
956.35	450	980.7064
956.58	450	990.82837
956.809	450	1006.01133
957.039	450	989.70371
957.269	450	1021.19428
957.498	450	1020.06962
957.728	450	1012.75931
957.958	450	990.26604
958.187	450	1013.32164
958.417	450	1036.93957
958.646	450	1035.25257
958.876	450	990.26604
959.105	450	1034.12791
959.335	450	979.01941
959.564	450	1023.44361
959.793	450	963.27412
960.023	450	979.58174
960.252	450	1000.95034
960.481	450	994.20236
960.71	450	986.89205
960.94	450	1018.38262
961.169	450	1001.51267
961.398	450	997.57635
961.627	450	994.20236
961.856	450	1011.07231
962.085	450	1002.075
962.314	450	1015.57096
962.543	450	1018.94495
962.772	450	1000.38801
963.001	450	979.58174
963.23	450	1028.50459
963.459	450	988.57904
963.688	450	993.0777
963.917	450	1013.32164
964.146	450	1049.87319
964.375	450	1020.06962
964.603	450	1021.19428
964.832	450	997.01402
965.061	450	1015.57096
965.289	450	1054.93418
965.518	450	1042.00055
965.747	450	1012.75931
965.975	450	1007.69832
966.204	450	1013.32164
966.432	450	1037.5019
966.661	450	980.7064
966.889	450	1031.31625
967.118	450	1035.25257
967.346	450	1013.88397
967.575	450	1012.75931
967.803	450	1034.69024
968.031	450	1006.57366
968.26	450	1027.94226
968.488	450	1024.00594
968.716	450	1026.8176
968.945	450	1016.1333
969.173	450	1032.44091
969.401	450	1017.82029
969.629	450	1015.57096
969.857	450	1022.88127
970.085	450	1041.43822
970.313	450	1015.00863
970.541	450	1007.69832
970.769	450	1034.69024
970.997	450	1054.37185
971.225	450	1022.31894
971.453	450	1053.24718
971.681	450	1047.62387
971.909	450	1039.75122
972.137	450	1021.19428
972.365	450	1020.63195
972.592	450	1021.19428
972.82	450	991.3907
973.048	450	1028.50459
973.276	450	1111.72968
973.503	450	1061.11983
973.731	450	1079.67677
973.958	450	1052.12252
974.186	450	1055.49651
974.414	450	1054.93418
974.641	450	1058.30817
974.869	450	1046.4992
975.096	450	1020.63195
975.324	450	1017.82029
975.551	450	1042.00055
975.778	450	1065.61848
976.006	450	1070.67947
976.233	450	1031.87858
976.46	450	1025.69293
976.687	450	1037.5019
976.915	450	1067.30548
977.142	450	1042.00055
977.139	450	1029.40969
977.374	450	1032.7885
977.61	450	1045.74059
977.845	450	1018.14701
978.081	450	1044.61432
978.316	450	1043.48805
978.552	450	1059.25582
978.787	450	1031.0991
979.023	450	1061.50836
979.258	450	1021.52581
979.493	450	1067.70283
979.729	450	1084.03373
979.964	450	1087.97567
980.199	450	1057.56641
980.434	450	1070.51851
980.67	450	1073.33418
980.905	450	1118.94806
981.14	450	1118.38493
981.375	450	1120.63747
981.61	450	1134.15269
981.845	450	1138.65777
982.08	450	1125.14254
982.316	450	1120.07433
982.551	450	1124.01627
982.786	450	1147.66792
983.021	450	1162.30941
983.256	450	1183.70852
983.491	450	1170.1933
983.725	450	1153.8624
983.96	450	1198.91315
984.195	450	1161.74628
984.43	450	1183.70852
984.665	450	1228.19614
984.9	450	1220.87539
985.135	450	1213.55465
985.369	450	1179.20345
985.604	450	1198.91315
985.839	450	1211.86524
986.073	450	1229.32241
986.308	450	1239.45883
986.543	450	1223.12793
986.777	450	1217.49659
987.012	450	1260.85794
987.247	450	1272.12062
987.481	450	1270.99435
987.716	450	1280.00451
987.95	450	1290.14092
988.185	450	1271.55749
988.419	450	1300.27734
988.654	450	1334.62854
988.888	450	1356.59078
989.122	450	1295.20913
989.357	450	1289.57779
989.591	450	1314.3557
989.825	450	1311.54003
990.06	450	1328.43406
990.294	450	1381.93183
990.528	450	1407.27288
990.763	450	1409.52542
990.997	450	1361.09586
991.231	450	1389.25258
991.465	450	1383.62124
991.699	450	1440.49781
991.933	450	1463.58632
992.167	450	1459.08125
992.401	450	1448.94483
992.636	450	1472.03334
992.87	450	1456.82871
993.104	450	1463.02319
993.337	450	1473.15961
993.571	450	1515.39469
993.805	450	1514.83155
994.039	450	1505.8214
994.273	450	1508.63707
994.507	450	1523.8417
994.741	450	1542.98827
994.975	450	1577.90261
995.208	450	1576.2132
995.442	450	1585.78649
995.676	450	1577.33947
995.91	450	1577.33947
996.143	450	1590.8547
996.377	450	1608.31186
996.611	450	1618.44828
996.844	450	1631.40037
997.078	450	1622.95336
997.311	450	1638.15799
997.545	450	1644.9156
997.778	450	1651.11008
998.012	450	1666.87784
998.245	450	1671.94605
998.479	450	1651.67321
998.712	450	1698.9765
998.946	450	1668.56725
999.179	450	1705.17098
999.412	450	1683.77187
999.646	450	1695.5977
999.879	450	1716.9968
1000.112	450	1746.27979
1000.346	450	1757.54248
1000.579	450	1695.5977
1000.812	450	1730.51203
1001.045	450	1749.6586
1001.278	450	1793.01995
1001.512	450	1790.20428
1001.745	450	1777.25219
1001.978	450	1803.15637
1002.211	450	1763.17383
1002.444	450	1791.33055
1002.677	450	1833.00249
1002.91	450	1792.45681
1003.143	450	1762.61069
1003.376	450	1772.74711
1003.609	450	1782.88353
1003.842	450	1787.3886
1004.074	450	1814.98219
1004.307	450	1762.04756
1004.54	450	1782.3204
1004.773	450	1847.64399
1005.006	450	1825.11861
1005.238	450	1824.55548
1005.471	450	1796.96189
1005.704	450	1789.07801
1005.937	450	1822.30294
1006.169	450	1799.77756
1006.402	450	1812.72965
1006.634	450	1827.93428
1006.867	450	1800.90383
1007.1	450	1772.74711
1007.332	450	1769.93144
1007.565	450	1741.21158
1007.797	450	1748.53233
1008.029	450	1728.82263
1008.262	450	1758.66875
1008.494	450	1785.6992
1008.727	450	1750.78487
1008.959	450	1762.04756
1009.191	450	1778.37845
1009.424	450	1819.48727
1009.656	450	1819.48727
1009.888	450	1771.05771
1010.12	450	1754.16368
1010.353	450	1735.58024
1010.585	450	1728.25949
1010.817	450	1714.18113
1011.049	450	1688.27695
1011.281	450	1725.44382
1011.513	450	1715.87054
1011.745	450	1724.88069
1011.977	450	1733.89084
1012.209	450	1728.25949
1012.441	450	1691.09262
1012.673	450	1695.5977
1012.905	450	1665.75157
1013.137	450	1665.75157
1013.369	450	1676.45113
1013.601	450	1652.79948
1013.833	450	1672.50919
1014.065	450	1698.9765
1014.296	450	1646.605
1014.528	450	1619.57455
1014.76	450	1628.5847
1014.992	450	1676.45113
1015.223	450	1662.9359
1015.455	450	1686.58755
1015.686	450	1661.80963
1015.918	450	1602.68052
1016.15	450	1592.5441
1016.381	450	1582.40768
1016.613	450	1591.98097
1016.844	450	1592.5441
1017.076	450	1584.66022
1017.307	450	1612.2538
1017.539	450	1595.92291
1017.77	450	1605.49619
1018.001	450	1542.98827
1018.233	450	1548.61962
1018.464	450	1512.57901
1018.695	450	1549.74589
1018.927	450	1532.85185
1019.158	450	1535.66753
1019.389	450	1531.72558
1019.62	450	1524.40484
1019.852	450	1532.28872
1020.083	450	1505.25827
1020.314	450	1504.132
1020.545	450	1499.06379
1020.776	450	1497.37439
1021.007	450	1508.63707
1021.238	450	1496.24812
1021.469	450	1515.39469
1021.7	450	1516.52096
1021.931	450	1489.4905
1022.162	450	1451.7605
1022.393	450	1431.48766
1022.624	450	1438.24527
1022.854	450	1506.94767
1023.085	450	1438.24527
1023.316	450	1445.00289
1023.547	450	1428.67199
1023.778	450	1419.66184
1024.008	450	1398.82586
1024.239	450	1374.61109
1024.47	450	1415.15676
1024.7	450	1395.44706
1024.931	450	1417.97243
1025.162	450	1375.73735
1025.392	450	1342.51242
1025.623	450	1395.44706
1025.853	450	1354.33825
1026.084	450	1376.30049
1026.314	450	1358.28019
1026.545	450	1345.3281
1026.775	450	1361.65899
1027.005	450	1363.91153
1027.236	450	1364.47467
1027.466	450	1365.60093
1027.696	450	1365.60093
1027.927	450	1386.43691
1028.157	450	1379.67929
1028.387	450	1331.81287
1028.617	450	1313.22944
1028.847	450	1313.79257
1029.078	450	1345.3281
1029.308	450	1341.38616
1029.538	450	1305.90869
1029.768	450	1332.93914
1029.998	450	1344.20183
1030.228	450	1319.98705
1030.458	450	1294.08287
1030.688	450	1327.87093
1030.918	450	1341.38616
1031.148	450	1331.24974
1031.378	450	1304.21928
1031.607	450	1310.41376
1031.837	450	1282.25704
1032.067	450	1312.6663
1032.297	450	1310.9769
1032.527	450	1283.94645
1032.756	450	1244.52704
1032.986	450	1252.97405
1033.216	450	1281.69391
1033.445	450	1281.69391
1033.675	450	1261.9842
1033.905	450	1273.24689
1034.134	450	1259.16853
1034.364	450	1268.17868
1034.593	450	1265.92614
1034.823	450	1266.48928
1035.052	450	1228.19614
1035.282	450	1245.65331
1035.511	450	1259.73167
1035.74	450	1275.49943
1035.97	450	1250.72152
1036.199	450	1260.2948
1036.428	450	1304.78242
1036.658	450	1281.13077
1036.887	450	1223.69106
1037.116	450	1224.2542
1037.345	450	1223.12793
1037.575	450	1234.95375
1037.804	450	1255.78973
1038.033	450	1249.03211
1038.262	450	1242.2745
1038.491	450	1216.93345
1038.72	450	1183.70852
1038.949	450	1184.83479
1039.178	450	1194.97121
1039.407	450	1220.31226
1039.636	450	1209.04957
1039.865	450	1253.53719
1040.094	450	1243.40077
1040.322	450	1231.57495
1040.551	450	1223.12793
1040.78	450	1175.82464
1041.009	450	1205.10763
1041.238	450	1219.74912
1041.466	450	1189.903
1041.695	450	1187.65046
1041.924	450	1185.96106
1042.152	450	1191.02927
1042.381	450	1188.2136
1042.61	450	1222.5648
1042.838	450	1188.2136
1043.067	450	1195.53434
1043.295	450	1171.31956
1043.524	450	1173.5721
1043.752	450	1184.83479
1043.98	450	1204.54449
1044.209	450	1192.15554
1044.437	450	1193.84494
1044.666	450	1199.47629
1044.894	450	1151.04673
1045.122	450	1173.00897
1045.35	450	1169.63016
1045.579	450	1188.77673
1045.807	450	1196.66061
1046.035	450	1134.71583
1046.263	450	1180.89285
1046.491	450	1192.15554
1046.719	450	1176.95091
1046.947	450	1167.37762
1047.176	450	1171.31956
1047.404	450	1205.10763
1047.632	450	1150.48359
1047.859	450	1134.15269
1048.087	450	1147.10479
1048.315	450	1126.83195
1048.543	450	1141.47344
1048.771	450	1130.77389
1048.999	450	1147.10479
1049.227	450	1156.67807
1049.454	450	1211.30211
1049.682	450	1147.66792
1049.91	450	1134.71583
1050.138	450	1110.50105
1050.365	450	1100.92776
1050.593	450	1119.5112
1050.82	450	1177.51404
1051.048	450	1167.94076
1051.276	450	1158.93061
1051.503	450	1118.38493
1051.731	450	1117.8218
1051.958	450	1148.23105
1052.185	450	1119.5112
1052.413	450	1129.08448
1052.64	450	1174.69837
1052.868	450	1165.68822
1053.095	450	1166.25136
1053.322	450	1140.91031
1053.55	450	1178.64031
1053.777	450	1162.87255
1054.004	450	1147.10479
1054.231	450	1143.16284
1054.458	450	1176.38777
1054.685	450	1165.12509
1054.913	450	1133.58956
1055.14	450	1138.65777
1055.367	450	1113.87986
1055.594	450	1102.61717
1055.821	450	1144.85225
1056.048	450	1103.1803
1056.275	450	1118.94806
1056.502	450	1129.64762
1056.728	450	1116.13239
1056.955	450	1116.13239
1057.182	450	1129.08448
1057.409	450	1114.44299
1057.636	450	1142.59971
1057.862	450	1153.29926
1058.089	450	1139.2209
1058.316	450	1135.27896
1058.543	450	1100.36463
1058.769	450	1137.5315
1058.996	450	1145.41538
1059.222	450	1125.14254
1059.449	450	1104.8697
1059.675	450	1096.42269
1059.902	450	1047.99313
1060.128	450	1061.50836
1060.355	450	1111.06418
1060.581	450	1114.44299
1060.808	450	1095.85955
1061.034	450	1098.67523
1061.26	450	1099.8015
1061.487	450	1067.1397
1061.713	450	1094.17015
1061.939	450	1080.65493
1062.165	450	1077.83925
1062.391	450	1062.63462
1062.618	450	1111.06418
1062.844	450	1104.8697
1063.07	450	1091.35448
1063.296	450	1105.43284
1063.522	450	1104.30657
1063.748	450	1102.05403
1063.974	450	1096.98582
1064.2	450	1053.62447
1064.426	450	1075.02358
1064.652	450	1062.07149
1064.878	450	1077.27612
1065.103	450	1087.41254
1065.329	450	1063.19776
1065.555	450	1090.22821
1065.781	450	1089.66508
1066.007	450	1091.35448
1066.232	450	1098.11209
1066.458	450	1058.12955
1066.684	450	1054.18761
1066.909	450	1052.49821
1067.135	450	1099.23836
1067.36	450	1095.85955
1067.586	450	1079.52866
1067.811	450	1071.64477
1068.037	450	1071.64477
1068.262	450	1062.07149
1068.488	450	1100.92776
1068.713	450	1084.03373
1068.938	450	1065.4503
1069.164	450	1057.56641
1069.389	450	1059.81895
1069.614	450	1063.19776
1069.84	450	1076.14985
1070.065	450	1077.83925
1070.29	450	1064.88716
1070.515	450	1057.56641
1070.74	450	1053.62447
1070.965	450	1073.89731
1071.19	450	1072.20791
1071.416	450	1049.1194
1071.641	450	1064.32403
1071.866	450	1055.31388
1072.09	450	1072.20791
1072.315	450	1045.74059
1072.54	450	1077.27612
1072.765	450	1069.39224
1072.99	450	1064.32403
1073.215	450	1047.43
1073.44	450	1067.70283
1073.664	450	1090.79134
1073.889	450	1091.91761
1074.114	450	1042.36179
1074.338	450	1086.8494
1074.563	450	1038.98298
1074.788	450	1070.51851
1075.012	450	1013.64193
1075.237	450	1030.53596
1075.461	450	1065.4503
1075.686	450	1040.10925
1075.91	450	1029.40969
1076.135	450	1067.70283
1076.359	450	1045.17746
1076.584	450	1042.92492
1076.808	450	1039.54611
1077.032	450	1053.06134
1077.257	450	1053.62447
1077.481	450	1056.44015
1077.705	450	1047.43
1077.929	450	1034.4779
1078.153	450	1009.69999
1078.378	450	1046.30373
1078.602	450	1024.34148
1078.826	450	1040.67238
1079.05	450	1050.8088
1079.274	450	1085.72313
1079.498	450	1062.63462
1079.722	450	1056.44015
1079.946	450	1016.4576
1080.17	450	1045.74059
1080.394	450	1084.59687
1080.617	450	1078.40239
1080.841	450	1059.25582
1081.065	450	1046.30373
1081.289	450	1038.41984
1081.512	450	1058.12955
1081.736	450	1009.13686
1081.96	450	1067.70283
1082.184	450	1063.76089
1082.407	450	1043.48805
1082.631	450	1043.48805
1082.854	450	1057.56641
1083.078	450	1026.59402
1083.301	450	1042.36179
1083.525	450	1032.7885
1083.748	450	1035.04104
1083.972	450	1045.74059
1084.195	450	1051.37194
1084.418	450	1043.48805
1084.642	450	1045.74059
1084.865	450	1046.30373
1085.088	450	1075.58672
1085.311	450	1045.17746
1085.535	450	1015.89447
1085.758	450	1036.16731
1085.981	450	1072.20791
1086.204	450	1037.29358
1086.427	450	1060.38209
1086.65	450	1049.68253
1086.873	450	1041.79865
1087.096	450	1018.14701
1087.319	450	1026.03089
1087.542	450	1026.03089
1087.765	450	992.80596
1087.988	450	1034.4779
1088.211	450	1098.67523
1088.434	450	1059.81895
1088.656	450	1073.33418
1088.879	450	1044.61432
1089.102	450	1028.84656
1089.325	450	1043.48805
1089.547	450	1050.24567
1089.77	450	1039.54611
1089.993	450	1004.63178
1090.215	450	993.93223
1090.438	450	1016.4576
1090.66	450	1047.99313
1090.883	450	1055.31388
1091.105	450	1010.82626
1091.328	450	988.86402
1091.55	450	1017.02074
1091.772	450	1023.77835
1091.995	450	1008.01059
1091.988	450	1015.18841
1092.219	450	992.10315
1092.45	450	997.17065
1092.681	450	982.53121
1092.912	450	1005.61647
1093.142	450	1005.05342
1093.373	450	1008.99481
1093.604	450	977.46372
1093.835	450	996.60759
1094.066	450	959.44595
1094.297	450	1002.23814
1094.527	450	1015.75147
1094.758	450	1005.05342
1094.989	450	987.03566
1095.22	450	1010.12092
1095.45	450	1003.36425
1095.681	450	1041.08895
1095.911	450	1046.7195
1096.142	450	1042.21506
1096.373	450	1040.52589
1096.603	450	1047.28256
1096.834	450	1032.64312
1097.064	450	1017.44063
1097.295	450	1010.68397
1097.525	450	1027.57563
1097.756	450	1047.28256
1097.986	450	1051.787
1098.216	450	1040.52589
1098.447	450	1030.3909
1098.677	450	1057.41755
1098.907	450	1011.81008
1099.138	450	1022.50813
1099.368	450	1064.17421
1099.598	450	1050.09783
1099.828	450	1029.26479
1100.059	450	998.85981
1100.289	450	1010.68397
1100.519	450	1017.44063
1100.749	450	1041.652
1100.979	450	1030.95396
1101.209	450	1022.50813
1101.439	450	1003.92731
1101.669	450	1031.51701
1101.899	450	1033.76923
1102.129	450	1031.51701
1102.359	450	1011.81008
1102.589	450	1033.76923
1102.819	450	1016.31452
1103.049	450	1035.4584
1103.279	450	1054.60227
1103.508	450	1068.67865
1103.738	450	1008.99481
1103.968	450	1013.49925
1104.198	450	1007.8687
1104.427	450	987.59871
1104.657	450	998.29676
1104.887	450	1047.28256
1105.116	450	1060.79588
1105.346	450	1047.28256
1105.576	450	989.28788
1105.805	450	1017.44063
1106.035	450	1005.05342
1106.264	450	1047.28256
1106.494	450	1055.72838
1106.723	450	1040.52589
1106.953	450	1021.94507
1107.182	450	1029.82785
1107.412	450	1028.13868
1107.641	450	1025.3234
1107.87	450	1015.18841
1108.1	450	1039.39978
1108.329	450	1039.39978
1108.558	450	1027.01257
1108.787	450	1013.49925
1109.017	450	1010.68397
1109.246	450	1027.01257
1109.475	450	1047.84561
1109.704	450	1047.28256
1109.933	450	1054.03922
1110.162	450	1026.44952
1110.392	450	1014.62536
1110.621	450	1033.20618
1110.85	450	1036.58451
1111.079	450	1032.08007
1111.308	450	1047.28256
1111.537	450	1030.95396
1111.765	450	1029.82785
1111.994	450	1028.70174
1112.223	450	1028.70174
1112.452	450	1032.08007
1112.681	450	1030.3909
1112.91	450	1004.49036
1113.138	450	1034.33229
1113.367	450	1001.67509
1113.596	450	1050.09783
1113.825	450	1026.44952
1114.053	450	1025.88646
1114.282	450	1028.13868
1114.511	450	1041.08895
1114.739	450	1059.66977
1114.968	450	994.91843
1115.196	450	1005.61647
1115.425	450	1034.89534
1115.653	450	1077.68753
1115.882	450	1070.36782
1116.11	450	1054.60227
1116.339	450	1072.05698
1116.567	450	1019.1298
1116.795	450	1047.84561
1117.024	450	1090.07475
1117.252	450	1063.0481
1117.48	450	1016.87758
1117.709	450	1021.94507
1117.937	450	1026.44952
1118.165	450	1040.52589
1118.393	450	1070.36782
1118.621	450	1016.31452
1118.85	450	1030.3909
1119.078	450	1095.14224
1119.306	450	1068.1156
1119.534	450	1090.6378
1119.762	450	1044.46728
1119.99	450	1034.89534
1120.218	450	1072.05698
1120.446	450	1053.47616
1120.674	450	1052.91311
1120.902	450	1082.75503
1121.13	450	1055.16533
1121.357	450	1048.40867
1121.585	450	1023.63424
1121.813	450	1002.23814
1122.041	450	1016.87758
1122.269	450	1020.25591
1122.496	450	1046.7195
1122.724	450	1070.36782
1122.952	450	1038.83673
1123.179	450	1071.49393
1123.407	450	1075.43531
1123.635	450	1117.10139
1123.862	450	1108.09251
1124.09	450	1072.05698
1124.317	450	1069.24171
1124.545	450	1067.55254
1124.772	450	1059.10671
1125	450	1051.22394
1125.227	450	1019.1298
1125.454	450	1060.79588
1125.682	450	1051.22394
1125.909	450	1075.43531
1126.136	450	1081.06586
1126.364	450	1082.75503
1126.591	450	1056.29144
1126.818	450	1071.49393
1127.045	450	1051.22394
1127.273	450	1057.41755
1127.5	450	1055.16533
1127.727	450	1036.02145
1127.954	450	1071.49393
1128.181	450	1108.09251
1128.408	450	1057.9806
1128.635	450	1028.70174
1128.862	450	1046.7195
1129.089	450	1110.34473
1129.316	450	1100.77279
1129.543	450	1125.54722
1129.77	450	1117.66445
1129.997	450	1074.87226
1130.223	450	1063.61115
1130.45	450	1053.47616
1130.677	450	1048.97172
1130.904	450	1065.30032
1131.131	450	1058.54366
1131.357	450	1079.93975
1131.584	450	1081.06586
1131.811	450	1117.66445
1132.037	450	1058.54366
1132.264	450	1065.86337
1132.49	450	1035.4584
1132.717	450	1056.85449
1132.943	450	1057.9806
1133.17	450	1072.62004
1133.396	450	1069.24171
1133.623	450	1073.18309
1133.849	450	1096.83141
1134.076	450	1063.61115
1134.302	450	1081.06586
1134.528	450	1072.62004
1134.755	450	1071.49393
1134.981	450	1083.31808
1135.207	450	1086.13336
1135.433	450	1115.41223
1135.66	450	1116.53834
1135.886	450	1105.84029
1136.112	450	1083.88114
1136.338	450	1056.29144
1136.564	450	1072.05698
1136.79	450	1123.295
1137.016	450	1056.29144
1137.242	450	1047.84561
1137.468	450	1058.54366
1137.694	450	1061.92199
1137.92	450	1057.9806
1138.146	450	1037.71062
1138.372	450	1066.42643
1138.598	450	1030.3909
1138.824	450	1060.23282
1139.049	450	1036.58451
1139.275	450	1011.24703
1139.501	450	1072.05698
1139.727	450	1050.09783
1139.952	450	1069.80476
1140.178	450	1048.40867
1140.404	450	1027.57563
1140.629	450	1047.84561
1140.855	450	1046.15644
1141.08	450	1051.787
1141.306	450	1077.12448
1141.531	450	1073.18309
1141.757	450	1070.93087
1141.982	450	1078.81364
1142.208	450	1055.16533
1142.433	450	1032.64312
1142.658	450	1030.95396
1142.884	450	1076.56142
1143.109	450	1065.30032
1143.334	450	1032.08007
1143.56	450	1079.93975
1143.785	450	1083.88114
1144.01	450	1068.1156
1144.235	450	1046.15644
1144.46	450	1070.36782
1144.685	450	1088.38558
1144.911	450	1080.50281
1145.136	450	1059.66977
1145.361	450	1073.74615
1145.586	450	1043.34117
1145.811	450	1075.99837
1146.036	450	1079.3767
1146.26	450	1052.35005
1146.485	450	1018.00369
1146.71	450	1014.62536
1146.935	450	1051.22394
1147.16	450	1066.42643
1147.385	450	1039.39978
1147.609	450	1060.23282
1147.834	450	1037.71062
1148.059	450	1050.09783
1148.284	450	1058.54366
1148.508	450	1063.0481
1148.733	450	1019.69285
1148.957	450	1035.4584
1149.182	450	1059.10671
1149.407	450	1078.25059
1149.631	450	1041.652
1149.856	450	1048.97172
1150.08	450	1104.15112
1150.304	450	1098.52057
1150.529	450	1040.52589
1150.753	450	1047.28256
1150.978	450	1039.39978
1151.202	450	1049.53478
1151.426	450	1067.55254
1151.65	450	1069.80476
1151.875	450	1048.97172
1152.099	450	1034.89534
1152.323	450	999.98592
1152.547	450	1017.44063
1152.771	450	1025.3234
1152.995	450	1044.46728
1153.219	450	1037.14756
1153.443	450	1090.6378
1153.667	450	1066.42643
1153.891	450	1050.66089
1154.115	450	1046.7195
1154.339	450	1020.25591
1154.563	450	1042.21506
1154.787	450	1061.35893
1155.011	450	1047.28256
1155.235	450	1047.84561
1155.459	450	1021.94507
1155.682	450	1030.95396
1155.906	450	1047.28256
1156.13	450	1082.75503
1156.353	450	1050.66089
1156.577	450	1053.47616
1156.801	450	1028.70174
1157.024	450	1030.95396
1157.248	450	1037.71062
1157.471	450	1064.17421
1157.695	450	1060.23282
1157.918	450	1066.98948
1158.142	450	1072.05698
1158.365	450	1015.18841
1158.589	450	1043.90422
1158.812	450	1038.83673
1159.035	450	1057.9806
1159.259	450	1063.61115
1159.482	450	1014.0623
1159.705	450	1068.1156
1159.928	450	1063.0481
1160.152	450	1059.66977
1160.375	450	1041.652
1160.598	450	1052.91311
1160.821	450	1095.14224
1161.044	450	1034.89534
1161.267	450	1025.88646
1161.49	450	1038.83673
1161.713	450	1029.26479
1161.936	450	1033.76923
1162.159	450	1016.31452
1162.382	450	1030.95396
1162.605	450	1051.787
1162.828	450	1108.09251
1163.051	450	1039.39978
1163.273	450	1039.39978
1163.496	450	1015.75147
1163.719	450	994.91843
1163.942	450	1016.87758
1164.164	450	1082.19197
1164.387	450	1069.80476
1164.609	450	1047.28256
1164.832	450	1027.01257
1165.055	450	1031.51701
1165.277	450	1052.35005
1165.5	450	1023.07118
1165.722	450	1035.4584
1165.945	450	1084.44419
1166.167	450	1064.73726
1166.389	450	1070.93087
1166.612	450	1063.0481
1166.834	450	1092.32697
1167.056	450	1081.06586
1167.279	450	1064.17421
1167.501	450	1060.79588
1167.723	450	1087.25947
1167.945	450	1073.18309
1168.168	450	1061.92199
1168.39	450	1066.42643
1168.612	450	1029.82785
1168.834	450	1030.3909
1169.056	450	1072.05698
1169.278	450	1032.64312
1169.5	450	1039.96284
1169.722	450	1053.47616
1169.944	450	1046.7195
1170.166	450	1057.9806
1170.388	450	1057.9806
1170.609	450	1026.44952
1170.831	450	1071.49393
1171.053	450	1072.62004
1171.275	450	1056.29144
1171.497	450	1060.23282
1171.718	450	1031.51701
1171.94	450	1062.48504
1172.162	450	1078.25059
1172.383	450	1060.23282
1172.605	450	1048.97172
1172.826	450	1024.19729
1173.048	450	987.59871
1173.269	450	1002.8012
1173.491	450	1063.0481
1173.712	450	1057.41755
1173.934	450	1023.07118
1174.155	450	1028.70174
1174.376	450	1045.59339
1174.598	450	1014.0623
1174.819	450	1032.64312
1175.04	450	1019.1298
1175.261	450	1007.30564
1175.483	450	1007.30564
1175.704	450	1047.84561
1175.925	450	1039.39978
1176.146	450	1036.02145
1176.367	450	1049.53478
1176.588	450	1045.03033
1176.809	450	1043.34117
1177.03	450	1040.52589
1177.251	450	992.10315
1177.472	450	1011.81008
1177.693	450	1008.43175
1177.914	450	1030.3909
1178.135	450	1043.90422
1178.356	450	1021.94507
1178.576	450	1045.03033
1178.797	450	1043.34117
1179.018	450	1039.39978
1179.239	450	1043.90422
1179.459	450	1001.67509
1179.68	450	998.29676
1179.901	450	998.85981
1180.121	450	1048.40867
1180.342	450	1058.54366
1180.562	450	1044.46728
1180.783	450	1019.69285
1181.003	450	1011.81008
1181.224	450	1018.56674
1181.444	450	1046.7195
1181.664	450	1032.64312
1181.885	450	1023.63424
1182.105	450	1006.74259
1182.325	450	1014.0623
1182.546	450	1016.31452
1182.766	450	1047.28256
1182.986	450	1028.70174
1183.206	450	1012.93619
1183.426	450	1026.44952
1183.646	450	1029.82785
1183.866	450	1032.64312
1184.087	450	1034.33229
1184.307	450	1005.61647
1184.527	450	1014.0623
1184.747	450	1016.87758
1184.966	450	1030.3909
1185.186	450	1003.92731
1185.406	450	1041.08895
1185.626	450	1037.14756
1185.846	450	1017.44063
1186.066	450	1001.67509
1186.285	450	1021.94507
1186.505	450	1053.47616
1186.725	450	1047.84561
1186.944	450	1008.99481
1187.164	450	1048.40867
1187.384	450	1010.68397
1187.603	450	1039.96284
1187.823	450	982.53121
1188.042	450	994.35537
1188.262	450	1021.94507
1188.481	450	1000.54898
1188.701	450	989.28788
1188.92	450	1024.76035
1189.139	450	1004.49036
1189.359	450	1015.18841
1189.578	450	1010.68397
1189.797	450	1020.81896
1190.017	450	1021.94507
1190.236	450	1020.81896
1190.455	450	1017.44063
1190.674	450	992.10315
1190.893	450	979.71594
1191.112	450	1027.57563
1191.331	450	1006.17953
1191.55	450	1019.69285
1191.769	450	1023.63424
1191.988	450	1051.22394
1192.207	450	1019.1298
1192.426	450	1026.44952
1192.645	450	984.22038
1192.864	450	1012.37314
1193.083	450	1062.48504
1193.301	450	1046.7195
1193.52	450	1026.44952
1193.739	450	1015.75147
1193.958	450	1024.76035
1194.176	450	1050.66089
1194.395	450	986.4726
1194.613	450	1027.01257
1194.832	450	1032.64312
1195.051	450	1019.1298
1195.269	450	1007.8687
1195.488	450	1029.26479
1195.706	450	1007.30564
1195.924	450	1023.07118
1196.143	450	1010.68397
1196.361	450	1021.38202
1196.58	450	1014.0623
1196.798	450	1016.87758
1197.016	450	1016.31452
1197.234	450	1014.62536
1197.453	450	1019.69285
1197.671	450	1034.33229
1197.889	450	1006.74259
1198.107	450	1006.17953
1198.325	450	1011.81008
1198.543	450	1049.53478
1198.761	450	1009.55786
1198.979	450	1033.76923
1199.197	450	1041.652
1199.415	450	1034.33229
1199.633	450	993.22926
1199.851	450	981.96816
1200.069	450	999.42287
1200.286	450	974.64844
1200.504	450	1021.38202
1200.722	450	1088.94864
1200.94	450	1034.89534
1201.157	450	1045.59339
1201.375	450	1021.94507
1201.593	450	1015.75147
1201.81	450	1004.49036
1202.028	450	1023.63424
1202.245	450	1027.57563
1202.463	450	995.48148
1202.68	450	974.08539
1202.898	450	994.35537
1203.115	450	1027.57563
1203.332	450	1026.44952
1203.55	450	986.4726
1203.767	450	967.32873
1203.984	450	968.45484
1204.202	450	1014.0623
1204.419	450	989.85093
1204.412	450	989.12581
1204.638	450	980.67656
1204.864	450	991.37895
1205.091	450	957.01865
1205.317	450	977.29686
1205.543	450	982.36641
1205.769	450	976.73358
1205.995	450	951.9491
1206.221	450	996.4485
1206.447	450	953.07567
1206.673	450	996.4485
1206.899	450	1002.08133
1207.125	450	992.50551
1207.351	450	975.60701
1207.577	450	982.92969
1207.802	450	974.48044
1208.028	450	1022.35954
1208.254	450	1025.17596
1208.48	450	1018.41655
1208.706	450	1011.65715
1208.931	450	1021.79625
1209.157	450	1007.15088
1209.383	450	990.25238
1209.608	450	995.32193
1209.834	450	999.26492
1210.059	450	1010.53058
1210.285	450	1030.24551
1210.511	450	1026.86581
1210.736	450	1008.27745
1210.962	450	1027.42909
1211.187	450	993.63208
1211.412	450	1012.22044
1211.638	450	1041.51118
1211.863	450	1023.48611
1212.089	450	1016.7267
1212.314	450	975.60701
1212.539	450	981.80313
1212.765	450	993.0688
1212.99	450	1005.46103
1213.215	450	1011.09387
1213.44	450	1015.03685
1213.665	450	979.54999
1213.891	450	999.26492
1214.116	450	1007.15088
1214.341	450	1015.60014
1214.566	450	1004.33447
1214.791	450	1018.41655
1215.016	450	1003.2079
1215.241	450	1003.77118
1215.466	450	1027.99237
1215.691	450	1043.20103
1215.916	450	971.10074
1216.141	450	973.91716
1216.366	450	964.90462
1216.591	450	954.20224
1216.815	450	981.80313
1217.04	450	1031.37207
1217.265	450	1036.44163
1217.49	450	1025.73924
1217.714	450	972.22731
1217.939	450	986.87268
1218.164	450	976.17029
1218.388	450	1031.37207
1218.613	450	1027.42909
1218.838	450	1000.39148
1219.062	450	994.75865
1219.287	450	1019.54312
1219.511	450	998.13835
1219.736	450	999.26492
1219.96	450	986.30939
1220.185	450	1015.60014
1220.409	450	1013.347
1220.633	450	983.49298
1220.858	450	979.54999
1221.082	450	1002.64462
1221.306	450	1002.64462
1221.531	450	1010.53058
1221.755	450	1013.347
1221.979	450	1012.78372
1222.203	450	987.99925
1222.427	450	982.36641
1222.652	450	986.87268
1222.876	450	999.8282
1223.1	450	1015.03685
1223.324	450	1021.79625
1223.548	450	995.88521
1223.772	450	1011.09387
1223.996	450	1007.15088
1224.22	450	998.13835
1224.444	450	995.32193
1224.668	450	1012.78372
1224.892	450	976.73358
1225.116	450	1000.39148
1225.339	450	963.77806
1225.563	450	1012.78372
1225.787	450	991.37895
1226.011	450	987.43596
1226.234	450	1006.02432
1226.458	450	1027.99237
1226.682	450	1032.49864
1226.905	450	956.45537
1227.129	450	972.22731
1227.353	450	1004.33447
1227.576	450	1029.11894
1227.8	450	1033.06192
1228.023	450	1011.65715
1228.247	450	1034.75178
1228.47	450	982.92969
1228.694	450	1029.68222
1228.917	450	1062.91595
1229.14	450	1016.16342
1229.364	450	967.15776
1229.587	450	989.12581
1229.81	450	983.49298
1230.034	450	1010.53058
1230.257	450	1027.99237
1230.48	450	969.41089
1230.703	450	987.43596
1230.926	450	1058.40968
1231.15	450	1024.04939
1231.373	450	1033.62521
1231.596	450	999.8282
1231.819	450	993.63208
1232.042	450	1020.66969
1232.265	450	1015.03685
1232.488	450	1012.78372
1232.711	450	1036.44163
1232.934	450	1019.54312
1233.157	450	1002.08133
1233.379	450	976.17029
1233.602	450	960.39835
1233.825	450	972.79059
1234.048	450	948.00612
1234.271	450	980.67656
1234.493	450	1030.80879
1234.716	450	994.75865
1234.939	450	1020.1064
1235.161	450	1031.93536
1235.384	450	1060.09953
1235.607	450	1057.28311
1235.829	450	1029.11894
1236.052	450	1017.85327
1236.274	450	1008.27745
1236.497	450	1004.33447
1236.719	450	1013.91029
1236.942	450	974.48044
1237.164	450	1001.51805
1237.386	450	1005.46103
1237.609	450	1026.30252
1237.831	450	1032.49864
1238.053	450	1035.31506
1238.276	450	1008.84073
1238.498	450	1009.9673
1238.72	450	995.32193
1238.942	450	1007.71417
1239.164	450	1007.15088
1239.387	450	991.94223
1239.609	450	1017.85327
1239.831	450	1044.32759
1240.053	450	1000.95477
1240.275	450	985.74611
1240.497	450	1002.08133
1240.719	450	1045.45416
1240.941	450	1040.94789
1241.163	450	1065.73237
1241.385	450	1055.59326
1241.606	450	1015.60014
1241.828	450	994.19536
1242.05	450	985.18283
1242.272	450	1011.65715
1242.494	450	1030.80879
1242.715	450	1022.92282
1242.937	450	1047.14401
1243.159	450	1044.89088
1243.38	450	1051.65028
1243.602	450	994.19536
1243.823	450	1012.78372
1244.045	450	985.18283
1244.267	450	1002.08133
1244.488	450	1000.39148
1244.709	450	1021.23297
1244.931	450	1023.48611
1245.152	450	1018.97984
1245.374	450	1041.51118
1245.595	450	1008.84073
1245.816	450	1026.86581
1246.038	450	1024.61267
1246.259	450	1016.7267
1246.48	450	1046.58073
1246.701	450	1046.01744
1246.923	450	1066.85893
1247.144	450	1057.28311
1247.365	450	1042.07446
1247.586	450	1018.97984
1247.807	450	990.81566
1248.028	450	1007.15088
1248.249	450	1082.06759
1248.47	450	1012.22044
1248.691	450	1007.71417
1248.912	450	1008.84073
1249.133	450	1020.66969
1249.354	450	1017.85327
1249.575	450	985.18283
1249.796	450	1027.99237
1250.016	450	1002.64462
1250.237	450	1027.42909
1250.458	450	990.81566
1250.679	450	966.03119
1250.899	450	1031.93536
1251.12	450	1001.51805
1251.341	450	1030.24551
1251.561	450	1002.08133
1251.782	450	979.54999
1252.002	450	1011.09387
1252.223	450	1019.54312
1252.443	450	1008.27745
1252.664	450	1027.99237
1252.884	450	1030.24551
1253.105	450	1033.06192
1253.325	450	1052.21356
1253.545	450	1008.27745
1253.766	450	996.4485
1253.986	450	993.0688
1254.206	450	1030.80879
1254.426	450	1026.86581
1254.647	450	1009.9673
1254.867	450	1041.51118
1255.087	450	1034.75178
1255.307	450	1026.86581
1255.527	450	1009.9673
1255.747	450	1037.56819
1255.967	450	1053.34013
1256.187	450	1042.63774
1256.407	450	1016.7267
1256.627	450	1024.04939
1256.847	450	1009.9673
1257.067	450	1046.01744
1257.287	450	1048.27058
1257.507	450	1024.04939
1257.727	450	985.18283
1257.946	450	972.22731
1258.166	450	1013.91029
1258.386	450	1035.31506
1258.605	450	1025.73924
1258.825	450	1024.04939
1259.045	450	1009.9673
1259.264	450	1016.7267
1259.484	450	1022.92282
1259.704	450	1034.18849
1259.923	450	982.36641
1260.143	450	1003.2079
1260.362	450	1017.28999
1260.581	450	1039.82133
1260.801	450	1012.78372
1261.02	450	1022.35954
1261.24	450	1073.05505
1261.459	450	1059.53625
1261.678	450	1009.9673
1261.897	450	1012.78372
1262.117	450	1016.16342
1262.336	450	1015.03685
1262.555	450	1044.32759
1262.774	450	1044.32759
1262.993	450	1034.75178
1263.212	450	1012.78372
1263.431	450	974.48044
1263.65	450	997.57506
1263.869	450	997.01178
1264.088	450	1020.66969
1264.307	450	1018.41655
1264.526	450	1056.15655
1264.745	450	1036.44163
1264.964	450	1032.49864
1265.183	450	1030.80879
1265.402	450	994.75865
1265.62	450	1022.92282
1265.839	450	1043.20103
1266.058	450	1033.06192
1266.277	450	1023.48611
1266.495	450	1003.2079
1266.714	450	1017.85327
1266.932	450	1030.80879
1267.151	450	1069.67535
1267.37	450	1026.30252
1267.588	450	1019.54312
1267.806	450	1006.02432
1268.025	450	1012.78372
1268.243	450	1016.16342
1268.462	450	1044.32759
1268.68	450	1044.89088
1268.898	450	1046.58073
1269.117	450	1044.89088
1269.335	450	1004.33447
1269.553	450	1036.44163
1269.771	450	1033.06192
1269.99	450	1047.14401
1270.208	450	1054.4667
1270.426	450	986.87268
1270.644	450	1037.00491
1270.862	450	1040.38461
1271.08	450	1049.39715
1271.298	450	1030.80879
1271.516	450	1042.07446
1271.734	450	1078.68789
1271.952	450	1033.06192
1272.17	450	1024.04939
1272.388	450	1032.49864
1272.606	450	1011.65715
1272.823	450	999.8282
1273.041	450	992.50551
1273.259	450	1017.85327
1273.477	450	1033.62521
1273.694	450	1104.59893
1273.912	450	1029.11894
1274.129	450	1027.42909
1274.347	450	998.70163
1274.565	450	990.81566
1274.782	450	1007.71417
1275	450	1066.29565
1275.217	450	1054.4667
1275.435	450	1042.07446
1275.652	450	1007.71417
1275.869	450	1010.53058
1276.087	450	1036.44163
1276.304	450	1013.347
1276.521	450	1026.30252
1276.739	450	1067.9855
1276.956	450	1062.35267
1277.173	450	1060.66282
1277.39	450	1044.32759
1277.607	450	1086.57386
1277.824	450	1073.05505
1278.042	450	1051.087
1278.259	450	1053.34013
1278.476	450	1060.66282
1278.693	450	1052.21356
1278.91	450	1045.45416
1279.127	450	1059.53625
1279.343	450	1023.48611
1279.56	450	1023.48611
1279.777	450	1061.2261
1279.994	450	1018.41655
1280.211	450	1042.07446
1280.427	450	1042.07446
1280.644	450	1038.69476
1280.861	450	1044.89088
1281.078	450	1042.07446
1281.294	450	1009.40402
1281.511	450	1056.15655
1281.727	450	1064.6058
1281.944	450	1039.25804
1282.16	450	1047.14401
1282.377	450	1028.55566
1282.593	450	1068.54878
1282.81	450	1056.15655
1283.026	450	1043.76431
1283.243	450	1030.24551
1283.459	450	1024.04939
1283.675	450	976.17029
1283.891	450	991.94223
1284.108	450	1038.13148
1284.324	450	1045.45416
1284.54	450	1025.73924
1284.756	450	1030.24551
1284.972	450	1034.18849
1285.188	450	1012.78372
1285.405	450	1044.89088
1285.621	450	1022.92282
1285.837	450	1009.40402
1286.053	450	999.8282
1286.268	450	1053.34013
1286.484	450	1047.7073
1286.7	450	1031.37207
1286.916	450	1045.45416
1287.132	450	1045.45416
1287.348	450	1043.76431
1287.563	450	1051.087
1287.779	450	995.88521
1287.995	450	1012.78372
1288.211	450	1000.95477
1288.426	450	1022.92282
1288.642	450	1030.24551
1288.857	450	1014.47357
1289.073	450	1036.44163
1289.288	450	1026.86581
1289.504	450	1033.06192
1289.719	450	1043.20103
1289.935	450	1011.09387
1290.15	450	998.13835
1290.365	450	993.0688
1290.581	450	1034.18849
1290.796	450	1036.44163
1291.011	450	1038.13148
1291.227	450	1003.2079
1291.442	450	1008.27745
1291.657	450	1014.47357
1291.872	450	1047.7073
1292.087	450	1029.11894
1292.302	450	1011.09387
1292.517	450	1006.02432
1292.732	450	1013.91029
1292.947	450	1018.41655
1293.162	450	1043.76431
1293.377	450	1027.99237
1293.592	450	1009.9673
1293.807	450	1012.22044
1294.022	450	1013.91029
1294.237	450	1017.85327
1294.451	450	1021.79625
1294.666	450	995.32193
1294.881	450	1011.65715
1295.096	450	1002.64462
1295.31	450	1022.35954
1295.525	450	1004.89775
1295.739	450	1038.69476
1295.954	450	1026.86581
1296.168	450	1022.35954
1296.383	450	1007.15088
1296.597	450	1024.04939
1296.812	450	1042.07446
1297.026	450	1043.76431
1297.241	450	1014.47357
1297.455	450	1047.7073
1297.669	450	991.37895
1297.884	450	1027.99237
1298.098	450	973.91716
1298.312	450	972.79059
1298.526	450	1008.84073
1298.74	450	1006.5876
1298.954	450	989.6891
1299.169	450	1021.23297
1299.383	450	999.8282
1299.597	450	1001.51805
1299.811	450	1003.77118
1300.025	450	1024.04939
1300.239	450	1015.03685
1300.452	450	1013.91029
1300.666	450	1009.40402
1300.88	450	995.32193
1301.094	450	978.42343
1301.308	450	1008.84073
1301.521	450	983.49298
1301.735	450	997.57506
1301.949	450	997.57506
1302.163	450	1040.38461
1302.376	450	1020.1064
1302.59	450	1008.27745
1302.803	450	976.73358
1303.017	450	1021.79625
1303.23	450	1061.78938
1303.444	450	1033.62521
1303.657	450	1009.40402
1303.871	450	1008.84073
1304.084	450	1011.09387
1304.297	450	1039.82133
1304.511	450	977.29686
1304.724	450	1026.86581
1304.937	450	1025.73924
1305.15	450	1000.95477
1305.364	450	1003.77118
1305.577	450	1017.85327
1305.79	450	995.32193
1306.003	450	1013.347
1306.216	450	996.4485
1306.429	450	1007.15088
1306.642	450	1015.03685
1306.855	450	1017.85327
1307.068	450	990.25238
1307.281	450	989.12581
1307.494	450	1009.9673
1307.706	450	1040.38461
1307.919	450	999.8282
1308.132	450	993.63208
1308.345	450	1012.22044
1308.557	450	1039.25804
1308.77	450	997.57506
1308.983	450	1016.7267
1309.195	450	1012.22044
1309.408	450	1013.91029
1309.62	450	986.87268
1309.833	450	986.30939
1310.045	450	987.99925
1310.258	450	965.46791
1310.47	450	1002.64462
1310.683	450	1066.85893
1310.895	450	1026.30252
1311.107	450	1037.00491
1311.32	450	1004.89775
[truncated: 212,563 more rows]
