# Supplementary material for: Circular dichroism of quantum defects in carbon nanotubes created by photocatalytic oxygen functionalization
Source: Nat Commun. 2025 Jun 2;16:5107. doi: 10.1038/s41467-025-60342-y (PMC12130195; doi:10.1038/s41467-025-60342-y)
Supplement: Supplementary file 6 — Source Data [file 41467_2025_60342_MOESM6_ESM.zip › Raw data Manuscript and SI/Supplementary_Figure_12c.txt]

Em_WL (nm)	Ex_WL (nm)	PL Intensity (arb. unit) (9,4) pristine
858.8	450	746.49467
859.04	450	809.31015
859.279	450	761.63769
859.519	450	716.20864
859.759	450	690.97027
859.999	450	733.03421
860.239	450	724.06057
860.478	450	737.52103
860.718	450	710.60011
860.958	450	730.22995
861.198	450	736.39933
861.437	450	738.08188
861.677	450	705.55244
861.917	450	724.62142
862.156	450	690.97027
862.396	450	730.22995
862.635	450	748.17723
862.875	450	728.54739
863.115	450	705.55244
863.354	450	715.08693
863.594	450	708.91755
863.833	450	759.39428
864.072	450	752.66405
864.312	450	751.54234
864.551	450	754.34661
864.791	450	747.05552
865.03	450	739.76444
865.269	450	729.6691
865.509	450	725.18228
865.748	450	722.93887
865.987	450	740.32529
866.227	450	749.29893
866.466	450	754.34661
866.705	450	732.47336
866.944	450	770.05048
867.183	450	717.89119
867.422	450	736.39933
867.662	450	771.17218
867.901	450	758.27257
868.14	450	753.78575
868.379	450	719.57375
868.618	450	725.74313
868.857	450	732.47336
869.096	450	734.15592
869.335	450	740.88615
869.574	450	722.93887
869.813	450	708.3567
870.052	450	727.98654
870.291	450	745.93382
870.529	450	738.64274
870.768	450	735.27762
871.007	450	735.83847
871.246	450	712.84352
871.485	450	716.20864
871.723	450	752.66405
871.962	450	772.29389
872.201	450	721.25631
872.44	450	706.11329
872.678	450	709.47841
872.917	450	691.53113
873.155	450	700.50477
873.394	450	743.69041
873.633	450	764.44195
873.871	450	753.2249
874.11	450	707.79585
874.348	450	732.47336
874.587	450	718.45205
874.825	450	754.34661
875.064	450	759.39428
875.302	450	735.27762
875.54	450	731.91251
875.779	450	736.96018
876.017	450	725.74313
876.256	450	722.93887
876.494	450	715.64778
876.732	450	740.88615
876.97	450	748.17723
877.209	450	727.42569
877.447	450	723.49972
877.685	450	715.08693
877.923	450	733.59506
878.161	450	744.81211
878.4	450	753.78575
878.638	450	757.71172
878.876	450	736.39933
879.114	450	717.33034
879.352	450	739.20359
879.59	450	749.29893
879.828	450	746.49467
880.066	450	743.69041
880.304	450	739.76444
880.542	450	734.71677
880.78	450	729.6691
881.018	450	729.6691
881.255	450	745.93382
881.493	450	736.39933
881.731	450	720.1346
881.969	450	741.447
882.207	450	713.40437
882.444	450	737.52103
882.682	450	705.55244
882.92	450	721.25631
883.157	450	745.37297
883.395	450	756.02916
883.633	450	764.44195
883.87	450	701.06562
884.108	450	712.28267
884.346	450	735.83847
884.583	450	773.41559
884.821	450	769.48962
885.058	450	745.93382
885.296	450	756.59002
885.533	450	703.30903
885.77	450	740.88615
886.008	450	781.26753
886.245	450	738.08188
886.483	450	702.18732
886.72	450	714.52608
886.957	450	708.3567
887.195	450	719.0129
887.432	450	749.29893
887.669	450	710.03926
887.906	450	729.6691
888.144	450	782.38923
888.381	450	756.02916
888.618	450	766.12451
888.855	450	731.35165
889.092	450	723.49972
889.329	450	758.27257
889.566	450	738.64274
889.803	450	749.29893
890.04	450	763.32025
890.277	450	742.5687
890.514	450	726.86483
890.751	450	709.47841
890.988	450	682.55749
891.225	450	705.55244
891.462	450	698.26136
891.699	450	728.54739
891.936	450	748.73808
892.172	450	714.52608
892.409	450	731.35165
892.646	450	758.27257
892.883	450	784.63264
893.119	450	786.87605
893.356	450	754.34661
893.593	450	750.42064
893.829	450	741.447
894.066	450	742.00785
894.303	450	729.6691
894.539	450	696.5788
894.776	450	722.93887
895.012	450	724.06057
895.249	450	749.29893
895.485	450	755.46831
895.722	450	759.95513
895.958	450	735.83847
896.194	450	743.12956
896.431	450	733.59506
896.667	450	738.08188
896.903	450	735.27762
897.14	450	712.28267
897.376	450	747.61638
897.612	450	774.5373
897.849	450	731.35165
898.085	450	711.72182
898.321	450	735.83847
898.557	450	790.24117
898.793	450	771.17218
899.029	450	790.80202
899.265	450	798.0931
899.502	450	744.81211
899.738	450	733.03421
899.974	450	737.52103
900.21	450	734.71677
900.446	450	741.447
900.682	450	738.64274
900.917	450	759.39428
901.153	450	769.48962
901.389	450	789.11946
901.625	450	731.91251
901.861	450	736.39933
902.097	450	716.76949
902.333	450	757.71172
902.568	450	750.42064
902.804	450	750.98149
903.04	450	764.44195
903.275	450	765.56366
903.511	450	783.51094
903.747	450	748.73808
903.982	450	750.98149
904.218	450	748.17723
904.453	450	766.12451
904.689	450	777.90241
904.925	450	767.24621
905.16	450	783.51094
905.395	450	795.28884
905.631	450	767.80707
905.866	450	757.71172
906.102	450	742.00785
906.337	450	754.90746
906.572	450	818.28379
906.808	450	754.34661
907.043	450	756.59002
907.278	450	742.00785
907.514	450	749.85979
907.749	450	738.64274
907.984	450	724.06057
908.219	450	754.34661
908.454	450	728.54739
908.689	450	759.95513
908.925	450	734.15592
909.16	450	692.09198
909.395	450	765.0028
909.63	450	738.08188
909.865	450	749.29893
910.1	450	738.08188
910.335	450	720.1346
910.57	450	748.73808
910.805	450	752.1032
911.039	450	741.447
911.274	450	759.39428
911.509	450	770.61133
911.744	450	775.659
911.979	450	779.02412
912.213	450	722.93887
912.448	450	713.96523
912.683	450	717.33034
912.918	450	767.80707
913.152	450	769.48962
913.387	450	737.52103
913.621	450	760.51598
913.856	450	773.97644
914.091	450	752.66405
914.325	450	740.88615
914.56	450	773.41559
914.794	450	786.3152
915.029	450	770.61133
915.263	450	743.69041
915.497	450	755.46831
915.732	450	736.39933
915.966	450	776.78071
916.2	450	783.51094
916.435	450	753.2249
916.669	450	712.28267
916.903	450	718.45205
917.138	450	751.54234
917.372	450	761.07684
917.606	450	749.85979
917.84	450	748.17723
918.074	450	741.447
918.308	450	739.20359
918.542	450	757.15087
918.776	450	759.95513
919.011	450	722.93887
919.245	450	741.447
919.479	450	749.85979
919.712	450	770.05048
919.946	450	742.5687
920.18	450	748.73808
920.414	450	794.72799
920.648	450	787.4369
920.882	450	736.96018
921.116	450	736.39933
921.349	450	738.64274
921.583	450	749.29893
921.817	450	776.78071
922.051	450	775.659
922.284	450	761.07684
922.518	450	738.08188
922.752	450	697.13965
922.985	450	720.69546
923.219	450	724.62142
923.452	450	744.81211
923.686	450	736.39933
923.919	450	786.87605
924.153	450	770.61133
924.386	450	763.8811
924.62	450	759.95513
924.853	450	713.40437
925.086	450	751.54234
925.32	450	769.48962
925.553	450	757.71172
925.786	450	742.5687
926.02	450	723.49972
926.253	450	733.03421
926.486	450	749.29893
926.719	450	791.92372
926.952	450	754.34661
927.186	450	758.83343
927.419	450	748.17723
927.652	450	744.25126
927.885	450	743.12956
928.118	450	772.85474
928.351	450	766.68536
928.584	450	768.36792
928.817	450	770.61133
929.05	450	733.03421
929.283	450	759.95513
929.516	450	746.49467
929.748	450	756.02916
929.981	450	779.58497
930.214	450	716.76949
930.447	450	765.56366
930.68	450	766.12451
930.912	450	758.83343
931.145	450	756.02916
931.378	450	761.63769
931.61	450	795.84969
931.843	450	740.32529
932.076	450	747.05552
932.308	450	742.00785
932.541	450	726.30398
932.773	450	738.08188
933.006	450	730.22995
933.238	450	748.17723
933.471	450	761.63769
933.703	450	813.79697
933.935	450	760.51598
934.168	450	747.61638
934.4	450	720.69546
934.632	450	713.96523
934.865	450	726.86483
935.097	450	784.63264
935.329	450	771.17218
935.561	450	759.39428
935.794	450	733.59506
936.026	450	726.30398
936.258	450	747.05552
936.49	450	730.22995
936.722	450	736.39933
936.954	450	787.99776
937.186	450	755.46831
937.418	450	769.48962
937.65	450	753.2249
937.882	450	781.82838
938.114	450	763.32025
938.346	450	743.12956
938.578	450	757.15087
938.809	450	775.09815
939.041	450	767.24621
939.273	450	756.59002
939.505	450	766.12451
939.736	450	742.00785
939.968	450	742.00785
940.2	450	772.29389
940.431	450	730.7908
940.663	450	747.61638
940.895	450	752.66405
941.126	450	759.95513
941.358	450	763.8811
941.589	450	775.659
941.821	450	742.5687
942.052	450	775.659
942.284	450	772.29389
942.515	450	756.02916
942.746	450	772.29389
942.978	450	753.78575
943.209	450	788.55861
943.44	450	776.21985
943.672	450	784.63264
943.903	450	766.12451
944.134	450	759.95513
944.365	450	708.91755
944.597	450	720.1346
944.828	450	768.36792
945.059	450	767.24621
945.29	450	749.85979
945.521	450	741.447
945.752	450	766.12451
945.983	450	727.98654
946.214	450	760.51598
946.445	450	748.17723
946.676	450	733.03421
946.907	450	733.03421
947.138	450	771.17218
947.368	450	761.63769
947.599	450	766.68536
947.83	450	773.97644
948.061	450	763.8811
948.292	450	764.44195
948.522	450	768.92877
948.753	450	722.37801
948.984	450	745.37297
949.214	450	730.22995
949.445	450	762.75939
949.675	450	763.32025
949.906	450	738.64274
950.136	450	765.56366
950.367	450	757.71172
950.597	450	768.36792
950.828	450	756.59002
951.058	450	734.71677
951.289	450	737.52103
951.519	450	734.71677
951.749	450	769.48962
951.98	450	771.73303
952.21	450	765.56366
952.44	450	747.61638
952.67	450	742.00785
952.9	450	739.20359
953.131	450	782.95008
953.361	450	764.44195
953.591	450	747.61638
953.821	450	733.59506
954.051	450	742.5687
954.281	450	760.51598
954.511	450	772.29389
954.741	450	752.1032
954.971	450	740.32529
955.201	450	753.78575
955.431	450	742.5687
955.661	450	750.98149
955.89	450	763.32025
956.12	450	734.71677
956.35	450	734.15592
956.58	450	735.83847
956.809	450	755.46831
957.039	450	735.83847
957.269	450	777.90241
957.498	450	766.68536
957.728	450	765.0028
957.958	450	747.61638
958.187	450	758.27257
958.417	450	783.51094
958.646	450	780.14582
958.876	450	739.20359
959.105	450	771.17218
959.335	450	728.54739
959.564	450	767.24621
959.793	450	708.3567
960.023	450	726.86483
960.252	450	761.63769
960.481	450	740.32529
960.71	450	734.15592
960.94	450	765.56366
961.169	450	733.59506
961.398	450	738.08188
961.627	450	735.83847
961.856	450	749.85979
962.085	450	737.52103
962.314	450	752.1032
962.543	450	751.54234
962.772	450	726.30398
963.001	450	712.84352
963.23	450	758.83343
963.459	450	735.27762
963.688	450	723.49972
963.917	450	753.78575
964.146	450	786.3152
964.375	450	763.32025
964.603	450	759.95513
964.832	450	722.37801
965.061	450	743.12956
965.289	450	793.04543
965.518	450	771.73303
965.747	450	744.25126
965.975	450	737.52103
966.204	450	748.17723
966.432	450	771.17218
966.661	450	722.37801
966.889	450	772.29389
967.118	450	763.8811
967.346	450	749.29893
967.575	450	743.12956
967.803	450	763.8811
968.031	450	732.47336
968.26	450	758.27257
968.488	450	753.78575
968.716	450	748.73808
968.945	450	749.85979
969.173	450	750.98149
969.401	450	753.78575
969.629	450	749.85979
969.857	450	754.34661
970.085	450	777.34156
970.313	450	748.17723
970.541	450	724.62142
970.769	450	749.85979
970.997	450	780.70667
971.225	450	753.2249
971.453	450	755.46831
971.681	450	757.71172
971.909	450	743.69041
972.137	450	717.89119
972.365	450	729.6691
972.592	450	730.7908
972.82	450	690.40942
973.048	450	734.71677
973.276	450	808.18845
973.503	450	771.73303
973.731	450	785.19349
973.958	450	754.34661
974.186	450	744.81211
974.414	450	751.54234
974.641	450	763.32025
974.869	450	750.98149
975.096	450	723.49972
975.324	450	731.91251
975.551	450	754.90746
975.778	450	772.29389
976.006	450	781.82838
976.233	450	738.64274
976.46	450	725.74313
976.687	450	747.05552
976.915	450	771.17218
977.142	450	752.66405
977.139	450	744.24212
977.374	450	732.41087
977.61	450	738.0448
977.845	450	722.83319
978.081	450	734.10105
978.316	450	730.1573
978.552	450	743.11534
978.787	450	719.45283
979.023	450	731.84748
979.258	450	693.53676
979.493	450	719.45283
979.729	450	743.67873
979.964	450	737.48141
980.199	450	717.19926
980.434	450	716.07247
980.67	450	709.87515
980.905	450	757.20016
981.14	450	768.46802
981.375	450	747.62248
981.61	450	757.20016
981.845	450	758.32695
982.08	450	747.62248
982.316	450	729.03051
982.551	450	733.53766
982.786	450	735.79123
983.021	450	751.56623
983.256	450	760.58052
983.491	450	756.63677
983.725	450	727.90373
983.96	450	764.52427
984.195	450	731.84748
984.43	450	756.63677
984.665	450	781.42606
984.9	450	765.08766
985.135	450	749.87605
985.369	450	722.83319
985.604	450	721.14301
985.839	450	718.32605
986.073	450	737.48141
986.308	450	752.69302
986.543	450	738.0448
986.777	450	729.59391
987.012	450	752.12963
987.247	450	758.32695
987.481	450	741.98855
987.716	450	735.22784
987.95	450	736.35462
988.185	450	714.3823
988.419	450	735.22784
988.654	450	769.03141
988.888	450	776.35552
989.122	450	719.45283
989.357	450	703.67783
989.591	450	720.57962
989.825	450	697.48051
990.06	450	725.08676
990.294	450	762.2707
990.528	450	767.90463
990.763	450	760.58052
990.997	450	709.87515
991.231	450	734.66444
991.465	450	720.01623
991.699	450	762.2707
991.933	450	769.59481
992.167	450	740.29837
992.401	450	731.84748
992.636	450	753.8198
992.87	450	728.46712
993.104	450	717.19926
993.337	450	724.52337
993.571	450	757.20016
993.805	450	765.08766
994.039	450	743.67873
994.273	450	732.97426
994.507	450	735.79123
994.741	450	741.42516
994.975	450	754.3832
995.208	450	763.96088
995.442	450	760.01713
995.676	450	748.18587
995.91	450	734.10105
996.143	450	731.84748
996.377	450	740.86177
996.611	450	752.69302
996.844	450	762.2707
997.078	450	744.80552
997.311	450	751.00284
997.545	450	739.17159
997.778	450	738.60819
998.012	450	741.42516
998.245	450	743.11534
998.479	450	718.88944
998.712	450	748.18587
998.946	450	721.14301
999.179	450	754.94659
999.412	450	722.2698
999.646	450	731.28409
999.879	450	751.00284
1000.112	450	753.8198
1000.346	450	764.52427
1000.579	450	700.86086
1000.812	450	720.01623
1001.045	450	734.66444
1001.278	450	779.17249
1001.512	450	772.97517
1001.745	450	752.12963
1001.978	450	756.07338
1002.211	450	717.76265
1002.444	450	755.50998
1002.677	450	788.18678
1002.91	450	758.32695
1003.143	450	712.12872
1003.376	450	721.14301
1003.609	450	718.32605
1003.842	450	746.4957
1004.074	450	768.46802
1004.307	450	717.76265
1004.54	450	725.65016
1004.773	450	794.94749
1005.006	450	762.2707
1005.238	450	779.73588
1005.471	450	732.41087
1005.704	450	740.86177
1005.937	450	774.66534
1006.169	450	734.66444
1006.402	450	741.42516
1006.634	450	770.1582
1006.867	450	766.77784
1007.1	450	743.11534
1007.332	450	721.14301
1007.565	450	691.84658
1007.797	450	717.19926
1008.029	450	707.05819
1008.262	450	729.59391
1008.494	450	749.87605
1008.727	450	731.84748
1008.959	450	759.45373
1009.191	450	766.77784
1009.424	450	797.20106
1009.656	450	784.80642
1009.888	450	754.94659
1010.12	450	742.55194
1010.353	450	748.74927
1010.585	450	752.12963
1010.817	450	744.80552
1011.049	450	701.42426
1011.281	450	744.80552
1011.513	450	735.22784
1011.745	450	753.8198
1011.977	450	769.59481
1012.209	450	769.03141
1012.441	450	748.18587
1012.673	450	745.36891
1012.905	450	736.91802
1013.137	450	756.07338
1013.369	450	745.36891
1013.601	450	719.45283
1013.833	450	748.74927
1014.065	450	792.13053
1014.296	450	748.18587
1014.528	450	727.90373
1014.76	450	750.43945
1014.992	450	789.31356
1015.223	450	785.36981
1015.455	450	815.79303
1015.686	450	806.21535
1015.918	450	758.32695
1016.15	450	744.24212
1016.381	450	749.87605
1016.613	450	738.60819
1016.844	450	753.8198
1017.076	450	745.9323
1017.307	450	770.1582
1017.539	450	767.90463
1017.77	450	798.32785
1018.001	450	740.29837
1018.233	450	734.10105
1018.464	450	726.21355
1018.695	450	763.39749
1018.927	450	753.25641
1019.158	450	758.32695
1019.389	450	770.1582
1019.62	450	757.20016
1019.852	450	774.66534
1020.083	450	752.12963
1020.314	450	765.65106
1020.545	450	754.94659
1020.776	450	766.21445
1021.007	450	791.56713
1021.238	450	791.00374
1021.469	450	806.21535
1021.7	450	800.58142
1021.931	450	792.69392
1022.162	450	769.03141
1022.393	450	751.00284
1022.624	450	769.03141
1022.854	450	814.10285
1023.085	450	748.74927
1023.316	450	745.36891
1023.547	450	749.31266
1023.778	450	757.76356
1024.008	450	747.62248
1024.239	450	727.34033
1024.47	450	770.72159
1024.7	450	745.36891
1024.931	450	776.35552
1025.162	450	745.36891
1025.392	450	717.76265
1025.623	450	777.48231
1025.853	450	731.84748
1026.084	450	762.83409
1026.314	450	739.73498
1026.545	450	740.29837
1026.775	450	749.87605
1027.005	450	753.8198
1027.236	450	764.52427
1027.466	450	767.34124
1027.696	450	765.65106
1027.927	450	771.84838
1028.157	450	789.31356
1028.387	450	743.11534
1028.617	450	725.65016
1028.847	450	722.2698
1029.078	450	769.59481
1029.308	450	766.21445
1029.538	450	743.11534
1029.768	450	776.35552
1029.998	450	784.24303
1030.228	450	761.14391
1030.458	450	749.87605
1030.688	450	778.6091
1030.918	450	781.98945
1031.148	450	777.48231
1031.378	450	750.43945
1031.607	450	772.41177
1031.837	450	736.91802
1032.067	450	778.6091
1032.297	450	784.80642
1032.527	450	759.45373
1032.756	450	731.28409
1032.986	450	726.21355
1033.216	450	757.76356
1033.445	450	756.07338
1033.675	450	766.21445
1033.905	450	768.46802
1034.134	450	751.00284
1034.364	450	748.74927
1034.593	450	768.46802
1034.823	450	771.28499
1035.052	450	736.35462
1035.282	450	751.00284
1035.511	450	760.01713
1035.74	450	783.11624
1035.97	450	743.11534
1036.199	450	760.58052
1036.428	450	803.96178
1036.658	450	791.56713
1036.887	450	753.8198
1037.116	450	752.69302
1037.345	450	747.05909
1037.575	450	753.8198
1037.804	450	794.3841
1038.033	450	780.29927
1038.262	450	765.65106
1038.491	450	750.43945
1038.72	450	723.95998
1038.949	450	734.66444
1039.178	450	740.29837
1039.407	450	761.70731
1039.636	450	756.63677
1039.865	450	826.4975
1040.094	450	796.63767
1040.322	450	778.0457
1040.551	450	768.46802
1040.78	450	727.90373
1041.009	450	756.07338
1041.238	450	771.28499
1041.466	450	772.97517
1041.695	450	757.20016
1041.924	450	741.42516
1042.152	450	740.29837
1042.381	450	755.50998
1042.61	450	807.34214
1042.838	450	768.46802
1043.067	450	768.46802
1043.295	450	759.45373
1043.524	450	765.65106
1043.752	450	764.52427
1043.98	450	780.86267
1044.209	450	781.98945
1044.437	450	786.4966
1044.666	450	780.29927
1044.894	450	745.9323
1045.122	450	769.59481
1045.35	450	762.83409
1045.579	450	783.11624
1045.807	450	784.24303
1046.035	450	730.1573
1046.263	450	772.97517
1046.491	450	773.53856
1046.719	450	780.86267
1046.947	450	781.42606
1047.176	450	784.80642
1047.404	450	826.4975
1047.632	450	762.83409
1047.859	450	758.89034
1048.087	450	759.45373
1048.315	450	738.60819
1048.543	450	759.45373
1048.771	450	735.22784
1048.999	450	754.94659
1049.227	450	766.21445
1049.454	450	836.63857
1049.682	450	778.0457
1049.91	450	767.34124
1050.138	450	735.79123
1050.365	450	713.8189
1050.593	450	748.18587
1050.82	450	811.28589
1051.048	450	791.56713
1051.276	450	775.79213
1051.503	450	739.73498
1051.731	450	745.9323
1051.958	450	760.58052
1052.185	450	734.10105
1052.413	450	754.3832
1052.64	450	802.2716
1052.868	450	780.86267
1053.095	450	774.10195
1053.322	450	765.08766
1053.55	450	794.94749
1053.777	450	771.84838
1054.004	450	756.63677
1054.231	450	765.65106
1054.458	450	794.94749
1054.685	450	776.91892
1054.913	450	782.55285
1055.14	450	787.62338
1055.367	450	752.69302
1055.594	450	757.20016
1055.821	450	799.45464
1056.048	450	756.63677
1056.275	450	761.70731
1056.502	450	778.6091
1056.728	450	768.46802
1056.955	450	779.17249
1057.182	450	779.17249
1057.409	450	749.87605
1057.636	450	801.14481
1057.862	450	805.08857
1058.089	450	784.80642
1058.316	450	793.25731
1058.543	450	767.34124
1058.769	450	802.83499
1058.996	450	782.55285
1059.222	450	797.20106
1059.449	450	785.36981
1059.675	450	767.34124
1059.902	450	721.14301
1060.128	450	736.35462
1060.355	450	783.67963
1060.581	450	780.29927
1060.808	450	768.46802
1061.034	450	770.72159
1061.26	450	785.36981
1061.487	450	758.89034
1061.713	450	784.80642
1061.939	450	768.46802
1062.165	450	759.45373
1062.391	450	751.00284
1062.618	450	793.82071
1062.844	450	781.98945
1063.07	450	779.17249
1063.296	450	787.62338
1063.522	450	789.31356
1063.748	450	786.4966
1063.974	450	788.75017
1064.2	450	752.69302
1064.426	450	769.03141
1064.652	450	759.45373
1064.878	450	778.6091
1065.103	450	786.4966
1065.329	450	760.01713
1065.555	450	780.86267
1065.781	450	779.17249
1066.007	450	787.05999
1066.232	450	784.24303
1066.458	450	752.12963
1066.684	450	752.69302
1066.909	450	748.74927
1067.135	450	794.3841
1067.36	450	805.08857
1067.586	450	797.20106
1067.811	450	770.72159
1068.037	450	774.10195
1068.262	450	769.03141
1068.488	450	807.34214
1068.713	450	787.62338
1068.938	450	776.91892
1069.164	450	771.84838
1069.389	450	777.48231
1069.614	450	778.0457
1069.84	450	800.58142
1070.065	450	801.14481
1070.29	450	775.22874
1070.515	450	786.4966
1070.74	450	780.86267
1070.965	450	774.66534
1071.19	450	802.2716
1071.416	450	766.77784
1071.641	450	769.03141
1071.866	450	772.41177
1072.09	450	787.62338
1072.315	450	776.35552
1072.54	450	820.86357
1072.765	450	811.84928
1072.99	450	802.2716
1073.215	450	785.9332
1073.44	450	789.31356
1073.664	450	813.53946
1073.889	450	833.25821
1074.114	450	784.80642
1074.338	450	814.10285
1074.563	450	779.73588
1074.788	450	803.39839
1075.012	450	753.25641
1075.237	450	771.84838
1075.461	450	793.82071
1075.686	450	779.73588
1075.91	450	772.41177
1076.135	450	808.46892
1076.359	450	784.24303
1076.584	450	785.36981
1076.808	450	783.11624
1077.032	450	809.03232
1077.257	450	796.63767
1077.481	450	799.45464
1077.705	450	802.83499
1077.929	450	775.79213
1078.153	450	762.2707
1078.378	450	803.39839
1078.602	450	774.66534
1078.826	450	784.80642
1079.05	450	801.70821
1079.274	450	843.39929
1079.498	450	812.97607
1079.722	450	816.91982
1079.946	450	782.55285
1080.17	450	805.08857
1080.394	450	838.89214
1080.617	450	823.11714
1080.841	450	801.14481
1081.065	450	796.07428
1081.289	450	811.84928
1081.512	450	824.24393
1081.736	450	776.35552
1081.96	450	821.99035
1082.184	450	822.55375
1082.407	450	825.93411
1082.631	450	803.39839
1082.854	450	834.385
1083.078	450	802.2716
1083.301	450	813.53946
1083.525	450	812.97607
1083.748	450	815.79303
1083.972	450	822.55375
1084.195	450	820.86357
1084.418	450	834.385
1084.642	450	831.00464
1084.865	450	819.17339
1085.088	450	856.92072
1085.311	450	834.94839
1085.535	450	822.55375
1085.758	450	835.51179
1085.981	450	864.24483
1086.204	450	832.13143
1086.427	450	852.97697
1086.65	450	851.85018
1086.873	450	840.58232
1087.096	450	816.91982
1087.319	450	817.48321
1087.542	450	820.86357
1087.765	450	797.20106
1087.988	450	836.63857
1088.211	450	913.82341
1088.434	450	877.20287
1088.656	450	883.40019
1088.879	450	855.23054
1089.102	450	856.35733
1089.325	450	873.25912
1089.547	450	869.87876
1089.77	450	868.75197
1089.993	450	855.23054
1090.215	450	843.96268
1090.438	450	878.89305
1090.66	450	896.92162
1090.883	450	923.40109
1091.105	450	882.2734
1091.328	450	865.93501
1091.55	450	884.52698
1091.772	450	900.30198
1091.995	450	894.10466
1091.988	450	875.45147
1092.219	450	870.96485
1092.45	450	884.98553
1092.681	450	866.47823
1092.912	450	883.30305
1093.142	450	882.18139
1093.373	450	892.83711
1093.604	450	868.16071
1093.835	450	899.56704
1094.066	450	862.55244
1094.297	450	901.24952
1094.527	450	920.87848
1094.758	450	922.00013
1094.989	450	902.93201
1095.22	450	916.95269
1095.45	450	912.46607
1095.681	450	956.77143
1095.911	450	977.52204
1096.142	450	968.5488
1096.373	450	974.7179
1096.603	450	976.40039
1096.834	450	966.30549
1097.064	450	967.98798
1097.295	450	967.98798
1097.525	450	996.59017
1097.756	450	1005.00258
1097.986	450	1015.6583
1098.216	450	1007.80672
1098.447	450	984.25197
1098.677	450	1036.40891
1098.907	450	1010.61085
1099.138	450	1025.19236
1099.368	450	1060.52449
1099.598	450	1047.06463
1099.828	450	1050.42959
1100.059	450	1017.34078
1100.289	450	1024.07071
1100.519	450	1040.3347
1100.749	450	1071.74103
1100.979	450	1091.93082
1101.209	450	1087.4442
1101.439	450	1054.91621
1101.669	450	1076.22765
1101.899	450	1098.66074
1102.129	450	1103.14736
1102.359	450	1104.82984
1102.589	450	1130.06707
1102.819	450	1093.05247
1103.049	450	1121.09384
1103.279	450	1160.91258
1103.508	450	1171.5683
1103.738	450	1125.01963
1103.968	450	1127.26294
1104.198	450	1133.99287
1104.427	450	1118.85053
1104.657	450	1148.57438
1104.887	450	1201.85297
1105.116	450	1223.72524
1105.346	450	1220.36028
1105.576	450	1171.5683
1105.805	450	1194.56222
1106.035	450	1198.48801
1106.264	450	1243.3542
1106.494	450	1250.08412
1106.723	450	1244.47585
1106.953	450	1255.13157
1107.182	450	1279.24715
1107.412	450	1255.6924
1107.641	450	1260.73984
1107.87	450	1266.34812
1108.1	450	1293.82866
1108.329	450	1289.34204
1108.558	450	1294.38948
1108.787	450	1283.17294
1109.017	450	1286.5379
1109.246	450	1319.62671
1109.475	450	1326.35664
1109.704	450	1321.3092
1109.933	450	1329.16078
1110.162	450	1322.43085
1110.392	450	1318.50506
1110.621	450	1328.03912
1110.85	450	1338.69484
1111.079	450	1336.45153
1111.308	450	1352.1547
1111.537	450	1342.62063
1111.765	450	1344.30312
1111.994	450	1340.37732
1112.223	450	1347.66808
1112.452	450	1360.00628
1112.681	450	1358.88463
1112.91	450	1328.59995
1113.138	450	1357.20214
1113.367	450	1339.25567
1113.596	450	1387.48682
1113.825	450	1339.8165
1114.053	450	1354.95884
1114.282	450	1383.56103
1114.511	450	1402.62916
1114.739	450	1405.4333
1114.968	450	1337.57319
1115.196	450	1361.68876
1115.425	450	1365.61455
1115.653	450	1406.55495
1115.882	450	1402.62916
1116.11	450	1394.77758
1116.339	450	1402.62916
1116.567	450	1355.51966
1116.795	450	1387.48682
1117.024	450	1423.9406
1117.252	450	1391.41261
1117.48	450	1344.30312
1117.709	450	1340.93815
1117.937	450	1345.42477
1118.165	450	1363.37125
1118.393	450	1386.36517
1118.621	450	1335.32988
1118.85	450	1356.08049
1119.078	450	1411.04157
1119.306	450	1368.41869
1119.534	450	1374.02696
1119.762	450	1343.74229
1119.99	450	1340.37732
1120.218	450	1365.05373
1120.446	450	1321.3092
1120.674	450	1342.05981
1120.902	450	1357.20214
1121.13	450	1336.45153
1121.357	450	1311.2143
1121.585	450	1298.31527
1121.813	450	1257.37488
1122.041	450	1257.37488
1122.269	450	1249.5233
1122.496	450	1277.56466
1122.724	450	1300.55858
1122.952	450	1264.66563
1123.179	450	1289.90286
1123.407	450	1299.43693
1123.635	450	1320.74837
1123.862	450	1304.48438
1124.09	450	1279.24715
1124.317	450	1269.15225
1124.545	450	1248.40164
1124.772	450	1233.82013
1125	450	1226.52938
1125.227	450	1187.27146
1125.454	450	1221.48193
1125.682	450	1209.70456
1125.909	450	1221.48193
1126.136	450	1223.16441
1126.364	450	1227.0902
1126.591	450	1192.87974
1126.818	450	1198.48801
1127.045	450	1182.22402
1127.273	450	1176.61574
1127.5	450	1169.88582
1127.727	450	1143.52693
1127.954	450	1166.52085
1128.181	450	1199.04884
1128.408	450	1141.84445
1128.635	450	1117.72887
1128.862	450	1138.47948
1129.089	450	1187.27146
1129.316	450	1166.52085
1129.543	450	1174.93326
1129.77	450	1170.44664
1129.997	450	1117.72887
1130.223	450	1100.90405
1130.45	450	1102.02571
1130.677	450	1098.09992
1130.904	450	1096.41744
1131.131	450	1094.17413
1131.357	450	1114.92474
1131.584	450	1114.92474
1131.811	450	1127.82377
1132.037	450	1052.11208
1132.264	450	1047.62546
1132.49	450	1027.9965
1132.717	450	1060.52449
1132.943	450	1034.1656
1133.17	450	1053.23373
1133.396	450	1058.842
1133.623	450	1053.23373
1133.849	450	1071.18021
1134.076	450	1017.90161
1134.302	450	1024.07071
1134.528	450	1021.26657
1134.755	450	1024.07071
1134.981	450	1030.23981
1135.207	450	1035.28726
1135.433	450	1052.11208
1135.66	450	1041.45636
1135.886	450	1030.80064
1136.112	450	1006.68506
1136.338	450	969.67046
1136.564	450	983.13031
1136.79	450	1035.28726
1137.016	450	964.06218
1137.242	450	964.06218
1137.468	450	953.96729
1137.694	450	950.0415
1137.92	450	959.57557
1138.146	450	933.77751
1138.372	450	969.10963
1138.598	450	931.5342
1138.824	450	950.0415
1139.049	450	923.12179
1139.275	450	892.27629
1139.501	450	962.3797
1139.727	450	920.87848
1139.952	450	942.75075
1140.178	450	931.5342
1140.404	450	907.41862
1140.629	450	923.12179
1140.855	450	931.5342
1141.08	450	930.41254
1141.306	450	937.7033
1141.531	450	927.60841
1141.757	450	937.7033
1141.982	450	942.18992
1142.208	450	895.64125
1142.433	450	875.45147
1142.658	450	878.2556
1142.884	450	915.83103
1143.109	450	917.51352
1143.334	450	884.98553
1143.56	450	927.04758
1143.785	450	905.73614
1144.01	450	877.13395
1144.235	450	873.20816
1144.46	450	911.90524
1144.685	450	922.00013
1144.911	450	893.39794
1145.136	450	880.49891
1145.361	450	897.88456
1145.586	450	865.9174
1145.811	450	905.73614
1146.036	450	901.24952
1146.26	450	882.18139
1146.485	450	836.19355
1146.71	450	838.43686
1146.935	450	879.37726
1147.16	450	882.74222
1147.385	450	876.57312
1147.609	450	879.93808
1147.834	450	849.65341
1148.059	450	873.20816
1148.284	450	879.37726
1148.508	450	882.18139
1148.733	450	829.46362
1148.957	450	837.87603
1149.182	450	856.94416
1149.407	450	876.57312
1149.631	450	851.89672
1149.856	450	851.89672
1150.08	450	911.90524
1150.304	450	906.8578
1150.529	450	840.68017
1150.753	450	851.33589
1150.978	450	850.21424
1151.202	450	849.09258
1151.426	450	868.16071
1151.65	450	870.40402
1151.875	450	852.45755
1152.099	450	839.55852
1152.323	450	808.15219
1152.547	450	818.24708
1152.771	450	813.76046
1152.995	450	842.36265
1153.219	450	841.80183
1153.443	450	890.5938
1153.667	450	869.28237
1153.891	450	866.47823
1154.115	450	842.92348
1154.339	450	807.59136
1154.563	450	852.45755
1154.787	450	863.11326
1155.011	450	850.77506
1155.235	450	839.55852
1155.459	450	821.05121
1155.682	450	818.24708
1155.906	450	832.26776
1156.13	450	886.66801
1156.353	450	831.14611
1156.577	450	838.43686
1156.801	450	818.24708
1157.024	450	819.92956
1157.248	450	833.38942
1157.471	450	846.28844
1157.695	450	847.4101
1157.918	450	851.33589
1158.142	450	846.28844
1158.365	450	804.22639
1158.589	450	827.22032
1158.812	450	836.19355
1159.035	450	835.63273
1159.259	450	840.68017
1159.482	450	789.08406
1159.705	450	837.87603
1159.928	450	839.55852
1160.152	450	831.14611
1160.375	450	829.46362
1160.598	450	832.82859
1160.821	450	865.35657
1161.044	450	817.12542
1161.267	450	803.10474
1161.49	450	816.00377
1161.713	450	796.37481
1161.936	450	814.32129
1162.159	450	796.93564
1162.382	450	810.95632
1162.605	450	823.85535
1162.828	450	868.72154
1163.051	450	804.78722
1163.273	450	806.4697
1163.496	450	780.67165
1163.719	450	769.4551
1163.942	450	784.59744
1164.164	450	848.53175
1164.387	450	838.43686
1164.609	450	827.78114
1164.832	450	800.86143
1165.055	450	798.61812
1165.277	450	814.88211
1165.5	450	769.4551
1165.722	450	776.18503
1165.945	450	836.19355
1166.167	450	820.49039
1166.389	450	830.58528
1166.612	450	804.22639
1166.834	450	833.95024
1167.056	450	826.65949
1167.279	450	798.05729
1167.501	450	801.98309
1167.723	450	835.63273
1167.945	450	823.29452
1168.168	450	805.34805
1168.39	450	822.7337
1168.612	450	778.98916
1168.834	450	784.03661
1169.056	450	831.14611
1169.278	450	783.47578
1169.5	450	801.42226
1169.722	450	808.15219
1169.944	450	812.07798
1170.166	450	811.51715
1170.388	450	814.88211
1170.609	450	789.64488
1170.831	450	824.41618
1171.053	450	840.68017
1171.275	450	825.53783
1171.497	450	832.26776
1171.718	450	801.42226
1171.94	450	827.78114
1172.162	450	831.14611
1172.383	450	842.36265
1172.605	450	822.7337
1172.826	450	791.88819
1173.048	450	744.7787
1173.269	450	772.25924
1173.491	450	815.44294
1173.712	450	818.24708
1173.934	450	789.64488
1174.155	450	796.93564
1174.376	450	811.51715
1174.598	450	785.15827
1174.819	450	808.71301
1175.04	450	791.32737
1175.261	450	789.08406
1175.483	450	771.69841
1175.704	450	821.05121
1175.925	450	804.78722
1176.146	450	798.05729
1176.367	450	817.68625
1176.588	450	813.76046
1176.809	450	809.83467
1177.03	450	816.00377
1177.251	450	767.77262
1177.472	450	790.20571
1177.693	450	785.15827
1177.914	450	804.22639
1178.135	450	803.66557
1178.356	450	785.15827
1178.576	450	801.98309
1178.797	450	801.42226
1179.018	450	801.42226
1179.239	450	806.4697
1179.459	450	768.33345
1179.68	450	759.92104
1179.901	450	758.23855
1180.121	450	819.92956
1180.342	450	805.34805
1180.562	450	795.25316
1180.783	450	790.76654
1181.003	450	780.67165
1181.224	450	784.03661
1181.444	450	820.49039
1181.664	450	802.54391
1181.885	450	788.52323
1182.105	450	774.50255
1182.325	450	787.9624
1182.546	450	791.88819
1182.766	450	820.49039
1182.986	450	798.05729
1183.206	450	781.23247
1183.426	450	787.40157
1183.646	450	771.13758
1183.866	450	794.1315
1184.087	450	797.49647
1184.307	450	781.7933
1184.527	450	778.98916
1184.747	450	777.30668
1184.966	450	794.69233
1185.186	450	775.6242
1185.406	450	817.12542
1185.626	450	808.15219
1185.846	450	807.59136
1186.066	450	772.82006
1186.285	450	787.9624
1186.505	450	817.68625
1186.725	450	814.88211
1186.944	450	782.35413
1187.164	450	819.92956
1187.384	450	766.65096
1187.603	450	800.3006
1187.823	450	749.82614
1188.042	450	764.40765
1188.262	450	804.22639
1188.481	450	782.91496
1188.701	450	763.286
1188.92	450	795.81398
1189.139	450	771.13758
1189.359	450	776.18503
1189.578	450	775.06337
1189.797	450	805.34805
1190.017	450	794.1315
1190.236	450	781.23247
1190.455	450	789.08406
1190.674	450	769.4551
1190.893	450	748.14366
1191.112	450	782.91496
1191.331	450	765.52931
1191.55	450	771.13758
1191.769	450	783.47578
1191.988	450	819.92956
1192.207	450	784.03661
1192.426	450	784.03661
1192.645	450	757.67773
1192.864	450	771.13758
1193.083	450	812.6388
1193.301	450	810.95632
1193.52	450	785.15827
1193.739	450	785.15827
1193.958	450	777.30668
1194.176	450	790.76654
1194.395	450	748.14366
1194.613	450	802.54391
1194.832	450	786.27992
1195.051	450	776.18503
1195.269	450	777.30668
1195.488	450	786.84075
1195.706	450	766.65096
1195.924	450	783.47578
1196.143	450	766.09014
1196.361	450	781.23247
1196.58	450	784.59744
1196.798	450	793.57068
1197.016	450	790.20571
1197.234	450	793.00985
1197.453	450	786.27992
1197.671	450	806.4697
1197.889	450	782.91496
1198.107	450	765.52931
1198.325	450	770.01593
1198.543	450	796.37481
1198.761	450	772.82006
1198.979	450	796.37481
1199.197	450	794.1315
1199.415	450	784.03661
1199.633	450	760.48186
1199.851	450	757.1169
1200.069	450	762.16434
1200.286	450	737.48794
1200.504	450	767.77262
1200.722	450	841.241
1200.94	450	788.52323
1201.157	450	805.34805
1201.375	450	783.47578
1201.593	450	786.84075
1201.81	450	776.18503
1202.028	450	787.40157
1202.245	450	783.47578
1202.463	450	741.41373
1202.68	450	738.6096
1202.898	450	777.86751
1203.115	450	804.22639
1203.332	450	810.95632
1203.55	450	778.98916
1203.767	450	761.04269
1203.984	450	770.01593
1204.202	450	791.32737
1204.419	450	775.6242
1204.412	450	769.86095
1204.638	450	762.00523
1204.864	450	772.66657
1205.091	450	745.17154
1205.317	450	750.78277
1205.543	450	751.90501
1205.769	450	769.29983
1205.995	450	737.31581
1206.221	450	750.22164
1206.447	450	705.89292
1206.673	450	741.24367
1206.899	450	770.42208
1207.125	450	753.58838
1207.351	450	736.19357
1207.577	450	743.48817
1207.802	450	742.92704
1208.028	450	779.96117
1208.254	450	780.52229
1208.48	450	773.78882
1208.706	450	776.03331
1208.931	450	776.03331
1209.157	450	752.46614
1209.383	450	737.31581
1209.608	450	756.95512
1209.834	450	766.49421
1210.059	450	782.20566
1210.285	450	796.79486
1210.511	450	783.32791
1210.736	450	755.83288
1210.962	450	797.91711
1211.187	450	742.36592
1211.412	450	760.88298
1211.638	450	809.7007
1211.863	450	786.13352
1212.089	450	767.05534
1212.314	450	746.8549
1212.539	450	755.83288
1212.765	450	758.07737
1212.99	450	776.03331
1213.215	450	782.76679
1213.44	450	763.6886
1213.665	450	743.48817
1213.891	450	764.24972
1214.116	450	772.66657
1214.341	450	756.95512
1214.566	450	755.83288
1214.791	450	755.83288
1215.016	450	738.99918
1215.241	450	759.19961
1215.466	450	792.867
1215.691	450	808.57845
1215.916	450	742.92704
1216.141	450	726.65447
1216.366	450	736.75469
1216.591	450	712.06527
1216.815	450	731.14346
1217.04	450	774.34994
1217.265	450	800.72273
1217.49	450	784.45016
1217.714	450	736.75469
1217.939	450	753.02726
1218.164	450	732.2657
1218.388	450	773.78882
1218.613	450	796.79486
1218.838	450	778.83892
1219.062	450	756.394
1219.287	450	773.22769
1219.511	450	753.02726
1219.736	450	745.73266
1219.96	450	751.34389
1220.185	450	781.08342
1220.409	450	785.01128
1220.633	450	760.32186
1220.858	450	756.95512
1221.082	450	757.51624
1221.306	450	766.49421
1221.531	450	779.96117
1221.755	450	778.2778
1221.979	450	776.59443
1222.203	450	758.07737
1222.427	450	754.14951
1222.652	450	771.54432
1222.876	450	773.78882
1223.1	450	775.47219
1223.324	450	782.76679
1223.548	450	760.32186
1223.772	450	763.12748
1223.996	450	752.46614
1224.22	450	759.76074
1224.444	450	773.78882
1224.668	450	761.44411
1224.892	450	741.24367
1225.116	450	765.93309
1225.339	450	735.07132
1225.563	450	771.54432
1225.787	450	744.04929
1226.011	450	745.17154
1226.234	450	760.88298
1226.458	450	768.17758
1226.682	450	782.20566
1226.905	450	724.9711
1227.129	450	736.75469
1227.353	450	754.71063
1227.576	450	805.21171
1227.8	450	795.1115
1228.023	450	777.15555
1228.247	450	783.32791
1228.47	450	741.8048
1228.694	450	772.10545
1228.917	450	811.38407
1229.14	450	773.78882
1229.364	450	733.94907
1229.587	450	741.8048
1229.81	450	741.8048
1230.034	450	756.95512
1230.257	450	796.23374
1230.48	450	733.94907
1230.703	450	746.8549
1230.926	450	801.84497
1231.15	450	776.59443
1231.373	450	791.74476
1231.596	450	759.19961
1231.819	450	762.56635
1232.042	450	797.91711
1232.265	450	762.56635
1232.488	450	776.03331
1232.711	450	804.08947
1232.934	450	782.20566
1233.157	450	762.00523
1233.379	450	749.0994
1233.602	450	721.60436
1233.825	450	741.8048
1234.048	450	731.70458
1234.271	450	756.394
1234.493	450	779.40005
1234.716	450	755.83288
1234.939	450	786.69465
1235.161	450	804.08947
1235.384	450	834.39012
1235.607	450	823.72878
1235.829	450	802.96722
1236.052	450	786.13352
1236.274	450	787.25577
1236.497	450	772.10545
1236.719	450	769.29983
1236.942	450	742.36592
1237.164	450	776.03331
1237.386	450	762.56635
1237.609	450	778.83892
1237.831	450	800.72273
1238.053	450	799.60048
1238.276	450	768.73871
1238.498	450	778.83892
1238.72	450	762.00523
1238.942	450	773.22769
1239.164	450	778.83892
1239.387	450	755.83288
1239.609	450	783.88903
1239.831	450	802.4061
1240.053	450	769.86095
1240.275	450	744.04929
1240.497	450	772.66657
1240.719	450	814.18968
1240.941	450	803.52834
1241.163	450	833.26787
1241.385	450	829.34001
1241.606	450	783.32791
1241.828	450	768.73871
1242.05	450	773.22769
1242.272	450	778.2778
1242.494	450	785.5724
1242.715	450	779.96117
1242.937	450	807.4562
1243.159	450	815.31193
1243.38	450	839.44022
1243.602	450	773.22769
1243.823	450	774.34994
1244.045	450	758.63849
1244.267	450	788.93914
1244.488	450	790.62251
1244.709	450	799.03936
1244.931	450	799.03936
1245.152	450	788.37802
1245.374	450	816.9953
1245.595	450	796.23374
1245.816	450	804.65059
1246.038	450	794.55037
1246.259	450	801.84497
1246.48	450	815.87305
1246.701	450	818.11754
1246.923	450	838.8791
1247.144	450	830.46225
1247.365	450	818.11754
1247.586	450	800.72273
1247.807	450	780.52229
1248.028	450	789.50026
1248.249	450	846.73482
1248.47	450	791.18363
1248.691	450	791.18363
1248.912	450	789.50026
1249.133	450	787.25577
1249.354	450	793.42813
1249.575	450	772.10545
1249.796	450	805.21171
1250.016	450	776.59443
1250.237	450	795.67262
1250.458	450	762.00523
1250.679	450	750.22164
1250.899	450	788.37802
1251.12	450	755.27175
1251.341	450	798.47823
1251.561	450	782.20566
1251.782	450	763.12748
1252.002	450	789.50026
1252.223	450	795.1115
1252.443	450	801.84497
1252.664	450	810.26182
1252.884	450	811.38407
1253.105	450	824.85102
1253.325	450	825.97327
1253.545	450	780.52229
1253.766	450	770.42208
1253.986	450	778.83892
1254.206	450	805.21171
1254.426	450	816.43417
1254.647	450	775.47219
1254.867	450	825.41214
1255.087	450	823.72878
1255.307	450	789.50026
1255.527	450	785.5724
1255.747	450	816.9953
1255.967	450	839.44022
1256.187	450	818.67867
1256.407	450	799.03936
1256.627	450	810.82294
1256.847	450	777.71668
1257.067	450	815.87305
1257.287	450	835.51236
1257.507	450	802.4061
1257.727	450	759.76074
1257.946	450	767.61646
1258.166	450	802.4061
1258.386	450	798.47823
1258.605	450	796.23374
1258.825	450	804.08947
1259.045	450	777.15555
1259.264	450	791.18363
1259.484	450	797.91711
1259.704	450	809.13957
1259.923	450	772.66657
1260.143	450	785.01128
1260.362	450	799.03936
1260.581	450	822.60653
1260.801	450	796.79486
1261.02	450	803.52834
1261.24	450	848.41819
1261.459	450	834.95124
1261.678	450	793.42813
1261.897	450	798.47823
1262.117	450	792.867
1262.336	450	792.30588
1262.555	450	822.04541
1262.774	450	820.36204
1262.993	450	800.1616
1263.212	450	783.32791
1263.431	450	764.24972
1263.65	450	772.10545
1263.869	450	773.22769
1264.088	450	793.42813
1264.307	450	794.55037
1264.526	450	838.8791
1264.745	450	828.77888
1264.964	450	811.94519
1265.183	450	810.26182
1265.402	450	774.91106
1265.62	450	801.84497
1265.839	450	818.11754
1266.058	450	805.21171
1266.277	450	811.38407
1266.495	450	783.32791
1266.714	450	791.74476
1266.932	450	804.08947
1267.151	450	839.44022
1267.37	450	800.72273
1267.588	450	802.4061
1267.806	450	788.93914
1268.025	450	787.81689
1268.243	450	804.08947
1268.462	450	824.2899
1268.68	450	822.04541
1268.898	450	818.67867
1269.117	450	819.80091
1269.335	450	772.10545
1269.553	450	806.89508
1269.771	450	799.03936
1269.99	450	813.62856
1270.208	450	824.2899
1270.426	450	764.24972
1270.644	450	812.50631
1270.862	450	808.01733
1271.08	450	809.13957
1271.298	450	807.4562
1271.516	450	815.87305
1271.734	450	853.4683
1271.952	450	800.1616
1272.17	450	793.98925
1272.388	450	791.74476
1272.606	450	771.54432
1272.823	450	778.2778
1273.041	450	763.6886
1273.259	450	797.35599
1273.477	450	804.65059
1273.694	450	869.17975
1273.912	450	797.35599
1274.129	450	781.08342
1274.347	450	766.49421
1274.565	450	750.78277
1274.782	450	790.06139
1275	450	840.56247
1275.217	450	825.41214
1275.435	450	816.9953
1275.652	450	785.01128
1275.869	450	782.20566
1276.087	450	810.26182
1276.304	450	777.71668
1276.521	450	785.01128
1276.739	450	843.92921
1276.956	450	814.18968
1277.173	450	814.75081
1277.39	450	796.23374
1277.607	450	840.00135
1277.824	450	815.31193
1278.042	450	797.35599
1278.259	450	806.33396
1278.476	450	829.90113
1278.693	450	818.67867
1278.91	450	802.4061
1279.127	450	812.50631
1279.343	450	781.64454
1279.56	450	782.76679
1279.777	450	830.46225
1279.994	450	790.62251
1280.211	450	800.1616
1280.427	450	805.21171
1280.644	450	801.84497
1280.861	450	815.31193
1281.078	450	819.80091
1281.294	450	782.76679
1281.511	450	825.41214
1281.727	450	842.24584
1281.944	450	827.09551
1282.16	450	808.57845
1282.377	450	793.42813
1282.593	450	821.48428
1282.81	450	806.33396
1283.026	450	820.92316
1283.243	450	802.4061
1283.459	450	794.55037
1283.675	450	743.48817
1283.891	450	769.86095
1284.108	450	808.01733
1284.324	450	821.48428
1284.54	450	791.18363
1284.756	450	794.55037
1284.972	450	804.08947
1285.188	450	769.86095
1285.405	450	806.33396
1285.621	450	799.60048
1285.837	450	783.32791
1286.053	450	774.34994
1286.268	450	814.75081
1286.484	450	801.84497
1286.7	450	794.55037
1286.916	450	796.23374
1287.132	450	813.06744
1287.348	450	802.4061
1287.563	450	811.38407
1287.779	450	770.42208
1287.995	450	782.76679
1288.211	450	769.29983
1288.426	450	788.93914
1288.642	450	810.82294
1288.857	450	783.88903
1289.073	450	805.21171
1289.288	450	804.08947
1289.504	450	804.65059
1289.719	450	800.72273
1289.935	450	779.96117
1290.15	450	767.61646
1290.365	450	756.394
1290.581	450	806.33396
1290.796	450	806.89508
1291.011	450	807.4562
1291.227	450	781.08342
1291.442	450	779.40005
1291.657	450	770.9832
1291.872	450	811.38407
1292.087	450	806.33396
1292.302	450	789.50026
1292.517	450	771.54432
1292.732	450	765.93309
1292.947	450	774.91106
1293.162	450	796.23374
1293.377	450	790.06139
1293.592	450	773.78882
1293.807	450	788.93914
1294.022	450	779.40005
1294.237	450	785.5724
1294.451	450	794.55037
1294.666	450	762.56635
1294.881	450	772.66657
1295.096	450	768.17758
1295.31	450	785.5724
1295.525	450	767.05534
1295.739	450	819.80091
1295.954	450	800.1616
1296.168	450	795.1115
1296.383	450	764.81085
1296.597	450	789.50026
1296.812	450	814.18968
1297.026	450	827.65664
1297.241	450	774.91106
1297.455	450	799.60048
1297.669	450	760.88298
1297.884	450	789.50026
1298.098	450	735.07132
1298.312	450	762.00523
1298.526	450	794.55037
1298.74	450	772.66657
1298.954	450	756.394
1299.169	450	784.45016
1299.383	450	772.10545
1299.597	450	772.66657
1299.811	450	774.91106
1300.025	450	789.50026
1300.239	450	778.2778
1300.452	450	782.76679
1300.666	450	779.96117
1300.88	450	763.12748
1301.094	450	748.53827
1301.308	450	789.50026
1301.521	450	748.53827
1301.735	450	766.49421
1301.949	450	785.01128
1302.163	450	815.31193
1302.376	450	796.23374
1302.59	450	790.06139
1302.803	450	755.27175
1303.017	450	774.91106
1303.23	450	809.7007
1303.444	450	805.21171
1303.657	450	777.15555
1303.871	450	764.24972
1304.084	450	769.86095
1304.297	450	797.35599
1304.511	450	746.29378
1304.724	450	792.30588
1304.937	450	787.25577
1305.15	450	771.54432
1305.364	450	769.29983
1305.577	450	781.08342
1305.79	450	755.27175
1306.003	450	774.91106
1306.216	450	768.17758
1306.429	450	777.15555
1306.642	450	774.34994
1306.855	450	780.52229
1307.068	450	780.52229
1307.281	450	771.54432
1307.494	450	773.78882
1307.706	450	806.33396
1307.919	450	772.10545
1308.132	450	765.93309
1308.345	450	772.66657
1308.557	450	802.4061
1308.77	450	757.51624
1308.983	450	786.69465
1309.195	450	783.88903
1309.408	450	774.91106
1309.62	450	754.14951
1309.833	450	748.53827
1310.045	450	756.95512
1310.258	450	724.9711
1310.47	450	764.81085
1310.683	450	828.21776
1310.895	450	788.93914
1311.107	450	795.67262
1311.32	450	772.66657
[truncated: 242,783 more rows]
