# Supplementary material for: Circular dichroism of quantum defects in carbon nanotubes created by photocatalytic oxygen functionalization
Source: Nat Commun. 2025 Jun 2;16:5107. doi: 10.1038/s41467-025-60342-y (PMC12130195; doi:10.1038/s41467-025-60342-y)
Supplement: Supplementary file 6 — Source Data [file 41467_2025_60342_MOESM6_ESM.zip › Raw data Manuscript and SI/Supplementary_Figure_12d.txt]

Em_WL (nm)	Ex_WL (nm)	PL Intensity (arb. unit) (9,2) pristine
858.8	450	877.90924
859.04	450	994.47576
859.279	450	952.24151
859.519	450	926.33784
859.759	450	897.05543
859.999	450	949.98902
860.239	450	929.71658
860.478	450	942.10529
860.718	450	922.39598
860.958	450	931.96907
861.198	450	935.91094
861.437	450	955.05713
861.677	450	913.94913
861.917	450	928.59033
862.156	450	897.05543
862.396	450	939.28968
862.635	450	957.87275
862.875	450	957.87275
863.115	450	930.2797
863.354	450	931.40595
863.594	450	934.22157
863.833	450	973.6402
864.072	450	973.07707
864.312	450	980.9608
864.551	450	975.89269
864.791	450	975.89269
865.03	450	963.50398
865.269	450	957.30962
865.509	450	957.30962
865.748	450	973.07707
865.987	450	989.97077
866.227	450	991.09702
866.466	450	979.27143
866.705	450	957.87275
866.944	450	987.71828
867.183	450	954.49401
867.422	450	978.14518
867.662	450	1009.68009
867.901	450	984.33954
868.14	450	980.9608
868.379	450	944.92091
868.618	450	943.79466
868.857	450	956.18338
869.096	450	974.20332
869.335	450	981.52392
869.574	450	965.19335
869.813	450	942.66842
870.052	450	967.44584
870.291	450	969.13521
870.529	450	958.99899
870.768	450	958.99899
871.007	450	977.01894
871.246	450	946.04716
871.485	450	954.49401
871.723	450	985.46579
871.962	450	997.8545
872.201	450	937.60031
872.44	450	929.15346
872.678	450	927.46409
872.917	450	916.76474
873.155	450	934.78469
873.394	450	982.65017
873.633	450	989.97077
873.871	450	986.02891
874.11	450	924.64847
874.348	450	950.55214
874.587	450	942.66842
874.825	450	994.47576
875.064	450	995.60201
875.302	450	973.6402
875.54	450	955.62025
875.779	450	974.76644
876.017	450	967.44584
876.256	450	946.61028
876.494	450	939.8528
876.732	450	982.65017
876.97	450	982.08705
877.209	450	951.67839
877.447	450	947.73653
877.685	450	956.7465
877.923	450	973.07707
878.161	450	984.33954
878.4	450	973.6402
878.638	450	971.95083
878.876	450	957.87275
879.114	450	951.11527
879.352	450	953.93088
879.59	450	968.00896
879.828	450	973.07707
880.066	450	980.39768
880.304	450	968.00896
880.542	450	978.14518
880.78	450	962.94086
881.018	450	950.55214
881.255	450	965.19335
881.493	450	967.44584
881.731	450	945.48403
881.969	450	973.07707
882.207	450	927.46409
882.444	450	969.13521
882.682	450	935.34781
882.92	450	949.98902
883.157	450	979.27143
883.395	450	989.97077
883.633	450	994.47576
883.87	450	944.92091
884.108	450	947.1734
884.346	450	971.3877
884.583	450	1005.1751
884.821	450	1009.11697
885.058	450	981.52392
885.296	450	997.8545
885.533	450	947.1734
885.77	450	980.9608
886.008	450	1012.49571
886.245	450	982.08705
886.483	450	940.97905
886.72	450	948.86277
886.957	450	957.30962
887.195	450	961.81461
887.432	450	987.71828
887.669	450	937.60031
887.906	450	952.80464
888.144	450	1011.36946
888.381	450	984.33954
888.618	450	1004.61198
888.855	450	955.05713
889.092	450	962.94086
889.329	450	1007.99072
889.566	450	972.51395
889.803	450	988.84453
890.04	450	1013.62195
890.277	450	988.84453
890.514	450	971.95083
890.751	450	947.73653
890.988	450	918.45411
891.225	450	929.71658
891.462	450	928.59033
891.699	450	957.30962
891.936	450	992.78639
892.172	450	951.11527
892.409	450	974.76644
892.646	450	977.58206
892.883	450	1012.49571
893.119	450	1010.80634
893.356	450	984.33954
893.593	450	975.32957
893.829	450	982.08705
894.066	450	973.6402
894.303	450	963.50398
894.539	450	927.46409
894.776	450	973.07707
895.012	450	966.3196
895.249	450	977.01894
895.485	450	988.84453
895.722	450	1000.67012
895.958	450	968.00896
896.194	450	981.52392
896.431	450	970.82458
896.667	450	968.57209
896.903	450	974.20332
897.14	450	967.44584
897.376	450	975.32957
897.612	450	1002.92261
897.849	450	968.57209
898.085	450	960.12524
898.321	450	982.08705
898.557	450	1026.01067
898.793	450	1011.36946
899.029	450	1036.71001
899.265	450	1023.19505
899.502	450	973.6402
899.738	450	962.37773
899.974	450	956.18338
900.21	450	968.00896
900.446	450	983.21329
900.682	450	979.83455
900.917	450	999.54387
901.153	450	993.91264
901.389	450	1034.45752
901.625	450	971.95083
901.861	450	960.12524
902.097	450	943.23154
902.333	450	983.77642
902.568	450	979.83455
902.804	450	996.16513
903.04	450	998.41762
903.275	450	987.15516
903.511	450	1016.43757
903.747	450	980.9608
903.982	450	987.71828
904.218	450	988.84453
904.453	450	1004.04886
904.689	450	1009.68009
904.925	450	1007.4276
905.16	450	1035.02064
905.395	450	1028.82628
905.631	450	1002.92261
905.866	450	986.59203
906.102	450	969.13521
906.337	450	988.2814
906.572	450	1045.15686
906.808	450	979.27143
907.043	450	977.01894
907.278	450	980.39768
907.514	450	983.21329
907.749	450	972.51395
907.984	450	958.43587
908.219	450	993.91264
908.454	450	965.19335
908.689	450	996.16513
908.925	450	959.56212
909.16	450	930.2797
909.395	450	993.34951
909.63	450	964.0671
909.865	450	991.66014
910.1	450	970.82458
910.335	450	958.43587
910.57	450	970.26146
910.805	450	971.3877
911.039	450	983.21329
911.274	450	986.02891
911.509	450	995.60201
911.744	450	1025.44754
911.979	450	1024.3213
912.213	450	964.63023
912.448	450	948.29965
912.683	450	946.04716
912.918	450	992.22327
913.152	450	992.22327
913.387	450	968.57209
913.621	450	1000.67012
913.856	450	997.8545
914.091	450	997.29138
914.325	450	966.88272
914.56	450	1005.73823
914.794	450	1031.6419
915.029	450	1024.3213
915.263	450	983.21329
915.497	450	986.59203
915.732	450	970.82458
915.966	450	1010.80634
916.2	450	1009.11697
916.435	450	984.33954
916.669	450	941.54217
916.903	450	939.28968
917.138	450	975.89269
917.372	450	987.15516
917.606	450	985.46579
917.84	450	988.2814
918.074	450	957.30962
918.308	450	992.22327
918.542	450	1001.79636
918.776	450	992.22327
919.011	450	957.30962
919.245	450	984.90266
919.479	450	986.02891
919.712	450	1001.79636
919.946	450	980.9608
920.18	450	983.77642
920.414	450	1030.51565
920.648	450	1023.19505
920.882	450	976.45581
921.116	450	980.9608
921.349	450	986.59203
921.583	450	999.54387
921.817	450	1014.7482
922.051	450	1004.61198
922.284	450	995.60201
922.518	450	986.59203
922.752	450	946.04716
922.985	450	965.75647
923.219	450	970.26146
923.452	450	985.46579
923.686	450	984.33954
923.919	450	1038.9625
924.153	450	1017.56382
924.386	450	1006.30135
924.62	450	999.54387
924.853	450	965.19335
925.086	450	992.78639
925.32	450	992.22327
925.553	450	989.40765
925.786	450	999.54387
926.02	450	978.14518
926.253	450	978.14518
926.486	450	987.15516
926.719	450	1029.95253
926.952	450	984.33954
927.186	450	987.15516
927.419	450	986.59203
927.652	450	992.22327
927.885	450	993.91264
928.118	450	1017.56382
928.351	450	1008.55384
928.584	450	1012.49571
928.817	450	1013.62195
929.05	450	965.19335
929.283	450	993.91264
929.516	450	992.78639
929.748	450	1007.4276
929.981	450	1013.62195
930.214	450	958.43587
930.447	450	1008.55384
930.68	450	997.29138
930.912	450	1023.75817
931.145	450	1009.68009
931.378	450	1005.73823
931.61	450	1033.33127
931.843	450	987.71828
932.076	450	974.20332
932.308	450	979.83455
932.541	450	956.7465
932.773	450	980.9608
933.006	450	977.01894
933.238	450	989.40765
933.471	450	1001.23324
933.703	450	1060.92431
933.935	450	990.5339
934.168	450	983.77642
934.4	450	953.36776
934.632	450	949.98902
934.865	450	974.20332
935.097	450	1031.6419
935.329	450	1008.55384
935.561	450	1002.35949
935.794	450	979.83455
936.026	450	971.3877
936.258	450	996.16513
936.49	450	975.89269
936.722	450	993.91264
936.954	450	1043.46749
937.186	450	1019.25319
937.418	450	1020.37943
937.65	450	1009.11697
937.882	450	1048.5356
938.114	450	1028.26316
938.346	450	1003.48573
938.578	450	1006.30135
938.809	450	1032.76815
939.041	450	1013.62195
939.273	450	1011.36946
939.505	450	1025.44754
939.736	450	986.59203
939.968	450	982.08705
940.2	450	1033.33127
940.431	450	982.08705
940.663	450	998.98075
940.895	450	1004.61198
941.126	450	995.60201
941.358	450	1010.80634
941.589	450	1004.61198
941.821	450	983.77642
942.052	450	1027.13691
942.284	450	1027.70004
942.515	450	1001.23324
942.746	450	1010.24321
942.978	450	1001.23324
943.209	450	1027.13691
943.44	450	1022.63193
943.672	450	1023.19505
943.903	450	1000.67012
944.134	450	989.97077
944.365	450	937.60031
944.597	450	958.99899
944.828	450	1002.35949
945.059	450	1022.0688
945.29	450	991.66014
945.521	450	983.21329
945.752	450	996.72825
945.983	450	973.6402
946.214	450	991.09702
946.445	450	974.20332
946.676	450	971.3877
946.907	450	953.36776
947.138	450	1007.99072
947.368	450	1017.56382
947.599	450	1000.67012
947.83	450	1005.1751
948.061	450	1001.23324
948.292	450	1001.23324
948.522	450	1008.55384
948.753	450	977.01894
948.984	450	997.8545
949.214	450	977.01894
949.445	450	999.54387
949.675	450	1005.1751
949.906	450	979.83455
950.136	450	1001.79636
950.367	450	1002.35949
950.597	450	1009.68009
950.828	450	1009.68009
951.058	450	967.44584
951.289	450	977.01894
951.519	450	964.0671
951.749	450	1018.69006
951.98	450	1015.87445
952.21	450	999.54387
952.44	450	983.77642
952.67	450	984.33954
952.9	450	975.32957
953.131	450	1004.61198
953.361	450	992.78639
953.591	450	986.02891
953.821	450	966.3196
954.051	450	980.39768
954.281	450	979.27143
954.511	450	994.47576
954.741	450	997.29138
954.971	450	988.2814
955.201	450	987.71828
955.431	450	982.08705
955.661	450	999.54387
955.89	450	1009.11697
956.12	450	977.01894
956.35	450	978.70831
956.58	450	973.6402
956.809	450	986.59203
957.039	450	972.51395
957.269	450	1023.19505
957.498	450	1003.48573
957.728	450	984.33954
957.958	450	976.45581
958.187	450	992.22327
958.417	450	1001.79636
958.646	450	1014.18508
958.876	450	984.90266
959.105	450	1026.01067
959.335	450	976.45581
959.564	450	1011.93258
959.793	450	944.92091
960.023	450	964.0671
960.252	450	984.90266
960.481	450	967.44584
960.71	450	959.56212
960.94	450	998.98075
961.169	450	979.27143
961.398	450	974.76644
961.627	450	963.50398
961.856	450	975.32957
962.085	450	977.01894
962.314	450	986.02891
962.543	450	994.47576
962.772	450	960.68836
963.001	450	944.92091
963.23	450	992.78639
963.459	450	965.19335
963.688	450	971.3877
963.917	450	983.21329
964.146	450	1023.19505
964.375	450	998.41762
964.603	450	1002.35949
964.832	450	963.50398
965.061	450	984.33954
965.289	450	1019.25319
965.518	450	1014.18508
965.747	450	996.72825
965.975	450	985.46579
966.204	450	978.70831
966.432	450	997.29138
966.661	450	949.4259
966.889	450	991.66014
967.118	450	988.2814
967.346	450	979.27143
967.575	450	974.20332
967.803	450	986.02891
968.031	450	963.50398
968.26	450	982.65017
968.488	450	969.69833
968.716	450	972.51395
968.945	450	978.14518
969.173	450	989.97077
969.401	450	979.27143
969.629	450	983.21329
969.857	450	989.40765
970.085	450	1005.73823
970.313	450	970.26146
970.541	450	964.63023
970.769	450	986.59203
970.997	450	1003.48573
971.225	450	968.00896
971.453	450	993.91264
971.681	450	989.97077
971.909	450	988.2814
972.137	450	970.82458
972.365	450	978.70831
972.592	450	962.94086
972.82	450	925.77472
973.048	450	970.26146
973.276	450	1053.04058
973.503	450	1007.4276
973.731	450	1026.57379
973.958	450	991.09702
974.186	450	979.27143
974.414	450	986.02891
974.641	450	1001.79636
974.869	450	980.9608
975.096	450	955.62025
975.324	450	940.97905
975.551	450	971.95083
975.778	450	987.71828
976.006	450	996.72825
976.233	450	952.80464
976.46	450	944.35779
976.687	450	951.67839
976.915	450	974.20332
977.142	450	958.99899
977.139	450	944.49873
977.374	450	925.91289
977.61	450	949.00439
977.845	450	924.22327
978.081	450	935.48741
978.316	450	932.10817
978.552	450	942.2459
978.787	450	910.70629
979.023	450	947.87798
979.258	450	899.44214
979.493	450	935.48741
979.729	450	948.44118
979.964	450	948.44118
980.199	450	927.0393
980.434	450	932.67138
980.67	450	922.53364
980.905	450	967.02703
981.14	450	969.84306
981.375	450	962.52137
981.61	450	974.91193
981.845	450	978.85438
982.08	450	953.51005
982.316	450	940.55628
982.551	450	936.61383
982.786	450	953.51005
983.021	450	983.36004
983.256	450	986.73928
983.491	450	974.91193
983.725	450	956.32609
983.96	450	990.68173
984.195	450	936.05062
984.43	450	968.15344
984.665	450	999.12984
984.9	450	973.22231
985.135	450	974.91193
985.369	450	938.30345
985.604	450	946.75156
985.839	450	947.87798
986.073	450	966.46382
986.308	450	959.70533
986.543	450	955.76288
986.777	450	924.78647
987.012	450	962.52137
987.247	450	970.40627
987.481	450	966.46382
987.716	450	955.19967
987.95	450	966.46382
988.185	450	938.30345
988.419	450	947.31477
988.654	450	976.60155
988.888	450	1003.0723
989.122	450	937.17704
989.357	450	923.66006
989.591	450	933.79779
989.825	450	911.2695
990.06	450	922.53364
990.294	450	981.67042
990.528	450	985.04966
990.763	450	971.53268
990.997	450	923.09685
991.231	450	947.31477
991.465	450	929.85534
991.699	450	981.67042
991.933	450	971.53268
992.167	450	946.75156
992.401	450	949.5676
992.636	450	972.09589
992.87	450	955.76288
993.104	450	949.00439
993.337	450	927.60251
993.571	450	960.83174
993.805	450	972.09589
994.039	450	959.14212
994.273	450	947.31477
994.507	450	937.74024
994.741	450	949.00439
994.975	450	967.02703
995.208	450	968.15344
995.442	450	968.71665
995.676	450	948.44118
995.91	450	943.93552
996.143	450	947.31477
996.377	450	951.82043
996.611	450	963.64778
996.844	450	960.26854
997.078	450	960.26854
997.311	450	964.7742
997.545	450	952.94684
997.778	450	955.19967
998.012	450	960.83174
998.245	450	952.38363
998.479	450	945.06194
998.712	450	971.53268
998.946	450	933.23458
999.179	450	981.10721
999.412	450	941.11949
999.646	450	942.2459
999.879	450	964.7742
1000.112	450	982.23362
1000.346	450	982.23362
1000.579	450	916.90157
1000.812	450	938.86666
1001.045	450	952.94684
1001.278	450	991.24494
1001.512	450	994.62419
1001.745	450	971.53268
1001.978	450	980.544
1002.211	450	937.74024
1002.444	450	979.98079
1002.677	450	1007.57795
1002.91	450	979.41759
1003.143	450	933.79779
1003.376	450	949.00439
1003.609	450	945.06194
1003.842	450	952.94684
1004.074	450	984.48645
1004.307	450	941.11949
1004.54	450	945.06194
1004.773	450	1009.26758
1005.006	450	979.98079
1005.238	450	997.44022
1005.471	450	952.38363
1005.704	450	954.07326
1005.937	450	990.68173
1006.169	450	959.14212
1006.402	450	967.59023
1006.634	450	988.4289
1006.867	450	978.85438
1007.1	450	964.7742
1007.332	450	955.19967
1007.565	450	922.53364
1007.797	450	932.10817
1008.029	450	920.84402
1008.262	450	944.49873
1008.494	450	982.79683
1008.727	450	958.57892
1008.959	450	985.61287
1009.191	450	987.30249
1009.424	450	1022.22135
1009.656	450	1019.96852
1009.888	450	981.67042
1010.12	450	972.09589
1010.353	450	968.71665
1010.585	450	965.90061
1010.817	450	965.90061
1011.049	450	934.361
1011.281	450	971.53268
1011.513	450	969.27985
1011.745	450	998.00343
1011.977	450	1000.25626
1012.209	450	994.06098
1012.441	450	961.39495
1012.673	450	970.96948
1012.905	450	968.15344
1013.137	450	981.67042
1013.369	450	967.02703
1013.601	450	941.68269
1013.833	450	980.544
1014.065	450	1020.53172
1014.296	450	960.26854
1014.528	450	946.75156
1014.76	450	976.03834
1014.992	450	1016.58927
1015.223	450	999.12984
1015.455	450	1032.92229
1015.686	450	1031.79587
1015.918	450	985.04966
1016.15	450	969.27985
1016.381	450	977.72797
1016.613	450	980.544
1016.844	450	990.68173
1017.076	450	983.92325
1017.307	450	1006.45154
1017.539	450	1002.50909
1017.77	450	1033.48549
1018.001	450	976.60155
1018.233	450	976.03834
1018.464	450	954.63646
1018.695	450	983.36004
1018.927	450	974.34872
1019.158	450	1000.25626
1019.389	450	994.06098
1019.62	450	986.17608
1019.852	450	1009.26758
1020.083	450	995.18739
1020.314	450	1003.6355
1020.545	450	987.8657
1020.776	450	1009.26758
1021.007	450	1021.65814
1021.238	450	1012.64682
1021.469	450	1036.30153
1021.7	450	1032.92229
1021.931	450	1016.02607
1022.162	450	997.44022
1022.393	450	977.16476
1022.624	450	988.4289
1022.854	450	1049.2553
1023.085	450	982.79683
1023.316	450	981.67042
1023.547	450	982.79683
1023.778	450	979.41759
1024.008	450	978.85438
1024.239	450	976.60155
1024.47	450	995.18739
1024.7	450	959.14212
1024.931	450	1004.19871
1025.162	450	976.60155
1025.392	450	954.07326
1025.623	450	1009.83078
1025.853	450	972.6591
1026.084	450	999.69305
1026.314	450	982.23362
1026.545	450	974.91193
1026.775	450	982.23362
1027.005	450	987.8657
1027.236	450	996.31381
1027.466	450	1012.08361
1027.696	450	1001.94588
1027.927	450	1016.58927
1028.157	450	1025.03738
1028.387	450	977.72797
1028.617	450	970.40627
1028.847	450	969.84306
1029.078	450	1013.77324
1029.308	450	1010.39399
1029.538	450	967.59023
1029.768	450	1008.70437
1029.998	450	1013.21003
1030.228	450	990.68173
1030.458	450	979.41759
1030.688	450	1021.65814
1030.918	450	1023.91097
1031.148	450	1002.50909
1031.378	450	990.68173
1031.607	450	1007.01475
1031.837	450	987.30249
1032.067	450	1035.17512
1032.297	450	1022.78455
1032.527	450	995.7506
1032.756	450	955.19967
1032.986	450	959.70533
1033.216	450	998.56664
1033.445	450	1009.26758
1033.675	450	995.18739
1033.905	450	1003.6355
1034.134	450	986.17608
1034.364	450	1003.6355
1034.593	450	1016.02607
1034.823	450	1022.22135
1035.052	450	969.84306
1035.282	450	990.68173
1035.511	450	1014.33644
1035.74	450	1036.30153
1035.97	450	1003.6355
1036.199	450	1004.19871
1036.428	450	1050.94492
1036.658	450	1039.68077
1036.887	450	998.00343
1037.116	450	998.00343
1037.345	450	992.93456
1037.575	450	1004.19871
1037.804	450	1030.10625
1038.033	450	1029.54304
1038.262	450	1008.14116
1038.491	450	1002.50909
1038.72	450	956.88929
1038.949	450	973.78551
1039.178	450	974.34872
1039.407	450	996.31381
1039.636	450	987.8657
1039.865	450	1033.48549
1040.094	450	1016.58927
1040.322	450	1004.19871
1040.551	450	999.69305
1040.78	450	974.91193
1041.009	450	1022.22135
1041.238	450	1030.10625
1041.466	450	1013.21003
1041.695	450	1014.89965
1041.924	450	986.17608
1042.152	450	981.10721
1042.381	450	1004.76192
1042.61	450	1042.49681
1042.838	450	1000.25626
1043.067	450	1004.19871
1043.295	450	995.18739
1043.524	450	994.62419
1043.752	450	991.24494
1043.98	450	1028.97983
1044.209	450	1014.33644
1044.437	450	1022.78455
1044.666	450	1018.27889
1044.894	450	966.46382
1045.122	450	1008.70437
1045.35	450	1009.26758
1045.579	450	1014.89965
1045.807	450	1027.85342
1046.035	450	963.08457
1046.263	450	999.69305
1046.491	450	1010.9572
1046.719	450	1018.8421
1046.947	450	1000.25626
1047.176	450	1007.57795
1047.404	450	1032.92229
1047.632	450	997.44022
1047.859	450	988.99211
1048.087	450	995.18739
1048.315	450	976.03834
1048.543	450	976.03834
1048.771	450	960.83174
1048.999	450	989.55532
1049.227	450	1001.94588
1049.454	450	1071.78359
1049.682	450	1005.88833
1049.91	450	1000.81947
1050.138	450	964.21099
1050.365	450	948.44118
1050.593	450	979.98079
1050.82	450	1028.41663
1051.048	450	1012.64682
1051.276	450	1007.57795
1051.503	450	984.48645
1051.731	450	995.7506
1051.958	450	1006.45154
1052.185	450	973.78551
1052.413	450	1003.6355
1052.64	450	1048.12888
1052.868	450	1017.15248
1053.095	450	1017.71569
1053.322	450	1019.96852
1053.55	450	1043.62323
1053.777	450	1022.78455
1054.004	450	1012.08361
1054.231	450	1026.727
1054.458	450	1045.31285
1054.685	450	1032.35908
1054.913	450	1015.46286
1055.14	450	1030.10625
1055.367	450	993.49777
1055.594	450	990.11853
1055.821	450	1031.23266
1056.048	450	987.30249
1056.275	450	999.69305
1056.502	450	1002.50909
1056.728	450	1005.88833
1056.955	450	1017.15248
1057.182	450	1028.41663
1057.409	450	995.7506
1057.636	450	1027.85342
1057.862	450	1039.11757
1058.089	450	1018.27889
1058.316	450	1009.83078
1058.543	450	989.55532
1058.769	450	1032.92229
1058.996	450	1028.97983
1059.222	450	1028.97983
1059.449	450	1010.39399
1059.675	450	999.12984
1059.902	450	957.4525
1060.128	450	972.09589
1060.355	450	1014.89965
1060.581	450	1024.47418
1060.808	450	1002.50909
1061.034	450	996.87702
1061.26	450	1008.70437
1061.487	450	973.78551
1061.713	450	994.06098
1061.939	450	986.73928
1062.165	450	987.8657
1062.391	450	976.60155
1062.618	450	1019.40531
1062.844	450	1006.45154
1063.07	450	994.06098
1063.296	450	1016.58927
1063.522	450	1013.21003
1063.748	450	1005.32513
1063.974	450	1009.26758
1064.2	450	977.72797
1064.426	450	990.68173
1064.652	450	979.98079
1064.878	450	1000.25626
1065.103	450	1006.45154
1065.329	450	990.11853
1065.555	450	1018.27889
1065.781	450	1010.39399
1066.007	450	1017.15248
1066.232	450	1011.52041
1066.458	450	972.6591
1066.684	450	975.47514
1066.909	450	963.64778
1067.135	450	1003.6355
1067.36	450	1018.27889
1067.586	450	1014.89965
1067.811	450	990.68173
1068.037	450	992.37136
1068.262	450	985.04966
1068.488	450	1009.26758
1068.713	450	1003.0723
1068.938	450	983.92325
1069.164	450	981.10721
1069.389	450	990.68173
1069.614	450	996.31381
1069.84	450	1013.21003
1070.065	450	1004.19871
1070.29	450	994.06098
1070.515	450	999.69305
1070.74	450	988.99211
1070.965	450	996.31381
1071.19	450	1010.39399
1071.416	450	977.16476
1071.641	450	979.98079
1071.866	450	974.91193
1072.09	450	994.06098
1072.315	450	979.98079
1072.54	450	1018.8421
1072.765	450	997.44022
1072.99	450	990.68173
1073.215	450	990.11853
1073.44	450	999.12984
1073.664	450	1022.78455
1073.889	450	1025.60059
1074.114	450	985.61287
1074.338	450	1027.29021
1074.563	450	967.59023
1074.788	450	1004.76192
1075.012	450	942.80911
1075.237	450	963.64778
1075.461	450	987.30249
1075.686	450	969.84306
1075.91	450	970.40627
1076.135	450	997.44022
1076.359	450	976.60155
1076.584	450	976.03834
1076.808	450	977.16476
1077.032	450	986.73928
1077.257	450	984.48645
1077.481	450	995.7506
1077.705	450	985.61287
1077.929	450	959.70533
1078.153	450	941.68269
1078.378	450	994.62419
1078.602	450	961.39495
1078.826	450	977.16476
1079.05	450	992.93456
1079.274	450	1034.0487
1079.498	450	1000.25626
1079.722	450	998.56664
1079.946	450	961.95816
1080.17	450	980.544
1080.394	450	1034.0487
1080.617	450	1022.22135
1080.841	450	995.7506
1081.065	450	987.30249
1081.289	450	994.06098
1081.512	450	1014.33644
1081.736	450	963.08457
1081.96	450	1007.01475
1082.184	450	994.62419
1082.407	450	987.30249
1082.631	450	997.44022
1082.854	450	1007.01475
1083.078	450	971.53268
1083.301	450	999.69305
1083.525	450	994.06098
1083.748	450	1000.81947
1083.972	450	999.12984
1084.195	450	1001.38267
1084.418	450	990.68173
1084.642	450	986.17608
1084.865	450	992.93456
1085.088	450	1027.85342
1085.311	450	986.73928
1085.535	450	968.15344
1085.758	450	994.06098
1085.981	450	1025.60059
1086.204	450	980.544
1086.427	450	1009.26758
1086.65	450	1005.32513
1086.873	450	1000.25626
1087.096	450	979.41759
1087.319	450	975.47514
1087.542	450	979.98079
1087.765	450	950.1308
1087.988	450	986.73928
1088.211	450	1057.70341
1088.434	450	1022.78455
1088.656	450	1027.85342
1088.879	450	989.55532
1089.102	450	994.06098
1089.325	450	991.24494
1089.547	450	992.93456
1089.77	450	979.98079
1089.993	450	956.32609
1090.215	450	953.51005
1090.438	450	994.06098
1090.66	450	1007.57795
1090.883	450	1022.78455
1091.105	450	972.09589
1091.328	450	961.39495
1091.55	450	961.95816
1091.772	450	990.68173
1091.995	450	969.27985
1091.988	450	957.44471
1092.219	450	948.42816
1092.45	450	949.55523
1092.681	450	933.21274
1092.912	450	954.62704
1093.142	450	942.22929
1093.373	450	959.69885
1093.604	450	929.268
1093.835	450	952.93644
1094.066	450	923.63265
1094.297	450	964.77066
1094.527	450	977.16841
1094.758	450	968.15186
1094.989	450	951.80937
1095.22	450	958.57178
1095.45	450	959.13531
1095.681	450	1001.96392
1095.911	450	999.70978
1096.142	450	990.69323
1096.373	450	1006.47219
1096.603	450	996.32857
1096.834	450	972.0966
1097.064	450	980.54961
1097.295	450	977.73194
1097.525	450	982.80375
1097.756	450	1007.03573
1097.986	450	1012.10753
1098.216	450	998.58271
1098.447	450	989.56616
1098.677	450	1025.63236
1098.907	450	983.36729
1099.138	450	1005.34512
1099.368	450	1031.83123
1099.598	450	1012.67107
1099.828	450	1004.21805
1100.059	450	973.22367
1100.289	450	983.36729
1100.519	450	993.5109
1100.749	450	1009.28986
1100.979	450	1006.47219
1101.209	450	997.45564
1101.439	450	969.27893
1101.669	450	998.58271
1101.899	450	1005.34512
1102.129	450	999.14625
1102.359	450	994.07444
1102.589	450	1010.41693
1102.819	450	982.80375
1103.049	450	996.32857
1103.279	450	1021.68762
1103.508	450	1043.10192
1103.738	450	986.74849
1103.968	450	970.96953
1104.198	450	976.60488
1104.427	450	957.44471
1104.657	450	960.82592
1104.887	450	1018.86994
1105.116	450	1044.79252
1105.346	450	1030.14063
1105.576	450	979.42255
1105.805	450	1010.41693
1106.035	450	986.18496
1106.264	450	1019.43348
1106.494	450	1030.14063
1106.723	450	1009.28986
1106.953	450	1003.65452
1107.182	450	1026.19589
1107.412	450	1010.41693
1107.641	450	1003.65452
1107.87	450	990.1297
1108.1	450	1031.83123
1108.329	450	1037.46658
1108.558	450	1013.2346
1108.787	450	1001.96392
1109.017	450	1008.72633
1109.246	450	1009.28986
1109.475	450	1026.75942
1109.704	450	1034.6489
1109.933	450	1035.77597
1110.162	450	1007.59926
1110.392	450	991.25677
1110.621	450	1007.59926
1110.85	450	1022.81468
1111.079	450	1027.32296
1111.308	450	1043.10192
1111.537	450	1024.50529
1111.765	450	1024.50529
1111.994	450	1034.08537
1112.223	450	1028.45003
1112.452	450	1035.21244
1112.681	450	1037.46658
1112.91	450	1010.98047
1113.138	450	1039.72071
1113.367	450	1004.21805
1113.596	450	1045.91959
1113.825	450	1022.25115
1114.053	450	1026.75942
1114.282	450	1041.41132
1114.511	450	1058.31734
1114.739	450	1058.88088
1114.968	450	1004.21805
1115.196	450	1027.88649
1115.425	450	1049.30079
1115.653	450	1101.70948
1115.882	450	1092.69293
1116.11	450	1063.95269
1116.339	450	1089.87526
1116.567	450	1032.39477
1116.795	450	1074.0963
1117.024	450	1109.59896
1117.252	450	1078.04104
1117.48	450	1032.39477
1117.709	450	1045.91959
1117.937	450	1050.42786
1118.165	450	1076.35044
1118.393	450	1105.65422
1118.621	450	1044.22899
1118.85	450	1060.57148
1119.078	450	1131.01326
1119.306	450	1110.1625
1119.534	450	1124.25085
1119.762	450	1082.54932
1119.99	450	1077.47751
1120.218	450	1112.41663
1120.446	450	1087.05759
1120.674	450	1109.03543
1120.902	450	1124.25085
1121.13	450	1106.78129
1121.357	450	1098.32828
1121.585	450	1088.18466
1121.813	450	1061.13501
1122.041	450	1072.4057
1122.269	450	1066.20682
1122.496	450	1101.70948
1122.724	450	1152.42756
1122.952	450	1114.67077
1123.179	450	1135.52154
1123.407	450	1163.13472
1123.635	450	1198.63737
1123.862	450	1190.18436
1124.09	450	1168.77006
1124.317	450	1165.38885
1124.545	450	1162.57118
1124.772	450	1158.62644
1125	450	1152.42756
1125.227	450	1128.19559
1125.454	450	1168.20652
1125.682	450	1161.44411
1125.909	450	1198.07384
1126.136	450	1213.8528
1126.364	450	1214.97987
1126.591	450	1191.31143
1126.818	450	1207.65392
1127.045	450	1207.09039
1127.273	450	1229.63176
1127.5	450	1219.48814
1127.727	450	1198.63737
1127.954	450	1234.70357
1128.181	450	1284.29458
1128.408	450	1239.21184
1128.635	450	1218.92461
1128.862	450	1243.72012
1129.089	450	1310.21716
1129.316	450	1306.27242
1129.543	450	1333.32206
1129.77	450	1322.05138
1129.997	450	1286.54872
1130.223	450	1284.29458
1130.45	450	1285.42165
1130.677	450	1300.07354
1130.904	450	1321.48784
1131.131	450	1324.30551
1131.357	450	1351.35516
1131.584	450	1362.62584
1131.811	450	1406.01798
1132.037	450	1351.35516
1132.264	450	1367.13412
1132.49	450	1355.2999
1132.717	450	1400.38264
1132.943	450	1389.11195
1133.17	450	1409.96272
1133.396	450	1421.79694
1133.623	450	1436.44883
1133.849	450	1467.44322
1134.076	450	1446.59245
1134.302	450	1461.24434
1134.528	450	1474.20563
1134.755	450	1492.80226
1134.981	450	1511.39889
1135.207	450	1514.78009
1135.433	450	1540.70267
1135.66	450	1563.80758
1135.886	450	1550.84629
1136.112	450	1558.17223
1136.338	450	1552.53689
1136.564	450	1573.95119
1136.79	450	1638.1941
1137.016	450	1580.7136
1137.242	450	1581.27714
1137.468	450	1601.56437
1137.694	450	1629.17755
1137.92	450	1626.35988
1138.146	450	1615.08919
1138.372	450	1673.13322
1138.598	450	1658.48133
1138.824	450	1697.3652
1139.049	450	1678.20503
1139.275	450	1661.299
1139.501	450	1723.85131
1139.727	450	1715.39829
1139.952	450	1743.57501
1140.178	450	1731.17725
1140.404	450	1731.17725
1140.629	450	1776.25999
1140.855	450	1790.34835
1141.08	450	1794.29309
1141.306	450	1806.69084
1141.531	450	1840.5029
1141.757	450	1856.28186
1141.982	450	1874.87849
1142.208	450	1843.8841
1142.433	450	1843.8841
1142.658	450	1842.1935
1142.884	450	1894.03865
1143.109	450	1911.50821
1143.334	450	1893.47512
1143.56	450	1912.07175
1143.785	450	1935.17665
1144.01	450	1917.70709
1144.235	450	1933.48605
1144.46	450	1959.97216
1144.685	450	1981.95
1144.911	450	1978.56879
1145.136	450	1966.17104
1145.361	450	1987.02181
1145.586	450	1976.31465
1145.811	450	2018.01619
1146.036	450	2019.14326
1146.26	450	1991.53008
1146.485	450	1962.78983
1146.71	450	1976.87819
1146.935	450	2017.45266
1147.16	450	2039.99403
1147.385	450	2039.99403
1147.609	450	2035.48575
1147.834	450	2021.3974
1148.059	450	2034.35868
1148.284	450	2055.20945
1148.508	450	2052.39178
1148.733	450	2006.74551
1148.957	450	2025.90567
1149.182	450	2030.41394
1149.407	450	2050.13764
1149.631	450	2024.7786
1149.856	450	2028.72334
1150.08	450	2082.82263
1150.304	450	2078.87789
1150.529	450	2036.61282
1150.753	450	2036.61282
1150.978	450	2030.97748
1151.202	450	2035.48575
1151.426	450	2061.97186
1151.65	450	2055.20945
1151.875	450	2033.79515
1152.099	450	2014.63498
1152.323	450	1970.67931
1152.547	450	1976.87819
1152.771	450	1976.87819
1152.995	450	1990.40301
1153.219	450	1984.20413
1153.443	450	2023.65153
1153.667	450	2000.54663
1153.891	450	1985.3312
1154.115	450	1981.38646
1154.339	450	1939.68493
1154.563	450	1962.78983
1154.787	450	1968.42518
1155.011	450	1950.39208
1155.235	450	1928.97778
1155.459	450	1900.23753
1155.682	450	1904.7458
1155.906	450	1909.81761
1156.13	450	1930.66838
1156.353	450	1885.58564
1156.577	450	1879.9503
1156.801	450	1861.35367
1157.024	450	1851.77358
1157.248	450	1856.84539
1157.471	450	1866.98901
1157.695	450	1864.73487
1157.918	450	1851.77358
1158.142	450	1847.26531
1158.365	450	1774.00586
1158.589	450	1804.43671
1158.812	450	1794.29309
1159.035	450	1790.91188
1159.259	450	1782.45887
1159.482	450	1728.92311
1159.705	450	1762.73517
1159.928	450	1759.35396
1160.152	450	1744.13854
1160.375	450	1723.28777
1160.598	450	1729.48665
1160.821	450	1771.18818
1161.044	450	1700.18287
1161.267	450	1682.7133
1161.49	450	1670.87909
1161.713	450	1648.33771
1161.936	450	1635.93996
1162.159	450	1625.23281
1162.382	450	1639.32117
1162.605	450	1637.06703
1162.828	450	1678.76856
1163.051	450	1618.4704
1163.273	450	1601.00084
1163.496	450	1568.31585
1163.719	450	1544.08388
1163.942	450	1570.56999
1164.164	450	1615.65273
1164.387	450	1599.87377
1164.609	450	1574.51473
1164.832	450	1544.08388
1165.055	450	1546.33801
1165.277	450	1551.40982
1165.5	450	1507.45415
1165.722	450	1517.03423
1165.945	450	1560.9899
1166.167	450	1535.63086
1166.389	450	1532.81319
1166.612	450	1509.70829
1166.834	450	1539.5756
1167.056	450	1528.30492
1167.279	450	1500.69174
1167.501	450	1491.67519
1167.723	450	1517.59777
1167.945	450	1478.15037
1168.168	450	1455.609
1168.39	450	1478.15037
1168.612	450	1445.46538
1168.834	450	1436.44883
1169.056	450	1461.80787
1169.278	450	1402.63678
1169.5	450	1424.61461
1169.722	450	1428.55935
1169.944	450	1414.471
1170.166	450	1422.92401
1170.388	450	1426.30522
1170.609	450	1390.80256
1170.831	450	1436.44883
1171.053	450	1426.86875
1171.275	450	1416.1616
1171.497	450	1405.45445
1171.718	450	1373.333
1171.94	450	1413.90746
1172.162	450	1404.32738
1172.383	450	1400.38264
1172.605	450	1381.22247
1172.826	450	1352.48223
1173.048	450	1302.32768
1173.269	450	1330.50439
1173.491	450	1377.84127
1173.712	450	1370.51532
1173.934	450	1328.25025
1174.155	450	1320.92431
1174.376	450	1333.8856
1174.598	450	1306.83595
1174.819	450	1329.37732
1175.04	450	1319.23371
1175.261	450	1310.78069
1175.483	450	1292.7476
1175.704	450	1334.44913
1175.925	450	1321.48784
1176.146	450	1307.39949
1176.367	450	1320.36077
1176.588	450	1325.43258
1176.809	450	1313.03483
1177.03	450	1320.36077
1177.251	450	1271.33329
1177.472	450	1283.73105
1177.693	450	1256.6814
1177.914	450	1267.95209
1178.135	450	1294.4382
1178.356	450	1265.13442
1178.576	450	1291.05699
1178.797	450	1288.80286
1179.018	450	1287.67579
1179.239	450	1293.31113
1179.459	450	1242.59305
1179.68	450	1254.42727
1179.901	450	1249.91899
1180.121	450	1296.1288
1180.342	450	1285.98518
1180.562	450	1269.07916
1180.783	450	1252.73666
1181.003	450	1245.41072
1181.224	450	1250.48253
1181.444	450	1285.98518
1181.664	450	1259.49907
1181.885	450	1256.6814
1182.105	450	1238.08477
1182.325	450	1242.02951
1182.546	450	1249.91899
1182.766	450	1257.80847
1182.986	450	1234.14003
1183.206	450	1216.10694
1183.426	450	1228.50469
1183.646	450	1226.25055
1183.866	450	1225.68702
1184.087	450	1233.01296
1184.307	450	1204.83625
1184.527	450	1205.39979
1184.747	450	1202.01858
1184.966	450	1230.19529
1185.186	450	1207.65392
1185.406	450	1236.39417
1185.626	450	1215.5434
1185.846	450	1216.67047
1186.066	450	1200.32798
1186.285	450	1212.1622
1186.505	450	1216.10694
1186.725	450	1232.44943
1186.944	450	1193.00203
1187.164	450	1223.43288
1187.384	450	1172.7148
1187.603	450	1206.52685
1187.823	450	1163.69825
1188.042	450	1172.7148
1188.262	450	1189.05729
1188.481	450	1169.33359
1188.701	450	1157.49937
1188.92	450	1202.01858
1189.139	450	1164.82532
1189.359	450	1161.44411
1189.578	450	1153.55463
1189.797	450	1164.26178
1190.017	450	1174.96894
1190.236	450	1175.53247
1190.455	450	1163.69825
1190.674	450	1142.28395
1190.893	450	1124.25085
1191.112	450	1175.53247
1191.331	450	1137.77567
1191.55	450	1155.80877
1191.769	450	1158.06291
1191.988	450	1195.8197
1192.207	450	1162.57118
1192.426	450	1169.89713
1192.645	450	1132.70387
1192.864	450	1151.3005
1193.083	450	1196.94677
1193.301	450	1198.07384
1193.52	450	1168.77006
1193.739	450	1136.08507
1193.958	450	1144.53809
1194.176	450	1171.58773
1194.395	450	1109.03543
1194.613	450	1155.24524
1194.832	450	1150.73696
1195.051	450	1126.50499
1195.269	450	1134.39447
1195.488	450	1172.7148
1195.706	450	1128.19559
1195.924	450	1147.35576
1196.143	450	1126.50499
1196.361	450	1133.83093
1196.58	450	1127.06852
1196.798	450	1121.99671
1197.016	450	1130.44973
1197.234	450	1141.72041
1197.453	450	1121.99671
1197.671	450	1149.04636
1197.889	450	1123.68732
1198.107	450	1104.52715
1198.325	450	1128.19559
1198.543	450	1161.44411
1198.761	450	1114.10723
1198.979	450	1120.30611
1199.197	450	1128.75913
1199.415	450	1134.958
1199.633	450	1100.01888
1199.851	450	1100.58241
1200.069	450	1101.70948
1200.286	450	1071.84217
1200.504	450	1096.07414
1200.722	450	1163.69825
1200.94	450	1127.63206
1201.157	450	1137.21214
1201.375	450	1113.5437
1201.593	450	1095.5106
1201.81	450	1100.01888
1202.028	450	1118.05197
1202.245	450	1093.82
1202.463	450	1057.19027
1202.68	450	1059.44441
1202.898	450	1094.38354
1203.115	450	1109.59896
1203.332	450	1107.90836
1203.55	450	1073.53277
1203.767	450	1054.93614
1203.984	450	1070.7151
1204.202	450	1093.82
1204.419	450	1077.47751
1204.412	450	1055.061
1204.638	450	1047.17058
1204.864	450	1052.24299
1205.091	450	1024.06294
1205.317	450	1045.47978
1205.543	450	1045.47978
1205.769	450	1047.17058
1205.995	450	1022.37214
1206.221	450	1057.3154
1206.447	450	1008.28212
1206.673	450	1055.6246
1206.899	450	1078.73224
1207.125	450	1051.67939
1207.351	450	1029.69895
1207.577	450	1052.80659
1207.802	450	1032.51696
1208.028	450	1075.91423
1208.254	450	1077.60503
1208.48	450	1073.09623
1208.706	450	1071.96902
1208.931	450	1062.95141
1209.157	450	1053.93379
1209.383	450	1056.1882
1209.608	450	1049.98859
1209.834	450	1066.89662
1210.059	450	1076.47783
1210.285	450	1090.56786
1210.511	450	1071.40542
1210.736	450	1048.86139
1210.962	450	1087.18625
1211.187	450	1047.17058
1211.412	450	1061.26061
1211.638	450	1090.00426
1211.863	450	1064.64221
1212.089	450	1061.82421
1212.314	450	1030.26255
1212.539	450	1039.84377
1212.765	450	1049.42499
1212.99	450	1062.95141
1213.215	450	1053.37019
1213.44	450	1029.69895
1213.665	450	1017.86333
1213.891	450	1051.67939
1214.116	450	1058.4426
1214.341	450	1054.49739
1214.566	450	1048.86139
1214.791	450	1046.60698
1215.016	450	1025.19014
1215.241	450	1034.20776
1215.466	450	1064.64221
1215.691	450	1084.36825
1215.916	450	1016.73613
1216.141	450	1015.04533
1216.366	450	1012.22732
1216.591	450	992.50129
1216.815	450	1010.53652
1217.04	450	1065.20581
1217.265	450	1065.20581
1217.49	450	1052.24299
1217.714	450	1004.90051
1217.939	450	1025.75375
1218.164	450	1020.11774
1218.388	450	1062.38781
1218.613	450	1056.1882
1218.838	450	1035.89856
1219.062	450	1024.06294
1219.287	450	1053.93379
1219.511	450	1018.99053
1219.736	450	1030.26255
1219.96	450	1012.79092
1220.185	450	1037.02577
1220.409	450	1051.67939
1220.633	450	1025.75375
1220.858	450	1015.04533
1221.082	450	1031.95336
1221.306	450	1037.02577
1221.531	450	1042.66177
1221.755	450	1043.78898
1221.979	450	1043.22538
1222.203	450	1024.06294
1222.427	450	1020.11774
1222.652	450	1035.33496
1222.876	450	1026.88095
1223.1	450	1034.77136
1223.324	450	1052.80659
1223.548	450	1021.80854
1223.772	450	1019.55414
1223.996	450	1015.04533
1224.22	450	1022.93574
1224.444	450	1028.00815
1224.668	450	1031.38976
1224.892	450	1009.40932
1225.116	450	1031.95336
1225.339	450	1001.5189
1225.563	450	1040.97097
1225.787	450	1006.59131
1226.011	450	1017.86333
1226.234	450	1031.38976
1226.458	450	1044.35258
1226.682	450	1047.17058
1226.905	450	986.30168
1227.129	450	999.2645
1227.353	450	1023.49934
1227.576	450	1062.38781
1227.8	450	1059.0062
1228.023	450	1038.15297
1228.247	450	1039.28017
1228.47	450	986.86528
1228.694	450	1030.82615
1228.917	450	1070.27822
1229.14	450	1036.46216
1229.364	450	988.55608
1229.587	450	1007.15491
1229.81	450	995.88289
1230.034	450	1012.22732
1230.257	450	1049.98859
1230.48	450	998.1373
1230.703	450	1006.02771
1230.926	450	1071.40542
1231.15	450	1046.60698
1231.373	450	1060.1334
1231.596	450	1018.42693
1231.819	450	1016.17253
1232.042	450	1055.061
1232.265	450	1028.00815
1232.488	450	1031.38976
1232.711	450	1055.6246
1232.934	450	1051.11579
1233.157	450	1021.80854
1233.379	450	998.1373
1233.602	450	980.10207
1233.825	450	994.75569
1234.048	450	977.84766
1234.271	450	1005.46411
1234.493	450	1042.66177
1234.716	450	1009.97292
1234.939	450	1016.73613
1235.161	450	1041.53457
1235.384	450	1070.27822
1235.607	450	1066.89662
1235.829	450	1040.40737
1236.052	450	1035.33496
1236.274	450	1026.31735
1236.497	450	1022.37214
1236.719	450	1019.55414
1236.942	450	986.30168
1237.164	450	1021.80854
1237.386	450	1022.37214
1237.609	450	1033.08056
1237.831	450	1034.77136
1238.053	450	1043.22538
1238.276	450	1008.28212
1238.498	450	1019.55414
1238.72	450	1015.60893
1238.942	450	1035.89856
1239.164	450	1012.79092
1239.387	450	992.50129
1239.609	450	1035.33496
1239.831	450	1073.65983
1240.053	450	1012.22732
1240.275	450	990.81049
1240.497	450	1026.31735
1240.719	450	1065.20581
1240.941	450	1056.7518
1241.163	450	1087.74985
1241.385	450	1071.40542
1241.606	450	1020.68134
1241.828	450	1018.99053
1242.05	450	1013.91813
1242.272	450	1012.22732
1242.494	450	1031.38976
1242.715	450	1028.57175
1242.937	450	1055.6246
1243.159	450	1042.66177
1243.38	450	1066.89662
1243.602	450	1007.71852
1243.823	450	1008.84572
1244.045	450	1004.90051
1244.267	450	1038.15297
1244.488	450	1022.93574
1244.709	450	1031.95336
1244.931	450	1042.09817
1245.152	450	1041.53457
1245.374	450	1059.5698
1245.595	450	1052.24299
1245.816	450	1045.47978
1246.038	450	1028.57175
1246.259	450	1044.35258
1246.48	450	1068.58742
1246.701	450	1060.69701
1246.923	450	1080.42304
1247.144	450	1080.98664
1247.365	450	1053.37019
1247.586	450	1030.26255
1247.807	450	1004.33691
1248.028	450	1028.57175
1248.249	450	1088.31345
1248.47	450	1024.06294
1248.691	450	1025.75375
1248.912	450	1030.82615
1249.133	450	1031.38976
1249.354	450	1019.55414
1249.575	450	1002.08251
1249.796	450	1037.02577
1250.016	450	1017.29973
1250.237	450	1025.75375
1250.458	450	1001.5189
1250.679	450	989.11968
1250.899	450	1035.89856
1251.12	450	1009.97292
1251.341	450	1043.22538
1251.561	450	1016.17253
1251.782	450	998.7009
1252.002	450	1026.88095
1252.223	450	1035.33496
1252.443	450	1024.62654
1252.664	450	1024.62654
1252.884	450	1040.40737
1253.105	450	1052.24299
1253.325	450	1065.76941
1253.545	450	1015.60893
1253.766	450	988.55608
1253.986	450	1000.3917
1254.206	450	1040.40737
1254.426	450	1051.11579
1254.647	450	1015.04533
1254.867	450	1042.09817
1255.087	450	1054.49739
1255.307	450	1037.02577
1255.527	450	1017.29973
1255.747	450	1052.80659
1255.967	450	1066.33301
1256.187	450	1060.69701
1256.407	450	1037.02577
1256.627	450	1037.58937
1256.847	450	998.7009
1257.067	450	1055.061
1257.287	450	1055.061
1257.507	450	1033.08056
1257.727	450	998.1373
1257.946	450	999.2645
1258.166	450	1034.77136
1258.386	450	1037.58937
1258.605	450	1017.29973
1258.825	450	1037.02577
1259.045	450	1012.22732
1259.264	450	1022.37214
1259.484	450	1047.17058
1259.704	450	1048.86139
1259.923	450	987.42888
1260.143	450	999.2645
1260.362	450	1024.62654
1260.581	450	1054.49739
1260.801	450	1016.17253
1261.02	450	1020.68134
1261.24	450	1068.58742
1261.459	450	1066.33301
1261.678	450	1017.86333
1261.897	450	1034.20776
1262.117	450	1027.44455
1262.336	450	1028.00815
1262.555	450	1059.5698
1262.774	450	1060.69701
1262.993	450	1038.15297
1263.212	450	1016.73613
1263.431	450	981.79287
1263.65	450	1002.64611
1263.869	450	1017.86333
1264.088	450	1028.57175
1264.307	450	1023.49934
1264.526	450	1078.73224
1264.745	450	1060.1334
1264.964	450	1034.20776
1265.183	450	1030.26255
1265.402	450	1004.90051
1265.62	450	1030.26255
1265.839	450	1055.061
1266.058	450	1028.00815
1266.277	450	1026.88095
1266.495	450	1012.22732
1266.714	450	1017.29973
1266.932	450	1042.66177
1267.151	450	1080.42304
1267.37	450	1039.84377
1267.588	450	1043.22538
1267.806	450	1034.20776
1268.025	450	1044.35258
1268.243	450	1030.82615
1268.462	450	1057.3154
1268.68	450	1052.24299
1268.898	450	1060.1334
1269.117	450	1065.20581
1269.335	450	1010.53652
1269.553	450	1035.33496
1269.771	450	1042.66177
1269.99	450	1055.061
1270.208	450	1061.26061
1270.426	450	991.93769
1270.644	450	1049.98859
1270.862	450	1056.1882
1271.08	450	1045.47978
1271.298	450	1040.97097
1271.516	450	1050.55219
1271.734	450	1095.07666
1271.952	450	1042.66177
1272.17	450	1021.24494
1272.388	450	1030.82615
1272.606	450	1015.60893
1272.823	450	1012.79092
1273.041	450	1004.90051
1273.259	450	1037.02577
1273.477	450	1046.04338
1273.694	450	1110.29389
1273.912	450	1047.17058
1274.129	450	1046.04338
1274.347	450	1000.3917
1274.565	450	989.68328
1274.782	450	1008.84572
1275	450	1074.22343
1275.217	450	1069.71462
1275.435	450	1056.7518
1275.652	450	1015.60893
1275.869	450	1012.22732
1276.087	450	1042.66177
1276.304	450	1021.80854
1276.521	450	1029.69895
1276.739	450	1083.80464
1276.956	450	1069.15102
1277.173	450	1075.91423
1277.39	450	1062.95141
1277.607	450	1092.82226
1277.824	450	1083.24104
1278.042	450	1067.46022
1278.259	450	1062.95141
1278.476	450	1087.74985
1278.693	450	1079.29584
1278.91	450	1059.5698
1279.127	450	1057.879
1279.343	450	1023.49934
1279.56	450	1025.75375
1279.777	450	1069.71462
1279.994	450	1025.75375
1280.211	450	1046.04338
1280.427	450	1053.37019
1280.644	450	1044.91618
1280.861	450	1057.879
1281.078	450	1059.0062
1281.294	450	1031.95336
1281.511	450	1063.51501
1281.727	450	1073.09623
1281.944	450	1065.76941
1282.16	450	1061.82421
1282.377	450	1047.73418
1282.593	450	1071.96902
1282.81	450	1061.82421
1283.026	450	1068.02382
1283.243	450	1044.35258
1283.459	450	1017.86333
1283.675	450	977.84766
1283.891	450	1015.04533
1284.108	450	1051.11579
1284.324	450	1053.93379
1284.54	450	1035.33496
1284.756	450	1032.51696
1284.972	450	1037.02577
1285.188	450	1019.55414
1285.405	450	1043.22538
1285.621	450	1026.31735
1285.837	450	1008.28212
1286.053	450	1002.64611
1286.268	450	1053.37019
1286.484	450	1052.80659
1286.7	450	1034.77136
1286.916	450	1049.98859
1287.132	450	1051.11579
1287.348	450	1048.86139
1287.563	450	1057.3154
1287.779	450	1001.5189
1287.995	450	1022.93574
1288.211	450	1023.49934
1288.426	450	1025.75375
1288.642	450	1045.47978
1288.857	450	1015.04533
1289.073	450	1044.35258
1289.288	450	1042.09817
1289.504	450	1031.95336
1289.719	450	1043.22538
1289.935	450	1008.28212
1290.15	450	1013.91813
1290.365	450	1010.53652
1290.581	450	1056.7518
1290.796	450	1063.51501
1291.011	450	1041.53457
1291.227	450	1021.24494
1291.442	450	1028.57175
1291.657	450	1026.31735
1291.872	450	1073.65983
1292.087	450	1046.60698
1292.302	450	1037.02577
1292.517	450	1024.62654
1292.732	450	1030.26255
1292.947	450	1031.38976
1293.162	450	1056.7518
1293.377	450	1044.91618
1293.592	450	1027.44455
1293.807	450	1029.13535
1294.022	450	1026.88095
1294.237	450	1046.04338
1294.451	450	1043.22538
1294.666	450	1011.66372
1294.881	450	1030.26255
1295.096	450	1026.88095
1295.31	450	1049.98859
1295.525	450	1012.79092
1295.739	450	1052.80659
1295.954	450	1048.86139
1296.168	450	1046.60698
1296.383	450	1022.93574
1296.597	450	1034.20776
1296.812	450	1059.0062
1297.026	450	1073.09623
1297.241	450	1018.42693
1297.455	450	1055.061
1297.669	450	1023.49934
1297.884	450	1056.7518
1298.098	450	998.7009
1298.312	450	1016.73613
1298.526	450	1035.33496
1298.74	450	1021.80854
1298.954	450	1012.79092
1299.169	450	1052.24299
1299.383	450	1024.62654
1299.597	450	1009.97292
1299.811	450	1018.42693
1300.025	450	1048.29778
1300.239	450	1038.15297
1300.452	450	1042.09817
1300.666	450	1035.33496
1300.88	450	1013.91813
1301.094	450	1009.40932
1301.308	450	1038.15297
1301.521	450	1018.42693
1301.735	450	1037.02577
1301.949	450	1039.28017
1302.163	450	1068.58742
1302.376	450	1042.66177
1302.59	450	1046.04338
1302.803	450	1006.59131
1303.017	450	1036.46216
1303.23	450	1072.53263
1303.444	450	1066.89662
1303.657	450	1039.28017
1303.871	450	1026.31735
1304.084	450	1024.62654
1304.297	450	1057.879
1304.511	450	998.1373
1304.724	450	1047.73418
1304.937	450	1066.33301
1305.15	450	1048.86139
1305.364	450	1030.82615
1305.577	450	1039.84377
1305.79	450	1015.60893
1306.003	450	1048.86139
1306.216	450	1033.64416
1306.429	450	1046.04338
1306.642	450	1048.29778
1306.855	450	1045.47978
1307.068	450	1039.28017
1307.281	450	1047.73418
1307.494	450	1045.47978
1307.706	450	1075.35063
1307.919	450	1044.35258
1308.132	450	1025.19014
1308.345	450	1039.84377
1308.557	450	1068.02382
1308.77	450	1032.51696
1308.983	450	1041.53457
1309.195	450	1055.6246
1309.408	450	1057.879
1309.62	450	1012.79092
1309.833	450	1009.97292
1310.045	450	1021.24494
1310.258	450	992.50129
1310.47	450	1032.51696
1310.683	450	1107.47588
1310.895	450	1064.07861
1311.107	450	1068.58742
1311.32	450	1044.91618
[truncated: 212,563 more rows]
