# Supplementary material for: Circular dichroism of quantum defects in carbon nanotubes created by photocatalytic oxygen functionalization
Source: Nat Commun. 2025 Jun 2;16:5107. doi: 10.1038/s41467-025-60342-y (PMC12130195; doi:10.1038/s41467-025-60342-y)
Supplement: Supplementary file 6 — Source Data [file 41467_2025_60342_MOESM6_ESM.zip › Raw data Manuscript and SI/Supplementary_Figure_12e.txt]

Em_WL (nm)	Ex_WL (nm)	PL Intensity (arb. unit) (10,0) pristine
858.8	450	783.56927
859.04	450	873.69945
859.279	450	833.14087
859.519	450	793.1456
859.759	450	763.28998
859.999	450	795.96217
860.239	450	795.39885
860.478	450	804.97519
860.718	450	779.62607
860.958	450	788.63909
861.198	450	792.58229
861.437	450	806.10181
861.677	450	782.44264
861.917	450	804.97519
862.156	450	752.58702
862.396	450	781.31601
862.635	450	814.55152
862.875	450	800.46868
863.115	450	788.63909
863.354	450	802.15862
863.594	450	782.44264
863.833	450	818.49471
864.072	450	835.95744
864.312	450	837.08406
864.551	450	835.39412
864.791	450	831.45093
865.03	450	807.22844
865.269	450	801.5953
865.509	450	810.60832
865.748	450	806.10181
865.987	450	819.62134
866.227	450	829.19767
866.466	450	824.12785
866.705	450	804.41187
866.944	450	841.59057
867.183	450	802.15862
867.422	450	817.36809
867.662	450	847.78702
867.901	450	834.2675
868.14	450	820.74797
868.379	450	789.76572
868.618	450	797.0888
868.857	450	799.34205
869.096	450	818.49471
869.335	450	825.81779
869.574	450	809.4817
869.813	450	794.27223
870.052	450	816.24146
870.291	450	826.3811
870.529	450	810.04501
870.768	450	798.21542
871.007	450	800.46868
871.246	450	786.38584
871.485	450	799.34205
871.723	450	830.3243
871.962	450	843.28051
872.201	450	790.32903
872.44	450	776.8095
872.678	450	784.13258
872.917	450	769.48643
873.155	450	783.56927
873.394	450	828.07105
873.633	450	846.09708
873.871	450	823.56454
874.11	450	774.55625
874.348	450	793.1456
874.587	450	788.07578
874.825	450	827.50773
875.064	450	833.14087
875.302	450	807.22844
875.54	450	806.66513
875.779	450	821.31128
876.017	450	798.77874
876.256	450	789.2024
876.494	450	780.18939
876.732	450	821.31128
876.97	450	839.33732
877.209	450	804.97519
877.447	450	791.45566
877.685	450	789.76572
877.923	450	818.49471
878.161	450	823.56454
878.4	450	825.25448
878.638	450	823.56454
878.876	450	814.55152
879.114	450	796.52548
879.352	450	812.86158
879.59	450	812.86158
879.828	450	815.11483
880.066	450	816.24146
880.304	450	804.97519
880.542	450	818.49471
880.78	450	817.36809
881.018	450	802.15862
881.255	450	809.4817
881.493	450	815.67815
881.731	450	800.46868
881.969	450	816.80477
882.207	450	776.8095
882.444	450	817.36809
882.682	450	785.82252
882.92	450	794.27223
883.157	450	808.35507
883.395	450	822.43791
883.633	450	843.28051
883.87	450	780.7527
884.108	450	790.89235
884.346	450	812.86158
884.583	450	862.43318
884.821	450	846.6604
885.058	450	824.69116
885.296	450	842.15389
885.533	450	789.76572
885.77	450	830.88761
886.008	450	856.80004
886.245	450	817.36809
886.483	450	789.76572
886.72	450	785.25921
886.957	450	784.13258
887.195	450	802.15862
887.432	450	839.90063
887.669	450	794.83554
887.906	450	788.63909
888.144	450	850.60359
888.381	450	829.76099
888.618	450	844.97045
888.855	450	808.35507
889.092	450	809.4817
889.329	450	838.21069
889.566	450	803.28525
889.803	450	824.12785
890.04	450	836.52075
890.277	450	824.69116
890.514	450	808.35507
890.751	450	798.21542
890.988	450	768.3598
891.225	450	780.7527
891.462	450	770.61305
891.699	450	790.89235
891.936	450	813.42489
892.172	450	795.96217
892.409	450	816.24146
892.646	450	836.52075
892.883	450	862.99649
893.119	450	862.99649
893.356	450	832.01424
893.593	450	832.01424
893.829	450	816.80477
894.066	450	813.42489
894.303	450	809.4817
894.539	450	786.38584
894.776	450	816.80477
895.012	450	810.60832
895.249	450	829.19767
895.485	450	837.08406
895.722	450	845.53377
895.958	450	811.17164
896.194	450	823.56454
896.431	450	811.73495
896.667	450	821.31128
896.903	450	830.3243
897.14	450	808.35507
897.376	450	834.2675
897.612	450	862.99649
897.849	450	825.81779
898.085	450	801.5953
898.321	450	821.8746
898.557	450	859.0533
898.793	450	854.54679
899.029	450	879.8959
899.265	450	883.27578
899.502	450	824.12785
899.738	450	816.24146
899.974	450	817.36809
900.21	450	820.74797
900.446	450	821.8746
900.682	450	833.14087
900.917	450	856.23673
901.153	450	852.29353
901.389	450	866.37637
901.625	450	807.22844
901.861	450	817.36809
902.097	450	802.72193
902.333	450	825.25448
902.568	450	818.49471
902.804	450	829.19767
903.04	450	850.04028
903.275	450	846.09708
903.511	450	859.0533
903.747	450	826.3811
903.982	450	844.40714
904.218	450	830.88761
904.453	450	841.59057
904.689	450	857.92667
904.925	450	859.61661
905.16	450	869.75625
905.395	450	873.13614
905.631	450	853.42016
905.866	450	843.28051
906.102	450	823.56454
906.337	450	829.19767
906.572	450	895.10537
906.808	450	831.45093
907.043	450	825.81779
907.278	450	821.8746
907.514	450	832.57755
907.749	450	823.56454
907.984	450	810.60832
908.219	450	825.81779
908.454	450	813.42489
908.689	450	841.02726
908.925	450	817.36809
909.16	450	777.37282
909.395	450	837.64738
909.63	450	811.17164
909.865	450	841.02726
910.1	450	818.49471
910.335	450	785.82252
910.57	450	823.56454
910.805	450	832.57755
911.039	450	833.70418
911.274	450	834.83081
911.509	450	844.97045
911.744	450	859.0533
911.979	450	865.81306
912.213	450	821.31128
912.448	450	812.29826
912.683	450	802.15862
912.918	450	837.64738
913.152	450	843.84383
913.387	450	821.8746
913.621	450	848.91365
913.856	450	852.85685
914.091	450	830.3243
914.325	450	825.81779
914.56	450	850.60359
914.794	450	873.69945
915.029	450	858.48998
915.263	450	829.19767
915.497	450	846.6604
915.732	450	821.31128
915.966	450	862.43318
916.2	450	865.24975
916.435	450	834.83081
916.669	450	789.2024
916.903	450	790.89235
917.138	450	829.19767
917.372	450	840.46395
917.606	450	827.50773
917.84	450	824.69116
918.074	450	811.73495
918.308	450	827.50773
918.542	450	847.22371
918.776	450	846.09708
919.011	450	799.90536
919.245	450	824.69116
919.479	450	850.60359
919.712	450	860.17992
919.946	450	825.81779
920.18	450	837.08406
920.414	450	875.9527
920.648	450	883.8391
920.882	450	820.74797
921.116	450	816.24146
921.349	450	823.56454
921.583	450	824.69116
921.817	450	848.35034
922.051	450	844.97045
922.284	450	832.57755
922.518	450	826.3811
922.752	450	794.27223
922.985	450	805.5385
923.219	450	813.9882
923.452	450	835.95744
923.686	450	832.57755
923.919	450	881.58584
924.153	450	859.61661
924.386	450	844.40714
924.62	450	843.28051
924.853	450	806.10181
925.086	450	828.63436
925.32	450	844.97045
925.553	450	840.46395
925.786	450	834.83081
926.02	450	813.42489
926.253	450	816.80477
926.486	450	825.81779
926.719	450	875.38939
926.952	450	832.57755
927.186	450	842.15389
927.419	450	817.36809
927.652	450	823.00122
927.885	450	838.21069
928.118	450	853.98347
928.351	450	844.40714
928.584	450	839.90063
928.817	450	849.47696
929.05	450	811.17164
929.283	450	838.774
929.516	450	832.01424
929.748	450	848.35034
929.981	450	854.54679
930.214	450	796.52548
930.447	450	852.29353
930.68	450	850.60359
930.912	450	842.15389
931.145	450	836.52075
931.378	450	850.04028
931.61	450	882.14915
931.843	450	834.2675
932.076	450	833.70418
932.308	450	830.3243
932.541	450	820.18465
932.773	450	828.63436
933.006	450	799.90536
933.238	450	842.7172
933.471	450	841.59057
933.703	450	890.59886
933.935	450	833.14087
934.168	450	820.18465
934.4	450	792.58229
934.632	450	777.93613
934.865	450	805.5385
935.097	450	861.86986
935.329	450	852.29353
935.561	450	835.95744
935.794	450	818.49471
936.026	450	817.9314
936.258	450	839.33732
936.49	450	799.90536
936.722	450	806.66513
936.954	450	873.69945
937.186	450	859.0533
937.418	450	852.29353
937.65	450	841.59057
937.882	450	868.62963
938.114	450	854.54679
938.346	450	841.02726
938.578	450	848.35034
938.809	450	868.62963
939.041	450	848.35034
939.273	450	843.84383
939.505	450	855.1101
939.736	450	826.3811
939.968	450	809.4817
940.2	450	843.28051
940.431	450	809.4817
940.663	450	818.49471
940.895	450	842.7172
941.126	450	828.07105
941.358	450	837.64738
941.589	450	842.7172
941.821	450	815.67815
942.052	450	863.5598
942.284	450	890.03555
942.515	450	864.68643
942.746	450	858.48998
942.978	450	843.28051
943.209	450	859.61661
943.44	450	857.36335
943.672	450	865.81306
943.903	450	834.2675
944.134	450	831.45093
944.365	450	788.63909
944.597	450	800.46868
944.828	450	843.84383
945.059	450	844.40714
945.29	450	822.43791
945.521	450	834.83081
945.752	450	849.47696
945.983	450	814.55152
946.214	450	837.64738
946.445	450	823.56454
946.676	450	823.56454
946.907	450	808.35507
947.138	450	847.22371
947.368	450	833.70418
947.599	450	834.83081
947.83	450	847.78702
948.061	450	843.28051
948.292	450	839.33732
948.522	450	835.95744
948.753	450	790.32903
948.984	450	824.12785
949.214	450	814.55152
949.445	450	826.3811
949.675	450	835.39412
949.906	450	816.24146
950.136	450	835.39412
950.367	450	843.28051
950.597	450	841.02726
950.828	450	853.42016
951.058	450	819.05803
951.289	450	801.5953
951.519	450	809.4817
951.749	450	852.29353
951.98	450	850.04028
952.21	450	838.774
952.44	450	821.8746
952.67	450	813.9882
952.9	450	815.11483
953.131	450	852.85685
953.361	450	846.09708
953.591	450	829.19767
953.821	450	816.80477
954.051	450	823.56454
954.281	450	833.14087
954.511	450	842.15389
954.741	450	830.3243
954.971	450	816.80477
955.201	450	823.56454
955.431	450	823.56454
955.661	450	836.52075
955.89	450	845.53377
956.12	450	817.36809
956.35	450	816.24146
956.58	450	817.9314
956.809	450	832.01424
957.039	450	815.67815
957.269	450	857.36335
957.498	450	840.46395
957.728	450	846.09708
957.958	450	830.3243
958.187	450	849.47696
958.417	450	855.1101
958.646	450	852.29353
958.876	450	824.69116
959.105	450	863.5598
959.335	450	816.24146
959.564	450	856.80004
959.793	450	792.58229
960.023	450	804.41187
960.252	450	834.2675
960.481	450	811.17164
960.71	450	810.04501
960.94	450	829.76099
961.169	450	825.25448
961.398	450	823.00122
961.627	450	820.74797
961.856	450	834.2675
962.085	450	833.14087
962.314	450	820.74797
962.543	450	825.81779
962.772	450	817.36809
963.001	450	804.97519
963.23	450	839.90063
963.459	450	808.91838
963.688	450	821.8746
963.917	450	828.07105
964.146	450	870.88288
964.375	450	844.97045
964.603	450	840.46395
964.832	450	795.96217
965.061	450	828.63436
965.289	450	874.26276
965.518	450	864.68643
965.747	450	835.39412
965.975	450	834.83081
966.204	450	826.3811
966.432	450	848.35034
966.661	450	802.15862
966.889	450	845.53377
967.118	450	860.17992
967.346	450	830.3243
967.575	450	827.50773
967.803	450	835.95744
968.031	450	817.9314
968.26	450	835.39412
968.488	450	821.8746
968.716	450	823.00122
968.945	450	834.83081
969.173	450	838.21069
969.401	450	830.3243
969.629	450	824.69116
969.857	450	826.94442
970.085	450	864.68643
970.313	450	839.33732
970.541	450	824.69116
970.769	450	838.21069
970.997	450	855.1101
971.225	450	825.81779
971.453	450	847.22371
971.681	450	837.64738
971.909	450	834.83081
972.137	450	821.31128
972.365	450	815.11483
972.592	450	810.60832
972.82	450	777.93613
973.048	450	812.29826
973.276	450	887.78229
973.503	450	843.28051
973.731	450	865.81306
973.958	450	843.28051
974.186	450	834.2675
974.414	450	837.08406
974.641	450	850.60359
974.869	450	836.52075
975.096	450	812.86158
975.324	450	796.52548
975.551	450	833.14087
975.778	450	848.35034
976.006	450	855.67341
976.233	450	817.9314
976.46	450	808.35507
976.687	450	820.74797
976.915	450	838.774
977.142	450	823.00122
977.139	450	810.69509
977.374	450	799.42761
977.61	450	810.13172
977.845	450	791.54038
978.081	450	807.31485
978.316	450	815.76546
978.552	450	824.77944
978.787	450	791.54038
979.023	450	814.07533
979.258	450	769.00542
979.493	450	802.80786
979.729	450	823.65269
979.964	450	811.82184
980.199	450	795.48399
980.434	450	807.31485
980.67	450	795.48399
980.905	450	830.41318
981.14	450	840.55391
981.375	450	837.73704
981.61	450	840.55391
981.845	450	834.92017
982.08	450	819.70907
982.316	450	803.9346
982.551	450	819.70907
982.786	450	821.3992
983.021	450	837.73704
983.256	450	848.44114
983.491	450	843.93415
983.725	450	812.94859
983.96	450	849.56789
984.195	450	816.32883
984.43	450	833.79342
984.665	450	867.03248
984.9	450	852.38476
985.135	450	837.73704
985.369	450	805.62473
985.604	450	812.94859
985.839	450	814.07533
986.073	450	830.97655
986.308	450	841.68066
986.543	450	825.34281
986.777	450	803.9346
987.012	450	835.48354
987.247	450	835.48354
987.481	450	821.96257
987.716	450	824.77944
987.95	450	839.42716
988.185	450	811.25846
988.419	450	818.58233
988.654	450	845.0609
988.888	450	860.272
989.122	450	810.13172
989.357	450	800.55436
989.591	450	802.24448
989.825	450	780.83627
990.06	450	802.80786
990.294	450	850.13127
990.528	450	883.37033
990.763	450	863.08887
990.997	450	801.11773
991.231	450	827.03293
991.465	450	811.25846
991.699	450	850.69464
991.933	450	854.07488
992.167	450	850.13127
992.401	450	835.48354
992.636	450	850.13127
992.87	450	819.1457
993.104	450	816.32883
993.337	450	816.32883
993.571	450	850.13127
993.805	450	842.8074
994.039	450	818.01895
994.273	450	815.20208
994.507	450	807.31485
994.741	450	825.34281
994.975	450	837.73704
995.208	450	847.87777
995.442	450	845.0609
995.676	450	824.77944
995.91	450	805.62473
996.143	450	820.83582
996.377	450	824.21607
996.611	450	841.68066
996.844	450	849.00452
997.078	450	839.42716
997.311	450	830.97655
997.545	450	830.41318
997.778	450	820.83582
998.012	450	824.21607
998.245	450	827.03293
998.479	450	817.45558
998.712	450	833.23005
998.946	450	793.2305
999.179	450	837.17367
999.412	450	809.56834
999.646	450	811.25846
999.879	450	827.03293
1000.112	450	845.62427
1000.346	450	857.45513
1000.579	450	790.977
1000.812	450	812.94859
1001.045	450	833.23005
1001.278	450	865.34236
1001.512	450	858.58188
1001.745	450	841.11728
1001.978	450	845.62427
1002.211	450	804.49798
1002.444	450	838.86379
1002.677	450	874.91972
1002.91	450	843.37078
1003.143	450	799.42761
1003.376	450	802.24448
1003.609	450	815.76546
1003.842	450	820.83582
1004.074	450	852.94814
1004.307	450	803.37123
1004.54	450	828.15968
1004.773	450	867.03248
1005.006	450	841.68066
1005.238	450	859.14525
1005.471	450	827.59631
1005.704	450	819.70907
1005.937	450	858.0185
1006.169	450	824.21607
1006.402	450	836.61029
1006.634	450	855.76501
1006.867	450	836.61029
1007.1	450	831.53993
1007.332	450	796.04737
1007.565	450	781.39965
1007.797	450	794.35725
1008.029	450	791.54038
1008.262	450	801.11773
1008.494	450	844.49753
1008.727	450	808.4416
1008.959	450	834.3568
1009.191	450	830.97655
1009.424	450	856.89175
1009.656	450	876.60984
1009.888	450	845.62427
1010.12	450	827.59631
1010.353	450	816.32883
1010.585	450	824.77944
1010.817	450	818.01895
1011.049	450	793.79387
1011.281	450	827.59631
1011.513	450	810.69509
1011.745	450	842.24403
1011.977	450	854.63826
1012.209	450	853.51151
1012.441	450	833.23005
1012.673	450	835.48354
1012.905	450	815.76546
1013.137	450	825.34281
1013.369	450	821.96257
1013.601	450	810.69509
1013.833	450	831.53993
1014.065	450	874.91972
1014.296	450	820.27245
1014.528	450	805.62473
1014.76	450	836.04692
1014.992	450	873.79297
1015.223	450	851.25801
1015.455	450	882.24358
1015.686	450	870.41273
1015.918	450	820.27245
1016.15	450	812.38521
1016.381	450	814.63871
1016.613	450	813.51196
1016.844	450	828.15968
1017.076	450	828.15968
1017.307	450	854.63826
1017.539	450	860.272
1017.77	450	877.17321
1018.001	450	825.34281
1018.233	450	822.52594
1018.464	450	806.1881
1018.695	450	831.53993
1018.927	450	824.21607
1019.158	450	840.55391
1019.389	450	849.00452
1019.62	450	854.07488
1019.852	450	856.32838
1020.083	450	828.15968
1020.314	450	839.99054
1020.545	450	827.59631
1020.776	450	840.55391
1021.007	450	851.25801
1021.238	450	851.25801
1021.469	450	876.60984
1021.7	450	882.80695
1021.931	450	860.83537
1022.162	450	850.13127
1022.393	450	823.65269
1022.624	450	841.11728
1022.854	450	901.39829
1023.085	450	832.66667
1023.316	450	837.17367
1023.547	450	829.28643
1023.778	450	837.17367
1024.008	450	821.96257
1024.239	450	812.94859
1024.47	450	837.17367
1024.7	450	809.56834
1024.931	450	838.86379
1025.162	450	807.87822
1025.392	450	775.76591
1025.623	450	840.55391
1025.853	450	810.13172
1026.084	450	836.61029
1026.314	450	811.82184
1026.545	450	793.79387
1026.775	450	819.1457
1027.005	450	836.61029
1027.236	450	825.34281
1027.466	450	830.97655
1027.696	450	846.75102
1027.927	450	860.272
1028.157	450	859.14525
1028.387	450	824.21607
1028.617	450	796.04737
1028.847	450	795.48399
1029.078	450	841.11728
1029.308	450	861.39874
1029.538	450	826.46956
1029.768	450	855.76501
1029.998	450	863.08887
1030.228	450	827.59631
1030.458	450	818.58233
1030.688	450	856.32838
1030.918	450	868.72261
1031.148	450	858.0185
1031.378	450	838.30041
1031.607	450	839.42716
1031.837	450	817.45558
1032.067	450	864.21561
1032.297	450	865.34236
1032.527	450	829.28643
1032.756	450	793.2305
1032.986	450	794.92062
1033.216	450	824.21607
1033.445	450	838.86379
1033.675	450	822.52594
1033.905	450	843.37078
1034.134	450	815.76546
1034.364	450	828.15968
1034.593	450	841.68066
1034.823	450	847.87777
1035.052	450	794.92062
1035.282	450	802.80786
1035.511	450	816.8922
1035.74	450	847.3144
1035.97	450	823.08932
1036.199	450	837.17367
1036.428	450	887.31395
1036.658	450	872.10285
1036.887	450	821.96257
1037.116	450	828.72306
1037.345	450	825.34281
1037.575	450	838.30041
1037.804	450	849.00452
1038.033	450	863.65224
1038.262	450	852.38476
1038.491	450	826.46956
1038.72	450	795.48399
1038.949	450	798.30086
1039.178	450	799.99099
1039.407	450	828.15968
1039.636	450	834.92017
1039.865	450	876.60984
1040.094	450	853.51151
1040.322	450	849.00452
1040.551	450	847.3144
1040.78	450	815.76546
1041.009	450	836.04692
1041.238	450	852.94814
1041.466	450	833.79342
1041.695	450	833.23005
1041.924	450	816.32883
1042.152	450	815.76546
1042.381	450	841.11728
1042.61	450	871.53948
1042.838	450	835.48354
1043.067	450	830.97655
1043.295	450	815.20208
1043.524	450	819.70907
1043.752	450	828.72306
1043.98	450	854.63826
1044.209	450	841.11728
1044.437	450	846.75102
1044.666	450	856.89175
1044.894	450	824.21607
1045.122	450	846.18765
1045.35	450	830.97655
1045.579	450	842.8074
1045.807	450	843.93415
1046.035	450	789.28688
1046.263	450	838.30041
1046.491	450	837.17367
1046.719	450	844.49753
1046.947	450	842.24403
1047.176	450	851.25801
1047.404	450	882.24358
1047.632	450	825.34281
1047.859	450	815.20208
1048.087	450	816.8922
1048.315	450	811.82184
1048.543	450	818.01895
1048.771	450	806.1881
1048.999	450	820.27245
1049.227	450	841.68066
1049.454	450	897.45468
1049.682	450	833.23005
1049.91	450	836.61029
1050.138	450	791.54038
1050.365	450	784.21652
1050.593	450	812.38521
1050.82	450	863.65224
1051.048	450	847.87777
1051.276	450	843.93415
1051.503	450	819.1457
1051.731	450	822.52594
1051.958	450	851.82139
1052.185	450	814.63871
1052.413	450	818.01895
1052.64	450	874.91972
1052.868	450	853.51151
1053.095	450	857.45513
1053.322	450	842.24403
1053.55	450	871.53948
1053.777	450	857.45513
1054.004	450	831.53993
1054.231	450	840.55391
1054.458	450	879.42671
1054.685	450	863.65224
1054.913	450	845.62427
1055.14	450	849.00452
1055.367	450	825.34281
1055.594	450	809.56834
1055.821	450	859.14525
1056.048	450	824.77944
1056.275	450	839.99054
1056.502	450	846.18765
1056.728	450	834.92017
1056.955	450	847.3144
1057.182	450	847.3144
1057.409	450	821.96257
1057.636	450	856.89175
1057.862	450	869.84935
1058.089	450	861.39874
1058.316	450	855.76501
1058.543	450	842.24403
1058.769	450	869.28598
1058.996	450	858.58188
1059.222	450	861.96212
1059.449	450	843.93415
1059.675	450	832.66667
1059.902	450	781.39965
1060.128	450	804.49798
1060.355	450	847.87777
1060.581	450	853.51151
1060.808	450	835.48354
1061.034	450	823.65269
1061.26	450	839.99054
1061.487	450	818.01895
1061.713	450	841.68066
1061.939	450	829.28643
1062.165	450	823.65269
1062.391	450	816.32883
1062.618	450	859.70862
1062.844	450	839.42716
1063.07	450	837.17367
1063.296	450	852.94814
1063.522	450	845.62427
1063.748	450	843.37078
1063.974	450	841.11728
1064.2	450	801.11773
1064.426	450	833.23005
1064.652	450	810.69509
1064.878	450	833.23005
1065.103	450	849.00452
1065.329	450	817.45558
1065.555	450	834.92017
1065.781	450	836.61029
1066.007	450	846.75102
1066.232	450	845.0609
1066.458	450	806.1881
1066.684	450	810.13172
1066.909	450	812.94859
1067.135	450	855.20163
1067.36	450	853.51151
1067.586	450	847.3144
1067.811	450	828.72306
1068.037	450	823.65269
1068.262	450	821.3992
1068.488	450	854.63826
1068.713	450	852.38476
1068.938	450	837.73704
1069.164	450	824.21607
1069.389	450	827.59631
1069.614	450	831.53993
1069.84	450	855.20163
1070.065	450	843.93415
1070.29	450	816.8922
1070.515	450	826.46956
1070.74	450	839.99054
1070.965	450	832.66667
1071.19	450	843.37078
1071.416	450	811.82184
1071.641	450	814.07533
1071.866	450	824.21607
1072.09	450	843.37078
1072.315	450	825.90619
1072.54	450	856.32838
1072.765	450	848.44114
1072.99	450	834.3568
1073.215	450	814.07533
1073.44	450	835.48354
1073.664	450	856.32838
1073.889	450	863.65224
1074.114	450	819.1457
1074.338	450	849.56789
1074.563	450	807.31485
1074.788	450	846.75102
1075.012	450	801.11773
1075.237	450	818.01895
1075.461	450	840.55391
1075.686	450	812.94859
1075.91	450	806.75147
1076.135	450	842.8074
1076.359	450	819.70907
1076.584	450	814.63871
1076.808	450	801.68111
1077.032	450	830.41318
1077.257	450	820.83582
1077.481	450	832.1033
1077.705	450	837.17367
1077.929	450	810.13172
1078.153	450	796.61074
1078.378	450	829.8498
1078.602	450	815.76546
1078.826	450	827.59631
1079.05	450	828.72306
1079.274	450	865.34236
1079.498	450	840.55391
1079.722	450	830.41318
1079.946	450	798.86424
1080.17	450	829.8498
1080.394	450	868.72261
1080.617	450	865.90574
1080.841	450	835.48354
1081.065	450	827.59631
1081.289	450	815.76546
1081.512	450	849.56789
1081.736	450	801.68111
1081.96	450	839.42716
1082.184	450	841.11728
1082.407	450	828.72306
1082.631	450	827.59631
1082.854	450	836.04692
1083.078	450	806.75147
1083.301	450	830.97655
1083.525	450	825.34281
1083.748	450	830.97655
1083.972	450	828.72306
1084.195	450	844.49753
1084.418	450	842.8074
1084.642	450	827.03293
1084.865	450	824.77944
1085.088	450	850.13127
1085.311	450	829.28643
1085.535	450	801.68111
1085.758	450	830.97655
1085.981	450	858.0185
1086.204	450	829.28643
1086.427	450	852.38476
1086.65	450	846.18765
1086.873	450	836.04692
1087.096	450	816.32883
1087.319	450	811.25846
1087.542	450	816.32883
1087.765	450	791.54038
1087.988	450	820.27245
1088.211	450	895.20118
1088.434	450	851.82139
1088.656	450	865.34236
1088.879	450	847.3144
1089.102	450	827.59631
1089.325	450	830.41318
1089.547	450	847.3144
1089.77	450	835.48354
1089.993	450	807.87822
1090.215	450	799.42761
1090.438	450	830.97655
1090.66	450	844.49753
1090.883	450	854.63826
1091.105	450	820.83582
1091.328	450	797.73749
1091.55	450	817.45558
1091.772	450	835.48354
1091.995	450	821.96257
1091.988	450	805.51193
1092.219	450	794.2539
1092.45	450	806.07483
1092.681	450	776.80396
1092.912	450	792.0023
1093.142	450	801.57162
1093.373	450	812.26675
1093.604	450	784.68458
1093.835	450	795.94261
1094.066	450	755.97661
1094.297	450	798.75711
1094.527	450	828.59089
1094.758	450	808.32644
1094.989	450	789.18779
1095.22	450	781.87007
1095.45	450	788.62489
1095.681	450	834.2199
1095.911	450	834.7828
1096.142	450	825.21348
1096.373	450	835.90861
1096.603	450	844.35213
1096.834	450	826.90218
1097.064	450	807.20063
1097.295	450	807.20063
1097.525	450	806.07483
1097.756	450	825.77638
1097.986	450	834.7828
1098.216	450	834.7828
1098.447	450	808.88934
1098.677	450	838.16021
1098.907	450	804.94903
1099.138	450	822.39897
1099.368	450	843.22633
1099.598	450	838.72311
1099.828	450	825.21348
1100.059	450	794.8168
1100.289	450	799.88292
1100.519	450	808.32644
1100.749	450	819.58447
1100.979	450	826.33928
1101.209	450	804.38613
1101.439	450	786.37328
1101.669	450	807.20063
1101.899	450	809.45224
1102.129	450	809.45224
1102.359	450	810.01514
1102.589	450	815.64416
1102.819	450	799.88292
1103.049	450	802.69742
1103.279	450	833.657
1103.508	450	851.10695
1103.738	450	801.00872
1103.968	450	788.62489
1104.198	450	798.75711
1104.427	450	777.36686
1104.657	450	781.30717
1104.887	450	838.72311
1105.116	450	848.85534
1105.346	450	829.15379
1105.576	450	785.81038
1105.805	450	807.76354
1106.035	450	800.44582
1106.264	450	839.28602
1106.494	450	839.84892
1106.723	450	817.89576
1106.953	450	825.77638
1107.182	450	831.9683
1107.412	450	816.76996
1107.641	450	803.26033
1107.87	450	799.32002
1108.1	450	838.16021
1108.329	450	847.72954
1108.558	450	818.45866
1108.787	450	810.01514
1109.017	450	804.94903
1109.246	450	822.39897
1109.475	450	826.90218
1109.704	450	831.4054
1109.933	450	824.65058
1110.162	450	807.76354
1110.392	450	801.00872
1110.621	450	816.76996
1110.85	450	820.71027
1111.079	450	829.71669
1111.308	450	826.90218
1111.537	450	822.39897
1111.765	450	822.96187
1111.994	450	825.77638
1112.223	450	825.21348
1112.452	450	832.5312
1112.681	450	835.34571
1112.91	450	806.63773
1113.138	450	814.51835
1113.367	450	781.87007
1113.596	450	829.15379
1113.825	450	798.75711
1114.053	450	798.19421
1114.282	450	824.08768
1114.511	450	840.97472
1114.739	450	851.10695
1114.968	450	784.12168
1115.196	450	811.70385
1115.425	450	824.65058
1115.653	450	871.3714
1115.882	450	857.29886
1116.11	450	833.657
1116.339	450	842.66342
1116.567	450	800.44582
1116.795	450	835.90861
1117.024	450	875.31171
1117.252	450	835.90861
1117.48	450	792.5652
1117.709	450	802.69742
1117.937	450	802.69742
1118.165	450	816.20706
1118.393	450	846.60373
1118.621	450	800.44582
1118.85	450	819.02156
1119.078	450	879.81492
1119.306	450	858.42466
1119.534	450	861.23917
1119.762	450	831.9683
1119.99	450	835.34571
1120.218	450	872.4972
1120.446	450	834.2199
1120.674	450	840.41182
1120.902	450	857.29886
1121.13	450	852.23275
1121.357	450	826.90218
1121.585	450	815.64416
1121.813	450	784.68458
1122.041	450	799.88292
1122.269	450	792.0023
1122.496	450	827.46509
1122.724	450	858.42466
1122.952	450	830.27959
1123.179	450	846.04083
1123.407	450	859.55047
1123.635	450	886.56974
1123.862	450	893.88745
1124.09	450	862.92788
1124.317	450	853.35855
1124.545	450	850.54404
1124.772	450	846.60373
1125	450	838.72311
1125.227	450	802.13452
1125.454	450	834.7828
1125.682	450	833.0941
1125.909	450	864.61658
1126.136	450	870.24559
1126.364	450	869.68269
1126.591	450	833.0941
1126.818	450	853.35855
1127.045	450	840.97472
1127.273	450	858.42466
1127.5	450	848.85534
1127.727	450	827.46509
1127.954	450	848.85534
1128.181	450	884.88103
1128.408	450	841.53762
1128.635	450	824.08768
1128.862	450	854.48435
1129.089	450	898.95357
1129.316	450	886.56974
1129.543	450	911.9003
1129.77	450	901.76807
1129.997	450	850.54404
1130.223	450	856.73596
1130.45	450	858.98757
1130.677	450	861.80207
1130.904	450	868.55689
1131.131	450	871.3714
1131.357	450	885.44393
1131.584	450	882.06652
1131.811	450	896.70196
1132.037	450	842.10052
1132.264	450	849.41824
1132.49	450	836.47151
1132.717	450	864.05368
1132.943	450	856.73596
1133.17	450	872.4972
1133.396	450	880.94072
1133.623	450	881.50362
1133.849	450	901.20517
1134.076	450	877.00041
1134.302	450	876.43751
1134.528	450	867.99399
1134.755	450	873.623
1134.981	450	901.20517
1135.207	450	889.94714
1135.433	450	913.0261
1135.66	450	922.03252
1135.886	450	888.82134
1136.112	450	878.12621
1136.338	450	868.55689
1136.564	450	875.87461
1136.79	450	932.72765
1137.016	450	874.1859
1137.242	450	879.25202
1137.468	450	867.43109
1137.694	450	865.74238
1137.92	450	866.86819
1138.146	450	848.85534
1138.372	450	892.19875
1138.598	450	862.92788
1138.824	450	884.88103
1139.049	450	878.68912
1139.275	450	846.04083
1139.501	450	899.51647
1139.727	450	867.99399
1139.952	450	888.82134
1140.178	450	878.68912
1140.404	450	848.29244
1140.629	450	872.4972
1140.855	450	884.31813
1141.08	450	896.13906
1141.306	450	904.01968
1141.531	450	912.4632
1141.757	450	930.47605
1141.982	450	938.91957
1142.208	450	889.38424
1142.433	450	869.68269
1142.658	450	867.43109
1142.884	450	908.52289
1143.109	450	928.22444
1143.334	450	881.50362
1143.56	450	912.4632
1143.785	450	924.84703
1144.01	450	901.20517
1144.235	450	902.33097
1144.46	450	931.03895
1144.685	450	946.80019
1144.911	450	927.09864
1145.136	450	909.64869
1145.361	450	928.22444
1145.586	450	909.08579
1145.811	450	950.1776
1146.036	450	951.8663
1146.26	450	925.40993
1146.485	450	891.07295
1146.71	450	900.64227
1146.935	450	936.66796
1147.16	450	945.11148
1147.385	450	940.60827
1147.609	450	941.73407
1147.834	450	922.59543
1148.059	450	930.47605
1148.284	450	959.74692
1148.508	450	968.19044
1148.733	450	924.28413
1148.957	450	939.48247
1149.182	450	938.91957
1149.407	450	971.56785
1149.631	450	952.9921
1149.856	450	953.555
1150.08	450	1008.71934
1150.304	450	1002.52743
1150.529	450	963.12433
1150.753	450	967.06464
1150.978	450	964.25013
1151.202	450	965.93884
1151.426	450	996.33551
1151.65	450	1023.35478
1151.875	450	990.7065
1152.099	450	978.32267
1152.323	450	958.62112
1152.547	450	973.81945
1152.771	450	972.13075
1152.995	450	994.64681
1153.219	450	998.58712
1153.443	450	1054.87726
1153.667	450	1044.74503
1153.891	450	1031.7983
1154.115	450	1031.7983
1154.339	450	997.46131
1154.563	450	1023.35478
1154.787	450	1040.24182
1155.011	450	1032.9241
1155.235	450	1038.55312
1155.459	450	1017.72577
1155.682	450	1027.29509
1155.906	450	1043.61923
1156.13	450	1098.22067
1156.353	450	1056.56596
1156.577	450	1059.94337
1156.801	450	1061.63208
1157.024	450	1086.96264
1157.248	450	1086.96264
1157.471	450	1115.10771
1157.695	450	1115.67061
1157.918	450	1118.48512
1158.142	450	1134.80926
1158.365	450	1076.26751
1158.589	450	1110.6045
1158.812	450	1125.80284
1159.035	450	1142.68988
1159.259	450	1150.5705
1159.482	450	1098.78357
1159.705	450	1158.45112
1159.928	450	1159.01402
1160.152	450	1161.26563
1160.375	450	1161.82853
1160.598	450	1183.21878
1160.821	450	1211.92676
1161.044	450	1168.02044
1161.267	450	1169.70915
1161.49	450	1177.58977
1161.713	450	1174.77526
1161.936	450	1183.78168
1162.159	450	1174.77526
1162.382	450	1203.48323
1162.605	450	1221.49608
1162.828	450	1301.99098
1163.051	450	1237.25732
1163.273	450	1237.82022
1163.496	450	1206.86064
1163.719	450	1193.35101
1163.942	450	1236.69442
1164.164	450	1308.1829
1164.387	450	1284.54104
1164.609	450	1285.10394
1164.832	450	1263.15078
1165.055	450	1270.4685
1165.277	450	1298.05067
1165.5	450	1281.72653
1165.722	450	1285.10394
1165.945	450	1331.26186
1166.167	450	1341.95698
1166.389	450	1348.1489
1166.612	450	1332.95056
1166.834	450	1370.10205
1167.056	450	1367.28755
1167.279	450	1351.52631
1167.501	450	1359.96983
1167.723	450	1393.18101
1167.945	450	1386.4262
1168.168	450	1385.86329
1168.39	450	1407.25355
1168.612	450	1367.28755
1168.834	450	1374.04236
1169.056	450	1417.38577
1169.278	450	1385.30039
1169.5	450	1415.69707
1169.722	450	1429.7696
1169.944	450	1426.3922
1170.166	450	1442.15344
1170.388	450	1455.66307
1170.609	450	1434.83572
1170.831	450	1465.7953
1171.053	450	1477.61623
1171.275	450	1466.3582
1171.497	450	1484.37104
1171.718	450	1466.9211
1171.94	450	1502.38389
1172.162	450	1490.00006
1172.383	450	1500.13228
1172.605	450	1487.18555
1172.826	450	1466.9211
1173.048	450	1422.45189
1173.269	450	1462.41789
1173.491	450	1509.1387
1173.712	450	1502.94679
1173.934	450	1473.67592
1174.155	450	1483.24524
1174.376	450	1504.63549
1174.598	450	1479.30493
1174.819	450	1499.56938
1175.04	450	1490.00006
1175.261	450	1482.11944
1175.483	450	1478.74203
1175.704	450	1518.14513
1175.925	450	1509.70161
1176.146	450	1504.07259
1176.367	450	1524.33704
1176.588	450	1517.58223
1176.809	450	1505.19839
1177.03	450	1516.45642
1177.251	450	1465.7953
1177.472	450	1490.00006
1177.693	450	1484.93394
1177.914	450	1499.56938
1178.135	450	1497.88068
1178.356	450	1470.86141
1178.576	450	1500.69518
1178.797	450	1509.1387
1179.018	450	1493.94037
1179.239	450	1506.8871
1179.459	450	1470.29851
1179.68	450	1455.66307
1179.901	450	1465.23239
1180.121	450	1513.07901
1180.342	450	1502.38389
1180.562	450	1487.74845
1180.783	450	1469.73561
1181.003	450	1466.9211
1181.224	450	1461.85499
1181.444	450	1480.43073
1181.664	450	1470.86141
1181.885	450	1457.35177
1182.105	450	1428.6438
1182.325	450	1428.0809
1182.546	450	1444.40504
1182.766	450	1460.72918
1182.986	450	1432.02121
1183.206	450	1407.25355
1183.426	450	1430.33251
1183.646	450	1421.88898
1183.866	450	1418.51158
1184.087	450	1432.58411
1184.307	450	1406.69065
1184.527	450	1401.62453
1184.747	450	1392.61811
1184.966	450	1410.06805
1185.186	450	1383.61169
1185.406	450	1419.63738
1185.626	450	1398.24712
1185.846	450	1377.41977
1186.066	450	1367.85045
1186.285	450	1386.4262
1186.505	450	1392.61811
1186.725	450	1392.61811
1186.944	450	1356.02952
1187.164	450	1379.67138
1187.384	450	1321.69253
1187.603	450	1344.20859
1187.823	450	1305.93129
1188.042	450	1309.3087
1188.262	450	1335.20217
1188.481	450	1308.7458
1188.701	450	1292.42166
1188.92	450	1326.75864
1189.139	450	1307.0571
1189.359	450	1298.61357
1189.578	450	1286.22974
1189.797	450	1298.05067
1190.017	450	1296.92487
1190.236	450	1282.28943
1190.455	450	1285.66684
1190.674	450	1264.27659
1190.893	450	1249.07825
1191.112	450	1269.3427
1191.331	450	1243.44923
1191.55	450	1257.52177
1191.769	450	1262.02498
1191.988	450	1291.29586
1192.207	450	1258.64757
1192.426	450	1251.89276
1192.645	450	1214.74126
1192.864	450	1246.82664
1193.083	450	1285.10394
1193.301	450	1260.89918
1193.52	450	1232.19121
1193.739	450	1218.11867
1193.958	450	1218.68157
1194.176	450	1240.63473
1194.395	450	1174.21236
1194.613	450	1214.74126
1194.832	450	1213.05256
1195.051	450	1209.67515
1195.269	450	1201.23163
1195.488	450	1209.11225
1195.706	450	1166.33174
1195.924	450	1182.65588
1196.143	450	1180.40428
1196.361	450	1187.15909
1196.58	450	1178.71557
1196.798	450	1186.03329
1197.016	450	1179.27847
1197.234	450	1163.51723
1197.453	450	1169.14625
1197.671	450	1198.98002
1197.889	450	1166.89464
1198.107	450	1147.75599
1198.325	450	1157.88822
1198.543	450	1182.65588
1198.761	450	1144.94149
1198.979	450	1163.51723
1199.197	450	1156.19951
1199.415	450	1153.38501
1199.633	450	1121.86253
1199.851	450	1119.04802
1200.069	450	1115.67061
1200.286	450	1093.15456
1200.504	450	1135.93506
1200.722	450	1196.16552
1200.94	450	1155.63661
1201.157	450	1152.82211
1201.375	450	1126.36574
1201.593	450	1120.17382
1201.81	450	1128.61735
1202.028	450	1130.86895
1202.245	450	1106.10129
1202.463	450	1066.13529
1202.68	450	1071.7643
1202.898	450	1099.34647
1203.115	450	1122.42543
1203.332	450	1142.12698
1203.55	450	1090.34005
1203.767	450	1065.00948
1203.984	450	1081.89653
1204.202	450	1103.28678
1204.419	450	1092.59165
1204.412	450	1085.17251
1204.638	450	1082.91643
1204.864	450	1084.04447
1205.091	450	1065.99586
1205.317	450	1085.73652
1205.543	450	1068.81595
1205.769	450	1081.22437
1205.995	450	1055.2795
1206.221	450	1072.76409
1206.447	450	1024.25846
1206.673	450	1059.79165
1206.899	450	1075.58418
1207.125	450	1064.86782
1207.351	450	1032.71874
1207.577	450	1049.63931
1207.802	450	1049.63931
1208.028	450	1082.35241
1208.254	450	1085.73652
1208.48	450	1082.35241
1208.706	450	1076.1482
1208.931	450	1083.48045
1209.157	450	1059.22763
1209.383	450	1052.4594
1209.608	450	1043.99912
1209.834	450	1055.2795
1210.059	450	1065.43184
1210.285	450	1085.17251
1210.511	450	1083.48045
1210.736	450	1056.97156
1210.962	450	1081.22437
1211.187	450	1038.35893
1211.412	450	1043.99912
1211.638	450	1077.84026
1211.863	450	1076.71222
1212.089	450	1058.66361
1212.314	450	1025.38649
1212.539	450	1027.64257
1212.765	450	1027.64257
1212.99	450	1048.51127
1213.215	450	1038.35893
1213.44	450	1028.77061
1213.665	450	1006.20985
1213.891	450	1038.35893
1214.116	450	1056.97156
1214.341	450	1045.69118
1214.566	450	1032.71874
1214.791	450	1037.23089
1215.016	450	1011.28602
1215.241	450	1032.71874
1215.466	450	1046.81921
1215.691	450	1058.66361
1215.916	450	1003.38975
1216.141	450	984.21311
1216.366	450	1001.13368
1216.591	450	978.0089
1216.815	450	996.05751
1217.04	450	1042.30706
1217.265	450	1054.71548
1217.49	450	1043.4351
1217.714	450	984.21311
1217.939	450	1002.82574
1218.164	450	979.13694
1218.388	450	1036.10285
1218.613	450	1035.53884
1218.838	450	1006.77387
1219.062	450	997.74956
1219.287	450	1010.15798
1219.511	450	997.74956
1219.736	450	989.28928
1219.96	450	980.26498
1220.185	450	1010.15798
1220.409	450	1024.82248
1220.633	450	1001.6977
1220.858	450	980.829
1221.082	450	998.8776
1221.306	450	993.23741
1221.531	450	987.59722
1221.755	450	997.18555
1221.979	450	992.10937
1222.203	450	991.54536
1222.427	450	976.31684
1222.652	450	981.95703
1222.876	450	988.72526
1223.1	450	984.21311
1223.324	450	987.59722
1223.548	450	981.39301
1223.772	450	989.8533
1223.996	450	975.18881
1224.22	450	972.93273
1224.444	450	967.85656
1224.668	450	958.26824
1224.892	450	939.09159
1225.116	450	965.60048
1225.339	450	928.37523
1225.563	450	968.9846
1225.787	450	935.14346
1226.011	450	949.80795
1226.234	450	971.24067
1226.458	450	988.72526
1226.682	450	1003.38975
1226.905	450	932.88738
1227.129	450	936.83552
1227.353	450	959.96029
1227.576	450	1009.02994
1227.8	450	1000.00564
1228.023	450	977.44488
1228.247	450	975.75282
1228.47	450	924.99112
1228.694	450	965.60048
1228.917	450	998.8776
1229.14	450	967.85656
1229.364	450	916.53083
1229.587	450	940.21963
1229.81	450	928.93925
1230.034	450	940.21963
1230.257	450	978.57292
1230.48	450	928.37523
1230.703	450	932.88738
1230.926	450	979.70096
1231.15	450	955.44814
1231.373	450	972.93273
1231.596	450	932.32336
1231.819	450	938.52757
1232.042	450	970.11263
1232.265	450	936.2715
1232.488	450	940.21963
1232.711	450	953.75608
1232.934	450	944.73178
1233.157	450	927.24719
1233.379	450	911.45466
1233.602	450	877.61352
1233.825	450	896.22615
1234.048	450	895.66213
1234.271	450	914.27476
1234.493	450	947.55188
1234.716	450	918.22289
1234.939	450	939.65561
1235.161	450	943.60374
1235.384	450	980.829
1235.607	450	975.75282
1235.829	450	935.70748
1236.052	450	928.93925
1236.274	450	924.99112
1236.497	450	923.86308
1236.719	450	923.29906
1236.942	450	891.714
1237.164	450	920.47896
1237.386	450	912.01868
1237.609	450	935.14346
1237.831	450	936.83552
1238.053	450	934.01542
1238.276	450	906.94251
1238.498	450	917.09485
1238.72	450	908.63457
1238.942	450	914.83878
1239.164	450	912.5827
1239.387	450	891.714
1239.609	450	919.35093
1239.831	450	951.50001
1240.053	450	897.91821
1240.275	450	886.07381
1240.497	450	915.40279
1240.719	450	956.01216
1240.941	450	932.32336
1241.163	450	971.24067
1241.385	450	961.65235
1241.606	450	911.45466
1241.828	450	904.68643
1242.05	450	900.7383
1242.272	450	907.50653
1242.494	450	914.27476
1242.715	450	915.96681
1242.937	450	941.34767
1243.159	450	939.65561
1243.38	450	959.96029
1243.602	450	900.17428
1243.823	450	909.7626
1244.045	450	884.38175
1244.267	450	915.40279
1244.488	450	905.81447
1244.709	450	910.89064
1244.931	450	920.47896
1245.152	450	918.78691
1245.374	450	945.2958
1245.595	450	908.07055
1245.816	450	920.47896
1246.038	450	904.12241
1246.259	450	916.53083
1246.48	450	926.11915
1246.701	450	924.99112
1246.923	450	952.06403
1247.144	450	953.75608
1247.365	450	934.57944
1247.586	450	901.30232
1247.807	450	892.84204
1248.028	450	908.63457
1248.249	450	956.01216
1248.47	450	896.79017
1248.691	450	894.53409
1248.912	450	900.7383
1249.133	450	905.25045
1249.354	450	900.17428
1249.575	450	878.74156
1249.796	450	912.5827
1250.016	450	882.12567
1250.237	450	900.17428
1250.458	450	879.8696
1250.679	450	844.90042
1250.899	450	912.5827
1251.12	450	873.10137
1251.341	450	897.91821
1251.561	450	886.63783
1251.782	450	857.87286
1252.002	450	886.63783
1252.223	450	897.35419
1252.443	450	887.20185
1252.664	450	886.07381
1252.884	450	899.61026
1253.105	450	918.22289
1253.325	450	917.09485
1253.545	450	875.35745
1253.766	450	862.38501
1253.986	450	871.40931
1254.206	450	902.99438
1254.426	450	898.48222
1254.647	450	865.20511
1254.867	450	915.40279
1255.087	450	922.17102
1255.307	450	883.25371
1255.527	450	882.68969
1255.747	450	914.27476
1255.967	450	927.24719
1256.187	450	910.89064
1256.407	450	889.45792
1256.627	450	910.89064
1256.847	450	880.43362
1257.067	450	922.73504
1257.287	450	923.29906
1257.507	450	905.25045
1257.727	450	855.05276
1257.946	450	851.66865
1258.166	450	886.63783
1258.386	450	892.27802
1258.605	450	880.99764
1258.825	450	874.22941
1259.045	450	870.8453
1259.264	450	882.12567
1259.484	450	900.17428
1259.704	450	900.17428
1259.923	450	869.71726
1260.143	450	872.53735
1260.362	450	885.50979
1260.581	450	919.91495
1260.801	450	876.48548
1261.02	450	887.76586
1261.24	450	934.57944
1261.459	450	923.29906
1261.678	450	884.94577
1261.897	450	886.63783
1262.117	450	878.74156
1262.336	450	884.94577
1262.555	450	915.40279
1262.774	450	913.14672
1262.993	450	899.04624
1263.212	450	892.27802
1263.431	450	843.20837
1263.65	450	855.61678
1263.869	450	871.40931
1264.088	450	886.63783
1264.307	450	883.25371
1264.526	450	925.55514
1264.745	450	908.63457
1264.964	450	893.97007
1265.183	450	887.20185
1265.402	450	860.69295
1265.62	450	895.09811
1265.839	450	918.22289
1266.058	450	899.61026
1266.277	450	884.94577
1266.495	450	867.46118
1266.714	450	872.53735
1266.932	450	893.97007
1267.151	450	924.99112
1267.37	450	892.84204
1267.588	450	887.20185
1267.806	450	871.97333
1268.025	450	879.8696
1268.243	450	876.48548
1268.462	450	902.99438
1268.68	450	900.17428
1268.898	450	904.12241
1269.117	450	899.61026
1269.335	450	855.61678
1269.553	450	890.58596
1269.771	450	898.48222
1269.99	450	901.86634
1270.208	450	903.5584
1270.426	450	844.3364
1270.644	450	888.32988
1270.862	450	897.35419
1271.08	450	903.5584
1271.298	450	891.14998
1271.516	450	895.66213
1271.734	450	930.63131
1271.952	450	875.92147
1272.17	450	864.07707
1272.388	450	871.97333
1272.606	450	871.97333
1272.823	450	871.40931
1273.041	450	860.69295
1273.259	450	876.48548
1273.477	450	898.48222
1273.694	450	948.11589
1273.912	450	882.68969
1274.129	450	884.38175
1274.347	450	839.26023
1274.565	450	837.56818
1274.782	450	853.92473
1275	450	910.89064
1275.217	450	899.04624
1275.435	450	893.40605
1275.652	450	869.71726
1275.869	450	862.94903
1276.087	450	882.68969
1276.304	450	860.69295
1276.521	450	870.28128
1276.739	450	923.86308
1276.956	450	891.14998
1277.173	450	905.81447
1277.39	450	893.97007
1277.607	450	920.47896
1277.824	450	899.61026
1278.042	450	886.63783
1278.259	450	900.17428
1278.476	450	919.91495
1278.693	450	902.43036
1278.91	450	888.32988
1279.127	450	908.07055
1279.343	450	874.22941
1279.56	450	861.25697
1279.777	450	905.25045
1279.994	450	868.58922
1280.211	450	880.99764
1280.427	450	890.58596
1280.644	450	877.61352
1280.861	450	887.20185
1281.078	450	896.79017
1281.294	450	877.61352
1281.511	450	917.09485
1281.727	450	936.83552
1281.944	450	913.14672
1282.16	450	906.37849
1282.377	450	892.27802
1282.593	450	917.65887
1282.81	450	905.25045
1283.026	450	904.68643
1283.243	450	888.8939
1283.459	450	874.79343
1283.675	450	838.13219
1283.891	450	862.38501
1284.108	450	915.96681
1284.324	450	908.63457
1284.54	450	876.48548
1284.756	450	888.32988
1284.972	450	892.84204
1285.188	450	865.76912
1285.405	450	886.63783
1285.621	450	880.43362
1285.837	450	877.61352
1286.053	450	861.82099
1286.268	450	901.30232
1286.484	450	911.45466
1286.7	450	906.94251
1286.916	450	905.81447
1287.132	450	905.81447
1287.348	450	897.35419
1287.563	450	899.61026
1287.779	450	862.38501
1287.995	450	876.48548
1288.211	450	871.97333
1288.426	450	883.81773
1288.642	450	896.22615
1288.857	450	870.28128
1289.073	450	898.48222
1289.288	450	899.04624
1289.504	450	904.68643
1289.719	450	906.37849
1289.935	450	859.56492
1290.15	450	860.12893
1290.365	450	860.12893
1290.581	450	900.17428
1290.796	450	913.71074
1291.011	450	899.04624
1291.227	450	888.8939
1291.442	450	881.56166
1291.657	450	878.17754
1291.872	450	912.5827
1292.087	450	895.66213
1292.302	450	874.79343
1292.517	450	867.46118
1292.732	450	875.92147
1292.947	450	887.20185
1293.162	450	890.02194
1293.377	450	879.30558
1293.592	450	861.82099
1293.807	450	875.92147
1294.022	450	877.0495
1294.237	450	889.45792
1294.451	450	892.27802
1294.666	450	866.89716
1294.881	450	863.51305
1295.096	450	861.25697
1295.31	450	888.32988
1295.525	450	868.58922
1295.739	450	915.96681
1295.954	450	896.22615
1296.168	450	890.02194
1296.383	450	881.56166
1296.597	450	891.14998
1296.812	450	906.37849
1297.026	450	912.01868
1297.241	450	872.53735
1297.455	450	911.45466
1297.669	450	874.79343
1297.884	450	909.19859
1298.098	450	833.05602
1298.312	450	865.20511
1298.526	450	886.63783
1298.74	450	879.30558
1298.954	450	861.25697
1299.169	450	886.63783
1299.383	450	874.22941
1299.597	450	871.40931
1299.811	450	864.07707
1300.025	450	879.8696
1300.239	450	886.63783
1300.452	450	875.92147
1300.666	450	870.8453
1300.88	450	855.05276
1301.094	450	848.84856
1301.308	450	891.14998
1301.521	450	854.48875
1301.735	450	866.89716
1301.949	450	870.28128
1302.163	450	916.53083
1302.376	450	882.68969
1302.59	450	877.61352
1302.803	450	848.84856
1303.017	450	873.66539
1303.23	450	922.17102
1303.444	450	897.91821
1303.657	450	874.22941
1303.871	450	867.46118
1304.084	450	875.35745
1304.297	450	900.7383
1304.511	450	844.3364
1304.724	450	903.5584
1304.937	450	890.02194
1305.15	450	870.8453
1305.364	450	869.15324
1305.577	450	884.38175
1305.79	450	854.48875
1306.003	450	875.92147
1306.216	450	872.53735
1306.429	450	877.0495
1306.642	450	875.35745
1306.855	450	869.71726
1307.068	450	870.8453
1307.281	450	873.10137
1307.494	450	869.15324
1307.706	450	897.91821
1307.919	450	871.97333
1308.132	450	868.58922
1308.345	450	873.66539
1308.557	450	893.97007
1308.77	450	854.48875
1308.983	450	879.30558
1309.195	450	890.58596
1309.408	450	879.30558
1309.62	450	856.1808
1309.833	450	855.05276
1310.045	450	859.56492
1310.258	450	829.67191
1310.47	450	873.66539
1310.683	450	937.96355
1310.895	450	893.40605
1311.107	450	907.50653
1311.32	450	877.0495
[truncated: 212,563 more rows]
