# Supplementary material for: Circular dichroism of quantum defects in carbon nanotubes created by photocatalytic oxygen functionalization
Source: Nat Commun. 2025 Jun 2;16:5107. doi: 10.1038/s41467-025-60342-y (PMC12130195; doi:10.1038/s41467-025-60342-y)
Supplement: Supplementary file 6 — Source Data [file 41467_2025_60342_MOESM6_ESM.zip › Raw data Manuscript and SI/Supplementary_Figure_12f.txt]

Em_WL (nm)	Ex_WL (nm)	PL Intensity (arb. unit) (10,3) pristine
858.8	450	863.35076
859.04	450	982.97845
859.279	450	939.52877
859.519	450	901.15762
859.759	450	885.35774
859.999	450	923.1646
860.239	450	909.62185
860.478	450	920.3432
860.718	450	902.85047
860.958	450	921.47176
861.198	450	917.52179
861.437	450	923.72889
861.677	450	897.77193
861.917	450	913.00754
862.156	450	875.76495
862.396	450	917.52179
862.635	450	942.35018
862.875	450	930.50026
863.115	450	921.47176
863.354	450	915.82894
863.594	450	916.95751
863.833	450	955.89293
864.072	450	950.8144
864.312	450	950.8144
864.551	450	960.40719
864.791	450	969.99997
865.03	450	949.68584
865.269	450	931.06455
865.509	450	936.70736
865.748	450	935.5788
865.987	450	955.89293
866.227	450	971.12853
866.466	450	966.05
866.705	450	938.96449
866.944	450	984.10701
867.183	450	939.52877
867.422	450	951.94296
867.662	450	971.69282
867.901	450	959.27862
868.14	450	951.94296
868.379	450	933.32167
868.618	450	932.75739
868.857	450	937.27164
869.096	450	952.50724
869.335	450	962.66431
869.574	450	941.78589
869.813	450	919.21463
870.052	450	945.73587
870.291	450	953.07153
870.529	450	949.68584
870.768	450	944.04302
871.007	450	951.94296
871.246	450	932.19311
871.485	450	933.88595
871.723	450	967.74285
871.962	450	984.67129
872.201	450	925.42173
872.44	450	913.00754
872.678	450	912.44325
872.917	450	902.85047
873.155	450	916.95751
873.394	450	980.15704
873.633	450	985.79985
873.871	450	976.77135
874.11	450	916.95751
874.348	450	936.14308
874.587	450	925.98601
874.825	450	966.05
875.064	450	967.74285
875.302	450	942.91446
875.54	450	933.88595
875.779	450	949.68584
876.017	450	923.72889
876.256	450	919.77891
876.494	450	919.21463
876.732	450	949.12155
876.97	450	968.87141
877.209	450	942.35018
877.447	450	926.55029
877.685	450	930.50026
877.923	450	948.55727
878.161	450	958.71434
878.4	450	954.20009
878.638	450	955.89293
878.876	450	940.65733
879.114	450	931.06455
879.352	450	945.17158
879.59	450	948.55727
879.828	450	958.15006
880.066	450	964.35716
880.304	450	945.73587
880.542	450	944.04302
880.78	450	943.47874
881.018	450	945.73587
881.255	450	949.12155
881.493	450	957.0215
881.731	450	913.57182
881.969	450	942.35018
882.207	450	896.07909
882.444	450	949.68584
882.682	450	924.85745
882.92	450	929.93598
883.157	450	941.22161
883.395	450	951.94296
883.633	450	973.38566
883.87	450	918.08607
884.108	450	925.98601
884.346	450	945.73587
884.583	450	998.21405
884.821	450	988.05698
885.058	450	971.12853
885.296	450	977.33563
885.533	450	925.42173
885.77	450	962.66431
886.008	450	1004.98543
886.245	450	964.92144
886.483	450	914.70038
886.72	450	919.77891
886.957	450	922.60032
887.195	450	946.86443
887.432	450	975.64279
887.669	450	941.22161
887.906	450	951.37868
888.144	450	1003.85686
888.381	450	968.87141
888.618	450	981.84988
888.855	450	937.27164
889.092	450	941.78589
889.329	450	978.46419
889.566	450	954.76437
889.803	450	973.94994
890.04	450	990.31411
890.277	450	972.82138
890.514	450	955.89293
890.751	450	938.96449
890.988	450	914.70038
891.225	450	915.26466
891.462	450	907.929
891.699	450	937.83592
891.936	450	976.20707
892.172	450	936.70736
892.409	450	968.87141
892.646	450	979.59276
892.883	450	1013.44965
893.119	450	1011.19252
893.356	450	973.38566
893.593	450	966.61428
893.829	450	966.61428
894.066	450	971.69282
894.303	450	955.89293
894.539	450	922.03604
894.776	450	959.27862
895.012	450	947.99299
895.249	450	969.99997
895.485	450	980.72132
895.722	450	990.87839
895.958	450	948.55727
896.194	450	958.15006
896.431	450	946.30015
896.667	450	951.94296
896.903	450	953.07153
897.14	450	933.32167
897.376	450	963.22859
897.612	450	997.64977
897.849	450	949.12155
898.085	450	924.29317
898.321	450	947.99299
898.557	450	996.5212
898.793	450	993.6998
899.029	450	1025.86384
899.265	450	1015.1425
899.502	450	979.02848
899.738	450	956.45721
899.974	450	953.63581
900.21	450	952.50724
900.446	450	953.63581
900.682	450	970.56425
900.917	450	992.00695
901.153	450	992.57123
901.389	450	1011.75681
901.625	450	947.99299
901.861	450	945.73587
902.097	450	931.62883
902.333	450	968.87141
902.568	450	955.32865
902.804	450	980.15704
903.04	450	987.4927
903.275	450	983.54273
903.511	450	994.82836
903.747	450	950.8144
903.982	450	977.33563
904.218	450	976.77135
904.453	450	982.41417
904.689	450	993.13552
904.925	450	993.6998
905.16	450	1019.09247
905.395	450	1009.49968
905.631	450	998.21405
905.866	450	979.02848
906.102	450	959.27862
906.337	450	969.99997
906.572	450	1027.55669
906.808	450	950.8144
907.043	450	947.42871
907.278	450	958.15006
907.514	450	963.79287
907.749	450	950.8144
907.984	450	926.55029
908.219	450	962.10003
908.454	450	945.17158
908.689	450	966.05
908.925	450	959.27862
909.16	450	925.42173
909.395	450	968.30713
909.63	450	940.09305
909.865	450	966.05
910.1	450	949.68584
910.335	450	926.55029
910.57	450	952.50724
910.805	450	965.48572
911.039	450	967.17856
911.274	450	971.12853
911.509	450	965.48572
911.744	450	990.31411
911.979	450	1006.67827
912.213	450	971.69282
912.448	450	946.86443
912.683	450	947.42871
912.918	450	981.84988
913.152	450	975.64279
913.387	450	951.94296
913.621	450	974.51422
913.856	450	981.84988
914.091	450	962.66431
914.325	450	960.97147
914.56	450	985.23557
914.794	450	993.6998
915.029	450	984.10701
915.263	450	969.43569
915.497	450	984.10701
915.732	450	953.07153
915.966	450	1004.98543
916.2	450	1000.47118
916.435	450	977.33563
916.669	450	942.91446
916.903	450	925.98601
917.138	450	965.48572
917.372	450	977.89991
917.606	450	959.27862
917.84	450	968.30713
918.074	450	947.42871
918.308	450	960.97147
918.542	450	980.15704
918.776	450	991.44267
919.011	450	947.42871
919.245	450	964.35716
919.479	450	961.53575
919.712	450	987.4927
919.946	450	957.58578
920.18	450	958.15006
920.414	450	1023.60672
920.648	450	1011.19252
920.882	450	957.58578
921.116	450	954.20009
921.349	450	964.35716
921.583	450	971.69282
921.817	450	989.18554
922.051	450	994.26408
922.284	450	971.69282
922.518	450	962.66431
922.752	450	924.85745
922.985	450	929.93598
923.219	450	944.04302
923.452	450	956.45721
923.686	450	962.10003
923.919	450	1011.75681
924.153	450	994.82836
924.386	450	982.41417
924.62	450	975.64279
924.853	450	946.86443
925.086	450	970.56425
925.32	450	984.67129
925.553	450	973.94994
925.786	450	965.48572
926.02	450	954.20009
926.253	450	959.27862
926.486	450	969.43569
926.719	450	1010.62824
926.952	450	978.46419
927.186	450	980.15704
927.419	450	955.89293
927.652	450	969.43569
927.885	450	969.99997
928.118	450	995.95692
928.351	450	986.92842
928.584	450	988.62126
928.817	450	998.77833
929.05	450	942.91446
929.283	450	975.07851
929.516	450	975.07851
929.748	450	987.4927
929.981	450	993.6998
930.214	450	935.5788
930.447	450	984.10701
930.68	450	980.15704
930.912	450	995.95692
931.145	450	980.72132
931.378	450	992.57123
931.61	450	1016.83534
931.843	450	960.40719
932.076	450	946.30015
932.308	450	961.53575
932.541	450	959.8429
932.773	450	955.32865
933.006	450	943.47874
933.238	450	967.17856
933.471	450	979.59276
933.703	450	1053.51364
933.935	450	979.59276
934.168	450	962.66431
934.4	450	937.83592
934.632	450	922.60032
934.865	450	946.86443
935.097	450	1003.29258
935.329	450	1002.16402
935.561	450	993.6998
935.794	450	962.10003
936.026	450	963.79287
936.258	450	977.33563
936.49	450	955.32865
936.722	450	968.87141
936.954	450	1020.22103
937.186	450	1004.98543
937.418	450	1003.85686
937.65	450	999.34261
937.882	450	1033.76379
938.114	450	1017.9639
938.346	450	994.26408
938.578	450	992.00695
938.809	450	1029.81382
939.041	450	1010.06396
939.273	450	989.18554
939.505	450	1011.75681
939.736	450	965.48572
939.968	450	963.79287
940.2	450	1024.73528
940.431	450	974.51422
940.663	450	989.18554
940.895	450	986.92842
941.126	450	980.15704
941.358	450	993.6998
941.589	450	999.34261
941.821	450	966.61428
942.052	450	1004.42115
942.284	450	1017.9639
942.515	450	997.08549
942.746	450	1001.59974
942.978	450	991.44267
943.209	450	1011.19252
943.44	450	1004.42115
943.672	450	1007.80684
943.903	450	992.57123
944.134	450	985.23557
944.365	450	935.01452
944.597	450	944.6073
944.828	450	991.44267
945.059	450	996.5212
945.29	450	977.89991
945.521	450	980.15704
945.752	450	983.54273
945.983	450	957.0215
946.214	450	997.64977
946.445	450	974.51422
946.676	450	959.27862
946.907	450	955.89293
947.138	450	989.74983
947.368	450	991.44267
947.599	450	982.97845
947.83	450	994.82836
948.061	450	993.6998
948.292	450	994.26408
948.522	450	996.5212
948.753	450	941.78589
948.984	450	972.2571
949.214	450	958.71434
949.445	450	977.89991
949.675	450	993.6998
949.906	450	959.8429
950.136	450	991.44267
950.367	450	994.26408
950.597	450	993.6998
950.828	450	1011.75681
951.058	450	960.40719
951.289	450	943.47874
951.519	450	950.8144
951.749	450	1000.47118
951.98	450	1002.7283
952.21	450	989.74983
952.44	450	980.72132
952.67	450	971.69282
952.9	450	976.20707
953.131	450	1017.9639
953.361	450	999.34261
953.591	450	975.07851
953.821	450	976.77135
954.051	450	978.46419
954.281	450	980.15704
954.511	450	1006.11399
954.741	450	995.95692
954.971	450	978.46419
955.201	450	982.41417
955.431	450	985.23557
955.661	450	986.36414
955.89	450	1002.7283
956.12	450	964.92144
956.35	450	976.77135
956.58	450	968.30713
956.809	450	981.84988
957.039	450	967.17856
957.269	450	1017.9639
957.498	450	1003.85686
957.728	450	1003.29258
957.958	450	981.84988
958.187	450	993.6998
958.417	450	1018.52818
958.646	450	1017.39962
958.876	450	976.77135
959.105	450	1013.44965
959.335	450	969.43569
959.564	450	1008.37112
959.793	450	954.76437
960.023	450	967.74285
960.252	450	990.87839
960.481	450	972.82138
960.71	450	955.89293
960.94	450	995.95692
961.169	450	975.07851
961.398	450	977.89991
961.627	450	985.23557
961.856	450	977.33563
962.085	450	984.10701
962.314	450	993.6998
962.543	450	1005.54971
962.772	450	976.20707
963.001	450	967.17856
963.23	450	1024.73528
963.459	450	977.89991
963.688	450	971.69282
963.917	450	986.92842
964.146	450	1032.63522
964.375	450	1011.75681
964.603	450	997.64977
964.832	450	960.97147
965.061	450	989.18554
965.289	450	1027.55669
965.518	450	1026.99241
965.747	450	999.90689
965.975	450	987.4927
966.204	450	1003.85686
966.432	450	1013.44965
966.661	450	971.69282
966.889	450	1012.88537
967.118	450	1009.49968
967.346	450	998.77833
967.575	450	994.26408
967.803	450	1014.01393
968.031	450	984.10701
968.26	450	992.00695
968.488	450	994.26408
968.716	450	997.08549
968.945	450	987.4927
969.173	450	1002.16402
969.401	450	999.34261
969.629	450	980.15704
969.857	450	1010.06396
970.085	450	1034.32807
970.313	450	1003.85686
970.541	450	986.92842
970.769	450	1003.85686
970.997	450	1030.94238
971.225	450	989.74983
971.453	450	1011.19252
971.681	450	1011.75681
971.909	450	1005.54971
972.137	450	987.4927
972.365	450	981.2856
972.592	450	985.79985
972.82	450	955.89293
973.048	450	994.26408
973.276	450	1067.62068
973.503	450	1012.32109
973.731	450	1037.14948
973.958	450	1001.59974
974.186	450	990.87839
974.414	450	997.64977
974.641	450	1008.37112
974.869	450	1003.85686
975.096	450	969.43569
975.324	450	964.35716
975.551	450	984.67129
975.778	450	1011.75681
976.006	450	1026.99241
976.233	450	977.89991
976.46	450	960.97147
976.687	450	976.77135
976.915	450	1005.54971
977.142	450	976.20707
977.139	450	973.98473
977.374	450	953.09346
977.61	450	962.12752
977.845	450	954.78735
978.081	450	972.85547
978.316	450	978.50176
978.552	450	983.58342
978.787	450	962.12752
979.023	450	972.85547
979.258	450	928.24979
979.493	450	974.54936
979.729	450	997.69914
979.964	450	981.88953
980.199	450	964.38604
980.434	450	982.45416
980.67	450	977.93713
980.905	450	1021.97818
981.14	450	1019.71966
981.375	450	1019.71966
981.61	450	1019.71966
981.845	450	1019.15503
982.08	450	1008.99171
982.316	450	992.61748
982.551	450	994.31136
982.786	450	994.87599
983.021	450	1011.25023
983.256	450	1023.10743
983.491	450	1016.33189
983.725	450	994.31136
983.96	450	1035.52927
984.195	450	994.87599
984.43	450	1014.07337
984.665	450	1052.46813
984.9	450	1029.88298
985.135	450	1014.07337
985.369	450	974.54936
985.604	450	998.8284
985.839	450	989.22971
986.073	450	998.26377
986.308	450	1004.47468
986.543	450	994.31136
986.777	450	978.50176
987.012	450	997.13451
987.247	450	1019.15503
987.481	450	1015.76726
987.716	450	998.8284
987.95	450	1009.55634
988.185	450	981.88953
988.419	450	994.31136
988.654	450	1028.18909
988.888	450	1043.9987
989.122	450	962.12752
989.357	450	973.4201
989.591	450	975.11398
989.825	450	970.03233
990.06	450	983.01879
990.294	450	1016.89652
990.528	450	1035.52927
990.763	450	1022.54281
990.997	450	970.03233
991.231	450	990.35896
991.465	450	987.53582
991.699	450	1020.84892
991.933	450	1023.10743
992.167	450	1006.7332
992.401	450	992.05285
992.636	450	1023.10743
992.87	450	993.74674
993.104	450	989.79433
993.337	450	977.93713
993.571	450	1015.76726
993.805	450	1021.41355
994.039	450	990.92359
994.273	450	987.53582
994.507	450	986.40656
994.741	450	1001.08691
994.975	450	994.31136
995.208	450	1006.7332
995.442	450	1010.6856
995.676	450	997.69914
995.91	450	984.14805
996.143	450	998.26377
996.377	450	996.00525
996.611	450	1004.47468
996.844	450	1015.76726
997.078	450	1002.21617
997.311	450	992.05285
997.545	450	1003.34543
997.778	450	1011.25023
998.012	450	1007.86246
998.245	450	1008.42709
998.479	450	977.3725
998.712	450	1015.20263
998.946	450	973.4201
999.179	450	1009.55634
999.412	450	977.3725
999.646	450	984.71267
999.879	450	998.8284
1000.112	450	1007.29783
1000.346	450	1030.44761
1000.579	450	971.72621
1000.812	450	980.76027
1001.045	450	996.56988
1001.278	450	1035.52927
1001.512	450	1036.0939
1001.745	450	1017.46115
1001.978	450	1034.40001
1002.211	450	967.77381
1002.444	450	1016.33189
1002.677	450	1061.50219
1002.91	450	1019.71966
1003.143	450	973.98473
1003.376	450	987.53582
1003.609	450	992.05285
1003.842	450	996.56988
1004.074	450	1014.07337
1004.307	450	970.03233
1004.54	450	989.79433
1004.773	450	1049.08036
1005.006	450	1019.71966
1005.238	450	1036.0939
1005.471	450	996.00525
1005.704	450	1002.21617
1005.937	450	1028.75372
1006.169	450	1004.47468
1006.402	450	1018.02578
1006.634	450	1027.62447
1006.867	450	1010.12097
1007.1	450	987.53582
1007.332	450	977.93713
1007.565	450	950.27032
1007.797	450	970.59695
1008.029	450	967.77381
1008.262	450	989.22971
1008.494	450	1022.54281
1008.727	450	990.35896
1008.959	450	1011.81486
1009.191	450	1022.54281
1009.424	450	1055.85591
1009.656	450	1042.86944
1009.888	450	1015.76726
1010.12	450	1011.25023
1010.353	450	1001.65154
1010.585	450	1008.99171
1010.817	450	996.00525
1011.049	450	965.51529
1011.281	450	1005.03931
1011.513	450	985.84193
1011.745	450	998.8284
1011.977	450	1018.02578
1012.209	450	1031.57687
1012.441	450	990.35896
1012.673	450	994.31136
1012.905	450	988.10045
1013.137	450	991.48822
1013.369	450	1005.60394
1013.601	450	984.71267
1013.833	450	1007.86246
1014.065	450	1036.65853
1014.296	450	990.92359
1014.528	450	971.16158
1014.76	450	994.31136
1014.992	450	1038.35241
1015.223	450	1036.0939
1015.455	450	1056.42054
1015.686	450	1050.77425
1015.918	450	993.74674
1016.15	450	988.10045
1016.381	450	985.2773
1016.613	450	980.76027
1016.844	450	1011.25023
1017.076	450	1021.41355
1017.307	450	1039.48167
1017.539	450	1022.54281
1017.77	450	1040.0463
1018.001	450	981.3249
1018.233	450	989.79433
1018.464	450	976.24324
1018.695	450	1016.33189
1018.927	450	1003.91005
1019.158	450	1020.84892
1019.389	450	1023.10743
1019.62	450	1012.37949
1019.852	450	1024.80132
1020.083	450	996.56988
1020.314	450	1009.55634
1020.545	450	1011.25023
1020.776	450	1020.28429
1021.007	450	1040.61093
1021.238	450	1025.36595
1021.469	450	1043.43407
1021.7	450	1038.35241
1021.931	450	1023.10743
1022.162	450	1011.81486
1022.393	450	996.00525
1022.624	450	1011.81486
1022.854	450	1068.27774
1023.085	450	1006.7332
1023.316	450	1011.81486
1023.547	450	1001.65154
1023.778	450	999.95765
1024.008	450	1002.7808
1024.239	450	972.29084
1024.47	450	1009.55634
1024.7	450	979.63102
1024.931	450	1007.86246
1025.162	450	985.84193
1025.392	450	964.95067
1025.623	450	1018.5904
1025.853	450	986.97119
1026.084	450	1021.97818
1026.314	450	989.79433
1026.545	450	983.58342
1026.775	450	1006.16857
1027.005	450	996.56988
1027.236	450	993.18211
1027.466	450	1004.47468
1027.696	450	1014.638
1027.927	450	1024.80132
1028.157	450	1040.61093
1028.387	450	1000.52228
1028.617	450	983.58342
1028.847	450	987.53582
1029.078	450	1029.31835
1029.308	450	1034.40001
1029.538	450	986.40656
1029.768	450	1011.25023
1029.998	450	1028.18909
1030.228	450	1014.638
1030.458	450	1014.07337
1030.688	450	1037.22316
1030.918	450	1048.51573
1031.148	450	1028.18909
1031.378	450	1011.25023
1031.607	450	1024.23669
1031.837	450	1005.60394
1032.067	450	1050.20962
1032.297	450	1040.0463
1032.527	450	999.95765
1032.756	450	971.72621
1032.986	450	967.20918
1033.216	450	1005.03931
1033.445	450	1014.07337
1033.675	450	1016.33189
1033.905	450	1024.80132
1034.134	450	1004.47468
1034.364	450	1006.16857
1034.593	450	1015.20263
1034.823	450	1027.05984
1035.052	450	990.35896
1035.282	450	992.61748
1035.511	450	1013.50874
1035.74	450	1034.96464
1035.97	450	993.18211
1036.199	450	1004.47468
1036.428	450	1062.06682
1036.658	450	1063.19608
1036.887	450	1003.91005
1037.116	450	1002.21617
1037.345	450	1016.33189
1037.575	450	1014.07337
1037.804	450	1041.17556
1038.033	450	1037.22316
1038.262	450	1025.93058
1038.491	450	1014.638
1038.72	450	968.90307
1038.949	450	991.48822
1039.178	450	989.79433
1039.407	450	1003.34543
1039.636	450	1003.91005
1039.865	450	1045.69259
1040.094	450	1037.78778
1040.322	450	1032.1415
1040.551	450	1029.88298
1040.78	450	988.66508
1041.009	450	1014.07337
1041.238	450	1039.48167
1041.466	450	1012.37949
1041.695	450	1005.03931
1041.924	450	1000.52228
1042.152	450	996.00525
1042.381	450	1008.99171
1042.61	450	1052.46813
1042.838	450	1013.50874
1043.067	450	1013.50874
1043.295	450	995.44062
1043.524	450	1008.42709
1043.752	450	1011.25023
1043.98	450	1038.91704
1044.209	450	1031.01224
1044.437	450	1027.62447
1044.666	450	1030.44761
1044.894	450	977.3725
1045.122	450	1010.6856
1045.35	450	1018.5904
1045.579	450	1025.93058
1045.807	450	1041.17556
1046.035	450	961.56289
1046.263	450	1008.42709
1046.491	450	1020.28429
1046.719	450	1015.76726
1046.947	450	1008.42709
1047.176	450	1022.54281
1047.404	450	1062.06682
1047.632	450	1006.7332
1047.859	450	1002.7808
1048.087	450	1003.91005
1048.315	450	986.40656
1048.543	450	980.76027
1048.771	450	979.06639
1048.999	450	998.26377
1049.227	450	1010.6856
1049.454	450	1074.48866
1049.682	450	1001.65154
1049.91	450	1005.60394
1050.138	450	972.85547
1050.365	450	955.9166
1050.593	450	979.63102
1050.82	450	1033.83538
1051.048	450	1027.05984
1051.276	450	1016.89652
1051.503	450	992.61748
1051.731	450	993.74674
1051.958	450	1012.37949
1052.185	450	992.05285
1052.413	450	1002.7808
1052.64	450	1058.67905
1052.868	450	1036.65853
1053.095	450	1034.40001
1053.322	450	1028.75372
1053.55	450	1062.06682
1053.777	450	1036.0939
1054.004	450	1016.33189
1054.231	450	1028.18909
1054.458	450	1066.58385
1054.685	450	1037.22316
1054.913	450	1019.71966
1055.14	450	1040.0463
1055.367	450	1001.08691
1055.594	450	993.74674
1055.821	450	1034.40001
1056.048	450	989.22971
1056.275	450	1016.89652
1056.502	450	1014.07337
1056.728	450	1009.55634
1056.955	450	1035.52927
1057.182	450	1038.91704
1057.409	450	1004.47468
1057.636	450	1038.91704
1057.862	450	1041.17556
1058.089	450	1024.80132
1058.316	450	1031.57687
1058.543	450	1021.97818
1058.769	450	1038.35241
1058.996	450	1043.9987
1059.222	450	1047.9511
1059.449	450	1016.89652
1059.675	450	1006.7332
1059.902	450	954.22272
1060.128	450	976.80787
1060.355	450	1031.57687
1060.581	450	1034.96464
1060.808	450	1016.33189
1061.034	450	996.56988
1061.26	450	1014.07337
1061.487	450	990.92359
1061.713	450	1019.15503
1061.939	450	1012.37949
1062.165	450	990.35896
1062.391	450	990.92359
1062.618	450	1032.1415
1062.844	450	1016.33189
1063.07	450	1027.05984
1063.296	450	1033.27075
1063.522	450	1022.54281
1063.748	450	1015.76726
1063.974	450	1011.81486
1064.2	450	977.93713
1064.426	450	1005.60394
1064.652	450	992.61748
1064.878	450	1011.81486
1065.103	450	1023.67206
1065.329	450	1002.21617
1065.555	450	1023.67206
1065.781	450	1027.05984
1066.007	450	1021.41355
1066.232	450	1016.89652
1066.458	450	983.01879
1066.684	450	991.48822
1066.909	450	993.18211
1067.135	450	1031.01224
1067.36	450	1034.40001
1067.586	450	1027.05984
1067.811	450	996.56988
1068.037	450	999.95765
1068.262	450	1002.21617
1068.488	450	1027.05984
1068.713	450	1018.5904
1068.938	450	1007.29783
1069.164	450	1003.91005
1069.389	450	999.39302
1069.614	450	1011.81486
1069.84	450	1036.0939
1070.065	450	1010.12097
1070.29	450	1001.65154
1070.515	450	1003.91005
1070.74	450	986.97119
1070.965	450	1000.52228
1071.19	450	1018.02578
1071.416	450	988.10045
1071.641	450	998.26377
1071.866	450	1002.21617
1072.09	450	1010.6856
1072.315	450	984.14805
1072.54	450	1041.74019
1072.765	450	1011.81486
1072.99	450	1016.33189
1073.215	450	1001.65154
1073.44	450	1005.60394
1073.664	450	1038.35241
1073.889	450	1037.78778
1074.114	450	999.39302
1074.338	450	1026.49521
1074.563	450	976.80787
1074.788	450	1019.15503
1075.012	450	960.99826
1075.237	450	978.50176
1075.461	450	995.44062
1075.686	450	985.2773
1075.91	450	983.58342
1076.135	450	1009.55634
1076.359	450	988.66508
1076.584	450	1003.34543
1076.808	450	1001.65154
1077.032	450	1011.25023
1077.257	450	999.95765
1077.481	450	1010.6856
1077.705	450	1003.91005
1077.929	450	981.3249
1078.153	450	967.20918
1078.378	450	992.05285
1078.602	450	967.77381
1078.826	450	978.50176
1079.05	450	998.8284
1079.274	450	1042.30481
1079.498	450	1012.37949
1079.722	450	1003.91005
1079.946	450	978.50176
1080.17	450	1009.55634
1080.394	450	1035.52927
1080.617	450	1036.0939
1080.841	450	1006.16857
1081.065	450	985.2773
1081.289	450	999.95765
1081.512	450	1021.41355
1081.736	450	970.03233
1081.96	450	1018.5904
1082.184	450	1013.50874
1082.407	450	1002.21617
1082.631	450	989.79433
1082.854	450	1024.23669
1083.078	450	989.22971
1083.301	450	990.92359
1083.525	450	995.44062
1083.748	450	1012.37949
1083.972	450	1011.81486
1084.195	450	1011.25023
1084.418	450	1001.08691
1084.642	450	998.26377
1084.865	450	1002.7808
1085.088	450	1037.78778
1085.311	450	1001.65154
1085.535	450	984.71267
1085.758	450	999.39302
1085.981	450	1031.01224
1086.204	450	999.95765
1086.427	450	1014.07337
1086.65	450	1021.41355
1086.873	450	1009.55634
1087.096	450	973.4201
1087.319	450	979.63102
1087.542	450	978.50176
1087.765	450	957.61049
1087.988	450	989.22971
1088.211	450	1066.58385
1088.434	450	1011.81486
1088.656	450	1017.46115
1088.879	450	1011.25023
1089.102	450	1000.52228
1089.325	450	1012.94412
1089.547	450	1020.28429
1089.77	450	1010.6856
1089.993	450	978.50176
1090.215	450	969.4677
1090.438	450	998.8284
1090.66	450	1010.6856
1090.883	450	1036.0939
1091.105	450	996.00525
1091.328	450	967.77381
1091.55	450	980.19564
1091.772	450	999.95765
1091.995	450	995.44062
1091.988	450	968.33319
1092.219	450	961.56558
1092.45	450	972.84494
1092.681	450	967.20526
1092.912	450	985.25223
1093.142	450	984.1243
1093.373	450	986.94414
1093.604	450	954.23399
1093.835	450	981.86843
1094.066	450	939.57082
1094.297	450	976.79271
1094.527	450	1001.60731
1094.758	450	990.32795
1094.989	450	973.97287
1095.22	450	981.86843
1095.45	450	970.58906
1095.681	450	1020.78222
1095.911	450	1024.73
1096.142	450	1025.29397
1096.373	450	1028.11381
1096.603	450	1028.11381
1096.834	450	1011.19477
1097.064	450	1002.17128
1097.295	450	1001.04334
1097.525	450	1014.01461
1097.756	450	1031.49762
1097.986	450	1039.95714
1098.216	450	1041.08507
1098.447	450	1016.27048
1098.677	450	1044.46888
1098.907	450	1011.75873
1099.138	450	1019.65429
1099.368	450	1048.41666
1099.598	450	1039.39317
1099.828	450	1029.80571
1100.059	450	1012.88667
1100.289	450	1006.11905
1100.519	450	1014.01461
1100.749	450	1028.11381
1100.979	450	1030.36968
1101.209	450	1024.16603
1101.439	450	999.9154
1101.669	450	1032.06159
1101.899	450	1034.88143
1102.129	450	1029.80571
1102.359	450	1030.93365
1102.589	450	1041.08507
1102.819	450	1004.99112
1103.049	450	1012.3227
1103.279	450	1056.87618
1103.508	450	1070.41141
1103.738	450	1018.52635
1103.968	450	1008.37493
1104.198	450	1000.47937
1104.427	450	998.2235
1104.657	450	1015.70651
1104.887	450	1063.6438
1105.116	450	1072.66729
1105.346	450	1052.9284
1105.576	450	997.65953
1105.805	450	1015.14254
1106.035	450	1022.47413
1106.264	450	1061.38793
1106.494	450	1055.18428
1106.723	450	1055.18428
1106.953	450	1040.52111
1107.182	450	1061.95189
1107.412	450	1043.34095
1107.641	450	1028.67778
1107.87	450	1021.91016
1108.1	450	1051.80047
1108.329	450	1067.59157
1108.558	450	1048.41666
1108.787	450	1037.1373
1109.017	450	1047.28872
1109.246	450	1055.74824
1109.475	450	1068.15554
1109.704	450	1066.46364
1109.933	450	1071.53935
1110.162	450	1043.90491
1110.392	450	1024.73
1110.621	450	1049.5446
1110.85	450	1072.10332
1111.079	450	1072.66729
1111.308	450	1080.56284
1111.537	450	1067.02761
1111.765	450	1060.82396
1111.994	450	1054.05634
1112.223	450	1054.05634
1112.452	450	1072.10332
1112.681	450	1061.95189
1112.91	450	1038.26523
1113.138	450	1064.77173
1113.367	450	1032.06159
1113.596	450	1083.38268
1113.825	450	1056.31221
1114.053	450	1054.05634
1114.282	450	1064.20777
1114.511	450	1085.07458
1114.739	450	1098.60982
1114.968	450	1033.75349
1115.196	450	1048.98063
1115.425	450	1062.51586
1115.653	450	1106.50537
1115.882	450	1095.78998
1116.11	450	1083.38268
1116.339	450	1096.91791
1116.567	450	1055.74824
1116.795	450	1092.40617
1117.024	450	1120.60457
1117.252	450	1092.97014
1117.48	450	1042.77698
1117.709	450	1046.16079
1117.937	450	1047.85269
1118.165	450	1067.02761
1118.393	450	1100.86569
1118.621	450	1053.49237
1118.85	450	1076.0511
1119.078	450	1129.62806
1119.306	450	1090.1503
1119.534	450	1110.45315
1119.762	450	1071.53935
1119.99	450	1081.12681
1120.218	450	1112.14505
1120.446	450	1072.66729
1120.674	450	1076.61506
1120.902	450	1100.86569
1121.13	450	1094.09807
1121.357	450	1078.30697
1121.585	450	1060.25999
1121.813	450	1038.26523
1122.041	450	1033.75349
1122.269	450	1021.34619
1122.496	450	1061.95189
1122.724	450	1085.63855
1122.952	450	1055.74824
1123.179	450	1082.25474
1123.407	450	1100.86569
1123.635	450	1134.13981
1123.862	450	1133.01187
1124.09	450	1107.06934
1124.317	450	1090.71427
1124.545	450	1077.743
1124.772	450	1079.4349
1125	450	1083.38268
1125.227	450	1055.74824
1125.454	450	1082.25474
1125.682	450	1066.46364
1125.909	450	1098.04585
1126.136	450	1101.99363
1126.364	450	1098.60982
1126.591	450	1065.89967
1126.818	450	1073.79522
1127.045	450	1071.53935
1127.273	450	1071.53935
1127.5	450	1076.61506
1127.727	450	1068.15554
1127.954	450	1083.38268
1128.181	450	1114.96489
1128.408	450	1069.28348
1128.635	450	1037.1373
1128.862	450	1065.3357
1129.089	450	1110.45315
1129.316	450	1090.71427
1129.543	450	1121.73251
1129.77	450	1121.16854
1129.997	450	1085.63855
1130.223	450	1059.13205
1130.45	450	1046.72476
1130.677	450	1063.6438
1130.904	450	1074.92316
1131.131	450	1072.66729
1131.357	450	1101.42966
1131.584	450	1089.02236
1131.811	450	1110.45315
1132.037	450	1043.90491
1132.264	450	1056.87618
1132.49	450	1038.26523
1132.717	450	1056.31221
1132.943	450	1051.80047
1133.17	450	1064.20777
1133.396	450	1080.56284
1133.623	450	1078.30697
1133.849	450	1096.35395
1134.076	450	1071.53935
1134.302	450	1069.28348
1134.528	450	1069.84745
1134.755	450	1078.30697
1134.981	450	1077.743
1135.207	450	1070.97538
1135.433	450	1100.86569
1135.66	450	1099.73775
1135.886	450	1096.91791
1136.112	450	1079.99887
1136.338	450	1045.59682
1136.564	450	1058.56809
1136.79	450	1110.45315
1137.016	450	1056.87618
1137.242	450	1047.28872
1137.468	450	1038.26523
1137.694	450	1043.90491
1137.92	450	1049.5446
1138.146	450	1030.36968
1138.372	450	1057.44015
1138.598	450	1026.4219
1138.824	450	1047.28872
1139.049	450	1029.80571
1139.275	450	997.65953
1139.501	450	1068.71951
1139.727	450	1034.31746
1139.952	450	1042.21301
1140.178	450	1033.75349
1140.404	450	1012.3227
1140.629	450	1043.90491
1140.855	450	1054.05634
1141.08	450	1036.57333
1141.306	450	1050.67253
1141.531	450	1058.56809
1141.757	450	1072.66729
1141.982	450	1072.10332
1142.208	450	1019.65429
1142.433	450	1012.3227
1142.658	450	1010.06683
1142.884	450	1041.08507
1143.109	450	1058.56809
1143.334	450	1025.85794
1143.56	450	1067.59157
1143.785	450	1054.05634
1144.01	450	1024.16603
1144.235	450	1027.54984
1144.46	450	1056.31221
1144.685	450	1069.84745
1144.911	450	1061.38793
1145.136	450	1044.46888
1145.361	450	1048.98063
1145.586	450	1029.24174
1145.811	450	1086.20252
1146.036	450	1069.28348
1146.26	450	1029.80571
1146.485	450	993.14779
1146.71	450	998.78747
1146.935	450	1028.67778
1147.16	450	1039.39317
1147.385	450	1033.75349
1147.609	450	1039.39317
1147.834	450	1024.16603
1148.059	450	1043.90491
1148.284	450	1055.18428
1148.508	450	1054.05634
1148.733	450	1016.83445
1148.957	450	1014.01461
1149.182	450	1033.75349
1149.407	450	1059.13205
1149.631	450	1034.31746
1149.856	450	1050.67253
1150.08	450	1085.63855
1150.304	450	1081.69078
1150.529	450	1036.57333
1150.753	450	1033.75349
1150.978	450	1037.70127
1151.202	450	1036.00936
1151.426	450	1057.44015
1151.65	450	1072.10332
1151.875	450	1047.85269
1152.099	450	1029.80571
1152.323	450	989.76398
1152.547	450	1010.6308
1152.771	450	1019.65429
1152.995	450	1026.4219
1153.219	450	1030.36968
1153.443	450	1086.76649
1153.667	450	1058.00412
1153.891	450	1054.62031
1154.115	450	1049.5446
1154.339	450	1010.06683
1154.563	450	1043.34095
1154.787	450	1060.25999
1155.011	450	1047.28872
1155.235	450	1047.28872
1155.459	450	1012.3227
1155.682	450	1006.11905
1155.906	450	1028.11381
1156.13	450	1071.53935
1156.353	450	1042.77698
1156.577	450	1045.03285
1156.801	450	1030.36968
1157.024	450	1040.52111
1157.248	450	1033.75349
1157.471	450	1070.41141
1157.695	450	1065.89967
1157.918	450	1057.44015
1158.142	450	1061.38793
1158.365	450	1014.57857
1158.589	450	1030.36968
1158.812	450	1043.34095
1159.035	450	1058.00412
1159.259	450	1072.66729
1159.482	450	1007.24699
1159.705	450	1048.98063
1159.928	450	1063.6438
1160.152	450	1064.77173
1160.375	450	1058.56809
1160.598	450	1073.79522
1160.821	450	1095.22601
1161.044	450	1051.2365
1161.267	450	1048.41666
1161.49	450	1046.72476
1161.713	450	1029.80571
1161.936	450	1037.70127
1162.159	450	1028.67778
1162.382	450	1058.56809
1162.605	450	1060.82396
1162.828	450	1125.11632
1163.051	450	1063.6438
1163.273	450	1048.98063
1163.496	450	1012.3227
1163.719	450	1004.42715
1163.942	450	1022.47413
1164.164	450	1086.20252
1164.387	450	1076.61506
1164.609	450	1074.35919
1164.832	450	1054.62031
1165.055	450	1048.98063
1165.277	450	1063.6438
1165.5	450	1043.34095
1165.722	450	1053.49237
1165.945	450	1101.99363
1166.167	450	1092.97014
1166.389	450	1091.8422
1166.612	450	1074.92316
1166.834	450	1106.50537
1167.056	450	1101.42966
1167.279	450	1085.63855
1167.501	450	1073.79522
1167.723	450	1097.48188
1167.945	450	1094.66204
1168.168	450	1078.30697
1168.39	450	1088.45839
1168.612	450	1058.56809
1168.834	450	1043.90491
1169.056	450	1092.97014
1169.278	450	1052.9284
1169.5	450	1065.3357
1169.722	450	1078.30697
1169.944	450	1067.59157
1170.166	450	1082.81871
1170.388	450	1090.1503
1170.609	450	1061.95189
1170.831	450	1093.53411
1171.053	450	1103.68553
1171.275	450	1085.63855
1171.497	450	1084.51062
1171.718	450	1067.59157
1171.94	450	1095.78998
1172.162	450	1095.22601
1172.383	450	1099.73775
1172.605	450	1082.81871
1172.826	450	1061.95189
1173.048	450	1017.96238
1173.269	450	1028.11381
1173.491	450	1082.81871
1173.712	450	1087.33046
1173.934	450	1054.62031
1174.155	450	1055.74824
1174.376	450	1065.3357
1174.598	450	1047.28872
1174.819	450	1073.23126
1175.04	450	1060.82396
1175.261	450	1056.31221
1175.483	450	1034.88143
1175.704	450	1067.59157
1175.925	450	1066.46364
1176.146	450	1067.02761
1176.367	450	1078.87094
1176.588	450	1072.66729
1176.809	450	1070.41141
1177.03	450	1081.69078
1177.251	450	1028.67778
1177.472	450	1051.2365
1177.693	450	1041.64904
1177.914	450	1054.05634
1178.135	450	1073.79522
1178.356	450	1038.8292
1178.576	450	1069.28348
1178.797	450	1067.02761
1179.018	450	1073.23126
1179.239	450	1081.12681
1179.459	450	1044.46888
1179.68	450	1038.8292
1179.901	450	1034.88143
1180.121	450	1088.45839
1180.342	450	1084.51062
1180.562	450	1060.25999
1180.783	450	1041.08507
1181.003	450	1042.77698
1181.224	450	1055.74824
1181.444	450	1079.4349
1181.664	450	1056.31221
1181.885	450	1046.72476
1182.105	450	1031.49762
1182.325	450	1043.34095
1182.546	450	1052.9284
1182.766	450	1069.28348
1182.986	450	1054.05634
1183.206	450	1052.36444
1183.426	450	1050.67253
1183.646	450	1036.57333
1183.866	450	1048.98063
1184.087	450	1051.2365
1184.307	450	1026.98587
1184.527	450	1028.67778
1184.747	450	1033.18952
1184.966	450	1058.56809
1185.186	450	1026.98587
1185.406	450	1061.95189
1185.626	450	1063.6438
1185.846	450	1055.18428
1186.066	450	1037.1373
1186.285	450	1042.77698
1186.505	450	1065.89967
1186.725	450	1074.35919
1186.944	450	1025.85794
1187.164	450	1063.6438
1187.384	450	1026.4219
1187.603	450	1045.59682
1187.823	450	1004.42715
1188.042	450	1021.91016
1188.262	450	1046.72476
1188.481	450	1033.18952
1188.701	450	1020.21826
1188.92	450	1058.00412
1189.139	450	1026.98587
1189.359	450	1021.34619
1189.578	450	1023.0381
1189.797	450	1047.85269
1190.017	450	1041.64904
1190.236	450	1047.85269
1190.455	450	1041.64904
1190.674	450	1015.70651
1190.893	450	1011.75873
1191.112	450	1036.00936
1191.331	450	1023.60206
1191.55	450	1029.24174
1191.769	450	1039.95714
1191.988	450	1075.48713
1192.207	450	1039.95714
1192.426	450	1050.67253
1192.645	450	1015.70651
1192.864	450	1029.80571
1193.083	450	1075.48713
1193.301	450	1060.25999
1193.52	450	1041.08507
1193.739	450	1030.93365
1193.958	450	1023.0381
1194.176	450	1056.31221
1194.395	450	1008.37493
1194.613	450	1051.80047
1194.832	450	1048.41666
1195.051	450	1026.4219
1195.269	450	1021.34619
1195.488	450	1045.59682
1195.706	450	1014.57857
1195.924	450	1046.16079
1196.143	450	1031.49762
1196.361	450	1036.00936
1196.58	450	1037.1373
1196.798	450	1049.5446
1197.016	450	1047.28872
1197.234	450	1037.70127
1197.453	450	1026.4219
1197.671	450	1060.25999
1197.889	450	1039.95714
1198.107	450	1018.52635
1198.325	450	1040.52111
1198.543	450	1064.20777
1198.761	450	1029.80571
1198.979	450	1044.46888
1199.197	450	1049.5446
1199.415	450	1056.87618
1199.633	450	1017.39842
1199.851	450	1014.01461
1200.069	450	1021.34619
1200.286	450	996.5316
1200.504	450	1036.57333
1200.722	450	1101.42966
1200.94	450	1058.56809
1201.157	450	1066.46364
1201.375	450	1034.31746
1201.593	450	1041.64904
1201.81	450	1038.8292
1202.028	450	1043.34095
1202.245	450	1024.16603
1202.463	450	1003.86318
1202.68	450	1007.81096
1202.898	450	1025.29397
1203.115	450	1061.95189
1203.332	450	1065.89967
1203.55	450	1019.09032
1203.767	450	1007.81096
1203.984	450	1010.06683
1204.202	450	1037.1373
1204.419	450	1020.21826
1204.412	450	1002.33804
1204.638	450	994.44117
1204.864	450	1006.28647
1205.091	450	985.41618
1205.317	450	1004.59428
1205.543	450	1006.28647
1205.769	450	1021.51614
1205.995	450	991.0568
1206.221	450	1012.49115
1206.447	450	968.49432
1206.673	450	1008.54272
1206.899	450	1034.48957
1207.125	450	1028.84895
1207.351	450	1002.9021
1207.577	450	1012.49115
1207.802	450	1002.9021
1208.028	450	1040.69425
1208.254	450	1053.10361
1208.48	450	1041.82237
1208.706	450	1049.15518
1208.931	450	1056.48798
1209.157	450	1024.90051
1209.383	450	1023.20833
1209.608	450	1029.97707
1209.834	450	1036.18175
1210.059	450	1046.89893
1210.285	450	1064.94891
1210.511	450	1056.48798
1210.736	450	1038.438
1210.962	450	1075.66609
1211.187	450	1036.74581
1211.412	450	1058.74423
1211.638	450	1084.12702
1211.863	450	1067.20516
1212.089	450	1070.02547
1212.314	450	1031.10519
1212.539	450	1030.54113
1212.765	450	1042.9505
1212.99	450	1050.84736
1213.215	450	1057.05204
1213.44	450	1059.30829
1213.665	450	1036.74581
1213.891	450	1070.58953
1214.116	450	1075.10202
1214.341	450	1077.92233
1214.566	450	1063.25672
1214.791	450	1067.20516
1215.016	450	1036.74581
1215.241	450	1061.56454
1215.466	450	1092.58794
1215.691	450	1110.63793
1215.916	450	1043.51456
1216.141	450	1048.02705
1216.366	450	1047.46299
1216.591	450	1022.0802
1216.815	450	1051.97549
1217.04	450	1111.76605
1217.265	450	1111.20199
1217.49	450	1095.97232
1217.714	450	1054.23173
1217.939	450	1086.38326
1218.164	450	1070.02547
1218.388	450	1106.12543
1218.613	450	1115.15042
1218.838	450	1096.53638
1219.062	450	1097.10044
1219.287	450	1124.17541
1219.511	450	1102.177
1219.736	450	1089.20357
1219.96	450	1088.63951
1220.185	450	1120.22698
1220.409	450	1129.25197
1220.633	450	1107.25355
1220.858	450	1103.86918
1221.082	450	1111.20199
1221.306	450	1126.99572
1221.531	450	1138.27696
1221.755	450	1133.76446
1221.979	450	1137.14884
1222.203	450	1126.43166
1222.427	450	1129.25197
1222.652	450	1145.0457
1222.876	450	1139.40508
1223.1	450	1153.50663
1223.324	450	1167.04412
1223.548	450	1146.17383
1223.772	450	1147.86601
1223.996	450	1160.83944
1224.22	450	1164.78787
1224.444	450	1170.99255
1224.668	450	1161.96756
1224.892	450	1153.50663
1225.116	450	1191.29878
1225.339	450	1155.76288
1225.563	450	1196.9394
1225.787	450	1173.81286
1226.011	450	1182.27379
1226.234	450	1207.65658
1226.458	450	1239.80811
1226.682	450	1239.24404
1226.905	450	1183.40191
1227.129	450	1204.83627
1227.353	450	1235.85967
1227.576	450	1278.72838
1227.8	450	1290.00962
1228.023	450	1268.0112
1228.247	450	1283.24087
1228.47	450	1240.37217
1228.694	450	1280.42056
1228.917	450	1327.2377
1229.14	450	1294.52211
1229.364	450	1263.49871
1229.587	450	1273.65182
1229.81	450	1279.8565
1230.034	450	1305.23929
1230.257	450	1334.00645
1230.48	450	1302.98304
1230.703	450	1313.70022
1230.926	450	1383.07983
1231.15	450	1362.77361
1231.373	450	1388.72045
1231.596	450	1355.4408
1231.819	450	1352.05643
1232.042	450	1401.69388
1232.265	450	1385.90014
1232.488	450	1407.3345
1232.711	450	1429.33291
1232.934	450	1426.5126
1233.157	450	1414.10324
1233.379	450	1394.36107
1233.602	450	1383.07983
1233.825	450	1407.89856
1234.048	450	1414.6673
1234.271	450	1453.02351
1234.493	450	1492.50785
1234.716	450	1468.81725
1234.939	450	1507.17346
1235.161	450	1525.7875
1235.384	450	1559.06715
1235.607	450	1566.39996
1235.829	450	1555.68278
1236.052	450	1555.68278
1236.274	450	1561.88746
1236.497	450	1572.04058
1236.719	450	1577.6812
1236.942	450	1552.29841
1237.164	450	1598.55149
1237.386	450	1597.42337
1237.609	450	1634.08739
1237.831	450	1660.03424
1238.053	450	1671.31548
1238.276	450	1650.44519
1238.498	450	1673.57172
1238.72	450	1675.82797
1238.942	450	1704.59513
1239.164	450	1711.92794
1239.387	450	1697.26233
1239.609	450	1733.92635
1239.831	450	1783.5638
1240.053	450	1748.0279
1240.275	450	1740.69509
1240.497	450	1772.28256
1240.719	450	1817.40751
1240.941	450	1830.38094
1241.163	450	1878.3262
1241.385	450	1869.30121
1241.606	450	1826.99657
1241.828	450	1821.92001
1242.05	450	1826.43251
1242.272	450	1859.1481
1242.494	450	1879.45433
1242.715	450	1887.35119
1242.937	450	1929.09178
1243.159	450	1926.83553
1243.38	450	1956.73081
1243.602	450	1917.81054
1243.823	450	1929.09178
1244.045	450	1920.63085
1244.267	450	1957.85893
1244.488	450	1957.85893
1244.709	450	1980.98547
1244.931	450	2003.54795
1245.152	450	2001.85576
1245.374	450	2035.69948
1245.595	450	2012.00888
1245.816	450	2032.31511
1246.038	450	2029.4948
1246.259	450	2039.08385
1246.48	450	2056.56977
1246.701	450	2065.0307
1246.923	450	2082.51662
1247.144	450	2105.64316
1247.365	450	2097.18223
1247.586	450	2084.2088
1247.807	450	2075.18381
1248.028	450	2098.87441
1248.249	450	2149.07593
1248.47	450	2089.84942
1248.691	450	2095.49004
1248.912	450	2102.82285
1249.133	450	2109.02753
1249.354	450	2112.4119
1249.575	450	2080.82443
1249.796	450	2128.20563
1250.016	450	2101.69472
1250.237	450	2133.84625
1250.458	450	2097.18223
1250.679	450	2087.59318
1250.899	450	2142.30718
1251.12	450	2109.59159
1251.341	450	2131.59001
1251.561	450	2120.30877
1251.782	450	2098.87441
1252.002	450	2129.89782
1252.223	450	2134.41032
1252.443	450	2129.33376
1252.664	450	2124.82126
1252.884	450	2140.05093
1253.105	450	2146.81968
1253.325	450	2158.10092
1253.545	450	2109.02753
1253.766	450	2088.7213
1253.986	450	2080.82443
1254.206	450	2131.02594
1254.426	450	2114.10409
1254.647	450	2088.15724
1254.867	450	2118.05252
1255.087	450	2119.74471
1255.307	450	2084.2088
1255.527	450	2080.26037
1255.747	450	2091.54161
1255.967	450	2098.31035
1256.187	450	2093.2338
1256.407	450	2067.85101
1256.627	450	2074.61975
1256.847	450	2041.3401
1257.067	450	2070.10726
1257.287	450	2058.26196
1257.507	450	2022.72605
1257.727	450	1991.70265
1257.946	450	1983.24172
1258.166	450	2023.29012
1258.386	450	2000.72764
1258.605	450	1986.62609
1258.825	450	1999.59952
1259.045	450	1971.96048
1259.264	450	1966.31986
1259.484	450	1974.21673
1259.704	450	1964.62768
1259.923	450	1929.65584
1260.143	450	1939.24489
1260.362	450	1935.86052
1260.581	450	1955.03862
1260.801	450	1913.8621
1261.02	450	1908.78555
1261.24	450	1957.29487
1261.459	450	1943.19332
1261.678	450	1881.14651
1261.897	450	1872.12152
1262.117	450	1863.66059
1262.336	450	1866.4809
1262.555	450	1875.50589
1262.774	450	1865.35278
1262.993	450	1848.43092
1263.212	450	1834.32937
1263.431	450	1783.5638
1263.65	450	1786.94817
1263.869	450	1775.66693
1264.088	450	1794.84504
1264.307	450	1787.51223
1264.526	450	1809.51065
1264.745	450	1792.02473
1264.964	450	1778.48724
1265.183	450	1779.61537
1265.402	450	1732.79823
1265.62	450	1744.64353
1265.839	450	1767.206
1266.058	450	1734.49041
1266.277	450	1735.61854
1266.495	450	1696.69826
1266.714	450	1685.41703
1266.932	450	1690.49358
1267.151	450	1728.28573
1267.37	450	1691.05764
1267.588	450	1700.08264
1267.806	450	1673.57172
1268.025	450	1662.29049
1268.243	450	1670.18735
1268.462	450	1679.77641
1268.68	450	1666.80298
1268.898	450	1660.03424
1269.117	450	1657.21393
1269.335	450	1600.80774
1269.553	450	1618.29366
1269.771	450	1614.34522
1269.99	450	1631.26708
1270.208	450	1638.59989
1270.426	450	1568.09215
1270.644	450	1605.32023
1270.862	450	1603.06398
1271.08	450	1594.03899
1271.298	450	1586.14213
1271.516	450	1587.27025
1271.734	450	1609.26867
1271.952	450	1551.17029
1272.17	450	1534.81249
1272.388	450	1532.55624
1272.606	450	1509.42971
1272.823	450	1503.22502
1273.041	450	1511.12189
1273.259	450	1531.99218
1273.477	450	1525.22344
1273.694	450	1592.34681
1273.912	450	1516.76251
1274.129	450	1499.84065
1274.347	450	1460.92038
1274.565	450	1451.89539
1274.782	450	1468.25318
1275	450	1524.09532
1275.217	450	1514.50626
1275.435	450	1494.7641
1275.652	450	1456.97195
1275.869	450	1446.25477
1276.087	450	1473.32974
1276.304	450	1441.17821
1276.521	450	1443.99852
1276.739	450	1503.78909
1276.956	450	1486.30317
1277.173	450	1479.53442
1277.39	450	1459.79226
1277.607	450	1489.12348
1277.824	450	1481.79067
1278.042	450	1450.2032
1278.259	450	1443.99852
1278.476	450	1469.94537
1278.693	450	1446.25477
1278.91	450	1432.71728
1279.127	450	1445.69071
1279.343	450	1402.25794
1279.56	450	1396.61732
1279.777	450	1438.3579
1279.994	450	1381.38765
1280.211	450	1390.9767
1280.427	450	1398.87357
1280.644	450	1393.23295
1280.861	450	1394.36107
1281.078	450	1393.79701
1281.294	450	1363.33767
1281.511	450	1402.822
1281.727	450	1401.69388
1281.944	450	1378.56734
1282.16	450	1378.00328
1282.377	450	1355.4408
1282.593	450	1387.02827
1282.81	450	1380.25952
1283.026	450	1376.31109
1283.243	450	1355.4408
1283.459	450	1333.44239
1283.675	450	1300.72679
1283.891	450	1310.31585
1284.108	450	1348.108
1284.324	450	1352.05643
1284.54	450	1334.00645
1284.756	450	1327.80177
1284.972	450	1342.46738
1285.188	450	1303.5471
1285.405	450	1327.2377
1285.621	450	1306.36741
1285.837	450	1308.0596
1286.053	450	1287.18931
1286.268	450	1313.70022
1286.484	450	1313.13616
1286.7	450	1308.62366
1286.916	450	1315.3924
1287.132	450	1302.98304
1287.348	450	1298.47055
1287.563	450	1308.62366
1287.779	450	1262.37058
1287.995	450	1283.24087
1288.211	450	1271.95964
1288.426	450	1285.49712
1288.642	450	1295.65024
1288.857	450	1277.60025
1289.073	450	1292.26586
1289.288	450	1283.24087
1289.504	450	1298.47055
1289.719	450	1300.72679
1289.935	450	1252.78153
1290.15	450	1252.21747
1290.365	450	1250.52528
1290.581	450	1292.82993
1290.796	450	1292.26586
1291.011	450	1290.57368
1291.227	450	1244.88466
1291.442	450	1247.70497
1291.657	450	1248.26903
1291.872	450	1278.16432
1292.087	450	1262.37058
1292.302	450	1252.21747
1292.517	450	1239.80811
1292.732	450	1233.03936
1292.947	450	1235.85967
1293.162	450	1266.88308
1293.377	450	1245.44873
1293.592	450	1220.63
1293.807	450	1232.4753
1294.022	450	1227.96281
1294.237	450	1229.65499
1294.451	450	1241.50029
1294.666	450	1212.73313
1294.881	450	1214.98938
1295.096	450	1221.75812
1295.31	450	1226.83468
1295.525	450	1199.75971
1295.739	450	1239.80811
1295.954	450	1239.24404
1296.168	450	1229.65499
1296.383	450	1215.55344
1296.597	450	1225.1425
1296.812	450	1240.37217
1297.026	450	1240.93623
1297.241	450	1202.01596
1297.455	450	1229.09093
1297.669	450	1183.96598
1297.884	450	1227.39874
1298.098	450	1156.891
1298.312	450	1164.78787
1298.526	450	1206.52845
1298.74	450	1183.96598
1298.954	450	1176.06911
1299.169	450	1206.52845
1299.383	450	1182.83785
1299.597	450	1179.45348
1299.811	450	1176.06911
1300.025	450	1176.06911
1300.239	450	1187.35035
1300.452	450	1189.04253
1300.666	450	1184.53004
1300.88	450	1169.86443
1301.094	450	1149.5582
1301.308	450	1181.14567
1301.521	450	1152.94257
1301.735	450	1168.7363
1301.949	450	1165.91599
1302.163	450	1210.47689
1302.376	450	1179.45348
1302.59	450	1175.50505
1302.803	450	1140.53321
1303.017	450	1179.45348
1303.23	450	1218.37375
1303.444	450	1202.01596
1303.657	450	1173.2488
1303.871	450	1150.12226
1304.084	450	1163.65975
1304.297	450	1194.11909
1304.511	450	1130.94416
1304.724	450	1175.50505
1304.937	450	1175.50505
1305.15	450	1151.81445
1305.364	450	1161.96756
1305.577	450	1181.14567
1305.79	450	1139.40508
1306.003	450	1150.68632
1306.216	450	1145.60977
1306.429	450	1147.86601
1306.642	450	1159.71131
1306.855	450	1163.09568
1307.068	450	1160.27538
1307.281	450	1158.58319
1307.494	450	1155.19882
1307.706	450	1170.99255
1307.919	450	1146.17383
1308.132	450	1126.43166
1308.345	450	1145.60977
1308.557	450	1169.30037
1308.77	450	1126.99572
1308.983	450	1152.94257
1309.195	450	1153.50663
1309.408	450	1149.5582
1309.62	450	1118.53479
1309.833	450	1115.15042
1310.045	450	1115.71448
1310.258	450	1086.38326
1310.47	450	1116.84261
1310.683	450	1196.37534
1310.895	450	1147.86601
1311.107	450	1162.53162
1311.32	450	1135.45665
[truncated: 212,563 more rows]
