# Supplementary material for: Circular dichroism of quantum defects in carbon nanotubes created by photocatalytic oxygen functionalization
Source: Nat Commun. 2025 Jun 2;16:5107. doi: 10.1038/s41467-025-60342-y (PMC12130195; doi:10.1038/s41467-025-60342-y)
Supplement: Supplementary file 6 — Source Data [file 41467_2025_60342_MOESM6_ESM.zip › Raw data Manuscript and SI/Supplementary_Figure_13a.txt]

Em_WL (nm)	Ex_WL (nm)	PL Intensity (arb. unit) (8,3) funct
858.8	450	874.65277
859.04	450	1002.17118
859.279	450	966.21885
859.519	450	925.77248
859.759	450	899.93175
859.999	450	945.43391
860.239	450	926.33424
860.478	450	943.18689
860.718	450	918.46967
860.958	450	938.1311
861.198	450	934.19881
861.437	450	960.6013
861.677	450	929.14301
861.917	450	943.18689
862.156	450	898.24648
862.396	450	931.95179
862.635	450	961.16306
862.875	450	953.86024
863.115	450	930.82828
863.354	450	944.3104
863.594	450	933.63706
863.833	450	976.33045
864.072	450	983.07151
864.312	450	979.70098
864.551	450	981.948
864.791	450	986.44204
865.03	450	971.83641
865.269	450	951.61322
865.509	450	948.80444
865.748	450	963.41008
865.987	450	976.8922
866.227	450	992.05959
866.466	450	987.56555
866.705	450	956.66902
866.944	450	991.49784
867.183	450	962.84832
867.422	450	962.84832
867.662	450	993.74486
867.901	450	984.19502
868.14	450	973.52167
868.379	450	945.99567
868.618	450	958.35428
868.857	450	948.24269
869.096	450	972.39816
869.335	450	975.20694
869.574	450	952.17498
869.813	450	933.0753
870.052	450	972.39816
870.291	450	973.52167
870.529	450	964.53359
870.768	450	960.03955
871.007	450	965.09534
871.246	450	935.88408
871.485	450	957.79253
871.723	450	987.56555
871.962	450	995.43012
872.201	450	929.14301
872.44	450	931.95179
872.678	450	942.06338
872.917	450	924.64897
873.155	450	943.18689
873.394	450	990.93608
873.633	450	992.05959
873.871	450	989.25082
874.11	450	927.45775
874.348	450	948.24269
874.587	450	947.68093
874.825	450	987.00379
875.064	450	986.44204
875.302	450	980.82449
875.54	450	967.34236
875.779	450	984.75677
876.017	450	971.83641
876.256	450	953.29849
876.494	450	940.37812
876.732	450	975.76869
876.97	450	975.76869
877.209	450	953.29849
877.447	450	951.61322
877.685	450	956.66902
877.923	450	965.6571
878.161	450	981.38624
878.4	450	976.8922
878.638	450	969.58939
878.876	450	957.23077
879.114	450	972.39816
879.352	450	962.84832
879.59	450	957.23077
879.828	450	966.21885
880.066	450	990.37433
880.304	450	971.83641
880.542	450	964.53359
880.78	450	962.84832
881.018	450	967.34236
881.255	450	969.58939
881.493	450	973.52167
881.731	450	946.55742
881.969	450	975.76869
882.207	450	931.39004
882.444	450	985.31853
882.682	450	945.43391
882.92	450	960.03955
883.157	450	986.44204
883.395	450	982.50975
883.633	450	989.25082
883.87	450	937.00759
884.108	450	949.3662
884.346	450	963.97183
884.583	450	1019.02384
884.821	450	1021.27086
885.058	450	988.68906
885.296	450	1007.78874
885.533	450	949.92795
885.77	450	990.93608
886.008	450	1013.96804
886.245	450	975.20694
886.483	450	930.82828
886.72	450	938.1311
886.957	450	945.99567
887.195	450	963.41008
887.432	450	990.37433
887.669	450	949.3662
887.906	450	961.16306
888.144	450	1003.85645
888.381	450	988.68906
888.618	450	1020.7091
888.855	450	969.02763
889.092	450	949.92795
889.329	450	1003.29469
889.566	450	973.52167
889.803	450	977.45396
890.04	450	1004.4182
890.277	450	978.01571
890.514	450	961.16306
890.751	450	945.43391
890.988	450	917.34616
891.225	450	937.56934
891.462	450	930.26652
891.699	450	955.54551
891.936	450	989.81257
892.172	450	959.47779
892.409	450	979.13922
892.646	450	998.2389
892.883	450	1022.95612
893.119	450	1015.09155
893.356	450	993.74486
893.593	450	993.1831
893.829	450	992.62135
894.066	450	981.38624
894.303	450	977.45396
894.539	450	940.93987
894.776	450	983.07151
895.012	450	979.70098
895.249	450	1004.4182
895.485	450	994.30661
895.722	450	998.2389
895.958	450	979.13922
896.194	450	989.25082
896.431	450	973.52167
896.667	450	990.37433
896.903	450	987.56555
897.14	450	962.28657
897.376	450	988.1273
897.612	450	1029.69719
897.849	450	983.63326
898.085	450	961.16306
898.321	450	992.05959
898.557	450	1040.93229
898.793	450	1025.20314
899.029	450	1051.04388
899.265	450	1031.94421
899.502	450	987.00379
899.738	450	975.20694
899.974	450	985.88028
900.21	450	984.75677
900.446	450	995.43012
900.682	450	978.57747
900.917	450	1008.35049
901.153	450	1016.21506
901.389	450	1027.45017
901.625	450	964.53359
901.861	450	966.21885
902.097	450	951.05147
902.333	450	989.25082
902.568	450	990.37433
902.804	450	1006.10347
903.04	450	1006.10347
903.275	450	1002.73294
903.511	450	1029.69719
903.747	450	997.11539
903.982	450	1000.48592
904.218	450	1003.85645
904.453	450	1014.5298
904.689	450	1018.46208
904.925	450	1012.28278
905.16	450	1035.87649
905.395	450	1026.88841
905.631	450	1012.84453
905.866	450	997.11539
906.102	450	988.68906
906.337	450	999.36241
906.572	450	1058.90845
906.808	450	992.05959
907.043	450	998.2389
907.278	450	988.1273
907.514	450	990.93608
907.749	450	984.19502
907.984	450	973.52167
908.219	450	994.30661
908.454	450	970.15114
908.689	450	995.43012
908.925	450	978.57747
909.16	450	947.68093
909.395	450	1003.29469
909.63	450	967.90412
909.865	450	1001.60943
910.1	450	985.88028
910.335	450	963.97183
910.57	450	978.01571
910.805	450	978.57747
911.039	450	989.81257
911.274	450	1000.48592
911.509	450	996.55363
911.744	450	1019.58559
911.979	450	1024.07963
912.213	450	972.95992
912.448	450	960.03955
912.683	450	962.84832
912.918	450	1002.73294
913.152	450	1009.474
913.387	450	978.01571
913.621	450	1013.40629
913.856	450	1004.4182
914.091	450	992.05959
914.325	450	974.64518
914.56	450	1001.60943
914.794	450	1016.77682
915.029	450	1006.10347
915.263	450	984.19502
915.497	450	1013.96804
915.732	450	994.30661
915.966	450	1022.95612
916.2	450	1020.7091
916.435	450	995.99188
916.669	450	951.05147
916.903	450	952.17498
917.138	450	999.36241
917.372	450	1005.54171
917.606	450	988.68906
917.84	450	999.92416
918.074	450	974.08343
918.308	450	986.44204
918.542	450	1001.60943
918.776	450	1012.84453
919.011	450	972.95992
919.245	450	967.34236
919.479	450	988.1273
919.712	450	1027.45017
919.946	450	983.07151
920.18	450	983.63326
920.414	450	1048.23511
920.648	450	1040.93229
920.882	450	990.37433
921.116	450	998.80065
921.349	450	1006.66522
921.583	450	989.81257
921.817	450	1010.59751
922.051	450	1024.64139
922.284	450	1004.4182
922.518	450	985.88028
922.752	450	951.61322
922.985	450	974.08343
923.219	450	966.78061
923.452	450	981.948
923.686	450	983.07151
923.919	450	1038.68527
924.153	450	1020.14735
924.386	450	1024.64139
924.62	450	1017.33857
924.853	450	975.20694
925.086	450	1003.29469
925.32	450	1014.5298
925.553	450	1004.97996
925.786	450	999.92416
926.02	450	977.45396
926.253	450	990.37433
926.486	450	1004.4182
926.719	450	1042.61755
926.952	450	1007.78874
927.186	450	1017.90033
927.419	450	998.80065
927.652	450	999.36241
927.885	450	998.2389
928.118	450	1027.45017
928.351	450	1023.51788
928.584	450	1019.58559
928.817	450	1024.64139
929.05	450	979.13922
929.283	450	996.55363
929.516	450	1002.17118
929.748	450	1027.45017
929.981	450	1033.06772
930.214	450	956.66902
930.447	450	1015.09155
930.68	450	1015.09155
930.912	450	1022.39437
931.145	450	1019.58559
931.378	450	1020.7091
931.61	450	1047.67335
931.843	450	992.62135
932.076	450	994.30661
932.308	450	993.1831
932.541	450	980.82449
932.773	450	998.80065
933.006	450	978.01571
933.238	450	1002.73294
933.471	450	1007.78874
933.703	450	1084.74919
933.935	450	1000.48592
934.168	450	995.99188
934.4	450	979.13922
934.632	450	970.15114
934.865	450	989.25082
935.097	450	1042.61755
935.329	450	1023.51788
935.561	450	1015.09155
935.794	450	989.81257
936.026	450	984.19502
936.258	450	1002.17118
936.49	450	990.93608
936.722	450	1007.78874
936.954	450	1052.16739
937.186	450	1032.50596
937.418	450	1030.25894
937.65	450	1030.25894
937.882	450	1060.59372
938.114	450	1034.75298
938.346	450	1021.83261
938.578	450	1028.57368
938.809	450	1051.04388
939.041	450	1029.69719
939.273	450	1026.88841
939.505	450	1034.19123
939.736	450	1002.73294
939.968	450	999.36241
940.2	450	1048.23511
940.431	450	1001.04767
940.663	450	1021.27086
940.895	450	1022.39437
941.126	450	1010.59751
941.358	450	1029.69719
941.589	450	1032.50596
941.821	450	1015.65331
942.052	450	1049.92037
942.284	450	1052.72915
942.515	450	1030.25894
942.746	450	1036.43825
942.978	450	1028.01192
943.209	450	1042.61755
943.44	450	1042.0558
943.672	450	1054.41441
943.903	450	1038.68527
944.134	450	1020.14735
944.365	450	963.97183
944.597	450	988.68906
944.828	450	1037
945.059	450	1039.24702
945.29	450	1026.32666
945.521	450	1019.02384
945.752	450	1026.88841
945.983	450	1013.40629
946.214	450	1040.93229
946.445	450	1021.27086
946.676	450	1020.14735
946.907	450	1003.29469
947.138	450	1041.49404
947.368	450	1049.35862
947.599	450	1040.93229
947.83	450	1045.42633
948.061	450	1042.0558
948.292	450	1042.61755
948.522	450	1053.2909
948.753	450	1021.83261
948.984	450	1033.62947
949.214	450	1015.09155
949.445	450	1038.68527
949.675	450	1069.5818
949.906	450	1035.87649
950.136	450	1067.33478
950.367	450	1061.71723
950.597	450	1058.3467
950.828	450	1065.64952
951.058	450	1040.93229
951.289	450	1038.12351
951.519	450	1037
951.749	450	1083.06392
951.98	450	1084.74919
952.21	450	1084.18744
952.44	450	1061.71723
952.67	450	1057.78494
952.9	450	1062.84074
953.131	450	1104.97238
953.361	450	1080.25515
953.591	450	1079.69339
953.821	450	1056.66143
954.051	450	1072.39058
954.281	450	1080.8169
954.511	450	1093.17552
954.741	450	1095.98429
954.971	450	1083.06392
955.201	450	1085.8727
955.431	450	1075.19935
955.661	450	1090.36674
955.89	450	1112.83695
956.12	450	1083.62568
956.35	450	1089.24323
956.58	450	1090.36674
956.809	450	1116.20748
957.039	450	1094.86078
957.269	450	1138.11593
957.498	450	1133.62189
957.728	450	1128.00434
957.958	450	1102.72536
958.187	450	1113.3987
958.417	450	1136.99242
958.646	450	1148.78928
958.876	450	1103.84887
959.105	450	1147.66577
959.335	450	1098.23131
959.564	450	1141.48646
959.793	450	1087.55797
960.023	450	1092.61376
960.252	450	1138.11593
960.481	450	1121.82503
960.71	450	1108.34291
960.94	450	1133.06013
961.169	450	1118.4545
961.398	450	1122.94854
961.627	450	1129.6896
961.856	450	1136.43066
962.085	450	1142.04822
962.314	450	1146.54226
962.543	450	1138.11593
962.772	450	1112.83695
963.001	450	1106.09589
963.23	450	1147.10401
963.459	450	1121.26327
963.688	450	1133.62189
963.917	450	1152.15981
964.146	450	1189.7974
964.375	450	1157.77736
964.603	450	1152.72156
964.832	450	1122.38679
965.061	450	1148.22752
965.289	450	1194.8532
965.518	450	1170.69773
965.747	450	1139.80119
965.975	450	1133.62189
966.204	450	1144.85699
966.432	450	1169.57422
966.661	450	1119.01625
966.889	450	1152.15981
967.118	450	1156.09209
967.346	450	1153.84507
967.575	450	1144.29524
967.803	450	1149.91279
968.031	450	1136.99242
968.26	450	1166.20369
968.488	450	1147.66577
968.716	450	1138.11593
968.945	450	1145.9805
969.173	450	1152.72156
969.401	450	1139.80119
969.629	450	1135.30715
969.857	450	1144.85699
970.085	450	1178.00054
970.313	450	1134.18364
970.541	450	1112.83695
970.769	450	1133.62189
970.997	450	1173.5065
971.225	450	1112.83695
971.453	450	1129.12785
971.681	450	1142.60997
971.909	450	1147.10401
972.137	450	1106.09589
972.365	450	1106.65764
972.592	450	1113.3987
972.82	450	1075.19935
973.048	450	1110.58993
973.276	450	1181.93283
973.503	450	1136.43066
973.731	450	1145.9805
973.958	450	1120.13976
974.186	450	1112.83695
974.414	450	1115.08397
974.641	450	1121.82503
974.869	450	1104.97238
975.096	450	1079.13164
975.324	450	1066.21127
975.551	450	1092.05201
975.778	450	1100.47833
976.006	450	1108.34291
976.233	450	1077.44637
976.46	450	1053.2909
976.687	450	1060.03196
976.915	450	1084.18744
977.142	450	1066.21127
977.139	450	1065.91818
977.374	450	1039.48116
977.61	450	1055.23087
977.845	450	1036.66871
978.081	450	1053.5434
978.316	450	1046.79353
978.552	450	1067.04316
978.787	450	1033.29377
979.023	450	1054.66838
979.258	450	1002.35683
979.493	450	1040.04365
979.729	450	1063.10573
979.964	450	1061.41826
980.199	450	1038.35618
980.434	450	1039.48116
980.67	450	1031.04381
980.905	450	1072.66806
981.14	450	1074.91802
981.375	450	1063.10573
981.61	450	1062.54324
981.845	450	1074.35553
982.08	450	1054.10589
982.316	450	1031.6063
982.551	450	1039.48116
982.786	450	1057.48083
983.021	450	1065.35569
983.256	450	1078.29296
983.491	450	1061.98075
983.725	450	1049.04349
983.96	450	1092.3552
984.195	450	1047.35602
984.43	450	1041.73112
984.665	450	1070.4181
984.9	450	1065.91818
985.135	450	1058.04332
985.369	450	1025.9814
985.604	450	1024.29393
985.839	450	1029.91883
986.073	450	1051.29345
986.308	450	1046.79353
986.543	450	1042.29361
986.777	450	1017.54406
987.012	450	1046.23104
987.247	450	1049.60598
987.481	450	1042.29361
987.716	450	1041.73112
987.95	450	1054.66838
988.185	450	1016.98157
988.419	450	1015.2941
988.654	450	1056.35585
988.888	450	1080.54292
989.122	450	1017.54406
989.357	450	1010.23169
989.591	450	1007.41924
989.825	450	982.66969
990.06	450	995.04446
990.294	450	1056.35585
990.528	450	1071.54308
990.763	450	1053.5434
990.997	450	995.04446
991.231	450	1015.2941
991.465	450	1006.29426
991.699	450	1050.16847
991.933	450	1062.54324
992.167	450	1045.10606
992.401	450	1020.919
992.636	450	1031.04381
992.87	450	1008.54422
993.104	450	1016.41908
993.337	450	1004.60679
993.571	450	1045.10606
993.805	450	1043.98108
994.039	450	1019.79402
994.273	450	1010.23169
994.507	450	1016.98157
994.741	450	1027.10638
994.975	450	1040.60614
995.208	450	1031.6063
995.442	450	1029.35634
995.676	450	1014.16912
995.91	450	1005.73177
996.143	450	1013.60663
996.377	450	1038.91867
996.611	450	1029.91883
996.844	450	1027.66887
997.078	450	1017.54406
997.311	450	1013.04414
997.545	450	1018.66904
997.778	450	1019.23153
998.012	450	1010.23169
998.245	450	1028.23136
998.479	450	1007.41924
998.712	450	1023.73144
998.946	450	991.66953
999.179	450	1036.10622
999.412	450	995.04446
999.646	450	996.73193
999.879	450	1028.23136
1000.112	450	1051.85594
1000.346	450	1049.60598
1000.579	450	979.85724
1000.812	450	989.41957
1001.045	450	1011.91916
1001.278	450	1057.48083
1001.512	450	1054.10589
1001.745	450	1028.23136
1001.978	450	1051.85594
1002.211	450	996.73193
1002.444	450	1038.91867
1002.677	450	1063.10573
1002.91	450	1028.23136
1003.143	450	977.60728
1003.376	450	999.54438
1003.609	450	1004.0443
1003.842	450	1020.919
1004.074	450	1050.16847
1004.307	450	993.357
1004.54	450	1014.16912
1004.773	450	1072.10557
1005.006	450	1044.54357
1005.238	450	1056.91834
1005.471	450	1020.919
1005.704	450	1017.54406
1005.937	450	1041.16863
1006.169	450	1015.85659
1006.402	450	1024.29393
1006.634	450	1049.04349
1006.867	450	1023.16896
1007.1	450	1009.6692
1007.332	450	996.73193
1007.565	450	974.23234
1007.797	450	983.79467
1008.029	450	979.85724
1008.262	450	999.54438
1008.494	450	1033.85626
1008.727	450	1014.16912
1008.959	450	1034.98124
1009.191	450	1034.98124
1009.424	450	1067.04316
1009.656	450	1074.35553
1009.888	450	1041.16863
1010.12	450	1019.23153
1010.353	450	1020.35651
1010.585	450	1015.85659
1010.817	450	1010.79418
1011.049	450	984.35716
1011.281	450	1025.41891
1011.513	450	1007.41924
1011.745	450	1031.6063
1011.977	450	1054.10589
1012.209	450	1047.91851
1012.441	450	1007.98173
1012.673	450	1019.79402
1012.905	450	1013.04414
1013.137	450	1019.79402
1013.369	450	1007.98173
1013.601	450	995.60695
1013.833	450	1024.85642
1014.065	450	1051.29345
1014.296	450	1008.54422
1014.528	450	1006.29426
1014.76	450	1017.54406
1014.992	450	1063.10573
1015.223	450	1054.10589
1015.455	450	1076.043
1015.686	450	1059.1683
1015.918	450	1019.79402
1016.15	450	1009.6692
1016.381	450	1010.79418
1016.613	450	1003.48181
1016.844	450	1014.16912
1017.076	450	1027.66887
1017.307	450	1050.73096
1017.539	450	1046.23104
1017.77	450	1074.35553
1018.001	450	1006.85675
1018.233	450	1005.16928
1018.464	450	997.85691
1018.695	450	1023.16896
1018.927	450	1008.54422
1019.158	450	1019.23153
1019.389	450	1037.79369
1019.62	450	1025.9814
1019.852	450	1042.29361
1020.083	450	1018.10655
1020.314	450	1029.35634
1020.545	450	1017.54406
1020.776	450	1025.41891
1021.007	450	1059.1683
1021.238	450	1049.04349
1021.469	450	1065.35569
1021.7	450	1060.85577
1021.931	450	1056.35585
1022.162	450	1033.85626
1022.393	450	1019.79402
1022.624	450	1036.66871
1022.854	450	1081.1054
1023.085	450	1016.98157
1023.316	450	1024.85642
1023.547	450	1024.85642
1023.778	450	1023.16896
1024.008	450	1020.35651
1024.239	450	986.04463
1024.47	450	1026.54389
1024.7	450	1011.91916
1024.931	450	1032.73128
1025.162	450	998.98189
1025.392	450	978.16977
1025.623	450	1046.79353
1025.853	450	1002.91932
1026.084	450	1015.85659
1026.314	450	1012.48165
1026.545	450	1005.16928
1026.775	450	1018.10655
1027.005	450	1026.54389
1027.236	450	1032.73128
1027.466	450	1038.91867
1027.696	450	1036.66871
1027.927	450	1052.41842
1028.157	450	1068.73063
1028.387	450	1013.60663
1028.617	450	994.48198
1028.847	450	999.54438
1029.078	450	1032.16879
1029.308	450	1050.73096
1029.538	450	1016.98157
1029.768	450	1054.10589
1029.998	450	1054.66838
1030.228	450	1031.6063
1030.458	450	1031.04381
1030.688	450	1053.5434
1030.918	450	1050.16847
1031.148	450	1047.35602
1031.378	450	1023.16896
1031.607	450	1033.29377
1031.837	450	1017.54406
1032.067	450	1060.85577
1032.297	450	1055.23087
1032.527	450	1034.41875
1032.756	450	988.85708
1032.986	450	992.79451
1033.216	450	1031.6063
1033.445	450	1044.54357
1033.675	450	1027.10638
1033.905	450	1036.10622
1034.134	450	1013.04414
1034.364	450	1031.6063
1034.593	450	1049.04349
1034.823	450	1049.60598
1035.052	450	1002.91932
1035.282	450	1020.35651
1035.511	450	1033.29377
1035.74	450	1042.29361
1035.97	450	1028.79385
1036.199	450	1029.91883
1036.428	450	1069.29312
1036.658	450	1069.29312
1036.887	450	1020.919
1037.116	450	1021.48149
1037.345	450	1023.16896
1037.575	450	1036.66871
1037.804	450	1051.29345
1038.033	450	1064.23071
1038.262	450	1048.481
1038.491	450	1029.35634
1038.72	450	992.23202
1038.949	450	1016.98157
1039.178	450	1012.48165
1039.407	450	1038.91867
1039.636	450	1031.04381
1039.865	450	1074.35553
1040.094	450	1062.54324
1040.322	450	1054.10589
1040.551	450	1052.98091
1040.78	450	1014.16912
1041.009	450	1044.54357
1041.238	450	1049.04349
1041.466	450	1051.29345
1041.695	450	1049.04349
1041.924	450	1031.04381
1042.152	450	1025.41891
1042.381	450	1042.8561
1042.61	450	1090.66773
1042.838	450	1043.98108
1043.067	450	1045.10606
1043.295	450	1034.41875
1043.524	450	1036.66871
1043.752	450	1047.91851
1043.98	450	1078.85545
1044.209	450	1070.98059
1044.437	450	1070.98059
1044.666	450	1079.41794
1044.894	450	1025.41891
1045.122	450	1062.54324
1045.35	450	1064.23071
1045.579	450	1078.29296
1045.807	450	1072.66806
1046.035	450	1016.41908
1046.263	450	1064.23071
1046.491	450	1070.98059
1046.719	450	1081.1054
1046.947	450	1064.7932
1047.176	450	1082.79287
1047.404	450	1106.97994
1047.632	450	1053.5434
1047.859	450	1043.98108
1048.087	450	1040.60614
1048.315	450	1038.91867
1048.543	450	1049.60598
1048.771	450	1038.91867
1048.999	450	1050.16847
1049.227	450	1074.35553
1049.454	450	1134.54194
1049.682	450	1061.41826
1049.91	450	1061.98075
1050.138	450	1042.29361
1050.365	450	1020.35651
1050.593	450	1041.73112
1050.82	450	1103.605
1051.048	450	1107.54243
1051.276	450	1100.23006
1051.503	450	1065.91818
1051.731	450	1064.23071
1051.958	450	1093.48018
1052.185	450	1063.66822
1052.413	450	1076.043
1052.64	450	1115.97977
1052.868	450	1110.91736
1053.095	450	1120.47969
1053.322	450	1101.35504
1053.55	450	1135.10443
1053.777	450	1132.85447
1054.004	450	1130.60451
1054.231	450	1120.47969
1054.458	450	1141.8543
1054.685	450	1128.91704
1054.913	450	1117.66724
1055.14	450	1132.29198
1055.367	450	1090.10524
1055.594	450	1075.48051
1055.821	450	1123.29214
1056.048	450	1089.54275
1056.275	450	1106.41745
1056.502	450	1104.72998
1056.728	450	1110.91736
1056.955	450	1132.85447
1057.182	450	1137.35439
1057.409	450	1094.60516
1057.636	450	1131.72949
1057.862	450	1154.79157
1058.089	450	1145.22924
1058.316	450	1127.79206
1058.543	450	1112.04234
1058.769	450	1157.04153
1058.996	450	1163.22892
1059.222	450	1152.54161
1059.449	450	1136.7919
1059.675	450	1118.79222
1059.902	450	1074.91802
1060.128	450	1092.3552
1060.355	450	1140.16683
1060.581	450	1145.79173
1060.808	450	1120.47969
1061.034	450	1112.60483
1061.26	450	1140.16683
1061.487	450	1127.22957
1061.713	450	1141.8543
1061.939	450	1132.85447
1062.165	450	1137.91688
1062.391	450	1123.85463
1062.618	450	1158.16651
1062.844	450	1159.29149
1063.07	450	1153.66659
1063.296	450	1168.85381
1063.522	450	1169.97879
1063.748	450	1174.47871
1063.974	450	1179.54112
1064.2	450	1137.35439
1064.426	450	1161.54145
1064.652	450	1144.66675
1064.878	450	1166.04137
1065.103	450	1188.54096
1065.329	450	1162.66643
1065.555	450	1183.47855
1065.781	450	1196.41581
1066.007	450	1200.91573
1066.232	450	1207.10312
1066.458	450	1166.04137
1066.684	450	1167.72883
1066.909	450	1171.10377
1067.135	450	1220.60288
1067.36	450	1221.16537
1067.586	450	1211.04055
1067.811	450	1188.54096
1068.037	450	1182.91606
1068.262	450	1193.60337
1068.488	450	1235.7901
1068.713	450	1221.16537
1068.938	450	1215.54047
1069.164	450	1205.97814
1069.389	450	1213.853
1069.614	450	1221.72786
1069.84	450	1238.04006
1070.065	450	1224.54031
1070.29	450	1209.91557
1070.515	450	1225.1028
1070.74	450	1224.54031
1070.965	450	1229.60271
1071.19	450	1241.97749
1071.416	450	1216.66545
1071.641	450	1234.66512
1071.866	450	1225.66528
1072.09	450	1248.16488
1072.315	450	1221.16537
1072.54	450	1266.16455
1072.765	450	1252.10231
1072.99	450	1257.16471
1073.215	450	1243.66496
1073.44	450	1252.10231
1073.664	450	1275.72688
1073.889	450	1285.2892
1074.114	450	1240.85251
1074.338	450	1282.47676
1074.563	450	1231.85267
1074.788	450	1279.66431
1075.012	450	1222.29035
1075.237	450	1246.47741
1075.461	450	1280.2268
1075.686	450	1245.35243
1075.91	450	1248.72737
1076.135	450	1288.66414
1076.359	450	1255.47724
1076.584	450	1250.97733
1076.808	450	1253.22729
1077.032	450	1274.03941
1077.257	450	1281.91427
1077.481	450	1276.28937
1077.705	450	1282.47676
1077.929	450	1263.3521
1078.153	450	1247.60239
1078.378	450	1296.539
1078.602	450	1267.85202
1078.826	450	1280.2268
1079.05	450	1292.60157
1079.274	450	1326.35096
1079.498	450	1307.7888
1079.722	450	1301.60141
1079.946	450	1266.16455
1080.17	450	1299.91394
1080.394	450	1346.60059
1080.617	450	1322.97602
1080.841	450	1302.1639
1081.065	450	1298.22647
1081.289	450	1291.47659
1081.512	450	1307.22631
1081.736	450	1262.78961
1081.96	450	1316.22614
1082.184	450	1322.97602
1082.407	450	1307.7888
1082.631	450	1294.85153
1082.854	450	1303.85137
1083.078	450	1280.2268
1083.301	450	1310.03876
1083.525	450	1292.03908
1083.748	450	1301.03892
1083.972	450	1302.1639
1084.195	450	1301.03892
1084.418	450	1307.7888
1084.642	450	1295.97651
1084.865	450	1304.97635
1085.088	450	1342.10067
1085.311	450	1313.41369
1085.535	450	1285.85169
1085.758	450	1302.1639
1085.981	450	1317.91361
1086.204	450	1277.41435
1086.427	450	1315.10116
1086.65	450	1321.85104
1086.873	450	1307.22631
1087.096	450	1281.91427
1087.319	450	1283.03924
1087.542	450	1285.85169
1087.765	450	1250.41484
1087.988	450	1288.10165
1088.211	450	1364.60027
1088.434	450	1322.97602
1088.656	450	1347.72557
1088.879	450	1314.53867
1089.102	450	1284.16422
1089.325	450	1291.47659
1089.547	450	1306.66382
1089.77	450	1297.10149
1089.993	450	1260.53965
1090.215	450	1245.91492
1090.438	450	1281.35178
1090.66	450	1305.53884
1090.883	450	1301.03892
1091.105	450	1258.85218
1091.328	450	1244.22745
1091.55	450	1263.91459
1091.772	450	1289.22663
1091.995	450	1263.3521
1091.988	450	1255.83841
1092.219	450	1236.71682
1092.45	450	1249.08962
1092.681	450	1233.90483
1092.912	450	1250.21441
1093.142	450	1246.84002
1093.373	450	1258.08801
1093.604	450	1227.15603
1093.835	450	1257.52561
1094.066	450	1203.53524
1094.297	450	1237.27922
1094.527	450	1261.46241
1094.758	450	1246.27762
1094.989	450	1224.90643
1095.22	450	1240.09122
1095.45	450	1249.65202
1095.681	450	1299.14318
1095.911	450	1287.89519
1096.142	450	1278.8968
1096.373	450	1273.2728
1096.603	450	1281.7088
1096.834	450	1256.96321
1097.064	450	1248.52722
1097.295	450	1253.02641
1097.525	450	1261.46241
1097.756	450	1273.8352
1097.986	450	1291.26959
1098.216	450	1282.27119
1098.447	450	1250.77681
1098.677	450	1272.7104
1098.907	450	1238.40402
1099.138	450	1259.21281
1099.368	450	1286.20799
1099.598	450	1275.5224
1099.828	450	1269.336
1100.059	450	1229.96803
1100.289	450	1235.02962
1100.519	450	1241.21602
1100.749	450	1247.40242
1100.979	450	1253.58881
1101.209	450	1238.40402
1101.439	450	1206.34724
1101.669	450	1240.09122
1101.899	450	1256.40081
1102.129	450	1259.21281
1102.359	450	1250.21441
1102.589	450	1251.33921
1102.819	450	1220.96963
1103.049	450	1235.02962
1103.279	450	1258.65041
1103.508	450	1265.9616
1103.738	450	1214.78324
1103.968	450	1209.15924
1104.198	450	1210.28404
1104.427	450	1195.09925
1104.657	450	1209.72164
1104.887	450	1252.46401
1105.116	450	1256.96321
1105.346	450	1247.96482
1105.576	450	1193.97445
1105.805	450	1211.97124
1106.035	450	1202.41044
1106.264	450	1250.21441
1106.494	450	1254.15121
1106.723	450	1241.77842
1106.953	450	1217.03284
1107.182	450	1234.46722
1107.412	450	1219.84483
1107.641	450	1210.84644
1107.87	450	1197.34885
1108.1	450	1227.15603
1108.329	450	1245.15282
1108.558	450	1221.53203
1108.787	450	1205.22244
1109.017	450	1200.16085
1109.246	450	1214.78324
1109.475	450	1226.59363
1109.704	450	1229.40563
1109.933	450	1221.53203
1110.162	450	1199.03605
1110.392	450	1204.09764
1110.621	450	1200.16085
1110.85	450	1205.22244
1111.079	450	1221.53203
1111.308	450	1220.40723
1111.537	450	1209.15924
1111.765	450	1223.21923
1111.994	450	1213.65844
1112.223	450	1215.34564
1112.452	450	1208.03444
1112.681	450	1195.09925
1112.91	450	1182.72646
1113.138	450	1217.03284
1113.367	450	1164.72967
1113.596	450	1205.22244
1113.825	450	1181.03926
1114.053	450	1192.84965
1114.282	450	1206.90964
1114.511	450	1217.59524
1114.739	450	1229.96803
1114.968	450	1175.41526
1115.196	450	1186.66325
1115.425	450	1202.41044
1115.653	450	1247.40242
1115.882	450	1245.71522
1116.11	450	1213.09604
1116.339	450	1217.59524
1116.567	450	1169.22887
1116.795	450	1211.97124
1117.024	450	1247.96482
1117.252	450	1211.40884
1117.48	450	1169.79127
1117.709	450	1185.53846
1117.937	450	1182.72646
1118.165	450	1196.78645
1118.393	450	1236.15442
1118.621	450	1187.22565
1118.85	450	1193.41205
1119.078	450	1247.96482
1119.306	450	1223.21923
1119.534	450	1236.15442
1119.762	450	1197.34885
1119.99	450	1199.59845
1120.218	450	1228.84323
1120.446	450	1197.91125
1120.674	450	1214.22084
1120.902	450	1234.46722
1121.13	450	1217.03284
1121.357	450	1195.66165
1121.585	450	1174.85286
1121.813	450	1151.79448
1122.041	450	1170.91606
1122.269	450	1163.60487
1122.496	450	1178.22726
1122.724	450	1201.28565
1122.952	450	1182.72646
1123.179	450	1205.78484
1123.407	450	1215.34564
1123.635	450	1242.90322
1123.862	450	1234.46722
1124.09	450	1215.34564
1124.317	450	1195.66165
1124.545	450	1176.54006
1124.772	450	1190.60005
1125	450	1183.85126
1125.227	450	1148.42008
1125.454	450	1183.28886
1125.682	450	1169.79127
1125.909	450	1208.59684
1126.136	450	1222.09443
1126.364	450	1217.03284
1126.591	450	1179.91446
1126.818	450	1188.91285
1127.045	450	1191.72485
1127.273	450	1210.28404
1127.5	450	1197.91125
1127.727	450	1168.66647
1127.954	450	1196.22405
1128.181	450	1240.09122
1128.408	450	1176.54006
1128.635	450	1151.79448
1128.862	450	1181.03926
1129.089	450	1243.46562
1129.316	450	1220.40723
1129.543	450	1247.40242
1129.77	450	1236.15442
1129.997	450	1199.03605
1130.223	450	1185.53846
1130.45	450	1185.53846
1130.677	450	1175.41526
1130.904	450	1178.78966
1131.131	450	1183.85126
1131.357	450	1217.59524
1131.584	450	1206.90964
1131.811	450	1231.09283
1132.037	450	1181.03926
1132.264	450	1191.16245
1132.49	450	1163.04247
1132.717	450	1188.91285
1132.943	450	1181.03926
1133.17	450	1186.66325
1133.396	450	1203.53524
1133.623	450	1197.91125
1133.849	450	1206.34724
1134.076	450	1175.41526
1134.302	450	1179.91446
1134.528	450	1189.47525
1134.755	450	1189.47525
1134.981	450	1200.72325
1135.207	450	1198.47365
1135.433	450	1218.15763
1135.66	450	1216.47044
1135.886	450	1209.72164
1136.112	450	1186.10086
1136.338	450	1164.16727
1136.564	450	1188.35045
1136.79	450	1245.71522
1137.016	450	1178.78966
1137.242	450	1174.85286
1137.468	450	1170.35367
1137.694	450	1174.85286
1137.92	450	1173.16566
1138.146	450	1155.73127
1138.372	450	1181.60166
1138.598	450	1147.29528
1138.824	450	1181.60166
1139.049	450	1167.54167
1139.275	450	1121.4249
1139.501	450	1175.97766
1139.727	450	1149.54488
1139.952	450	1170.35367
1140.178	450	1159.66807
1140.404	450	1143.92088
1140.629	450	1155.73127
1140.855	450	1151.79448
1141.08	450	1165.29207
1141.306	450	1173.72806
1141.531	450	1174.85286
1141.757	450	1183.28886
1141.982	450	1201.84805
1142.208	450	1152.35688
1142.433	450	1127.61129
1142.658	450	1127.61129
1142.884	450	1167.54167
1143.109	450	1163.60487
1143.334	450	1133.79769
1143.56	450	1176.54006
1143.785	450	1187.22565
1144.01	450	1159.66807
1144.235	450	1147.29528
1144.46	450	1172.60326
1144.685	450	1184.41366
1144.911	450	1183.28886
1145.136	450	1162.48007
1145.361	450	1165.85447
1145.586	450	1147.29528
1145.811	450	1190.03765
1146.036	450	1178.78966
1146.26	450	1142.23368
1146.485	450	1111.8641
1146.71	450	1122.5497
1146.935	450	1144.48328
1147.16	450	1151.79448
1147.385	450	1154.04408
1147.609	450	1162.48007
1147.834	450	1125.36169
1148.059	450	1135.48489
1148.284	450	1152.91928
1148.508	450	1168.10407
1148.733	450	1111.3017
1148.957	450	1122.5497
1149.182	450	1146.17048
1149.407	450	1161.35527
1149.631	450	1127.61129
1149.856	450	1139.42168
1150.08	450	1189.47525
1150.304	450	1189.47525
1150.529	450	1133.23529
1150.753	450	1132.11049
1150.978	450	1143.35848
1151.202	450	1143.35848
1151.426	450	1154.60647
1151.65	450	1161.91767
1151.875	450	1160.79287
1152.099	450	1147.85768
1152.323	450	1097.24171
1152.547	450	1109.0521
1152.771	450	1119.7377
1152.995	450	1139.98408
1153.219	450	1133.79769
1153.443	450	1174.29046
1153.667	450	1160.23047
1153.891	450	1150.10728
1154.115	450	1134.92249
1154.339	450	1099.49131
1154.563	450	1131.54809
1154.787	450	1151.23208
1155.011	450	1137.73449
1155.235	450	1138.85928
1155.459	450	1113.5513
1155.682	450	1112.4265
1155.906	450	1122.5497
1156.13	450	1160.79287
1156.353	450	1134.92249
1156.577	450	1139.98408
1156.801	450	1112.9889
1157.024	450	1110.1769
1157.248	450	1121.4249
1157.471	450	1143.35848
1157.695	450	1141.67128
1157.918	450	1140.54648
1158.142	450	1157.98087
1158.365	450	1107.3649
1158.589	450	1131.54809
1158.812	450	1131.54809
1159.035	450	1149.54488
1159.259	450	1157.98087
1159.482	450	1079.24492
1159.705	450	1123.11209
1159.928	450	1139.42168
1160.152	450	1147.85768
1160.375	450	1125.92409
1160.598	450	1120.3001
1160.821	450	1164.16727
1161.044	450	1116.9257
1161.267	450	1105.11531
1161.49	450	1100.61611
1161.713	450	1092.18011
1161.936	450	1110.1769
1162.159	450	1084.86892
1162.382	450	1104.55291
1162.605	450	1136.60969
1162.828	450	1209.72164
1163.051	450	1129.29849
1163.273	450	1119.1753
1163.496	450	1088.80572
1163.719	450	1066.30973
1163.942	450	1098.92891
1164.164	450	1152.91928
1164.387	450	1138.29689
1164.609	450	1132.67289
1164.832	450	1111.3017
1165.055	450	1106.8025
1165.277	450	1121.9873
1165.5	450	1098.36651
1165.722	450	1114.6761
1165.945	450	1173.16566
1166.167	450	1159.66807
1166.389	450	1156.85607
1166.612	450	1138.29689
1166.834	450	1172.04086
1167.056	450	1152.91928
1167.279	450	1125.36169
1167.501	450	1132.11049
1167.723	450	1163.60487
1167.945	450	1143.92088
1168.168	450	1123.67449
1168.39	450	1141.67128
1168.612	450	1110.7393
1168.834	450	1104.55291
1169.056	450	1146.73288
1169.278	450	1101.74091
1169.5	450	1109.6145
1169.722	450	1116.3633
1169.944	450	1123.11209
1170.166	450	1123.67449
1170.388	450	1132.11049
1170.609	450	1123.67449
1170.831	450	1147.29528
1171.053	450	1145.60808
1171.275	450	1122.5497
1171.497	450	1132.11049
1171.718	450	1102.86571
1171.94	450	1129.86089
1172.162	450	1129.29849
1172.383	450	1126.48649
1172.605	450	1111.3017
1172.826	450	1096.11691
1173.048	450	1044.93854
1173.269	450	1059.56093
1173.491	450	1112.4265
1173.712	450	1126.48649
1173.934	450	1101.74091
1174.155	450	1098.36651
1174.376	450	1114.1137
1174.598	450	1073.05853
1174.819	450	1097.80411
1175.04	450	1092.18011
1175.261	450	1084.30652
1175.483	450	1066.87213
1175.704	450	1103.42811
1175.925	450	1102.30331
1176.146	450	1098.36651
1176.367	450	1097.24171
1176.588	450	1094.42971
1176.809	450	1103.99051
1177.03	450	1124.23689
1177.251	450	1069.68413
1177.472	450	1076.43292
1177.693	450	1082.61932
1177.914	450	1108.4897
1178.135	450	1111.8641
1178.356	450	1083.18172
1178.576	450	1105.67771
1178.797	450	1100.05371
1179.018	450	1100.61611
1179.239	450	1105.67771
1179.459	450	1074.18333
1179.68	450	1075.87052
1179.901	450	1065.74733
1180.121	450	1111.8641
1180.342	450	1109.0521
1180.562	450	1097.24171
1180.783	450	1079.24492
1181.003	450	1075.30812
1181.224	450	1080.93212
1181.444	450	1114.1137
1181.664	450	1098.92891
1181.885	450	1078.12012
1182.105	450	1070.80893
1182.325	450	1087.11852
1182.546	450	1084.30652
1182.766	450	1096.67931
1182.986	450	1074.18333
1183.206	450	1076.43292
1183.426	450	1087.11852
1183.646	450	1076.43292
1183.866	450	1076.43292
1184.087	450	1076.99532
1184.307	450	1059.56093
1184.527	450	1078.68252
1184.747	450	1065.18493
1184.966	450	1080.93212
1185.186	450	1070.80893
1185.406	450	1114.6761
1185.626	450	1088.80572
1185.846	450	1087.68092
1186.066	450	1066.87213
1186.285	450	1074.18333
1186.505	450	1097.24171
1186.725	450	1096.11691
1186.944	450	1062.93533
1187.164	450	1096.11691
1187.384	450	1044.93854
1187.603	450	1082.61932
1187.823	450	1029.19135
1188.042	450	1051.68734
1188.262	450	1077.55772
1188.481	450	1060.12333
1188.701	450	1056.74894
1188.92	450	1084.86892
1189.139	450	1062.37293
1189.359	450	1058.43614
1189.578	450	1055.06174
1189.797	450	1061.81053
1190.017	450	1065.74733
1190.236	450	1070.80893
1190.455	450	1079.24492
1190.674	450	1051.68734
1190.893	450	1038.18975
1191.112	450	1084.30652
1191.331	450	1046.62574
1191.55	450	1058.99853
1191.769	450	1070.80893
1191.988	450	1110.1769
1192.207	450	1076.99532
1192.426	450	1074.18333
1192.645	450	1039.87695
1192.864	450	1069.68413
1193.083	450	1112.9889
1193.301	450	1103.99051
1193.52	450	1069.12173
1193.739	450	1058.99853
1193.958	450	1063.49773
1194.176	450	1089.93052
1194.395	450	1035.37775
1194.613	450	1074.18333
1194.832	450	1078.12012
1195.051	450	1065.18493
1195.269	450	1056.18654
1195.488	450	1075.30812
1195.706	450	1051.12494
1195.924	450	1070.80893
1196.143	450	1056.18654
1196.361	450	1060.68573
1196.58	450	1061.81053
1196.798	450	1061.24813
1197.016	450	1070.80893
1197.234	450	1060.68573
1197.453	450	1062.93533
1197.671	450	1098.92891
1197.889	450	1067.43453
1198.107	450	1038.18975
1198.325	450	1060.12333
1198.543	450	1082.05692
1198.761	450	1047.18814
1198.979	450	1057.31134
1199.197	450	1065.74733
1199.415	450	1075.87052
1199.633	450	1040.43935
1199.851	450	1029.75375
1200.069	450	1035.37775
1200.286	450	1004.44577
1200.504	450	1043.25134
1200.722	450	1124.79929
1200.94	450	1076.99532
1201.157	450	1091.61771
1201.375	450	1061.81053
1201.593	450	1058.43614
1201.81	450	1057.87374
1202.028	450	1059.56093
1202.245	450	1051.12494
1202.463	450	1028.06655
1202.68	450	1014.56896
1202.898	450	1039.87695
1203.115	450	1061.24813
1203.332	450	1076.99532
1203.55	450	1036.50255
1203.767	450	1011.19456
1203.984	450	1025.25456
1204.202	450	1054.49934
1204.419	450	1020.75536
1204.412	450	1034.13547
1204.638	450	1015.5683
1204.864	450	1027.94641
1205.091	450	992.49999
1205.317	450	1006.56603
1205.543	450	1015.00565
1205.769	450	1029.63434
1205.995	450	1008.8166
1206.221	450	1034.69811
1206.447	450	980.12187
1206.673	450	1025.69585
1206.899	450	1026.82113
1207.125	450	1022.88264
1207.351	450	1013.88037
1207.577	450	1015.5683
1207.802	450	1004.8781
1208.028	450	1053.26529
1208.254	450	1054.95322
1208.48	450	1057.76642
1208.706	450	1061.70492
1208.931	450	1065.08077
1209.157	450	1035.26076
1209.383	450	1025.69585
1209.608	450	1023.44528
1209.834	450	1028.50906
1210.059	450	1039.76189
1210.285	450	1061.70492
1210.511	450	1059.45435
1210.736	450	1031.32226
1210.962	450	1059.45435
1211.187	450	1026.82113
1211.412	450	1040.88717
1211.638	450	1076.3336
1211.863	450	1056.0785
1212.089	450	1041.44982
1212.314	450	1012.19245
1212.539	450	1034.13547
1212.765	450	1033.57283
1212.99	450	1043.13774
1213.215	450	1046.51359
1213.44	450	1038.07396
1213.665	450	1024.57056
1213.891	450	1048.20152
1214.116	450	1052.14001
1214.341	450	1044.82567
1214.566	450	1030.75962
1214.791	450	1046.51359
1215.016	450	1008.25395
1215.241	450	1008.25395
1215.466	450	1043.70038
1215.691	450	1066.76869
1215.916	450	1004.31546
1216.141	450	1001.50225
1216.366	450	1012.75509
1216.591	450	988.56149
1216.815	450	1014.44301
1217.04	450	1069.5819
1217.265	450	1072.39511
1217.49	450	1056.0785
1217.714	450	997.56376
1217.939	450	1026.82113
1218.164	450	1004.8781
1218.388	450	1058.32907
1218.613	450	1061.70492
1218.838	450	1029.63434
1219.062	450	1022.88264
1219.287	450	1033.57283
1219.511	450	1015.5683
1219.736	450	1018.94415
1219.96	450	1008.25395
1220.185	450	1039.76189
1220.409	450	1061.14228
1220.633	450	1040.32453
1220.858	450	1021.19471
1221.082	450	1020.06943
1221.306	450	1029.0717
1221.531	450	1046.51359
1221.755	450	1038.63661
1221.979	450	1044.82567
1222.203	450	1031.32226
1222.427	450	1027.94641
1222.652	450	1021.75736
1222.876	450	1027.38377
1223.1	450	1044.26302
1223.324	450	1052.70265
1223.548	450	1027.38377
1223.772	450	1032.44755
1223.996	450	1027.94641
1224.22	450	1019.50679
1224.444	450	1027.38377
1224.668	450	1052.14001
1224.892	450	1018.94415
1225.116	450	1039.19925
1225.339	450	1002.0649
1225.563	450	1041.44982
1225.787	450	1006.56603
1226.011	450	1012.19245
1226.234	450	1037.51132
1226.458	450	1038.07396
1226.682	450	1054.95322
1226.905	450	1009.37924
1227.129	450	1013.31773
1227.353	450	1033.01019
1227.576	450	1081.39738
1227.8	450	1078.58417
1228.023	450	1047.63887
1228.247	450	1057.76642
1228.47	450	1009.94188
1228.694	450	1053.82793
1228.917	450	1085.89851
1229.14	450	1056.64114
1229.364	450	1006.00339
1229.587	450	1015.5683
1229.81	450	1020.06943
1230.034	450	1043.70038
1230.257	450	1064.51813
1230.48	450	1006.00339
1230.703	450	1030.75962
1230.926	450	1093.77549
1231.15	450	1054.39057
1231.373	450	1079.14681
1231.596	450	1042.5751
1231.819	450	1032.44755
1232.042	450	1063.39284
1232.265	450	1039.76189
1232.488	450	1049.88944
1232.711	450	1063.95548
1232.934	450	1051.57737
1233.157	450	1044.26302
1233.379	450	1022.32
1233.602	450	999.81433
1233.825	450	1012.75509
1234.048	450	995.87584
1234.271	450	1029.63434
1234.493	450	1056.0785
1234.716	450	1016.69358
1234.939	450	1050.45208
1235.161	450	1067.89398
1235.384	450	1091.52493
1235.607	450	1080.83474
1235.829	450	1057.76642
1236.052	450	1053.26529
1236.274	450	1047.63887
1236.497	450	1049.3268
1236.719	450	1047.07623
1236.942	450	1005.44075
1237.164	450	1042.01246
1237.386	450	1038.63661
1237.609	450	1058.32907
1237.831	450	1063.95548
1238.053	450	1072.39511
1238.276	450	1033.01019
1238.498	450	1045.95095
1238.72	450	1036.94868
1238.942	450	1045.95095
1239.164	450	1040.88717
1239.387	450	1020.63207
1239.609	450	1057.76642
1239.831	450	1089.837
1240.053	450	1033.01019
1240.275	450	1012.19245
1240.497	450	1043.13774
1240.719	450	1085.33587
1240.941	450	1071.83247
1241.163	450	1094.90078
1241.385	450	1093.21285
1241.606	450	1045.38831
1241.828	450	1042.5751
1242.05	450	1043.13774
1242.272	450	1032.44755
1242.494	450	1037.51132
1242.715	450	1044.82567
1242.937	450	1074.64568
1243.159	450	1070.14454
1243.38	450	1092.65021
1243.602	450	1037.51132
1243.823	450	1037.51132
1244.045	450	1008.25395
1244.267	450	1038.07396
1244.488	450	1035.26076
1244.709	450	1047.63887
1244.931	450	1050.45208
1245.152	450	1045.38831
1245.374	450	1078.02153
1245.595	450	1052.14001
1245.816	450	1053.26529
1246.038	450	1046.51359
1246.259	450	1058.32907
1246.48	450	1072.39511
1246.701	450	1061.70492
1246.923	450	1089.27436
1247.144	450	1092.08757
1247.365	450	1076.89624
1247.586	450	1068.45662
1247.807	450	1040.88717
1248.028	450	1052.70265
1248.249	450	1115.15588
1248.47	450	1053.82793
1248.691	450	1044.26302
1248.912	450	1039.19925
1249.133	450	1053.26529
1249.354	450	1040.32453
1249.575	450	1008.25395
1249.796	450	1059.45435
1250.016	450	1033.01019
1250.237	450	1058.89171
1250.458	450	1030.19698
1250.679	450	994.75055
1250.899	450	1052.14001
1251.12	450	1027.38377
1251.341	450	1069.5819
1251.561	450	1042.01246
1251.782	450	1012.75509
1252.002	450	1031.32226
1252.223	450	1062.26756
1252.443	450	1053.26529
1252.664	450	1047.63887
1252.884	450	1045.38831
1253.105	450	1067.89398
1253.325	450	1083.64794
1253.545	450	1034.69811
1253.766	450	1017.25622
1253.986	450	1013.88037
1254.206	450	1053.26529
1254.426	450	1044.82567
1254.647	450	1019.50679
1254.867	450	1065.08077
1255.087	450	1078.02153
1255.307	450	1059.45435
1255.527	450	1039.76189
1255.747	450	1060.57963
1255.967	450	1061.70492
1256.187	450	1065.08077
1256.407	450	1054.95322
1256.627	450	1048.20152
1256.847	450	1025.69585
1257.067	450	1067.33133
1257.287	450	1060.57963
1257.507	450	1039.19925
1257.727	450	1006.56603
1257.946	450	1015.00565
1258.166	450	1053.82793
1258.386	450	1059.45435
1258.605	450	1025.13321
1258.825	450	1042.5751
1259.045	450	1031.32226
1259.264	450	1047.07623
1259.484	450	1065.08077
1259.704	450	1066.20605
1259.923	450	1017.25622
1260.143	450	1028.50906
1260.362	450	1049.3268
1260.581	450	1062.26756
1260.801	450	1030.19698
1261.02	450	1038.07396
1261.24	450	1093.21285
1261.459	450	1084.77323
1261.678	450	1033.57283
1261.897	450	1036.94868
1262.117	450	1048.20152
1262.336	450	1051.57737
1262.555	450	1058.32907
1262.774	450	1068.45662
1262.993	450	1057.20378
1263.212	450	1042.5751
1263.431	450	1006.56603
1263.65	450	1014.44301
1263.869	450	1029.0717
1264.088	450	1042.5751
1264.307	450	1036.94868
1264.526	450	1085.33587
1264.745	450	1070.70718
1264.964	450	1058.32907
1265.183	450	1052.14001
1265.402	450	1027.94641
1265.62	450	1054.39057
1265.839	450	1071.26983
1266.058	450	1048.20152
1266.277	450	1039.19925
1266.495	450	1024.57056
1266.714	450	1034.69811
1266.932	450	1046.51359
1267.151	450	1078.02153
1267.37	450	1046.51359
1267.588	450	1048.20152
1267.806	450	1031.32226
1268.025	450	1042.01246
1268.243	450	1051.57737
1268.462	450	1072.39511
1268.68	450	1065.64341
1268.898	450	1067.33133
1269.117	450	1068.45662
1269.335	450	1015.5683
1269.553	450	1036.94868
1269.771	450	1040.32453
1269.99	450	1077.45888
1270.208	450	1072.95775
1270.426	450	993.62527
1270.644	450	1053.82793
1270.862	450	1066.20605
1271.08	450	1059.45435
1271.298	450	1050.45208
1271.516	450	1076.89624
1271.734	450	1102.21512
1271.952	450	1051.57737
1272.17	450	1036.38604
1272.388	450	1041.44982
1272.606	450	1019.50679
1272.823	450	1016.69358
1273.041	450	1017.25622
1273.259	450	1043.13774
1273.477	450	1052.14001
1273.694	450	1111.21739
1273.912	450	1039.76189
1274.129	450	1049.3268
1274.347	450	1011.06716
1274.565	450	996.43848
1274.782	450	1020.63207
1275	450	1079.70945
1275.217	450	1065.64341
1275.435	450	1064.51813
1275.652	450	1039.19925
1275.869	450	1034.69811
1276.087	450	1060.57963
1276.304	450	1029.63434
1276.521	450	1048.20152
1276.739	450	1111.21739
1276.956	450	1075.77096
1277.173	450	1076.89624
1277.39	450	1060.01699
1277.607	450	1096.02606
1277.824	450	1088.14908
1278.042	450	1074.08303
1278.259	450	1074.64568
1278.476	450	1106.15361
1278.693	450	1087.58644
1278.91	450	1074.64568
1279.127	450	1066.20605
1279.343	450	1036.94868
1279.56	450	1034.69811
1279.777	450	1074.64568
1279.994	450	1034.69811
1280.211	450	1063.95548
1280.427	450	1069.01926
1280.644	450	1062.26756
1280.861	450	1061.14228
1281.078	450	1062.26756
1281.294	450	1037.51132
1281.511	450	1072.95775
1281.727	450	1088.71172
1281.944	450	1064.51813
1282.16	450	1067.33133
1282.377	450	1044.26302
1282.593	450	1075.20832
1282.81	450	1083.0853
1283.026	450	1071.83247
1283.243	450	1047.63887
1283.459	450	1047.07623
1283.675	450	1012.19245
1283.891	450	1021.75736
1284.108	450	1061.70492
1284.324	450	1068.45662
1284.54	450	1044.26302
1284.756	450	1036.38604
1284.972	450	1057.20378
1285.188	450	1027.38377
1285.405	450	1047.07623
1285.621	450	1040.88717
1285.837	450	1029.0717
1286.053	450	1018.3815
1286.268	450	1055.51586
1286.484	450	1058.32907
1286.7	450	1044.82567
1286.916	450	1045.95095
1287.132	450	1048.20152
1287.348	450	1044.82567
1287.563	450	1054.39057
1287.779	450	1007.12867
1287.995	450	1020.06943
1288.211	450	1022.88264
1288.426	450	1033.57283
1288.642	450	1035.8234
1288.857	450	1018.94415
1289.073	450	1051.57737
1289.288	450	1047.07623
1289.504	450	1043.70038
1289.719	450	1051.57737
1289.935	450	1014.44301
1290.15	450	1020.63207
1290.365	450	1007.69131
1290.581	450	1049.3268
1290.796	450	1061.14228
1291.011	450	1057.76642
1291.227	450	1025.69585
1291.442	450	1026.25849
1291.657	450	1033.01019
1291.872	450	1065.64341
1292.087	450	1044.82567
1292.302	450	1029.63434
1292.517	450	1021.19471
1292.732	450	1034.13547
1292.947	450	1034.69811
1293.162	450	1059.45435
1293.377	450	1048.76416
1293.592	450	1017.81886
1293.807	450	1026.25849
1294.022	450	1027.94641
1294.237	450	1036.94868
1294.451	450	1047.07623
1294.666	450	1013.31773
1294.881	450	1017.81886
1295.096	450	1023.44528
1295.31	450	1036.94868
1295.525	450	1015.00565
1295.739	450	1044.82567
1295.954	450	1044.82567
1296.168	450	1035.26076
1296.383	450	1014.44301
1296.597	450	1036.38604
1296.812	450	1042.01246
1297.026	450	1049.3268
1297.241	450	1006.56603
1297.455	450	1049.3268
1297.669	450	1007.69131
1297.884	450	1048.20152
1298.098	450	997.56376
1298.312	450	1009.37924
1298.526	450	1034.69811
1298.74	450	1022.32
1298.954	450	1003.75282
1299.169	450	1031.88491
1299.383	450	1022.88264
1299.597	450	1024.00792
1299.811	450	1010.50452
1300.025	450	1026.82113
1300.239	450	1016.13094
1300.452	450	1013.31773
1300.666	450	1022.32
1300.88	450	1006.56603
1301.094	450	991.3747
1301.308	450	1048.20152
1301.521	450	1011.06716
1301.735	450	1011.6298
1301.949	450	1033.01019
1302.163	450	1061.70492
1302.376	450	1028.50906
1302.59	450	1025.69585
1302.803	450	993.62527
1303.017	450	1024.00792
1303.23	450	1064.51813
1303.444	450	1052.70265
1303.657	450	1035.26076
1303.871	450	1015.5683
1304.084	450	1018.94415
1304.297	450	1053.26529
1304.511	450	999.25169
1304.724	450	1043.13774
1304.937	450	1042.5751
1305.15	450	1025.69585
1305.364	450	1023.44528
1305.577	450	1037.51132
1305.79	450	1001.50225
1306.003	450	1036.94868
1306.216	450	1027.38377
1306.429	450	1029.0717
1306.642	450	1023.44528
1306.855	450	1038.07396
1307.068	450	1027.38377
1307.281	450	1031.88491
1307.494	450	1026.25849
1307.706	450	1059.45435
1307.919	450	1041.44982
1308.132	450	1018.94415
1308.345	450	1030.19698
1308.557	450	1047.63887
1308.77	450	1020.06943
1308.983	450	1044.82567
1309.195	450	1044.26302
1309.408	450	1033.57283
1309.62	450	1015.00565
1309.833	450	1008.8166
1310.045	450	1006.56603
1310.258	450	981.80979
1310.47	450	1026.82113
1310.683	450	1086.46115
1310.895	450	1035.26076
1311.107	450	1058.32907
1311.32	450	1030.75962
[truncated: 212,563 more rows]
