# Supplementary material for: Circular dichroism of quantum defects in carbon nanotubes created by photocatalytic oxygen functionalization
Source: Nat Commun. 2025 Jun 2;16:5107. doi: 10.1038/s41467-025-60342-y (PMC12130195; doi:10.1038/s41467-025-60342-y)
Supplement: Supplementary file 6 — Source Data [file 41467_2025_60342_MOESM6_ESM.zip › Raw data Manuscript and SI/Supplementary_Figure_13b.txt]

Em_WL (nm)	Ex_WL (nm)	PL Intensity (arb. unit) (7,3) funct
858.8	450	790.58516
859.04	450	867.2753
859.279	450	834.00531
859.519	450	793.96855
859.759	450	775.92381
859.999	450	819.90786
860.239	450	800.73532
860.478	450	806.9382
860.718	450	793.40465
860.958	450	799.60753
861.198	450	795.09634
861.437	450	805.81041
861.677	450	771.41262
861.917	450	788.89346
862.156	450	763.51805
862.396	450	800.17143
862.635	450	814.26888
862.875	450	791.14906
863.115	450	782.12669
863.354	450	793.40465
863.594	450	794.53244
863.833	450	831.18582
864.072	450	826.67464
864.312	450	818.78006
864.551	450	823.29125
864.791	450	821.03566
865.03	450	811.44939
865.269	450	801.29922
865.509	450	807.5021
865.748	450	809.75769
865.987	450	823.85515
866.227	450	832.31362
866.466	450	836.2609
866.705	450	801.86312
866.944	450	840.20819
867.183	450	801.86312
867.422	450	813.70498
867.662	450	852.05005
867.901	450	832.87752
868.14	450	821.59955
868.379	450	790.02126
868.618	450	794.53244
868.857	450	808.066
869.096	450	826.67464
869.335	450	818.21616
869.574	450	809.75769
869.813	450	787.20177
870.052	450	815.39667
870.291	450	825.54684
870.529	450	818.21616
870.768	450	809.19379
871.007	450	826.67464
871.246	450	798.47973
871.485	450	810.88549
871.723	450	831.18582
871.962	450	844.71938
872.201	450	779.30719
872.44	450	781.56279
872.678	450	780.43499
872.917	450	777.6155
873.155	450	780.99889
873.394	450	821.03566
873.633	450	844.71938
873.871	450	827.80243
874.11	450	773.10432
874.348	450	793.96855
874.587	450	795.09634
874.825	450	840.20819
875.064	450	843.02768
875.302	450	818.78006
875.54	450	808.066
875.779	450	828.36633
876.017	450	821.03566
876.256	450	811.44939
876.494	450	794.53244
876.732	450	823.29125
876.97	450	836.8248
877.209	450	812.01329
877.447	450	809.19379
877.685	450	803.55481
877.923	450	828.36633
878.161	450	834.56921
878.4	450	831.74972
878.638	450	831.74972
878.876	450	815.39667
879.114	450	806.3743
879.352	450	823.85515
879.59	450	821.59955
879.828	450	828.93023
880.066	450	834.00531
880.304	450	819.34396
880.542	450	824.98294
880.78	450	824.41904
881.018	450	815.39667
881.255	450	832.31362
881.493	450	834.56921
881.731	450	796.22414
881.969	450	834.00531
882.207	450	783.25448
882.444	450	824.98294
882.682	450	796.78804
882.92	450	804.11871
883.157	450	812.57718
883.395	450	829.49413
883.633	450	844.15548
883.87	450	779.30719
884.108	450	792.27685
884.346	450	804.68261
884.583	450	853.17785
884.821	450	850.92226
885.058	450	831.18582
885.296	450	832.87752
885.533	450	790.58516
885.77	450	818.78006
886.008	450	859.38073
886.245	450	825.54684
886.483	450	783.25448
886.72	450	805.24651
886.957	450	803.55481
887.195	450	812.01329
887.432	450	853.17785
887.669	450	801.86312
887.906	450	812.01329
888.144	450	869.53089
888.381	450	844.71938
888.618	450	846.41107
888.855	450	814.26888
889.092	450	808.6299
889.329	450	850.35836
889.566	450	823.85515
889.803	450	832.87752
890.04	450	841.33599
890.277	450	830.05803
890.514	450	819.34396
890.751	450	800.17143
890.988	450	779.30719
891.225	450	788.32956
891.462	450	790.58516
891.699	450	810.88549
891.936	450	835.69701
892.172	450	815.39667
892.409	450	839.08039
892.646	450	845.84717
892.883	450	867.2753
893.119	450	873.47818
893.356	450	844.15548
893.593	450	840.20819
893.829	450	828.93023
894.066	450	828.93023
894.303	450	815.39667
894.539	450	785.51007
894.776	450	824.41904
895.012	450	812.57718
895.249	450	843.59158
895.485	450	841.89989
895.722	450	850.35836
895.958	450	815.39667
896.194	450	817.65227
896.431	450	808.6299
896.667	450	828.36633
896.903	450	829.49413
897.14	450	817.08837
897.376	450	836.8248
897.612	450	862.20022
897.849	450	813.70498
898.085	450	802.99092
898.321	450	821.03566
898.557	450	869.53089
898.793	450	859.38073
899.029	450	883.62835
899.265	450	864.45581
899.502	450	822.16345
899.738	450	823.29125
899.974	450	830.62192
900.21	450	820.47176
900.446	450	835.13311
900.682	450	842.46378
900.917	450	856.56124
901.153	450	857.68903
901.389	450	879.11716
901.625	450	816.52447
901.861	450	824.41904
902.097	450	804.68261
902.333	450	838.5165
902.568	450	817.65227
902.804	450	835.13311
903.04	450	845.28327
903.275	450	853.17785
903.511	450	863.32801
903.747	450	828.93023
903.982	450	851.48615
904.218	450	837.3887
904.453	450	857.12513
904.689	450	875.73377
904.925	450	864.45581
905.16	450	875.73377
905.395	450	883.62835
905.631	450	856.56124
905.866	450	847.53887
906.102	450	834.00531
906.337	450	831.18582
906.572	450	898.8536
906.808	450	826.67464
907.043	450	827.23853
907.278	450	832.87752
907.514	450	832.31362
907.749	450	825.54684
907.984	450	807.5021
908.219	450	843.02768
908.454	450	810.32159
908.689	450	837.9526
908.925	450	805.81041
909.16	450	781.56279
909.395	450	854.30564
909.63	450	810.32159
909.865	450	831.74972
910.1	450	823.85515
910.335	450	797.91583
910.57	450	824.98294
910.805	450	833.44141
911.039	450	837.3887
911.274	450	854.30564
911.509	450	844.15548
911.744	450	859.38073
911.979	450	861.63632
912.213	450	812.57718
912.448	450	802.99092
912.683	450	814.26888
912.918	450	854.30564
913.152	450	858.81683
913.387	450	816.52447
913.621	450	854.30564
913.856	450	855.43344
914.091	450	827.80243
914.325	450	816.52447
914.56	450	844.15548
914.794	450	868.967
915.029	450	857.12513
915.263	450	841.89989
915.497	450	844.15548
915.732	450	811.44939
915.966	450	858.25293
916.2	450	866.1475
916.435	450	843.02768
916.669	450	801.29922
916.903	450	806.3743
917.138	450	837.9526
917.372	450	853.17785
917.606	450	818.21616
917.84	450	826.67464
918.074	450	821.59955
918.308	450	832.31362
918.542	450	843.02768
918.776	450	845.84717
919.011	450	809.19379
919.245	450	831.18582
919.479	450	836.2609
919.712	450	862.20022
919.946	450	828.36633
920.18	450	836.8248
920.414	450	877.42547
920.648	450	881.93665
920.882	450	819.34396
921.116	450	822.16345
921.349	450	827.23853
921.583	450	825.54684
921.817	450	851.48615
922.051	450	845.28327
922.284	450	837.3887
922.518	450	816.52447
922.752	450	788.89346
922.985	450	806.3743
923.219	450	810.88549
923.452	450	832.31362
923.686	450	823.85515
923.919	450	882.50055
924.153	450	857.12513
924.386	450	841.89989
924.62	450	851.48615
924.853	450	804.11871
925.086	450	839.08039
925.32	450	846.41107
925.553	450	846.97497
925.786	450	843.59158
926.02	450	811.44939
926.253	450	824.41904
926.486	450	830.62192
926.719	450	879.11716
926.952	450	837.3887
927.186	450	834.00531
927.419	450	821.03566
927.652	450	832.87752
927.885	450	840.77209
928.118	450	858.81683
928.351	450	853.74175
928.584	450	857.68903
928.817	450	854.30564
929.05	450	807.5021
929.283	450	846.97497
929.516	450	834.00531
929.748	450	856.56124
929.981	450	857.68903
930.214	450	803.55481
930.447	450	847.53887
930.68	450	852.05005
930.912	450	856.56124
931.145	450	845.84717
931.378	450	834.00531
931.61	450	874.60598
931.843	450	836.8248
932.076	450	825.54684
932.308	450	823.29125
932.541	450	812.01329
932.773	450	813.14108
933.006	450	817.65227
933.238	450	831.74972
933.471	450	853.17785
933.703	450	911.82325
933.935	450	829.49413
934.168	450	832.31362
934.4	450	803.55481
934.632	450	788.32956
934.865	450	817.08837
935.097	450	873.47818
935.329	450	863.32801
935.561	450	843.59158
935.794	450	821.59955
936.026	450	816.52447
936.258	450	838.5165
936.49	450	811.44939
936.722	450	825.54684
936.954	450	872.35038
937.186	450	842.46378
937.418	450	846.41107
937.65	450	841.89989
937.882	450	882.50055
938.114	450	860.50852
938.346	450	836.2609
938.578	450	845.84717
938.809	450	886.44784
939.041	450	872.35038
939.273	450	854.86954
939.505	450	859.94463
939.736	450	826.11074
939.968	450	827.23853
940.2	450	871.22259
940.431	450	821.59955
940.663	450	840.77209
940.895	450	855.99734
941.126	450	836.8248
941.358	450	848.10276
941.589	450	847.53887
941.821	450	828.36633
942.052	450	858.81683
942.284	450	863.32801
942.515	450	856.56124
942.746	450	862.20022
942.978	450	843.02768
943.209	450	866.7114
943.44	450	872.35038
943.672	450	862.20022
943.903	450	842.46378
944.134	450	835.13311
944.365	450	789.45736
944.597	450	808.6299
944.828	450	859.94463
945.059	450	866.7114
945.29	450	832.87752
945.521	450	832.31362
945.752	450	853.74175
945.983	450	821.59955
946.214	450	854.86954
946.445	450	841.33599
946.676	450	818.21616
946.907	450	808.066
947.138	450	855.43344
947.368	450	853.74175
947.599	450	853.17785
947.83	450	857.68903
948.061	450	854.86954
948.292	450	846.41107
948.522	450	855.43344
948.753	450	808.6299
948.984	450	838.5165
949.214	450	832.87752
949.445	450	849.23056
949.675	450	859.94463
949.906	450	823.85515
950.136	450	857.12513
950.367	450	852.05005
950.597	450	850.92226
950.828	450	863.32801
951.058	450	831.18582
951.289	450	817.08837
951.519	450	812.57718
951.749	450	858.25293
951.98	450	861.63632
952.21	450	850.35836
952.44	450	839.08039
952.67	450	846.97497
952.9	450	835.13311
953.131	450	876.29767
953.361	450	857.68903
953.591	450	839.08039
953.821	450	833.44141
954.051	450	838.5165
954.281	450	840.77209
954.511	450	861.63632
954.741	450	854.30564
954.971	450	834.56921
955.201	450	851.48615
955.431	450	848.10276
955.661	450	842.46378
955.89	450	848.66666
956.12	450	816.52447
956.35	450	830.62192
956.58	450	842.46378
956.809	450	851.48615
957.039	450	831.74972
957.269	450	874.60598
957.498	450	858.81683
957.728	450	860.50852
957.958	450	841.89989
958.187	450	858.25293
958.417	450	877.42547
958.646	450	882.50055
958.876	450	848.10276
959.105	450	868.4031
959.335	450	823.29125
959.564	450	852.05005
959.793	450	794.53244
960.023	450	835.69701
960.252	450	864.45581
960.481	450	849.79446
960.71	450	835.69701
960.94	450	855.99734
961.169	450	839.08039
961.398	450	840.77209
961.627	450	843.59158
961.856	450	852.05005
962.085	450	852.05005
962.314	450	857.12513
962.543	450	843.59158
962.772	450	831.74972
963.001	450	823.29125
963.23	450	852.61395
963.459	450	828.93023
963.688	450	838.5165
963.917	450	854.30564
964.146	450	892.65072
964.375	450	865.01971
964.603	450	857.68903
964.832	450	823.85515
965.061	450	844.71938
965.289	450	884.19224
965.518	450	888.70343
965.747	450	859.94463
965.975	450	844.15548
966.204	450	845.28327
966.432	450	871.22259
966.661	450	824.98294
966.889	450	874.04208
967.118	450	861.63632
967.346	450	849.79446
967.575	450	848.66666
967.803	450	876.86157
968.031	450	834.00531
968.26	450	846.97497
968.488	450	847.53887
968.716	450	861.07242
968.945	450	860.50852
969.173	450	860.50852
969.401	450	861.07242
969.629	450	855.99734
969.857	450	852.05005
970.085	450	886.44784
970.313	450	856.56124
970.541	450	858.25293
970.769	450	867.2753
970.997	450	891.52292
971.225	450	854.30564
971.453	450	872.35038
971.681	450	874.60598
971.909	450	869.53089
972.137	450	843.02768
972.365	450	846.41107
972.592	450	846.41107
972.82	450	814.26888
973.048	450	840.77209
973.276	450	929.86799
973.503	450	885.88394
973.731	450	896.598
973.958	450	874.04208
974.186	450	858.25293
974.414	450	870.65869
974.641	450	880.80886
974.869	450	866.7114
975.096	450	844.71938
975.324	450	841.89989
975.551	450	868.4031
975.778	450	885.88394
976.006	450	908.43986
976.233	450	867.2753
976.46	450	844.15548
976.687	450	861.63632
976.915	450	888.70343
977.142	450	872.35038
977.139	450	863.70577
977.374	450	855.81804
977.61	450	867.08622
977.845	450	843.42305
978.081	450	858.63509
978.316	450	868.21304
978.552	450	864.26917
978.787	450	847.93032
979.023	450	878.9178
979.258	450	837.22555
979.493	450	873.84712
979.729	450	904.83461
979.964	450	885.1153
980.199	450	861.45213
980.434	450	880.04462
980.67	450	873.28372
980.905	450	920.04665
981.14	450	913.84915
981.375	450	915.53938
981.61	450	915.53938
981.845	450	923.4271
982.08	450	907.08825
982.316	450	887.36894
982.551	450	903.70779
982.786	450	915.53938
983.021	450	926.80756
983.256	450	943.70982
983.491	450	944.27323
983.725	450	920.61006
983.96	450	954.978
984.195	450	930.75142
984.43	450	936.38551
984.665	450	974.69731
984.9	450	963.99254
985.135	450	941.45619
985.369	450	922.30029
985.604	450	938.07573
985.839	450	945.40005
986.073	450	961.73891
986.308	450	971.31686
986.543	450	969.06322
986.777	450	938.07573
987.012	450	969.06322
987.247	450	970.19004
987.481	450	976.38754
987.716	450	975.26072
987.95	450	988.78253
988.185	450	962.86572
988.419	450	994.41662
988.654	450	1020.33343
988.888	450	1033.29183
989.122	450	989.90935
989.357	450	979.76799
989.591	450	990.47276
989.825	450	976.95094
990.06	450	994.98003
990.294	450	1054.13796
990.528	450	1059.77204
990.763	450	1058.08182
990.997	450	1009.62866
991.231	450	1025.96751
991.465	450	1033.29183
991.699	450	1081.74499
991.933	450	1080.61817
992.167	450	1079.49135
992.401	450	1062.02568
992.636	450	1085.12544
992.87	450	1077.80113
993.104	450	1068.22318
993.337	450	1067.09636
993.571	450	1108.22521
993.805	450	1118.92997
994.039	450	1099.77407
994.273	450	1095.83021
994.507	450	1089.0693
994.741	450	1113.85929
994.975	450	1141.46633
995.208	450	1142.02974
995.442	450	1140.90292
995.676	450	1127.94452
995.91	450	1120.6202
996.143	450	1133.0152
996.377	450	1147.10042
996.611	450	1156.67837
996.844	450	1169.07336
997.078	450	1151.60769
997.311	450	1146.53701
997.545	450	1161.74905
997.778	450	1156.11496
998.012	450	1156.67837
998.245	450	1180.34154
998.479	450	1155.55155
998.712	450	1189.91949
998.946	450	1162.31246
999.179	450	1204.56812
999.412	450	1166.81973
999.646	450	1188.22926
999.879	450	1193.86335
1000.112	450	1209.6388
1000.346	450	1222.5972
1000.579	450	1170.76359
1000.812	450	1173.58063
1001.045	450	1196.11699
1001.278	450	1234.9922
1001.512	450	1229.35811
1001.745	450	1220.34357
1001.978	450	1244.57015
1002.211	450	1185.97563
1002.444	450	1220.90698
1002.677	450	1259.21878
1002.91	450	1225.41425
1003.143	450	1187.66585
1003.376	450	1202.87789
1003.609	450	1184.84881
1003.842	450	1195.55358
1004.074	450	1232.17515
1004.307	450	1184.84881
1004.54	450	1190.4829
1004.773	450	1257.52855
1005.006	450	1228.7947
1005.238	450	1247.9506
1005.471	450	1205.13153
1005.704	450	1200.62426
1005.937	450	1225.41425
1006.169	450	1198.93403
1006.402	450	1202.31448
1006.634	450	1226.54106
1006.867	450	1207.94857
1007.1	450	1185.97563
1007.332	450	1173.58063
1007.565	450	1145.41019
1007.797	450	1147.10042
1008.029	450	1150.48087
1008.262	450	1173.58063
1008.494	450	1204.56812
1008.727	450	1164.56609
1008.959	450	1173.01722
1009.191	450	1183.72199
1009.424	450	1213.01925
1009.656	450	1210.20221
1009.888	450	1180.34154
1010.12	450	1162.87586
1010.353	450	1161.18564
1010.585	450	1161.18564
1010.817	450	1145.9736
1011.049	450	1097.52044
1011.281	450	1132.45179
1011.513	450	1138.08587
1011.745	450	1150.48087
1011.977	450	1162.87586
1012.209	450	1170.76359
1012.441	450	1132.45179
1012.673	450	1125.69088
1012.905	450	1112.73248
1013.137	450	1128.50792
1013.369	450	1125.12747
1013.601	450	1091.32294
1013.833	450	1122.31043
1014.065	450	1156.11496
1014.296	450	1094.70339
1014.528	450	1074.98408
1014.76	450	1096.39362
1014.992	450	1136.39565
1015.223	450	1122.31043
1015.455	450	1149.35405
1015.686	450	1142.59315
1015.918	450	1096.95703
1016.15	450	1081.74499
1016.381	450	1072.73045
1016.613	450	1073.85727
1016.844	450	1082.3084
1017.076	450	1081.18158
1017.307	450	1100.90089
1017.539	450	1086.81567
1017.77	450	1107.6618
1018.001	450	1041.17955
1018.233	450	1054.13796
1018.464	450	1024.8407
1018.695	450	1046.25023
1018.927	450	1039.48933
1019.158	450	1047.94046
1019.389	450	1051.88432
1019.62	450	1059.20864
1019.852	450	1074.42067
1020.083	450	1037.7991
1020.314	450	1041.74296
1020.545	450	1038.92592
1020.776	450	1055.26477
1021.007	450	1063.1525
1021.238	450	1051.88432
1021.469	450	1076.1109
1021.7	450	1065.40613
1021.931	450	1039.48933
1022.162	450	1029.34797
1022.393	450	1003.99457
1022.624	450	1009.62866
1022.854	450	1074.42067
1023.085	450	1006.81161
1023.316	450	1000.61412
1023.547	450	996.10684
1023.778	450	1002.86775
1024.008	450	1003.43116
1024.239	450	980.3314
1024.47	450	1009.62866
1024.7	450	983.71185
1024.931	450	1000.05071
1025.162	450	971.31686
1025.392	450	947.09027
1025.623	450	1008.50184
1025.853	450	974.1339
1026.084	450	1008.50184
1026.314	450	974.1339
1026.545	450	962.30231
1026.775	450	977.51435
1027.005	450	989.90935
1027.236	450	991.59957
1027.466	450	999.4873
1027.696	450	998.92389
1027.927	450	1012.4457
1028.157	450	1022.02365
1028.387	450	966.24618
1028.617	450	952.72436
1028.847	450	956.66823
1029.078	450	988.21912
1029.308	450	1000.61412
1029.538	450	965.11936
1029.768	450	988.78253
1029.998	450	994.98003
1030.228	450	989.90935
1030.458	450	966.24618
1030.688	450	985.96549
1030.918	450	1001.17752
1031.148	450	988.21912
1031.378	450	974.69731
1031.607	450	983.71185
1031.837	450	958.35845
1032.067	450	1005.6848
1032.297	450	984.83867
1032.527	450	954.41459
1032.756	450	924.55392
1032.986	450	934.13187
1033.216	450	956.66823
1033.445	450	961.1755
1033.675	450	941.45619
1033.905	450	962.86572
1034.134	450	941.45619
1034.364	450	956.10482
1034.593	450	956.66823
1034.823	450	965.11936
1035.052	450	919.48324
1035.282	450	939.76596
1035.511	450	954.41459
1035.74	450	976.95094
1035.97	450	939.76596
1036.199	450	947.65368
1036.428	450	992.72639
1036.658	450	996.10684
1036.887	450	934.69528
1037.116	450	921.73688
1037.345	450	940.89278
1037.575	450	949.34391
1037.804	450	974.69731
1038.033	450	970.75345
1038.262	450	943.14641
1038.491	450	927.37097
1038.72	450	890.18598
1038.949	450	907.08825
1039.178	450	915.53938
1039.407	450	933.00505
1039.636	450	930.18801
1039.865	450	981.45821
1040.094	450	963.42913
1040.322	450	957.79504
1040.551	450	945.96346
1040.78	450	903.70779
1041.009	450	938.63914
1041.238	450	957.23163
1041.466	450	945.96346
1041.695	450	933.00505
1041.924	450	913.84915
1042.152	450	925.11733
1042.381	450	936.38551
1042.61	450	974.1339
1042.838	450	932.44164
1043.067	450	931.87824
1043.295	450	920.04665
1043.524	450	923.4271
1043.752	450	929.6246
1043.98	450	963.42913
1044.209	450	954.978
1044.437	450	962.30231
1044.666	450	945.96346
1044.894	450	896.94689
1045.122	450	935.8221
1045.35	450	929.6246
1045.579	450	945.40005
1045.807	450	954.978
1046.035	450	878.3544
1046.263	450	940.89278
1046.491	450	927.93437
1046.719	450	929.6246
1046.947	450	927.37097
1047.176	450	929.6246
1047.404	450	975.26072
1047.632	450	918.35642
1047.859	450	903.70779
1048.087	450	915.53938
1048.315	450	903.70779
1048.543	450	908.21506
1048.771	450	896.94689
1048.999	450	916.10279
1049.227	450	928.49778
1049.454	450	992.72639
1049.682	450	929.6246
1049.91	450	924.55392
1050.138	450	878.9178
1050.365	450	864.83258
1050.593	450	894.12984
1050.82	450	949.90732
1051.048	450	929.6246
1051.276	450	925.68074
1051.503	450	909.90529
1051.731	450	904.83461
1051.958	450	921.73688
1052.185	450	894.69325
1052.413	450	907.08825
1052.64	450	963.99254
1052.868	450	938.63914
1053.095	450	939.20255
1053.322	450	923.4271
1053.55	450	953.28777
1053.777	450	947.09027
1054.004	450	929.06119
1054.231	450	924.55392
1054.458	450	952.16095
1054.685	450	944.27323
1054.913	450	925.11733
1055.14	450	938.63914
1055.367	450	900.32734
1055.594	450	902.01757
1055.821	450	943.70982
1056.048	450	904.83461
1056.275	450	936.38551
1056.502	450	938.07573
1056.728	450	914.41256
1056.955	450	929.6246
1057.182	450	934.69528
1057.409	450	917.22961
1057.636	450	950.47073
1057.862	450	954.41459
1058.089	450	934.69528
1058.316	450	928.49778
1058.543	450	911.03211
1058.769	450	945.96346
1058.996	450	944.83664
1059.222	450	948.7805
1059.449	450	924.55392
1059.675	450	916.10279
1059.902	450	872.72031
1060.128	450	886.80553
1060.355	450	939.76596
1060.581	450	939.20255
1060.808	450	906.52484
1061.034	450	914.97597
1061.26	450	926.80756
1061.487	450	892.43962
1061.713	450	911.59552
1061.939	450	907.08825
1062.165	450	904.83461
1062.391	450	890.74939
1062.618	450	933.56846
1062.844	450	933.56846
1063.07	450	918.35642
1063.296	450	927.37097
1063.522	450	921.73688
1063.748	450	929.6246
1063.974	450	940.89278
1064.2	450	879.48121
1064.426	450	902.01757
1064.652	450	891.3128
1064.878	450	911.59552
1065.103	450	930.75142
1065.329	450	901.45416
1065.555	450	918.91983
1065.781	450	933.00505
1066.007	450	936.38551
1066.232	450	936.94892
1066.458	450	895.25666
1066.684	450	900.32734
1066.909	450	891.87621
1067.135	450	936.38551
1067.36	450	939.76596
1067.586	450	930.18801
1067.811	450	904.83461
1068.037	450	909.90529
1068.262	450	905.39802
1068.488	450	938.63914
1068.713	450	925.11733
1068.938	450	909.34188
1069.164	450	902.01757
1069.389	450	897.5103
1069.614	450	911.59552
1069.84	450	929.6246
1070.065	450	923.4271
1070.29	450	928.49778
1070.515	450	929.06119
1070.74	450	913.28574
1070.965	450	913.84915
1071.19	450	931.87824
1071.416	450	905.39802
1071.641	450	916.10279
1071.866	450	908.21506
1072.09	450	933.56846
1072.315	450	914.41256
1072.54	450	938.63914
1072.765	450	934.13187
1072.99	450	931.31483
1073.215	450	912.15893
1073.44	450	921.73688
1073.664	450	947.65368
1073.889	450	960.61209
1074.114	450	916.10279
1074.338	450	948.21709
1074.563	450	908.77847
1074.788	450	945.40005
1075.012	450	891.87621
1075.237	450	900.32734
1075.461	450	929.6246
1075.686	450	922.30029
1075.91	450	904.83461
1076.135	450	927.93437
1076.359	450	917.22961
1076.584	450	910.4687
1076.808	450	910.4687
1077.032	450	927.37097
1077.257	450	918.35642
1077.481	450	922.86369
1077.705	450	918.91983
1077.929	450	908.21506
1078.153	450	890.74939
1078.378	450	920.61006
1078.602	450	902.58098
1078.826	450	918.91983
1079.05	450	936.94892
1079.274	450	964.55595
1079.498	450	938.07573
1079.722	450	941.45619
1079.946	450	900.32734
1080.17	450	923.4271
1080.394	450	967.9364
1080.617	450	962.30231
1080.841	450	931.31483
1081.065	450	929.6246
1081.289	450	921.73688
1081.512	450	962.30231
1081.736	450	905.39802
1081.96	450	943.70982
1082.184	450	945.96346
1082.407	450	924.55392
1082.631	450	920.61006
1082.854	450	944.83664
1083.078	450	924.55392
1083.301	450	940.32937
1083.525	450	922.86369
1083.748	450	947.09027
1083.972	450	947.65368
1084.195	450	948.7805
1084.418	450	948.7805
1084.642	450	938.07573
1084.865	450	941.45619
1085.088	450	967.9364
1085.311	450	954.978
1085.535	450	936.38551
1085.758	450	943.70982
1085.981	450	978.07776
1086.204	450	937.51232
1086.427	450	961.73891
1086.65	450	966.24618
1086.873	450	960.04868
1087.096	450	932.44164
1087.319	450	948.21709
1087.542	450	945.40005
1087.765	450	912.72234
1087.988	450	948.21709
1088.211	450	1016.95297
1088.434	450	979.76799
1088.656	450	994.98003
1088.879	450	969.06322
1089.102	450	969.62663
1089.325	450	969.62663
1089.547	450	987.0923
1089.77	450	975.26072
1089.993	450	953.85118
1090.215	450	952.16095
1090.438	450	978.07776
1090.66	450	1010.19207
1090.883	450	1021.46024
1091.105	450	983.14844
1091.328	450	958.35845
1091.55	450	971.31686
1091.772	450	1006.2482
1091.995	450	983.71185
1091.988	450	980.06654
1092.219	450	975.00014
1092.45	450	993.014
1092.681	450	977.25187
1092.912	450	1000.33213
1093.142	450	990.19933
1093.373	450	1013.84253
1093.604	450	977.81481
1093.835	450	1003.70973
1094.066	450	966.55614
1094.297	450	1007.65026
1094.527	450	1029.04172
1094.758	450	1023.41239
1094.989	450	1002.02093
1095.22	450	1019.47186
1095.45	450	1018.34599
1095.681	450	1055.49957
1095.911	450	1065.63237
1096.142	450	1057.18837
1096.373	450	1057.75131
1096.603	450	1065.63237
1096.834	450	1058.87717
1097.064	450	1056.62544
1097.295	450	1057.75131
1097.525	450	1073.51343
1097.756	450	1089.83849
1097.986	450	1110.10409
1098.216	450	1107.28942
1098.447	450	1081.95743
1098.677	450	1115.17048
1098.907	450	1087.02383
1099.138	450	1118.54808
1099.368	450	1141.62834
1099.598	450	1135.43608
1099.828	450	1141.06541
1100.059	450	1110.10409
1100.289	450	1126.99208
1100.519	450	1132.05848
1100.749	450	1143.31714
1100.979	450	1159.07927
1101.209	450	1150.63527
1101.439	450	1126.42915
1101.669	450	1170.33793
1101.899	450	1186.66299
1102.129	450	1176.53019
1102.359	450	1175.96726
1102.589	450	1197.35872
1102.819	450	1172.58966
1103.049	450	1178.21899
1103.279	450	1215.37258
1103.508	450	1246.89683
1103.738	450	1191.16645
1103.968	450	1179.34486
1104.198	450	1199.04752
1104.427	450	1197.92165
1104.657	450	1215.37258
1104.887	450	1266.59949
1105.116	450	1281.79868
1105.346	450	1264.34776
1105.576	450	1223.25364
1105.805	450	1261.53309
1106.035	450	1248.58563
1106.264	450	1294.18321
1106.494	450	1320.07814
1106.723	450	1307.69361
1106.953	450	1295.30908
1107.182	450	1317.8264
1107.412	450	1302.62721
1107.641	450	1297.56081
1107.87	450	1294.74615
1108.1	450	1353.85412
1108.329	450	1370.17918
1108.558	450	1342.59546
1108.787	450	1338.09199
1109.017	450	1361.73519
1109.246	450	1376.37145
1109.475	450	1390.44477
1109.704	450	1410.71037
1109.933	450	1413.52503
1110.162	450	1399.4517
1110.392	450	1407.33277
1110.621	450	1412.39916
1110.85	450	1420.84316
1111.079	450	1423.65783
1111.308	450	1454.05621
1111.537	450	1444.48635
1111.765	450	1443.36049
1111.994	450	1455.74501
1112.223	450	1473.75887
1112.452	450	1485.01754
1112.681	450	1480.51407
1112.91	450	1470.38127
1113.138	450	1503.03139
1113.367	450	1477.6994
1113.596	450	1517.66766
1113.825	450	1504.15726
1114.053	450	1521.60819
1114.282	450	1536.80738
1114.511	450	1555.94711
1114.739	450	1581.84203
1114.968	450	1530.05218
1115.196	450	1555.38417
1115.425	450	1579.02736
1115.653	450	1618.43268
1115.882	450	1621.81028
1116.11	450	1618.43268
1116.339	450	1628.56548
1116.567	450	1581.84203
1116.795	450	1633.06894
1117.024	450	1675.85186
1117.252	450	1633.06894
1117.48	450	1600.98176
1117.709	450	1628.00254
1117.937	450	1635.32067
1118.165	450	1662.9044
1118.393	450	1699.49505
1118.621	450	1655.58627
1118.85	450	1670.22253
1119.078	450	1734.95983
1119.306	450	1724.82704
1119.534	450	1750.72196
1119.762	450	1724.82704
1119.99	450	1722.57531
1120.218	450	1755.22543
1120.446	450	1741.1521
1120.674	450	1744.5297
1120.902	450	1774.36515
1121.13	450	1761.41769
1121.357	450	1741.1521
1121.585	450	1733.83397
1121.813	450	1701.74678
1122.041	450	1734.3969
1122.269	450	1723.13824
1122.496	450	1754.09956
1122.724	450	1797.44541
1122.952	450	1765.92116
1123.179	450	1808.14114
1123.407	450	1836.85073
1123.635	450	1862.18272
1123.862	450	1854.30165
1124.09	450	1824.4662
1124.317	450	1828.96966
1124.545	450	1826.71793
1124.772	450	1836.28779
1125	450	1836.28779
1125.227	450	1795.19368
1125.454	450	1837.97659
1125.682	450	1828.96966
1125.909	450	1851.48699
1126.136	450	1861.05685
1126.364	450	1869.50085
1126.591	450	1842.48006
1126.818	450	1867.24911
1127.045	450	1855.42752
1127.273	450	1861.61978
1127.5	450	1862.74565
1127.727	450	1836.85073
1127.954	450	1871.18965
1128.181	450	1916.78723
1128.408	450	1875.13018
1128.635	450	1839.66539
1128.862	450	1863.87152
1129.089	450	1919.03896
1129.316	450	1906.65443
1129.543	450	1922.41656
1129.77	450	1920.72776
1129.997	450	1874.00431
1130.223	450	1867.24911
1130.45	450	1863.30858
1130.677	450	1878.50778
1130.904	450	1890.89231
1131.131	450	1895.39577
1131.357	450	1915.66136
1131.584	450	1901.58803
1131.811	450	1929.17176
1132.037	450	1869.50085
1132.264	450	1852.61285
1132.49	450	1837.41366
1132.717	450	1875.13018
1132.943	450	1872.31551
1133.17	450	1866.12325
1133.396	450	1887.51471
1133.623	450	1885.82591
1133.849	450	1901.58803
1134.076	450	1863.87152
1134.302	450	1871.75258
1134.528	450	1857.11632
1134.755	450	1866.12325
1134.981	450	1887.51471
1135.207	450	1872.31551
1135.433	450	1881.32244
1135.66	450	1882.44831
1135.886	450	1866.12325
1136.112	450	1845.85766
1136.338	450	1820.52567
1136.564	450	1828.96966
1136.79	450	1882.44831
1137.016	450	1823.90327
1137.242	450	1823.34033
1137.468	450	1810.9558
1137.694	450	1805.32647
1137.92	450	1799.13421
1138.146	450	1770.98755
1138.372	450	1803.63767
1138.598	450	1791.25315
1138.824	450	1806.45234
1139.049	450	1755.78836
1139.275	450	1729.3305
1139.501	450	1792.94194
1139.727	450	1760.29182
1139.952	450	1773.23929
1140.178	450	1752.97369
1140.404	450	1735.52277
1140.629	450	1750.72196
1140.855	450	1758.04009
1141.08	450	1741.71503
1141.306	450	1742.27797
1141.531	450	1740.02623
1141.757	450	1750.72196
1141.982	450	1760.85476
1142.208	450	1705.68731
1142.433	450	1687.67345
1142.658	450	1684.29586
1142.884	450	1720.88651
1143.109	450	1711.87958
1143.334	450	1662.9044
1143.56	450	1695.55452
1143.785	450	1708.50198
1144.01	450	1671.91133
1144.235	450	1658.96387
1144.46	450	1690.48812
1144.685	450	1681.48119
1144.911	450	1680.35532
1145.136	450	1655.02333
1145.361	450	1659.5268
1145.586	450	1627.43961
1145.811	450	1666.84493
1146.036	450	1651.0828
1146.26	450	1616.74388
1146.485	450	1573.96097
1146.71	450	1575.08683
1146.935	450	1597.60416
1147.16	450	1596.47829
1147.385	450	1582.40496
1147.609	450	1597.04122
1147.834	450	1571.1463
1148.059	450	1556.51004
1148.284	450	1577.9015
1148.508	450	1572.8351
1148.733	450	1540.18498
1148.957	450	1539.05911
1149.182	450	1540.18498
1149.407	450	1559.32471
1149.631	450	1528.92632
1149.856	450	1529.48925
1150.08	450	1573.39803
1150.304	450	1561.0135
1150.529	450	1505.28313
1150.753	450	1497.40206
1150.978	450	1497.40206
1151.202	450	1506.97193
1151.426	450	1521.04525
1151.65	450	1511.47539
1151.875	450	1487.26927
1152.099	450	1463.62608
1152.323	450	1414.6509
1152.547	450	1432.10182
1152.771	450	1432.66476
1152.995	450	1450.11568
1153.219	450	1447.30102
1153.443	450	1493.46153
1153.667	450	1461.37434
1153.891	450	1447.30102
1154.115	450	1438.85702
1154.339	450	1403.95517
1154.563	450	1422.53196
1154.787	450	1437.16822
1155.011	450	1421.40609
1155.235	450	1416.90263
1155.459	450	1397.7629
1155.682	450	1395.51117
1155.906	450	1405.64397
1156.13	450	1437.73115
1156.353	450	1394.94824
1156.577	450	1384.81544
1156.801	450	1369.61625
1157.024	450	1369.05332
1157.248	450	1371.30505
1157.471	450	1391.57064
1157.695	450	1379.18611
1157.918	450	1375.80851
1158.142	450	1373.55678
1158.365	450	1327.39627
1158.589	450	1356.10585
1158.812	450	1350.47652
1159.035	450	1351.03946
1159.259	450	1355.54292
1159.482	450	1295.30908
1159.705	450	1340.34373
1159.928	450	1342.59546
1160.152	450	1327.39627
1160.375	450	1316.70054
1160.598	450	1329.08506
1160.821	450	1343.15839
1161.044	450	1287.42801
1161.267	450	1285.73922
1161.49	450	1290.80561
1161.713	450	1273.91762
1161.936	450	1283.48748
1162.159	450	1272.79175
1162.382	450	1282.92455
1162.605	450	1280.67282
1162.828	450	1357.23172
1163.051	450	1284.61335
1163.273	450	1272.22882
1163.496	450	1231.1347
1163.719	450	1212.55791
1163.942	450	1245.20803
1164.164	450	1301.50134
1164.387	450	1280.67282
1164.609	450	1266.59949
1164.832	450	1242.39337
1165.055	450	1246.3339
1165.277	450	1249.14856
1165.5	450	1218.75018
1165.722	450	1237.8899
1165.945	450	1277.85815
1166.167	450	1265.47362
1166.389	450	1260.40723
1166.612	450	1250.27443
1166.834	450	1282.92455
1167.056	450	1257.59256
1167.279	450	1236.2011
1167.501	450	1233.38644
1167.723	450	1262.65896
1167.945	450	1244.6451
1168.168	450	1231.69764
1168.39	450	1244.6451
1168.612	450	1213.12084
1168.834	450	1201.86218
1169.056	450	1241.83043
1169.278	450	1188.35179
1169.5	450	1200.17338
1169.722	450	1214.80964
1169.944	450	1213.68378
1170.166	450	1214.80964
1170.388	450	1211.43205
1170.609	450	1187.78886
1170.831	450	1227.19417
1171.053	450	1224.37951
1171.275	450	1208.61738
1171.497	450	1211.43205
1171.718	450	1191.72939
1171.94	450	1212.55791
1172.162	450	1208.05445
1172.383	450	1213.12084
1172.605	450	1198.48458
1172.826	450	1178.21899
1173.048	450	1134.31021
1173.269	450	1147.25767
1173.491	450	1186.10006
1173.712	450	1195.66992
1173.934	450	1168.0862
1174.155	450	1154.5758
1174.376	450	1169.775
1174.598	450	1150.07234
1174.819	450	1169.775
1175.04	450	1159.07927
1175.261	450	1156.82753
1175.483	450	1135.43608
1175.704	450	1177.65606
1175.925	450	1175.40433
1176.146	450	1175.96726
1176.367	450	1169.21206
1176.588	450	1171.46379
1176.809	450	1173.15259
1177.03	450	1186.10006
1177.251	450	1127.55501
1177.472	450	1139.93954
1177.693	450	1135.99901
1177.914	450	1163.0198
1178.135	450	1174.84139
1178.356	450	1139.93954
1178.576	450	1161.89393
1178.797	450	1163.58273
1179.018	450	1162.45687
1179.239	450	1163.58273
1179.459	450	1132.05848
1179.68	450	1123.05155
1179.901	450	1123.05155
1180.121	450	1174.27846
1180.342	450	1174.84139
1180.562	450	1160.20513
1180.783	450	1137.68781
1181.003	450	1146.69474
1181.224	450	1136.56194
1181.444	450	1171.46379
1181.664	450	1159.07927
1181.885	450	1143.31714
1182.105	450	1128.11795
1182.325	450	1130.93261
1182.546	450	1138.25074
1182.766	450	1159.6422
1182.986	450	1146.13181
1183.206	450	1146.13181
1183.426	450	1138.81367
1183.646	450	1129.24381
1183.866	450	1145.56887
1184.087	450	1154.01287
1184.307	450	1123.05155
1184.527	450	1128.68088
1184.747	450	1115.73342
1184.966	450	1140.50247
1185.186	450	1120.23688
1185.406	450	1165.83446
1185.626	450	1143.31714
1185.846	450	1134.31021
1186.066	450	1130.36968
1186.285	450	1145.00594
1186.505	450	1161.89393
1186.725	450	1163.58273
1186.944	450	1113.48168
1187.164	450	1146.69474
1187.384	450	1105.60062
1187.603	450	1152.32407
1187.823	450	1088.71263
1188.042	450	1107.85235
1188.262	450	1146.13181
1188.481	450	1128.11795
1188.701	450	1107.28942
1188.92	450	1142.19127
1189.139	450	1121.36275
1189.359	450	1123.05155
1189.578	450	1116.85928
1189.797	450	1131.49554
1190.017	450	1123.05155
1190.236	450	1124.74035
1190.455	450	1135.43608
1190.674	450	1121.92568
1190.893	450	1106.16355
1191.112	450	1137.12488
1191.331	450	1106.72649
1191.55	450	1114.04462
1191.769	450	1121.92568
1191.988	450	1169.775
1192.207	450	1139.37661
1192.426	450	1151.76114
1192.645	450	1107.85235
1192.864	450	1124.74035
1193.083	450	1168.64913
1193.301	450	1163.58273
1193.52	450	1120.79982
1193.739	450	1108.97822
1193.958	450	1118.54808
1194.176	450	1148.38354
1194.395	450	1081.3945
1194.613	450	1139.37661
1194.832	450	1138.25074
1195.051	450	1131.49554
1195.269	450	1122.48861
1195.488	450	1139.37661
1195.706	450	1105.60062
1195.924	450	1126.99208
1196.143	450	1124.17741
1196.361	450	1127.55501
1196.58	450	1134.87314
1196.798	450	1135.99901
1197.016	450	1125.30328
1197.234	450	1120.79982
1197.453	450	1127.55501
1197.671	450	1155.13873
1197.889	450	1130.36968
1198.107	450	1122.48861
1198.325	450	1125.30328
1198.543	450	1151.1982
1198.761	450	1128.68088
1198.979	450	1147.8206
1199.197	450	1149.5094
1199.415	450	1148.38354
1199.633	450	1112.35582
1199.851	450	1104.47476
1200.069	450	1107.28942
1200.286	450	1075.76517
1200.504	450	1114.04462
1200.722	450	1187.78886
1200.94	450	1149.5094
1201.157	450	1161.331
1201.375	450	1145.00594
1201.593	450	1129.24381
1201.81	450	1141.62834
1202.028	450	1146.69474
1202.245	450	1128.11795
1202.463	450	1097.71956
1202.68	450	1103.91182
1202.898	450	1129.24381
1203.115	450	1149.5094
1203.332	450	1153.44994
1203.55	450	1108.41529
1203.767	450	1096.59369
1203.984	450	1119.11102
1204.202	450	1137.12488
1204.419	450	1129.24381
1204.412	450	1128.28543
1204.638	450	1103.50033
1204.864	450	1118.14607
1205.091	450	1098.99395
1205.317	450	1108.00671
1205.543	450	1115.32959
1205.769	450	1131.66522
1205.995	450	1097.30406
1206.221	450	1132.79182
1206.447	450	1069.70247
1206.673	450	1097.30406
1206.899	450	1115.89288
1207.125	450	1110.25991
1207.351	450	1091.67108
1207.577	450	1102.93703
1207.802	450	1098.43065
1208.028	450	1137.8615
1208.254	450	1149.69075
1208.48	450	1142.36788
1208.706	450	1135.04501
1208.931	450	1142.93118
1209.157	450	1133.35511
1209.383	450	1114.20299
1209.608	450	1115.32959
1209.834	450	1127.72214
1210.059	450	1129.97533
1210.285	450	1144.05777
1210.511	450	1142.93118
1210.736	450	1129.97533
1210.962	450	1159.83011
1211.187	450	1126.03224
1211.412	450	1130.53863
1211.638	450	1171.09606
1211.863	450	1154.76043
1212.089	450	1148.56415
1212.314	450	1107.44342
1212.539	450	1117.01948
1212.765	450	1124.90565
1212.99	450	1141.80458
1213.215	450	1135.04501
1213.44	450	1118.14607
1213.665	450	1093.92427
1213.891	450	1139.55139
1214.116	450	1144.62107
1214.341	450	1134.48171
1214.566	450	1118.14607
1214.791	450	1134.48171
1215.016	450	1095.05087
1215.241	450	1110.8232
1215.466	450	1142.93118
1215.691	450	1157.57692
1215.916	450	1104.06363
1216.141	450	1097.30406
1216.366	450	1083.78491
1216.591	450	1069.13917
1216.815	450	1094.48757
1217.04	450	1143.49447
1217.265	450	1151.38064
1217.49	450	1142.93118
1217.714	450	1085.4748
1217.939	450	1103.50033
1218.164	450	1090.54448
1218.388	450	1140.11469
1218.613	450	1151.94394
1218.838	450	1131.10192
1219.062	450	1115.32959
1219.287	450	1124.90565
1219.511	450	1103.50033
1219.736	450	1096.17746
1219.96	450	1095.05087
1220.185	450	1132.22852
1220.409	450	1121.52586
1220.633	450	1094.48757
1220.858	450	1089.98119
1221.082	450	1097.86735
1221.306	450	1106.88012
1221.531	450	1120.96256
1221.755	450	1118.70937
1221.979	450	1106.88012
1222.203	450	1096.74076
1222.427	450	1093.36097
1222.652	450	1101.81044
1222.876	450	1107.44342
1223.1	450	1111.9498
1223.324	450	1127.72214
1223.548	450	1109.13331
1223.772	450	1098.43065
1223.996	450	1096.17746
1224.22	450	1096.17746
1224.444	450	1103.50033
1224.668	450	1104.62693
1224.892	450	1074.20885
1225.116	450	1102.93703
1225.339	450	1061.253
1225.563	450	1091.67108
1225.787	450	1073.64555
1226.011	450	1083.22161
1226.234	450	1109.13331
1226.458	450	1121.52586
1226.682	450	1122.08916
1226.905	450	1057.87321
1227.129	450	1067.44928
1227.353	450	1100.68384
1227.576	450	1124.34235
1227.8	450	1118.14607
1228.023	450	1091.67108
1228.247	450	1113.63969
1228.47	450	1072.51895
1228.694	450	1105.75352
1228.917	450	1128.84873
1229.14	450	1094.48757
1229.364	450	1047.73385
1229.587	450	1060.1264
1229.81	450	1064.06949
1230.034	450	1084.34821
1230.257	450	1107.44342
1230.48	450	1056.18332
1230.703	450	1064.63279
1230.926	450	1122.65246
1231.15	450	1093.92427
1231.373	450	1112.5131
1231.596	450	1058.99981
1231.819	450	1066.88598
1232.042	450	1100.12055
1232.265	450	1075.89874
1232.488	450	1076.46204
1232.711	450	1111.3865
1232.934	450	1086.6014
1233.157	450	1068.01257
1233.379	450	1049.42375
1233.602	450	1021.82216
1233.825	450	1033.08811
1234.048	450	1031.39822
1234.271	450	1052.24024
1234.493	450	1075.89874
1234.716	450	1044.91736
1234.939	450	1082.65831
1235.161	450	1087.1647
1235.384	450	1109.13331
1235.607	450	1110.25991
1235.829	450	1071.95566
1236.052	450	1059.56311
1236.274	450	1066.32268
1236.497	450	1057.30992
1236.719	450	1049.42375
1236.942	450	1020.69556
1237.164	450	1053.36683
1237.386	450	1043.22747
1237.609	450	1071.95566
1237.831	450	1078.71523
1238.053	450	1082.09502
1238.276	450	1051.11364
1238.498	450	1071.39236
1238.72	450	1052.24024
1238.942	450	1050.55034
1239.164	450	1044.91736
1239.387	450	1042.66417
1239.609	450	1064.63279
1239.831	450	1087.72799
1240.053	450	1045.48066
1240.275	450	1016.18918
1240.497	450	1039.28439
1240.719	450	1082.09502
1240.941	450	1075.33544
1241.163	450	1093.92427
1241.385	450	1077.58863
1241.606	450	1054.49343
1241.828	450	1033.65141
1242.05	450	1026.32854
1242.272	450	1039.84768
1242.494	450	1051.11364
1242.715	450	1046.04396
1242.937	450	1078.15193
1243.159	450	1054.49343
1243.38	450	1078.71523
1243.602	450	1016.75248
1243.823	450	1022.38545
1244.045	450	1004.35992
1244.267	450	1039.28439
1244.488	450	1020.13226
1244.709	450	1027.45513
1244.931	450	1049.98704
1245.152	450	1044.35407
1245.374	450	1062.94289
1245.595	450	1037.0312
1245.816	450	1041.53758
1246.038	450	1029.70832
1246.259	450	1054.49343
1246.48	450	1062.94289
1246.701	450	1061.8163
1246.923	450	1076.46204
1247.144	450	1064.63279
1247.365	450	1046.60726
1247.586	450	1034.778
1247.807	450	1015.62588
1248.028	450	1026.32854
1248.249	450	1084.91151
1248.47	450	1022.94875
1248.691	450	1029.70832
1248.912	450	1030.83492
1249.133	450	1029.14503
1249.354	450	1009.4296
1249.575	450	990.84078
1249.796	450	1039.28439
1250.016	450	1004.35992
1250.237	450	1026.89184
1250.458	450	1004.35992
1250.679	450	966.05568
1250.899	450	1016.18918
1251.12	450	997.60035
1251.341	450	1020.69556
1251.561	450	1003.23333
1251.782	450	991.96737
1252.002	450	1000.98014
1252.223	450	1017.31577
1252.443	450	1006.04982
1252.664	450	1015.62588
1252.884	450	1017.87907
1253.105	450	1042.66417
1253.325	450	1046.60726
1253.545	450	999.29024
1253.766	450	985.2078
1253.986	450	982.95461
1254.206	450	1017.87907
1254.426	450	1016.18918
1254.647	450	985.2078
1254.867	450	1016.75248
1255.087	450	1023.51205
1255.307	450	1009.9929
1255.527	450	994.22056
1255.747	450	1029.14503
1255.967	450	1034.778
1256.187	450	1017.31577
1256.407	450	997.03705
1256.627	450	1023.51205
1256.847	450	995.34716
1257.067	450	1024.63864
1257.287	450	1024.07535
1257.507	450	997.60035
1257.727	450	957.04291
1257.946	450	972.81525
1258.166	450	999.29024
1258.386	450	1009.9929
1258.605	450	1000.41684
1258.825	450	999.29024
1259.045	450	981.82801
1259.264	450	991.40408
1259.484	450	1011.1195
1259.704	450	1024.63864
1259.923	450	974.50514
1260.143	450	978.44823
1260.362	450	996.47376
1260.581	450	1015.62588
1260.801	450	994.78386
1261.02	450	1006.61312
1261.24	450	1039.84768
1261.459	450	1033.08811
1261.678	450	986.89769
1261.897	450	979.01153
1262.117	450	987.46099
1262.336	450	991.96737
1262.555	450	1012.80939
1262.774	450	1011.6828
1262.993	450	997.60035
1263.212	450	981.26472
1263.431	450	939.01738
1263.65	450	958.73281
1263.869	450	963.23919
1264.088	450	976.75833
1264.307	450	972.25195
1264.526	450	1038.15779
1264.745	450	1018.44237
1264.964	450	1008.30301
1265.183	450	1004.92322
1265.402	450	967.74557
1265.62	450	987.46099
1265.839	450	1001.54344
1266.058	450	988.58759
1266.277	450	985.7711
1266.495	450	958.73281
1266.714	450	963.23919
1266.932	450	984.08121
1267.151	450	1021.82216
1267.37	450	980.13812
1267.588	450	981.26472
1267.806	450	966.05568
1268.025	450	981.26472
1268.243	450	975.06844
1268.462	450	993.65727
1268.68	450	994.78386
1268.898	450	994.78386
1269.117	450	996.47376
1269.335	450	953.66313
1269.553	450	985.7711
1269.771	450	981.82801
1269.99	450	998.16365
1270.208	450	1004.35992
1270.426	450	937.32749
1270.644	450	989.15088
1270.862	450	985.7711
1271.08	450	984.08121
1271.298	450	982.95461
1271.516	450	993.09397
1271.734	450	1029.70832
1271.952	450	971.12536
1272.17	450	963.80249
1272.388	450	965.49238
1272.606	450	962.11259
1272.823	450	958.16951
1273.041	450	944.65036
1273.259	450	972.81525
1273.477	450	981.26472
1273.694	450	1043.79077
1273.912	450	971.68865
1274.129	450	965.49238
1274.347	450	931.13121
1274.565	450	909.1626
1274.782	450	940.14398
1275	450	995.91046
1275.217	450	987.46099
1275.435	450	986.89769
1275.652	450	949.15674
1275.869	450	936.20089
1276.087	450	961.54929
1276.304	450	935.0743
1276.521	450	951.97323
1276.739	450	1003.79663
1276.956	450	978.44823
1277.173	450	979.01153
1277.39	450	973.94185
1277.607	450	1006.04982
1277.824	450	985.2078
1278.042	450	969.43546
1278.259	450	973.37855
1278.476	450	1015.62588
1278.693	450	996.47376
1278.91	450	969.99876
1279.127	450	980.13812
1279.343	450	959.8594
1279.56	450	945.21366
1279.777	450	991.40408
1279.994	450	948.59345
1280.211	450	961.54929
1280.427	450	970.56206
1280.644	450	974.50514
1280.861	450	972.25195
1281.078	450	968.30887
1281.294	450	951.40993
1281.511	450	981.26472
1281.727	450	999.29024
1281.944	450	981.26472
1282.16	450	979.01153
1282.377	450	960.4227
1282.593	450	989.15088
1282.81	450	986.3344
1283.026	450	992.53067
1283.243	450	972.25195
1283.459	450	956.47961
1283.675	450	915.35888
1283.891	450	922.11845
1284.108	450	969.99876
1284.324	450	972.25195
1284.54	450	948.59345
1284.756	450	940.70728
1284.972	450	962.67589
1285.188	450	932.25781
1285.405	450	956.47961
1285.621	450	945.21366
1285.837	450	936.20089
1286.053	450	930.56792
1286.268	450	975.63174
1286.484	450	960.4227
1286.7	450	956.47961
1286.916	450	968.87217
1287.132	450	982.95461
1287.348	450	968.30887
1287.563	450	964.36578
1287.779	450	911.41579
1287.995	450	932.25781
1288.211	450	938.45409
1288.426	450	952.53653
1288.642	450	954.22642
1288.857	450	939.58068
1289.073	450	967.18227
1289.288	450	957.60621
1289.504	450	955.91632
1289.719	450	957.60621
1289.935	450	930.00462
1290.15	450	931.69451
1290.365	450	930.56792
1290.581	450	964.36578
1290.796	450	964.36578
1291.011	450	954.22642
1291.227	450	934.511
1291.442	450	946.90355
1291.657	450	938.45409
1291.872	450	968.30887
1292.087	450	957.04291
1292.302	450	951.40993
1292.517	450	922.11845
1292.732	450	936.76419
1292.947	450	941.83387
1293.162	450	954.78972
1293.377	450	955.91632
1293.592	450	944.08706
1293.807	450	936.76419
1294.022	450	934.511
1294.237	450	947.46685
1294.451	450	950.84664
1294.666	450	927.75143
1294.881	450	935.6376
1295.096	450	938.45409
1295.31	450	959.8594
1295.525	450	928.87802
1295.739	450	964.92908
1295.954	450	954.78972
1296.168	450	942.96047
1296.383	450	936.20089
1296.597	450	946.34025
1296.812	450	967.74557
1297.026	450	972.81525
1297.241	450	932.82111
1297.455	450	967.74557
1297.669	450	927.18813
1297.884	450	960.986
1298.098	450	897.89665
1298.312	450	919.86526
1298.526	450	942.39717
1298.74	450	918.17537
1298.954	450	918.17537
1299.169	450	946.34025
1299.383	450	928.31473
1299.597	450	930.56792
1299.811	450	925.49824
1300.025	450	939.58068
1300.239	450	928.31473
1300.452	450	926.06153
1300.666	450	933.38441
1300.88	450	921.55515
1301.094	450	899.58654
1301.308	450	947.46685
1301.521	450	913.10569
1301.735	450	912.54239
1301.949	450	928.87802
1302.163	450	969.99876
1302.376	450	933.38441
1302.59	450	933.38441
1302.803	450	904.09292
1303.017	450	935.6376
1303.23	450	957.04291
1303.444	450	955.91632
1303.657	450	936.76419
1303.871	450	914.23228
1304.084	450	926.06153
1304.297	450	966.05568
1304.511	450	897.89665
1304.724	450	940.14398
1304.937	450	933.9477
1305.15	450	917.04877
1305.364	450	918.73866
1305.577	450	942.39717
1305.79	450	912.54239
1306.003	450	924.93494
1306.216	450	919.86526
1306.429	450	928.87802
1306.642	450	915.35888
1306.855	450	935.6376
1307.068	450	929.44132
1307.281	450	922.11845
1307.494	450	920.99185
1307.706	450	953.66313
1307.919	450	920.42856
1308.132	450	911.97909
1308.345	450	921.55515
1308.557	450	957.04291
1308.77	450	920.99185
1308.983	450	934.511
1309.195	450	937.89079
1309.408	450	940.14398
1309.62	450	910.2892
1309.833	450	908.5993
1310.045	450	902.40303
1310.258	450	869.73176
1310.47	450	914.23228
1310.683	450	988.02429
1310.895	450	937.32749
1311.107	450	952.53653
1311.32	450	927.18813
[truncated: 212,563 more rows]
