# Supplementary material for: Circular dichroism of quantum defects in carbon nanotubes created by photocatalytic oxygen functionalization
Source: Nat Commun. 2025 Jun 2;16:5107. doi: 10.1038/s41467-025-60342-y (PMC12130195; doi:10.1038/s41467-025-60342-y)
Supplement: Supplementary file 6 — Source Data [file 41467_2025_60342_MOESM6_ESM.zip › Raw data Manuscript and SI/Supplementary_Figure_13c.txt]

Em_WL (nm)	Ex_WL (nm)	PL Intensity (arb. unit) (9,4) funct
858.8	450	775.6071
859.04	450	841.26993
859.279	450	801.98448
859.519	450	772.23978
859.759	450	736.32165
859.999	450	775.6071
860.239	450	767.18879
860.478	450	780.65809
860.718	450	750.91339
860.958	450	771.67856
861.198	450	774.48466
861.437	450	782.34175
861.677	450	738.56653
861.917	450	771.67856
862.156	450	730.14822
862.396	450	763.26024
862.635	450	781.21931
862.875	450	773.92344
863.115	450	749.79095
863.354	450	759.89292
863.594	450	753.71949
863.833	450	804.22936
864.072	450	791.8825
864.312	450	790.76006
864.551	450	795.81105
864.791	450	806.47424
865.03	450	780.65809
865.269	450	770.55611
865.509	450	769.43367
865.748	450	784.02541
865.987	450	796.37227
866.227	450	813.77011
866.466	450	796.37227
866.705	450	785.14785
866.944	450	816.57622
867.183	450	768.31123
867.422	450	790.19884
867.662	450	813.20889
867.901	450	803.10692
868.14	450	785.70907
868.379	450	750.35217
868.618	450	771.67856
868.857	450	762.69902
869.096	450	778.97443
869.335	450	789.0764
869.574	450	768.87245
869.813	450	746.42362
870.052	450	775.6071
870.291	450	789.0764
870.529	450	784.02541
870.768	450	774.48466
871.007	450	804.22936
871.246	450	755.96437
871.485	450	768.87245
871.723	450	794.12739
871.962	450	819.38232
872.201	450	753.71949
872.44	450	761.57658
872.678	450	752.59705
872.917	450	741.37263
873.155	450	747.54606
873.394	450	798.05593
873.633	450	809.84157
873.871	450	790.76006
874.11	450	744.17874
874.348	450	773.36222
874.587	450	759.89292
874.825	450	809.28035
875.064	450	808.15791
875.302	450	790.76006
875.54	450	771.67856
875.779	450	803.10692
876.017	450	772.23978
876.256	450	763.26024
876.494	450	757.64804
876.732	450	781.78053
876.97	450	787.95396
877.209	450	771.11733
877.447	450	759.89292
877.685	450	776.72954
877.923	450	779.53565
878.161	450	809.84157
878.4	450	790.76006
878.638	450	784.58663
878.876	450	763.26024
879.114	450	758.77048
879.352	450	769.99489
879.59	450	767.75001
879.828	450	776.72954
880.066	450	800.86204
880.304	450	769.99489
880.542	450	783.46419
880.78	450	775.04588
881.018	450	779.53565
881.255	450	779.53565
881.493	450	781.78053
881.731	450	753.15827
881.969	450	789.63762
882.207	450	752.59705
882.444	450	786.2703
882.682	450	758.77048
882.92	450	757.08682
883.157	450	782.90297
883.395	450	798.61715
883.633	450	801.42326
883.87	450	747.54606
884.108	450	756.52559
884.346	450	784.58663
884.583	450	810.96401
884.821	450	816.015
885.058	450	798.61715
885.296	450	802.5457
885.533	450	755.96437
885.77	450	794.68861
886.008	450	821.06598
886.245	450	784.02541
886.483	450	748.6685
886.72	450	768.87245
886.957	450	763.26024
887.195	450	773.92344
887.432	450	795.81105
887.669	450	749.79095
887.906	450	760.45414
888.144	450	824.99453
888.381	450	795.81105
888.618	450	808.15791
888.855	450	778.97443
889.092	450	781.21931
889.329	450	801.42326
889.566	450	786.83152
889.803	450	789.63762
890.04	450	819.94354
890.277	450	801.42326
890.514	450	784.02541
890.751	450	761.01536
890.988	450	725.65845
891.225	450	740.81141
891.462	450	746.42362
891.699	450	766.06635
891.936	450	798.61715
892.172	450	759.3317
892.409	450	801.42326
892.646	450	794.12739
892.883	450	852.49435
893.119	450	823.87209
893.356	450	803.10692
893.593	450	798.05593
893.829	450	786.2703
894.066	450	778.97443
894.303	450	778.4132
894.539	450	738.56653
894.776	450	784.02541
895.012	450	771.67856
895.249	450	798.61715
895.485	450	812.08645
895.722	450	811.52523
895.958	450	778.97443
896.194	450	792.44372
896.431	450	769.43367
896.667	450	796.93349
896.903	450	776.72954
897.14	450	774.48466
897.376	450	784.02541
897.612	450	812.64767
897.849	450	766.62757
898.085	450	754.28071
898.321	450	778.4132
898.557	450	832.2904
898.793	450	821.6272
899.029	450	838.46383
899.265	450	833.41284
899.502	450	788.51518
899.738	450	769.99489
899.974	450	776.72954
900.21	450	766.06635
900.446	450	799.73959
900.682	450	787.95396
900.917	450	814.33133
901.153	450	808.15791
901.389	450	844.07603
901.625	450	773.92344
901.861	450	775.6071
902.097	450	762.69902
902.333	450	799.73959
902.568	450	782.90297
902.804	450	800.86204
903.04	450	796.37227
903.275	450	791.8825
903.511	450	819.94354
903.747	450	801.42326
903.982	450	798.05593
904.218	450	795.81105
904.453	450	795.81105
904.689	450	810.40279
904.925	450	810.96401
905.16	450	836.78016
905.395	450	837.90261
905.631	450	819.38232
905.866	450	795.81105
906.102	450	781.21931
906.337	450	787.95396
906.572	450	846.88214
906.808	450	787.95396
907.043	450	789.63762
907.278	450	781.78053
907.514	450	793.00494
907.749	450	775.04588
907.984	450	768.87245
908.219	450	798.05593
908.454	450	780.65809
908.689	450	793.56617
908.925	450	775.04588
909.16	450	745.8624
909.395	450	794.68861
909.63	450	758.77048
909.865	450	795.24983
910.1	450	770.55611
910.335	450	756.52559
910.57	450	794.68861
910.805	450	803.10692
911.039	450	794.68861
911.274	450	807.59668
911.509	450	809.84157
911.744	450	825.55575
911.979	450	832.85162
912.213	450	794.68861
912.448	450	763.82146
912.683	450	771.11733
912.918	450	805.3518
913.152	450	809.28035
913.387	450	771.67856
913.621	450	810.40279
913.856	450	804.79058
914.091	450	791.8825
914.325	450	777.85198
914.56	450	808.15791
914.794	450	813.77011
915.029	450	809.28035
915.263	450	788.51518
915.497	450	806.47424
915.732	450	785.14785
915.966	450	823.31087
916.2	450	822.18842
916.435	450	787.39274
916.669	450	742.49508
916.903	450	757.08682
917.138	450	791.8825
917.372	450	810.96401
917.606	450	780.65809
917.84	450	789.0764
918.074	450	774.48466
918.308	450	787.95396
918.542	450	798.05593
918.776	450	804.22936
919.011	450	758.77048
919.245	450	763.26024
919.479	450	784.58663
919.712	450	809.28035
919.946	450	775.6071
920.18	450	785.70907
920.414	450	831.72918
920.648	450	832.2904
920.882	450	784.02541
921.116	450	777.85198
921.349	450	778.4132
921.583	450	786.83152
921.817	450	808.71913
922.051	450	817.69866
922.284	450	795.24983
922.518	450	781.21931
922.752	450	740.25019
922.985	450	765.50513
923.219	450	777.85198
923.452	450	793.56617
923.686	450	784.02541
923.919	450	842.39237
924.153	450	821.6272
924.386	450	805.91302
924.62	450	807.59668
924.853	450	772.23978
925.086	450	791.8825
925.32	450	809.28035
925.553	450	799.73959
925.786	450	792.44372
926.02	450	775.6071
926.253	450	774.48466
926.486	450	785.70907
926.719	450	834.53528
926.952	450	803.10692
927.186	450	797.49471
927.419	450	786.2703
927.652	450	791.32128
927.885	450	798.05593
928.118	450	813.77011
928.351	450	803.10692
928.584	450	809.84157
928.817	450	809.28035
929.05	450	756.52559
929.283	450	791.8825
929.516	450	805.3518
929.748	450	820.50476
929.981	450	823.31087
930.214	450	759.89292
930.447	450	814.89255
930.68	450	806.47424
930.912	450	812.08645
931.145	450	808.71913
931.378	450	814.33133
931.61	450	845.19848
931.843	450	796.93349
932.076	450	777.29076
932.308	450	791.32128
932.541	450	765.50513
932.773	450	781.78053
933.006	450	773.92344
933.238	450	796.37227
933.471	450	810.96401
933.703	450	867.08609
933.935	450	797.49471
934.168	450	798.05593
934.4	450	761.01536
934.632	450	739.12775
934.865	450	772.23978
935.097	450	837.90261
935.329	450	817.69866
935.561	450	810.96401
935.794	450	782.90297
936.026	450	778.97443
936.258	450	798.61715
936.49	450	790.76006
936.722	450	789.0764
936.954	450	832.85162
937.186	450	817.69866
937.418	450	812.08645
937.65	450	796.37227
937.882	450	839.58627
938.114	450	822.74965
938.346	450	815.45378
938.578	450	812.08645
938.809	450	842.95359
939.041	450	824.99453
939.273	450	807.03546
939.505	450	821.06598
939.736	450	794.12739
939.968	450	791.8825
940.2	450	832.2904
940.431	450	783.46419
940.663	450	794.12739
940.895	450	805.3518
941.126	450	795.81105
941.358	450	807.03546
941.589	450	821.06598
941.821	450	791.32128
942.052	450	830.60674
942.284	450	837.34138
942.515	450	822.74965
942.746	450	816.015
942.978	450	800.86204
943.209	450	835.0965
943.44	450	818.8211
943.672	450	820.50476
943.903	450	801.98448
944.134	450	793.00494
944.365	450	749.22972
944.597	450	763.82146
944.828	450	815.45378
945.059	450	823.31087
945.29	450	800.86204
945.521	450	800.30081
945.752	450	810.96401
945.983	450	782.34175
946.214	450	803.66814
946.445	450	794.12739
946.676	450	778.4132
946.907	450	769.43367
947.138	450	822.18842
947.368	450	817.69866
947.599	450	806.47424
947.83	450	819.38232
948.061	450	807.59668
948.292	450	810.96401
948.522	450	824.43331
948.753	450	771.67856
948.984	450	794.12739
949.214	450	785.70907
949.445	450	790.76006
949.675	450	804.79058
949.906	450	783.46419
950.136	450	810.40279
950.367	450	813.20889
950.597	450	815.45378
950.828	450	812.08645
951.058	450	771.67856
951.289	450	771.11733
951.519	450	773.36222
951.749	450	814.33133
951.98	450	812.64767
952.21	450	808.15791
952.44	450	793.00494
952.67	450	777.85198
952.9	450	776.16832
953.131	450	810.40279
953.361	450	799.73959
953.591	450	790.76006
953.821	450	776.72954
954.051	450	781.78053
954.281	450	790.19884
954.511	450	810.96401
954.741	450	800.86204
954.971	450	789.0764
955.201	450	790.19884
955.431	450	787.39274
955.661	450	792.44372
955.89	450	800.86204
956.12	450	773.92344
956.35	450	781.78053
956.58	450	782.34175
956.809	450	796.93349
957.039	450	778.4132
957.269	450	826.67819
957.498	450	808.71913
957.728	450	800.30081
957.958	450	782.34175
958.187	450	799.73959
958.417	450	815.45378
958.646	450	815.45378
958.876	450	783.46419
959.105	450	822.18842
959.335	450	771.11733
959.564	450	808.15791
959.793	450	748.6685
960.023	450	767.75001
960.252	450	796.37227
960.481	450	781.78053
960.71	450	768.87245
960.94	450	805.3518
961.169	450	780.65809
961.398	450	782.34175
961.627	450	786.83152
961.856	450	794.12739
962.085	450	781.21931
962.314	450	791.8825
962.543	450	795.24983
962.772	450	775.6071
963.001	450	754.84193
963.23	450	799.73959
963.459	450	771.11733
963.688	450	779.53565
963.917	450	788.51518
964.146	450	827.80063
964.375	450	800.30081
964.603	450	790.76006
964.832	450	761.01536
965.061	450	793.00494
965.289	450	824.43331
965.518	450	828.92307
965.747	450	796.37227
965.975	450	782.90297
966.204	450	790.76006
966.432	450	812.64767
966.661	450	755.96437
966.889	450	800.86204
967.118	450	806.47424
967.346	450	794.68861
967.575	450	788.51518
967.803	450	800.86204
968.031	450	773.92344
968.26	450	790.76006
968.488	450	794.68861
968.716	450	800.86204
968.945	450	787.39274
969.173	450	792.44372
969.401	450	797.49471
969.629	450	789.0764
969.857	450	784.02541
970.085	450	819.38232
970.313	450	785.14785
970.541	450	781.21931
970.769	450	801.98448
970.997	450	818.25988
971.225	450	775.6071
971.453	450	796.37227
971.681	450	793.00494
971.909	450	796.93349
972.137	450	768.87245
972.365	450	769.43367
972.592	450	769.99489
972.82	450	752.59705
973.048	450	777.29076
973.276	450	855.30045
973.503	450	812.64767
973.731	450	822.18842
973.958	450	792.44372
974.186	450	788.51518
974.414	450	793.00494
974.641	450	800.30081
974.869	450	778.97443
975.096	450	756.52559
975.324	450	754.28071
975.551	450	785.70907
975.778	450	805.3518
976.006	450	821.06598
976.233	450	775.6071
976.46	450	765.50513
976.687	450	774.48466
976.915	450	803.10692
977.142	450	772.801
977.139	450	787.29538
977.374	450	767.62704
977.61	450	791.22905
977.845	450	749.08261
978.081	450	781.1139
978.316	450	777.74219
978.552	450	786.17147
978.787	450	760.88361
979.023	450	767.06509
979.258	450	720.42304
979.493	450	763.69338
979.729	450	782.23781
979.964	450	781.67585
980.199	450	756.38799
980.434	450	772.12266
980.67	450	753.57823
980.905	450	808.08762
981.14	450	809.77348
981.375	450	809.21152
981.61	450	793.47686
981.845	450	805.83981
982.08	450	780.55195
982.316	450	769.3129
982.551	450	767.62704
982.786	450	774.93243
983.021	450	785.60952
983.256	450	796.84857
983.491	450	796.28662
983.725	450	785.04757
983.96	450	815.393
984.195	450	785.04757
984.43	450	795.16271
984.665	450	819.88862
984.9	450	805.27786
985.135	450	799.09638
985.369	450	759.75971
985.604	450	765.94119
985.839	450	770.99876
986.073	450	797.41052
986.308	450	781.1139
986.543	450	788.98124
986.777	450	758.6358
987.012	450	793.47686
987.247	450	792.35295
987.481	450	793.47686
987.716	450	775.49438
987.95	450	791.791
988.185	450	757.5119
988.419	450	770.43681
988.654	450	804.7159
988.888	450	807.52567
989.122	450	756.94995
989.357	450	758.6358
989.591	450	757.5119
989.825	450	736.71966
990.06	450	757.5119
990.294	450	817.64081
990.528	450	815.393
990.763	450	801.90614
990.997	450	749.64457
991.231	450	779.99
991.465	450	754.70214
991.699	450	813.14519
991.933	450	817.07886
992.167	450	792.9149
992.401	450	780.55195
992.636	450	793.47686
992.87	450	776.61828
993.104	450	768.189
993.337	450	765.94119
993.571	450	801.90614
993.805	450	805.27786
994.039	450	779.99
994.273	450	764.25533
994.507	450	777.74219
994.741	450	783.92366
994.975	450	808.64957
995.208	450	796.84857
995.442	450	809.21152
995.676	450	763.69338
995.91	450	759.19776
996.143	450	774.93243
996.377	450	784.48562
996.611	450	791.22905
996.844	450	796.28662
997.078	450	788.98124
997.311	450	791.791
997.545	450	778.86609
997.778	450	782.79976
998.012	450	785.60952
998.245	450	800.22029
998.479	450	770.43681
998.712	450	791.791
998.946	450	749.64457
999.179	450	785.04757
999.412	450	757.5119
999.646	450	773.24657
999.879	450	790.10514
1000.112	450	812.58324
1000.346	450	814.83105
1000.579	450	747.95871
1000.812	450	755.26409
1001.045	450	790.66709
1001.278	450	815.393
1001.512	450	822.69838
1001.745	450	791.791
1001.978	450	822.13643
1002.211	450	766.50314
1002.444	450	800.22029
1002.677	450	828.87986
1002.91	450	782.23781
1003.143	450	744.58699
1003.376	450	756.94995
1003.609	450	757.5119
1003.842	450	781.67585
1004.074	450	804.15395
1004.307	450	765.37923
1004.54	450	777.18024
1004.773	450	842.92867
1005.006	450	809.77348
1005.238	450	819.88862
1005.471	450	781.67585
1005.704	450	775.49438
1005.937	450	812.58324
1006.169	450	783.92366
1006.402	450	795.72467
1006.634	450	831.12767
1006.867	450	794.03881
1007.1	450	783.36171
1007.332	450	774.93243
1007.565	450	747.95871
1007.797	450	753.57823
1008.029	450	739.52942
1008.262	450	768.189
1008.494	450	799.65833
1008.727	450	764.81728
1008.959	450	801.34419
1009.191	450	801.90614
1009.424	450	840.11891
1009.656	450	834.49938
1009.888	450	808.08762
1010.12	450	799.65833
1010.353	450	800.22029
1010.585	450	788.41928
1010.817	450	787.85733
1011.049	450	750.76847
1011.281	450	793.47686
1011.513	450	787.85733
1011.745	450	805.27786
1011.977	450	810.33543
1012.209	450	811.45933
1012.441	450	780.55195
1012.673	450	801.34419
1012.905	450	779.42804
1013.137	450	804.15395
1013.369	450	791.22905
1013.601	450	776.05633
1013.833	450	807.52567
1014.065	450	833.37548
1014.296	450	777.18024
1014.528	450	767.06509
1014.76	450	791.791
1014.992	450	835.62329
1015.223	450	823.26034
1015.455	450	864.84482
1015.686	450	849.6721
1015.918	450	795.16271
1016.15	450	773.80852
1016.381	450	784.48562
1016.613	450	782.23781
1016.844	450	798.53443
1017.076	450	792.35295
1017.307	450	818.76472
1017.539	450	811.45933
1017.77	450	853.60577
1018.001	450	786.17147
1018.233	450	792.9149
1018.464	450	765.94119
1018.695	450	796.84857
1018.927	450	788.98124
1019.158	450	796.28662
1019.389	450	805.27786
1019.62	450	811.45933
1019.852	450	824.38424
1020.083	450	792.9149
1020.314	450	800.22029
1020.545	450	794.03881
1020.776	450	799.09638
1021.007	450	826.0701
1021.238	450	817.07886
1021.469	450	843.49062
1021.7	450	849.6721
1021.931	450	840.68086
1022.162	450	813.70714
1022.393	450	787.85733
1022.624	450	793.47686
1022.854	450	850.23405
1023.085	450	794.60076
1023.316	450	805.27786
1023.547	450	795.16271
1023.778	450	796.28662
1024.008	450	790.10514
1024.239	450	774.37047
1024.47	450	809.21152
1024.7	450	786.73343
1024.931	450	804.15395
1025.162	450	791.791
1025.392	450	752.45433
1025.623	450	817.07886
1025.853	450	776.05633
1026.084	450	801.34419
1026.314	450	781.1139
1026.545	450	772.12266
1026.775	450	788.98124
1027.005	450	795.72467
1027.236	450	791.22905
1027.466	450	804.15395
1027.696	450	799.65833
1027.927	450	819.32667
1028.157	450	832.25157
1028.387	450	792.35295
1028.617	450	765.37923
1028.847	450	768.189
1029.078	450	805.83981
1029.308	450	816.51691
1029.538	450	785.04757
1029.768	450	824.38424
1029.998	450	824.94619
1030.228	450	797.41052
1030.458	450	788.41928
1030.688	450	823.82229
1030.918	450	832.25157
1031.148	450	836.18524
1031.378	450	801.90614
1031.607	450	811.45933
1031.837	450	786.73343
1032.067	450	835.06134
1032.297	450	824.38424
1032.527	450	795.72467
1032.756	450	761.44557
1032.986	450	767.62704
1033.216	450	786.17147
1033.445	450	800.78224
1033.675	450	794.60076
1033.905	450	797.41052
1034.134	450	777.74219
1034.364	450	794.60076
1034.593	450	809.77348
1034.823	450	814.2691
1035.052	450	770.43681
1035.282	450	795.16271
1035.511	450	799.65833
1035.74	450	822.13643
1035.97	450	795.72467
1036.199	450	803.592
1036.428	450	845.73843
1036.658	450	843.49062
1036.887	450	795.16271
1037.116	450	797.97248
1037.345	450	796.28662
1037.575	450	809.77348
1037.804	450	824.94619
1038.033	450	819.32667
1038.262	450	816.51691
1038.491	450	803.592
1038.72	450	751.89237
1038.949	450	770.43681
1039.178	450	780.55195
1039.407	450	806.40176
1039.636	450	808.08762
1039.865	450	844.61453
1040.094	450	828.87986
1040.322	450	823.82229
1040.551	450	803.592
1040.78	450	771.56071
1041.009	450	799.09638
1041.238	450	812.02129
1041.466	450	805.27786
1041.695	450	809.77348
1041.924	450	778.30414
1042.152	450	782.23781
1042.381	450	800.78224
1042.61	450	846.86234
1042.838	450	805.27786
1043.067	450	810.89738
1043.295	450	803.592
1043.524	450	821.01253
1043.752	450	807.52567
1043.98	450	826.0701
1044.209	450	827.75596
1044.437	450	826.0701
1044.666	450	823.26034
1044.894	450	778.86609
1045.122	450	804.15395
1045.35	450	814.83105
1045.579	450	827.194
1045.807	450	827.194
1046.035	450	768.189
1046.263	450	823.26034
1046.491	450	819.32667
1046.719	450	818.76472
1046.947	450	811.45933
1047.176	450	830.00377
1047.404	450	867.09263
1047.632	450	808.08762
1047.859	450	792.35295
1048.087	450	795.72467
1048.315	450	778.30414
1048.543	450	799.65833
1048.771	450	787.29538
1048.999	450	797.41052
1049.227	450	822.13643
1049.454	450	877.76972
1049.682	450	807.52567
1049.91	450	808.08762
1050.138	450	782.23781
1050.365	450	762.00752
1050.593	450	791.791
1050.82	450	843.49062
1051.048	450	820.45057
1051.276	450	822.69838
1051.503	450	798.53443
1051.731	450	798.53443
1051.958	450	812.02129
1052.185	450	785.04757
1052.413	450	809.21152
1052.64	450	854.72967
1052.868	450	828.87986
1053.095	450	821.57448
1053.322	450	815.393
1053.55	450	859.78724
1053.777	450	833.93743
1054.004	450	814.2691
1054.231	450	829.44181
1054.458	450	838.43305
1054.685	450	821.57448
1054.913	450	812.58324
1055.14	450	832.81353
1055.367	450	803.592
1055.594	450	797.97248
1055.821	450	839.55696
1056.048	450	796.28662
1056.275	450	817.64081
1056.502	450	820.45057
1056.728	450	823.82229
1056.955	450	828.31791
1057.182	450	835.62329
1057.409	450	812.02129
1057.636	450	844.05258
1057.862	450	864.84482
1058.089	450	834.49938
1058.316	450	825.50815
1058.543	450	817.64081
1058.769	450	850.79601
1058.996	450	843.49062
1059.222	450	844.05258
1059.449	450	825.50815
1059.675	450	812.58324
1059.902	450	769.3129
1060.128	450	778.86609
1060.355	450	830.00377
1060.581	450	827.75596
1060.808	450	810.89738
1061.034	450	818.20276
1061.26	450	832.81353
1061.487	450	807.52567
1061.713	450	831.68962
1061.939	450	821.01253
1062.165	450	814.83105
1062.391	450	799.65833
1062.618	450	834.49938
1062.844	450	832.25157
1063.07	450	827.75596
1063.296	450	837.30915
1063.522	450	846.86234
1063.748	450	838.43305
1063.974	450	835.62329
1064.2	450	788.98124
1064.426	450	813.14519
1064.652	450	804.15395
1064.878	450	832.25157
1065.103	450	845.17648
1065.329	450	813.70714
1065.555	450	836.74719
1065.781	450	831.68962
1066.007	450	836.18524
1066.232	450	845.17648
1066.458	450	817.07886
1066.684	450	812.02129
1066.909	450	812.02129
1067.135	450	861.4731
1067.36	450	857.53944
1067.586	450	848.5482
1067.811	450	831.68962
1068.037	450	831.68962
1068.262	450	825.50815
1068.488	450	876.64582
1068.713	450	858.10139
1068.938	450	847.98624
1069.164	450	821.57448
1069.389	450	831.12767
1069.614	450	837.8711
1069.84	450	859.22529
1070.065	450	849.11015
1070.29	450	829.44181
1070.515	450	839.55696
1070.74	450	844.05258
1070.965	450	851.35796
1071.19	450	877.76972
1071.416	450	833.93743
1071.641	450	840.11891
1071.866	450	835.62329
1072.09	450	853.60577
1072.315	450	840.68086
1072.54	450	886.19901
1072.765	450	873.2741
1072.99	450	860.3492
1073.215	450	846.30039
1073.44	450	869.90239
1073.664	450	881.70339
1073.889	450	883.9512
1074.114	450	845.17648
1074.338	450	887.88487
1074.563	450	844.61453
1074.788	450	891.25658
1075.012	450	823.26034
1075.237	450	840.68086
1075.461	450	878.33168
1075.686	450	854.16772
1075.91	450	841.80477
1076.135	450	878.33168
1076.359	450	855.29163
1076.584	450	850.79601
1076.808	450	854.72967
1077.032	450	873.2741
1077.257	450	880.57949
1077.481	450	874.95996
1077.705	450	867.09263
1077.929	450	860.3492
1078.153	450	851.35796
1078.378	450	889.00877
1078.602	450	860.3492
1078.826	450	873.83606
1079.05	450	886.76096
1079.274	450	918.2303
1079.498	450	893.50439
1079.722	450	888.44682
1079.946	450	856.97748
1080.17	450	879.45558
1080.394	450	922.16397
1080.617	450	912.61077
1080.841	450	884.51315
1081.065	450	874.95996
1081.289	450	883.38925
1081.512	450	904.18149
1081.736	450	856.41553
1081.96	450	909.23906
1082.184	450	913.73468
1082.407	450	899.68587
1082.631	450	899.68587
1082.854	450	912.04882
1083.078	450	876.64582
1083.301	450	895.7522
1083.525	450	892.94244
1083.748	450	909.23906
1083.972	450	904.74344
1084.195	450	918.79225
1084.418	450	921.60201
1084.642	450	911.48687
1084.865	450	916.54444
1085.088	450	943.51816
1085.311	450	923.84982
1085.535	450	903.61954
1085.758	450	923.28787
1085.981	450	954.19526
1086.204	450	932.27911
1086.427	450	936.21278
1086.65	450	944.08011
1086.873	450	954.75721
1087.096	450	925.53568
1087.319	450	919.91616
1087.542	450	938.46059
1087.765	450	915.98249
1087.988	450	949.69964
1088.211	450	1015.44807
1088.434	450	975.54945
1088.656	450	987.35045
1088.879	450	965.99626
1089.102	450	962.06259
1089.325	450	972.17773
1089.547	450	994.09388
1089.77	450	987.35045
1089.993	450	953.07135
1090.215	450	950.26159
1090.438	450	968.24407
1090.66	450	1006.45683
1090.883	450	1022.1915
1091.105	450	992.40802
1091.328	450	963.1865
1091.55	450	990.72217
1091.772	450	1014.32417
1091.995	450	1010.95245
1091.988	450	1004.09387
1092.219	450	994.54712
1092.45	450	1023.74895
1092.681	450	989.49296
1092.912	450	1019.81794
1093.142	450	1015.32535
1093.373	450	1017.01007
1093.604	450	1000.16286
1093.835	450	1024.8721
1094.066	450	991.17768
1094.297	450	1028.24154
1094.527	450	1052.38922
1094.758	450	1050.14292
1094.989	450	1034.98043
1095.22	450	1051.26607
1095.45	450	1058.00495
1095.681	450	1107.98502
1095.911	450	1111.91603
1096.142	450	1108.54659
1096.373	450	1123.70908
1096.603	450	1122.58593
1096.834	450	1105.73872
1097.064	450	1100.68456
1097.295	450	1118.65492
1097.525	450	1131.00954
1097.756	450	1142.80259
1097.986	450	1163.58082
1098.216	450	1173.12757
1098.447	450	1152.91092
1098.677	450	1185.4822
1098.907	450	1146.73361
1099.138	450	1169.75813
1099.368	450	1208.50672
1099.598	450	1194.46738
1099.828	450	1192.78265
1100.059	450	1169.19656
1100.289	450	1181.55118
1100.519	450	1208.50672
1100.749	450	1219.73819
1100.979	450	1223.10764
1101.209	450	1214.12246
1101.439	450	1200.08311
1101.669	450	1238.8317
1101.899	450	1257.92521
1102.129	450	1257.92521
1102.359	450	1253.99419
1102.589	450	1263.54095
1102.819	450	1249.5016
1103.049	450	1268.03354
1103.279	450	1303.41268
1103.508	450	1326.99878
1103.738	450	1292.74278
1103.968	450	1280.94973
1104.198	450	1278.70344
1104.427	450	1273.0877
1104.657	450	1291.05806
1104.887	450	1346.09229
1105.116	450	1376.41727
1105.346	450	1365.1858
1105.576	450	1315.20573
1105.805	450	1345.53072
1106.035	450	1328.6835
1106.264	450	1383.71773
1106.494	450	1384.2793
1106.723	450	1382.03301
1106.953	450	1375.29412
1107.182	450	1396.07235
1107.412	450	1390.45662
1107.641	450	1391.01819
1107.87	450	1390.45662
1108.1	450	1424.71261
1108.329	450	1429.2052
1108.558	450	1411.23484
1108.787	450	1412.91957
1109.017	450	1416.85058
1109.246	450	1438.19038
1109.475	450	1455.59917
1109.704	450	1452.7913
1109.933	450	1456.16074
1110.162	450	1445.49084
1110.392	450	1435.38252
1110.621	450	1447.73714
1110.85	450	1462.89963
1111.079	450	1470.20009
1111.308	450	1478.6237
1111.537	450	1462.33806
1111.765	450	1471.88481
1111.994	450	1471.32324
1112.223	450	1465.7075
1112.452	450	1479.74684
1112.681	450	1476.3774
1112.91	450	1452.22973
1113.138	450	1476.93897
1113.367	450	1444.92927
1113.596	450	1487.0473
1113.825	450	1461.21491
1114.053	450	1463.4612
1114.282	450	1476.3774
1114.511	450	1495.47091
1114.739	450	1511.19497
1114.968	450	1444.92927
1115.196	450	1461.21491
1115.425	450	1483.67786
1115.653	450	1506.70238
1115.882	450	1514.00284
1116.11	450	1508.94868
1116.339	450	1505.57924
1116.567	450	1446.61399
1116.795	450	1485.92415
1117.024	450	1515.68756
1117.252	450	1487.60888
1117.48	450	1431.4515
1117.709	450	1448.29871
1117.937	450	1446.61399
1118.165	450	1454.47602
1118.393	450	1491.53989
1118.621	450	1433.13622
1118.85	450	1430.88993
1119.078	450	1501.64822
1119.306	450	1467.95379
1119.534	450	1477.50055
1119.762	450	1433.69779
1119.99	450	1432.01307
1120.218	450	1468.51537
1120.446	450	1435.94409
1120.674	450	1432.57465
1120.902	450	1466.26907
1121.13	450	1434.25937
1121.357	450	1402.24966
1121.585	450	1383.71773
1121.813	450	1356.20062
1122.041	450	1370.80153
1122.269	450	1348.33858
1122.496	450	1378.66357
1122.724	450	1405.05753
1122.952	450	1363.50108
1123.179	450	1388.21032
1123.407	450	1394.38763
1123.635	450	1424.15104
1123.862	450	1419.09688
1124.09	450	1377.54042
1124.317	450	1367.99367
1124.545	450	1357.88534
1124.772	450	1353.95432
1125	450	1330.9298
1125.227	450	1308.46685
1125.454	450	1341.03813
1125.682	450	1321.38304
1125.909	450	1341.03813
1126.136	450	1343.84599
1126.364	450	1332.05295
1126.591	450	1307.3437
1126.818	450	1307.3437
1127.045	450	1288.25019
1127.273	450	1296.11222
1127.5	450	1298.92009
1127.727	450	1267.47196
1127.954	450	1279.82659
1128.181	450	1316.89045
1128.408	450	1266.34882
1128.635	450	1241.078
1128.862	450	1262.97937
1129.089	450	1326.99878
1129.316	450	1301.16639
1129.543	450	1306.78213
1129.77	450	1307.90527
1129.997	450	1250.06318
1130.223	450	1236.58541
1130.45	450	1225.91551
1130.677	450	1224.79236
1130.904	450	1236.58541
1131.131	450	1234.33911
1131.357	450	1259.60993
1131.584	450	1255.11734
1131.811	450	1275.89557
1132.037	450	1202.32941
1132.264	450	1202.32941
1132.49	450	1174.25072
1132.717	450	1197.83682
1132.943	450	1197.83682
1133.17	450	1206.822
1133.396	450	1216.93033
1133.623	450	1199.52154
1133.849	450	1219.73819
1134.076	450	1190.53636
1134.302	450	1198.39839
1134.528	450	1185.4822
1134.755	450	1191.65951
1134.981	450	1201.20626
1135.207	450	1193.9058
1135.433	450	1216.36875
1135.66	450	1212.99931
1135.886	450	1195.02895
1136.112	450	1171.44285
1136.338	450	1156.84193
1136.564	450	1159.6498
1136.79	450	1210.19144
1137.016	450	1143.36416
1137.242	450	1138.87157
1137.468	450	1148.41833
1137.694	450	1144.48731
1137.92	450	1138.87157
1138.146	450	1107.42344
1138.372	450	1133.25584
1138.598	450	1112.47761
1138.824	450	1132.69426
1139.049	450	1098.43826
1139.275	450	1069.23643
1139.501	450	1123.70908
1139.727	450	1095.06882
1139.952	450	1117.53177
1140.178	450	1108.54659
1140.404	450	1081.59105
1140.629	450	1094.50725
1140.855	450	1109.10816
1141.08	450	1100.68456
1141.306	450	1106.3003
1141.531	450	1105.73872
1141.757	450	1113.60075
1141.982	450	1128.20167
1142.208	450	1074.85217
1142.433	450	1060.81282
1142.658	450	1055.75866
1142.884	450	1098.43826
1143.109	450	1098.43826
1143.334	450	1062.49754
1143.56	450	1100.68456
1143.785	450	1099.56141
1144.01	450	1070.92115
1144.235	450	1070.35958
1144.46	450	1096.19197
1144.685	450	1114.16233
1144.911	450	1087.76836
1145.136	450	1071.48272
1145.361	450	1077.09846
1145.586	450	1049.01977
1145.811	450	1087.20679
1146.036	450	1083.83735
1146.26	450	1047.89663
1146.485	450	1021.50266
1146.71	450	1029.36469
1146.935	450	1059.1281
1147.16	450	1052.38922
1147.385	450	1050.14292
1147.609	450	1049.58135
1147.834	450	1033.29571
1148.059	450	1038.91145
1148.284	450	1058.00495
1148.508	450	1054.63551
1148.733	450	1014.2022
1148.957	450	1024.31053
1149.182	450	1040.03459
1149.407	450	1061.93597
1149.631	450	1028.24154
1149.856	450	1029.36469
1150.08	450	1089.45308
1150.304	450	1071.48272
1150.529	450	1023.74895
1150.753	450	1028.24154
1150.978	450	1033.29571
1151.202	450	1032.17256
1151.426	450	1062.49754
1151.65	450	1056.88181
1151.875	450	1034.41886
1152.099	450	1014.2022
1152.323	450	987.24666
1152.547	450	991.73925
1152.771	450	1002.97073
1152.995	450	1019.81794
1153.219	450	1024.31053
1153.443	450	1059.1281
1153.667	450	1041.71931
1153.891	450	1035.542
1154.115	450	1039.47302
1154.339	450	995.10869
1154.563	450	1027.67997
1154.787	450	1037.22672
1155.011	450	1031.04941
1155.235	450	1013.07905
1155.459	450	1010.83276
1155.682	450	1001.84758
1155.906	450	1020.37951
1156.13	450	1063.62069
1156.353	450	1025.99525
1156.577	450	1031.04941
1156.801	450	1006.34017
1157.024	450	1011.39433
1157.248	450	1030.48784
1157.471	450	1049.58135
1157.695	450	1052.38922
1157.918	450	1044.52718
1158.142	450	1037.22672
1158.365	450	989.49296
1158.589	450	1025.43368
1158.812	450	1024.31053
1159.035	450	1041.71931
1159.259	450	1052.95079
1159.482	450	995.10869
1159.705	450	1038.34987
1159.928	450	1042.84246
1160.152	450	1049.58135
1160.375	450	1040.59617
1160.598	450	1036.10358
1160.821	450	1075.41374
1161.044	450	1031.04941
1161.267	450	1020.94109
1161.49	450	1034.98043
1161.713	450	1023.18738
1161.936	450	1018.13322
1162.159	450	1017.57164
1162.382	450	1029.36469
1162.605	450	1053.51236
1162.828	450	1112.47761
1163.051	450	1051.26607
1163.273	450	1052.95079
1163.496	450	1021.50266
1163.719	450	999.60128
1163.942	450	1033.85728
1164.164	450	1090.01466
1164.387	450	1073.72902
1164.609	450	1071.48272
1164.832	450	1049.01977
1165.055	450	1040.59617
1165.277	450	1070.35958
1165.5	450	1036.10358
1165.722	450	1051.26607
1165.945	450	1112.47761
1166.167	450	1088.32994
1166.389	450	1086.64521
1166.612	450	1091.69938
1166.834	450	1120.33964
1167.056	450	1101.80771
1167.279	450	1086.08364
1167.501	450	1107.42344
1167.723	450	1119.21649
1167.945	450	1114.16233
1168.168	450	1105.73872
1168.39	450	1125.3938
1168.612	450	1098.99984
1168.834	450	1095.06882
1169.056	450	1137.74843
1169.278	450	1108.54659
1169.5	450	1129.88639
1169.722	450	1139.99472
1169.944	450	1131.57111
1170.166	450	1141.67944
1170.388	450	1148.9799
1170.609	450	1127.6401
1170.831	450	1172.00443
1171.053	450	1187.16692
1171.275	450	1175.93544
1171.497	450	1165.82711
1171.718	450	1152.34934
1171.94	450	1189.97479
1172.162	450	1196.71367
1172.383	450	1193.34423
1172.605	450	1181.55118
1172.826	450	1172.566
1173.048	450	1136.62528
1173.269	450	1166.38869
1173.491	450	1211.87616
1173.712	450	1224.79236
1173.934	450	1208.50672
1174.155	450	1215.2456
1174.376	450	1225.91551
1174.598	450	1210.19144
1174.819	450	1248.37846
1175.04	450	1230.4081
1175.261	450	1232.65439
1175.483	450	1232.65439
1175.704	450	1273.64927
1175.925	450	1275.334
1176.146	450	1262.97937
1176.367	450	1289.93491
1176.588	450	1293.86593
1176.809	450	1298.92009
1177.03	450	1314.08259
1177.251	450	1267.47196
1177.472	450	1302.28954
1177.693	450	1305.65898
1177.914	450	1310.15157
1178.135	450	1339.91498
1178.356	450	1317.45203
1178.576	450	1349.46173
1178.797	450	1370.80153
1179.018	450	1359.00849
1179.239	450	1375.8557
1179.459	450	1345.53072
1179.68	450	1348.90016
1179.901	450	1365.1858
1180.121	450	1414.04271
1180.342	450	1426.95891
1180.562	450	1425.27419
1180.783	450	1415.16586
1181.003	450	1427.52048
1181.224	450	1433.69779
1181.444	450	1481.43156
1181.664	450	1469.63851
1181.885	450	1460.09176
1182.105	450	1458.40704
1182.325	450	1470.76166
1182.546	450	1491.53989
1182.766	450	1529.16533
1182.986	450	1526.35746
1183.206	450	1511.19497
1183.426	450	1524.67274
1183.646	450	1530.85005
1183.866	450	1544.32782
1184.087	450	1566.79077
1184.307	450	1561.17504
1184.527	450	1579.70697
1184.747	450	1582.51484
1184.966	450	1617.33241
1185.186	450	1604.97779
1185.406	450	1654.39628
1185.626	450	1645.97267
1185.846	450	1660.01202
1186.066	450	1648.78054
1186.285	450	1660.01202
1186.505	450	1693.14487
1186.725	450	1716.16939
1186.944	450	1685.84441
1187.164	450	1729.64716
1187.384	450	1702.69162
1187.603	450	1757.16428
1187.823	450	1704.37634
1188.042	450	1715.60782
1188.262	450	1763.90316
1188.481	450	1765.58788
1188.701	450	1752.11011
1188.92	450	1786.92769
1189.139	450	1786.36611
1189.359	450	1782.4351
1189.578	450	1806.02119
1189.797	450	1836.90775
1190.017	450	1830.73044
1190.236	450	1841.96191
1190.455	450	1848.13923
1190.674	450	1837.46932
1190.893	450	1841.40034
1191.112	450	1873.97162
1191.331	450	1864.42486
1191.55	450	1894.18827
1191.769	450	1912.15863
1191.988	450	1947.53778
1192.207	450	1934.62158
1192.426	450	1952.03037
1192.645	450	1923.95168
1192.864	450	1950.90722
1193.083	450	2008.74932
1193.301	450	2008.74932
1193.52	450	1998.07942
1193.739	450	2001.44886
1193.958	450	2011.55719
1194.176	450	2046.37476
1194.395	450	1992.46368
1194.613	450	2040.19745
1194.832	450	2061.53725
1195.051	450	2069.96086
1195.269	450	2062.09883
1195.488	450	2086.2465
1195.706	450	2076.13817
1195.924	450	2092.98538
1196.143	450	2097.47797
1196.361	450	2123.87194
1196.58	450	2132.29555
1196.798	450	2157.00479
1197.016	450	2169.92099
1197.234	450	2163.74368
1197.453	450	2190.69922
1197.671	450	2227.20151
1197.889	450	2209.79272
1198.107	450	2197.4381
1198.325	450	2208.108
1198.543	450	2241.80243
1198.761	450	2214.28531
1198.979	450	2237.30984
1199.197	450	2256.40334
1199.415	450	2273.25056
1199.633	450	2263.14223
1199.851	450	2254.15705
1200.069	450	2266.51167
1200.286	450	2263.7038
1200.504	450	2306.38341
1200.722	450	2386.12688
1200.94	450	2331.65423
1201.157	450	2344.00885
1201.375	450	2337.83154
1201.593	450	2330.53108
1201.81	450	2344.57042
1202.028	450	2356.36347
1202.245	450	2344.00885
1202.463	450	2319.29961
1202.68	450	2332.77738
1202.898	450	2367.03337
1203.115	450	2394.55049
1203.332	450	2408.02826
1203.55	450	2386.12688
1203.767	450	2384.44216
1203.984	450	2392.86577
1204.202	450	2413.08242
1204.419	450	2402.41252
1204.412	450	2403.08728
1204.638	450	2404.21074
1204.864	450	2407.0194
1205.091	450	2404.77247
1205.317	450	2425.55654
1205.543	450	2431.73558
1205.769	450	2443.53194
1205.995	450	2428.36519
1206.221	450	2460.94562
1206.447	450	2412.07498
1206.673	450	2445.21714
1206.899	450	2481.72968
1207.125	450	2467.6864
1207.351	450	2453.08138
1207.577	450	2462.63081
1207.802	450	2461.50735
1208.028	450	2505.88414
1208.254	450	2512.06318
1208.48	450	2507.0076
1208.706	450	2504.19894
1208.931	450	2519.92742
1209.157	450	2509.25453
1209.383	450	2488.47046
1209.608	450	2496.89643
1209.834	450	2489.59392
1210.059	450	2514.87184
1210.285	450	2532.84725
1210.511	450	2523.85954
1210.736	450	2495.77297
1210.962	450	2540.14976
1211.187	450	2493.52604
1211.412	450	2521.61262
1211.638	450	2543.52015
1211.863	450	2527.79167
1212.089	450	2500.26682
1212.314	450	2476.6741
1212.539	450	2483.97661
1212.765	450	2499.14336
1212.99	450	2510.37799
1213.215	450	2528.3534
1213.44	450	2494.08778
1213.665	450	2462.06908
1213.891	450	2486.22354
1214.116	450	2503.63721
1214.341	450	2490.71739
1214.566	450	2480.60622
1214.791	450	2484.53834
1215.016	450	2466.0012
1215.241	450	2474.98891
1215.466	450	2500.82855
1215.691	450	2517.6805
1215.916	450	2469.93332
1216.141	450	2437.91463
1216.366	450	2442.97021
1216.591	450	2408.70459
1216.815	450	2432.85904
1217.04	450	2479.48276
1217.265	450	2481.72968
1217.49	450	2448.58753
1217.714	450	2394.09957
1217.939	450	2418.25403
1218.164	450	2407.58113
1218.388	450	2420.50095
1218.613	450	2433.42078
1218.838	450	2403.08728
1219.062	450	2392.41438
1219.287	450	2399.15516
1219.511	450	2386.23533
1219.736	450	2377.80936
1219.96	450	2367.69819
1220.185	450	2375.56243
1220.409	450	2387.35879
1220.633	450	2348.03759
1220.858	450	2337.36469
1221.082	450	2327.81526
1221.306	450	2340.73508
1221.531	450	2344.6672
1221.755	450	2343.54374
1221.979	450	2332.30911
1222.203	450	2309.83985
1222.427	450	2283.43847
1222.652	450	2284.0002
1222.876	450	2285.12367
1223.1	450	2287.37059
1223.324	450	2292.42617
1223.548	450	2274.45077
1223.772	450	2277.82116
1223.996	450	2251.98151
1224.22	450	2248.04939
1224.444	450	2247.48766
1224.668	450	2218.83935
1224.892	450	2199.74048
1225.116	450	2230.07398
1225.339	450	2179.51815
1225.563	450	2200.30221
1225.787	450	2162.6662
1226.011	450	2167.16005
1226.234	450	2189.06758
1226.458	450	2200.86394
1226.682	450	2186.82066
1226.905	450	2119.97461
1227.129	450	2120.53634
1227.353	450	2140.75867
1227.576	450	2184.57373
1227.8	450	2168.28352
1228.023	450	2136.82655
1228.247	450	2148.06118
1228.47	450	2087.95592
1228.694	450	2123.345
1228.917	450	2145.81426
1229.14	450	2091.88804
1229.364	450	2034.59142
1229.587	450	2040.20874
1229.81	450	2049.75817
1230.034	450	2051.44337
1230.257	450	2073.3509
1230.48	450	2016.61602
1230.703	450	2016.61602
1230.926	450	2068.85704
1231.15	450	2031.78277
1231.373	450	2036.27662
1231.596	450	2000.3258
1231.819	450	1993.0233
1232.042	450	2005.94312
1232.265	450	1977.85655
1232.488	450	1985.72079
1232.711	450	1989.09117
1232.934	450	1968.86884
1233.157	450	1949.76997
1233.379	450	1916.62781
1233.602	450	1885.73258
1233.825	450	1897.52894
1234.048	450	1878.43007
1234.271	450	1894.15855
1234.493	450	1925.61552
1234.716	450	1886.85605
1234.939	450	1898.09067
1235.161	450	1902.0228
1235.384	450	1943.59092
1235.607	450	1935.72668
1235.829	450	1893.03509
1236.052	450	1878.43007
1236.274	450	1870.56583
1236.497	450	1855.39908
1236.719	450	1833.49155
1236.942	450	1791.92342
1237.164	450	1832.36809
1237.386	450	1823.94212
1237.609	450	1840.23233
1237.831	450	1851.46696
1238.053	450	1831.24463
1238.276	450	1803.71979
1238.498	450	1819.44827
1238.72	450	1781.81226
1238.942	450	1781.25053
1239.164	450	1795.85555
1239.387	450	1762.71339
1239.609	450	1782.37399
1239.831	450	1814.95442
1240.053	450	1760.46646
1240.275	450	1739.6824
1240.497	450	1761.02819
1240.719	450	1794.73208
1240.941	450	1784.05918
1241.163	450	1798.6642
1241.385	450	1782.93572
1241.606	450	1730.69469
1241.828	450	1723.95392
1242.05	450	1717.77487
1242.272	450	1721.14526
1242.494	450	1732.37989
1242.715	450	1727.88604
1242.937	450	1749.79356
1243.159	450	1737.9972
1243.38	450	1747.54664
1243.602	450	1686.31791
1243.823	450	1681.26232
1244.045	450	1667.21904
1244.267	450	1699.23773
1244.488	450	1682.38579
1244.709	450	1681.26232
1244.931	450	1682.94752
1245.152	450	1677.3302
1245.374	450	1699.23773
1245.595	450	1662.16345
1245.816	450	1661.03999
1246.038	450	1652.61402
1246.259	450	1662.16345
1246.48	450	1671.71289
1246.701	450	1684.07098
1246.923	450	1700.36119
1247.144	450	1684.63271
1247.365	450	1659.91653
1247.586	450	1640.81766
1247.807	450	1626.77437
1248.028	450	1645.31151
1248.249	450	1688.56483
1248.47	450	1622.28052
1248.691	450	1625.08917
1248.912	450	1617.78667
1249.133	450	1616.6632
1249.354	450	1605.42857
1249.575	450	1584.08278
1249.796	450	1609.36069
1250.016	450	1576.78027
1250.237	450	1598.6878
1250.458	450	1577.342
1250.679	450	1557.6814
1250.899	450	1601.49645
1251.12	450	1564.98391
1251.341	450	1588.0149
1251.561	450	1566.6691
1251.782	450	1562.17525
1252.002	450	1578.46546
1252.223	450	1573.40988
1252.443	450	1562.73698
1252.664	450	1583.52105
1252.884	450	1582.95931
1253.105	450	1598.12606
1253.325	450	1605.9903
1253.545	450	1543.63811
1253.766	450	1537.45906
1253.986	450	1540.26772
1254.206	450	1557.11967
1254.426	450	1559.92832
1254.647	450	1535.77387
1254.867	450	1571.16295
1255.087	450	1577.90373
1255.307	450	1548.13196
1255.527	450	1530.15655
1255.747	450	1554.31101
1255.967	450	1573.97161
1256.187	450	1558.24313
1256.407	450	1538.0208
1256.627	450	1559.92832
1256.847	450	1538.0208
1257.067	450	1570.03949
1257.287	450	1571.16295
1257.507	450	1532.96521
1257.727	450	1498.13786
1257.946	450	1485.77977
1258.166	450	1521.73058
1258.386	450	1531.28002
1258.605	450	1529.03309
1258.825	450	1539.70599
1259.045	450	1509.93422
1259.264	450	1517.23673
1259.484	450	1534.08867
1259.704	450	1527.90963
1259.923	450	1490.27362
1260.143	450	1506.0021
1260.362	450	1506.0021
1260.581	450	1522.29231
1260.801	450	1509.93422
1261.02	450	1516.11327
1261.24	450	1555.9962
1261.459	450	1544.76157
1261.678	450	1491.95881
1261.897	450	1486.3415
1262.117	450	1495.89093
1262.336	450	1504.31691
1262.555	450	1521.73058
1262.774	450	1526.78617
1262.993	450	1507.6873
1263.212	450	1485.77977
1263.431	450	1448.70549
1263.65	450	1463.31051
1263.869	450	1472.29821
1264.088	450	1482.97111
1264.307	450	1483.53284
1264.526	450	1527.90963
1264.745	450	1513.30461
1264.964	450	1517.23673
1265.183	450	1497.0144
1265.402	450	1455.44627
1265.62	450	1490.83535
1265.839	450	1500.94652
1266.058	450	1498.69959
1266.277	450	1495.89093
1266.495	450	1462.18705
1266.714	450	1454.3228
1266.932	450	1485.21804
1267.151	450	1525.10097
1267.37	450	1481.28592
1267.588	450	1498.13786
1267.806	450	1463.87224
1268.025	450	1459.94012
1268.243	450	1471.17475
1268.462	450	1503.75517
1268.68	450	1491.39708
1268.898	450	1497.57613
1269.117	450	1503.19344
1269.335	450	1459.94012
1269.553	450	1481.84765
1269.771	450	1476.23033
1269.99	450	1473.98341
1270.208	450	1481.28592
1270.426	450	1447.58203
1270.644	450	1490.83535
1270.862	450	1486.3415
1271.08	450	1494.20574
1271.298	450	1481.28592
1271.516	450	1472.85994
1271.734	450	1513.30461
1271.952	450	1453.19934
1272.17	450	1448.14376
1272.388	450	1450.95242
1272.606	450	1434.10047
1272.823	450	1440.27952
1273.041	450	1448.14376
1273.259	450	1472.85994
1273.477	450	1471.17475
1273.694	450	1531.28002
1273.912	450	1456.56973
1274.129	450	1452.63761
1274.347	450	1428.48316
1274.565	450	1403.20524
1274.782	450	1438.03259
1275	450	1496.45267
1275.217	450	1481.84765
1275.435	450	1462.18705
1275.652	450	1428.48316
1275.869	450	1427.35969
1276.087	450	1450.95242
1276.304	450	1423.9893
1276.521	450	1429.04489
1276.739	450	1481.28592
1276.956	450	1471.17475
1277.173	450	1462.74878
1277.39	450	1453.19934
1277.607	450	1490.27362
1277.824	450	1464.9957
1278.042	450	1439.15605
1278.259	450	1451.51415
1278.476	450	1464.9957
1278.693	450	1460.50185
1278.91	450	1452.63761
1279.127	450	1448.70549
1279.343	450	1424.55104
1279.56	450	1422.86584
1279.777	450	1451.51415
1279.994	450	1418.93372
1280.211	450	1454.88454
1280.427	450	1449.82895
1280.644	450	1435.22393
1280.861	450	1438.03259
1281.078	450	1441.96471
1281.294	450	1416.6868
1281.511	450	1455.44627
1281.727	450	1451.51415
1281.944	450	1431.85355
1282.16	450	1448.70549
1282.377	450	1430.73008
1282.593	450	1455.44627
1282.81	450	1459.94012
1283.026	450	1450.39068
1283.243	450	1432.41528
1283.459	450	1404.89043
1283.675	450	1358.26672
1283.891	450	1379.05079
1284.108	450	1427.92143
1284.324	450	1434.10047
1284.54	450	1420.61892
1284.756	450	1410.50775
1284.972	450	1420.05718
1285.188	450	1391.97061
1285.405	450	1404.3287
1285.621	450	1407.69909
1285.837	450	1403.76697
1286.053	450	1389.16195
1286.268	450	1425.6745
1286.484	450	1426.23623
1286.7	450	1413.87814
1286.916	450	1425.11277
1287.132	450	1416.6868
1287.348	450	1406.57563
1287.563	450	1429.04489
1287.779	450	1368.93962
1287.995	450	1390.28542
1288.211	450	1393.09407
1288.426	450	1404.89043
1288.642	450	1409.94602
1288.857	450	1391.40888
1289.073	450	1406.0139
1289.288	450	1407.69909
1289.504	450	1415.56333
1289.719	450	1415.56333
1289.935	450	1373.43347
1290.15	450	1371.74828
1290.365	450	1361.07538
1290.581	450	1402.64351
1290.796	450	1411.06948
1291.011	450	1394.77927
1291.227	450	1375.11867
1291.442	450	1382.42118
1291.657	450	1372.31001
1291.872	450	1395.341
1292.087	450	1390.84715
1292.302	450	1368.37789
1292.517	450	1361.07538
1292.732	450	1366.69269
1292.947	450	1371.18655
1293.162	450	1398.14966
1293.377	450	1374.55693
1293.592	450	1357.14326
1293.807	450	1372.31001
1294.022	450	1353.77287
1294.237	450	1370.62481
1294.451	450	1370.62481
1294.666	450	1335.23573
1294.881	450	1345.90863
1295.096	450	1349.84075
1295.31	450	1371.74828
1295.525	450	1341.97651
1295.739	450	1380.73598
1295.954	450	1359.95192
1296.168	450	1353.77287
1296.383	450	1343.09997
1296.597	450	1365.0075
1296.812	450	1370.06308
1297.026	450	1361.63711
1297.241	450	1326.24803
1297.455	450	1370.62481
1297.669	450	1320.06898
1297.884	450	1351.52594
1298.098	450	1289.73548
1298.312	450	1313.3282
1298.526	450	1333.55054
1298.74	450	1299.84665
1298.954	450	1302.6553
1299.169	450	1333.55054
1299.383	450	1313.3282
1299.597	450	1306.02569
1299.811	450	1300.40838
1300.025	450	1306.58743
1300.239	450	1311.08128
1300.452	450	1324.56283
1300.666	450	1316.13686
1300.88	450	1294.79106
1301.094	450	1262.77237
1301.308	450	1304.90223
1301.521	450	1278.50085
1301.735	450	1288.61202
1301.949	450	1300.40838
1302.163	450	1335.79746
1302.376	450	1309.39608
1302.59	450	1305.46396
1302.803	450	1259.96371
1303.017	450	1291.42068
1303.23	450	1320.63071
1303.444	450	1303.77877
1303.657	450	1284.11817
1303.871	450	1268.38968
1304.084	450	1281.87124
1304.297	450	1304.3405
1304.511	450	1244.23523
1304.724	450	1291.98241
1304.937	450	1295.3528
1305.15	450	1277.93912
1305.364	450	1271.19834
1305.577	450	1281.87124
1305.79	450	1252.09947
1306.003	450	1270.63661
1306.216	450	1250.41428
1306.429	450	1259.40198
1306.642	450	1266.14276
1306.855	450	1262.77237
1307.068	450	1257.15505
1307.281	450	1247.60562
1307.494	450	1252.6612
1307.706	450	1278.50085
1307.919	450	1244.79696
1308.132	450	1221.76597
1308.345	450	1238.05618
1308.557	450	1267.26622
1308.77	450	1231.31541
1308.983	450	1264.45756
1309.195	450	1256.59332
1309.408	450	1255.46986
1309.62	450	1223.45117
1309.833	450	1226.25982
1310.045	450	1222.88943
1310.258	450	1191.43247
1310.47	450	1225.69809
1310.683	450	1286.36509
1310.895	450	1252.6612
1311.107	450	1261.08718
1311.32	450	1226.82155
[truncated: 242,783 more rows]
