# Supplementary material for: Circular dichroism of quantum defects in carbon nanotubes created by photocatalytic oxygen functionalization
Source: Nat Commun. 2025 Jun 2;16:5107. doi: 10.1038/s41467-025-60342-y (PMC12130195; doi:10.1038/s41467-025-60342-y)
Supplement: Supplementary file 6 — Source Data [file 41467_2025_60342_MOESM6_ESM.zip › Raw data Manuscript and SI/Supplementary_Figure_13d.txt]

Em_WL (nm)	Ex_WL (nm)	PL Intensity (arb. unit) (9,2) funct
858.8	450	867.68628
859.04	450	995.98231
859.279	450	959.96939
859.519	450	923.95647
859.759	450	895.25867
859.999	450	941.96293
860.239	450	919.45485
860.478	450	935.21051
860.718	450	918.89215
860.958	450	941.40023
861.198	450	935.21051
861.437	450	954.34237
861.677	450	929.02079
861.917	450	952.09156
862.156	450	902.5738
862.396	450	934.6478
862.635	450	957.71858
862.875	450	952.09156
863.115	450	924.51917
863.354	450	941.40023
863.594	450	946.46454
863.833	450	984.72827
864.072	450	982.47746
864.312	450	985.29097
864.551	450	976.28774
864.791	450	977.41315
865.03	450	968.40992
865.269	450	952.09156
865.509	450	950.40346
865.748	450	964.471
865.987	450	967.28451
866.227	450	989.79259
866.466	450	985.29097
866.705	450	965.59641
866.944	450	993.7315
867.183	450	948.71535
867.422	450	969.53532
867.662	450	998.79582
867.901	450	981.91476
868.14	450	980.22666
868.379	450	947.02725
868.618	450	953.77967
868.857	450	949.84076
869.096	450	968.40992
869.335	450	977.41315
869.574	450	966.72181
869.813	450	936.33591
870.052	450	975.16234
870.291	450	979.66395
870.529	450	966.72181
870.768	450	962.2202
871.007	450	971.22343
871.246	450	945.90184
871.485	450	962.2202
871.723	450	981.91476
871.962	450	997.67041
872.201	450	950.96616
872.44	450	939.14942
872.678	450	935.77321
872.917	450	925.64457
873.155	450	936.89861
873.394	450	985.85368
873.633	450	999.92122
873.871	450	986.41638
874.11	450	929.58349
874.348	450	965.59641
874.587	450	946.46454
874.825	450	983.60287
875.064	450	983.60287
875.302	450	969.53532
875.54	450	966.15911
875.779	450	994.2942
876.017	450	957.71858
876.256	450	946.46454
876.494	450	947.58995
876.732	450	985.85368
876.97	450	979.10125
877.209	450	949.84076
877.447	450	945.33914
877.685	450	960.53209
877.923	450	959.96939
878.161	450	978.53855
878.4	450	980.78936
878.638	450	975.16234
878.876	450	952.09156
879.114	450	948.15265
879.352	450	965.03371
879.59	450	970.66072
879.828	450	974.59964
880.066	450	977.97585
880.304	450	961.09479
880.542	450	980.78936
880.78	450	969.53532
881.018	450	954.90507
881.255	450	970.09802
881.493	450	974.59964
881.731	450	939.71212
881.969	450	977.97585
882.207	450	932.9597
882.444	450	972.91153
882.682	450	947.02725
882.92	450	953.77967
883.157	450	958.84399
883.395	450	978.53855
883.633	450	1001.04663
883.87	450	926.76998
884.108	450	940.83753
884.346	450	971.78613
884.583	450	1001.60933
884.821	450	994.8569
885.058	450	989.22989
885.296	450	993.7315
885.533	450	947.58995
885.77	450	992.0434
886.008	450	1022.4293
886.245	450	980.78936
886.483	450	943.65103
886.72	450	967.28451
886.957	450	953.21697
887.195	450	971.22343
887.432	450	984.16557
887.669	450	936.33591
887.906	450	959.96939
888.144	450	1024.1174
888.381	450	985.29097
888.618	450	1008.92445
888.855	450	971.22343
889.092	450	963.3456
889.329	450	996.54501
889.566	450	962.7829
889.803	450	986.41638
890.04	450	1010.61256
890.277	450	994.2942
890.514	450	973.47423
890.751	450	950.40346
890.988	450	929.02079
891.225	450	940.83753
891.462	450	927.33268
891.699	450	961.09479
891.936	450	998.23312
892.172	450	964.471
892.409	450	998.23312
892.646	450	988.66718
892.883	450	1024.6801
893.119	450	1026.93091
893.356	450	999.35852
893.593	450	978.53855
893.829	450	979.10125
894.066	450	980.78936
894.303	450	969.53532
894.539	450	939.71212
894.776	450	983.60287
895.012	450	970.66072
895.249	450	994.2942
895.485	450	1002.73473
895.722	450	1001.04663
895.958	450	970.09802
896.194	450	990.91799
896.431	450	967.28451
896.667	450	975.72504
896.903	450	984.72827
897.14	450	953.21697
897.376	450	979.66395
897.612	450	1020.74119
897.849	450	963.9083
898.085	450	944.77644
898.321	450	976.28774
898.557	450	1025.80551
898.793	450	1011.17526
899.029	450	1046.06278
899.265	450	1034.24604
899.502	450	973.47423
899.738	450	960.53209
899.974	450	965.59641
900.21	450	976.85045
900.446	450	995.98231
900.682	450	987.54178
900.917	450	1004.42284
901.153	450	999.92122
901.389	450	1034.80874
901.625	450	962.7829
901.861	450	959.96939
902.097	450	948.71535
902.333	450	984.16557
902.568	450	985.29097
902.804	450	993.1688
903.04	450	1003.86013
903.275	450	996.54501
903.511	450	1017.92768
903.747	450	992.0434
903.982	450	993.7315
904.218	450	976.28774
904.453	450	999.35852
904.689	450	1021.30389
904.925	450	1010.04986
905.16	450	1025.24281
905.395	450	1028.61902
905.631	450	1004.42284
905.866	450	989.22989
906.102	450	986.97908
906.337	450	993.1688
906.572	450	1044.37467
906.808	450	988.10448
907.043	450	986.97908
907.278	450	977.41315
907.514	450	983.04017
907.749	450	981.35206
907.984	450	958.84399
908.219	450	1003.86013
908.454	450	985.29097
908.689	450	993.1688
908.925	450	966.72181
909.16	450	949.27805
909.395	450	1000.48392
909.63	450	961.09479
909.865	450	991.48069
910.1	450	979.10125
910.335	450	954.34237
910.57	450	983.60287
910.805	450	1001.04663
911.039	450	991.48069
911.274	450	1000.48392
911.509	450	1000.48392
911.744	450	1021.86659
911.979	450	1020.74119
912.213	450	971.78613
912.448	450	957.15588
912.683	450	956.03048
912.918	450	996.54501
913.152	450	998.79582
913.387	450	959.96939
913.621	450	1004.42284
913.856	450	1017.36498
914.091	450	1003.86013
914.325	450	984.72827
914.56	450	999.35852
914.794	450	1019.05309
915.029	450	1011.17526
915.263	450	983.04017
915.497	450	1005.54824
915.732	450	988.10448
915.966	450	1023.5547
916.2	450	1012.30066
916.435	450	988.10448
916.669	450	951.52886
916.903	450	957.15588
917.138	450	985.85368
917.372	450	1003.29743
917.606	450	980.78936
917.84	450	994.2942
918.074	450	981.91476
918.308	450	991.48069
918.542	450	992.0434
918.776	450	994.2942
919.011	450	956.03048
919.245	450	973.47423
919.479	450	989.22989
919.712	450	1018.49038
919.946	450	966.72181
920.18	450	977.41315
920.414	450	1037.62225
920.648	450	1024.1174
920.882	450	983.60287
921.116	450	987.54178
921.349	450	983.04017
921.583	450	980.78936
921.817	450	1003.86013
922.051	450	1011.17526
922.284	450	1001.60933
922.518	450	979.10125
922.752	450	943.65103
922.985	450	959.40669
923.219	450	967.28451
923.452	450	989.22989
923.686	450	979.66395
923.919	450	1035.37144
924.153	450	1021.86659
924.386	450	997.10771
924.62	450	986.97908
924.853	450	971.78613
925.086	450	1002.73473
925.32	450	1006.67364
925.553	450	989.79259
925.786	450	995.41961
926.02	450	975.72504
926.253	450	980.78936
926.486	450	993.7315
926.719	450	1038.18495
926.952	450	992.6061
927.186	450	993.1688
927.419	450	982.47746
927.652	450	984.16557
927.885	450	991.48069
928.118	450	1019.05309
928.351	450	1011.73796
928.584	450	1008.92445
928.817	450	1012.30066
929.05	450	972.34883
929.283	450	1001.04663
929.516	450	1005.54824
929.748	450	1015.11417
929.981	450	1028.61902
930.214	450	961.09479
930.447	450	1009.48715
930.68	450	1009.48715
930.912	450	1008.92445
931.145	450	991.48069
931.378	450	996.54501
931.61	450	1035.37144
931.843	450	986.97908
932.076	450	985.29097
932.308	450	987.54178
932.541	450	978.53855
932.773	450	974.59964
933.006	450	966.72181
933.238	450	994.2942
933.471	450	993.7315
933.703	450	1065.19464
933.935	450	999.92122
934.168	450	995.41961
934.4	450	959.40669
934.632	450	945.33914
934.865	450	973.47423
935.097	450	1020.17849
935.329	450	1019.61579
935.561	450	1011.17526
935.794	450	978.53855
936.026	450	979.10125
936.258	450	1004.98554
936.49	450	988.66718
936.722	450	1001.04663
936.954	450	1050.00169
937.186	450	1019.61579
937.418	450	1020.17849
937.65	450	1015.67687
937.882	450	1051.12709
938.114	450	1034.24604
938.346	450	1015.67687
938.578	450	1010.61256
938.809	450	1040.43576
939.041	450	1023.5547
939.273	450	1007.79905
939.505	450	1016.23958
939.736	450	986.41638
939.968	450	975.72504
940.2	450	1021.30389
940.431	450	985.29097
940.663	450	999.35852
940.895	450	1008.92445
941.126	450	1010.04986
941.358	450	1005.54824
941.589	450	1023.5547
941.821	450	994.8569
942.052	450	1023.5547
942.284	450	1037.05955
942.515	450	1011.17526
942.746	450	1008.92445
942.978	450	994.2942
943.209	450	1029.18172
943.44	450	1016.23958
943.672	450	1015.11417
943.903	450	1005.54824
944.134	450	990.91799
944.365	450	952.09156
944.597	450	967.28451
944.828	450	1019.05309
945.059	450	1011.17526
945.29	450	978.53855
945.521	450	984.72827
945.752	450	999.92122
945.983	450	972.91153
946.214	450	998.23312
946.445	450	987.54178
946.676	450	987.54178
946.907	450	960.53209
947.138	450	991.48069
947.368	450	1002.73473
947.599	450	1001.04663
947.83	450	1003.29743
948.061	450	1010.04986
948.292	450	998.23312
948.522	450	992.6061
948.753	450	962.2202
948.984	450	993.1688
949.214	450	968.40992
949.445	450	984.72827
949.675	450	999.35852
949.906	450	980.78936
950.136	450	992.6061
950.367	450	996.54501
950.597	450	1005.54824
950.828	450	1014.55147
951.058	450	971.78613
951.289	450	962.2202
951.519	450	978.53855
951.749	450	1021.30389
951.98	450	1007.23635
952.21	450	1003.86013
952.44	450	979.66395
952.67	450	978.53855
952.9	450	980.78936
953.131	450	1024.1174
953.361	450	998.23312
953.591	450	985.29097
953.821	450	984.16557
954.051	450	994.8569
954.281	450	985.29097
954.511	450	1001.60933
954.741	450	993.1688
954.971	450	974.59964
955.201	450	984.16557
955.431	450	984.16557
955.661	450	988.66718
955.89	450	992.0434
956.12	450	969.53532
956.35	450	974.03694
956.58	450	975.16234
956.809	450	990.91799
957.039	450	976.28774
957.269	450	1011.73796
957.498	450	997.67041
957.728	450	994.2942
957.958	450	973.47423
958.187	450	992.6061
958.417	450	1012.30066
958.646	450	1007.23635
958.876	450	971.78613
959.105	450	1010.61256
959.335	450	970.66072
959.564	450	1013.98877
959.793	450	942.52563
960.023	450	961.09479
960.252	450	989.22989
960.481	450	968.40992
960.71	450	957.71858
960.94	450	988.10448
961.169	450	975.72504
961.398	450	985.29097
961.627	450	972.34883
961.856	450	978.53855
962.085	450	975.72504
962.314	450	997.67041
962.543	450	989.79259
962.772	450	964.471
963.001	450	948.15265
963.23	450	984.16557
963.459	450	959.40669
963.688	450	966.15911
963.917	450	977.97585
964.146	450	1024.6801
964.375	450	990.35529
964.603	450	984.72827
964.832	450	957.15588
965.061	450	983.04017
965.289	450	1020.74119
965.518	450	1019.61579
965.747	450	987.54178
965.975	450	972.91153
966.204	450	975.72504
966.432	450	1003.29743
966.661	450	940.27482
966.889	450	995.41961
967.118	450	995.98231
967.346	450	983.04017
967.575	450	979.10125
967.803	450	1001.60933
968.031	450	974.59964
968.26	450	990.91799
968.488	450	985.29097
968.716	450	988.10448
968.945	450	968.97262
969.173	450	981.35206
969.401	450	979.10125
969.629	450	967.28451
969.857	450	976.28774
970.085	450	1020.74119
970.313	450	983.04017
970.541	450	959.96939
970.769	450	985.85368
970.997	450	1002.73473
971.225	450	966.15911
971.453	450	999.35852
971.681	450	993.1688
971.909	450	979.66395
972.137	450	970.09802
972.365	450	963.9083
972.592	450	965.59641
972.82	450	932.9597
973.048	450	962.2202
973.276	450	1037.05955
973.503	450	994.2942
973.731	450	1002.73473
973.958	450	977.41315
974.186	450	962.2202
974.414	450	972.91153
974.641	450	979.10125
974.869	450	972.91153
975.096	450	945.33914
975.324	450	932.397
975.551	450	961.09479
975.778	450	982.47746
976.006	450	997.67041
976.233	450	954.90507
976.46	450	943.08833
976.687	450	951.52886
976.915	450	970.66072
977.142	450	949.27805
977.139	450	951.81507
977.374	450	938.29817
977.61	450	950.68866
977.845	450	924.78127
978.081	450	941.11419
978.316	450	939.98778
978.552	450	959.13672
978.787	450	928.72369
979.023	450	952.37827
979.258	450	912.39077
979.493	450	955.19429
979.729	450	976.59605
979.964	450	961.38954
980.199	450	940.55098
980.434	450	967.58478
980.67	450	937.73496
980.905	450	978.84887
981.14	450	993.49218
981.375	450	990.11295
981.61	450	986.17052
981.845	450	975.46964
982.08	450	970.4008
982.316	450	952.37827
982.551	450	953.50468
982.786	450	970.96401
983.021	450	984.48091
983.256	450	1005.88267
983.491	450	983.9177
983.725	450	958.57352
983.96	450	1004.75626
984.195	450	966.45837
984.43	450	974.90644
984.665	450	1007.00908
984.9	450	990.11295
985.135	450	980.53848
985.369	450	948.43584
985.604	450	960.26313
985.839	450	951.81507
986.073	450	979.97528
986.308	450	978.28566
986.543	450	958.01031
986.777	450	941.11419
987.012	450	982.22809
987.247	450	983.9177
987.481	450	969.8376
987.716	450	974.90644
987.95	450	986.17052
988.185	450	945.05662
988.419	450	972.09042
988.654	450	984.48091
988.888	450	994.61858
989.122	450	948.43584
989.357	450	936.04535
989.591	450	940.55098
989.825	450	922.52845
990.06	450	937.73496
990.294	450	1003.62985
990.528	450	1009.26189
990.763	450	993.49218
990.997	450	934.91894
991.231	450	962.51595
991.465	450	946.74623
991.699	450	988.42334
991.933	450	996.8714
992.167	450	969.8376
992.401	450	955.19429
992.636	450	981.10168
992.87	450	959.13672
993.104	450	954.06788
993.337	450	951.81507
993.571	450	988.98654
993.805	450	990.11295
994.039	450	954.63109
994.273	450	943.367
994.507	450	952.37827
994.741	450	968.14799
994.975	450	986.73373
995.208	450	981.66489
995.442	450	985.60732
995.676	450	958.57352
995.91	450	949.56225
996.143	450	961.38954
996.377	450	970.96401
996.611	450	977.15925
996.844	450	986.17052
997.078	450	964.76876
997.311	450	960.26313
997.545	450	959.69992
997.778	450	972.65362
998.012	450	973.21683
998.245	450	965.89517
998.479	450	944.49341
998.712	450	968.71119
998.946	450	932.66612
999.179	450	986.17052
999.412	450	946.74623
999.646	450	952.94147
999.879	450	974.34323
1000.112	450	981.10168
1000.346	450	987.29693
1000.579	450	943.367
1000.812	450	961.95274
1001.045	450	969.2744
1001.278	450	1015.45714
1001.512	450	1002.50344
1001.745	450	990.67615
1001.978	450	1005.31946
1002.211	450	952.94147
1002.444	450	991.80256
1002.677	450	1033.47967
1002.91	450	991.23936
1003.143	450	939.98778
1003.376	450	960.82633
1003.609	450	940.55098
1003.842	450	958.57352
1004.074	450	994.05538
1004.307	450	941.11419
1004.54	450	956.8839
1004.773	450	1023.9052
1005.006	450	995.18179
1005.238	450	1016.58355
1005.471	450	977.15925
1005.704	450	981.66489
1005.937	450	996.3082
1006.169	450	973.78003
1006.402	450	986.17052
1006.634	450	1007.00908
1006.867	450	986.73373
1007.1	450	964.76876
1007.332	450	962.51595
1007.565	450	945.05662
1007.797	450	951.25186
1008.029	450	948.99905
1008.262	450	972.09042
1008.494	450	1003.06665
1008.727	450	964.76876
1008.959	450	994.61858
1009.191	450	988.42334
1009.424	450	1025.03161
1009.656	450	1026.72122
1009.888	450	996.3082
1010.12	450	984.48091
1010.353	450	988.98654
1010.585	450	986.73373
1010.817	450	978.84887
1011.049	450	937.73496
1011.281	450	985.04411
1011.513	450	965.33197
1011.745	450	983.9177
1011.977	450	991.80256
1012.209	450	1005.31946
1012.441	450	981.10168
1012.673	450	995.74499
1012.905	450	975.46964
1013.137	450	991.80256
1013.369	450	994.61858
1013.601	450	974.90644
1013.833	450	995.74499
1014.065	450	1027.84763
1014.296	450	979.41207
1014.528	450	950.68866
1014.76	450	977.15925
1014.992	450	1012.64112
1015.223	450	1009.26189
1015.455	450	1046.43337
1015.686	450	1039.67492
1015.918	450	995.18179
1016.15	450	977.15925
1016.381	450	970.4008
1016.613	450	977.72246
1016.844	450	1003.62985
1017.076	450	994.05538
1017.307	450	1012.64112
1017.539	450	1019.96277
1017.77	450	1048.68619
1018.001	450	982.7913
1018.233	450	978.28566
1018.464	450	965.33197
1018.695	450	996.8714
1018.927	450	985.60732
1019.158	450	1007.57228
1019.389	450	1007.57228
1019.62	450	1000.81383
1019.852	450	1027.28443
1020.083	450	987.86013
1020.314	450	992.92897
1020.545	450	985.04411
1020.776	450	996.3082
1021.007	450	1016.02034
1021.238	450	1019.39957
1021.469	450	1040.23812
1021.7	450	1046.43337
1021.931	450	1025.59481
1022.162	450	1014.89393
1022.393	450	1005.31946
1022.624	450	1003.06665
1022.854	450	1064.4559
1023.085	450	998.56101
1023.316	450	989.54975
1023.547	450	997.99781
1023.778	450	1003.06665
1024.008	450	995.18179
1024.239	450	985.04411
1024.47	450	1012.07791
1024.7	450	976.03285
1024.931	450	997.99781
1025.162	450	989.54975
1025.392	450	951.81507
1025.623	450	1005.31946
1025.853	450	983.9177
1026.084	450	1017.14675
1026.314	450	993.49218
1026.545	450	968.14799
1026.775	450	991.23936
1027.005	450	1003.62985
1027.236	450	1000.25063
1027.466	450	1014.33073
1027.696	450	1013.76753
1027.927	450	1031.79006
1028.157	450	1043.05414
1028.387	450	984.48091
1028.617	450	963.64235
1028.847	450	981.10168
1029.078	450	1023.9052
1029.308	450	1017.14675
1029.538	450	987.29693
1029.768	450	1025.03161
1029.998	450	1023.9052
1030.228	450	999.68742
1030.458	450	1005.88267
1030.688	450	1039.11171
1030.918	450	1040.80133
1031.148	450	1034.60608
1031.378	450	1008.13548
1031.607	450	1018.83636
1031.837	450	996.8714
1032.067	450	1053.75502
1032.297	450	1038.54851
1032.527	450	1014.33073
1032.756	450	964.76876
1032.986	450	972.65362
1033.216	450	1017.14675
1033.445	450	1018.27316
1033.675	450	1007.00908
1033.905	450	1019.96277
1034.134	450	994.61858
1034.364	450	1004.19306
1034.593	450	1016.02034
1034.823	450	1029.53724
1035.052	450	986.73373
1035.282	450	988.42334
1035.511	450	1004.19306
1035.74	450	1039.67492
1035.97	450	1001.94024
1036.199	450	1007.57228
1036.428	450	1047.55978
1036.658	450	1058.82386
1036.887	450	1001.94024
1037.116	450	1000.81383
1037.345	450	995.18179
1037.575	450	1011.51471
1037.804	450	1038.54851
1038.033	450	1026.15802
1038.262	450	1021.08918
1038.491	450	1016.02034
1038.72	450	963.07915
1038.949	450	976.03285
1039.178	450	988.98654
1039.407	450	1008.13548
1039.636	450	1004.75626
1039.865	450	1046.43337
1040.094	450	1037.4221
1040.322	450	1023.342
1040.551	450	1007.00908
1040.78	450	974.90644
1041.009	450	1016.58355
1041.238	450	1034.04288
1041.466	450	1019.39957
1041.695	450	1016.58355
1041.924	450	997.4346
1042.152	450	996.8714
1042.381	450	1008.69869
1042.61	450	1054.31823
1042.838	450	1016.58355
1043.067	450	1009.8251
1043.295	450	997.99781
1043.524	450	1007.57228
1043.752	450	1007.57228
1043.98	450	1031.22686
1044.209	450	1018.27316
1044.437	450	1019.96277
1044.666	450	1036.29569
1044.894	450	979.97528
1045.122	450	1007.00908
1045.35	450	1016.58355
1045.579	450	1030.10045
1045.807	450	1032.35326
1046.035	450	967.02158
1046.263	450	1021.65238
1046.491	450	1016.58355
1046.719	450	1013.76753
1046.947	450	1009.26189
1047.176	450	1013.20432
1047.404	450	1045.30696
1047.632	450	1003.06665
1047.859	450	991.23936
1048.087	450	1000.81383
1048.315	450	985.60732
1048.543	450	994.61858
1048.771	450	987.86013
1048.999	450	1007.00908
1049.227	450	1012.07791
1049.454	450	1083.60484
1049.682	450	1014.89393
1049.91	450	1005.31946
1050.138	450	974.34323
1050.365	450	952.94147
1050.593	450	973.78003
1050.82	450	1031.79006
1051.048	450	1041.92774
1051.276	450	1022.77879
1051.503	450	991.23936
1051.731	450	1001.94024
1051.958	450	1016.02034
1052.185	450	988.42334
1052.413	450	994.61858
1052.64	450	1049.24939
1052.868	450	1041.92774
1053.095	450	1043.61735
1053.322	450	1025.03161
1053.55	450	1048.68619
1053.777	450	1046.43337
1054.004	450	1025.03161
1054.231	450	1026.72122
1054.458	450	1063.32949
1054.685	450	1041.36453
1054.913	450	1027.84763
1055.14	450	1029.53724
1055.367	450	995.74499
1055.594	450	1007.00908
1055.821	450	1049.81259
1056.048	450	995.74499
1056.275	450	1005.31946
1056.502	450	1013.20432
1056.728	450	1011.51471
1056.955	450	1021.65238
1057.182	450	1035.73249
1057.409	450	1007.57228
1057.636	450	1037.98531
1057.862	450	1050.939
1058.089	450	1025.59481
1058.316	450	1017.70996
1058.543	450	1008.13548
1058.769	450	1044.74376
1058.996	450	1029.53724
1059.222	450	1027.84763
1059.449	450	1010.95151
1059.675	450	992.36577
1059.902	450	950.68866
1060.128	450	979.41207
1060.355	450	1019.96277
1060.581	450	1018.83636
1060.808	450	1003.62985
1061.034	450	997.4346
1061.26	450	1012.64112
1061.487	450	987.29693
1061.713	450	1003.06665
1061.939	450	1000.81383
1062.165	450	987.29693
1062.391	450	966.45837
1062.618	450	1017.14675
1062.844	450	1012.07791
1063.07	450	1004.75626
1063.296	450	1014.89393
1063.522	450	1024.46841
1063.748	450	1017.70996
1063.974	450	1026.15802
1064.2	450	972.09042
1064.426	450	981.66489
1064.652	450	988.42334
1064.878	450	1004.75626
1065.103	450	1019.39957
1065.329	450	992.36577
1065.555	450	1015.45714
1065.781	450	1014.89393
1066.007	450	1019.39957
1066.232	450	1025.03161
1066.458	450	981.66489
1066.684	450	974.90644
1066.909	450	976.03285
1067.135	450	1025.03161
1067.36	450	1028.41083
1067.586	450	1027.84763
1067.811	450	1000.25063
1068.037	450	983.9177
1068.262	450	997.99781
1068.488	450	1034.60608
1068.713	450	1009.8251
1068.938	450	992.92897
1069.164	450	994.61858
1069.389	450	996.8714
1069.614	450	995.18179
1069.84	450	1024.46841
1070.065	450	1012.07791
1070.29	450	999.12422
1070.515	450	1000.81383
1070.74	450	1002.50344
1070.965	450	1006.44587
1071.19	450	1016.02034
1071.416	450	992.92897
1071.641	450	1005.31946
1071.866	450	988.98654
1072.09	450	1010.3883
1072.315	450	990.11295
1072.54	450	1036.29569
1072.765	450	1013.76753
1072.99	450	1003.62985
1073.215	450	982.7913
1073.44	450	1006.44587
1073.664	450	1027.84763
1073.889	450	1021.65238
1074.114	450	987.86013
1074.338	450	1020.52598
1074.563	450	974.90644
1074.788	450	1017.70996
1075.012	450	962.51595
1075.237	450	974.90644
1075.461	450	1003.62985
1075.686	450	985.60732
1075.91	450	977.15925
1076.135	450	1003.06665
1076.359	450	977.72246
1076.584	450	985.60732
1076.808	450	976.59605
1077.032	450	990.11295
1077.257	450	995.74499
1077.481	450	1008.69869
1077.705	450	1002.50344
1077.929	450	982.22809
1078.153	450	967.02158
1078.378	450	1007.57228
1078.602	450	977.15925
1078.826	450	986.17052
1079.05	450	998.56101
1079.274	450	1035.73249
1079.498	450	1010.3883
1079.722	450	1005.88267
1079.946	450	974.34323
1080.17	450	1004.19306
1080.394	450	1041.36453
1080.617	450	1035.73249
1080.841	450	1002.50344
1081.065	450	980.53848
1081.289	450	984.48091
1081.512	450	1014.89393
1081.736	450	961.38954
1081.96	450	1016.02034
1082.184	450	1010.95151
1082.407	450	989.54975
1082.631	450	982.22809
1082.854	450	1021.08918
1083.078	450	995.74499
1083.301	450	996.3082
1083.525	450	990.11295
1083.748	450	1000.81383
1083.972	450	995.18179
1084.195	450	1004.19306
1084.418	450	1007.00908
1084.642	450	1010.3883
1084.865	450	1003.06665
1085.088	450	1036.8589
1085.311	450	1004.75626
1085.535	450	982.22809
1085.758	450	1001.37703
1085.981	450	1016.58355
1086.204	450	984.48091
1086.427	450	1010.95151
1086.65	450	1012.64112
1086.873	450	1015.45714
1087.096	450	988.42334
1087.319	450	981.66489
1087.542	450	986.73373
1087.765	450	953.50468
1087.988	450	984.48091
1088.211	450	1044.18055
1088.434	450	1012.64112
1088.656	450	1037.98531
1088.879	450	1005.88267
1089.102	450	990.67615
1089.325	450	1000.81383
1089.547	450	1007.00908
1089.77	450	1001.94024
1089.993	450	982.7913
1090.215	450	963.07915
1090.438	450	992.92897
1090.66	450	1012.64112
1090.883	450	1014.89393
1091.105	450	962.51595
1091.328	450	945.61982
1091.55	450	966.45837
1091.772	450	985.60732
1091.995	450	976.03285
1091.988	450	963.9124
1092.219	450	946.45838
1092.45	450	967.2906
1092.681	450	938.57592
1092.912	450	964.47544
1093.142	450	960.53421
1093.373	450	968.41667
1093.604	450	935.19772
1093.835	450	961.09724
1094.066	450	925.06313
1094.297	450	961.66027
1094.527	450	979.11429
1094.758	450	979.11429
1094.989	450	950.39961
1095.22	450	963.34937
1095.45	450	952.65174
1095.681	450	1000.50954
1095.911	450	990.93798
1096.142	450	996.00528
1096.373	450	997.69438
1096.603	450	1001.63561
1096.834	450	985.30766
1097.064	450	973.48396
1097.295	450	965.03847
1097.525	450	996.56831
1097.756	450	1005.57684
1097.986	450	1016.27447
1098.216	450	1010.64414
1098.447	450	982.49249
1098.677	450	1018.5266
1098.907	450	986.99675
1099.138	450	997.13135
1099.368	450	1021.34176
1099.598	450	1006.70291
1099.828	450	1006.13987
1100.059	450	972.3579
1100.289	450	971.23183
1100.519	450	991.50102
1100.749	450	1008.39201
1100.979	450	1009.51807
1101.209	450	996.56831
1101.439	450	958.28207
1101.669	450	989.24889
1101.899	450	1010.0811
1102.129	450	998.25741
1102.359	450	980.80339
1102.589	450	999.94651
1102.819	450	972.3579
1103.049	450	996.00528
1103.279	450	1026.97209
1103.508	450	1039.35882
1103.738	450	975.17306
1103.968	450	963.34937
1104.198	450	971.23183
1104.427	450	961.66027
1104.657	450	980.80339
1104.887	450	1034.85455
1105.116	450	1027.53513
1105.346	450	1011.20717
1105.576	450	975.17306
1105.805	450	999.38348
1106.035	450	979.11429
1106.264	450	1038.23275
1106.494	450	1039.35882
1106.723	450	1022.46783
1106.953	450	1007.82897
1107.182	450	1021.34176
1107.412	450	1001.07258
1107.641	450	999.38348
1107.87	450	992.06405
1108.1	450	1034.85455
1108.329	450	1034.85455
1108.558	450	1003.88774
1108.787	450	996.00528
1109.017	450	1008.39201
1109.246	450	1020.77873
1109.475	450	1038.23275
1109.704	450	1017.96357
1109.933	450	1024.71996
1110.162	450	1005.57684
1110.392	450	1010.0811
1110.621	450	1025.28299
1110.85	450	1021.9048
1111.079	450	1025.84603
1111.308	450	1060.19104
1111.537	450	1023.5939
1111.765	450	1025.28299
1111.994	450	1023.03086
1112.223	450	1016.27447
1112.452	450	1028.09816
1112.681	450	1026.97209
1112.91	450	1011.20717
1113.138	450	1028.66119
1113.367	450	994.87922
1113.596	450	1044.98915
1113.825	450	1025.84603
1114.053	450	1015.71143
1114.282	450	1038.79579
1114.511	450	1063.0062
1114.739	450	1070.88866
1114.968	450	1003.88774
1115.196	450	1022.46783
1115.425	450	1041.61095
1115.653	450	1091.15785
1115.882	450	1088.34268
1116.11	450	1063.56923
1116.339	450	1065.82137
1116.567	450	1037.10669
1116.795	450	1080.46022
1117.024	450	1107.4858
1117.252	450	1076.51899
1117.48	450	1041.61095
1117.709	450	1048.93038
1117.937	450	1051.74554
1118.165	450	1072.01473
1118.393	450	1100.72941
1118.621	450	1043.30005
1118.85	450	1055.12374
1119.078	450	1127.75499
1119.306	450	1108.61187
1119.534	450	1123.81376
1119.762	450	1082.14932
1119.99	450	1083.83842
1120.218	450	1123.25073
1120.446	450	1091.15785
1120.674	450	1097.91424
1120.902	450	1111.42704
1121.13	450	1099.04031
1121.357	450	1090.59482
1121.585	450	1080.46022
1121.813	450	1065.82137
1122.041	450	1079.89719
1122.269	450	1071.4517
1122.496	450	1095.66211
1122.724	450	1127.19196
1122.952	450	1105.23367
1123.179	450	1126.06589
1123.407	450	1147.46114
1123.635	450	1177.30189
1123.862	450	1177.30189
1124.09	450	1150.83934
1124.317	450	1145.20901
1124.545	450	1142.95688
1124.772	450	1156.46967
1125	450	1148.58721
1125.227	450	1109.73794
1125.454	450	1140.70475
1125.682	450	1136.76352
1125.909	450	1171.10853
1126.136	450	1182.93222
1126.364	450	1182.93222
1126.591	450	1157.0327
1126.818	450	1187.43648
1127.045	450	1169.41943
1127.273	450	1183.49525
1127.5	450	1198.13411
1127.727	450	1179.55402
1127.954	450	1195.31894
1128.181	450	1231.91609
1128.408	450	1202.07534
1128.635	450	1195.31894
1128.862	450	1217.27723
1129.089	450	1267.95019
1129.316	450	1253.87437
1129.543	450	1294.41274
1129.77	450	1289.34545
1129.997	450	1251.62224
1130.223	450	1228.53789
1130.45	450	1234.73125
1130.677	450	1256.68954
1130.904	450	1266.82413
1131.131	450	1265.13503
1131.357	450	1304.54734
1131.584	450	1300.04307
1131.811	450	1328.19472
1132.037	450	1271.89142
1132.264	450	1282.58905
1132.49	450	1274.14356
1132.717	450	1309.61463
1132.943	450	1293.28668
1133.17	450	1312.99283
1133.396	450	1331.00988
1133.623	450	1339.45538
1133.849	450	1363.66579
1134.076	450	1351.8421
1134.302	450	1359.72456
1134.528	450	1355.2203
1134.755	450	1370.42219
1134.981	450	1389.56531
1135.207	450	1388.43924
1135.433	450	1424.47335
1135.66	450	1425.59942
1135.886	450	1410.39753
1136.112	450	1392.38048
1136.338	450	1377.17859
1136.564	450	1400.26294
1136.79	450	1468.95296
1137.016	450	1416.02786
1137.242	450	1413.21269
1137.468	450	1421.65819
1137.694	450	1430.10368
1137.92	450	1424.47335
1138.146	450	1413.21269
1138.372	450	1446.43164
1138.598	450	1425.03639
1138.824	450	1460.50746
1139.049	450	1440.80131
1139.275	450	1419.40606
1139.501	450	1479.65058
1139.727	450	1440.80131
1139.952	450	1478.52452
1140.178	450	1475.14632
1140.404	450	1443.61647
1140.629	450	1473.45722
1140.855	450	1489.78517
1141.08	450	1481.33968
1141.306	450	1492.03731
1141.531	450	1503.861
1141.757	450	1530.88658
1141.982	450	1542.14724
1142.208	450	1501.60887
1142.433	450	1479.08755
1142.658	450	1488.65911
1142.884	450	1520.18895
1143.109	450	1524.69322
1143.334	450	1498.23067
1143.56	450	1517.37379
1143.785	450	1533.13871
1144.01	450	1512.30649
1144.235	450	1499.91977
1144.46	450	1533.70174
1144.685	450	1546.6515
1144.911	450	1541.02117
1145.136	450	1530.32355
1145.361	450	1539.33207
1145.586	450	1497.66764
1145.811	450	1535.39084
1146.036	450	1538.76904
1146.26	450	1506.67616
1146.485	450	1477.96148
1146.71	450	1485.28091
1146.935	450	1515.12166
1147.16	450	1526.38232
1147.385	450	1515.12166
1147.609	450	1511.18043
1147.834	450	1481.33968
1148.059	450	1491.47427
1148.284	450	1506.11313
1148.508	450	1507.80223
1148.733	450	1462.75959
1148.957	450	1478.52452
1149.182	450	1486.40698
1149.407	450	1502.73493
1149.631	450	1463.32263
1149.856	450	1469.51599
1150.08	450	1514.55862
1150.304	450	1506.67616
1150.529	450	1448.68377
1150.753	450	1449.80984
1150.978	450	1452.06197
1151.202	450	1456.0032
1151.426	450	1458.81836
1151.65	450	1458.25533
1151.875	450	1447.5577
1152.099	450	1424.47335
1152.323	450	1382.24588
1152.547	450	1387.87621
1152.771	450	1383.93498
1152.995	450	1404.7672
1153.219	450	1402.51507
1153.443	450	1448.68377
1153.667	450	1419.40606
1153.891	450	1396.88474
1154.115	450	1389.00228
1154.339	450	1363.10276
1154.563	450	1373.23735
1154.787	450	1372.67432
1155.011	450	1368.73309
1155.235	450	1361.9767
1155.459	450	1319.18619
1155.682	450	1327.06865
1155.906	450	1341.70751
1156.13	450	1378.30465
1156.353	450	1342.83358
1156.577	450	1346.77481
1156.801	450	1321.43832
1157.024	450	1325.37955
1157.248	450	1328.19472
1157.471	450	1328.19472
1157.695	450	1323.69046
1157.918	450	1324.25349
1158.142	450	1324.81652
1158.365	450	1274.14356
1158.589	450	1288.21938
1158.812	450	1276.39569
1159.035	450	1292.72364
1159.259	450	1300.6061
1159.482	450	1236.42035
1159.705	450	1288.21938
1159.928	450	1269.63929
1160.152	450	1274.14356
1160.375	450	1270.20233
1160.598	450	1265.13503
1160.821	450	1290.47151
1161.044	450	1245.99191
1161.267	450	1239.23551
1161.49	450	1229.10092
1161.713	450	1214.46206
1161.936	450	1224.59666
1162.159	450	1200.38624
1162.382	450	1218.40329
1162.605	450	1224.03362
1162.828	450	1291.03454
1163.051	450	1223.47059
1163.273	450	1219.52936
1163.496	450	1182.36919
1163.719	450	1160.4109
1163.942	450	1189.12558
1164.164	450	1234.73125
1164.387	450	1230.79002
1164.609	450	1221.21846
1164.832	450	1181.24312
1165.055	450	1194.75591
1165.277	450	1215.0251
1165.5	450	1184.62132
1165.722	450	1198.13411
1165.945	450	1251.05921
1166.167	450	1219.52936
1166.389	450	1227.41182
1166.612	450	1204.32747
1166.834	450	1230.22699
1167.056	450	1222.90756
1167.279	450	1206.01657
1167.501	450	1196.44501
1167.723	450	1212.77297
1167.945	450	1202.63837
1168.168	450	1199.82321
1168.39	450	1195.88198
1168.612	450	1167.1673
1168.834	450	1152.52844
1169.056	450	1194.19288
1169.278	450	1157.59574
1169.5	450	1182.93222
1169.722	450	1182.93222
1169.944	450	1171.10853
1170.166	450	1167.73033
1170.388	450	1170.54549
1170.609	450	1155.90664
1170.831	450	1185.18435
1171.053	450	1197.00804
1171.275	450	1186.87345
1171.497	450	1178.99099
1171.718	450	1146.33508
1171.94	450	1184.05829
1172.162	450	1178.99099
1172.383	450	1181.24312
1172.605	450	1157.0327
1172.826	450	1139.57868
1173.048	450	1099.04031
1173.269	450	1108.61187
1173.491	450	1141.83081
1173.712	450	1151.40237
1173.934	450	1131.69622
1174.155	450	1116.49433
1174.376	450	1132.25925
1174.598	450	1123.81376
1174.819	450	1142.95688
1175.04	450	1111.99007
1175.261	450	1107.4858
1175.483	450	1110.30097
1175.704	450	1140.70475
1175.925	450	1132.25925
1176.146	450	1123.25073
1176.367	450	1133.94835
1176.588	450	1142.39385
1176.809	450	1128.88106
1177.03	450	1129.44409
1177.251	450	1090.03178
1177.472	450	1114.80523
1177.693	450	1109.1749
1177.914	450	1120.9986
1178.135	450	1145.20901
1178.356	450	1112.5531
1178.576	450	1127.75499
1178.797	450	1119.87253
1179.018	450	1122.68769
1179.239	450	1126.06589
1179.459	450	1080.46022
1179.68	450	1081.58629
1179.901	450	1082.14932
1180.121	450	1126.06589
1180.342	450	1130.57016
1180.562	450	1115.36827
1180.783	450	1102.41851
1181.003	450	1101.29244
1181.224	450	1088.34268
1181.444	450	1134.51139
1181.664	450	1120.9986
1181.885	450	1106.35974
1182.105	450	1090.59482
1182.325	450	1088.90572
1182.546	450	1093.97301
1182.766	450	1118.18343
1182.986	450	1103.54457
1183.206	450	1078.77112
1183.426	450	1101.29244
1183.646	450	1091.72088
1183.866	450	1086.09055
1184.087	450	1086.65359
1184.307	450	1072.01473
1184.527	450	1091.72088
1184.747	450	1078.77112
1184.966	450	1087.21662
1185.186	450	1070.32563
1185.406	450	1117.05736
1185.626	450	1100.16638
1185.846	450	1087.21662
1186.066	450	1080.46022
1186.285	450	1089.46875
1186.505	450	1105.23367
1186.725	450	1106.92277
1186.944	450	1074.82989
1187.164	450	1109.1749
1187.384	450	1054.56071
1187.603	450	1087.21662
1187.823	450	1031.47636
1188.042	450	1048.93038
1188.262	450	1078.77112
1188.481	450	1044.42611
1188.701	450	1043.86308
1188.92	450	1080.46022
1189.139	450	1051.18251
1189.359	450	1046.67825
1189.578	450	1064.13227
1189.797	450	1078.77112
1190.017	450	1065.82137
1190.236	450	1065.25833
1190.455	450	1068.63653
1190.674	450	1043.86308
1190.893	450	1015.1484
1191.112	450	1066.94743
1191.331	450	1039.92185
1191.55	450	1048.36735
1191.769	450	1057.93891
1191.988	450	1099.60334
1192.207	450	1070.88866
1192.426	450	1071.4517
1192.645	450	1033.16546
1192.864	450	1046.11521
1193.083	450	1097.35121
1193.301	450	1079.33416
1193.52	450	1050.05644
1193.739	450	1046.11521
1193.958	450	1058.50194
1194.176	450	1074.82989
1194.395	450	1016.27447
1194.613	450	1064.6953
1194.832	450	1058.50194
1195.051	450	1044.42611
1195.269	450	1036.54365
1195.488	450	1068.0735
1195.706	450	1041.61095
1195.924	450	1052.30858
1196.143	450	1043.30005
1196.361	450	1061.3171
1196.58	450	1057.93891
1196.798	450	1061.3171
1197.016	450	1052.30858
1197.234	450	1039.35882
1197.453	450	1053.43464
1197.671	450	1084.40145
1197.889	450	1048.93038
1198.107	450	1032.60242
1198.325	450	1051.74554
1198.543	450	1071.4517
1198.761	450	1037.10669
1198.979	450	1061.3171
1199.197	450	1062.44317
1199.415	450	1053.43464
1199.633	450	1020.2157
1199.851	450	1011.7702
1200.069	450	1019.08963
1200.286	450	994.31618
1200.504	450	1032.60242
1200.722	450	1110.864
1200.94	450	1061.3171
1201.157	450	1068.63653
1201.375	450	1046.11521
1201.593	450	1044.42611
1201.81	450	1040.48488
1202.028	450	1054.56071
1202.245	450	1046.67825
1202.463	450	1004.45078
1202.68	450	999.94651
1202.898	450	1021.9048
1203.115	450	1057.93891
1203.332	450	1065.82137
1203.55	450	1020.77873
1203.767	450	994.87922
1203.984	450	1011.7702
1204.202	450	1050.05644
1204.419	450	1020.77873
1204.412	450	1019.56128
1204.638	450	992.55304
1204.864	450	997.05441
1205.091	450	986.36365
1205.317	450	999.86777
1205.543	450	1004.36915
1205.769	450	1028.00136
1205.995	450	977.3609
1206.221	450	998.74243
1206.447	450	957.10472
1206.673	450	1007.18251
1206.899	450	1014.49724
1207.125	450	1008.30785
1207.351	450	987.48899
1207.577	450	995.3664
1207.802	450	991.4277
1208.028	450	1035.87877
1208.254	450	1027.43869
1208.48	450	1019.56128
1208.706	450	1037.56678
1208.931	450	1048.25755
1209.157	450	1033.62808
1209.383	450	1009.43319
1209.608	450	994.24105
1209.834	450	1011.68388
1210.059	450	1040.38014
1210.285	450	1047.69487
1210.511	450	1037.00411
1210.736	450	1026.31335
1210.962	450	1057.82297
1211.187	450	1013.3719
1211.412	450	1030.81472
1211.638	450	1065.70037
1211.863	450	1046.00686
1212.089	450	1028.00136
1212.314	450	1000.99312
1212.539	450	994.24105
1212.765	450	1006.05716
1212.99	450	1042.63083
1213.215	450	1039.81747
1213.44	450	1010.55854
1213.665	450	985.23831
1213.891	450	1022.93732
1214.116	450	1030.81472
1214.341	450	1029.68938
1214.566	450	1011.12121
1214.791	450	1026.31335
1215.016	450	1000.43044
1215.241	450	1013.3719
1215.466	450	1041.50548
1215.691	450	1061.76167
1215.916	450	999.3051
1216.141	450	991.4277
1216.366	450	993.11571
1216.591	450	986.36365
1216.815	450	993.11571
1217.04	450	1038.69213
1217.265	450	1050.50823
1217.49	450	1041.50548
1217.714	450	981.86227
1217.939	450	1017.3106
1218.164	450	1015.62258
1218.388	450	1045.44419
1218.613	450	1042.63083
1218.838	450	1020.12396
1219.062	450	1008.87052
1219.287	450	1032.50274
1219.511	450	1006.05716
1219.736	450	1012.24655
1219.96	450	1000.43044
1220.185	450	1024.06266
1220.409	450	1037.00411
1220.633	450	1011.68388
1220.858	450	995.3664
1221.082	450	994.24105
1221.306	450	1015.05991
1221.531	450	1024.06266
1221.755	450	1024.62533
1221.979	450	1027.43869
1222.203	450	1008.87052
1222.427	450	998.17976
1222.652	450	1005.49449
1222.876	450	1020.12396
1223.1	450	1030.25205
1223.324	450	1034.75342
1223.548	450	1022.37464
1223.772	450	1023.49999
1223.996	450	1020.68663
1224.22	450	1015.05991
1224.444	450	1022.37464
1224.668	450	1031.37739
1224.892	450	995.92907
1225.116	450	1012.24655
1225.339	450	989.73968
1225.563	450	1026.87602
1225.787	450	993.11571
1226.011	450	1005.49449
1226.234	450	1016.18525
1226.458	450	1029.68938
1226.682	450	1047.69487
1226.905	450	985.80098
1227.129	450	993.67838
1227.353	450	1017.3106
1227.576	450	1066.26304
1227.8	450	1060.63633
1228.023	450	1035.87877
1228.247	450	1053.32159
1228.47	450	1004.36915
1228.694	450	1044.31884
1228.917	450	1082.01785
1229.14	450	1039.2548
1229.364	450	985.23831
1229.587	450	1014.49724
1229.81	450	1020.12396
1230.034	450	1030.25205
1230.257	450	1055.00961
1230.48	450	999.86777
1230.703	450	1007.74518
1230.926	450	1082.58053
1231.15	450	1055.57228
1231.373	450	1079.76717
1231.596	450	1028.00136
1231.819	450	1035.31609
1232.042	450	1066.26304
1232.265	450	1043.1935
1232.488	450	1044.31884
1232.711	450	1060.07365
1232.934	450	1048.25755
1233.157	450	1039.2548
1233.379	450	1012.24655
1233.602	450	986.92632
1233.825	450	1006.05716
1234.048	450	993.11571
1234.271	450	1031.37739
1234.493	450	1072.45243
1234.716	450	1037.56678
1234.939	450	1049.94556
1235.161	450	1063.44968
1235.384	450	1100.02335
1235.607	450	1097.77266
1235.829	450	1056.13495
1236.052	450	1043.1935
1236.274	450	1046.00686
1236.497	450	1047.69487
1236.719	450	1043.75617
1236.942	450	1009.43319
1237.164	450	1052.19625
1237.386	450	1037.00411
1237.609	450	1056.13495
1237.831	450	1073.57778
1238.053	450	1087.0819
1238.276	450	1054.44694
1238.498	450	1061.199
1238.72	450	1046.56953
1238.942	450	1062.88701
1239.164	450	1056.13495
1239.387	450	1043.75617
1239.609	450	1069.0764
1239.831	450	1106.21274
1240.053	450	1058.38564
1240.275	450	1034.75342
1240.497	450	1061.76167
1240.719	450	1106.77541
1240.941	450	1088.76992
1241.163	450	1128.71961
1241.385	450	1125.90625
1241.606	450	1071.32709
1241.828	450	1055.57228
1242.05	450	1058.38564
1242.272	450	1049.38289
1242.494	450	1060.63633
1242.715	450	1071.32709
1242.937	450	1103.39938
1243.159	450	1099.46068
1243.38	450	1125.90625
1243.602	450	1068.51373
1243.823	450	1082.01785
1244.045	450	1064.57503
1244.267	450	1089.89526
1244.488	450	1075.26579
1244.709	450	1081.45518
1244.931	450	1095.52198
1245.152	450	1098.89801
1245.374	450	1118.02885
1245.595	450	1091.58327
1245.816	450	1099.46068
1246.038	450	1093.83396
1246.259	450	1108.46343
1246.48	450	1110.71411
1246.701	450	1119.71686
1246.923	450	1148.9758
1247.144	450	1145.03709
1247.365	450	1123.09289
1247.586	450	1107.90076
1247.807	450	1094.39663
1248.028	450	1106.21274
1248.249	450	1167.54397
1248.47	450	1108.46343
1248.691	450	1088.76992
1248.912	450	1091.58327
1249.133	450	1107.33808
1249.354	450	1102.27404
1249.575	450	1089.89526
1249.796	450	1116.9035
1250.016	450	1089.89526
1250.237	450	1119.15419
1250.458	450	1094.9593
1250.679	450	1067.95106
1250.899	450	1121.40488
1251.12	450	1105.65007
1251.341	450	1145.59977
1251.561	450	1120.84221
1251.782	450	1103.39938
1252.002	450	1121.40488
1252.223	450	1129.28228
1252.443	450	1131.53297
1252.664	450	1143.34908
1252.884	450	1152.9145
1253.105	450	1165.85595
1253.325	450	1163.60526
1253.545	450	1112.40213
1253.766	450	1120.84221
1253.986	450	1128.15694
1254.206	450	1157.97855
1254.426	450	1166.98129
1254.647	450	1145.59977
1254.867	450	1178.7974
1255.087	450	1175.42137
1255.307	450	1149.53847
1255.527	450	1137.15969
1255.747	450	1184.42412
1255.967	450	1192.30152
1256.187	450	1183.86145
1256.407	450	1160.7919
1256.627	450	1184.98679
1256.847	450	1162.47992
1257.067	450	1204.6803
1257.287	450	1206.36832
1257.507	450	1172.04534
1257.727	450	1135.47167
1257.946	450	1146.72511
1258.166	450	1177.67206
1258.386	450	1184.42412
1258.605	450	1173.73336
1258.825	450	1196.24023
1259.045	450	1174.8587
1259.264	450	1177.67206
1259.484	450	1205.80565
1259.704	450	1208.61901
1259.923	450	1173.73336
1260.143	450	1186.11213
1260.362	450	1197.92824
1260.581	450	1219.30977
1260.801	450	1192.30152
1261.02	450	1204.11763
1261.24	450	1256.44611
1261.459	450	1248.5687
1261.678	450	1214.8084
1261.897	450	1208.05633
1262.117	450	1214.8084
1262.336	450	1218.7471
1262.555	450	1233.93924
1262.774	450	1229.43786
1262.993	450	1228.87519
1263.212	450	1208.05633
1263.431	450	1174.8587
1263.65	450	1191.73885
1263.869	450	1195.11488
1264.088	450	1217.62176
1264.307	450	1226.06183
1264.526	450	1273.88893
1264.745	450	1251.94473
1264.964	450	1245.19267
1265.183	450	1247.44336
1265.402	450	1204.11763
1265.62	450	1250.81939
1265.839	450	1264.32351
1266.058	450	1248.5687
1266.277	450	1241.25397
1266.495	450	1215.93374
1266.714	450	1232.81389
1266.932	450	1261.51015
1267.151	450	1296.39581
1267.37	450	1247.44336
1267.588	450	1257.57145
1267.806	450	1244.63
1268.025	450	1245.75534
1268.243	450	1255.32077
1268.462	450	1280.641
1268.68	450	1276.13962
1268.898	450	1270.5129
1269.117	450	1284.01703
1269.335	450	1226.6245
1269.553	450	1265.44886
1269.771	450	1278.39031
1269.99	450	1286.83039
1270.208	450	1293.01978
1270.426	450	1229.43786
1270.644	450	1277.26496
1270.862	450	1286.26771
1271.08	450	1294.14512
1271.298	450	1280.07832
1271.516	450	1294.14512
1271.734	450	1323.96672
1271.952	450	1262.6355
1272.17	450	1258.6968
1272.388	450	1274.45161
1272.606	450	1251.38206
1272.823	450	1251.94473
1273.041	450	1247.44336
1273.259	450	1272.76359
1273.477	450	1286.26771
1273.694	450	1352.66298
1273.912	450	1274.45161
1274.129	450	1276.13962
1274.347	450	1239.00328
1274.565	450	1229.43786
1274.782	450	1267.13687
1275	450	1329.03077
1275.217	450	1314.4013
1275.435	450	1303.71054
1275.652	450	1276.70229
1275.869	450	1275.01428
1276.087	450	1304.27321
1276.304	450	1276.70229
1276.521	450	1286.26771
1276.739	450	1340.84688
1276.956	450	1319.46535
1277.173	450	1308.77459
1277.39	450	1314.4013
1277.607	450	1365.04176
1277.824	450	1352.10031
1278.042	450	1325.09207
1278.259	450	1317.77733
1278.476	450	1339.15886
1278.693	450	1319.46535
1278.91	450	1308.21191
1279.127	450	1322.27871
1279.343	450	1292.4571
1279.56	450	1284.5797
1279.777	450	1328.4681
1279.994	450	1279.51565
1280.211	450	1291.89443
1280.427	450	1314.96397
1280.644	450	1319.46535
1280.861	450	1312.71329
1281.078	450	1313.83863
1281.294	450	1294.70779
1281.511	450	1325.09207
1281.727	450	1335.78283
1281.944	450	1327.90543
1282.16	450	1325.65474
1282.377	450	1301.45985
1282.593	450	1330.71879
1282.81	450	1319.46535
1283.026	450	1320.02802
1283.243	450	1313.83863
1283.459	450	1298.64649
1283.675	450	1247.44336
1283.891	450	1271.07558
1284.108	450	1312.71329
1284.324	450	1326.21741
1284.54	450	1299.20916
1284.756	450	1294.70779
1284.972	450	1302.5852
1285.188	450	1277.26496
1285.405	450	1296.95848
1285.621	450	1291.33176
1285.837	450	1285.14237
1286.053	450	1265.44886
1286.268	450	1313.27596
1286.484	450	1318.34001
1286.7	450	1309.89993
1286.916	450	1315.52665
1287.132	450	1314.96397
1287.348	450	1302.02252
1287.563	450	1303.71054
1287.779	450	1263.76084
1287.995	450	1287.39306
1288.211	450	1271.63825
1288.426	450	1286.83039
1288.642	450	1307.08657
1288.857	450	1291.89443
1289.073	450	1310.4626
1289.288	450	1311.58794
1289.504	450	1305.39855
1289.719	450	1312.71329
1289.935	450	1271.63825
1290.15	450	1271.63825
1290.365	450	1265.44886
1290.581	450	1309.89993
1290.796	450	1305.96123
1291.011	450	1296.39581
1291.227	450	1285.70504
1291.442	450	1289.08107
1291.657	450	1291.89443
1291.872	450	1334.09482
1292.087	450	1314.4013
1292.302	450	1300.33451
1292.517	450	1295.83313
1292.732	450	1288.5184
1292.947	450	1291.89443
1293.162	450	1318.34001
1293.377	450	1308.77459
1293.592	450	1280.641
1293.807	450	1284.5797
1294.022	450	1277.26496
1294.237	450	1294.70779
1294.451	450	1308.21191
1294.666	450	1278.95298
1294.881	450	1298.08382
1295.096	450	1295.83313
1295.31	450	1312.15062
1295.525	450	1295.27046
1295.739	450	1329.59344
1295.954	450	1317.77733
1296.168	450	1312.71329
1296.383	450	1299.20916
1296.597	450	1312.15062
1296.812	450	1329.03077
1297.026	450	1332.96947
1297.241	450	1288.5184
1297.455	450	1325.09207
1297.669	450	1280.07832
1297.884	450	1314.96397
1298.098	450	1254.75809
1298.312	450	1273.32626
1298.526	450	1299.77184
1298.74	450	1287.39306
1298.954	450	1266.5742
1299.169	450	1296.39581
1299.383	450	1286.26771
1299.597	450	1289.08107
1299.811	450	1278.39031
1300.025	450	1292.4571
1300.239	450	1298.64649
1300.452	450	1299.20916
1300.666	450	1297.52115
1300.88	450	1273.88893
1301.094	450	1264.88619
1301.308	450	1298.64649
1301.521	450	1279.51565
1301.735	450	1287.95573
1301.949	450	1299.77184
1302.163	450	1345.91092
1302.376	450	1321.15336
1302.59	450	1312.15062
1302.803	450	1284.01703
1303.017	450	1307.64924
1303.23	450	1335.22016
1303.444	450	1315.52665
1303.657	450	1309.89993
1303.871	450	1296.39581
1304.084	450	1293.58245
1304.297	450	1323.40405
1304.511	450	1284.01703
1304.724	450	1310.4626
1304.937	450	1327.90543
1305.15	450	1320.02802
1305.364	450	1305.96123
1305.577	450	1329.59344
1305.79	450	1291.89443
1306.003	450	1299.77184
1306.216	450	1303.71054
1306.429	450	1314.96397
1306.642	450	1312.71329
1306.855	450	1317.77733
1307.068	450	1316.65199
1307.281	450	1312.15062
1307.494	450	1312.71329
1307.706	450	1338.03352
1307.919	450	1307.64924
1308.132	450	1289.64374
1308.345	450	1312.15062
1308.557	450	1347.59894
1308.77	450	1305.96123
1308.983	450	1332.4068
1309.195	450	1330.71879
1309.408	450	1320.02802
1309.62	450	1291.33176
1309.833	450	1291.89443
1310.045	450	1298.08382
1310.258	450	1273.32626
1310.47	450	1304.27321
1310.683	450	1374.04451
1310.895	450	1335.78283
1311.107	450	1354.351
1311.32	450	1321.15336
[truncated: 212,563 more rows]
