# Supplementary material for: Circular dichroism of quantum defects in carbon nanotubes created by photocatalytic oxygen functionalization
Source: Nat Commun. 2025 Jun 2;16:5107. doi: 10.1038/s41467-025-60342-y (PMC12130195; doi:10.1038/s41467-025-60342-y)
Supplement: Supplementary file 6 — Source Data [file 41467_2025_60342_MOESM6_ESM.zip › Raw data Manuscript and SI/Supplementary_Figure_13e.txt]

Em_WL (nm)	Ex_WL (nm)	PL Intensity (arb. unit) (10,0) funct
858.8	450	880.0304
859.04	450	997.70561
859.279	450	953.22551
859.519	450	925.07355
859.759	450	901.4259
859.999	450	945.906
860.239	450	932.39306
860.478	450	947.03208
860.718	450	916.62796
860.958	450	934.08218
861.198	450	937.46041
861.437	450	952.66247
861.677	450	921.13227
861.917	450	960.54502
862.156	450	917.75404
862.396	450	949.84728
862.635	450	968.99061
862.875	450	957.72983
863.115	450	934.64521
863.354	450	947.03208
863.594	450	945.34296
863.833	450	980.2514
864.072	450	992.07522
864.312	450	983.06659
864.551	450	977.4362
864.791	450	983.62963
865.03	450	964.4863
865.269	450	951.53639
865.509	450	954.35159
865.748	450	971.80581
865.987	450	979.68836
866.227	450	994.32738
866.466	450	987.57091
866.705	450	969.55365
866.944	450	997.14258
867.183	450	952.09943
867.422	450	981.37748
867.662	450	997.14258
867.901	450	993.76434
868.14	450	972.93189
868.379	450	947.03208
868.618	450	958.8559
868.857	450	960.54502
869.096	450	985.88179
869.335	450	985.31875
869.574	450	966.17541
869.813	450	938.58649
870.052	450	971.24277
870.291	450	981.37748
870.529	450	973.49493
870.768	450	957.16679
871.007	450	972.93189
871.246	450	936.89737
871.485	450	955.47767
871.723	450	988.69699
871.962	450	996.57954
872.201	450	946.46904
872.44	450	935.20825
872.678	450	935.20825
872.917	450	925.07355
873.155	450	939.14953
873.394	450	988.69699
873.633	450	997.14258
873.871	450	987.00787
874.11	450	930.1409
874.348	450	943.0908
874.587	450	947.59512
874.825	450	994.89042
875.064	450	992.07522
875.302	450	971.24277
875.54	450	963.92326
875.779	450	989.82306
876.017	450	964.4863
876.256	450	948.15816
876.494	450	941.40169
876.732	450	980.81444
876.97	450	994.32738
877.209	450	956.60375
877.447	450	956.60375
877.685	450	956.60375
877.923	450	968.42757
878.161	450	985.88179
878.4	450	978.56228
878.638	450	974.621
878.876	450	968.99061
879.114	450	968.42757
879.352	450	969.55365
879.59	450	963.92326
879.828	450	970.67973
880.066	450	978.56228
880.304	450	956.04071
880.542	450	971.24277
880.78	450	972.36885
881.018	450	965.61238
881.255	450	979.12532
881.493	450	986.44483
881.731	450	952.66247
881.969	450	973.49493
882.207	450	934.64521
882.444	450	984.19267
882.682	450	962.23414
882.92	450	954.35159
883.157	450	968.42757
883.395	450	981.94051
883.633	450	989.82306
883.87	450	939.71257
884.108	450	945.34296
884.346	450	965.04934
884.583	450	1005.02513
884.821	450	1017.97503
885.058	450	982.50355
885.296	450	994.89042
885.533	450	952.09943
885.77	450	986.44483
886.008	450	1019.10111
886.245	450	980.2514
886.483	450	941.40169
886.72	450	959.41894
886.957	450	958.8559
887.195	450	970.11669
887.432	450	992.63826
887.669	450	950.97335
887.906	450	964.4863
888.144	450	1022.47934
888.381	450	987.00787
888.618	450	1002.20993
888.855	450	974.05796
889.092	450	985.88179
889.329	450	1003.33601
889.566	450	971.80581
889.803	450	989.26003
890.04	450	1013.47071
890.277	450	979.12532
890.514	450	964.4863
890.751	450	960.54502
890.988	450	935.20825
891.225	450	938.58649
891.462	450	930.1409
891.699	450	967.30149
891.936	450	1004.46209
892.172	450	959.98198
892.409	450	992.07522
892.646	450	998.26865
892.883	450	1025.85758
893.119	450	1030.92493
893.356	450	1011.21856
893.593	450	997.14258
893.829	450	977.99924
894.066	450	980.2514
894.303	450	979.12532
894.539	450	947.59512
894.776	450	980.2514
895.012	450	968.99061
895.249	450	996.57954
895.485	450	1009.52944
895.722	450	1001.08385
895.958	450	975.74708
896.194	450	990.94914
896.431	450	970.11669
896.667	450	987.00787
896.903	450	983.62963
897.14	450	977.99924
897.376	450	1003.33601
897.612	450	1015.72287
897.849	450	961.10806
898.085	450	947.59512
898.321	450	967.30149
898.557	450	1019.10111
898.793	450	1024.16846
899.029	450	1050.06827
899.265	450	1026.98366
899.502	450	974.621
899.738	450	979.68836
899.974	450	980.81444
900.21	450	974.05796
900.446	450	990.3861
900.682	450	990.3861
900.917	450	1020.79023
901.153	450	1017.41199
901.389	450	1033.74013
901.625	450	981.37748
901.861	450	981.37748
902.097	450	962.79718
902.333	450	993.76434
902.568	450	983.06659
902.804	450	1001.08385
903.04	450	1004.46209
903.275	450	996.57954
903.511	450	1018.53807
903.747	450	991.51218
903.982	450	989.26003
904.218	450	977.4362
904.453	450	1012.34464
904.689	450	1019.10111
904.925	450	1016.84895
905.16	450	1029.79885
905.395	450	1038.24444
905.631	450	1019.66415
905.866	450	991.51218
906.102	450	976.87316
906.337	450	994.32738
906.572	450	1050.06827
906.808	450	982.50355
907.043	450	985.88179
907.278	450	973.49493
907.514	450	985.31875
907.749	450	982.50355
907.984	450	958.29286
908.219	450	1004.46209
908.454	450	979.68836
908.689	450	998.83169
908.925	450	976.87316
909.16	450	945.906
909.395	450	1010.65552
909.63	450	965.04934
909.865	450	987.57091
910.1	450	980.81444
910.335	450	963.92326
910.57	450	979.12532
910.805	450	992.63826
911.039	450	983.06659
911.274	450	992.63826
911.509	450	1007.84032
911.744	450	1022.47934
911.979	450	1027.5467
912.213	450	971.24277
912.448	450	952.66247
912.683	450	962.79718
912.918	450	1006.71424
913.152	450	1005.58816
913.387	450	984.19267
913.621	450	1026.42062
913.856	450	1019.10111
914.091	450	988.13395
914.325	450	977.99924
914.56	450	1019.66415
914.794	450	1034.86621
915.029	450	1022.47934
915.263	450	992.07522
915.497	450	1015.15983
915.732	450	989.26003
915.966	450	1029.79885
916.2	450	1017.41199
916.435	450	992.63826
916.669	450	960.54502
916.903	450	959.41894
917.138	450	993.76434
917.372	450	1003.89905
917.606	450	997.70561
917.84	450	1010.09248
918.074	450	989.26003
918.308	450	1006.1512
918.542	450	1021.9163
918.776	450	1025.29454
919.011	450	962.79718
919.245	450	975.18404
919.479	450	991.51218
919.712	450	1019.10111
919.946	450	990.3861
920.18	450	987.57091
920.414	450	1045.56395
920.648	450	1041.05964
920.882	450	986.44483
921.116	450	987.00787
921.349	450	993.2013
921.583	450	998.83169
921.817	450	1020.22719
922.051	450	1017.41199
922.284	450	1020.79023
922.518	450	992.07522
922.752	450	953.78855
922.985	450	965.61238
923.219	450	976.31012
923.452	450	996.0165
923.686	450	986.44483
923.919	450	1035.99229
924.153	450	1026.42062
924.386	450	1025.85758
924.62	450	1011.7816
924.853	450	966.73845
925.086	450	990.3861
925.32	450	1013.47071
925.553	450	999.95777
925.786	450	1003.33601
926.02	450	980.81444
926.253	450	984.75571
926.486	450	984.75571
926.719	450	1034.30317
926.952	450	1002.77297
927.186	450	1012.34464
927.419	450	994.32738
927.652	450	990.94914
927.885	450	999.39473
928.118	450	1029.79885
928.351	450	1014.03375
928.584	450	1016.84895
928.817	450	1025.85758
929.05	450	972.36885
929.283	450	993.76434
929.516	450	996.0165
929.748	450	1006.1512
929.981	450	1033.74013
930.214	450	966.73845
930.447	450	1012.34464
930.68	450	1008.40336
930.912	450	1014.03375
931.145	450	1012.90768
931.378	450	1016.28591
931.61	450	1042.74876
931.843	450	994.89042
932.076	450	975.74708
932.308	450	989.82306
932.541	450	990.3861
932.773	450	985.31875
933.006	450	974.05796
933.238	450	978.56228
933.471	450	1007.27728
933.703	450	1075.96808
933.935	450	1003.89905
934.168	450	988.13395
934.4	450	981.94051
934.632	450	965.61238
934.865	450	975.74708
935.097	450	1032.61405
935.329	450	1030.36189
935.561	450	1020.79023
935.794	450	990.94914
936.026	450	986.44483
936.258	450	1015.15983
936.49	450	993.76434
936.722	450	997.70561
936.954	450	1047.81611
937.186	450	1025.29454
937.418	450	1025.29454
937.65	450	1012.90768
937.882	450	1045.00091
938.114	450	1033.17709
938.346	450	1023.60542
938.578	450	1031.48797
938.809	450	1047.81611
939.041	450	1035.99229
939.273	450	1016.28591
939.505	450	1022.47934
939.736	450	987.00787
939.968	450	993.76434
940.2	450	1028.10974
940.431	450	976.87316
940.663	450	993.2013
940.895	450	1003.89905
941.126	450	1012.90768
941.358	450	1020.79023
941.589	450	1013.47071
941.821	450	990.3861
942.052	450	1028.10974
942.284	450	1034.86621
942.515	450	1012.90768
942.746	450	1022.47934
942.978	450	998.26865
943.209	450	1029.79885
943.44	450	1028.10974
943.672	450	1022.47934
943.903	450	1013.47071
944.134	450	996.0165
944.365	450	941.96473
944.597	450	965.61238
944.828	450	1018.53807
945.059	450	1021.9163
945.29	450	991.51218
945.521	450	996.0165
945.752	450	1007.84032
945.983	450	970.11669
946.214	450	994.89042
946.445	450	989.82306
946.676	450	981.94051
946.907	450	974.621
947.138	450	1011.21856
947.368	450	1002.77297
947.599	450	1002.77297
947.83	450	1006.71424
948.061	450	1003.33601
948.292	450	1002.77297
948.522	450	1010.65552
948.753	450	964.4863
948.984	450	976.31012
949.214	450	966.73845
949.445	450	993.76434
949.675	450	1006.71424
949.906	450	979.68836
950.136	450	1006.71424
950.367	450	1008.9664
950.597	450	1003.33601
950.828	450	1007.27728
951.058	450	974.621
951.289	450	969.55365
951.519	450	961.6711
951.749	450	1009.52944
951.98	450	1008.40336
952.21	450	999.95777
952.44	450	981.37748
952.67	450	976.87316
952.9	450	996.0165
953.131	450	1015.72287
953.361	450	1001.08385
953.591	450	991.51218
953.821	450	975.18404
954.051	450	986.44483
954.281	450	992.07522
954.511	450	1014.59679
954.741	450	1001.08385
954.971	450	987.57091
955.201	450	990.94914
955.431	450	982.50355
955.661	450	994.89042
955.89	450	1002.77297
956.12	450	971.80581
956.35	450	974.05796
956.58	450	981.94051
956.809	450	1000.52081
957.039	450	980.81444
957.269	450	1013.47071
957.498	450	1007.27728
957.728	450	999.39473
957.958	450	973.49493
958.187	450	989.26003
958.417	450	1009.52944
958.646	450	1014.03375
958.876	450	979.12532
959.105	450	1026.42062
959.335	450	973.49493
959.564	450	1016.84895
959.793	450	957.72983
960.023	450	954.91463
960.252	450	987.57091
960.481	450	970.11669
960.71	450	960.54502
960.94	450	1002.77297
961.169	450	976.31012
961.398	450	967.86453
961.627	450	963.92326
961.856	450	984.19267
962.085	450	987.00787
962.314	450	990.94914
962.543	450	979.68836
962.772	450	965.61238
963.001	450	958.8559
963.23	450	994.89042
963.459	450	966.17541
963.688	450	970.11669
963.917	450	981.37748
964.146	450	1037.6814
964.375	450	1011.21856
964.603	450	997.14258
964.832	450	962.23414
965.061	450	995.45346
965.289	450	1034.30317
965.518	450	1009.52944
965.747	450	991.51218
965.975	450	969.55365
966.204	450	976.31012
966.432	450	1006.71424
966.661	450	958.8559
966.889	450	1018.53807
967.118	450	1001.08385
967.346	450	990.3861
967.575	450	987.00787
967.803	450	1009.52944
968.031	450	969.55365
968.26	450	980.81444
968.488	450	979.68836
968.716	450	990.3861
968.945	450	989.82306
969.173	450	1001.08385
969.401	450	991.51218
969.629	450	987.00787
969.857	450	988.69699
970.085	450	1020.79023
970.313	450	990.3861
970.541	450	971.80581
970.769	450	986.44483
970.997	450	1009.52944
971.225	450	970.67973
971.453	450	983.06659
971.681	450	987.57091
971.909	450	988.69699
972.137	450	963.92326
972.365	450	961.10806
972.592	450	978.56228
972.82	450	935.77129
973.048	450	976.87316
973.276	450	1050.63131
973.503	450	1009.52944
973.731	450	1018.53807
973.958	450	992.07522
974.186	450	985.88179
974.414	450	989.82306
974.641	450	994.89042
974.869	450	985.31875
975.096	450	953.78855
975.324	450	948.15816
975.551	450	997.14258
975.778	450	999.39473
976.006	450	1003.33601
976.233	450	959.41894
976.46	450	948.7212
976.687	450	963.36022
976.915	450	985.88179
977.142	450	968.42757
977.139	450	964.10782
977.374	450	948.3397
977.61	450	956.22376
977.845	450	935.38732
978.081	450	968.04985
978.316	450	957.9132
978.552	450	970.86559
978.787	450	937.07676
979.023	450	967.4867
979.258	450	912.86143
979.493	450	948.90285
979.729	450	968.613
979.964	450	962.98153
980.199	450	948.90285
980.434	450	962.41838
980.67	450	956.22376
980.905	450	994.51776
981.14	450	994.51776
981.375	450	987.19685
981.61	450	989.44944
981.845	450	1006.34385
982.08	450	990.01259
982.316	450	972.55503
982.551	450	962.41838
982.786	450	982.69167
983.021	450	990.57573
983.256	450	1002.40182
983.491	450	997.89665
983.725	450	976.49706
983.96	450	1008.03329
984.195	450	982.12853
984.43	450	1004.65441
984.665	450	1029.99603
984.9	450	1006.907
985.135	450	996.2072
985.369	450	962.41838
985.604	450	975.93391
985.839	450	989.44944
986.073	450	1002.96497
986.308	450	988.88629
986.543	450	965.23411
986.777	450	954.53432
987.012	450	987.19685
987.247	450	996.2072
987.481	450	1003.52812
987.716	450	976.49706
987.95	450	987.19685
988.185	450	965.79726
988.419	450	980.43909
988.654	450	997.3335
988.888	450	1015.91735
989.122	450	969.73929
989.357	450	940.45564
989.591	450	944.39767
989.825	450	938.7662
990.06	450	938.7662
990.294	450	997.3335
990.528	450	1014.79106
990.763	450	1001.83868
990.997	450	942.14508
991.231	450	977.62335
991.465	450	964.67097
991.699	450	1000.14923
991.933	450	1005.21756
992.167	450	992.82832
992.401	450	973.11817
992.636	450	991.70203
992.87	450	969.73929
993.104	450	960.72894
993.337	450	962.98153
993.571	450	1001.83868
993.805	450	1001.83868
994.039	450	971.42873
994.273	450	965.79726
994.507	450	985.50741
994.741	450	982.69167
994.975	450	988.88629
995.208	450	992.82832
995.442	450	996.77035
995.676	450	978.74964
995.91	450	981.00223
996.143	450	978.1865
996.377	450	987.19685
996.611	450	983.81797
996.844	450	996.77035
997.078	450	983.25482
997.311	450	974.80761
997.545	450	969.73929
997.778	450	978.74964
998.012	450	979.87594
998.245	450	981.56538
998.479	450	950.59229
998.712	450	970.86559
998.946	450	946.65026
999.179	450	999.02294
999.412	450	956.78691
999.646	450	964.10782
999.879	450	990.57573
1000.112	450	1002.96497
1000.346	450	1006.907
1000.579	450	943.83452
1000.812	450	957.35006
1001.045	450	975.93391
1001.278	450	1025.49085
1001.512	450	1023.23826
1001.745	450	995.64406
1001.978	450	1006.907
1002.211	450	960.72894
1002.444	450	990.57573
1002.677	450	1028.30659
1002.91	450	1002.40182
1003.143	450	945.52397
1003.376	450	959.0395
1003.609	450	963.54467
1003.842	450	976.49706
1004.074	450	1008.03329
1004.307	450	962.98153
1004.54	450	971.42873
1004.773	450	1031.68547
1005.006	450	1008.59644
1005.238	450	1027.74344
1005.471	450	986.6337
1005.704	450	979.87594
1005.937	450	1000.71238
1006.169	450	982.12853
1006.402	450	994.51776
1006.634	450	1008.03329
1006.867	450	992.26517
1007.1	450	993.39147
1007.332	450	966.36041
1007.565	450	950.02914
1007.797	450	961.85523
1008.029	450	942.14508
1008.262	450	969.17614
1008.494	450	1006.34385
1008.727	450	961.29208
1008.959	450	999.58609
1009.191	450	1004.09126
1009.424	450	1037.88009
1009.656	450	1037.88009
1009.888	450	1003.52812
1010.12	450	992.26517
1010.353	450	995.08091
1010.585	450	989.44944
1010.817	450	988.32315
1011.049	450	950.02914
1011.281	450	1002.40182
1011.513	450	974.80761
1011.745	450	991.13888
1011.977	450	1013.10162
1012.209	450	1013.10162
1012.441	450	983.25482
1012.673	450	996.2072
1012.905	450	966.92356
1013.137	450	989.44944
1013.369	450	978.74964
1013.601	450	953.97117
1013.833	450	992.26517
1014.065	450	1039.56953
1014.296	450	982.12853
1014.528	450	959.0395
1014.76	450	988.88629
1014.992	450	1023.23826
1015.223	450	1013.66476
1015.455	450	1051.39562
1015.686	450	1042.38527
1015.918	450	1004.65441
1016.15	450	980.43909
1016.381	450	979.87594
1016.613	450	991.70203
1016.844	450	1000.71238
1017.076	450	993.39147
1017.307	450	1025.49085
1017.539	450	1019.85938
1017.77	450	1039.56953
1018.001	450	982.12853
1018.233	450	991.70203
1018.464	450	969.73929
1018.695	450	1001.27553
1018.927	450	990.57573
1019.158	450	1011.41218
1019.389	450	1018.73309
1019.62	450	1011.97532
1019.852	450	1031.68547
1020.083	450	1001.83868
1020.314	450	996.2072
1020.545	450	993.95462
1020.776	450	1010.84903
1021.007	450	1026.61715
1021.238	450	1018.73309
1021.469	450	1039.56953
1021.7	450	1033.93806
1021.931	450	1010.28588
1022.162	450	997.3335
1022.393	450	979.31279
1022.624	450	1011.41218
1022.854	450	1074.48465
1023.085	450	1000.14923
1023.316	450	993.95462
1023.547	450	994.51776
1023.778	450	993.39147
1024.008	450	988.88629
1024.239	450	965.23411
1024.47	450	1002.40182
1024.7	450	990.57573
1024.931	450	1017.60679
1025.162	450	980.43909
1025.392	450	953.40803
1025.623	450	1022.67512
1025.853	450	993.39147
1026.084	450	1009.72273
1026.314	450	984.94426
1026.545	450	970.30244
1026.775	450	1000.14923
1027.005	450	1008.03329
1027.236	450	999.58609
1027.466	450	1016.4805
1027.696	450	1014.22791
1027.927	450	1032.81177
1028.157	450	1039.00638
1028.387	450	992.82832
1028.617	450	974.80761
1028.847	450	968.04985
1029.078	450	1006.907
1029.308	450	1016.4805
1029.538	450	988.88629
1029.768	450	1016.4805
1029.998	450	1025.49085
1030.228	450	1001.27553
1030.458	450	989.44944
1030.688	450	1023.23826
1030.918	450	1036.75379
1031.148	450	1026.054
1031.378	450	1009.15959
1031.607	450	1014.22791
1031.837	450	988.88629
1032.067	450	1040.13268
1032.297	450	1027.18029
1032.527	450	1002.96497
1032.756	450	963.54467
1032.986	450	960.16579
1033.216	450	1002.96497
1033.445	450	1002.96497
1033.675	450	999.58609
1033.905	450	1014.79106
1034.134	450	992.26517
1034.364	450	987.19685
1034.593	450	1015.35421
1034.823	450	1029.99603
1035.052	450	980.43909
1035.282	450	996.2072
1035.511	450	1009.72273
1035.74	450	1024.92771
1035.97	450	985.50741
1036.199	450	991.70203
1036.428	450	1062.65856
1036.658	450	1050.26933
1036.887	450	993.39147
1037.116	450	994.51776
1037.345	450	1010.84903
1037.575	450	1007.47015
1037.804	450	1029.43288
1038.033	450	1031.68547
1038.262	450	1011.97532
1038.491	450	993.39147
1038.72	450	952.28173
1038.949	450	968.04985
1039.178	450	982.12853
1039.407	450	1013.10162
1039.636	450	1005.21756
1039.865	450	1062.65856
1040.094	450	1045.76415
1040.322	450	1021.54882
1040.551	450	1011.97532
1040.78	450	975.37076
1041.009	450	1021.54882
1041.238	450	1029.43288
1041.466	450	1011.41218
1041.695	450	1006.34385
1041.924	450	985.50741
1042.152	450	993.39147
1042.381	450	1002.40182
1042.61	450	1045.76415
1042.838	450	1011.97532
1043.067	450	1015.91735
1043.295	450	991.70203
1043.524	450	1008.03329
1043.752	450	1014.79106
1043.98	450	1032.81177
1044.209	450	1020.42253
1044.437	450	1027.18029
1044.666	450	1024.36456
1044.894	450	983.81797
1045.122	450	1009.15959
1045.35	450	1000.71238
1045.579	450	1032.81177
1045.807	450	1039.00638
1046.035	450	977.62335
1046.263	450	1023.23826
1046.491	450	1024.92771
1046.719	450	1028.30659
1046.947	450	1025.49085
1047.176	450	1011.97532
1047.404	450	1054.21135
1047.632	450	1004.09126
1047.859	450	1004.09126
1048.087	450	1004.09126
1048.315	450	980.43909
1048.543	450	991.13888
1048.771	450	990.01259
1048.999	450	1017.04365
1049.227	450	1026.054
1049.454	450	1076.17409
1049.682	450	1006.34385
1049.91	450	1004.09126
1050.138	450	975.93391
1050.365	450	970.30244
1050.593	450	992.82832
1050.82	450	1051.95877
1051.048	450	1045.201
1051.276	450	1032.81177
1051.503	450	997.3335
1051.731	450	996.2072
1051.958	450	1015.91735
1052.185	450	997.89665
1052.413	450	1011.97532
1052.64	450	1061.53227
1052.868	450	1046.89044
1053.095	450	1042.94841
1053.322	450	1027.18029
1053.55	450	1058.15338
1053.777	450	1054.21135
1054.004	450	1026.054
1054.231	450	1032.24862
1054.458	450	1053.08506
1054.685	450	1043.51156
1054.913	450	1028.86974
1055.14	450	1036.75379
1055.367	450	1009.15959
1055.594	450	1008.03329
1055.821	450	1054.7745
1056.048	450	1001.27553
1056.275	450	1011.97532
1056.502	450	1025.49085
1056.728	450	1026.61715
1056.955	450	1031.12232
1057.182	450	1035.06435
1057.409	450	1009.72273
1057.636	450	1048.01674
1057.862	450	1060.96912
1058.089	450	1041.82212
1058.316	450	1045.76415
1058.543	450	1027.18029
1058.769	450	1045.201
1058.996	450	1029.99603
1059.222	450	1038.44324
1059.449	450	1023.80141
1059.675	450	1015.35421
1059.902	450	966.36041
1060.128	450	978.74964
1060.355	450	1024.92771
1060.581	450	1031.12232
1060.808	450	1013.10162
1061.034	450	1015.91735
1061.26	450	1028.86974
1061.487	450	999.58609
1061.713	450	1019.85938
1061.939	450	1015.91735
1062.165	450	996.2072
1062.391	450	986.6337
1062.618	450	1022.67512
1062.844	450	1013.66476
1063.07	450	1019.29624
1063.296	450	1028.86974
1063.522	450	1024.92771
1063.748	450	1023.80141
1063.974	450	1026.61715
1064.2	450	976.49706
1064.426	450	999.58609
1064.652	450	1001.27553
1064.878	450	1013.10162
1065.103	450	1025.49085
1065.329	450	997.89665
1065.555	450	1024.36456
1065.781	450	1027.18029
1066.007	450	1023.23826
1066.232	450	1018.73309
1066.458	450	997.89665
1066.684	450	992.26517
1066.909	450	995.08091
1067.135	450	1030.55918
1067.36	450	1032.24862
1067.586	450	1022.11197
1067.811	450	996.2072
1068.037	450	990.57573
1068.262	450	1008.03329
1068.488	450	1037.31694
1068.713	450	1022.11197
1068.938	450	1005.21756
1069.164	450	995.08091
1069.389	450	996.2072
1069.614	450	1002.96497
1069.84	450	1031.12232
1070.065	450	1022.67512
1070.29	450	1000.14923
1070.515	450	1003.52812
1070.74	450	997.3335
1070.965	450	1011.41218
1071.19	450	1017.60679
1071.416	450	978.74964
1071.641	450	992.26517
1071.866	450	993.39147
1072.09	450	1035.06435
1072.315	450	992.82832
1072.54	450	1024.92771
1072.765	450	1027.74344
1072.99	450	1017.60679
1073.215	450	998.45979
1073.44	450	1010.28588
1073.664	450	1048.57988
1073.889	450	1042.94841
1074.114	450	995.08091
1074.338	450	1036.19065
1074.563	450	992.82832
1074.788	450	1036.19065
1075.012	450	977.0602
1075.237	450	987.19685
1075.461	450	1023.23826
1075.686	450	1004.09126
1075.91	450	984.94426
1076.135	450	1017.60679
1076.359	450	1008.03329
1076.584	450	1000.71238
1076.808	450	991.70203
1077.032	450	1015.91735
1077.257	450	1011.41218
1077.481	450	1009.72273
1077.705	450	1022.67512
1077.929	450	995.08091
1078.153	450	986.6337
1078.378	450	1019.29624
1078.602	450	993.95462
1078.826	450	1013.66476
1079.05	450	1020.98568
1079.274	450	1059.27968
1079.498	450	1023.23826
1079.722	450	1018.73309
1079.946	450	991.70203
1080.17	450	1018.16994
1080.394	450	1055.33765
1080.617	450	1041.25897
1080.841	450	1024.92771
1081.065	450	1020.98568
1081.289	450	1010.28588
1081.512	450	1029.43288
1081.736	450	987.19685
1081.96	450	1026.054
1082.184	450	1020.42253
1082.407	450	1017.60679
1082.631	450	1017.60679
1082.854	450	1044.63785
1083.078	450	1007.47015
1083.301	450	1017.04365
1083.525	450	1015.91735
1083.748	450	1020.98568
1083.972	450	1014.22791
1084.195	450	1017.04365
1084.418	450	1024.92771
1084.642	450	1022.11197
1084.865	450	1024.36456
1085.088	450	1058.71653
1085.311	450	1025.49085
1085.535	450	1011.41218
1085.758	450	1026.61715
1085.981	450	1046.89044
1086.204	450	1015.35421
1086.427	450	1040.13268
1086.65	450	1034.50121
1086.873	450	1026.054
1087.096	450	1019.85938
1087.319	450	1013.66476
1087.542	450	1013.10162
1087.765	450	986.6337
1087.988	450	1024.36456
1088.211	450	1088.00018
1088.434	450	1043.51156
1088.656	450	1062.65856
1088.879	450	1031.68547
1089.102	450	1021.54882
1089.325	450	1017.60679
1089.547	450	1037.31694
1089.77	450	1025.49085
1089.993	450	991.13888
1090.215	450	986.07056
1090.438	450	1023.23826
1090.66	450	1048.57988
1090.883	450	1059.84283
1091.105	450	1013.66476
1091.328	450	994.51776
1091.55	450	1004.09126
1091.772	450	1026.054
1091.995	450	1016.4805
1091.988	450	993.13033
1092.219	450	991.44038
1092.45	450	1004.96002
1092.681	450	984.68056
1092.912	450	1004.96002
1093.142	450	997.63688
1093.373	450	1004.3967
1093.604	450	992.0037
1093.835	450	1013.97311
1094.066	450	964.40109
1094.297	450	994.25697
1094.527	450	1031.43598
1094.758	450	1014.53643
1094.989	450	997.07356
1095.22	450	1004.3967
1095.45	450	995.94692
1095.681	450	1036.50585
1095.911	450	1046.08226
1096.142	450	1047.2089
1096.373	450	1043.82899
1096.603	450	1045.51894
1096.834	450	1029.74603
1097.064	450	1029.18271
1097.295	450	1020.16962
1097.525	450	1025.23948
1097.756	450	1043.26567
1097.986	450	1064.10845
1098.216	450	1053.4054
1098.447	450	1031.9993
1098.677	450	1071.43159
1098.907	450	1021.85957
1099.138	450	1039.88576
1099.368	450	1072.55823
1099.598	450	1060.16522
1099.828	450	1043.26567
1100.059	450	1020.16962
1100.289	450	1033.68926
1100.519	450	1026.92944
1100.749	450	1050.58881
1100.979	450	1050.58881
1101.209	450	1043.26567
1101.439	450	1021.85957
1101.669	450	1044.95562
1101.899	450	1060.16522
1102.129	450	1059.03858
1102.359	450	1049.46217
1102.589	450	1050.58881
1102.819	450	1028.61939
1103.049	450	1047.2089
1103.279	450	1075.93814
1103.508	450	1086.64119
1103.738	450	1020.16962
1103.968	450	1012.84648
1104.198	450	1015.09975
1104.427	450	1002.14343
1104.657	450	1023.54953
1104.887	450	1078.19141
1105.116	450	1081.57132
1105.346	450	1066.36172
1105.576	450	1023.54953
1105.805	450	1039.88576
1106.035	450	1028.05607
1106.264	450	1066.92504
1106.494	450	1082.13464
1106.723	450	1065.23509
1106.953	450	1050.02549
1107.182	450	1068.615
1107.412	450	1058.47527
1107.641	450	1045.51894
1107.87	450	1031.9993
1108.1	450	1070.30495
1108.329	450	1073.12154
1108.558	450	1053.4054
1108.787	450	1035.94253
1109.017	450	1032.56262
1109.246	450	1058.47527
1109.475	450	1068.05168
1109.704	450	1069.17832
1109.933	450	1079.31805
1110.162	450	1047.2089
1110.392	450	1044.95562
1110.621	450	1064.67177
1110.85	450	1065.79841
1111.079	450	1075.37482
1111.308	450	1086.07787
1111.537	450	1064.67177
1111.765	450	1061.85518
1111.994	450	1073.12154
1112.223	450	1060.72854
1112.452	450	1065.79841
1112.681	450	1062.41849
1112.91	450	1035.94253
1113.138	450	1069.17832
1113.367	450	1050.02549
1113.596	450	1093.96433
1113.825	450	1050.02549
1114.053	450	1056.22199
1114.282	450	1071.43159
1114.511	450	1087.76782
1114.739	450	1103.54074
1114.968	450	1048.33553
1115.196	450	1053.4054
1115.425	450	1073.12154
1115.653	450	1124.38352
1115.882	450	1130.0167
1116.11	450	1098.47087
1116.339	450	1107.48397
1116.567	450	1065.79841
1116.795	450	1109.17392
1117.024	450	1136.77652
1117.252	450	1096.78092
1117.48	450	1064.10845
1117.709	450	1073.68486
1117.937	450	1064.67177
1118.165	450	1073.68486
1118.393	450	1115.93374
1118.621	450	1055.09536
1118.85	450	1069.17832
1119.078	450	1133.95993
1119.306	450	1109.17392
1119.534	450	1127.20011
1119.762	450	1090.0211
1119.99	450	1084.95123
1120.218	450	1120.44029
1120.446	450	1098.47087
1120.674	450	1095.09096
1120.902	450	1124.38352
1121.13	450	1118.18702
1121.357	450	1102.4141
1121.585	450	1071.43159
1121.813	450	1051.71545
1122.041	450	1061.85518
1122.269	450	1049.46217
1122.496	450	1082.69796
1122.724	450	1106.35733
1122.952	450	1086.07787
1123.179	450	1119.87697
1123.407	450	1123.8202
1123.635	450	1155.36603
1123.862	450	1146.35294
1124.09	450	1125.51016
1124.317	450	1128.32675
1124.545	450	1126.63679
1124.772	450	1110.86388
1125	450	1096.78092
1125.227	450	1066.92504
1125.454	450	1099.03419
1125.682	450	1092.27437
1125.909	450	1114.80711
1126.136	450	1123.8202
1126.364	450	1140.71975
1126.591	450	1112.55383
1126.818	450	1113.68047
1127.045	450	1105.79401
1127.273	450	1128.32675
1127.5	450	1113.68047
1127.727	450	1091.14773
1127.954	450	1120.44029
1128.181	450	1164.37912
1128.408	450	1111.99051
1128.635	450	1083.82459
1128.862	450	1111.4272
1129.089	450	1164.37912
1129.316	450	1151.4228
1129.543	450	1179.0254
1129.77	450	1169.44899
1129.997	450	1118.75033
1130.223	450	1111.4272
1130.45	450	1110.86388
1130.677	450	1115.37042
1130.904	450	1128.32675
1131.131	450	1139.59312
1131.357	450	1160.4359
1131.584	450	1144.66298
1131.811	450	1170.57563
1132.037	450	1117.06038
1132.264	450	1115.37042
1132.49	450	1104.10406
1132.717	450	1127.20011
1132.943	450	1123.8202
1133.17	450	1142.40971
1133.396	450	1148.60621
1133.623	450	1140.71975
1133.849	450	1153.11276
1134.076	450	1118.18702
1134.302	450	1153.67608
1134.528	450	1145.2263
1134.755	450	1144.09966
1134.981	450	1163.81581
1135.207	450	1166.06908
1135.433	450	1185.22191
1135.66	450	1182.40531
1135.886	450	1161.56253
1136.112	450	1154.80271
1136.338	450	1142.97303
1136.564	450	1149.73285
1136.79	450	1209.4446
1137.016	450	1142.40971
1137.242	450	1133.39661
1137.468	450	1133.39661
1137.694	450	1146.91625
1137.92	450	1139.0298
1138.146	450	1124.94684
1138.372	450	1160.4359
1138.598	450	1127.76343
1138.824	450	1160.99921
1139.049	450	1133.39661
1139.275	450	1099.59751
1139.501	450	1162.12585
1139.727	450	1131.70666
1139.952	450	1168.32235
1140.178	450	1148.60621
1140.404	450	1124.38352
1140.629	450	1155.92935
1140.855	450	1164.37912
1141.08	450	1159.30926
1141.306	450	1163.81581
1141.531	450	1169.44899
1141.757	450	1180.71536
1141.982	450	1183.53195
1142.208	450	1148.60621
1142.433	450	1133.39661
1142.658	450	1144.66298
1142.884	450	1179.58872
1143.109	450	1182.40531
1143.334	450	1155.36603
1143.56	450	1196.48827
1143.785	450	1198.74155
1144.01	450	1184.65859
1144.235	450	1177.33545
1144.46	450	1209.4446
1144.685	450	1217.33105
1144.911	450	1207.19132
1145.136	450	1198.74155
1145.361	450	1213.38782
1145.586	450	1185.22191
1145.811	450	1231.97733
1146.036	450	1239.86379
1146.26	450	1207.19132
1146.485	450	1173.39222
1146.71	450	1174.51886
1146.935	450	1199.30487
1147.16	450	1212.26119
1147.385	450	1206.628
1147.609	450	1213.95114
1147.834	450	1203.24809
1148.059	450	1215.6411
1148.284	450	1240.42711
1148.508	450	1242.11706
1148.733	450	1205.50137
1148.957	450	1228.0341
1149.182	450	1247.75025
1149.407	450	1286.61922
1149.631	450	1248.87688
1149.856	450	1251.69348
1150.08	450	1308.02532
1150.304	450	1309.15195
1150.529	450	1254.51007
1150.753	450	1272.53626
1150.978	450	1282.67599
1151.202	450	1285.49258
1151.426	450	1321.54496
1151.65	450	1311.96854
1151.875	450	1308.02532
1152.099	450	1292.2524
1152.323	450	1267.46639
1152.547	450	1293.37904
1152.771	450	1304.64541
1152.995	450	1329.99473
1153.219	450	1315.34845
1153.443	450	1361.54056
1153.667	450	1360.97724
1153.891	450	1363.23052
1154.115	450	1361.54056
1154.339	450	1337.31787
1154.563	450	1371.68029
1154.787	450	1393.64971
1155.011	450	1385.19994
1155.235	450	1391.95976
1155.459	450	1372.80693
1155.682	450	1390.83312
1155.906	450	1411.6759
1156.13	450	1452.23482
1156.353	450	1416.18245
1156.577	450	1424.06891
1156.801	450	1415.61913
1157.024	450	1433.64532
1157.248	450	1457.86801
1157.471	450	1482.0907
1157.695	450	1493.92039
1157.918	450	1496.17366
1158.142	450	1513.63653
1158.365	450	1466.8811
1158.589	450	1503.4968
1158.812	450	1517.01644
1159.035	450	1542.92909
1159.259	450	1551.37886
1159.482	450	1493.92039
1159.705	450	1549.68891
1159.928	450	1584.61465
1160.152	450	1583.48801
1160.375	450	1581.23474
1160.598	450	1597.00765
1160.821	450	1646.57967
1161.044	450	1597.57097
1161.267	450	1595.88102
1161.49	450	1611.09061
1161.713	450	1616.7238
1161.936	450	1623.48362
1162.159	450	1626.86353
1162.382	450	1651.64954
1162.605	450	1671.36568
1162.828	450	1731.64075
1163.051	450	1688.26523
1163.273	450	1691.08182
1163.496	450	1673.61895
1163.719	450	1653.90281
1163.942	450	1687.70191
1164.164	450	1755.86344
1164.387	450	1772.19967
1164.609	450	1754.7368
1164.832	450	1729.38748
1165.055	450	1744.03375
1165.277	450	1785.156
1165.5	450	1742.90712
1165.722	450	1778.39618
1165.945	450	1835.85465
1166.167	450	1817.26515
1166.389	450	1816.13851
1166.612	450	1829.65815
1166.834	450	1860.07734
1167.056	450	1846.5577
1167.279	450	1833.03806
1167.501	450	1853.31752
1167.723	450	1875.85026
1167.945	450	1865.71053
1168.168	450	1851.62757
1168.39	450	1870.78039
1168.612	450	1835.85465
1168.834	450	1828.53151
1169.056	450	1876.41358
1169.278	450	1847.12102
1169.5	450	1869.65376
1169.722	450	1881.48344
1169.944	450	1873.59699
1170.166	450	1882.61008
1170.388	450	1881.48344
1170.609	450	1858.95071
1170.831	450	1892.18649
1171.053	450	1902.32622
1171.275	450	1878.66685
1171.497	450	1885.98999
1171.718	450	1861.7673
1171.94	450	1889.93322
1172.162	450	1883.73672
1172.383	450	1881.48344
1172.605	450	1861.20398
1172.826	450	1861.7673
1173.048	450	1785.156
1173.269	450	1817.26515
1173.491	450	1860.07734
1173.712	450	1858.38739
1173.934	450	1835.85465
1174.155	450	1836.41797
1174.376	450	1839.23456
1174.598	450	1805.43546
1174.819	450	1829.65815
1175.04	450	1815.01187
1175.261	450	1799.80228
1175.483	450	1794.73241
1175.704	450	1820.64506
1175.925	450	1799.80228
1176.146	450	1790.78918
1176.367	450	1809.37869
1176.588	450	1788.53591
1176.809	450	1784.59268
1177.03	450	1782.90272
1177.251	450	1731.07743
1177.472	450	1745.72371
1177.693	450	1732.76739
1177.914	450	1742.90712
1178.135	450	1764.87653
1178.356	450	1716.43115
1178.576	450	1737.27393
1178.797	450	1716.43115
1179.018	450	1716.43115
1179.239	450	1712.48792
1179.459	450	1688.26523
1179.68	450	1661.22595
1179.901	450	1652.21286
1180.121	450	1686.57528
1180.342	450	1680.37878
1180.562	450	1658.40936
1180.783	450	1649.39626
1181.003	450	1633.62335
1181.224	450	1625.17357
1181.444	450	1646.01635
1181.664	450	1629.68012
1181.885	450	1613.34389
1182.105	450	1597.00765
1182.325	450	1595.3177
1182.546	450	1602.07752
1182.766	450	1607.14738
1182.986	450	1585.17797
1183.206	450	1572.22164
1183.426	450	1589.1212
1183.646	450	1557.01205
1183.866	450	1548.56227
1184.087	450	1555.88541
1184.307	450	1523.21294
1184.527	450	1517.57976
1184.747	450	1505.18675
1184.966	450	1523.77626
1185.186	450	1505.75007
1185.406	450	1538.98586
1185.626	450	1525.46622
1185.846	450	1504.62344
1186.066	450	1489.97716
1186.285	450	1486.03393
1186.505	450	1508.56666
1186.725	450	1514.19985
1186.944	450	1457.86801
1187.164	450	1487.16057
1187.384	450	1435.33527
1187.603	450	1465.75447
1187.823	450	1400.40953
1188.042	450	1413.36586
1188.262	450	1443.78505
1188.481	450	1426.32218
1188.701	450	1404.35276
1188.92	450	1433.64532
1189.139	450	1408.85931
1189.359	450	1399.2829
1189.578	450	1390.83312
1189.797	450	1405.4794
1190.017	450	1402.66281
1190.236	450	1400.40953
1190.455	450	1388.01653
1190.674	450	1364.35716
1190.893	450	1355.90738
1191.112	450	1390.2698
1191.331	450	1346.33097
1191.55	450	1359.85061
1191.769	450	1367.73707
1191.988	450	1403.78944
1192.207	450	1382.94666
1192.426	450	1379.56675
1192.645	450	1323.23491
1192.864	450	1340.69778
1193.083	450	1384.63662
1193.301	450	1375.0602
1193.52	450	1346.89428
1193.739	450	1326.61482
1193.958	450	1329.99473
1194.176	450	1367.17375
1194.395	450	1316.47509
1194.613	450	1361.54056
1194.832	450	1345.20433
1195.051	450	1329.99473
1195.269	450	1328.30478
1195.488	450	1337.88119
1195.706	450	1314.22182
1195.924	450	1328.30478
1196.143	450	1314.78514
1196.361	450	1332.24801
1196.58	450	1317.03841
1196.798	450	1323.23491
1197.016	450	1313.6585
1197.234	450	1307.462
1197.453	450	1311.96854
1197.671	450	1345.76765
1197.889	450	1311.96854
1198.107	450	1292.2524
1198.325	450	1306.33536
1198.543	450	1329.43141
1198.761	450	1286.61922
1198.979	450	1308.58863
1199.197	450	1315.91177
1199.415	450	1305.20872
1199.633	450	1274.22621
1199.851	450	1279.29608
1200.069	450	1271.40962
1200.286	450	1244.37034
1200.504	450	1278.73276
1200.722	450	1351.96415
1200.94	450	1293.94236
1201.157	450	1317.03841
1201.375	450	1292.2524
1201.593	450	1266.33975
1201.81	450	1274.22621
1202.028	450	1286.61922
1202.245	450	1273.09957
1202.463	450	1244.37034
1202.68	450	1234.79392
1202.898	450	1262.95984
1203.115	450	1280.42271
1203.332	450	1289.43581
1203.55	450	1248.87688
1203.767	450	1223.52756
1203.984	450	1243.2437
1204.202	450	1277.0428
1204.419	450	1252.82011
1204.412	450	1268.59426
1204.638	450	1242.10651
1204.864	450	1258.45002
1205.091	450	1234.78011
1205.317	450	1242.67008
1205.543	450	1244.36079
1205.769	450	1264.08571
1205.995	450	1231.39869
1206.221	450	1237.03439
1206.447	450	1200.96596
1206.673	450	1245.48792
1206.899	450	1248.86934
1207.125	450	1240.97937
1207.351	450	1228.01728
1207.577	450	1231.96226
1207.802	450	1223.50873
1208.028	450	1269.7214
1208.254	450	1271.97568
1208.48	450	1268.03069
1208.706	450	1261.83143
1208.931	450	1282.11992
1209.157	450	1248.86934
1209.383	450	1225.19943
1209.608	450	1237.59796
1209.834	450	1254.50503
1210.059	450	1268.03069
1210.285	450	1275.35709
1210.511	450	1265.21285
1210.736	450	1240.4158
1210.962	450	1282.68349
1211.187	450	1238.16152
1211.412	450	1243.79722
1211.638	450	1267.46712
1211.863	450	1259.57715
1212.089	450	1259.01358
1212.314	450	1226.32657
1212.539	450	1222.38159
1212.765	450	1236.47082
1212.99	450	1259.01358
1213.215	450	1253.94146
1213.44	450	1238.16152
1213.665	450	1202.65667
1213.891	450	1224.63586
1214.116	450	1244.92435
1214.341	450	1249.43291
1214.566	450	1227.45371
1214.791	450	1224.63586
1215.016	450	1202.65667
1215.241	450	1220.12731
1215.466	450	1249.99648
1215.691	450	1276.48423
1215.916	450	1197.58454
1216.141	450	1182.93174
1216.366	450	1188.56744
1216.591	450	1173.91464
1216.815	450	1183.49531
1217.04	450	1237.03439
1217.265	450	1244.92435
1217.49	450	1226.32657
1217.714	450	1180.1139
1217.939	450	1207.72879
1218.164	450	1192.51242
1218.388	450	1225.19943
1218.613	450	1233.65297
1218.838	450	1222.38159
1219.062	450	1193.07599
1219.287	450	1225.763
1219.511	450	1191.94885
1219.736	450	1180.1139
1219.96	450	1175.60534
1220.185	450	1208.85593
1220.409	450	1209.4195
1220.633	450	1184.05888
1220.858	450	1170.53322
1221.082	450	1184.05888
1221.306	450	1191.38528
1221.531	450	1198.14811
1221.755	450	1196.4574
1221.979	450	1195.33027
1222.203	450	1168.84251
1222.427	450	1163.77039
1222.652	450	1171.09679
1222.876	450	1173.91464
1223.1	450	1172.22393
1223.324	450	1188.00387
1223.548	450	1168.27894
1223.772	450	1171.09679
1223.996	450	1175.04177
1224.22	450	1170.53322
1224.444	450	1169.40608
1224.668	450	1174.47821
1224.892	450	1153.62615
1225.116	450	1171.66036
1225.339	450	1117.55772
1225.563	450	1173.91464
1225.787	450	1155.31685
1226.011	450	1146.29975
1226.234	450	1164.89753
1226.458	450	1188.00387
1226.682	450	1191.38528
1226.905	450	1127.13839
1227.129	450	1128.8291
1227.353	450	1139.53692
1227.576	450	1199.83882
1227.8	450	1193.63956
1228.023	450	1168.84251
1228.247	450	1188.00387
1228.47	450	1138.40978
1228.694	450	1172.7875
1228.917	450	1193.63956
1229.14	450	1160.38898
1229.364	450	1122.06627
1229.587	450	1147.42688
1229.81	450	1132.77408
1230.034	450	1142.91833
1230.257	450	1181.8046
1230.48	450	1140.10048
1230.703	450	1135.02836
1230.926	450	1203.7838
1231.15	450	1167.71538
1231.373	450	1177.29605
1231.596	450	1139.53692
1231.819	450	1146.86331
1232.042	450	1174.47821
1232.265	450	1141.79119
1232.488	450	1163.20682
1232.711	450	1179.55033
1232.934	450	1152.49901
1233.157	450	1125.44769
1233.379	450	1126.57482
1233.602	450	1100.08707
1233.825	450	1107.41347
1234.048	450	1100.08707
1234.271	450	1121.5027
1234.493	450	1157.57113
1234.716	450	1126.57482
1234.939	450	1144.04547
1235.161	450	1160.38898
1235.384	450	1193.63956
1235.607	450	1178.98676
1235.829	450	1148.55402
1236.052	450	1144.60904
1236.274	450	1146.29975
1236.497	450	1142.35476
1236.719	450	1136.1555
1236.942	450	1100.08707
1237.164	450	1141.79119
1237.386	450	1123.19341
1237.609	450	1142.91833
1237.831	450	1162.64325
1238.053	450	1159.26184
1238.276	450	1120.93913
1238.498	450	1136.1555
1238.72	450	1127.13839
1238.942	450	1145.17261
1239.164	450	1131.64695
1239.387	450	1114.73987
1239.609	450	1143.4819
1239.831	450	1181.8046
1240.053	450	1141.22762
1240.275	450	1116.99415
1240.497	450	1132.21052
1240.719	450	1169.40608
1240.941	450	1159.26184
1241.163	450	1186.87673
1241.385	450	1176.16891
1241.606	450	1133.33765
1241.828	450	1127.70196
1242.05	450	1136.71907
1242.272	450	1125.44769
1242.494	450	1135.02836
1242.715	450	1141.22762
1242.937	450	1167.71538
1243.159	450	1155.31685
1243.38	450	1193.07599
1243.602	450	1128.26553
1243.823	450	1118.12129
1244.045	450	1109.10418
1244.267	450	1140.66405
1244.488	450	1128.26553
1244.709	450	1144.60904
1244.931	450	1159.26184
1245.152	450	1159.82541
1245.374	450	1167.15181
1245.595	450	1134.46479
1245.816	450	1145.17261
1246.038	450	1150.8083
1246.259	450	1154.18971
1246.48	450	1167.71538
1246.701	450	1173.35107
1246.923	450	1185.18602
1247.144	450	1178.98676
1247.365	450	1160.38898
1247.586	450	1137.28264
1247.807	450	1121.5027
1248.028	450	1142.91833
1248.249	450	1201.52953
1248.47	450	1126.57482
1248.691	450	1122.06627
1248.912	450	1133.90122
1249.133	450	1138.40978
1249.354	450	1129.95624
1249.575	450	1110.23132
1249.796	450	1150.8083
1250.016	450	1129.39267
1250.237	450	1151.37187
1250.458	450	1113.61273
1250.679	450	1091.06996
1250.899	450	1149.11759
1251.12	450	1120.93913
1251.341	450	1149.68116
1251.561	450	1129.39267
1251.782	450	1100.65064
1252.002	450	1134.46479
1252.223	450	1154.75328
1252.443	450	1145.17261
1252.664	450	1146.86331
1252.884	450	1161.51611
1253.105	450	1178.98676
1253.325	450	1185.74959
1253.545	450	1129.39267
1253.766	450	1108.54061
1253.986	450	1112.48559
1254.206	450	1160.38898
1254.426	450	1160.95254
1254.647	450	1124.88412
1254.867	450	1153.62615
1255.087	450	1158.1347
1255.307	450	1156.44399
1255.527	450	1131.08338
1255.747	450	1159.26184
1255.967	450	1178.42319
1256.187	450	1163.77039
1256.407	450	1140.66405
1256.627	450	1162.64325
1256.847	450	1138.40978
1257.067	450	1176.73248
1257.287	450	1175.60534
1257.507	450	1138.40978
1257.727	450	1110.79489
1257.946	450	1116.99415
1258.166	450	1142.91833
1258.386	450	1147.99045
1258.605	450	1151.37187
1258.825	450	1157.00756
1259.045	450	1137.28264
1259.264	450	1145.17261
1259.484	450	1154.18971
1259.704	450	1160.95254
1259.923	450	1114.73987
1260.143	450	1137.28264
1260.362	450	1148.55402
1260.581	450	1168.27894
1260.801	450	1143.4819
1261.02	450	1161.51611
1261.24	450	1202.0931
1261.459	450	1186.87673
1261.678	450	1149.11759
1261.897	450	1145.73618
1262.117	450	1154.18971
1262.336	450	1148.55402
1262.555	450	1176.16891
1262.774	450	1178.42319
1262.993	450	1162.07968
1263.212	450	1150.8083
1263.431	450	1108.54061
1263.65	450	1124.32055
1263.869	450	1133.33765
1264.088	450	1163.20682
1264.307	450	1149.11759
1264.526	450	1199.83882
1264.745	450	1180.1139
1264.964	450	1163.20682
1265.183	450	1167.15181
1265.402	450	1137.28264
1265.62	450	1157.00756
1265.839	450	1169.40608
1266.058	450	1154.75328
1266.277	450	1150.8083
1266.495	450	1139.53692
1266.714	450	1135.02836
1266.932	450	1147.99045
1267.151	450	1190.25814
1267.37	450	1159.26184
1267.588	450	1181.8046
1267.806	450	1156.44399
1268.025	450	1160.38898
1268.243	450	1166.02467
1268.462	450	1190.82171
1268.68	450	1191.38528
1268.898	450	1189.69457
1269.117	450	1178.42319
1269.335	450	1140.66405
1269.553	450	1164.33396
1269.771	450	1158.1347
1269.99	450	1177.29605
1270.208	450	1197.58454
1270.426	450	1132.21052
1270.644	450	1181.8046
1270.862	450	1181.24104
1271.08	450	1190.82171
1271.298	450	1187.4403
1271.516	450	1189.131
1271.734	450	1219.00017
1271.952	450	1158.69827
1272.17	450	1163.77039
1272.388	450	1172.22393
1272.606	450	1150.24473
1272.823	450	1152.49901
1273.041	450	1146.29975
1273.259	450	1173.91464
1273.477	450	1184.05888
1273.694	450	1236.47082
1273.912	450	1178.42319
1274.129	450	1178.98676
1274.347	450	1138.40978
1274.565	450	1143.4819
1274.782	450	1167.15181
1275	450	1217.30946
1275.217	450	1205.47451
1275.435	450	1188.56744
1275.652	450	1166.58824
1275.869	450	1178.98676
1276.087	450	1199.83882
1276.304	450	1174.47821
1276.521	450	1181.8046
1276.739	450	1237.03439
1276.956	450	1219.56374
1277.173	450	1221.25445
1277.39	450	1211.1102
1277.607	450	1246.61506
1277.824	450	1230.83513
1278.042	450	1215.05519
1278.259	450	1221.81802
1278.476	450	1243.79722
1278.693	450	1229.14442
1278.91	450	1222.94516
1279.127	450	1223.50873
1279.343	450	1188.00387
1279.56	450	1176.73248
1279.777	450	1219.00017
1279.994	450	1177.29605
1280.211	450	1210.54663
1280.427	450	1219.00017
1280.644	450	1211.1102
1280.861	450	1222.38159
1281.078	450	1223.50873
1281.294	450	1197.02097
1281.511	450	1226.89014
1281.727	450	1231.39869
1281.944	450	1230.27156
1282.16	450	1225.763
1282.377	450	1203.22023
1282.593	450	1246.05149
1282.81	450	1244.36079
1283.026	450	1239.28866
1283.243	450	1225.19943
1283.459	450	1198.14811
1283.675	450	1151.37187
1283.891	450	1183.49531
1284.108	450	1237.59796
1284.324	450	1233.65297
1284.54	450	1201.52953
1284.756	450	1201.52953
1284.972	450	1234.21654
1285.188	450	1201.52953
1285.405	450	1226.89014
1285.621	450	1206.60165
1285.837	450	1197.02097
1286.053	450	1195.33027
1286.268	450	1225.763
1286.484	450	1229.70799
1286.7	450	1229.14442
1286.916	450	1240.97937
1287.132	450	1243.23365
1287.348	450	1242.10651
1287.563	450	1241.54294
1287.779	450	1197.58454
1287.995	450	1221.81802
1288.211	450	1210.54663
1288.426	450	1238.16152
1288.642	450	1251.68719
1288.857	450	1223.50873
1289.073	450	1251.68719
1289.288	450	1239.85223
1289.504	450	1258.45002
1289.719	450	1261.83143
1289.935	450	1234.21654
1290.15	450	1234.78011
1290.365	450	1230.83513
1290.581	450	1288.88275
1290.796	450	1282.11992
1291.011	450	1275.92066
1291.227	450	1258.45002
1291.442	450	1260.70429
1291.657	450	1260.70429
1291.872	450	1291.13703
1292.087	450	1279.86565
1292.302	450	1264.08571
1292.517	450	1256.75931
1292.732	450	1263.52214
1292.947	450	1265.77642
1293.162	450	1292.82774
1293.377	450	1280.99278
1293.592	450	1266.33998
1293.807	450	1288.31918
1294.022	450	1289.44632
1294.237	450	1296.20915
1294.451	450	1306.3534
1294.666	450	1285.50134
1294.881	450	1291.7006
1295.096	450	1283.81063
1295.31	450	1305.78983
1295.525	450	1291.7006
1295.739	450	1333.96829
1295.954	450	1321.56977
1296.168	450	1321.0062
1296.383	450	1299.59057
1296.597	450	1326.07832
1296.812	450	1339.60398
1297.026	450	1353.69321
1297.241	450	1316.49764
1297.455	450	1340.73112
1297.669	450	1304.66269
1297.884	450	1348.62109
1298.098	450	1288.31918
1298.312	450	1299.027
1298.526	450	1341.85826
1298.74	450	1341.29469
1298.954	450	1323.82404
1299.169	450	1355.38392
1299.383	450	1333.96829
1299.597	450	1337.91327
1299.811	450	1327.76903
1300.025	450	1353.69321
1300.239	450	1361.58318
1300.452	450	1360.45604
1300.666	450	1361.01961
1300.88	450	1347.49395
1301.094	450	1325.51475
1301.308	450	1367.21887
1301.521	450	1346.36681
1301.735	450	1366.09173
1301.949	450	1382.99881
1302.163	450	1417.37653
1302.376	450	1401.03302
1302.59	450	1393.70662
1302.803	450	1368.34601
1303.017	450	1406.66871
1303.23	450	1434.2836
1303.444	450	1422.44865
1303.657	450	1394.27019
1303.871	450	1394.27019
1304.084	450	1401.59659
1304.297	450	1432.5929
1304.511	450	1385.81665
1304.724	450	1431.46576
1304.937	450	1426.95721
1305.15	450	1424.13936
1305.364	450	1434.84717
1305.577	450	1455.69923
1305.79	450	1421.32151
1306.003	450	1439.35573
1306.216	450	1424.13936
1306.429	450	1435.41074
1306.642	450	1443.86428
1306.855	450	1464.15277
1307.068	450	1472.04274
1307.281	450	1466.97062
1307.494	450	1461.33493
1307.706	450	1496.83979
1307.919	450	1469.78846
1308.132	450	1457.95351
1308.345	450	1483.87769
1308.557	450	1512.61972
1308.77	450	1479.36914
1308.983	450	1510.92902
1309.195	450	1509.23831
1309.408	450	1508.67474
1309.62	450	1495.14908
1309.833	450	1485.5684
1310.045	450	1477.67843
1310.258	450	1469.78846
1310.47	450	1516.56471
1310.683	450	1587.57443
1310.895	450	1539.67104
1311.107	450	1556.01455
1311.32	450	1537.41677
[truncated: 212,563 more rows]
