# Supplementary material for: Circular dichroism of quantum defects in carbon nanotubes created by photocatalytic oxygen functionalization
Source: Nat Commun. 2025 Jun 2;16:5107. doi: 10.1038/s41467-025-60342-y (PMC12130195; doi:10.1038/s41467-025-60342-y)
Supplement: Supplementary file 6 — Source Data [file 41467_2025_60342_MOESM6_ESM.zip › Raw data Manuscript and SI/Supplementary_Figure_13f.txt]

Em_WL (nm)	Ex_WL (nm)	PL Intensity (arb. unit) (10,3) funct
858.8	450	837.62089
859.04	450	953.01893
859.279	450	918.68097
859.519	450	887.72052
859.759	450	864.64092
859.999	450	911.92597
860.239	450	895.60136
860.478	450	891.09803
860.718	450	867.4555
860.958	450	895.03845
861.198	450	895.03845
861.437	450	905.73388
861.677	450	886.03177
861.917	450	897.29012
862.156	450	859.57466
862.396	450	903.48221
862.635	450	917.55514
862.875	450	899.54179
863.115	450	887.72052
863.354	450	899.54179
863.594	450	893.91261
863.833	450	924.31014
864.072	450	934.44266
864.312	450	933.87974
864.551	450	943.44933
864.791	450	932.19099
865.03	450	918.11806
865.269	450	910.23721
865.509	450	909.11138
865.748	450	918.68097
865.987	450	938.38308
866.227	450	946.82684
866.466	450	941.76058
866.705	450	911.36305
866.944	450	947.38975
867.183	450	901.23054
867.422	450	921.49556
867.662	450	960.89977
867.901	450	940.63475
868.14	450	925.9989
868.379	450	891.66094
868.618	450	887.72052
868.857	450	919.80681
869.096	450	940.63475
869.335	450	934.44266
869.574	450	914.74055
869.813	450	893.3497
870.052	450	910.80013
870.291	450	925.43598
870.529	450	915.86639
870.768	450	910.80013
871.007	450	923.18431
871.246	450	892.78678
871.485	450	904.60804
871.723	450	936.13141
871.962	450	953.01893
872.201	450	896.16428
872.44	450	890.53511
872.678	450	886.03177
872.917	450	866.89258
873.155	450	887.15761
873.394	450	932.19099
873.633	450	947.95267
873.871	450	938.38308
874.11	450	876.46218
874.348	450	898.41595
874.587	450	903.48221
874.825	450	935.00557
875.064	450	940.63475
875.302	450	913.0518
875.54	450	906.85971
875.779	450	927.12473
876.017	450	913.61472
876.256	450	910.80013
876.494	450	907.42263
876.732	450	922.05848
876.97	450	939.50891
877.209	450	910.80013
877.447	450	907.42263
877.685	450	902.91929
877.923	450	923.74723
878.161	450	930.50223
878.4	450	936.13141
878.638	450	930.50223
878.876	450	915.86639
879.114	450	905.17096
879.352	450	916.4293
879.59	450	911.92597
879.828	450	915.86639
880.066	450	926.56181
880.304	450	916.4293
880.542	450	911.36305
880.78	450	922.05848
881.018	450	916.4293
881.255	450	908.54846
881.493	450	912.48888
881.731	450	896.16428
881.969	450	917.55514
882.207	450	885.46885
882.444	450	929.3764
882.682	450	905.73388
882.92	450	910.23721
883.157	450	925.9989
883.395	450	935.56849
883.633	450	957.52226
883.87	450	896.16428
884.108	450	896.16428
884.346	450	919.24389
884.583	450	964.27727
884.821	450	965.40311
885.058	450	938.94599
885.296	450	949.0785
885.533	450	904.60804
885.77	450	935.56849
886.008	450	982.29062
886.245	450	942.88641
886.483	450	893.3497
886.72	450	903.48221
886.957	450	903.48221
887.195	450	918.11806
887.432	450	946.82684
887.669	450	910.23721
887.906	450	924.31014
888.144	450	981.16479
888.381	450	955.27059
888.618	450	961.46268
888.855	450	927.12473
889.092	450	932.19099
889.329	450	960.89977
889.566	450	924.31014
889.803	450	937.25724
890.04	450	955.83351
890.277	450	946.82684
890.514	450	926.56181
890.751	450	911.36305
890.988	450	881.52843
891.225	450	897.85303
891.462	450	890.53511
891.699	450	913.0518
891.936	450	942.3235
892.172	450	911.36305
892.409	450	933.31682
892.646	450	955.83351
892.883	450	987.35688
893.119	450	974.40978
893.356	450	946.26392
893.593	450	949.64142
893.829	450	939.50891
894.066	450	933.87974
894.303	450	931.06515
894.539	450	901.79345
894.776	450	926.56181
895.012	450	919.80681
895.249	450	938.38308
895.485	450	967.09186
895.722	450	955.83351
895.958	450	922.62139
896.194	450	937.82016
896.431	450	930.50223
896.667	450	934.44266
896.903	450	931.06515
897.14	450	908.54846
897.376	450	935.00557
897.612	450	975.53562
897.849	450	934.44266
898.085	450	911.36305
898.321	450	933.31682
898.557	450	977.78728
898.793	450	977.22437
899.029	450	1000.86689
899.265	450	978.91312
899.502	450	941.76058
899.738	450	924.31014
899.974	450	916.4293
900.21	450	931.62807
900.446	450	950.76726
900.682	450	947.95267
900.917	450	972.15811
901.153	450	960.33685
901.389	450	981.72771
901.625	450	922.62139
901.861	450	928.25057
902.097	450	910.80013
902.333	450	933.31682
902.568	450	927.68765
902.804	450	945.13808
903.04	450	956.95935
903.275	450	949.64142
903.511	450	973.28395
903.747	450	941.19766
903.982	450	949.64142
904.218	450	937.25724
904.453	450	954.14476
904.689	450	966.52894
904.925	450	960.89977
905.16	450	971.59519
905.395	450	978.3502
905.631	450	965.96602
905.866	450	947.38975
906.102	450	932.19099
906.337	450	944.57517
906.572	450	996.36355
906.808	450	928.25057
907.043	450	934.44266
907.278	450	929.3764
907.514	450	932.7539
907.749	450	923.74723
907.984	450	924.87306
908.219	450	949.0785
908.454	450	924.31014
908.689	450	949.0785
908.925	450	915.30347
909.16	450	889.97219
909.395	450	949.64142
909.63	450	922.62139
909.865	450	943.44933
910.1	450	927.68765
910.335	450	908.54846
910.57	450	937.25724
910.805	450	949.64142
911.039	450	942.88641
911.274	450	947.38975
911.509	450	953.01893
911.744	450	980.60187
911.979	450	984.54229
912.213	450	931.06515
912.448	450	916.4293
912.683	450	917.55514
912.918	450	952.45601
913.152	450	960.33685
913.387	450	928.25057
913.621	450	956.39643
913.856	450	963.71435
914.091	450	944.01225
914.325	450	927.68765
914.56	450	962.0256
914.794	450	955.27059
915.029	450	958.6481
915.263	450	940.07183
915.497	450	958.08518
915.732	450	916.4293
915.966	450	959.77393
916.2	450	961.46268
916.435	450	942.3235
916.669	450	906.85971
916.903	450	901.23054
917.138	450	936.69432
917.372	450	947.95267
917.606	450	940.63475
917.84	450	952.45601
918.074	450	926.56181
918.308	450	929.93932
918.542	450	948.51559
918.776	450	954.14476
919.011	450	913.61472
919.245	450	942.3235
919.479	450	936.69432
919.712	450	955.83351
919.946	450	926.56181
920.18	450	943.44933
920.414	450	995.80064
920.648	450	987.35688
920.882	450	934.44266
921.116	450	942.88641
921.349	450	945.13808
921.583	450	949.0785
921.817	450	971.03228
922.051	450	964.84019
922.284	450	951.89309
922.518	450	936.69432
922.752	450	900.66762
922.985	450	915.30347
923.219	450	915.86639
923.452	450	937.25724
923.686	450	940.63475
923.919	450	983.41646
924.153	450	961.46268
924.386	450	953.01893
924.62	450	956.39643
924.853	450	922.62139
925.086	450	942.88641
925.32	450	963.15144
925.553	450	958.6481
925.786	450	955.83351
926.02	450	922.05848
926.253	450	935.00557
926.486	450	942.3235
926.719	450	982.85354
926.952	450	938.94599
927.186	450	932.19099
927.419	450	935.00557
927.652	450	946.26392
927.885	450	953.01893
928.118	450	962.0256
928.351	450	977.22437
928.584	450	976.09853
928.817	450	964.84019
929.05	450	913.0518
929.283	450	945.13808
929.516	450	947.38975
929.748	450	965.96602
929.981	450	978.91312
930.214	450	914.74055
930.447	450	965.40311
930.68	450	953.01893
930.912	450	963.71435
931.145	450	956.39643
931.378	450	963.15144
931.61	450	995.80064
931.843	450	935.56849
932.076	450	937.25724
932.308	450	944.01225
932.541	450	929.3764
932.773	450	932.19099
933.006	450	919.80681
933.238	450	935.56849
933.471	450	959.77393
933.703	450	1029.57567
933.935	450	964.84019
934.168	450	949.0785
934.4	450	918.11806
934.632	450	904.04512
934.865	450	920.36972
935.097	450	977.22437
935.329	450	956.95935
935.561	450	946.82684
935.794	450	934.44266
936.026	450	940.07183
936.258	450	962.58852
936.49	450	923.74723
936.722	450	939.50891
936.954	450	998.05231
937.186	450	978.91312
937.418	450	969.34353
937.65	450	951.89309
937.882	450	1001.42981
938.114	450	980.03895
938.346	450	965.40311
938.578	450	964.84019
938.809	450	992.42313
939.041	450	971.03228
939.273	450	960.33685
939.505	450	971.03228
939.736	450	938.94599
939.968	450	937.82016
940.2	450	985.66813
940.431	450	945.701
940.663	450	954.14476
940.895	450	956.95935
941.126	450	945.13808
941.358	450	960.89977
941.589	450	973.28395
941.821	450	940.63475
942.052	450	986.79396
942.284	450	998.05231
942.515	450	986.79396
942.746	450	978.91312
942.978	450	954.70768
943.209	450	981.16479
943.44	450	980.03895
943.672	450	985.66813
943.903	450	957.52226
944.134	450	948.51559
944.365	450	901.23054
944.597	450	915.86639
944.828	450	955.83351
945.059	450	964.27727
945.29	450	946.26392
945.521	450	942.88641
945.752	450	946.26392
945.983	450	931.06515
946.214	450	961.46268
946.445	450	944.57517
946.676	450	937.82016
946.907	450	932.19099
947.138	450	972.72103
947.368	450	956.39643
947.599	450	956.95935
947.83	450	964.84019
948.061	450	955.27059
948.292	450	950.20434
948.522	450	956.39643
948.753	450	915.30347
948.984	450	932.19099
949.214	450	928.81348
949.445	450	948.51559
949.675	450	963.71435
949.906	450	937.25724
950.136	450	954.70768
950.367	450	970.46936
950.597	450	960.33685
950.828	450	953.01893
951.058	450	930.50223
951.289	450	925.9989
951.519	450	916.4293
951.749	450	963.71435
951.98	450	978.3502
952.21	450	964.84019
952.44	450	949.64142
952.67	450	941.19766
952.9	450	946.82684
953.131	450	979.47604
953.361	450	960.89977
953.591	450	942.3235
953.821	450	936.69432
954.051	450	942.3235
954.281	450	953.01893
954.511	450	965.40311
954.741	450	953.58184
954.971	450	944.01225
955.201	450	949.0785
955.431	450	939.50891
955.661	450	945.13808
955.89	450	953.01893
956.12	450	927.68765
956.35	450	935.56849
956.58	450	930.50223
956.809	450	933.87974
957.039	450	919.24389
957.269	450	959.21102
957.498	450	959.77393
957.728	450	958.08518
957.958	450	930.50223
958.187	450	938.94599
958.417	450	969.90644
958.646	450	980.60187
958.876	450	933.87974
959.105	450	974.40978
959.335	450	919.24389
959.564	450	964.84019
959.793	450	902.35637
960.023	450	915.86639
960.252	450	938.38308
960.481	450	916.99222
960.71	450	913.0518
960.94	450	944.57517
961.169	450	928.81348
961.398	450	922.62139
961.627	450	929.93932
961.856	450	949.0785
962.085	450	946.82684
962.314	450	943.44933
962.543	450	941.19766
962.772	450	926.56181
963.001	450	914.17763
963.23	450	968.21769
963.459	450	927.12473
963.688	450	947.38975
963.917	450	960.89977
964.146	450	983.41646
964.375	450	951.89309
964.603	450	946.82684
964.832	450	915.30347
965.061	450	936.69432
965.289	450	986.79396
965.518	450	980.60187
965.747	450	959.77393
965.975	450	937.25724
966.204	450	941.76058
966.432	450	967.65477
966.661	450	918.11806
966.889	450	966.52894
967.118	450	968.21769
967.346	450	945.13808
967.575	450	942.88641
967.803	450	965.40311
968.031	450	932.19099
968.26	450	949.0785
968.488	450	944.01225
968.716	450	952.45601
968.945	450	939.50891
969.173	450	953.01893
969.401	450	946.82684
969.629	450	958.08518
969.857	450	947.38975
970.085	450	970.46936
970.313	450	954.70768
970.541	450	925.9989
970.769	450	944.01225
970.997	450	977.22437
971.225	450	941.76058
971.453	450	957.52226
971.681	450	968.78061
971.909	450	953.58184
972.137	450	928.25057
972.365	450	919.24389
972.592	450	927.68765
972.82	450	897.85303
973.048	450	932.19099
973.276	450	1007.05898
973.503	450	965.40311
973.731	450	976.09853
973.958	450	959.77393
974.186	450	949.64142
974.414	450	946.82684
974.641	450	952.45601
974.869	450	944.01225
975.096	450	913.0518
975.324	450	908.54846
975.551	450	933.31682
975.778	450	956.39643
976.006	450	965.96602
976.233	450	927.68765
976.46	450	906.29679
976.687	450	924.87306
976.915	450	944.01225
977.142	450	928.81348
977.139	450	904.80424
977.374	450	894.67583
977.61	450	908.74306
977.845	450	886.2355
978.081	450	905.36693
978.316	450	905.36693
978.552	450	919.99685
978.787	450	894.67583
979.023	450	905.36693
979.258	450	869.91751
979.493	450	896.92659
979.729	450	921.68492
979.964	450	912.1192
980.199	450	901.99079
980.434	450	910.99382
980.67	450	900.86542
980.905	450	939.12828
981.14	450	953.7582
981.375	450	946.44324
981.61	450	951.50744
981.845	450	952.63282
982.08	450	931.81332
982.316	450	904.80424
982.551	450	922.81029
982.786	450	928.43719
983.021	450	954.32089
983.256	450	962.19854
983.491	450	949.25669
983.725	450	922.24761
983.96	450	962.76123
984.195	450	925.62374
984.43	450	944.75517
984.665	450	970.63888
984.9	450	960.51047
985.135	450	946.44324
985.369	450	922.24761
985.604	450	918.30878
985.839	450	931.81332
986.073	450	942.50442
986.308	450	952.07013
986.543	450	932.9387
986.777	450	905.36693
987.012	450	936.87753
987.247	450	941.94173
987.481	450	932.37601
987.716	450	937.44021
987.95	450	943.06711
988.185	450	908.18038
988.419	450	912.1192
988.654	450	950.38207
988.888	450	971.76426
989.122	450	920.55954
989.357	450	911.55651
989.591	450	912.1192
989.825	450	895.23852
990.06	450	912.68189
990.294	450	954.32089
990.528	450	971.20157
990.763	450	959.94778
990.997	450	914.93265
991.231	450	927.8745
991.465	450	921.68492
991.699	450	956.00896
991.933	450	960.51047
992.167	450	941.94173
992.401	450	928.99988
992.636	450	939.12828
992.87	450	927.8745
993.104	450	921.12223
993.337	450	918.87147
993.571	450	950.38207
993.805	450	970.07619
994.039	450	929.56257
994.273	450	924.49836
994.507	450	917.74609
994.741	450	947.56862
994.975	450	944.19248
995.208	450	946.44324
995.442	450	957.69703
995.676	450	935.18946
995.91	450	927.8745
996.143	450	936.87753
996.377	450	936.31484
996.611	450	948.13131
996.844	450	952.07013
997.078	450	932.37601
997.311	450	934.62677
997.545	450	936.31484
997.778	450	938.0029
998.012	450	943.6298
998.245	450	927.31181
998.479	450	919.99685
998.712	450	938.56559
998.946	450	904.80424
999.179	450	952.07013
999.412	450	925.06105
999.646	450	924.49836
999.879	450	935.75215
1000.112	450	944.19248
1000.346	450	961.63585
1000.579	450	906.49231
1000.812	450	926.74912
1001.045	450	936.31484
1001.278	450	976.82846
1001.512	450	969.5135
1001.745	450	957.13434
1001.978	450	962.76123
1002.211	450	912.1192
1002.444	450	951.50744
1002.677	450	988.08224
1002.91	450	949.25669
1003.143	450	910.43113
1003.376	450	914.36996
1003.609	450	907.055
1003.842	450	922.81029
1004.074	450	968.95081
1004.307	450	913.24458
1004.54	450	925.62374
1004.773	450	994.27182
1005.006	450	975.14039
1005.238	450	971.76426
1005.471	450	939.69097
1005.704	450	939.12828
1005.937	450	974.5777
1006.169	450	940.81635
1006.402	450	945.31786
1006.634	450	970.07619
1006.867	450	958.8224
1007.1	450	941.37904
1007.332	450	930.68794
1007.565	450	891.86239
1007.797	450	916.62071
1008.029	450	910.99382
1008.262	450	925.06105
1008.494	450	963.88661
1008.727	450	943.6298
1008.959	450	954.88358
1009.191	450	970.63888
1009.424	450	999.89872
1009.656	450	997.08527
1009.888	450	960.51047
1010.12	450	962.19854
1010.353	450	962.76123
1010.585	450	959.38509
1010.817	450	957.69703
1011.049	450	904.80424
1011.281	450	948.13131
1011.513	450	936.87753
1011.745	450	954.88358
1011.977	450	970.07619
1012.209	450	969.5135
1012.441	450	944.19248
1012.673	450	956.00896
1012.905	450	944.75517
1013.137	450	946.44324
1013.369	450	947.00593
1013.601	450	931.81332
1013.833	450	956.00896
1014.065	450	979.6419
1014.296	450	940.25366
1014.528	450	915.49534
1014.76	450	939.12828
1014.992	450	980.76728
1015.223	450	984.70611
1015.455	450	1013.40326
1015.686	450	1003.83754
1015.918	450	956.00896
1016.15	450	943.06711
1016.381	450	945.88055
1016.613	450	950.94476
1016.844	450	959.38509
1017.076	450	959.38509
1017.307	450	982.45535
1017.539	450	986.39418
1017.77	450	1019.59284
1018.001	450	946.44324
1018.233	450	949.81938
1018.464	450	930.12525
1018.695	450	962.76123
1018.927	450	949.81938
1019.158	450	961.07316
1019.389	450	974.01501
1019.62	450	971.20157
1019.852	450	990.89569
1020.083	450	964.4493
1020.314	450	977.39115
1020.545	450	967.26274
1020.776	450	974.01501
1021.007	450	997.08527
1021.238	450	989.77031
1021.469	450	1006.0883
1021.7	450	1002.14947
1021.931	450	997.64796
1022.162	450	977.39115
1022.393	450	952.63282
1022.624	450	965.01199
1022.854	450	1019.59284
1023.085	450	959.94778
1023.316	450	953.19551
1023.547	450	957.13434
1023.778	450	960.51047
1024.008	450	963.32392
1024.239	450	947.00593
1024.47	450	980.20459
1024.7	450	939.12828
1024.931	450	956.57165
1025.162	450	938.0029
1025.392	450	916.05802
1025.623	450	976.26577
1025.853	450	936.87753
1026.084	450	973.45232
1026.314	450	953.19551
1026.545	450	943.6298
1026.775	450	953.19551
1027.005	450	958.8224
1027.236	450	962.19854
1027.466	450	962.76123
1027.696	450	972.88963
1027.927	450	986.95686
1028.157	450	1001.02409
1028.387	450	951.50744
1028.617	450	935.18946
1028.847	450	940.25366
1029.078	450	983.01804
1029.308	450	977.95384
1029.538	450	949.81938
1029.768	450	983.58073
1029.998	450	985.83149
1030.228	450	971.76426
1030.458	450	958.8224
1030.688	450	990.89569
1030.918	450	996.52258
1031.148	450	993.70913
1031.378	450	966.70005
1031.607	450	990.333
1031.837	450	962.19854
1032.067	450	984.70611
1032.297	450	994.83451
1032.527	450	965.01199
1032.756	450	919.99685
1032.986	450	914.93265
1033.216	450	959.38509
1033.445	450	971.20157
1033.675	450	956.00896
1033.905	450	961.07316
1034.134	450	952.63282
1034.364	450	968.38812
1034.593	450	989.77031
1034.823	450	994.83451
1035.052	450	944.19248
1035.282	450	960.51047
1035.511	450	969.5135
1035.74	450	990.89569
1035.97	450	959.94778
1036.199	450	961.63585
1036.428	450	1020.71822
1036.658	450	999.89872
1036.887	450	950.94476
1037.116	450	958.8224
1037.345	450	968.95081
1037.575	450	968.38812
1037.804	450	982.45535
1038.033	450	993.14645
1038.262	450	974.01501
1038.491	450	969.5135
1038.72	450	927.31181
1038.949	450	950.38207
1039.178	450	939.12828
1039.407	450	963.32392
1039.636	450	950.94476
1039.865	450	995.3972
1040.094	450	988.64493
1040.322	450	978.51653
1040.551	450	975.14039
1040.78	450	944.19248
1041.009	450	972.32694
1041.238	450	995.95989
1041.466	450	965.57467
1041.695	450	980.20459
1041.924	450	959.38509
1042.152	450	952.63282
1042.381	450	972.88963
1042.61	450	1011.1525
1042.838	450	974.5777
1043.067	450	970.63888
1043.295	450	959.94778
1043.524	450	974.01501
1043.752	450	979.07922
1043.98	450	989.77031
1044.209	450	998.21065
1044.437	450	1003.27485
1044.666	450	994.83451
1044.894	450	951.50744
1045.122	450	968.95081
1045.35	450	976.26577
1045.579	450	989.77031
1045.807	450	985.2688
1046.035	450	939.69097
1046.263	450	984.14342
1046.491	450	985.2688
1046.719	450	989.77031
1046.947	450	981.32997
1047.176	450	984.14342
1047.404	450	1024.09435
1047.632	450	968.38812
1047.859	450	957.13434
1048.087	450	968.38812
1048.315	450	948.694
1048.543	450	966.70005
1048.771	450	952.07013
1048.999	450	966.13736
1049.227	450	979.07922
1049.454	450	1031.40931
1049.682	450	974.01501
1049.91	450	967.82543
1050.138	450	932.37601
1050.365	450	930.68794
1050.593	450	950.94476
1050.82	450	1022.40628
1051.048	450	1002.14947
1051.276	450	989.20762
1051.503	450	968.95081
1051.731	450	959.38509
1051.958	450	989.20762
1052.185	450	950.94476
1052.413	450	967.26274
1052.64	450	1028.03318
1052.868	450	1007.21368
1053.095	450	999.89872
1053.322	450	985.2688
1053.55	450	1034.22276
1053.777	450	1008.33905
1054.004	450	992.58376
1054.231	450	1003.27485
1054.458	450	1018.46746
1054.685	450	1008.33905
1054.913	450	985.2688
1055.14	450	1010.02712
1055.367	450	975.14039
1055.594	450	970.07619
1055.821	450	1011.1525
1056.048	450	966.13736
1056.275	450	1001.02409
1056.502	450	990.89569
1056.728	450	983.01804
1056.955	450	993.70913
1057.182	450	998.21065
1057.409	450	969.5135
1057.636	450	1006.65099
1057.862	450	1011.1525
1058.089	450	992.02107
1058.316	450	994.27182
1058.543	450	976.82846
1058.769	450	1010.58981
1058.996	450	1002.71216
1059.222	450	1005.52561
1059.449	450	1000.46141
1059.675	450	984.70611
1059.902	450	933.50139
1060.128	450	949.25669
1060.355	450	996.52258
1060.581	450	1004.40023
1060.808	450	975.70308
1061.034	450	980.76728
1061.26	450	987.51955
1061.487	450	980.20459
1061.713	450	994.27182
1061.939	450	967.26274
1062.165	450	967.26274
1062.391	450	957.13434
1062.618	450	1003.27485
1062.844	450	997.08527
1063.07	450	990.333
1063.296	450	1003.27485
1063.522	450	994.83451
1063.748	450	993.14645
1063.974	450	997.64796
1064.2	450	959.38509
1064.426	450	978.51653
1064.652	450	968.95081
1064.878	450	983.58073
1065.103	450	1000.46141
1065.329	450	978.51653
1065.555	450	1004.96292
1065.781	450	1012.84057
1066.007	450	998.77334
1066.232	450	995.95989
1066.458	450	968.95081
1066.684	450	972.88963
1066.909	450	973.45232
1067.135	450	1011.71519
1067.36	450	1010.58981
1067.586	450	993.70913
1067.811	450	989.20762
1068.037	450	994.27182
1068.262	450	993.14645
1068.488	450	1034.78545
1068.713	450	1002.14947
1068.938	450	983.01804
1069.164	450	974.01501
1069.389	450	969.5135
1069.614	450	988.64493
1069.84	450	1008.33905
1070.065	450	1001.02409
1070.29	450	981.89266
1070.515	450	999.89872
1070.74	450	998.21065
1070.965	450	1002.71216
1071.19	450	1011.71519
1071.416	450	971.20157
1071.641	450	989.77031
1071.866	450	986.95686
1072.09	450	1005.52561
1072.315	450	987.51955
1072.54	450	1015.09132
1072.765	450	999.89872
1072.99	450	995.95989
1073.215	450	985.83149
1073.44	450	995.3972
1073.664	450	1028.03318
1073.889	450	1026.9078
1074.114	450	980.76728
1074.338	450	1020.15553
1074.563	450	976.26577
1074.788	450	1007.21368
1075.012	450	949.25669
1075.237	450	980.76728
1075.461	450	997.64796
1075.686	450	980.76728
1075.91	450	972.32694
1076.135	450	997.64796
1076.359	450	977.39115
1076.584	450	975.70308
1076.808	450	981.89266
1077.032	450	988.64493
1077.257	450	998.77334
1077.481	450	1005.52561
1077.705	450	999.89872
1077.929	450	975.14039
1078.153	450	969.5135
1078.378	450	1002.14947
1078.602	450	977.95384
1078.826	450	992.02107
1079.05	450	995.3972
1079.274	450	1043.78847
1079.498	450	1012.27788
1079.722	450	1023.53166
1079.946	450	992.58376
1080.17	450	1004.96292
1080.394	450	1046.60192
1080.617	450	1035.34814
1080.841	450	999.89872
1081.065	450	979.07922
1081.289	450	986.95686
1081.512	450	1022.40628
1081.736	450	985.2688
1081.96	450	1012.84057
1082.184	450	1022.96897
1082.407	450	1006.0883
1082.631	450	998.21065
1082.854	450	1020.15553
1083.078	450	999.33603
1083.301	450	1019.59284
1083.525	450	999.33603
1083.748	450	1011.71519
1083.972	450	1011.1525
1084.195	450	1019.59284
1084.418	450	1015.09132
1084.642	450	1006.0883
1084.865	450	1015.09132
1085.088	450	1036.47351
1085.311	450	1013.96595
1085.535	450	1001.02409
1085.758	450	1025.78242
1085.981	450	1039.84965
1086.204	450	1015.65401
1086.427	450	1037.0362
1086.65	450	1040.41234
1086.873	450	1037.0362
1087.096	450	1007.21368
1087.319	450	1004.40023
1087.542	450	1002.71216
1087.765	450	986.39418
1087.988	450	1021.84359
1088.211	450	1075.86176
1088.434	450	1045.47654
1088.656	450	1053.35419
1088.879	450	1025.21973
1089.102	450	1012.84057
1089.325	450	1020.71822
1089.547	450	1038.16158
1089.77	450	1032.53469
1089.993	450	999.89872
1090.215	450	1001.02409
1090.438	450	1022.96897
1090.66	450	1046.03923
1090.883	450	1048.28999
1091.105	450	1003.27485
1091.328	450	984.14342
1091.55	450	1004.40023
1091.772	450	1028.03318
1091.995	450	1016.2167
1091.988	450	992.02325
1092.219	450	987.51662
1092.45	450	997.09322
1092.681	450	986.95329
1092.912	450	1000.4732
1093.142	450	1004.97983
1093.373	450	1008.35981
1093.604	450	977.94002
1093.835	450	1003.85317
1094.066	450	962.16679
1094.297	450	998.21988
1094.527	450	1019.06307
1094.758	450	1006.66982
1094.989	450	988.07995
1095.22	450	1000.4732
1095.45	450	999.90987
1095.681	450	1042.15958
1095.911	450	1050.04619
1096.142	450	1035.96296
1096.373	450	1043.28624
1096.603	450	1053.9895
1096.834	450	1037.08961
1097.064	450	1020.18973
1097.295	450	1019.06307
1097.525	450	1024.13304
1097.756	450	1042.72291
1097.986	450	1059.62279
1098.216	450	1058.49614
1098.447	450	1030.89299
1098.677	450	1078.21267
1098.907	450	1040.46959
1099.138	450	1046.66622
1099.368	450	1082.7193
1099.598	450	1054.55283
1099.828	450	1047.79288
1100.059	450	1024.13304
1100.289	450	1029.76633
1100.519	450	1037.08961
1100.749	450	1048.3562
1100.979	450	1061.87611
1101.209	450	1037.65294
1101.439	450	1023.00638
1101.669	450	1048.3562
1101.899	450	1059.62279
1102.129	450	1048.91953
1102.359	450	1041.59625
1102.589	450	1060.18612
1102.819	450	1046.66622
1103.049	450	1063.5661
1103.279	450	1075.39602
1103.508	450	1090.60592
1103.738	450	1039.90626
1103.968	450	1022.44305
1104.198	450	1030.89299
1104.427	450	1007.79648
1104.657	450	1029.76633
1104.887	450	1081.59265
1105.116	450	1094.54922
1105.346	450	1077.08601
1105.576	450	1022.44305
1105.805	450	1046.10289
1106.035	450	1042.15958
1106.264	450	1092.85924
1106.494	450	1082.7193
1106.723	450	1077.64934
1106.953	450	1063.00277
1107.182	450	1078.21267
1107.412	450	1064.69276
1107.641	450	1056.24282
1107.87	450	1047.79288
1108.1	450	1090.04259
1108.329	450	1096.80254
1108.558	450	1068.63607
1108.787	450	1066.94608
1109.017	450	1070.88938
1109.246	450	1074.83269
1109.475	450	1098.49253
1109.704	450	1086.09928
1109.933	450	1082.15597
1110.162	450	1057.36948
1110.392	450	1044.4129
1110.621	450	1074.26936
1110.85	450	1083.84596
1111.079	450	1083.84596
1111.308	450	1095.11255
1111.537	450	1078.21267
1111.765	450	1077.64934
1111.994	450	1068.07274
1112.223	450	1074.26936
1112.452	450	1092.29591
1112.681	450	1090.60592
1112.91	450	1068.63607
1113.138	450	1096.23921
1113.367	450	1043.84957
1113.596	450	1093.42256
1113.825	450	1063.5661
1114.053	450	1072.57937
1114.282	450	1101.30918
1114.511	450	1110.32245
1114.739	450	1122.7157
1114.968	450	1058.49614
1115.196	450	1071.45271
1115.425	450	1092.29591
1115.653	450	1133.98229
1115.882	450	1124.96902
1116.11	450	1113.70243
1116.339	450	1130.60231
1116.567	450	1078.21267
1116.795	450	1109.75912
1117.024	450	1141.8689
1117.252	450	1113.1391
1117.48	450	1067.50941
1117.709	450	1075.39602
1117.937	450	1071.45271
1118.165	450	1083.84596
1118.393	450	1128.91232
1118.621	450	1078.776
1118.85	450	1081.02932
1119.078	450	1141.30557
1119.306	450	1109.19579
1119.534	450	1120.46238
1119.762	450	1087.22594
1119.99	450	1104.12583
1120.218	450	1118.77239
1120.446	450	1088.3526
1120.674	450	1106.37914
1120.902	450	1121.02571
1121.13	450	1113.1391
1121.357	450	1090.60592
1121.585	450	1072.01604
1121.813	450	1055.67949
1122.041	450	1061.87611
1122.269	450	1064.69276
1122.496	450	1082.7193
1122.724	450	1101.30918
1122.952	450	1078.776
1123.179	450	1096.23921
1123.407	450	1122.15237
1123.635	450	1157.64213
1123.862	450	1144.68555
1124.09	450	1115.95574
1124.317	450	1100.18252
1124.545	450	1112.01244
1124.772	450	1114.26576
1125	450	1096.80254
1125.227	450	1069.76273
1125.454	450	1106.94247
1125.682	450	1092.29591
1125.909	450	1110.88578
1126.136	450	1114.26576
1126.364	450	1122.7157
1126.591	450	1088.3526
1126.818	450	1112.57577
1127.045	450	1086.66261
1127.273	450	1105.25248
1127.5	450	1111.44911
1127.727	450	1078.21267
1127.954	450	1113.70243
1128.181	450	1140.17891
1128.408	450	1100.74585
1128.635	450	1078.21267
1128.862	450	1086.66261
1129.089	450	1139.05225
1129.316	450	1131.72897
1129.543	450	1160.45878
1129.77	450	1149.75551
1129.997	450	1103.5625
1130.223	450	1087.78927
1130.45	450	1084.97262
1130.677	450	1093.98589
1130.904	450	1110.32245
1131.131	450	1105.25248
1131.357	450	1122.15237
1131.584	450	1120.46238
1131.811	450	1152.00883
1132.037	450	1079.90266
1132.264	450	1079.90266
1132.49	450	1063.00277
1132.717	450	1094.54922
1132.943	450	1096.23921
1133.17	450	1099.61919
1133.396	450	1106.94247
1133.623	450	1102.43584
1133.849	450	1136.23561
1134.076	450	1111.44911
1134.302	450	1104.68915
1134.528	450	1110.88578
1134.755	450	1105.25248
1134.981	450	1113.70243
1135.207	450	1120.46238
1135.433	450	1144.68555
1135.66	450	1142.99556
1135.886	450	1123.27903
1136.112	450	1106.94247
1136.338	450	1087.78927
1136.564	450	1091.16925
1136.79	450	1151.4455
1137.016	450	1086.09928
1137.242	450	1082.7193
1137.468	450	1081.02932
1137.694	450	1082.15597
1137.92	450	1084.40929
1138.146	450	1065.81942
1138.372	450	1100.74585
1138.598	450	1070.88938
1138.824	450	1097.36587
1139.049	450	1073.70603
1139.275	450	1039.34293
1139.501	450	1106.37914
1139.727	450	1062.43944
1139.952	450	1081.59265
1140.178	450	1073.70603
1140.404	450	1055.67949
1140.629	450	1076.52268
1140.855	450	1076.52268
1141.08	450	1083.28263
1141.306	450	1092.85924
1141.531	450	1092.29591
1141.757	450	1110.32245
1141.982	450	1105.81581
1142.208	450	1072.57937
1142.433	450	1055.11616
1142.658	450	1048.91953
1142.884	450	1102.43584
1143.109	450	1101.30918
1143.334	450	1072.57937
1143.56	450	1100.18252
1143.785	450	1099.05586
1144.01	450	1086.09928
1144.235	450	1074.83269
1144.46	450	1104.68915
1144.685	450	1102.99917
1144.911	450	1105.25248
1145.136	450	1079.33933
1145.361	450	1095.11255
1145.586	450	1059.05947
1145.811	450	1095.67588
1146.036	450	1105.25248
1146.26	450	1079.90266
1146.485	450	1050.04619
1146.71	450	1042.72291
1146.935	450	1075.39602
1147.16	450	1091.16925
1147.385	450	1068.07274
1147.609	450	1084.97262
1147.834	450	1068.07274
1148.059	450	1078.21267
1148.284	450	1096.80254
1148.508	450	1094.54922
1148.733	450	1056.24282
1148.957	450	1066.38275
1149.182	450	1075.95935
1149.407	450	1092.85924
1149.631	450	1063.5661
1149.856	450	1084.97262
1150.08	450	1130.60231
1150.304	450	1114.82909
1150.529	450	1077.08601
1150.753	450	1069.76273
1150.978	450	1082.7193
1151.202	450	1084.40929
1151.426	450	1106.94247
1151.65	450	1098.49253
1151.875	450	1098.49253
1152.099	450	1072.01604
1152.323	450	1040.46959
1152.547	450	1066.94608
1152.771	450	1052.29951
1152.995	450	1074.26936
1153.219	450	1069.1994
1153.443	450	1112.57577
1153.667	450	1097.36587
1153.891	450	1090.60592
1154.115	450	1087.22594
1154.339	450	1049.48286
1154.563	450	1086.09928
1154.787	450	1109.19579
1155.011	450	1079.90266
1155.235	450	1073.1427
1155.459	450	1060.18612
1155.682	450	1061.31278
1155.906	450	1079.33933
1156.13	450	1116.51907
1156.353	450	1077.64934
1156.577	450	1081.59265
1156.801	450	1065.81942
1157.024	450	1075.95935
1157.248	450	1077.08601
1157.471	450	1101.30918
1157.695	450	1090.04259
1157.918	450	1096.80254
1158.142	450	1104.68915
1158.365	450	1056.80615
1158.589	450	1089.47926
1158.812	450	1095.67588
1159.035	450	1112.01244
1159.259	450	1110.32245
1159.482	450	1044.97623
1159.705	450	1091.16925
1159.928	450	1082.15597
1160.152	450	1088.91593
1160.375	450	1090.60592
1160.598	450	1086.09928
1160.821	450	1121.58904
1161.044	450	1086.66261
1161.267	450	1070.32606
1161.49	450	1086.66261
1161.713	450	1065.81942
1161.936	450	1076.52268
1162.159	450	1073.70603
1162.382	450	1084.40929
1162.605	450	1094.54922
1162.828	450	1168.90872
1163.051	450	1089.47926
1163.273	450	1086.09928
1163.496	450	1048.3562
1163.719	450	1047.22955
1163.942	450	1083.28263
1164.164	450	1131.72897
1164.387	450	1126.09568
1164.609	450	1114.82909
1164.832	450	1084.97262
1165.055	450	1078.21267
1165.277	450	1099.05586
1165.5	450	1075.39602
1165.722	450	1084.97262
1165.945	450	1123.84236
1166.167	450	1118.20906
1166.389	450	1119.33572
1166.612	450	1114.26576
1166.834	450	1140.74224
1167.056	450	1130.60231
1167.279	450	1109.19579
1167.501	450	1107.5058
1167.723	450	1130.60231
1167.945	450	1121.02571
1168.168	450	1109.75912
1168.39	450	1129.47565
1168.612	450	1090.04259
1168.834	450	1088.91593
1169.056	450	1133.98229
1169.278	450	1088.91593
1169.5	450	1121.58904
1169.722	450	1117.64573
1169.944	450	1103.5625
1170.166	450	1119.89905
1170.388	450	1118.77239
1170.609	450	1095.11255
1170.831	450	1133.41896
1171.053	450	1150.88217
1171.275	450	1127.22233
1171.497	450	1117.0824
1171.718	450	1102.99917
1171.94	450	1138.48892
1172.162	450	1131.16564
1172.383	450	1133.41896
1172.605	450	1110.32245
1172.826	450	1105.81581
1173.048	450	1050.04619
1173.269	450	1063.5661
1173.491	450	1114.82909
1173.712	450	1113.1391
1173.934	450	1108.06913
1174.155	450	1101.30918
1174.376	450	1108.63246
1174.598	450	1090.04259
1174.819	450	1114.82909
1175.04	450	1106.94247
1175.261	450	1092.85924
1175.483	450	1069.1994
1175.704	450	1122.7157
1175.925	450	1112.57577
1176.146	450	1106.94247
1176.367	450	1113.1391
1176.588	450	1101.87251
1176.809	450	1106.94247
1177.03	450	1112.01244
1177.251	450	1072.57937
1177.472	450	1094.54922
1177.693	450	1084.97262
1177.914	450	1109.19579
1178.135	450	1115.39242
1178.356	450	1078.21267
1178.576	450	1098.49253
1178.797	450	1096.80254
1179.018	450	1113.70243
1179.239	450	1108.06913
1179.459	450	1084.40929
1179.68	450	1092.29591
1179.901	450	1074.83269
1180.121	450	1125.53235
1180.342	450	1113.1391
1180.562	450	1100.74585
1180.783	450	1093.42256
1181.003	450	1097.9292
1181.224	450	1095.11255
1181.444	450	1120.46238
1181.664	450	1103.5625
1181.885	450	1101.30918
1182.105	450	1087.22594
1182.325	450	1095.11255
1182.546	450	1102.99917
1182.766	450	1109.19579
1182.986	450	1099.05586
1183.206	450	1081.02932
1183.426	450	1086.09928
1183.646	450	1097.9292
1183.866	450	1097.9292
1184.087	450	1106.94247
1184.307	450	1081.59265
1184.527	450	1083.84596
1184.747	450	1093.42256
1184.966	450	1106.37914
1185.186	450	1083.28263
1185.406	450	1115.39242
1185.626	450	1098.49253
1185.846	450	1091.16925
1186.066	450	1079.90266
1186.285	450	1088.3526
1186.505	450	1110.88578
1186.725	450	1105.25248
1186.944	450	1073.1427
1187.164	450	1104.68915
1187.384	450	1065.81942
1187.603	450	1104.68915
1187.823	450	1053.42617
1188.042	450	1073.70603
1188.262	450	1090.60592
1188.481	450	1091.16925
1188.701	450	1074.26936
1188.92	450	1092.85924
1189.139	450	1070.32606
1189.359	450	1063.00277
1189.578	450	1064.12943
1189.797	450	1084.40929
1190.017	450	1088.3526
1190.236	450	1092.85924
1190.455	450	1084.40929
1190.674	450	1078.21267
1190.893	450	1060.74945
1191.112	450	1100.18252
1191.331	450	1072.57937
1191.55	450	1074.83269
1191.769	450	1097.9292
1191.988	450	1122.7157
1192.207	450	1095.11255
1192.426	450	1102.43584
1192.645	450	1065.81942
1192.864	450	1087.22594
1193.083	450	1130.03898
1193.301	450	1105.81581
1193.52	450	1087.22594
1193.739	450	1072.57937
1193.958	450	1086.09928
1194.176	450	1109.75912
1194.395	450	1054.55283
1194.613	450	1108.06913
1194.832	450	1106.37914
1195.051	450	1099.05586
1195.269	450	1099.61919
1195.488	450	1103.5625
1195.706	450	1077.08601
1195.924	450	1092.29591
1196.143	450	1083.84596
1196.361	450	1091.16925
1196.58	450	1091.73258
1196.798	450	1093.42256
1197.016	450	1074.26936
1197.234	450	1088.3526
1197.453	450	1094.54922
1197.671	450	1120.46238
1197.889	450	1089.47926
1198.107	450	1066.94608
1198.325	450	1085.53595
1198.543	450	1114.82909
1198.761	450	1087.78927
1198.979	450	1111.44911
1199.197	450	1104.68915
1199.415	450	1104.12583
1199.633	450	1075.39602
1199.851	450	1075.39602
1200.069	450	1074.83269
1200.286	450	1056.80615
1200.504	450	1085.53595
1200.722	450	1146.93887
1200.94	450	1117.64573
1201.157	450	1119.89905
1201.375	450	1096.23921
1201.593	450	1086.09928
1201.81	450	1092.85924
1202.028	450	1096.80254
1202.245	450	1087.22594
1202.463	450	1063.00277
1202.68	450	1047.79288
1202.898	450	1095.67588
1203.115	450	1107.5058
1203.332	450	1107.5058
1203.55	450	1078.21267
1203.767	450	1056.80615
1203.984	450	1073.1427
1204.202	450	1099.61919
1204.419	450	1070.32606
1204.412	450	1060.02393
1204.638	450	1058.33509
1204.864	450	1065.09042
1205.091	450	1039.75793
1205.317	450	1058.33509
1205.543	450	1068.46809
1205.769	450	1075.78636
1205.995	450	1043.1356
1206.221	450	1067.90514
1206.447	450	1022.30666
1206.673	450	1062.83865
1206.899	450	1083.66758
1207.125	450	1084.23053
1207.351	450	1062.83865
1207.577	450	1067.3422
1207.802	450	1061.71276
1208.028	450	1115.19246
1208.254	450	1101.6818
1208.48	450	1096.6153
1208.706	450	1099.99296
1208.931	450	1094.92647
1209.157	450	1080.85286
1209.383	450	1079.72697
1209.608	450	1081.4158
1209.834	450	1084.79347
1210.059	450	1109.00007
1210.285	450	1125.32545
1210.511	450	1105.62241
1210.736	450	1090.42291
1210.962	450	1124.19956
1211.187	450	1096.05235
1211.412	450	1093.80058
1211.638	450	1126.45134
1211.863	450	1122.51073
1212.089	450	1106.18535
1212.314	450	1073.53459
1212.539	450	1078.03814
1212.765	450	1089.85997
1212.99	450	1107.31124
1213.215	450	1121.94779
1213.44	450	1111.81479
1213.665	450	1072.97164
1213.891	450	1113.50362
1214.116	450	1120.8219
1214.341	450	1115.7554
1214.566	450	1107.87418
1214.791	450	1116.88129
1215.016	450	1093.23763
1215.241	450	1105.05946
1215.466	450	1128.14017
1215.691	450	1146.15439
1215.916	450	1081.4158
1216.141	450	1067.90514
1216.366	450	1071.28281
1216.591	450	1065.65337
1216.815	450	1084.79347
1217.04	450	1152.34677
1217.265	450	1151.22089
1217.49	450	1127.01428
1217.714	450	1076.91225
1217.939	450	1116.31834
1218.164	450	1096.6153
1218.388	450	1136.58434
1218.613	450	1151.78383
1218.838	450	1141.08789
1219.062	450	1130.95489
1219.287	450	1143.33967
1219.511	450	1111.81479
1219.736	450	1118.57012
1219.96	450	1095.48941
1220.185	450	1129.82901
1220.409	450	1150.65794
1220.633	450	1119.13307
1220.858	450	1116.31834
1221.082	450	1115.19246
1221.306	450	1135.45845
1221.531	450	1145.59144
1221.755	450	1139.962
1221.979	450	1145.0285
1222.203	450	1129.82901
1222.427	450	1139.39906
1222.652	450	1127.57723
1222.876	450	1138.27317
1223.1	450	1137.71022
1223.324	450	1158.53916
1223.548	450	1142.21378
1223.772	450	1140.52495
1223.996	450	1137.14728
1224.22	450	1154.03561
1224.444	450	1157.97622
1224.668	450	1162.47977
1224.892	450	1126.45134
1225.116	450	1154.59855
1225.339	450	1125.8884
1225.563	450	1168.67216
1225.787	450	1150.095
1226.011	450	1152.90972
1226.234	450	1159.1021
1226.458	450	1183.87165
1226.682	450	1191.75287
1226.905	450	1123.63662
1227.129	450	1144.46555
1227.353	450	1164.1686
1227.576	450	1226.65541
1227.8	450	1227.21835
1228.023	450	1198.5082
1228.247	450	1213.14475
1228.47	450	1152.90972
1228.694	450	1203.01175
1228.917	450	1246.9214
1229.14	450	1206.38942
1229.364	450	1168.10921
1229.587	450	1172.61276
1229.81	450	1175.42749
1230.034	450	1197.94525
1230.257	450	1219.33713
1230.48	450	1163.60566
1230.703	450	1189.50109
1230.926	450	1267.18739
1231.15	450	1237.91429
1231.373	450	1258.74323
1231.596	450	1212.01886
1231.819	450	1222.7148
1232.042	450	1260.995
1232.265	450	1230.03307
1232.488	450	1239.04018
1232.711	450	1266.0615
1232.934	450	1245.23257
1233.157	450	1227.21835
1233.379	450	1222.7148
1233.602	450	1196.25642
1233.825	450	1215.95947
1234.048	450	1205.82647
1234.271	450	1233.97368
1234.493	450	1280.13511
1234.716	450	1242.41785
1234.939	450	1259.30617
1235.161	450	1280.13511
1235.384	450	1322.35592
1235.607	450	1325.17064
1235.829	450	1299.83815
1236.052	450	1284.07572
1236.274	450	1285.76455
1236.497	450	1289.70516
1236.719	450	1294.20871
1236.942	450	1260.995
1237.164	450	1309.4082
1237.386	450	1298.71227
1237.609	450	1312.78587
1237.831	450	1335.30364
1238.053	450	1344.31075
1238.276	450	1313.91176
1238.498	450	1327.42242
1238.72	450	1318.41531
1238.942	450	1334.17775
1239.164	450	1333.05186
1239.387	450	1324.04475
1239.609	450	1356.69552
1239.831	450	1394.97572
1240.053	450	1343.18486
1240.275	450	1329.11125
1240.497	450	1361.19907
1240.719	450	1411.3011
1240.941	450	1404.54577
1241.163	450	1440.5742
1241.385	450	1438.32243
1241.606	450	1389.34628
1241.828	450	1383.71684
1242.05	450	1389.90923
1242.272	450	1392.72395
1242.494	450	1414.11583
1242.715	450	1410.17522
1242.937	450	1433.81887
1243.159	450	1438.88537
1243.38	450	1468.72141
1243.602	450	1408.48638
1243.823	450	1416.3676
1244.045	450	1398.35339
1244.267	450	1441.70009
1244.488	450	1431.00415
1244.709	450	1444.51481
1244.931	450	1461.40314
1245.152	450	1465.90669
1245.374	450	1480.54324
1245.595	450	1458.58842
1245.816	450	1478.29146
1246.038	450	1465.34375
1246.259	450	1477.16558
1246.48	450	1492.92801
1246.701	450	1491.23918
1246.923	450	1509.81634
1247.144	450	1513.194
1247.365	450	1503.06101
1247.586	450	1497.99451
1247.807	450	1486.73563
1248.028	450	1492.36507
1248.249	450	1550.91127
1248.47	450	1493.49096
1248.691	450	1489.55035
1248.912	450	1476.03969
1249.133	450	1485.60974
1249.354	450	1483.35796
1249.575	450	1464.7808
1249.796	450	1499.1204
1250.016	450	1470.97319
1250.237	450	1507.00162
1250.458	450	1478.85441
1250.679	450	1447.89248
1250.899	450	1509.81634
1251.12	450	1481.66913
1251.341	450	1504.74984
1251.561	450	1495.17979
1251.782	450	1461.40314
1252.002	450	1483.92091
1252.223	450	1497.99451
1252.443	450	1483.92091
1252.664	450	1496.86862
1252.884	450	1511.50517
1253.105	450	1532.33411
1253.325	450	1530.08233
1253.545	450	1477.72852
1253.766	450	1468.15847
1253.986	450	1477.16558
1254.206	450	1502.49806
1254.426	450	1491.80213
1254.647	450	1470.41025
1254.867	450	1499.68334
1255.087	450	1499.1204
1255.307	450	1480.54324
1255.527	450	1464.7808
1255.747	450	1483.35796
1255.967	450	1494.61685
1256.187	450	1495.17979
1256.407	450	1470.97319
1256.627	450	1481.66913
1256.847	450	1459.71431
1257.067	450	1486.17268
1257.287	450	1483.92091
1257.507	450	1457.46253
1257.727	450	1416.3676
1257.946	450	1411.3011
1258.166	450	1440.01126
1258.386	450	1449.01837
1258.605	450	1436.07065
1258.825	450	1434.94476
1259.045	450	1420.30821
1259.264	450	1434.94476
1259.484	450	1429.31532
1259.704	450	1428.18943
1259.923	450	1370.20618
1260.143	450	1388.78334
1260.362	450	1405.10872
1260.581	450	1419.74527
1260.801	450	1366.82851
1261.02	450	1391.59806
1261.24	450	1446.20365
1261.459	450	1427.06354
1261.678	450	1369.08029
1261.897	450	1376.96151
1262.117	450	1379.21329
1262.336	450	1380.90212
1262.555	450	1395.53867
1262.774	450	1378.0874
1262.993	450	1358.94729
1263.212	450	1356.13257
1263.431	450	1315.03765
1263.65	450	1320.66709
1263.869	450	1326.29653
1264.088	450	1346.56252
1264.307	450	1335.86658
1264.526	450	1370.76912
1264.745	450	1350.50313
1264.964	450	1337.55541
1265.183	450	1328.54831
1265.402	450	1295.3346
1265.62	450	1314.4747
1265.839	450	1330.80008
1266.058	450	1330.23714
1266.277	450	1324.6077
1266.495	450	1291.39399
1266.714	450	1285.76455
1266.932	450	1302.65287
1267.151	450	1349.37724
1267.37	450	1293.08282
1267.588	450	1297.58638
1267.806	450	1298.71227
1268.025	450	1299.83815
1268.243	450	1282.94983
1268.462	450	1295.89754
1268.68	450	1298.14932
1268.898	450	1303.21582
1269.117	450	1294.20871
1269.335	450	1245.79551
1269.553	450	1266.62445
1269.771	450	1270.56506
1269.99	450	1282.94983
1270.208	450	1291.95693
1270.426	450	1223.27774
1270.644	450	1271.128
1270.862	450	1273.37978
1271.08	450	1270.56506
1271.298	450	1257.61734
1271.516	450	1261.55795
1271.734	450	1288.57927
1271.952	450	1241.29196
1272.17	450	1240.72901
1272.388	450	1228.34424
1272.606	450	1203.5747
1272.823	450	1227.21835
1273.041	450	1213.70769
1273.259	450	1227.7813
1273.477	450	1244.66962
1273.694	450	1295.89754
1273.912	450	1232.28485
1274.129	450	1225.52952
1274.347	450	1187.24931
1274.565	450	1180.49398
1274.782	450	1213.70769
1275	450	1269.43917
1275.217	450	1243.54373
1275.435	450	1233.97368
1275.652	450	1217.08536
1275.869	450	1206.38942
1276.087	450	1218.21124
1276.304	450	1187.81226
1276.521	450	1203.5747
1276.739	450	1250.29906
1276.956	450	1239.04018
1277.173	450	1240.16607
1277.39	450	1219.33713
1277.607	450	1255.92851
1277.824	450	1249.17318
1278.042	450	1221.02597
1278.259	450	1221.58891
1278.476	450	1230.59602
1278.693	450	1209.20414
1278.91	450	1201.32292
1279.127	450	1218.21124
1279.343	450	1183.87165
1279.56	450	1184.43459
1279.777	450	1239.04018
1279.994	450	1175.99043
1280.211	450	1191.18992
1280.427	450	1207.51531
1280.644	450	1202.44881
1280.861	450	1209.20414
1281.078	450	1217.08536
1281.294	450	1177.67926
1281.511	450	1212.01886
1281.727	450	1237.91429
1281.944	450	1206.95236
1282.16	450	1200.75997
1282.377	450	1179.93104
1282.593	450	1219.90008
1282.81	450	1202.44881
1283.026	450	1209.76708
1283.243	450	1192.31581
1283.459	450	1177.11632
1283.675	450	1121.38484
1283.891	450	1139.39906
1284.108	450	1183.87165
1284.324	450	1194.00464
1284.54	450	1163.60566
1284.756	450	1159.66505
1284.972	450	1176.55337
1285.188	450	1141.08789
1285.405	450	1165.29449
1285.621	450	1163.04271
1285.837	450	1149.53205
1286.053	450	1140.52495
1286.268	450	1178.24221
1286.484	450	1175.42749
1286.7	450	1164.73155
1286.916	450	1178.80515
1287.132	450	1177.11632
1287.348	450	1160.22799
1287.563	450	1165.85743
1287.779	450	1111.81479
1287.995	450	1129.26606
1288.211	450	1136.58434
1288.426	450	1156.85033
1288.642	450	1165.85743
1288.857	450	1138.83611
1289.073	450	1157.97622
1289.288	450	1163.04271
1289.504	450	1172.04982
1289.719	450	1169.79804
1289.935	450	1127.57723
1290.15	450	1116.88129
1290.365	450	1120.25895
1290.581	450	1169.2351
1290.796	450	1170.92393
1291.011	450	1154.03561
1291.227	450	1142.21378
1291.442	450	1141.65083
1291.657	450	1134.8955
1291.872	450	1156.85033
1292.087	450	1150.65794
1292.302	450	1139.962
1292.517	450	1132.64373
1292.732	450	1133.20667
1292.947	450	1128.14017
1293.162	450	1159.1021
1293.377	450	1152.34677
1293.592	450	1120.8219
1293.807	450	1141.08789
1294.022	450	1130.95489
1294.237	450	1137.71022
1294.451	450	1158.53916
1294.666	450	1118.00718
1294.881	450	1115.19246
1295.096	450	1115.19246
1295.31	450	1134.8955
1295.525	450	1119.69601
1295.739	450	1155.16149
1295.954	450	1147.28028
1296.168	450	1156.28738
1296.383	450	1123.07368
1296.597	450	1127.57723
1296.812	450	1140.52495
1297.026	450	1145.59144
1297.241	450	1119.69601
1297.455	450	1156.28738
1297.669	450	1101.6818
1297.884	450	1132.64373
1298.098	450	1080.85286
1298.312	450	1090.98586
1298.526	450	1128.14017
1298.74	450	1113.50362
1298.954	450	1097.17824
1299.169	450	1130.95489
1299.383	450	1094.36352
1299.597	450	1094.92647
1299.811	450	1090.98586
1300.025	450	1101.11885
1300.239	450	1107.87418
1300.452	450	1115.19246
1300.666	450	1112.37774
1300.88	450	1102.24474
1301.094	450	1087.04525
1301.308	450	1118.00718
1301.521	450	1098.30413
1301.735	450	1090.42291
1301.949	450	1112.37774
1302.163	450	1149.53205
1302.376	450	1130.95489
1302.59	450	1137.71022
1302.803	450	1093.80058
1303.017	450	1119.69601
1303.23	450	1152.34677
1303.444	450	1136.02139
1303.657	450	1113.50362
1303.871	450	1098.30413
1304.084	450	1107.31124
1304.297	450	1132.64373
1304.511	450	1074.09753
1304.724	450	1119.13307
1304.937	450	1123.07368
1305.15	450	1103.93357
1305.364	450	1111.25185
1305.577	450	1125.32545
1305.79	450	1096.6153
1306.003	450	1121.38484
1306.216	450	1087.60819
1306.429	450	1089.29702
1306.642	450	1106.74829
1306.855	450	1106.18535
1307.068	450	1107.31124
1307.281	450	1106.18535
1307.494	450	1110.6889
1307.706	450	1141.65083
1307.919	450	1092.11174
1308.132	450	1088.17114
1308.345	450	1113.50362
1308.557	450	1137.14728
1308.77	450	1095.48941
1308.983	450	1108.43713
1309.195	450	1110.6889
1309.408	450	1111.25185
1309.62	450	1074.66047
1309.833	450	1076.34931
1310.045	450	1079.72697
1310.258	450	1051.57976
1310.47	450	1091.5488
1310.683	450	1159.1021
1310.895	450	1116.88129
1311.107	450	1127.01428
1311.32	450	1088.17114
[truncated: 242,783 more rows]
