# Supplementary material for: Circular dichroism of quantum defects in carbon nanotubes created by photocatalytic oxygen functionalization
Source: Nat Commun. 2025 Jun 2;16:5107. doi: 10.1038/s41467-025-60342-y (PMC12130195; doi:10.1038/s41467-025-60342-y)
Supplement: Supplementary file 6 — Source Data [file 41467_2025_60342_MOESM6_ESM.zip › Raw data Manuscript and SI/Supplementary_Figure_14.txt]

Diameter (nm)	Delta E_opt (meV)
0.92319	82.22313
0.78304	131.85843
0.90305	88.00543
0.7947	129.62889
0.77121	142.10873
0.74698	150.53792
0.69598	138.21243
