# Supplementary material for: Circular dichroism of quantum defects in carbon nanotubes created by photocatalytic oxygen functionalization
Source: Nat Commun. 2025 Jun 2;16:5107. doi: 10.1038/s41467-025-60342-y (PMC12130195; doi:10.1038/s41467-025-60342-y)
Supplement: Supplementary file 6 — Source Data [file 41467_2025_60342_MOESM6_ESM.zip › Raw data Manuscript and SI/Supplementary_Figure_15a.txt]

Wavelength (nm)	pristine	in PL-PEG_5000
938.815	0.01523	0.00652
939.053	0.02832	0.01362
939.29	0.02324	0.01114
939.527	0.01759	0.00792
939.764	0.01566	0.00644
940	0.02038	0.00935
940.237	0.01974	0.00861
940.474	0.02024	0.00887
940.711	0.01831	0.00774
940.948	0.02017	0.00896
941.185	0.02153	0.00918
941.422	0.02238	0.00953
941.658	0.01981	0.00783
941.895	0.02231	0.0094
942.132	0.01816	0.00674
942.369	0.02231	0.00953
942.605	0.02596	0.01149
942.842	0.02453	0.01044
943.079	0.02267	0.00892
943.315	0.02382	0.00922
943.552	0.02496	0.00931
943.789	0.0304	0.01249
944.025	0.03169	0.01314
944.262	0.03104	0.01262
944.498	0.03212	0.01353
944.735	0.03276	0.01397
944.971	0.03162	0.01271
945.208	0.03112	0.01179
945.444	0.03176	0.0121
945.681	0.03398	0.01323
945.917	0.0357	0.01401
946.153	0.03863	0.01545
946.39	0.03849	0.01493
946.626	0.03541	0.01305
946.862	0.04099	0.01649
947.099	0.03663	0.01362
947.335	0.04042	0.01545
947.571	0.04564	0.01754
947.807	0.04486	0.01688
948.044	0.04428	0.01628
948.28	0.0407	0.01419
948.516	0.04335	0.01536
948.752	0.04564	0.01558
948.988	0.04793	0.01684
949.224	0.04972	0.01797
949.46	0.04929	0.01671
949.696	0.04858	0.01601
949.932	0.05423	0.01828
950.168	0.05659	0.01963
950.404	0.05731	0.01902
950.64	0.05688	0.01897
950.876	0.05924	0.02041
951.112	0.05817	0.01815
951.348	0.06131	0.01941
951.584	0.06725	0.0225
951.819	0.07191	0.02385
952.055	0.06589	0.02006
952.291	0.06618	0.01954
952.527	0.06912	0.02063
952.763	0.06962	0.02006
952.998	0.07427	0.0218
953.234	0.08228	0.02694
953.47	0.0865	0.02786
953.705	0.08686	0.02707
953.941	0.08328	0.02411
954.176	0.08887	0.02642
954.412	0.09051	0.02581
954.648	0.09867	0.03051
954.883	0.10261	0.03108
955.119	0.10304	0.0296
955.354	0.10611	0.03016
955.59	0.11127	0.03251
955.825	0.11177	0.03108
956.06	0.11356	0.0313
956.296	0.11749	0.03182
956.531	0.12601	0.03469
956.767	0.13087	0.0363
957.002	0.13195	0.03578
957.237	0.1351	0.03543
957.472	0.13989	0.03652
957.708	0.1464	0.03887
957.943	0.1527	0.0407
958.178	0.15778	0.04196
958.413	0.16215	0.04314
958.648	0.16544	0.04244
958.884	0.17016	0.04335
959.119	0.17746	0.04536
959.354	0.1834	0.04692
959.589	0.1902	0.0481
959.824	0.19728	0.0498
960.059	0.20186	0.05054
960.294	0.20895	0.05237
960.529	0.21582	0.05372
960.764	0.22147	0.05463
960.999	0.2297	0.05672
961.234	0.23729	0.05759
961.468	0.24208	0.05816
961.703	0.25303	0.06138
961.938	0.25639	0.06025
962.173	0.26956	0.0649
962.408	0.275	0.06521
962.642	0.28502	0.06786
962.877	0.29561	0.07091
963.112	0.3062	0.07431
963.347	0.31708	0.07705
963.581	0.31858	0.07426
963.816	0.32967	0.0781
964.051	0.3412	0.08167
964.285	0.35637	0.08767
964.52	0.36567	0.09015
964.754	0.37376	0.09103
964.989	0.38657	0.09407
965.223	0.38986	0.09316
965.458	0.4056	0.0986
965.692	0.42127	0.10496
965.927	0.42721	0.10448
966.161	0.43265	0.10452
966.395	0.44539	0.10866
966.63	0.45584	0.11271
966.864	0.46893	0.11667
967.098	0.48468	0.12272
967.333	0.48819	0.12233
967.567	0.5025	0.12725
967.801	0.52218	0.13565
968.035	0.53026	0.13796
968.27	0.543	0.14322
968.504	0.54937	0.14475
968.738	0.55968	0.14884
968.972	0.57685	0.15611
969.206	0.58358	0.15803
969.44	0.5971	0.16403
969.674	0.61084	0.17109
969.908	0.62136	0.17509
970.142	0.6283	0.17875
970.376	0.63904	0.18236
970.61	0.64727	0.18619
970.844	0.66137	0.19351
971.078	0.6711	0.19847
971.312	0.68606	0.207
971.546	0.70008	0.21514
971.779	0.70838	0.21937
972.013	0.72126	0.22803
972.247	0.735	0.23613
972.481	0.7486	0.24527
972.714	0.75998	0.25215
972.948	0.76578	0.25659
973.182	0.77572	0.26403
973.415	0.78467	0.26987
973.649	0.79583	0.27871
973.883	0.80463	0.28576
974.116	0.8115	0.29242
974.35	0.82496	0.30322
974.583	0.83405	0.31123
974.817	0.84578	0.3212
975.05	0.85866	0.33173
975.284	0.86646	0.34
975.517	0.87112	0.34706
975.751	0.88113	0.35724
975.984	0.88987	0.36639
976.217	0.89867	0.37684
976.451	0.90675	0.3868
976.684	0.91098	0.39447
976.917	0.92243	0.40661
977.151	0.93245	0.41915
977.384	0.93402	0.42633
977.617	0.93703	0.43404
977.85	0.94754	0.4471
978.083	0.95857	0.46099
978.316	0.96422	0.47166
978.55	0.9698	0.48319
978.783	0.97524	0.49421
979.016	0.97316	0.50156
979.249	0.9771	0.51227
979.482	0.97989	0.52272
979.715	0.9844	0.53435
979.948	0.98783	0.54627
980.181	0.99084	0.55755
980.414	0.99406	0.56935
980.646	0.99699	0.58141
980.879	1	0.59386
981.112	0.99435	0.60126
981.345	0.99399	0.61127
981.578	0.99392	0.62259
981.811	0.99721	0.63526
982.043	0.99599	0.64693
982.276	0.99435	0.65746
982.509	0.99563	0.67087
982.741	0.99306	0.68076
982.974	0.9942	0.69403
983.207	0.98798	0.70191
983.439	0.98626	0.71419
983.672	0.98147	0.72377
983.904	0.98054	0.736
984.137	0.97782	0.74741
984.369	0.97488	0.75829
984.602	0.97066	0.76909
984.834	0.9673	0.78006
985.067	0.95878	0.78772
985.299	0.95227	0.798
985.531	0.9444	0.80588
985.764	0.94025	0.81698
985.996	0.94053	0.8296
986.228	0.92665	0.83478
986.461	0.91706	0.84301
986.693	0.91133	0.85285
986.925	0.90454	0.86064
987.157	0.89731	0.86979
987.389	0.88571	0.87549
987.621	0.88314	0.88759
987.854	0.87083	0.89186
988.086	0.86582	0.90174
988.318	0.85187	0.90644
988.55	0.84156	0.91306
988.782	0.83827	0.92264
989.014	0.82617	0.92756
989.246	0.81909	0.9347
989.478	0.80814	0.9411
989.71	0.79476	0.94449
989.941	0.7886	0.95276
990.173	0.77902	0.95764
990.405	0.76907	0.96273
990.637	0.76005	0.96709
990.869	0.75168	0.97314
991.1	0.74102	0.97706
991.332	0.73279	0.98267
991.564	0.71532	0.98154
991.796	0.70395	0.98433
992.027	0.6925	0.98616
992.259	0.68813	0.99238
992.49	0.67682	0.99373
992.722	0.6623	0.99408
992.954	0.655	0.99656
993.185	0.64734	0.9997
993.417	0.63303	0.99695
993.648	0.62086	0.99769
993.879	0.61356	0.99852
994.111	0.60519	1
994.342	0.59295	0.99765
994.574	0.58057	0.99647
994.805	0.57105	0.9953
995.036	0.55882	0.9926
995.268	0.55324	0.99208
995.499	0.54329	0.99064
995.73	0.52819	0.98489
995.961	0.51516	0.98028
996.192	0.5055	0.97623
996.424	0.50092	0.97662
996.655	0.49212	0.97179
996.886	0.48124	0.96835
997.117	0.47237	0.96313
997.348	0.46192	0.9579
997.579	0.45434	0.95259
997.81	0.44926	0.95024
998.041	0.44117	0.94406
998.272	0.428	0.93565
998.503	0.42006	0.92921
998.734	0.41469	0.92473
998.965	0.40932	0.91942
999.196	0.39902	0.91114
999.426	0.39243	0.90379
999.657	0.39229	0.90174
999.888	0.38385	0.89216
1000.119	0.37118	0.88167
1000.349	0.36538	0.87388
1000.58	0.35923	0.867
1000.811	0.35315	0.85821
1001.041	0.34964	0.85281
1001.272	0.34413	0.84336
1001.503	0.3374	0.83491
1001.733	0.3281	0.82447
1001.964	0.31837	0.81332
1002.194	0.3145	0.80461
1002.425	0.30985	0.79686
1002.655	0.30749	0.78864
1002.886	0.30327	0.7801
1003.116	0.30513	0.77357
1003.346	0.29862	0.76356
1003.577	0.29182	0.75241
1003.807	0.28709	0.74297
1004.037	0.27844	0.72995
1004.268	0.27836	0.72346
1004.498	0.27529	0.7138
1004.728	0.27013	0.70365
1004.958	0.2662	0.69264
1005.188	0.26012	0.68263
1005.418	0.25704	0.67227
1005.649	0.25618	0.66473
1005.879	0.25847	0.65712
1006.109	0.2501	0.64575
1006.339	0.24616	0.63565
1006.569	0.24151	0.62581
1006.799	0.23865	0.61558
1007.029	0.23686	0.60749
1007.259	0.23736	0.59934
1007.489	0.23507	0.59112
1007.718	0.23292	0.58045
1007.948	0.23013	0.57213
1008.178	0.22119	0.55873
1008.408	0.22255	0.55193
1008.638	0.21911	0.54275
1008.867	0.21961	0.53578
1009.097	0.21703	0.52681
1009.327	0.20787	0.51436
1009.556	0.21167	0.50896
1009.786	0.21016	0.50135
1010.016	0.20838	0.49286
1010.245	0.20558	0.48402
1010.475	0.2043	0.4761
1010.704	0.20637	0.47113
1010.934	0.19714	0.45855
1011.163	0.19521	0.45085
1011.393	0.19378	0.4434
1011.622	0.1902	0.43539
1011.851	0.18898	0.42799
1012.081	0.18648	0.42068
1012.31	0.18669	0.41523
1012.539	0.18734	0.40914
1012.769	0.19342	0.40644
1012.998	0.18333	0.39516
1013.227	0.18082	0.38772
1013.456	0.17632	0.38001
1013.686	0.17202	0.37113
1013.915	0.17424	0.368
1014.144	0.17925	0.36639
1014.373	0.1776	0.36034
1014.602	0.17431	0.35328
1014.831	0.17023	0.34601
1015.06	0.16694	0.33948
1015.289	0.16909	0.33639
1015.518	0.16329	0.3296
1015.747	0.16429	0.32572
1015.976	0.16916	0.3242
1016.205	0.16608	0.31845
1016.434	0.16386	0.31349
1016.662	0.16236	0.30875
1016.891	0.16494	0.30639
1017.12	0.16215	0.30126
1017.349	0.15871	0.29555
1017.577	0.15907	0.2922
1017.806	0.16079	0.29037
1018.035	0.158	0.28567
1018.263	0.15442	0.28019
1018.492	0.15528	0.27788
1018.721	0.1502	0.27152
1018.949	0.14962	0.26856
1019.178	0.1537	0.26787
1019.406	0.14841	0.26225
1019.635	0.14941	0.25972
1019.863	0.14927	0.25724
1020.091	0.1469	0.25328
1020.32	0.14841	0.25215
1020.548	0.14748	0.24893
1020.776	0.1429	0.24475
1021.005	0.14619	0.24427
1021.233	0.14712	0.24292
1021.461	0.14411	0.23796
1021.689	0.14311	0.23626
1021.918	0.14018	0.23212
1022.146	0.14325	0.23252
1022.374	0.14197	0.22925
1022.602	0.14082	0.22742
1022.83	0.13774	0.22376
1023.058	0.13481	0.22076
1023.286	0.12715	0.21528
1023.514	0.12944	0.21414
1023.742	0.1356	0.21549
1023.97	0.13488	0.21432
1024.198	0.13123	0.2097
1024.426	0.12937	0.20835
1024.654	0.13044	0.20805
1024.882	0.12651	0.20413
1025.109	0.12765	0.20426
1025.337	0.12651	0.20182
1025.565	0.12465	0.19873
1025.793	0.12286	0.1969
1026.02	0.12758	0.19834
1026.248	0.12622	0.19642
1026.476	0.12408	0.19425
1026.703	0.12472	0.19416
1026.931	0.12307	0.19177
1027.158	0.12279	0.19055
1027.386	0.12257	0.1895
1027.613	0.11635	0.18445
1027.841	0.11856	0.18458
1028.068	0.11613	0.18275
1028.296	0.11749	0.18262
1028.523	0.11856	0.18245
1028.75	0.11434	0.17884
1028.978	0.11613	0.17992
1029.205	0.11427	0.17844
1029.432	0.1152	0.17757
1029.66	0.11527	0.17627
1029.887	0.10976	0.17235
1030.114	0.10898	0.17091
1030.341	0.10783	0.16982
1030.568	0.1122	0.17209
1030.795	0.11205	0.17144
1031.022	0.10976	0.16952
1031.249	0.10697	0.16686
1031.476	0.10647	0.16551
1031.703	0.10518	0.16473
1031.93	0.10819	0.16608
1032.157	0.10669	0.16403
1032.384	0.10504	0.16142
1032.611	0.10239	0.1599
1032.838	0.10196	0.15903
1033.065	0.10189	0.1589
1033.292	0.10347	0.15946
1033.518	0.10232	0.15746
1033.745	0.09974	0.15467
1033.972	0.0991	0.15437
1034.198	0.09724	0.15263
1034.425	0.09846	0.15258
1034.652	0.09924	0.15224
1034.878	0.09466	0.14928
1035.105	0.09445	0.14845
1035.331	0.09466	0.14758
1035.558	0.09688	0.14771
1035.784	0.09345	0.14531
1036.011	0.09753	0.14753
1036.237	0.09502	0.14597
1036.464	0.09337	0.1447
1036.69	0.09151	0.1424
1036.916	0.09194	0.14144
1037.143	0.09431	0.14257
1037.369	0.0938	0.14218
1037.595	0.08908	0.13761
1037.821	0.09259	0.13904
1038.048	0.08586	0.13487
1038.274	0.08965	0.13678
1038.5	0.08328	0.13164
1038.726	0.08407	0.13138
1038.952	0.08715	0.13325
1039.178	0.08407	0.13086
1039.404	0.08264	0.12912
1039.63	0.08658	0.13047
1039.856	0.08314	0.12777
1040.082	0.08164	0.12703
1040.308	0.08192	0.12551
1040.534	0.08357	0.12516
1040.76	0.08221	0.12463
1040.986	0.08121	0.12311
1041.211	0.08157	0.1232
1041.437	0.07813	0.12076
1041.663	0.07584	0.1188
1041.888	0.08014	0.12032
1042.114	0.07692	0.11754
1042.34	0.07713	0.11719
1042.565	0.07849	0.11745
1042.791	0.0825	0.11915
1043.017	0.07906	0.11615
1043.242	0.07799	0.11497
1043.468	0.07305	0.11166
1043.693	0.07606	0.11197
1043.919	0.08092	0.11471
1044.144	0.07856	0.11253
1044.369	0.07498	0.11009
1044.595	0.07327	0.1084
1044.82	0.07355	0.10779
1045.045	0.07663	0.10866
1045.271	0.06962	0.10448
1045.496	0.07513	0.10622
1045.721	0.07398	0.10591
1045.946	0.07169	0.10356
1046.171	0.07169	0.10304
1046.397	0.07384	0.103
1046.622	0.06969	0.10065
1046.847	0.07076	0.10052
1047.072	0.06962	0.09956
1047.297	0.07055	0.09891
1047.522	0.0704	0.09882
1047.747	0.06983	0.09786
1047.972	0.07012	0.09777
1048.196	0.06969	0.09625
1048.421	0.06926	0.0959
1048.646	0.07205	0.09699
1048.871	0.06897	0.0949
1049.096	0.0664	0.0922
1049.32	0.0684	0.09294
1049.545	0.0709	0.09412
1049.77	0.06582	0.09094
1049.995	0.06818	0.09159
1050.219	0.06804	0.0912
1050.444	0.06818	0.09002
1050.668	0.06496	0.08785
1050.893	0.06389	0.08658
1051.117	0.0636	0.08615
1051.342	0.06038	0.08328
1051.566	0.06496	0.08571
1051.791	0.07241	0.09015
1052.015	0.06768	0.08685
1052.239	0.06919	0.08658
1052.464	0.06561	0.08445
1052.688	0.06439	0.08332
1052.912	0.06511	0.08302
1053.137	0.06547	0.08293
1053.361	0.06418	0.08132
1053.585	0.06089	0.07875
1053.809	0.05945	0.07762
1054.033	0.0626	0.07905
1054.257	0.0664	0.08027
1054.481	0.06733	0.08005
1054.706	0.06239	0.07718
1054.93	0.06038	0.07544
1055.154	0.06167	0.07588
1055.377	0.06489	0.07779
1055.601	0.0626	0.0757
1055.596	0.0644	0.07952
1055.829	0.06196	0.07882
1056.061	0.06289	0.07895
1056.294	0.06025	0.07608
1056.526	0.06125	0.07686
1056.758	0.06168	0.07643
1056.991	0.06232	0.07621
1057.223	0.05853	0.07421
1057.455	0.06161	0.07595
1057.688	0.05645	0.07242
1057.92	0.06039	0.0746
1058.152	0.06318	0.07508
1058.384	0.06182	0.07377
1058.617	0.0586	0.07173
1058.849	0.0586	0.0716
1059.081	0.05896	0.07164
1059.313	0.06411	0.07478
1059.545	0.06433	0.07438
1059.777	0.06433	0.07356
1060.009	0.06404	0.07347
1060.241	0.06418	0.0733
1060.473	0.06218	0.0719
1060.705	0.0606	0.07081
1060.937	0.06032	0.06946
1061.169	0.06168	0.06955
1061.401	0.06304	0.07064
1061.633	0.06382	0.07142
1061.865	0.06375	0.07073
1062.097	0.0606	0.06877
1062.329	0.06504	0.07077
1062.56	0.06103	0.06764
1062.792	0.06232	0.06864
1063.024	0.06604	0.0702
1063.256	0.06483	0.06942
1063.487	0.06354	0.06838
1063.719	0.05924	0.06563
1063.951	0.06075	0.06589
1064.182	0.06146	0.06616
1064.414	0.06261	0.06711
1064.646	0.06332	0.06751
1064.877	0.06239	0.06624
1065.109	0.05924	0.06385
1065.34	0.06232	0.0655
1065.572	0.06397	0.06624
1065.803	0.06282	0.06546
1066.035	0.06232	0.06463
1066.266	0.06397	0.06555
1066.497	0.06039	0.06298
1066.729	0.06132	0.0632
1066.96	0.06583	0.06572
1067.191	0.06798	0.06681
1067.423	0.06003	0.06215
1067.654	0.05824	0.06089
1067.885	0.0596	0.06098
1068.116	0.05774	0.05937
1068.348	0.06053	0.06071
1068.579	0.06683	0.06459
1068.81	0.06819	0.06489
1069.041	0.0659	0.06307
1069.272	0.05982	0.05923
1069.503	0.06175	0.06098
1069.734	0.06089	0.0598
1069.965	0.06747	0.06237
1070.196	0.06697	0.06263
1070.427	0.06382	0.06102
1070.658	0.06361	0.06089
1070.889	0.06662	0.06193
1071.12	0.06368	0.05958
1071.351	0.06304	0.05871
1071.582	0.06232	0.05858
1071.813	0.06626	0.06093
1072.043	0.06783	0.06141
1072.274	0.06504	0.0588
1072.505	0.0634	0.05858
1072.736	0.06347	0.05858
1072.966	0.06604	0.05928
1073.197	0.0674	0.05989
1073.428	0.06805	0.05976
1073.658	0.06883	0.0598
1073.889	0.06576	0.05845
1074.12	0.0649	0.05784
1074.35	0.06647	0.05793
1074.581	0.0664	0.05819
1074.811	0.0669	0.05906
1075.042	0.06805	0.05984
1075.272	0.06683	0.05797
1075.503	0.06726	0.05784
1075.733	0.06733	0.05823
1075.963	0.06755	0.05832
1076.194	0.06826	0.05849
1076.424	0.06712	0.0581
1076.654	0.06554	0.05588
1076.885	0.0684	0.0581
1077.115	0.0644	0.05527
1077.345	0.07034	0.05832
1077.575	0.06647	0.0558
1077.806	0.06683	0.05584
1078.036	0.06976	0.05745
1078.266	0.07177	0.05858
1078.496	0.07277	0.0595
1078.726	0.06483	0.05449
1078.956	0.06755	0.05614
1079.186	0.07041	0.05771
1079.416	0.07578	0.06058
1079.646	0.07563	0.05997
1079.876	0.07241	0.05919
1080.106	0.07384	0.06011
1080.336	0.06819	0.05562
1080.566	0.07392	0.05845
1080.796	0.07828	0.06154
1081.026	0.07298	0.05919
1081.255	0.06891	0.05566
1081.485	0.07098	0.05654
1081.715	0.07034	0.05662
1081.945	0.07177	0.05745
1082.174	0.07628	0.06015
1082.404	0.06976	0.05645
1082.634	0.07177	0.05715
1082.863	0.0805	0.0618
1083.093	0.07692	0.05984
1083.323	0.07914	0.06137
1083.552	0.07449	0.05836
1083.782	0.07406	0.05802
1084.011	0.07828	0.06045
1084.241	0.07413	0.05845
1084.47	0.07585	0.05993
1084.7	0.07907	0.06154
1084.929	0.07749	0.05967
1085.158	0.07499	0.05806
1085.388	0.07263	0.05754
1085.617	0.06919	0.05584
1085.846	0.07155	0.05701
1086.076	0.07091	0.05553
1086.305	0.07413	0.05828
1086.534	0.07821	0.06063
1086.763	0.07499	0.05858
1086.992	0.07778	0.06037
1087.222	0.07943	0.06141
1087.451	0.08365	0.06381
1087.68	0.08393	0.06389
1087.909	0.07985	0.06202
1088.138	0.07892	0.06106
1088.367	0.07807	0.06067
1088.596	0.0785	0.06063
1088.825	0.07742	0.05989
1089.054	0.07384	0.05832
1089.283	0.0785	0.06132
1089.512	0.07785	0.06058
1089.741	0.08043	0.06211
1089.969	0.08279	0.06363
1090.198	0.08308	0.06376
1090.427	0.07921	0.06132
1090.656	0.08014	0.06219
1090.885	0.07871	0.06163
1091.113	0.0805	0.06307
1091.342	0.08028	0.06324
1091.571	0.07771	0.0615
1091.799	0.08093	0.06385
1092.028	0.08544	0.06598
1092.257	0.08007	0.06289
1092.485	0.07735	0.06159
1092.714	0.08064	0.06311
1092.942	0.08701	0.06646
1093.171	0.08551	0.06668
1093.399	0.08837	0.06825
1093.627	0.08723	0.0679
1093.856	0.082	0.06463
1094.084	0.08043	0.06394
1094.313	0.07985	0.06376
1094.541	0.08093	0.06476
1094.769	0.08257	0.06598
1094.998	0.08222	0.06589
1095.226	0.08415	0.06777
1095.454	0.08479	0.06742
1095.682	0.0878	0.0692
1095.91	0.07978	0.06498
1096.139	0.08057	0.06537
1096.367	0.07778	0.06437
1096.595	0.08172	0.06677
1096.823	0.08093	0.06607
1097.051	0.08172	0.06685
1097.279	0.08386	0.06825
1097.507	0.08336	0.06825
1097.735	0.08572	0.06994
1097.963	0.08164	0.06811
1098.191	0.08329	0.06851
1098.419	0.08179	0.06798
1098.646	0.08308	0.0692
1098.874	0.08515	0.07034
1099.102	0.08422	0.07025
1099.33	0.08665	0.07186
1099.558	0.08615	0.07225
1099.785	0.08343	0.07116
1100.013	0.08257	0.06986
1100.241	0.07978	0.06833
1100.468	0.081	0.0699
1100.696	0.08823	0.07412
1100.924	0.08064	0.06964
1101.151	0.07985	0.06981
1101.379	0.07957	0.06968
1101.606	0.07971	0.07034
1101.834	0.07978	0.07038
1102.061	0.07678	0.0689
1102.289	0.0805	0.07125
1102.516	0.07692	0.0689
1102.743	0.08021	0.07125
1102.971	0.07628	0.0696
1103.198	0.07363	0.06759
1103.425	0.08107	0.07216
1103.653	0.07621	0.06977
1103.88	0.07892	0.07138
1104.107	0.07678	0.07047
1104.334	0.07434	0.06912
1104.561	0.07692	0.07173
1104.789	0.07714	0.07238
1105.016	0.07649	0.07221
1105.243	0.07821	0.07238
1105.47	0.07821	0.07286
1105.697	0.07957	0.0739
1105.924	0.08071	0.07512
1106.151	0.07485	0.07155
1106.378	0.07298	0.07055
1106.605	0.0722	0.07108
1106.832	0.07735	0.07399
1107.058	0.07785	0.07417
1107.285	0.0732	0.07168
1107.512	0.07613	0.07395
1107.739	0.07692	0.07534
1107.966	0.0747	0.07382
1108.192	0.07263	0.07264
1108.419	0.07606	0.07521
1108.646	0.07785	0.0756
1108.872	0.07635	0.07451
1109.099	0.07284	0.0733
1109.326	0.07392	0.07451
1109.552	0.07155	0.07229
1109.779	0.07578	0.07608
1110.005	0.07549	0.07608
1110.232	0.07198	0.07347
1110.458	0.06619	0.07047
1110.685	0.06647	0.07042
1110.911	0.07069	0.07364
1111.138	0.07162	0.07421
1111.364	0.06991	0.07321
1111.59	0.07027	0.07386
1111.817	0.06776	0.07247
1112.043	0.06912	0.07247
1112.269	0.07012	0.0743
1112.495	0.06984	0.07456
1112.721	0.06483	0.07203
1112.948	0.06611	0.07312
1113.174	0.06697	0.07364
1113.4	0.06862	0.07525
1113.626	0.06475	0.07264
1113.852	0.06547	0.07303
1114.078	0.0727	0.07713
1114.304	0.07155	0.07617
1114.53	0.06411	0.07234
1114.756	0.0639	0.07286
1114.982	0.06483	0.07295
1115.208	0.06368	0.07286
1115.434	0.06633	0.07447
1115.66	0.06704	0.07404
1115.885	0.06504	0.07373
1116.111	0.06218	0.07234
1116.337	0.05703	0.06929
1116.563	0.0591	0.07042
1116.788	0.05881	0.07007
1117.014	0.0606	0.07155
1117.24	0.06082	0.07138
1117.465	0.06697	0.07521
1117.691	0.0639	0.07395
1117.916	0.06189	0.07269
1118.142	0.06168	0.07238
1118.367	0.05631	0.06981
1118.593	0.05946	0.07182
1118.818	0.06118	0.07212
1119.044	0.05932	0.07125
1119.269	0.05767	0.0706
1119.495	0.05574	0.06933
1119.72	0.05624	0.06968
1119.945	0.0571	0.07051
1120.171	0.06218	0.07316
1120.396	0.05746	0.07007
1120.621	0.05681	0.06994
1120.846	0.05559	0.06907
1121.071	0.05602	0.06955
1121.297	0.05538	0.06929
1121.522	0.0571	0.07121
1121.747	0.05774	0.07042
1121.972	0.05674	0.06999
1122.197	0.05717	0.07025
1122.422	0.05123	0.06603
1122.647	0.05416	0.06855
1122.872	0.05309	0.06851
1123.097	0.05581	0.06916
1123.322	0.05574	0.06899
1123.547	0.04779	0.06433
1123.771	0.05416	0.06781
1123.996	0.05316	0.06785
1124.221	0.05381	0.06811
1124.446	0.05288	0.0669
1124.67	0.05259	0.06729
1124.895	0.05724	0.06977
1125.12	0.05008	0.0652
1125.345	0.04829	0.06407
1125.569	0.04944	0.06415
1125.794	0.04658	0.06302
1126.018	0.04643	0.06372
1126.243	0.04543	0.06259
1126.467	0.04801	0.06359
1126.692	0.04944	0.06437
1126.916	0.05788	0.06833
1127.141	0.04829	0.06346
1127.365	0.04686	0.06289
1127.589	0.04379	0.05993
1127.814	0.04121	0.05797
1128.038	0.04436	0.06002
1128.262	0.05194	0.06398
1128.487	0.0488	0.06298
1128.711	0.04665	0.06215
1128.935	0.04414	0.0595
1129.159	0.04271	0.05893
1129.383	0.04558	0.06045
1129.607	0.04157	0.05802
1129.832	0.043	0.05854
1130.056	0.04994	0.06237
1130.28	0.04579	0.06037
1130.504	0.04486	0.05919
1130.728	0.04407	0.05845
1130.952	0.04794	0.06098
1131.175	0.04586	0.05984
1131.399	0.04336	0.0581
1131.623	0.04386	0.05797
1131.847	0.04765	0.05932
1132.071	0.04479	0.05836
1132.295	0.04329	0.05736
1132.518	0.04472	0.05758
1132.742	0.04064	0.05458
1132.966	0.03992	0.05436
1133.189	0.04529	0.0571
1133.413	0.03956	0.05423
1133.637	0.04085	0.0551
1133.86	0.04214	0.05475
1134.084	0.04107	0.05414
1134.307	0.04278	0.0551
1134.531	0.04286	0.05492
1134.754	0.03928	0.05236
1134.978	0.04429	0.0544
1135.201	0.04507	0.05545
1135.424	0.04114	0.05392
1135.648	0.042	0.05349
1135.871	0.03899	0.05105
1136.094	0.04336	0.05423
1136.317	0.04243	0.05336
1136.541	0.0425	0.05266
1136.764	0.04035	0.05092
1136.987	0.0382	0.05031
1137.21	0.03277	0.04622
1137.433	0.03491	0.04718
1137.656	0.04014	0.05001
1137.879	0.041	0.05062
1138.102	0.03763	0.04861
1138.325	0.03735	0.04796
1138.548	0.03899	0.04857
1138.771	0.03527	0.04709
1138.994	0.03899	0.04844
1139.217	0.03656	0.04709
1139.44	0.03455	0.04591
1139.663	0.03491	0.04544
1139.886	0.03863	0.04805
1140.108	0.03813	0.04748
1140.331	0.03742	0.04665
1140.554	0.03892	0.04744
1140.777	0.03935	0.04709
1140.999	0.03799	0.046
1141.222	0.03813	0.04596
1141.444	0.03226	0.04274
1141.667	0.03441	0.04417
1141.889	0.03405	0.04287
1142.112	0.03506	0.04352
1142.334	0.0372	0.04448
1142.557	0.03398	0.0423
1142.779	0.03656	0.04413
1143.002	0.03692	0.04339
1143.224	0.03699	0.04417
1143.446	0.03677	0.04387
1143.669	0.03277	0.04069
1143.891	0.03191	0.04039
1144.113	0.03198	0.04034
1144.335	0.03727	0.04313
1144.558	0.0377	0.04317
1144.78	0.03541	0.04221
1145.002	0.03305	0.04047
1145.224	0.03327	0.04012
1145.446	0.03269	0.03991
1145.668	0.03642	0.04187
1145.89	0.03498	0.04113
1146.112	0.03305	0.03943
1146.334	0.03198	0.03895
1146.556	0.03226	0.03912
1146.778	0.03377	0.03912
1147	0.03513	0.04004
1147.221	0.03398	0.0393
1147.443	0.03169	0.03808
1147.665	0.03269	0.03821
1147.887	0.03219	0.03738
1148.108	0.03241	0.03843
1148.33	0.03441	0.03847
1148.552	0.0309	0.03629
1148.773	0.0309	0.03677
1148.995	0.0309	0.03629
1149.217	0.03284	0.03738
1149.438	0.03098	0.03577
1149.66	0.03513	0.0393
1149.881	0.03405	0.0376
1150.102	0.03319	0.03642
1150.324	0.03069	0.0356
1150.545	0.03319	0.0366
1150.767	0.03534	0.03799
1150.988	0.03498	0.03764
1151.209	0.03026	0.03494
1151.431	0.03427	0.03703
1151.652	0.02869	0.03355
1151.873	0.03291	0.03621
1152.094	0.02611	0.03146
1152.315	0.02761	0.03229
1152.536	0.03226	0.03516
1152.757	0.03033	0.03373
1152.979	0.02833	0.03272
1153.2	0.03277	0.03512
1153.421	0.02933	0.03325
1153.642	0.02804	0.03211
1153.862	0.02833	0.03224
1154.083	0.02947	0.03381
1154.304	0.02983	0.03303
1154.525	0.02969	0.03251
1154.746	0.02997	0.03281
1154.967	0.02776	0.03076
1155.187	0.02468	0.02963
1155.408	0.03105	0.03325
1155.629	0.02668	0.03063
1155.85	0.02747	0.03076
1156.07	0.02976	0.03194
1156.291	0.03298	0.03499
1156.511	0.03019	0.03251
1156.732	0.0294	0.03185
1156.952	0.02604	0.02933
1157.173	0.02854	0.0309
1157.393	0.03427	0.03416
1157.614	0.03255	0.03338
1157.834	0.0289	0.03103
1158.055	0.02826	0.02963
1158.275	0.02819	0.03029
1158.495	0.03005	0.03198
1158.716	0.02418	0.02789
1158.936	0.02969	0.03146
1159.156	0.03005	0.03111
1159.376	0.02768	0.02959
1159.596	0.02768	0.02959
1159.816	0.02947	0.03111
1160.037	0.02597	0.02881
1160.257	0.02826	0.02955
1160.477	0.02632	0.02915
1160.697	0.02761	0.02946
1160.917	0.02733	0.0295
1161.137	0.02783	0.02959
1161.356	0.02768	0.02981
1161.576	0.02632	0.02898
1161.796	0.02776	0.02937
1162.016	0.03019	0.03133
1162.236	0.02661	0.02946
1162.456	0.02461	0.02811
1162.675	0.02697	0.02911
1162.895	0.03012	0.03081
1163.115	0.02582	0.02798
1163.334	0.02876	0.02907
1163.554	0.02761	0.02928
1163.774	0.02811	0.02915
1163.993	0.02389	0.02706
1164.213	0.02318	0.02706
1164.432	0.02389	0.02689
1164.652	0.01931	0.02428
1164.871	0.02496	0.02785
1165.09	0.0337	0.03294
1165.31	0.02897	0.02989
1165.529	0.02969	0.03072
1165.748	0.02683	0.02824
1165.968	0.02547	0.02715
1166.187	0.02632	0.02759
1166.406	0.02776	0.02833
1166.625	0.02625	0.02763
1166.844	0.02339	0.02524
1167.064	0.02153	0.02484
1167.283	0.02461	0.02741
1167.502	0.0284	0.02885
1167.721	0.02883	0.02911
1167.94	0.02482	0.02637
1168.159	0.02196	0.02506
1168.378	0.02432	0.02615
1168.597	0.02675	0.02789
1168.815	0.02489	0.02676
1168.805	0.02446	0.02635
1169.033	0.02375	0.02566
1169.26	0.0241	0.02618
1169.488	0.02117	0.02418
1169.716	0.02267	0.02596
1169.943	0.0231	0.02535
1170.171	0.02382	0.02553
1170.399	0.02024	0.02353
1170.626	0.02274	0.02505
1170.854	0.01745	0.02162
1171.081	0.02146	0.02444
1171.309	0.02461	0.02601
1171.536	0.02253	0.02518
1171.764	0.01931	0.02305
1171.991	0.02053	0.02353
1172.219	0.02038	0.02335
1172.446	0.02461	0.02644
1172.673	0.02503	0.02679
1172.901	0.02439	0.02592
1173.128	0.02518	0.0264
1173.355	0.02518	0.02692
1173.583	0.02224	0.02466
1173.81	0.02053	0.02366
1174.037	0.02024	0.02366
1174.264	0.02131	0.02396
1174.491	0.02339	0.02544
1174.719	0.02546	0.02657
1174.946	0.02389	0.02596
1175.173	0.02181	0.02453
1175.4	0.02561	0.02644
1175.627	0.01995	0.02318
1175.854	0.02253	0.02492
1176.081	0.02561	0.02705
1176.308	0.02418	0.02562
1176.535	0.02203	0.02492
1176.762	0.01852	0.02209
1176.989	0.02003	0.02309
1177.215	0.02103	0.02318
1177.442	0.02203	0.02414
1177.669	0.02239	0.02466
1177.896	0.0201	0.02357
1178.123	0.01781	0.02118
1178.349	0.02045	0.02379
1178.576	0.02253	0.02448
1178.803	0.0206	0.02353
1179.029	0.01988	0.02292
1179.256	0.0211	0.02366
1179.483	0.01816	0.02127
1179.709	0.01952	0.02253
1179.936	0.0236	0.02431
1180.162	0.02496	0.02518
1180.389	0.01774	0.02101
1180.615	0.01623	0.02001
1180.842	0.01709	0.02079
1181.068	0.01509	0.01888
1181.295	0.01695	0.0204
1181.521	0.02368	0.02414
1181.747	0.02432	0.02457
1181.974	0.02267	0.02318
1182.2	0.01516	0.01948
1182.426	0.01909	0.02062
1182.653	0.01688	0.02014
1182.879	0.02274	0.02314
1183.105	0.02317	0.02409
1183.331	0.01945	0.02235
1183.557	0.01895	0.02153
1183.783	0.0211	0.02296
1184.01	0.01881	0.02105
1184.236	0.01695	0.01962
1184.462	0.01695	0.01948
1184.688	0.02038	0.02218
1184.914	0.02103	0.02275
1185.14	0.01766	0.02062
1185.366	0.01731	0.01966
1185.592	0.01788	0.02048
1185.817	0.01974	0.02092
1186.043	0.02045	0.02114
1186.269	0.02139	0.0214
1186.495	0.02131	0.02105
1186.721	0.01788	0.01979
1186.946	0.0168	0.01922
1187.172	0.01738	0.01979
1187.398	0.01852	0.02022
1187.624	0.01859	0.02005
1187.849	0.02017	0.02079
1188.075	0.01809	0.01948
1188.301	0.01917	0.01953
1188.526	0.01888	0.01957
1188.752	0.01759	0.01909
1188.977	0.01838	0.01996
1189.203	0.01788	0.02005
1189.428	0.0153	0.0177
1189.654	0.01809	0.01957
1189.879	0.01316	0.01675
1190.104	0.01867	0.01935
1190.33	0.01573	0.01753
1190.555	0.01602	0.01722
1190.781	0.01802	0.01879
1191.006	0.01895	0.02001
1191.231	0.02081	0.0207
1191.456	0.01187	0.01583
1191.682	0.01451	0.01675
1191.907	0.01673	0.01883
1192.132	0.02217	0.02162
1192.357	0.02088	0.02075
1192.582	0.01874	0.01922
1192.807	0.01952	0.02018
1193.032	0.01358	0.01644
1193.257	0.01795	0.01905
1193.482	0.02325	0.02196
1193.707	0.01788	0.01914
1193.932	0.01316	0.01548
1194.157	0.01437	0.01666
1194.382	0.01451	0.01635
1194.607	0.01516	0.01696
1194.832	0.01988	0.01979
1195.057	0.0128	0.01575
1195.281	0.01451	0.01692
1195.506	0.02224	0.02157
1195.731	0.0196	0.01922
1195.956	0.02074	0.02035
1196.18	0.01645	0.01727
1196.405	0.01602	0.01731
1196.63	0.02038	0.01962
1196.854	0.01645	0.01696
1197.079	0.01745	0.0177
1197.303	0.0201	0.01909
1197.528	0.01888	0.01809
1197.752	0.01602	0.01705
1197.977	0.0133	0.01535
1198.201	0.01015	0.01366
1198.426	0.01208	0.0144
1198.65	0.01151	0.01327
1198.875	0.01423	0.0157
1199.099	0.01909	0.01753
1199.323	0.01387	0.01553
1199.548	0.01688	0.01705
1199.772	0.01945	0.01818
1199.996	0.02274	0.02066
1200.22	0.0226	0.02048
1200.444	0.01874	0.01848
1200.669	0.01809	0.01718
1200.893	0.01666	0.01666
1201.117	0.01716	0.01635
1201.341	0.0153	0.01561
1201.565	0.01194	0.01366
1201.789	0.01602	0.01618
1202.013	0.01487	0.01553
1202.237	0.01752	0.01683
1202.461	0.01967	0.01809
1202.685	0.01945	0.01801
1202.909	0.01545	0.01531
1203.133	0.01616	0.01705
1203.356	0.01487	0.01544
1203.58	0.01587	0.01579
1203.804	0.01673	0.01575
1204.028	0.01351	0.01422
1204.251	0.0168	0.01648
1204.475	0.02053	0.01857
1204.699	0.01516	0.01514
1204.922	0.01222	0.01353
1205.146	0.01587	0.01548
1205.37	0.02174	0.01905
1205.593	0.02053	0.01818
1205.817	0.02303	0.02035
1206.04	0.02239	0.01931
1206.264	0.01587	0.01535
1206.487	0.01523	0.01483
1206.711	0.01416	0.01461
1206.934	0.0153	0.01496
1207.157	0.0168	0.01561
1207.381	0.01623	0.01592
1207.604	0.01874	0.0174
1207.827	0.01888	0.0174
1208.051	0.02189	0.01909
1208.274	0.01437	0.01448
1208.497	0.01394	0.01518
1208.72	0.01258	0.01327
1208.943	0.01573	0.01518
1209.167	0.01487	0.01475
1209.39	0.01616	0.01548
1209.613	0.01745	0.01635
1209.836	0.0168	0.01575
1210.059	0.01931	0.01753
1210.282	0.01516	0.01518
1210.505	0.01652	0.01553
1210.728	0.0158	0.01553
1210.951	0.01738	0.01609
1211.174	0.01945	0.01748
1211.396	0.01895	0.01675
1211.619	0.0211	0.0177
1211.842	0.02096	0.01792
1212.065	0.01874	0.0164
1212.287	0.0163	0.01561
1212.51	0.01502	0.01409
1212.733	0.01559	0.01531
1212.956	0.02224	0.01975
1213.178	0.01494	0.01435
1213.401	0.01416	0.01375
1213.623	0.01466	0.01422
1213.846	0.01444	0.01405
1214.068	0.01423	0.01431
1214.291	0.01144	0.01253
1214.513	0.01623	0.01518
1214.736	0.01244	0.01309
1214.958	0.01645	0.01488
1215.181	0.0118	0.01275
1215.403	0.00893	0.01035
1215.625	0.01602	0.01496
1215.848	0.01258	0.01248
1216.07	0.01494	0.01409
1216.292	0.01358	0.01327
1216.514	0.01036	0.01144
1216.737	0.01416	0.0134
1216.959	0.01444	0.01388
1217.181	0.01409	0.01383
1217.403	0.01473	0.01448
1217.625	0.0163	0.01461
1217.847	0.01738	0.01583
1218.069	0.01888	0.01622
1218.291	0.01265	0.0127
1218.513	0.01129	0.01179
1218.735	0.01094	0.01144
1218.957	0.01609	0.0147
1219.179	0.0158	0.01444
1219.401	0.01287	0.01261
1219.622	0.01609	0.01492
1219.844	0.01709	0.01531
1220.066	0.01409	0.01383
1220.288	0.01344	0.0127
1220.509	0.01716	0.0154
1220.731	0.01845	0.01553
1220.953	0.01652	0.01427
1221.174	0.01502	0.01353
1221.396	0.01609	0.01418
1221.618	0.01351	0.01266
1221.839	0.01774	0.01531
1222.061	0.01809	0.01553
1222.282	0.01366	0.01335
1222.504	0.00943	0.01027
1222.725	0.00929	0.01083
1222.946	0.01409	0.01279
1223.168	0.01487	0.01288
1223.389	0.01387	0.01266
1223.61	0.01451	0.01292
1223.832	0.01237	0.01188
1224.053	0.01287	0.01235
1224.274	0.01552	0.01361
1224.495	0.0153	0.01366
1224.717	0.01036	0.01079
1224.938	0.01137	0.01148
1225.159	0.0138	0.01283
1225.38	0.0158	0.01418
1225.601	0.01273	0.01192
1225.822	0.01358	0.0124
1226.043	0.02045	0.01631
1226.264	0.01888	0.01605
1226.485	0.01316	0.01188
1226.706	0.01316	0.01175
1226.927	0.01387	0.01209
1227.148	0.01366	0.01183
1227.369	0.01709	0.01414
1227.589	0.01659	0.01392
1227.81	0.0153	0.0134
1228.031	0.01237	0.01192
1228.252	0.00807	0.00914
1228.472	0.00965	0.01014
1228.693	0.01065	0.01027
1228.914	0.01294	0.01257
1229.134	0.01294	0.01179
1229.355	0.01874	0.01488
1229.575	0.01688	0.01405
1229.796	0.01559	0.01288
1230.016	0.01516	0.01292
1230.237	0.00993	0.00975
1230.457	0.01444	0.01218
1230.678	0.01537	0.01314
1230.898	0.01444	0.01235
1231.118	0.01337	0.01231
1231.339	0.01137	0.01061
1231.559	0.01144	0.01131
1231.779	0.01351	0.01179
1231.999	0.01824	0.0147
1232.22	0.01373	0.01209
1232.44	0.01387	0.01196
1232.66	0.01208	0.01105
1232.88	0.01258	0.01105
1233.1	0.01351	0.01144
1233.32	0.01616	0.01279
1233.54	0.01623	0.01301
1233.76	0.01502	0.01309
1233.98	0.0163	0.01344
1234.2	0.00929	0.00957
1234.42	0.01409	0.01166
1234.64	0.01323	0.01235
1234.86	0.01587	0.0127
1235.08	0.01566	0.01261
1235.299	0.00836	0.00848
1235.519	0.01416	0.01188
1235.739	0.01494	0.0124
1235.959	0.01523	0.01244
1236.178	0.0143	0.01209
1236.398	0.01494	0.01231
1236.618	0.01924	0.01505
1236.837	0.0123	0.01096
1237.057	0.01144	0.01057
1237.276	0.01215	0.01075
1237.496	0.01065	0.00944
1237.715	0.00993	0.00979
1237.935	0.00965	0.0094
1238.154	0.01201	0.01075
1238.373	0.01366	0.0114
1238.593	0.02124	0.01696
1238.812	0.01344	0.01101
1239.031	0.0118	0.00992
1239.251	0.00836	0.00792
1239.47	0.00664	0.00661
1239.689	0.01029	0.00909
1239.908	0.01716	0.0134
1240.127	0.01602	0.01261
1240.347	0.01416	0.01153
1240.566	0.01122	0.0097
1240.785	0.01044	0.00944
1241.004	0.01301	0.01079
1241.223	0.00872	0.00879
1241.442	0.01022	0.00931
1241.661	0.01659	0.01279
1241.88	0.01473	0.0117
1242.099	0.01416	0.01122
1242.317	0.01265	0.01061
1242.536	0.01723	0.01301
1242.755	0.01523	0.01196
1242.974	0.01337	0.01027
1243.193	0.01437	0.01092
1243.411	0.01788	0.01279
1243.63	0.01466	0.01144
1243.849	0.01394	0.01061
1244.067	0.01487	0.01161
1244.286	0.01094	0.00957
1244.504	0.01087	0.00922
1244.723	0.01523	0.01257
1244.941	0.01079	0.00914
1245.16	0.01194	0.00975
1245.378	0.01351	0.01088
1245.597	0.01294	0.01035
1245.815	0.01451	0.01161
1246.033	0.01494	0.01153
1246.252	0.0118	0.00931
1246.47	0.01602	0.01205
1246.688	0.01788	0.01318
1246.907	0.0148	0.01157
1247.125	0.01559	0.01157
1247.343	0.0118	0.01014
1247.561	0.01609	0.01231
1247.779	0.0148	0.01218
1247.997	0.0158	0.01244
1248.215	0.01337	0.01079
1248.433	0.0123	0.01005
1248.651	0.006	0.00557
1248.869	0.00865	0.00731
1249.087	0.01423	0.0107
1249.305	0.01523	0.01157
1249.523	0.01187	0.00944
1249.741	0.01294	0.00944
1249.959	0.01344	0.01005
1250.176	0.01079	0.00866
1250.394	0.01287	0.01066
1250.612	0.01144	0.00979
1250.83	0.01015	0.00901
1251.047	0.01015	0.00796
1251.265	0.01451	0.01144
1251.483	0.01451	0.01075
1251.7	0.01323	0.0097
1251.918	0.01537	0.01114
1252.135	0.0138	0.01048
1252.353	0.01394	0.01066
1252.57	0.01416	0.01075
1252.788	0.00922	0.00766
1253.005	0.01094	0.00931
1253.222	0.01001	0.00835
1253.44	0.01158	0.00966
1253.657	0.0138	0.01044
1253.874	0.01044	0.00866
1254.091	0.0143	0.01057
1254.309	0.0138	0.01005
1254.526	0.01437	0.0107
1254.743	0.01423	0.01057
1254.96	0.01022	0.00814
1255.177	0.00908	0.00761
1255.394	0.00922	0.00748
1255.611	0.01409	0.01127
1255.828	0.01473	0.01153
1256.045	0.01308	0.01048
1256.262	0.01101	0.00909
1256.479	0.01044	0.00918
1256.696	0.01129	0.00844
1256.913	0.0153	0.01092
1257.13	0.01344	0.01001
1257.346	0.01101	0.00866
1257.563	0.01044	0.00818
1257.78	0.00993	0.00805
1257.997	0.01151	0.00896
1258.213	0.01358	0.01005
1258.43	0.01237	0.00996
1258.647	0.01015	0.00844
1258.863	0.01215	0.00931
1259.08	0.01108	0.00861
1259.296	0.01244	0.00961
1259.513	0.01337	0.01009
1259.729	0.01022	0.00761
1259.946	0.01015	0.00844
1260.162	0.00993	0.00809
1260.378	0.0118	0.00979
1260.595	0.00979	0.00809
1260.811	0.01459	0.01075
1261.027	0.01409	0.01031
1261.243	0.01308	0.00975
1261.46	0.01172	0.0087
1261.676	0.01244	0.00931
1261.892	0.01609	0.01109
1262.108	0.01537	0.01118
1262.324	0.01079	0.00835
1262.54	0.01473	0.01092
1262.756	0.00936	0.00766
1262.972	0.01394	0.01044
1263.188	0.00779	0.00631
1263.404	0.00865	0.00744
1263.62	0.01301	0.00988
1263.836	0.01029	0.00827
1264.052	0.00965	0.00727
1264.268	0.01258	0.0097
1264.483	0.01029	0.00796
1264.699	0.00936	0.00735
1264.915	0.00979	0.00783
1265.13	0.0118	0.00879
1265.346	0.01208	0.00892
1265.562	0.01208	0.00857
1265.777	0.01222	0.00905
1265.993	0.00886	0.00718
1266.208	0.00764	0.00635
1266.424	0.01208	0.00909
1266.639	0.00893	0.00722
1266.855	0.00965	0.00801
1267.07	0.01151	0.00888
1267.286	0.01587	0.01161
1267.501	0.0133	0.00927
1267.716	0.01308	0.00961
1267.932	0.00922	0.0064
1268.147	0.01151	0.00857
1268.362	0.01702	0.01153
1268.577	0.01423	0.01057
1268.792	0.0118	0.00866
1269.007	0.00972	0.00757
1269.223	0.01087	0.00827
1269.438	0.01387	0.01001
1269.653	0.00764	0.00609
1269.868	0.01323	0.00909
1270.083	0.01394	0.00922
1270.298	0.01158	0.00779
1270.512	0.01165	0.00788
1270.727	0.01265	0.00888
1270.942	0.00943	0.00701
1271.157	0.01137	0.00822
1271.372	0.01001	0.00783
1271.587	0.01044	0.00831
1271.801	0.01079	0.00814
1272.016	0.01129	0.00901
1272.231	0.01194	0.00844
1272.445	0.01079	0.00757
1272.66	0.0118	0.00792
1272.874	0.01423	0.01018
1273.089	0.01115	0.00801
1273.303	0.00829	0.0064
1273.518	0.01094	0.00835
1273.732	0.01423	0.00979
1273.947	0.00993	0.00761
1274.161	0.01237	0.00918
1274.375	0.01316	0.00975
1274.59	0.01215	0.00909
1274.804	0.00958	0.00718
1275.018	0.00865	0.00709
1275.232	0.00936	0.00744
1275.447	0.00485	0.00483
1275.661	0.01022	0.0077
1275.875	0.01917	0.01366
1276.089	0.01358	0.00988
1276.303	0.01466	0.01027
1276.517	0.01251	0.00857
1276.731	0.01122	0.0077
1276.945	0.01251	0.0084
1277.159	0.01273	0.00879
1277.373	0.01222	0.0084
1277.587	0.00793	0.00627
1277.801	0.00779	0.00622
1278.014	0.01094	0.00814
1278.228	0.01466	0.01009
1278.442	0.01523	0.01075
1278.656	0.01094	0.00805
1278.869	0.008	0.0064
1279.083	0.01094	0.00761
1279.297	0.01337	0.00957
1279.51	0.01137	0.0084
1279.505	0.01094	0.00756
1279.727	0.00973	0.00695
1279.95	0.01001	0.00769
1280.173	0.0078	0.00626
1280.395	0.00915	0.00695
1280.618	0.00958	0.00726
1280.841	0.01044	0.0076
1281.063	0.00694	0.00569
1281.286	0.00937	0.00704
1281.509	0.00408	0.00378
1281.731	0.00822	0.00634
1281.954	0.01151	0.00825
1282.176	0.00937	0.00695
1282.399	0.00665	0.00573
1282.621	0.00737	0.00595
1282.843	0.00715	0.00621
1283.066	0.01266	0.00917
1283.288	0.01352	0.00947
1283.511	0.01237	0.00852
1283.733	0.01294	0.00904
1283.955	0.01259	0.00873
1284.177	0.01051	0.00765
1284.4	0.00815	0.00626
1284.622	0.0088	0.00669
1284.844	0.00908	0.00734
1285.066	0.01151	0.00873
1285.288	0.01337	0.00912
1285.51	0.01266	0.00873
1285.732	0.00915	0.00686
1285.955	0.0138	0.00951
1286.177	0.00844	0.00604
1286.399	0.01116	0.00769
1286.62	0.01438	0.00978
1286.842	0.01259	0.00917
1287.064	0.01066	0.00791
1287.286	0.00744	0.00587
1287.508	0.00787	0.00613
1287.73	0.00901	0.00678
1287.952	0.01087	0.00769
1288.174	0.01173	0.0083
1288.395	0.00937	0.0066
1288.617	0.00751	0.00534
1288.839	0.01023	0.0073
1289.06	0.01194	0.00808
1289.282	0.01016	0.0073
1289.504	0.00965	0.00721
1289.725	0.01058	0.00782
1289.947	0.00722	0.006
1290.168	0.00858	0.00652
1290.39	0.01294	0.00925
1290.611	0.01495	0.00999
1290.833	0.0078	0.00578
1291.054	0.00586	0.00426
1291.276	0.00658	0.00517
1291.497	0.00422	0.00374
1291.718	0.00694	0.00521
1291.94	0.01273	0.00873
1292.161	0.01473	0.00991
1292.382	0.01194	0.00834
1292.604	0.00558	0.00487
1292.825	0.0078	0.00617
1293.046	0.00651	0.00595
1293.267	0.01209	0.00878
1293.488	0.01352	0.00925
1293.71	0.01058	0.00739
1293.931	0.01008	0.00695
1294.152	0.01252	0.00843
1294.373	0.00994	0.00669
1294.594	0.00772	0.0056
1294.815	0.00744	0.00587
1295.036	0.01137	0.00795
1295.257	0.01287	0.00878
1295.478	0.00858	0.00643
1295.698	0.0088	0.00621
1295.919	0.0088	0.00608
1296.14	0.01044	0.00743
1296.361	0.01137	0.00799
1296.582	0.01166	0.0086
1296.802	0.0118	0.00765
1297.023	0.00965	0.00617
1297.244	0.0083	0.00547
1297.464	0.00987	0.00652
1297.685	0.01058	0.00656
1297.906	0.01137	0.00795
1298.126	0.01151	0.00795
1298.347	0.00987	0.00699
1298.567	0.00944	0.00678
1298.788	0.00973	0.00699
1299.008	0.00901	0.00626
1299.229	0.01051	0.00712
1299.449	0.01058	0.00669
1299.67	0.00744	0.00517
1299.89	0.01044	0.00673
1300.11	0.00658	0.00404
1300.331	0.01109	0.00712
1300.551	0.00744	0.0053
1300.771	0.00737	0.00534
1300.991	0.01037	0.00699
1301.211	0.01094	0.00769
1301.432	0.0118	0.00882
1301.652	0.00429	0.00352
1301.872	0.00665	0.00482
1302.092	0.00887	0.0063
1302.312	0.0148	0.00969
1302.532	0.01352	0.00895
1302.752	0.01166	0.00747
1302.972	0.01266	0.00808
1303.192	0.00658	0.00465
1303.412	0.01123	0.00717
1303.632	0.01638	0.01077
1303.852	0.01044	0.00747
1304.072	0.00536	0.00439
1304.291	0.00679	0.00534
1304.511	0.00679	0.00543
1304.731	0.00815	0.00591
1304.951	0.01209	0.00847
1305.17	0.00586	0.0043
1305.39	0.0078	0.00565
1305.61	0.01523	0.01012
1305.829	0.01187	0.00808
1306.049	0.0133	0.00891
1306.268	0.0098	0.00643
1306.488	0.0093	0.006
1306.708	0.01316	0.00882
1306.927	0.00858	0.00634
1307.146	0.01051	0.00721
1307.366	0.0128	0.00882
1307.585	0.01123	0.00765
1307.805	0.0083	0.00591
1308.024	0.00644	0.00491
1308.243	0.003	0.00269
1308.463	0.00501	0.00421
1308.682	0.00336	0.00308
1308.901	0.00744	0.00569
1309.12	0.01073	0.00765
1309.339	0.00751	0.00587
1309.559	0.01023	0.00704
1309.778	0.01237	0.00825
1309.997	0.01631	0.01056
1310.216	0.01638	0.01038
1310.435	0.01144	0.00756
1310.654	0.01066	0.00712
1310.873	0.00965	0.00656
1311.092	0.00987	0.00708
1311.311	0.00844	0.00617
1311.53	0.00465	0.00413
1311.749	0.00865	0.00604
1311.967	0.00822	0.00573
1312.186	0.01058	0.00678
1312.405	0.01244	0.00808
1312.624	0.01216	0.00786
1312.843	0.00865	0.00604
1313.061	0.00994	0.00669
1313.28	0.0088	0.00608
1313.499	0.0098	0.00695
1313.717	0.00973	0.00695
1313.936	0.00672	0.00517
1314.154	0.01058	0.0076
1314.373	0.01395	0.00938
1314.591	0.00837	0.00591
1314.81	0.00551	0.0043
1315.028	0.00873	0.0063
1315.247	0.01459	0.00917
1315.465	0.01409	0.00912
1315.683	0.01688	0.01082
1315.902	0.01638	0.01073
1316.12	0.01001	0.00678
1316.338	0.00915	0.00634
1316.557	0.00801	0.00608
1316.775	0.00965	0.00647
1316.993	0.01008	0.00721
1317.211	0.01037	0.00695
1317.429	0.01244	0.0086
1317.647	0.01259	0.00891
1317.865	0.01545	0.01017
1318.084	0.00815	0.00573
1318.302	0.00772	0.00552
1318.52	0.00629	0.00474
1318.738	0.00937	0.00656
1318.955	0.00858	0.0066
1319.173	0.01016	0.00686
1319.391	0.0118	0.00799
1319.609	0.01044	0.00756
1319.827	0.01402	0.00917
1320.045	0.00915	0.00656
1320.262	0.01116	0.00799
1320.48	0.0093	0.00695
1320.698	0.01159	0.00795
1320.916	0.01302	0.00886
1321.133	0.01216	0.00891
1321.351	0.01416	0.00964
1321.568	0.01509	0.00999
1321.786	0.01266	0.00852
1322.004	0.01194	0.00765
1322.221	0.00844	0.00578
1322.439	0.01044	0.0073
1322.656	0.01724	0.01117
1322.873	0.00994	0.00682
1323.091	0.00915	0.0066
1323.308	0.00944	0.00686
1323.526	0.00908	0.00691
1323.743	0.00937	0.00643
1323.96	0.00594	0.00478
1324.177	0.01051	0.00734
1324.395	0.00672	0.00534
1324.612	0.01016	0.00769
1324.829	0.00615	0.00534
1325.046	0.00372	0.00308
1325.263	0.01087	0.00778
1325.48	0.00679	0.00521
1325.697	0.01001	0.00712
1325.914	0.00815	0.00587
1326.131	0.00558	0.00443
1326.348	0.00865	0.00604
1326.565	0.00915	0.00678
1326.782	0.00944	0.00634
1326.999	0.0098	0.00734
1327.216	0.01116	0.00726
1327.433	0.01216	0.00886
1327.649	0.01323	0.0093
1327.866	0.00701	0.00604
1328.083	0.00551	0.00456
1328.3	0.00536	0.00417
1328.516	0.01116	0.00752
1328.733	0.01058	0.00721
1328.949	0.00737	0.00547
1329.166	0.01116	0.0076
1329.383	0.01173	0.00804
1329.599	0.00901	0.00604
1329.816	0.00808	0.00578
1330.032	0.01101	0.00782
1330.248	0.01345	0.0086
1330.465	0.01094	0.00752
1330.681	0.00894	0.00634
1330.898	0.00987	0.00717
1331.114	0.00687	0.00534
1331.33	0.01201	0.00825
1331.546	0.01244	0.00886
1331.763	0.00887	0.00604
1331.979	0.00443	0.00352
1332.195	0.00443	0.00348
1332.411	0.00887	0.00626
1332.627	0.00915	0.00652
1332.843	0.00815	0.00591
1333.059	0.00873	0.00608
1333.275	0.00701	0.00495
1333.491	0.00729	0.00539
1333.707	0.01001	0.00717
1333.923	0.01044	0.00704
1334.139	0.00515	0.00447
1334.355	0.00658	0.00517
1334.571	0.00865	0.0063
1334.787	0.01066	0.00743
1335.003	0.00744	0.00552
1335.218	0.00765	0.00604
1335.434	0.01495	0.00982
1335.65	0.01352	0.00869
1335.865	0.00758	0.00539
1336.081	0.00715	0.00504
1336.297	0.00801	0.00608
1336.512	0.00758	0.00573
1336.728	0.0113	0.00804
1336.943	0.01094	0.00778
1337.159	0.00944	0.00708
1337.374	0.00658	0.00534
1337.59	0.0035	0.003
1337.805	0.00472	0.00395
1338.021	0.00565	0.00408
1338.236	0.00787	0.0053
1338.451	0.00772	0.00569
1338.666	0.01345	0.00869
1338.882	0.01209	0.00799
1339.097	0.00987	0.00678
1339.312	0.01001	0.00686
1339.527	0.00486	0.00395
1339.742	0.00915	0.00626
1339.958	0.01023	0.00721
1340.173	0.00923	0.00678
1340.388	0.00822	0.00591
1340.603	0.00608	0.00482
1340.818	0.00637	0.00465
1341.033	0.00851	0.00573
1341.248	0.01359	0.00891
1341.462	0.00851	0.006
1341.677	0.00873	0.006
1341.892	0.00708	0.00517
1342.107	0.00758	0.00539
1342.322	0.0083	0.00569
1342.536	0.01073	0.00691
1342.751	0.0118	0.0076
1342.966	0.01094	0.00721
1343.18	0.01159	0.00756
1343.395	0.00472	0.00361
1343.61	0.00923	0.0063
1343.824	0.00851	0.00608
1344.039	0.01073	0.00691
1344.253	0.0108	0.00695
1344.468	0.00322	0.00287
1344.682	0.00951	0.00617
1344.897	0.01066	0.00686
1345.111	0.01037	0.00699
1345.325	0.00965	0.00678
1345.54	0.00965	0.00678
1345.754	0.01445	0.00973
1345.968	0.00765	0.00543
1346.182	0.00758	0.00478
1346.397	0.00708	0.00504
1346.611	0.00522	0.00391
1346.825	0.00572	0.004
1347.039	0.00486	0.00391
1347.253	0.00715	0.00478
1347.467	0.0093	0.00656
1347.681	0.01688	0.01073
1347.895	0.00873	0.00613
1348.109	0.00751	0.00504
1348.323	0.00372	0.00317
1348.537	0.00193	0.00178
1348.751	0.00529	0.00382
1348.965	0.01187	0.00786
1349.178	0.01094	0.00726
1349.392	0.00894	0.00626
1349.606	0.00637	0.00482
1349.82	0.00522	0.00382
1350.033	0.00808	0.00582
1350.247	0.00379	0.00326
1350.461	0.00601	0.00461
1350.674	0.01173	0.00791
1350.888	0.00901	0.00656
1351.101	0.00915	0.00613
1351.315	0.00822	0.00569
1351.528	0.0123	0.00817
1351.742	0.01023	0.00726
1351.955	0.00787	0.00517
1352.169	0.00923	0.00652
1352.382	0.01144	0.00812
1352.595	0.01001	0.00673
1352.809	0.00801	0.0053
1353.022	0.00944	0.0066
1353.235	0.00493	0.004
1353.448	0.00544	0.00408
1353.661	0.01037	0.00712
1353.874	0.00536	0.00408
1354.088	0.00758	0.00517
1354.301	0.00901	0.00591
1354.514	0.0083	0.00582
1354.727	0.00973	0.0066
1354.94	0.01008	0.00634
1355.153	0.00672	0.00439
1355.366	0.01037	0.00712
1355.578	0.01259	0.00799
1355.791	0.00951	0.00617
1356.004	0.01037	0.00647
1356.217	0.00722	0.00461
1356.43	0.01159	0.00739
1356.642	0.01037	0.00712
1356.855	0.01151	0.00769
1357.068	0.00915	0.00556
1357.28	0.00787	0.00478
1357.493	0.00136	6.08223E-4
1357.706	0.00372	0.00252
1357.918	0.00908	0.00578
1358.131	0.00994	0.00652
1358.343	0.00608	0.00421
1358.556	0.00729	0.00447
1358.768	0.00808	0.00465
1358.98	0.00544	0.00348
1359.193	0.00815	0.00508
1359.405	0.00658	0.00413
1359.617	0.00551	0.00321
1359.83	0.00486	0.00287
1360.042	0.00901	0.00552
1360.254	0.0093	0.00543
1360.466	0.0083	0.00495
1360.678	0.01001	0.00613
1360.891	0.00873	0.0053
1361.103	0.00915	0.00573
1361.315	0.0088	0.00556
1361.527	0.00386	0.00256
1361.739	0.00572	0.00374
1361.951	0.00508	0.00335
1362.163	0.00694	0.00426
1362.374	0.00923	0.00591
1362.586	0.00579	0.00356
1362.798	0.00894	0.00543
1363.01	0.00844	0.00508
1363.222	0.00965	0.00569
1363.433	0.00944	0.00552
1363.645	0.00501	0.00352
1363.857	0.00443	0.003
1364.068	0.00472	0.00321
1364.28	0.0088	0.00617
1364.492	0.00958	0.0063
1364.703	0.00751	0.00513
1364.915	0.00579	0.00413
1365.126	0.00572	0.00391
1365.338	0.00658	0.00408
1365.549	0.01037	0.00621
1365.76	0.00865	0.00547
1365.972	0.00672	0.004
1366.183	0.00622	0.00387
1366.394	0.00565	0.00391
1366.606	0.00715	0.00456
1366.817	0.00873	0.00565
1367.028	0.00794	0.00491
1367.239	0.00544	0.00321
1367.45	0.00658	0.00443
1367.662	0.00529	0.00356
1367.873	0.00744	0.00434
1368.084	0.0078	0.00487
1368.295	0.00436	0.00295
1368.506	0.00522	0.00308
1368.717	0.00572	0.00326
1368.928	0.00787	0.00443
1369.138	0.00579	0.00378
1369.349	0.0103	0.00634
1369.56	0.00973	0.00595
1369.771	0.0078	0.00487
1369.982	0.00644	0.00395
1370.192	0.0078	0.00465
1370.403	0.01066	0.00652
1370.614	0.0108	0.00656
1370.824	0.00651	0.00365
1371.035	0.01058	0.006
1371.246	0.00515	0.00278
1371.456	0.0098	0.00517
1371.667	0.00257	9.55779E-4
1371.877	0.00329	0.00165
1372.087	0.00815	0.00474
1372.298	0.00579	0.00295
1372.508	0.00508	0.00295
1372.719	0.00858	0.00478
1372.929	0.00615	0.00348
1373.139	0.00536	0.00287
1373.349	0.00558	0.00308
1373.56	0.00665	0.00352
1373.77	0.00772	0.00417
1373.98	0.00694	0.00391
1374.19	0.00751	0.00426
1374.4	0.00429	0.00239
1374.61	0.00279	0.00156
1374.82	0.00729	0.00408
1375.03	0.00443	0.00261
1375.24	0.00558	0.00287
1375.45	0.00744	0.00447
1375.66	0.01116	0.00686
1375.87	0.00844	0.00513
1376.08	0.00744	0.00474
1376.29	0.004	0.00217
1376.499	0.00644	0.00382
1376.709	0.0118	0.00726
1376.919	0.01001	0.00604
1377.128	0.00787	0.00452
1377.338	0.00508	0.00352
1377.548	0.00637	0.00374
1377.757	0.00873	0.00526
1377.967	0.00315	0.00178
1378.176	0.0083	0.00495
1378.386	0.0088	0.00513
1378.595	0.00615	0.00365
1378.805	0.00637	0.00387
1379.014	0.00822	0.00491
1379.223	0.00508	0.00282
1379.433	0.00637	0.00382
1379.642	0.00572	0.00356
1379.851	0.00579	0.00369
1380.061	0.00637	0.00413
1380.27	0.00687	0.00382
1380.479	0.00751	0.00421
1380.688	0.00586	0.00365
1380.897	0.00679	0.00391
1381.106	0.01023	0.00565
1381.315	0.00694	0.00348
1381.524	0.00458	0.00182
1381.733	0.00687	0.004
1381.942	0.00944	0.00513
1382.151	0.00565	0.00321
1382.36	0.00722	0.00434
1382.569	0.00772	0.00482
1382.777	0.00737	0.00387
1382.986	0.00458	0.00252
1383.195	0.00372	0.00226
1383.404	0.00422	0.00269
1383.612	0	0
1383.821	0.00572	0.00326
1384.03	0.01452	0.00808
1384.238	0.00908	0.00539
1384.447	0.01023	0.006
1384.655	0.0078	0.00443
[truncated: 19 more rows]
