# Supplementary material for: Circular dichroism of quantum defects in carbon nanotubes created by photocatalytic oxygen functionalization
Source: Nat Commun. 2025 Jun 2;16:5107. doi: 10.1038/s41467-025-60342-y (PMC12130195; doi:10.1038/s41467-025-60342-y)
Supplement: Supplementary file 6 — Source Data [file 41467_2025_60342_MOESM6_ESM.zip › Raw data Manuscript and SI/Supplementary_Figure_15b.txt]

Wavelength (nm)	Pristine (6,5) SDS	(6,5) PL-PEG5000
1300	0.00371	0.00581
1299	0.00386	0.00611
1298	0.00377	0.00602
1297	0.00379	0.0056
1296	0.00379	0.00543
1295	0.00373	0.0052
1294	0.00373	0.00533
1293	0.0038	0.00539
1292	0.0037	0.00487
1291	0.0037	0.00475
1290	0.00376	0.00488
1289	0.00373	0.00495
1288	0.00371	0.00423
1287	0.00372	0.00449
1286	0.00372	0.00453
1285	0.0037	0.0042
1284	0.0037	0.00357
1283	0.00367	0.0041
1282	0.00364	0.00388
1281	0.00362	0.00343
1280	0.00361	0.00347
1279	0.00346	0.0034
1278	0.00329	0.00311
1277	0.00448	0.00275
1276	0.00352	0.00297
1275	0.00343	0.00249
1274	0.00334	0.00253
1273	0.00333	0.00206
1272	0.0033	0.00184
1271	0.00322	0.00144
1270	0.00306	0.00122
1269	0.00304	8.65195E-4
1268	0.003	6.84293E-4
1267	0.00289	6.22125E-4
1266	0.00289	7.15661E-4
1265	0.0028	-2.07487E-5
1264	0.00263	-1.23002E-5
1263	0.00265	2.36023E-4
1262	0.00257	-4.15032E-4
1261	0.00237	-7.12568E-4
1260	0.0024	-3.14881E-4
1259	0.00235	-4.83621E-4
1258	0.00217	-8.85319E-4
1257	0.00206	-9.63785E-4
1256	0.00201	-5.20869E-4
1255	0.00192	-8.42133E-4
1254	0.0018	-0.00103
1253	0.00174	-0.00104
1252	0.00162	-0.0011
1251	0.00153	-0.00134
1250	0.00145	-0.00138
1249	0.00133	-0.0016
1248	0.00129	-0.00159
1247	0.00121	-0.00148
1246	0.0011	-0.0017
1245	0.001	-0.00175
1244	9.54159E-4	-0.00185
1243	7.93151E-4	-0.00179
1242	7.85638E-4	-0.00196
1241	7.59734E-4	-0.00134
1240	6.14452E-4	-0.00167
1239	6.38746E-4	-0.00221
1238	5.96736E-4	-0.00212
1237	5.10462E-4	-0.00159
1236	4.41741E-4	-0.00206
1235	4.54526E-4	-0.0021
1234	4.67108E-4	-0.00145
1233	4.11139E-4	-0.00135
1232	4.18513E-4	-0.00148
1231	4.91118E-4	-0.00145
1230	5.18276E-4	-0.00119
1229	5.4713E-4	-0.00139
1228	6.22436E-4	-0.00134
1227	7.20548E-4	-9.85716E-4
1226	7.87416E-4	-0.00101
1225	9.00844E-4	-6.70699E-4
1224	0.00108	-6.65567E-4
1223	0.0012	-4.03617E-4
1222	0.00135	-1.92309E-4
1221	0.00156	2.52267E-4
1220	0.00174	5.83163E-5
1219	0.00195	2.10426E-4
1218	0.00214	5.88244E-4
1217	0.00236	7.81804E-4
1216	0.00254	8.66855E-4
1215	0.00264	0.00125
1214	0.00275	0.00168
1213	0.00289	0.00141
1212	0.00297	0.00145
1211	0.00303	0.00196
1210	0.00307	0.0021
1209	0.00313	0.00207
1208	0.00312	0.00244
1207	0.0031	0.00278
1206	0.00311	0.00283
1205	0.00302	0.00291
1204	0.00299	0.00314
1203	0.00295	0.00357
1202	0.00287	0.00344
1201	0.00284	0.0037
1200	0.00282	0.00406
1199	0.00281	0.00406
1198	0.00287	0.00433
1197	0.00292	0.00484
1196	0.00292	0.00485
1195	0.00296	0.0052
1194	0.00301	0.00578
1193	0.00296	0.00549
1192	0.00303	0.00573
1191	0.00308	0.00652
1190	0.00307	0.0065
1189	0.00306	0.00613
1188	0.00317	0.00673
1187	0.00321	0.0068
1186	0.00327	0.00739
1185	0.00321	0.00723
1184	0.00327	0.00785
1183	0.00333	0.00832
1182	0.00341	0.00808
1181	0.00341	0.0082
1180	0.00348	0.00868
1179	0.00363	0.00883
1178	0.00365	0.0091
1177	0.00375	0.0092
1176	0.00386	0.00984
1175	0.00392	0.01009
1174	0.00407	0.01063
1173	0.00415	0.01049
1172	0.00427	0.01126
1171	0.00436	0.01175
1170	0.00455	0.01178
1169	0.00469	0.01194
1168	0.00471	0.01294
1167	0.00489	0.01305
1166	0.00502	0.01326
1165	0.00517	0.01407
1164	0.00534	0.01475
1163	0.00546	0.01476
1162	0.00561	0.01529
1161	0.00568	0.01587
1160	0.00574	0.01598
1159	0.00584	0.01628
1158	0.00597	0.01667
1157	0.00602	0.01725
1156	0.00623	0.01744
1155	0.00637	0.01753
1154	0.00637	0.01694
1153	0.00654	0.01797
1152	0.00663	0.01774
1151	0.00679	0.01769
1150	0.00689	0.01781
1149	0.00706	0.01735
1148	0.00705	0.01707
1147	0.00712	0.01664
1146	0.00717	0.01624
1145	0.00722	0.0164
1144	0.0075	0.0168
1143	0.00734	0.01516
1142	0.0073	0.01522
1141	0.00727	0.01505
1140	0.00733	0.01399
1139	0.00736	0.01375
1138	0.00747	0.01407
1137	0.00756	0.01321
1136	0.00706	0.01166
1135	0.00754	0.01216
1134	0.0075	0.01241
1133	0.00774	0.01169
1132	0.00774	0.01156
1131	0.00777	0.01074
1130	0.00774	0.01057
1129	0.00776	0.01038
1128	0.00794	0.01006
1127	0.008	0.00967
1126	0.00802	0.00981
1125	0.00822	0.01046
1124	0.00799	0.00836
1123	0.00788	0.00852
1122	0.00786	0.00898
1121	0.0079	0.00857
1120	0.00769	0.00879
1119	0.00751	0.008
1118	0.00745	0.00786
1117	0.00723	0.0064
1116	0.00703	0.00633
1115	0.0066	0.00629
1114	0.0065	0.00582
1113	0.00626	0.00527
1112	0.00594	0.00518
1111	0.00552	0.00496
1110	0.00522	0.0043
1109	0.00491	0.00385
1108	0.00447	0.00382
1107	0.00409	0.00329
1106	0.00371	0.00317
1105	0.00331	0.00295
1104	0.00295	0.00267
1103	0.00255	0.00248
1102	0.0022	0.00235
1101	0.00186	0.00193
1100	0.00161	0.00207
1099	0.00122	0.00223
1098	9.2974E-4	0.00177
1097	7.6995E-4	0.0016
1096	4.75728E-4	0.0021
1095	2.36495E-4	0.00176
1094	8.13213E-5	0.00153
1093	-4.63928E-5	0.00174
1092	-2.88651E-4	0.00198
1091	-3.97376E-4	0.0018
1090	-4.46757E-4	0.00165
1089	-5.77624E-4	0.00207
1088	-7.25201E-4	0.0023
1087	-6.64064E-4	0.00211
1086	-6.88951E-4	0.00218
1085	-7.84397E-4	0.00249
1084	-7.47E-4	0.00276
1083	-6.47768E-4	0.00267
1082	-7.22634E-4	0.00295
1081	-6.65811E-4	0.00315
1080	-5.59895E-4	0.00368
1079	-5.59793E-4	0.00367
1078	-4.30267E-4	0.00397
1077	-2.65983E-4	0.00428
1076	-2.38567E-4	0.00496
1075	-8.08374E-5	0.00479
1074	1.15455E-4	0.00497
1073	2.08939E-4	0.00625
1072	4.43589E-4	0.00613
1071	6.86969E-4	0.00609
1070	8.42975E-4	0.00707
1069	0.0011	0.00797
1068	0.00147	0.00791
1067	0.0017	0.00841
1066	0.00201	0.00974
1065	0.00247	0.01011
1064	0.00285	0.0105
1063	0.0033	0.01132
1062	0.00379	0.01227
1061	0.00423	0.01321
1060	0.0047	0.01364
1059	0.00535	0.01519
1058	0.0059	0.01623
1057	0.00647	0.01735
1056	0.00718	0.0184
1055	0.00782	0.01958
1054	0.00857	0.02174
1053	0.00939	0.02331
1052	0.01017	0.02468
1051	0.01115	0.02671
1050	0.01209	0.02939
1049	0.01308	0.03121
1048	0.0142	0.03341
1047	0.01541	0.03651
1046	0.01658	0.03975
1045	0.01793	0.04221
1044	0.01939	0.045
1043	0.0209	0.04887
1042	0.02249	0.05164
1041	0.02432	0.05454
1040	0.02615	0.05805
1039	0.02812	0.06142
1038	0.03028	0.06393
1037	0.03256	0.06636
1036	0.03499	0.06909
1035	0.03744	0.07151
1034	0.04009	0.0739
1033	0.04271	0.07584
1032	0.04546	0.07757
1031	0.04813	0.08023
1030	0.05077	0.08236
1029	0.0534	0.08434
1028	0.05583	0.08709
1027	0.05821	0.09014
1026	0.06043	0.09301
1025	0.06253	0.09658
1024	0.06456	0.10107
1023	0.0665	0.10616
1022	0.06847	0.11151
1021	0.07044	0.11845
1020	0.07263	0.12631
1019	0.07501	0.13507
1018	0.0777	0.14434
1017	0.08061	0.15608
1016	0.08423	0.16963
1015	0.08816	0.18408
1014	0.09281	0.20098
1013	0.0982	0.22063
1012	0.10437	0.2419
1011	0.11124	0.2663
1010	0.11919	0.29363
1009	0.12814	0.32415
1008	0.13855	0.35865
1007	0.14998	0.39568
1006	0.16318	0.43759
1005	0.17794	0.48179
1004	0.19436	0.52801
1003	0.21339	0.57773
1002	0.23474	0.62789
1001	0.25821	0.67852
1000	0.2863	0.72901
999	0.31656	0.77547
998	0.35019	0.81981
997	0.38811	0.86036
996	0.4289	0.89561
995	0.4746	0.92685
994	0.52349	0.95298
993	0.57454	0.97406
992	0.62807	0.98872
991	0.67989	0.99752
990	0.73226	1
989	0.78189	0.99537
988	0.8276	0.9837
987	0.87011	0.96383
986	0.9062	0.93744
985	0.93653	0.90434
984	0.96168	0.8653
983	0.98027	0.82194
982	0.99324	0.775
981	1	0.72628
980	0.99952	0.67676
979	0.99143	0.62786
978	0.97634	0.58222
977	0.95278	0.5364
976	0.92196	0.49376
975	0.88485	0.45508
974	0.84008	0.41814
973	0.7921	0.38459
972	0.74199	0.35428
971	0.68895	0.32723
970	0.63715	0.30209
969	0.58626	0.2792
968	0.53712	0.25894
967	0.49135	0.24028
966	0.44873	0.22331
965	0.4101	0.20798
964	0.37437	0.19423
963	0.342	0.18168
962	0.31306	0.17013
961	0.28654	0.15939
960	0.26336	0.14932
959	0.24288	0.14089
958	0.22374	0.13321
957	0.20721	0.1253
956	0.192	0.1185
955	0.17807	0.1122
954	0.16589	0.10646
953	0.1546	0.10083
952	0.14429	0.09691
951	0.13479	0.0936
950	0.12602	0.08974
949	0.11792	0.08655
948	0.11075	0.08478
947	0.10394	0.08165
946	0.09811	0.07977
945	0.09253	0.07821
944	0.08774	0.07761
943	0.08319	0.07563
942	0.07916	0.07561
941	0.07561	0.07538
940	0.07249	0.07537
939	0.06966	0.07519
938	0.06729	0.07614
937	0.06516	0.07625
936	0.06334	0.07699
935	0.06187	0.07793
934	0.06074	0.07822
933	0.05986	0.07886
932	0.05916	0.07967
931	0.0588	0.07971
930	0.0587	0.07956
929	0.05887	0.08022
928	0.05922	0.08014
927	0.05989	0.0791
926	0.06078	0.07831
925	0.062	0.078
924	0.06354	0.07648
923	0.06525	0.07484
922	0.06727	0.07348
921	0.06954	0.0717
920	0.07172	0.06938
919	0.07404	0.06757
918	0.07607	0.0652
917	0.07769	0.06306
916	0.07876	0.0609
915	0.07939	0.05848
914	0.07932	0.05596
913	0.07877	0.05392
912	0.07801	0.05188
911	0.07688	0.04917
910	0.07558	0.04757
909	0.07428	0.04592
908	0.07267	0.04346
907	0.07072	0.04155
906	0.06844	0.04039
905	0.06568	0.03856
904	0.06258	0.03654
903	0.05913	0.03543
902	0.05557	0.03435
901	0.05212	0.03258
900	0.04868	0.03137
899	0.0455	0.03063
898	0.0425	0.02961
897	0.03978	0.02858
896	0.03729	0.02778
895	0.03499	0.02693
894	0.03302	0.02622
893	0.03122	0.02584
892	0.02948	0.02513
891	0.02805	0.02451
890	0.02671	0.02455
889	0.02539	0.02421
888	0.02437	0.02343
887	0.02342	0.02373
886	0.02251	0.02404
885	0.02183	0.02374
884	0.02124	0.02383
883	0.0208	0.02482
882	0.02032	0.02496
881	0.02003	0.02504
880	0.01983	0.0262
879	0.01974	0.02732
878	0.01972	0.02782
877	0.01978	0.02903
876	0.01999	0.0308
875	0.02037	0.03187
874	0.02087	0.03352
873	0.02146	0.03571
872	0.02219	0.03732
871	0.0231	0.03949
870	0.0242	0.0419
869	0.02541	0.04394
868	0.0268	0.04653
867	0.02841	0.04908
866	0.03021	0.05157
865	0.03209	0.05387
864	0.0342	0.05685
863	0.03663	0.05935
862	0.03892	0.06113
861	0.04144	0.06366
860	0.04404	0.06639
859	0.04672	0.06756
858	0.04949	0.06936
857	0.05221	0.07144
856	0.05483	0.07224
855	0.05749	0.07279
854	0.05989	0.07398
853	0.06231	0.07464
852	0.0646	0.07433
851	0.06645	0.07426
850	0.06818	0.07445
849	0.06958	0.07362
848	0.07067	0.07301
847	0.07148	0.07224
846	0.07207	0.0712
845	0.07232	0.07009
844	0.07225	0.06931
843	0.07199	0.06802
842	0.0715	0.06646
841	0.07076	0.06564
840	0.06991	0.06468
839	0.06889	0.06295
838	0.06782	0.06202
837	0.06664	0.06109
836	0.06543	0.05951
835	0.06419	0.05825
834	0.06296	0.05756
833	0.06172	0.05648
832	0.06039	0.05465
831	0.05935	0.05403
830	0.05802	0.05298
829	0.05675	0.05146
828	0.05562	0.05024
827	0.05455	0.0495
826	0.05326	0.04801
825	0.05216	0.0468
824	0.05105	0.0458
823	0.04982	0.04441
822	0.04868	0.0432
821	0.04757	0.04235
820	0.04632	0.04118
819	0.04511	0.03947
818	0.04394	0.03882
817	0.0427	0.03765
816	0.04151	0.03625
815	0.04032	0.03526
814	0.03911	0.03457
813	0.03787	0.03296
812	0.03678	0.03189
811	0.03556	0.03107
810	0.03443	0.03003
809	0.03345	0.02854
808	0.03229	0.02811
807	0.03125	0.02711
806	0.03062	0.02585
805	0.02936	0.02506
804	0.0283	0.02428
803	0.02739	0.02301
802	0.02643	0.02217
801	0.02547	0.02171
800	0.02462	0.02058
799	0.02338	0.01904
798	0.02251	0.01862
797	0.0217	0.01685
796	0.02085	0.01613
795	0.02006	0.01559
794	0.01931	0.01522
793	0.01856	0.01428
792	0.01779	0.01382
791	0.01716	0.01379
790	0.01659	0.01296
789	0.01602	0.01281
788	0.01543	0.01241
787	0.01494	0.01174
786	0.01438	0.01223
785	0.01403	0.01157
784	0.01363	0.01077
783	0.01332	0.01074
782	0.01291	0.01121
781	0.01253	0.01025
780	0.01222	0.00957
779	0.01186	0.00973
778	0.01164	0.01015
777	0.01128	0.00872
776	0.01087	0.00848
775	0.01069	0.00855
774	0.01033	0.00816
773	0.00996	0.00742
772	0.00957	0.0074
771	0.00922	0.00684
770	0.0089	0.00638
769	0.00843	0.00659
768	0.00807	0.00576
767	0.00769	0.0059
766	0.00737	0.00611
765	0.00698	0.00524
764	0.00661	0.0049
763	0.00627	0.00509
762	0.006	0.00479
761	0.00569	0.00438
760	0.00535	0.00442
759	0.00508	0.00445
758	0.00487	0.00392
757	0.00457	0.0037
756	0.00432	0.00369
755	0.00413	0.00334
754	0.00391	0.00306
753	0.00364	0.00346
752	0.00343	0.00324
751	0.00323	0.00278
750	0.00301	0.00326
749	0.00287	0.00289
748	0.00265	0.00269
747	0.00239	0.00244
746	0.00221	0.00229
745	0.00199	0.00284
744	0.00179	0.00271
743	0.00174	0.00262
742	0.00151	0.0027
741	0.00135	0.0026
740	0.00124	0.00278
739	0.00109	0.00273
738	9.25765E-4	0.00242
737	8.25926E-4	0.00274
736	7.98168E-4	0.00281
735	6.20987E-4	0.00261
734	5.90689E-4	0.00274
733	6.36552E-4	0.00306
732	4.61319E-4	0.00265
731	4.94756E-4	0.00242
730	5.66206E-4	0.00324
729	4.83483E-4	0.00301
728	5.52052E-4	0.00277
727	5.88064E-4	0.00341
726	5.91402E-4	0.00347
725	5.49486E-4	0.00347
724	7.41098E-4	0.00324
723	7.88337E-4	0.00366
722	9.4907E-4	0.00371
721	0.00109	0.00399
720	0.00123	0.00446
719	0.00136	0.00425
718	0.00159	0.00426
717	0.00183	0.00538
716	0.00206	0.00469
715	0.00239	0.00485
714	0.00269	0.00557
713	0.00288	0.00577
712	0.00337	0.00553
711	0.00386	0.006
710	0.00426	0.00612
709	0.00484	0.00611
708	0.00537	0.00561
707	0.0059	0.00626
706	0.00645	0.00615
705	0.00705	0.0055
704	0.00751	0.00579
703	0.00792	0.0058
702	0.00829	0.00526
701	0.00852	0.00472
700	0.00867	0.00452
699	0.00871	0.00431
698	0.00871	0.00377
697	0.00852	0.00325
696	0.00838	0.00296
695	0.00808	0.00236
694	0.00777	0.00253
693	0.00731	0.00144
692	0.00684	0.00112
691	0.00634	9.33623E-4
690	0.00577	4.70223E-4
689	0.00506	-1.6065E-5
688	0.00444	-1.44217E-4
687	0.00387	-2.95989E-4
686	0.00333	-6.33895E-4
685	0.00284	-4.96936E-4
684	0.00244	-2.33416E-4
683	0.0021	-2.94093E-4
682	0.00181	-9.51831E-4
681	0.00161	-2.98491E-4
680	0.00151	-4.5225E-5
679	0.00141	-2.6117E-4
678	0.00141	-9.48859E-5
677	0.00146	-1.58989E-4
676	0.00155	3.48319E-4
675	0.00167	5.50118E-4
674	0.00189	9.99666E-4
673	0.00205	8.38784E-4
672	0.00221	0.00126
671	0.00248	0.00183
670	0.00272	0.00168
669	0.00292	0.00183
668	0.00316	0.00287
667	0.00338	0.00275
666	0.00367	0.00306
665	0.00392	0.00365
664	0.0042	0.00408
663	0.00449	0.00412
662	0.00483	0.00528
661	0.00521	0.00607
660	0.00566	0.0061
659	0.00614	0.00683
658	0.0067	0.00796
657	0.00726	0.00852
656	0.0079	0.00898
655	0.00859	0.00982
654	0.00931	0.0107
653	0.01008	0.01155
652	0.01089	0.012
651	0.01172	0.0128
650	0.0125	0.0132
649	0.01333	0.0137
648	0.0141	0.01384
647	0.01482	0.01383
646	0.01547	0.01399
645	0.01611	0.01394
644	0.01651	0.01361
643	0.01683	0.01314
642	0.01711	0.01307
641	0.01715	0.01245
640	0.01699	0.01157
639	0.01678	0.01118
638	0.01643	0.01089
637	0.01584	0.01009
636	0.01529	0.00943
635	0.01458	0.0096
634	0.01387	0.00883
633	0.01316	0.00855
632	0.01254	0.00858
631	0.01202	0.00875
630	0.01162	0.0086
629	0.01142	0.00875
628	0.01122	0.00914
627	0.01113	0.00917
626	0.01124	0.00972
625	0.01137	0.01034
624	0.01161	0.01037
623	0.01188	0.01097
622	0.01221	0.01162
621	0.01254	0.01211
620	0.01306	0.01242
619	0.01346	0.0132
618	0.01401	0.01405
617	0.01469	0.0146
616	0.01529	0.01606
615	0.01601	0.01693
614	0.01684	0.01749
613	0.01763	0.01832
612	0.01841	0.02014
611	0.01933	0.02104
610	0.02029	0.0219
609	0.02125	0.02372
608	0.02228	0.02519
607	0.0235	0.02653
606	0.02462	0.02813
605	0.02589	0.03008
604	0.02727	0.03205
603	0.02871	0.03403
602	0.03029	0.03645
601	0.03201	0.03897
600	0.03393	0.04188
599	0.03597	0.04507
598	0.03826	0.04847
597	0.04079	0.05224
596	0.04358	0.05672
595	0.04662	0.06081
594	0.04997	0.06546
593	0.05372	0.07122
592	0.05794	0.07685
591	0.06233	0.08266
590	0.06721	0.08954
589	0.07266	0.09714
588	0.07839	0.10494
587	0.0847	0.11313
586	0.09155	0.12284
585	0.09871	0.13283
584	0.1066	0.14374
583	0.11496	0.15558
582	0.12402	0.16844
581	0.13384	0.18234
580	0.14433	0.19669
579	0.15601	0.21178
578	0.16857	0.22672
577	0.18215	0.24153
576	0.19659	0.25457
575	0.21177	0.26549
574	0.22721	0.27332
573	0.24196	0.27783
572	0.25532	0.27803
571	0.26639	0.27346
570	0.27419	0.2657
569	0.27803	0.25495
568	0.27735	0.24019
567	0.27221	0.22388
566	0.26283	0.20618
565	0.25004	0.1896
564	0.23445	0.17218
563	0.21732	0.15604
562	0.19939	0.14095
561	0.18128	0.12707
560	0.16385	0.11441
559	0.1477	0.10346
558	0.13268	0.09315
557	0.11912	0.08441
556	0.10702	0.07667
555	0.09619	0.07003
554	0.08684	0.06364
553	0.07854	0.05863
552	0.07113	0.05393
551	0.06479	0.04947
550	0.05915	0.04582
549	0.05423	0.04241
548	0.04986	0.03977
547	0.04615	0.03689
546	0.0426	0.03476
545	0.03963	0.03238
544	0.03699	0.03044
543	0.03445	0.02871
542	0.03226	0.02786
541	0.03041	0.02647
540	0.02872	0.02563
539	0.02733	0.02492
538	0.02608	0.02469
537	0.02516	0.02433
536	0.02444	0.02441
535	0.02397	0.02482
534	0.02378	0.02552
533	0.02381	0.0265
532	0.02412	0.0279
531	0.02476	0.02915
530	0.02556	0.03073
529	0.02675	0.03196
528	0.02799	0.03372
527	0.02953	0.03461
526	0.0312	0.03675
525	0.03279	0.03751
524	0.03443	0.03828
523	0.03602	0.03897
522	0.03731	0.03944
521	0.03826	0.03885
520	0.03899	0.03858
519	0.03941	0.03818
518	0.0393	0.03735
517	0.03902	0.03557
516	0.03843	0.03482
515	0.03745	0.03327
514	0.03641	0.03191
513	0.03518	0.03055
512	0.03368	0.02909
511	0.03212	0.02735
510	0.03059	0.02569
509	0.02896	0.02432
508	0.02735	0.02279
507	0.02571	0.02156
506	0.02415	0.0202
505	0.02257	0.01871
504	0.02109	0.01758
503	0.0196	0.01662
502	0.01824	0.01552
501	0.01698	0.01398
500	0.01573	0.01332
499	0.01453	0.01258
498	0.0135	0.0119
497	0.01256	0.01061
496	0.01165	0.01085
495	0.01098	0.00987
494	0.01029	0.00939
493	0.00954	0.00907
492	0.00903	0.00875
491	0.00857	0.00787
490	0.00802	0.00789
489	0.00762	0.00766
488	0.00733	0.00667
487	0.00691	0.00676
486	0.00661	0.00678
485	0.00634	0.00622
484	0.0061	0.00574
483	0.0059	0.00613
482	0.00578	0.00556
481	0.00566	0.00534
480	0.00567	0.0054
479	0.00572	0.00574
478	0.00583	0.00536
477	0.00602	0.00572
476	0.00634	0.00609
475	0.00665	0.00609
474	0.00707	0.00615
473	0.00754	0.00657
472	0.00792	0.00669
471	0.00831	0.00699
470	0.0087	0.00724
469	0.00893	0.00731
468	0.00901	0.00703
467	0.009	0.00755
466	0.00894	0.0074
465	0.00877	0.00729
464	0.00843	0.00683
463	0.00805	0.00665
462	0.00764	0.00606
461	0.0071	0.00563
460	0.00671	0.00574
459	0.00621	0.00526
458	0.00572	0.00478
457	0.00529	0.00428
456	0.00486	0.00419
455	0.00449	0.00378
454	0.00412	0.00317
453	0.00381	0.00332
452	0.00355	0.00283
451	0.00333	0.00269
450	0.00319	0.00287
449	0.00303	0.00227
448	0.00291	0.00211
447	0.00289	0.00228
446	0.00289	0.00223
445	0.00289	0.00215
444	0.00287	0.00226
443	0.00285	0.00227
442	0.00276	0.00185
441	0.00267	0.00205
440	0.00266	0.00205
439	0.00255	0.00154
438	0.00245	0.00152
437	0.00235	0.00182
436	0.00221	0.0017
435	0.00211	0.00123
434	0.00195	0.00119
433	0.00178	0.00156
432	0.00166	8.59071E-4
431	0.00155	7.48438E-4
430	0.00134	0.00112
429	0.00117	5.27462E-4
428	0.00114	7.49958E-4
427	9.22977E-4	6.58367E-4
426	7.24503E-4	6.09338E-4
425	6.68311E-4	5.12013E-4
424	5.04119E-4	3.2863E-4
423	2.83261E-4	-1.06965E-4
422	2.25717E-4	2.06938E-4
421	1.8541E-4	3.56806E-4
420	-6.18915E-5	3.8353E-4
419	-1.02147E-4	4.11878E-4
418	-1.42874E-4	5.38437E-4
417	-2.1072E-4	5.85615E-4
416	-1.66701E-4	2.4565E-4
415	-1.56051E-4	6.06754E-4
414	-1.29959E-4	9.80528E-4
413	-5.76094E-5	0.00135
412	2.19079E-5	0.0014
411	1.98939E-4	0.00169
410	3.65903E-4	0.00211
409	4.92135E-4	0.00215
408	5.74966E-4	0.00258
407	8.89512E-4	0.00312
406	0.00101	0.00359
405	0.00112	0.00343
404	0.00121	0.00392
403	0.0013	0.00423
402	0.00142	0.00445
401	0.00144	0.00435
400	0.00148	0.00436
399	0.00151	0.0046
398	0.00144	0.00476
397	0.00154	0.00527
396	0.00163	0.00524
395	0.00164	0.00585
394	0.00181	0.00577
393	0.00211	0.00606
392	0.00228	0.00709
391	0.00257	0.00777
390	0.0029	0.0072
389	0.00334	0.00852
388	0.00388	0.00932
387	0.00437	0.01003
386	0.00485	0.0107
385	0.0055	0.0121
384	0.00616	0.01298
383	0.00696	0.01363
382	0.00774	0.01454
381	0.00859	0.01608
380	0.00951	0.01716
379	0.01049	0.01893
378	0.01162	0.01935
377	0.01277	0.02142
376	0.01393	0.02255
375	0.01514	0.024
374	0.01637	0.02583
373	0.01744	0.02732
372	0.01863	0.02893
371	0.01998	0.03042
370	0.02123	0.032
369	0.02266	0.03462
368	0.02422	0.03679
367	0.02586	0.03853
366	0.02773	0.04143
365	0.02986	0.04536
364	0.03229	0.04913
363	0.03506	0.05309
362	0.03839	0.05769
361	0.04229	0.06398
360	0.0467	0.07002
359	0.05201	0.07732
358	0.05847	0.08668
357	0.06608	0.0969
356	0.07471	0.10774
355	0.08491	0.1205
354	0.09651	0.13483
353	0.10935	0.14958
352	0.12315	0.16329
351	0.13717	0.17661
350	0.15042	0.18819
349	0.16097	0.19255
348	0.17238	0.20378
347	0.17579	0.19854
346	0.17776	0.1967
345	0.17445	0.19102
344	0.16743	0.17899
343	0.15904	0.17263
342	0.14735	0.15964
341	0.13726	0.15231
340	0.12639	0.14329
339	0.11704	0.13612
338	0.10811	0.12965
337	0.10084	0.12373
336	0.09486	0.12048
335	0.09036	0.11875
334	0.08683	0.1172
333	0.08458	0.11766
332	0.08294	0.11755
331	0.08255	0.11834
330	0.08257	0.11996
329	0.08264	0.11963
328	0.08306	0.12143
327	0.08326	0.12295
326	0.08382	0.12349
325	0.08381	0.12456
324	0.0838	0.12489
323	0.08359	0.12677
322	0.08365	0.12777
321	0.08372	0.12892
320	0.08433	0.13134
319	0.08508	0.13426
318	0.08678	0.13666
317	0.08891	0.1415
316	0.09197	0.14703
315	0.09621	0.15258
314	0.10108	0.16089
313	0.10702	0.16875
312	0.11424	0.17858
311	0.12238	0.18839
310	0.13165	0.19928
309	0.1419	0.21074
308	0.15233	0.22274
307	0.16247	0.23284
306	0.17134	0.24086
305	0.17884	0.2478
304	0.18374	0.25209
303	0.1862	0.25437
302	0.18611	0.25323
301	0.18383	0.25236
300	0.17974	0.24917
