# Supplementary material for: Circular dichroism of quantum defects in carbon nanotubes created by photocatalytic oxygen functionalization
Source: Nat Commun. 2025 Jun 2;16:5107. doi: 10.1038/s41467-025-60342-y (PMC12130195; doi:10.1038/s41467-025-60342-y)
Supplement: Supplementary file 6 — Source Data [file 41467_2025_60342_MOESM6_ESM.zip › Raw data Manuscript and SI/Supplementary_Figure_16a.txt]

Wavelength (nm)	(GT)_6-wrapped	pristine
938.815	0.00426	0.01523
939.053	0.0173	0.02832
939.29	0.01223	0.02324
939.527	0.00757	0.01759
939.764	0.0048	0.01566
940	0.00994	0.02038
940.237	0.00811	0.01974
940.474	0.00987	0.02024
940.711	0.00663	0.01831
940.948	0.00865	0.02017
941.185	0.00892	0.02153
941.422	0.01115	0.02238
941.658	0.0069	0.01981
941.895	0.00987	0.02231
942.132	0.00487	0.01816
942.369	0.00987	0.02231
942.605	0.0125	0.02596
942.842	0.01082	0.02453
943.079	0.00832	0.02267
943.315	0.00845	0.02382
943.552	0.00906	0.02496
943.789	0.01568	0.0304
944.025	0.01534	0.03169
944.262	0.01426	0.03104
944.498	0.01446	0.03212
944.735	0.0148	0.03276
944.971	0.01338	0.03162
945.208	0.01298	0.03112
945.444	0.01298	0.03176
945.681	0.01413	0.03398
945.917	0.01534	0.0357
946.153	0.01723	0.03863
946.39	0.01669	0.03849
946.626	0.01379	0.03541
946.862	0.01825	0.04099
947.099	0.01473	0.03663
947.335	0.01649	0.04042
947.571	0.02034	0.04564
947.807	0.01831	0.04486
948.044	0.01642	0.04428
948.28	0.01359	0.0407
948.516	0.01527	0.04335
948.752	0.0169	0.04564
948.988	0.01879	0.04793
949.224	0.01892	0.04972
949.46	0.01771	0.04929
949.696	0.01473	0.04858
949.932	0.01858	0.05423
950.168	0.02081	0.05659
950.404	0.01973	0.05731
950.64	0.01953	0.05688
950.876	0.02149	0.05924
951.112	0.01764	0.05817
951.348	0.0196	0.06131
951.584	0.02372	0.06725
951.819	0.02548	0.07191
952.055	0.0196	0.06589
952.291	0.01899	0.06618
952.527	0.01926	0.06912
952.763	0.01845	0.06962
952.998	0.02102	0.07427
953.234	0.02696	0.08228
953.47	0.02906	0.0865
953.705	0.02771	0.08686
953.941	0.02196	0.08328
954.176	0.02622	0.08887
954.412	0.025	0.09051
954.648	0.03068	0.09867
954.883	0.0321	0.10261
955.119	0.03075	0.10304
955.354	0.02987	0.10611
955.59	0.03365	0.11127
955.825	0.03122	0.11177
956.06	0.03149	0.11356
956.296	0.03135	0.11749
956.531	0.03649	0.12601
956.767	0.03716	0.13087
957.002	0.03581	0.13195
957.237	0.03534	0.1351
957.472	0.03547	0.13989
957.708	0.03845	0.1464
957.943	0.04061	0.1527
958.178	0.04203	0.15778
958.413	0.04182	0.16215
958.648	0.04081	0.16544
958.884	0.04122	0.17016
959.119	0.04345	0.17746
959.354	0.04486	0.1834
959.589	0.04709	0.1902
959.824	0.04919	0.19728
960.059	0.04858	0.20186
960.294	0.05067	0.20895
960.529	0.05216	0.21582
960.764	0.05243	0.22147
960.999	0.05507	0.2297
961.234	0.05621	0.23729
961.468	0.05473	0.24208
961.703	0.05905	0.25303
961.938	0.05716	0.25639
962.173	0.06338	0.26956
962.408	0.06175	0.275
962.642	0.06371	0.28502
962.877	0.0681	0.29561
963.112	0.07087	0.3062
963.347	0.07446	0.31708
963.581	0.06851	0.31858
963.816	0.07263	0.32967
964.051	0.07736	0.3412
964.285	0.08493	0.35637
964.52	0.08635	0.36567
964.754	0.08648	0.37376
964.989	0.08986	0.38657
965.223	0.08675	0.38986
965.458	0.09378	0.4056
965.692	0.10107	0.42127
965.927	0.09871	0.42721
966.161	0.09675	0.43265
966.395	0.10114	0.44539
966.63	0.10445	0.45584
966.864	0.10925	0.46893
967.098	0.11573	0.48468
967.333	0.1135	0.48819
967.567	0.11864	0.5025
967.801	0.12999	0.52218
968.035	0.13073	0.53026
968.27	0.13641	0.543
968.504	0.1358	0.54937
968.738	0.1385	0.55968
968.972	0.14681	0.57685
969.206	0.14755	0.58358
969.44	0.15404	0.5971
969.674	0.16208	0.61084
969.908	0.16377	0.62136
970.142	0.16633	0.6283
970.376	0.1691	0.63904
970.61	0.17174	0.64727
970.844	0.1787	0.66137
971.078	0.18228	0.6711
971.312	0.19174	0.68606
971.546	0.20059	0.70008
971.779	0.20315	0.70838
972.013	0.21187	0.72126
972.247	0.22004	0.735
972.481	0.22977	0.7486
972.714	0.23612	0.75998
972.948	0.23862	0.76578
973.182	0.24497	0.77572
973.415	0.25105	0.78467
973.649	0.25828	0.79583
973.883	0.26463	0.80463
974.116	0.26875	0.8115
974.35	0.28152	0.82496
974.583	0.28828	0.83405
974.817	0.298	0.84578
975.05	0.30962	0.85866
975.284	0.31712	0.86646
975.517	0.32212	0.87112
975.751	0.33219	0.88113
975.984	0.34016	0.88987
976.217	0.35036	0.89867
976.451	0.35914	0.90675
976.684	0.3655	0.91098
976.917	0.37853	0.92243
977.151	0.39191	0.93245
977.384	0.39664	0.93402
977.617	0.40292	0.93703
977.85	0.41677	0.94754
978.083	0.43272	0.95857
978.316	0.4415	0.96422
978.55	0.45373	0.9698
978.783	0.4646	0.97524
979.016	0.46947	0.97316
979.249	0.47913	0.9771
979.482	0.48892	0.97989
979.715	0.50129	0.9844
979.948	0.51331	0.98783
980.181	0.52439	0.99084
980.414	0.53682	0.99406
980.646	0.54831	0.99699
980.879	0.56175	1
981.112	0.56607	0.99435
981.345	0.57675	0.99399
981.578	0.58675	0.99392
981.811	0.60134	0.99721
982.043	0.61283	0.99599
982.276	0.62404	0.99435
982.509	0.63674	0.99563
982.741	0.64708	0.99306
982.974	0.6612	0.9942
983.207	0.66809	0.98798
983.439	0.68032	0.98626
983.672	0.68964	0.98147
983.904	0.70268	0.98054
984.137	0.7145	0.97782
984.369	0.72612	0.97488
984.602	0.73835	0.97066
984.834	0.74882	0.9673
985.067	0.75605	0.95878
985.299	0.76679	0.95227
985.531	0.77382	0.9444
985.764	0.78544	0.94025
985.996	0.80145	0.94053
986.228	0.80374	0.92665
986.461	0.81185	0.91706
986.693	0.82225	0.91133
986.925	0.83158	0.90454
987.157	0.8411	0.89731
987.389	0.84698	0.88571
987.621	0.85988	0.88314
987.854	0.8638	0.87083
988.086	0.87623	0.86582
988.318	0.88008	0.85187
988.55	0.88664	0.84156
988.782	0.89914	0.83827
989.014	0.90366	0.82617
989.246	0.91353	0.81909
989.478	0.91886	0.80814
989.71	0.92157	0.79476
989.941	0.9321	0.7886
990.173	0.93832	0.77902
990.405	0.94413	0.76907
990.637	0.94947	0.76005
990.869	0.95676	0.75168
991.1	0.9623	0.74102
991.332	0.96865	0.73279
991.564	0.96717	0.71532
991.796	0.97068	0.70395
992.027	0.97284	0.6925
992.259	0.98237	0.68813
992.49	0.9848	0.67682
992.722	0.98473	0.6623
992.954	0.9896	0.655
993.185	0.99466	0.64734
993.417	0.9923	0.63303
993.648	0.99304	0.62086
993.879	0.99669	0.61356
994.111	1	0.60519
994.342	0.99845	0.59295
994.574	0.9977	0.58057
994.805	0.99791	0.57105
995.036	0.99507	0.55882
995.268	0.99777	0.55324
995.499	0.99797	0.54329
995.73	0.99216	0.52819
995.961	0.98797	0.51516
996.192	0.98466	0.5055
996.424	0.9871	0.50092
996.655	0.98372	0.49212
996.886	0.98162	0.48124
997.117	0.97852	0.47237
997.348	0.97291	0.46192
997.579	0.9694	0.45434
997.81	0.96994	0.44926
998.041	0.96555	0.44117
998.272	0.95541	0.428
998.503	0.95102	0.42006
998.734	0.94872	0.41469
998.965	0.94474	0.40932
999.196	0.93629	0.39902
999.426	0.93082	0.39243
999.657	0.93156	0.39229
999.888	0.92177	0.38385
1000.119	0.91103	0.37118
1000.349	0.90488	0.36538
1000.58	0.8986	0.35923
1000.811	0.8911	0.35315
1001.041	0.88691	0.34964
1001.272	0.87867	0.34413
1001.503	0.8715	0.3374
1001.733	0.85975	0.3281
1001.964	0.84853	0.31837
1002.194	0.84023	0.3145
1002.425	0.83428	0.30985
1002.655	0.82806	0.30749
1002.886	0.8205	0.30327
1003.116	0.81631	0.30513
1003.346	0.80705	0.29862
1003.577	0.79584	0.29182
1003.807	0.78733	0.28709
1004.037	0.77301	0.27844
1004.268	0.76814	0.27836
1004.498	0.7603	0.27529
1004.728	0.74997	0.27013
1004.958	0.73896	0.2662
1005.188	0.72815	0.26012
1005.418	0.7193	0.25704
1005.649	0.71315	0.25618
1005.879	0.70741	0.25847
1006.109	0.69484	0.2501
1006.339	0.68437	0.24616
1006.569	0.6739	0.24151
1006.799	0.66457	0.23865
1007.029	0.65789	0.23686
1007.259	0.65045	0.23736
1007.489	0.64181	0.23507
1007.718	0.63174	0.23292
1007.948	0.62377	0.23013
1008.178	0.60837	0.22119
1008.408	0.60256	0.22255
1008.638	0.59283	0.21911
1008.867	0.58661	0.21961
1009.097	0.57797	0.21703
1009.327	0.5627	0.20787
1009.556	0.55891	0.21167
1009.786	0.55155	0.21016
1010.016	0.54311	0.20838
1010.245	0.53344	0.20558
1010.475	0.52513	0.2043
1010.704	0.52169	0.20637
1010.934	0.50656	0.19714
1011.163	0.49825	0.19521
1011.393	0.4898	0.19378
1011.622	0.48102	0.1902
1011.851	0.47305	0.18898
1012.081	0.46575	0.18648
1012.31	0.45987	0.18669
1012.539	0.4546	0.18734
1012.769	0.454	0.19342
1012.998	0.43967	0.18333
1013.227	0.43211	0.18082
1013.456	0.4217	0.17632
1013.686	0.41184	0.17202
1013.915	0.40839	0.17424
1014.144	0.40846	0.17925
1014.373	0.40117	0.1776
1014.602	0.39326	0.17431
1014.831	0.38414	0.17023
1015.06	0.37684	0.16694
1015.289	0.37468	0.16909
1015.518	0.3655	0.16329
1015.747	0.36097	0.16429
1015.976	0.36212	0.16916
1016.205	0.35523	0.16608
1016.434	0.34915	0.16386
1016.662	0.34334	0.16236
1016.891	0.34205	0.16494
1017.12	0.33455	0.16215
1017.349	0.32719	0.15871
1017.577	0.32462	0.15907
1017.806	0.32246	0.16079
1018.035	0.31679	0.158
1018.263	0.30996	0.15442
1018.492	0.30773	0.15528
1018.721	0.29929	0.1502
1018.949	0.2951	0.14962
1019.178	0.29618	0.1537
1019.406	0.28726	0.14841
1019.635	0.2851	0.14941
1019.863	0.28233	0.14927
1020.091	0.27862	0.1469
1020.32	0.27639	0.14841
1020.548	0.27348	0.14748
1020.776	0.26693	0.1429
1021.005	0.2676	0.14619
1021.233	0.26585	0.14712
1021.461	0.26004	0.14411
1021.689	0.257	0.14311
1021.918	0.25146	0.14018
1022.146	0.25281	0.14325
1022.374	0.24835	0.14197
1022.602	0.24673	0.14082
1022.83	0.24065	0.13774
1023.058	0.23727	0.13481
1023.286	0.22889	0.12715
1023.514	0.22788	0.12944
1023.742	0.23166	0.1356
1023.97	0.22964	0.13488
1024.198	0.2243	0.13123
1024.426	0.22193	0.12937
1024.654	0.22092	0.13044
1024.882	0.21585	0.12651
1025.109	0.21525	0.12765
1025.337	0.21221	0.12651
1025.565	0.20957	0.12465
1025.793	0.20633	0.12286
1026.02	0.20917	0.12758
1026.248	0.2066	0.12622
1026.476	0.20363	0.12408
1026.703	0.20356	0.12472
1026.931	0.20146	0.12307
1027.158	0.19883	0.12279
1027.386	0.19701	0.12257
1027.613	0.19025	0.11635
1027.841	0.19038	0.11856
1028.068	0.18829	0.11613
1028.296	0.18849	0.11749
1028.523	0.18849	0.11856
1028.75	0.18343	0.11434
1028.978	0.18545	0.11613
1029.205	0.18403	0.11427
1029.432	0.18241	0.1152
1029.66	0.18167	0.11527
1029.887	0.17586	0.10976
1030.114	0.17235	0.10898
1030.341	0.17127	0.10783
1030.568	0.17572	0.1122
1030.795	0.17444	0.11205
1031.022	0.1714	0.10976
1031.249	0.16843	0.10697
1031.476	0.16735	0.10647
1031.703	0.16593	0.10518
1031.93	0.16802	0.10819
1032.157	0.16465	0.10669
1032.384	0.16194	0.10504
1032.611	0.16019	0.10239
1032.838	0.1585	0.10196
1033.065	0.15843	0.10189
1033.292	0.15971	0.10347
1033.518	0.15782	0.10232
1033.745	0.15546	0.09974
1033.972	0.15424	0.0991
1034.198	0.1512	0.09724
1034.425	0.15174	0.09846
1034.652	0.15174	0.09924
1034.878	0.14755	0.09466
1035.105	0.14654	0.09445
1035.331	0.14532	0.09466
1035.558	0.14688	0.09688
1035.784	0.14336	0.09345
1036.011	0.14742	0.09753
1036.237	0.14472	0.09502
1036.464	0.14255	0.09337
1036.69	0.13978	0.09151
1036.916	0.14053	0.09194
1037.143	0.14195	0.09431
1037.369	0.14154	0.0938
1037.595	0.13566	0.08908
1037.821	0.13776	0.09259
1038.048	0.13208	0.08586
1038.274	0.13526	0.08965
1038.5	0.12776	0.08328
1038.726	0.12823	0.08407
1038.952	0.13161	0.08715
1039.178	0.1287	0.08407
1039.404	0.1258	0.08264
1039.63	0.12816	0.08658
1039.856	0.12519	0.08314
1040.082	0.1235	0.08164
1040.308	0.12256	0.08192
1040.534	0.12364	0.08357
1040.76	0.12283	0.08221
1040.986	0.12242	0.08121
1041.211	0.12175	0.08157
1041.437	0.11857	0.07813
1041.663	0.11533	0.07584
1041.888	0.11796	0.08014
1042.114	0.11452	0.07692
1042.34	0.11452	0.07713
1042.565	0.11567	0.07849
1042.791	0.11972	0.0825
1043.017	0.11513	0.07906
1043.242	0.11472	0.07799
1043.468	0.10938	0.07305
1043.693	0.11127	0.07606
1043.919	0.11546	0.08092
1044.144	0.1129	0.07856
1044.369	0.10999	0.07498
1044.595	0.10769	0.07327
1044.82	0.10702	0.07355
1045.045	0.10965	0.07663
1045.271	0.10324	0.06962
1045.496	0.10769	0.07513
1045.721	0.10709	0.07398
1045.946	0.10499	0.07169
1046.171	0.10384	0.07169
1046.397	0.10513	0.07384
1046.622	0.1006	0.06969
1046.847	0.10182	0.07076
1047.072	0.10013	0.06962
1047.297	0.09992	0.07055
1047.522	0.09986	0.0704
1047.747	0.09938	0.06983
1047.972	0.09871	0.07012
1048.196	0.09722	0.06969
1048.421	0.09715	0.06926
1048.646	0.09986	0.07205
1048.871	0.09655	0.06897
1049.096	0.09364	0.0664
1049.32	0.09459	0.0684
1049.545	0.09668	0.0709
1049.77	0.09209	0.06582
1049.995	0.09398	0.06818
1050.219	0.09337	0.06804
1050.444	0.09243	0.06818
1050.668	0.08885	0.06496
1050.893	0.08803	0.06389
1051.117	0.08763	0.0636
1051.342	0.08351	0.06038
1051.566	0.08783	0.06496
1051.791	0.09587	0.07241
1052.015	0.0902	0.06768
1052.239	0.0906	0.06919
1052.464	0.08743	0.06561
1052.688	0.08547	0.06439
1052.912	0.08533	0.06511
1053.137	0.0856	0.06547
1053.361	0.08418	0.06418
1053.585	0.0802	0.06089
1053.809	0.07945	0.05945
1054.033	0.08209	0.0626
1054.257	0.08466	0.0664
1054.481	0.08466	0.06733
1054.706	0.08013	0.06239
1054.93	0.07689	0.06038
1055.154	0.07885	0.06167
1055.377	0.08087	0.06489
1055.601	0.07831	0.0626
1055.596	0.07946	0.0644
1055.829	0.07811	0.06196
1056.061	0.07811	0.06289
1056.294	0.07528	0.06025
1056.526	0.07642	0.06125
1056.758	0.07622	0.06168
1056.991	0.07636	0.06232
1057.223	0.07291	0.05853
1057.455	0.07501	0.06161
1057.688	0.07034	0.05645
1057.92	0.07386	0.06039
1058.152	0.07642	0.06318
1058.384	0.07386	0.06182
1058.617	0.07102	0.0586
1058.849	0.07197	0.0586
1059.081	0.0717	0.05896
1059.313	0.07588	0.06411
1059.545	0.07649	0.06433
1059.777	0.0746	0.06433
1060.009	0.07501	0.06404
1060.241	0.0748	0.06418
1060.473	0.07264	0.06218
1060.705	0.07007	0.0606
1060.937	0.07034	0.06032
1061.169	0.07082	0.06168
1061.401	0.07278	0.06304
1061.633	0.07332	0.06382
1061.865	0.07291	0.06375
1062.097	0.06893	0.0606
1062.329	0.07386	0.06504
1062.56	0.06886	0.06103
1062.792	0.07109	0.06232
1063.024	0.07372	0.06604
1063.256	0.07197	0.06483
1063.487	0.06947	0.06354
1063.719	0.06636	0.05924
1063.951	0.06595	0.06075
1064.182	0.06724	0.06146
1064.414	0.06852	0.06261
1064.646	0.0696	0.06332
1064.877	0.0669	0.06239
1065.109	0.06453	0.05924
1065.34	0.06717	0.06232
1065.572	0.06845	0.06397
1065.803	0.06703	0.06282
1066.035	0.06636	0.06232
1066.266	0.06629	0.06397
1066.497	0.06325	0.06039
1066.729	0.06433	0.06132
1066.96	0.06832	0.06583
1067.191	0.06926	0.06798
1067.423	0.06291	0.06003
1067.654	0.06082	0.05824
1067.885	0.06122	0.0596
1068.116	0.05839	0.05774
1068.348	0.06116	0.06053
1068.579	0.06643	0.06683
1068.81	0.06811	0.06819
1069.041	0.06494	0.0659
1069.272	0.0596	0.05982
1069.503	0.06089	0.06175
1069.734	0.05974	0.06089
1069.965	0.06386	0.06747
1070.196	0.06568	0.06697
1070.427	0.06284	0.06382
1070.658	0.06203	0.06361
1070.889	0.06264	0.06662
1071.12	0.06055	0.06368
1071.351	0.05926	0.06304
1071.582	0.05906	0.06232
1071.813	0.06237	0.06626
1072.043	0.06311	0.06783
1072.274	0.05906	0.06504
1072.505	0.05852	0.0634
1072.736	0.05825	0.06347
1072.966	0.06068	0.06604
1073.197	0.06143	0.0674
1073.428	0.06136	0.06805
1073.658	0.06102	0.06883
1073.889	0.05913	0.06576
1074.12	0.05737	0.0649
1074.35	0.05872	0.06647
1074.581	0.05947	0.0664
1074.811	0.06014	0.0669
1075.042	0.0598	0.06805
1075.272	0.05818	0.06683
1075.503	0.05852	0.06726
1075.733	0.05926	0.06733
1075.963	0.05825	0.06755
1076.194	0.05926	0.06826
1076.424	0.05791	0.06712
1076.654	0.05548	0.06554
1076.885	0.05771	0.0684
1077.115	0.05467	0.0644
1077.345	0.05933	0.07034
1077.575	0.05568	0.06647
1077.806	0.05555	0.06683
1078.036	0.05859	0.06976
1078.266	0.0594	0.07177
1078.496	0.06102	0.07277
1078.726	0.05285	0.06483
1078.956	0.05521	0.06755
1079.186	0.05717	0.07041
1079.416	0.06251	0.07578
1079.646	0.06149	0.07563
1079.876	0.06001	0.07241
1080.106	0.06075	0.07384
1080.336	0.05487	0.06819
1080.566	0.05906	0.07392
1080.796	0.0646	0.07828
1081.026	0.05926	0.07298
1081.255	0.05426	0.06891
1081.485	0.05548	0.07098
1081.715	0.05649	0.07034
1081.945	0.05751	0.07177
1082.174	0.06176	0.07628
1082.404	0.05474	0.06976
1082.634	0.05683	0.07177
1082.863	0.06413	0.0805
1083.093	0.06122	0.07692
1083.323	0.0621	0.07914
1083.552	0.05812	0.07449
1083.782	0.0571	0.07406
1084.011	0.06143	0.07828
1084.241	0.05798	0.07413
1084.47	0.06021	0.07585
1084.7	0.06244	0.07907
1084.929	0.06014	0.07749
1085.158	0.05744	0.07499
1085.388	0.05636	0.07263
1085.617	0.05264	0.06919
1085.846	0.05487	0.07155
1086.076	0.05339	0.07091
1086.305	0.05751	0.07413
1086.534	0.05987	0.07821
1086.763	0.0571	0.07499
1086.992	0.05967	0.07778
1087.222	0.06217	0.07943
1087.451	0.06528	0.08365
1087.68	0.06501	0.08393
1087.909	0.06116	0.07985
1088.138	0.06062	0.07892
1088.367	0.05994	0.07807
1088.596	0.06075	0.0785
1088.825	0.05906	0.07742
1089.054	0.05548	0.07384
1089.283	0.05906	0.0785
1089.512	0.0592	0.07785
1089.741	0.06143	0.08043
1089.969	0.0644	0.08279
1090.198	0.06386	0.08308
1090.427	0.06021	0.07921
1090.656	0.06129	0.08014
1090.885	0.06068	0.07871
1091.113	0.06163	0.0805
1091.342	0.0619	0.08028
1091.571	0.0596	0.07771
1091.799	0.06332	0.08093
1092.028	0.06656	0.08544
1092.257	0.06149	0.08007
1092.485	0.05893	0.07735
1092.714	0.06224	0.08064
1092.942	0.0673	0.08701
1093.171	0.0671	0.08551
1093.399	0.06967	0.08837
1093.627	0.06893	0.08723
1093.856	0.06298	0.082
1094.084	0.06278	0.08043
1094.313	0.06197	0.07985
1094.541	0.06359	0.08093
1094.769	0.06467	0.08257
1094.998	0.06474	0.08222
1095.226	0.06703	0.08415
1095.454	0.06703	0.08479
1095.682	0.06974	0.0878
1095.91	0.06345	0.07978
1096.139	0.06359	0.08057
1096.367	0.0621	0.07778
1096.595	0.0648	0.08172
1096.823	0.06426	0.08093
1097.051	0.06528	0.08172
1097.279	0.06751	0.08386
1097.507	0.06697	0.08336
1097.735	0.07028	0.08572
1097.963	0.06575	0.08164
1098.191	0.06724	0.08329
1098.419	0.06643	0.08179
1098.646	0.06865	0.08308
1098.874	0.07007	0.08515
1099.102	0.07028	0.08422
1099.33	0.07176	0.08665
1099.558	0.0723	0.08615
1099.785	0.06994	0.08343
1100.013	0.0692	0.08257
1100.241	0.06643	0.07978
1100.468	0.06859	0.081
1100.696	0.07474	0.08823
1100.924	0.06805	0.08064
1101.151	0.0671	0.07985
1101.379	0.06764	0.07957
1101.606	0.06778	0.07971
1101.834	0.06798	0.07978
1102.061	0.06501	0.07678
1102.289	0.07041	0.0805
1102.516	0.06649	0.07692
1102.743	0.06994	0.08021
1102.971	0.06609	0.07628
1103.198	0.0642	0.07363
1103.425	0.07034	0.08107
1103.653	0.06703	0.07621
1103.88	0.07007	0.07892
1104.107	0.06865	0.07678
1104.334	0.06582	0.07434
1104.561	0.06953	0.07692
1104.789	0.0696	0.07714
1105.016	0.06987	0.07649
1105.243	0.07068	0.07821
1105.47	0.07217	0.07821
1105.697	0.07311	0.07957
1105.924	0.07474	0.08071
1106.151	0.06865	0.07485
1106.378	0.0673	0.07298
1106.605	0.0669	0.0722
1106.832	0.0719	0.07735
1107.058	0.07203	0.07785
1107.285	0.06933	0.0732
1107.512	0.07257	0.07613
1107.739	0.07359	0.07692
1107.966	0.07075	0.0747
1108.192	0.07021	0.07263
1108.419	0.07345	0.07606
1108.646	0.07501	0.07785
1108.872	0.07338	0.07635
1109.099	0.07136	0.07284
1109.326	0.07203	0.07392
1109.552	0.06953	0.07155
1109.779	0.07447	0.07578
1110.005	0.0748	0.07549
1110.232	0.07088	0.07198
1110.458	0.0671	0.06619
1110.685	0.0667	0.06647
1110.911	0.07136	0.07069
1111.138	0.07176	0.07162
1111.364	0.07129	0.06991
1111.59	0.07149	0.07027
1111.817	0.06953	0.06776
1112.043	0.07021	0.06912
1112.269	0.07278	0.07012
1112.495	0.07271	0.06984
1112.721	0.06805	0.06483
1112.948	0.06933	0.06611
1113.174	0.07109	0.06697
1113.4	0.07311	0.06862
1113.626	0.07034	0.06475
1113.852	0.07109	0.06547
1114.078	0.07784	0.0727
1114.304	0.07602	0.07155
1114.53	0.07068	0.06411
1114.756	0.07021	0.0639
1114.982	0.07048	0.06483
1115.208	0.07021	0.06368
1115.434	0.07372	0.06633
1115.66	0.07372	0.06704
1115.885	0.07251	0.06504
1116.111	0.06933	0.06218
1116.337	0.06534	0.05703
1116.563	0.06676	0.0591
1116.788	0.06805	0.05881
1117.014	0.07021	0.0606
1117.24	0.06987	0.06082
1117.465	0.07467	0.06697
1117.691	0.07345	0.0639
1117.916	0.07109	0.06189
1118.142	0.07075	0.06168
1118.367	0.06622	0.05631
1118.593	0.06967	0.05946
1118.818	0.07088	0.06118
1119.044	0.07021	0.05932
1119.269	0.06933	0.05767
1119.495	0.06751	0.05574
1119.72	0.06703	0.05624
1119.945	0.06906	0.0571
1120.171	0.07332	0.06218
1120.396	0.06893	0.05746
1120.621	0.06886	0.05681
1120.846	0.06751	0.05559
1121.071	0.06737	0.05602
1121.297	0.06798	0.05538
1121.522	0.06987	0.0571
1121.747	0.07014	0.05774
1121.972	0.06967	0.05674
1122.197	0.07041	0.05717
1122.422	0.06352	0.05123
1122.647	0.06676	0.05416
1122.872	0.06656	0.05309
1123.097	0.06879	0.05581
1123.322	0.06886	0.05574
1123.547	0.06217	0.04779
1123.771	0.06703	0.05416
1123.996	0.06724	0.05316
1124.221	0.06656	0.05381
1124.446	0.06575	0.05288
1124.67	0.06629	0.05259
1124.895	0.07109	0.05724
1125.12	0.06325	0.05008
1125.345	0.06311	0.04829
1125.569	0.06278	0.04944
1125.794	0.06109	0.04658
1126.018	0.06102	0.04643
1126.243	0.06048	0.04543
1126.467	0.06203	0.04801
1126.692	0.0644	0.04944
1126.916	0.07061	0.05788
1127.141	0.06271	0.04829
1127.365	0.06122	0.04686
1127.589	0.05757	0.04379
1127.814	0.05562	0.04121
1128.038	0.05906	0.04436
1128.262	0.06501	0.05194
1128.487	0.06366	0.0488
1128.711	0.06116	0.04665
1128.935	0.05866	0.04414
1129.159	0.05744	0.04271
1129.383	0.06041	0.04558
1129.607	0.05649	0.04157
1129.832	0.05825	0.043
1130.056	0.06393	0.04994
1130.28	0.06129	0.04579
1130.504	0.06028	0.04486
1130.728	0.05974	0.04407
1130.952	0.06251	0.04794
1131.175	0.06041	0.04586
1131.399	0.05805	0.04336
1131.623	0.05913	0.04386
1131.847	0.06075	0.04765
1132.071	0.05947	0.04479
1132.295	0.05697	0.04329
1132.518	0.05825	0.04472
1132.742	0.05447	0.04064
1132.966	0.05393	0.03992
1133.189	0.05818	0.04529
1133.413	0.05352	0.03956
1133.637	0.0548	0.04085
1133.86	0.05548	0.04214
1134.084	0.05433	0.04107
1134.307	0.05609	0.04278
1134.531	0.05589	0.04286
1134.754	0.05285	0.03928
1134.978	0.05622	0.04429
1135.201	0.05724	0.04507
1135.424	0.05453	0.04114
1135.648	0.05474	0.042
1135.871	0.05136	0.03899
1136.094	0.05589	0.04336
1136.317	0.0548	0.04243
1136.541	0.0548	0.0425
1136.764	0.0517	0.04035
1136.987	0.05068	0.0382
1137.21	0.04406	0.03277
1137.433	0.04649	0.03491
1137.656	0.05203	0.04014
1137.879	0.0521	0.041
1138.102	0.04818	0.03763
1138.325	0.04825	0.03735
1138.548	0.04953	0.03899
1138.771	0.04663	0.03527
1138.994	0.04859	0.03899
1139.217	0.04704	0.03656
1139.44	0.04548	0.03455
1139.663	0.04494	0.03491
1139.886	0.04893	0.03863
1140.108	0.04866	0.03813
1140.331	0.04791	0.03742
1140.554	0.04913	0.03892
1140.777	0.04717	0.03935
1140.999	0.04724	0.03799
1141.222	0.04704	0.03813
1141.444	0.04244	0.03226
1141.667	0.04501	0.03441
1141.889	0.04298	0.03405
1142.112	0.04447	0.03506
1142.334	0.04649	0.0372
1142.557	0.04251	0.03398
1142.779	0.04555	0.03656
1143.002	0.04528	0.03692
1143.224	0.04508	0.03699
1143.446	0.04467	0.03677
1143.669	0.04082	0.03277
1143.891	0.03947	0.03191
1144.113	0.04035	0.03198
1144.335	0.04602	0.03727
1144.558	0.04528	0.0377
1144.78	0.04305	0.03541
1145.002	0.04075	0.03305
1145.224	0.04028	0.03327
1145.446	0.04041	0.03269
1145.668	0.04399	0.03642
1145.89	0.04244	0.03498
1146.112	0.04028	0.03305
1146.334	0.039	0.03198
1146.556	0.0392	0.03226
1146.778	0.04068	0.03377
1147	0.04271	0.03513
1147.221	0.04082	0.03398
1147.443	0.03832	0.03169
1147.665	0.03927	0.03269
1147.887	0.03812	0.03219
1148.108	0.03927	0.03241
1148.33	0.03967	0.03441
1148.552	0.03697	0.0309
1148.773	0.03812	0.0309
1148.995	0.03697	0.0309
1149.217	0.03859	0.03284
1149.438	0.03663	0.03098
1149.66	0.04082	0.03513
1149.881	0.03954	0.03405
1150.102	0.03873	0.03319
1150.324	0.0367	0.03069
1150.545	0.03717	0.03319
1150.767	0.04021	0.03534
1150.988	0.04048	0.03498
1151.209	0.03535	0.03026
1151.431	0.03967	0.03427
1151.652	0.03393	0.02869
1151.873	0.03859	0.03291
1152.094	0.03096	0.02611
1152.315	0.03291	0.02761
1152.536	0.03629	0.03226
1152.757	0.03379	0.03033
1152.979	0.03244	0.02833
1153.2	0.03589	0.03277
1153.421	0.03318	0.02933
1153.642	0.03244	0.02804
1153.862	0.03264	0.02833
1154.083	0.03433	0.02947
1154.304	0.03433	0.02983
1154.525	0.0346	0.02969
1154.746	0.0346	0.02997
1154.967	0.03156	0.02776
1155.187	0.02879	0.02468
1155.408	0.0342	0.03105
1155.629	0.03082	0.02668
1155.85	0.0317	0.02747
1156.07	0.03312	0.02976
1156.291	0.03744	0.03298
1156.511	0.03406	0.03019
1156.732	0.0344	0.0294
1156.952	0.02954	0.02604
1157.173	0.03163	0.02854
1157.393	0.0367	0.03427
1157.614	0.03548	0.03255
1157.834	0.0321	0.0289
1158.055	0.03143	0.02826
1158.275	0.0317	0.02819
1158.495	0.03386	0.03005
1158.716	0.02737	0.02418
1158.936	0.03258	0.02969
1159.156	0.03271	0.03005
1159.376	0.03062	0.02768
1159.596	0.03001	0.02768
1159.816	0.03231	0.02947
1160.037	0.02893	0.02597
1160.257	0.03102	0.02826
1160.477	0.02947	0.02632
1160.697	0.03048	0.02761
1160.917	0.03014	0.02733
1161.137	0.03163	0.02783
1161.356	0.03089	0.02768
1161.576	0.03028	0.02632
1161.796	0.03048	0.02776
1162.016	0.03373	0.03019
1162.236	0.02987	0.02661
1162.456	0.02852	0.02461
1162.675	0.03021	0.02697
1162.895	0.03258	0.03012
1163.115	0.02873	0.02582
1163.334	0.03163	0.02876
1163.554	0.03102	0.02761
1163.774	0.03082	0.02811
1163.993	0.0271	0.02389
1164.213	0.02643	0.02318
1164.432	0.02609	0.02389
1164.652	0.02258	0.01931
1164.871	0.02805	0.02496
1165.09	0.03602	0.0337
1165.31	0.03048	0.02897
1165.529	0.03197	0.02969
1165.748	0.02906	0.02683
1165.968	0.02879	0.02547
1166.187	0.02859	0.02632
1166.406	0.02994	0.02776
1166.625	0.02825	0.02625
1166.844	0.02474	0.02339
1167.064	0.02379	0.02153
1167.283	0.02704	0.02461
1167.502	0.02933	0.0284
1167.721	0.02987	0.02883
1167.94	0.02623	0.02482
1168.159	0.02413	0.02196
1168.378	0.02555	0.02432
1168.597	0.02913	0.02675
1168.815	0.02623	0.02489
1168.805	0.02563	0.02446
1169.033	0.02455	0.02375
1169.26	0.02623	0.0241
1169.488	0.02286	0.02117
1169.716	0.02536	0.02267
1169.943	0.02468	0.0231
1170.171	0.02583	0.02382
1170.399	0.02205	0.02024
1170.626	0.02414	0.02274
1170.854	0.01962	0.01745
1171.081	0.02374	0.02146
1171.309	0.02583	0.02461
1171.536	0.02475	0.02253
1171.764	0.02205	0.01931
1171.991	0.0232	0.02053
1172.219	0.02178	0.02038
1172.446	0.02623	0.02461
1172.673	0.02745	0.02503
1172.901	0.02603	0.02439
1173.128	0.02677	0.02518
1173.355	0.02752	0.02518
1173.583	0.02495	0.02224
1173.81	0.02266	0.02053
1174.037	0.02306	0.02024
1174.264	0.02353	0.02131
1174.491	0.02542	0.02339
1174.719	0.02765	0.02546
1174.946	0.02637	0.02389
1175.173	0.02326	0.02181
1175.4	0.02698	0.02561
1175.627	0.02212	0.01995
1175.854	0.02448	0.02253
1176.081	0.02907	0.02561
1176.308	0.02644	0.02418
1176.535	0.02482	0.02203
1176.762	0.02022	0.01852
1176.989	0.02063	0.02003
1177.215	0.02218	0.02103
1177.442	0.02441	0.02203
1177.669	0.02448	0.02239
1177.896	0.02245	0.0201
1178.123	0.01982	0.01781
1178.349	0.0236	0.02045
1178.576	0.02414	0.02253
1178.803	0.02245	0.0206
1179.029	0.02171	0.01988
1179.256	0.02326	0.0211
1179.483	0.02009	0.01816
1179.709	0.02232	0.01952
1179.936	0.02455	0.0236
1180.162	0.0263	0.02496
1180.389	0.01921	0.01774
1180.615	0.01766	0.01623
1180.842	0.01901	0.01709
1181.068	0.01779	0.01509
1181.295	0.01874	0.01695
1181.521	0.02461	0.02368
1181.747	0.02522	0.02432
1181.974	0.02326	0.02267
1182.2	0.01766	0.01516
1182.426	0.02036	0.01909
1182.653	0.01854	0.01688
1182.879	0.02333	0.02274
1183.105	0.02374	0.02317
1183.331	0.02144	0.01945
1183.557	0.02016	0.01895
1183.783	0.0236	0.0211
1184.01	0.02056	0.01881
1184.236	0.01894	0.01695
1184.462	0.01779	0.01695
1184.688	0.02124	0.02038
1184.914	0.02299	0.02103
1185.14	0.01928	0.01766
1185.366	0.01867	0.01731
1185.592	0.01894	0.01788
1185.817	0.02002	0.01974
1186.043	0.02103	0.02045
1186.269	0.02137	0.02139
1186.495	0.02164	0.02131
1186.721	0.01881	0.01788
1186.946	0.01827	0.0168
1187.172	0.01827	0.01738
1187.398	0.01901	0.01852
1187.624	0.01982	0.01859
1187.849	0.02063	0.02017
1188.075	0.01928	0.01809
1188.301	0.01989	0.01917
1188.526	0.0182	0.01888
1188.752	0.01739	0.01759
1188.977	0.01894	0.01838
1189.203	0.01881	0.01788
1189.428	0.01631	0.0153
1189.654	0.01941	0.01809
1189.879	0.01442	0.01316
1190.104	0.01901	0.01867
1190.33	0.01543	0.01573
1190.555	0.01658	0.01602
1190.781	0.0182	0.01802
1191.006	0.01995	0.01895
1191.231	0.02063	0.02081
1191.456	0.01381	0.01187
1191.682	0.01482	0.01451
1191.907	0.01671	0.01673
1192.132	0.02225	0.02217
1192.357	0.02144	0.02088
1192.582	0.01941	0.01874
1192.807	0.02076	0.01952
1193.032	0.01401	0.01358
1193.257	0.0186	0.01795
1193.482	0.0234	0.02325
1193.707	0.0182	0.01788
1193.932	0.01347	0.01316
1194.157	0.01529	0.01437
1194.382	0.01448	0.01451
1194.607	0.01556	0.01516
1194.832	0.01968	0.01988
1195.057	0.01381	0.0128
1195.281	0.01523	0.01451
1195.506	0.02333	0.02224
1195.731	0.01894	0.0196
1195.956	0.02016	0.02074
1196.18	0.01638	0.01645
1196.405	0.0159	0.01602
1196.63	0.02036	0.02038
1196.854	0.01712	0.01645
1197.079	0.01712	0.01745
1197.303	0.01955	0.0201
1197.528	0.01725	0.01888
1197.752	0.01462	0.01602
1197.977	0.01347	0.0133
1198.201	0.01064	0.01015
1198.426	0.01172	0.01208
1198.65	0.01023	0.01151
1198.875	0.01401	0.01423
1199.099	0.01712	0.01909
1199.323	0.01388	0.01387
1199.548	0.01725	0.01688
1199.772	0.01813	0.01945
1199.996	0.02171	0.02274
1200.22	0.02103	0.0226
1200.444	0.01739	0.01874
1200.669	0.01678	0.01809
1200.893	0.01692	0.01666
1201.117	0.01563	0.01716
1201.341	0.01435	0.0153
1201.565	0.01057	0.01194
1201.789	0.01496	0.01602
1202.013	0.01421	0.01487
1202.237	0.01732	0.01752
1202.461	0.01833	0.01967
1202.685	0.01827	0.01945
1202.909	0.01408	0.01545
1203.133	0.01529	0.01616
1203.356	0.01408	0.01487
1203.58	0.01611	0.01587
1203.804	0.01502	0.01673
1204.028	0.0134	0.01351
1204.251	0.01604	0.0168
1204.475	0.01948	0.02053
1204.699	0.01408	0.01516
1204.922	0.01111	0.01222
1205.146	0.01428	0.01587
1205.37	0.02043	0.02174
1205.593	0.01935	0.02053
1205.817	0.02293	0.02303
1206.04	0.02137	0.02239
1206.264	0.01502	0.01587
1206.487	0.01327	0.01523
1206.711	0.01293	0.01416
1206.934	0.01394	0.0153
1207.157	0.0157	0.0168
1207.381	0.01496	0.01623
1207.604	0.01746	0.01874
1207.827	0.01705	0.01888
1208.051	0.02022	0.02189
1208.274	0.01313	0.01437
1208.497	0.01435	0.01394
1208.72	0.01158	0.01258
1208.943	0.01469	0.01573
1209.167	0.01388	0.01487
1209.39	0.01516	0.01616
1209.613	0.01665	0.01745
1209.836	0.01712	0.0168
1210.059	0.01874	0.01931
1210.282	0.01469	0.01516
1210.505	0.01563	0.01652
1210.728	0.01408	0.0158
1210.951	0.01651	0.01738
1211.174	0.01901	0.01945
1211.396	0.01725	0.01895
1211.619	0.01887	0.0211
1211.842	0.01955	0.02096
1212.065	0.01671	0.01874
1212.287	0.01597	0.0163
1212.51	0.01401	0.01502
1212.733	0.01462	0.01559
1212.956	0.0207	0.02224
1213.178	0.01334	0.01494
1213.401	0.01327	0.01416
1213.623	0.01388	0.01466
1213.846	0.01428	0.01444
1214.068	0.01327	0.01423
1214.291	0.01037	0.01144
1214.513	0.01482	0.01623
1214.736	0.01185	0.01244
1214.958	0.01509	0.01645
1215.181	0.01165	0.0118
1215.403	0.008	0.00893
1215.625	0.01469	0.01602
1215.848	0.01057	0.01258
1216.07	0.01381	0.01494
1216.292	0.01286	0.01358
1216.514	0.01111	0.01036
1216.737	0.01307	0.01416
1216.959	0.01361	0.01444
1217.181	0.013	0.01409
1217.403	0.01367	0.01473
1217.625	0.01469	0.0163
1217.847	0.01725	0.01738
1218.069	0.01752	0.01888
1218.291	0.01111	0.01265
1218.513	0.00955	0.01129
1218.735	0.00969	0.01094
1218.957	0.01475	0.01609
1219.179	0.01536	0.0158
1219.401	0.01104	0.01287
1219.622	0.0157	0.01609
1219.844	0.0157	0.01709
1220.066	0.01307	0.01409
1220.288	0.01212	0.01344
1220.509	0.01563	0.01716
1220.731	0.01685	0.01845
1220.953	0.01604	0.01652
1221.174	0.01307	0.01502
1221.396	0.01421	0.01609
1221.618	0.01219	0.01351
1221.839	0.01725	0.01774
1222.061	0.01631	0.01809
1222.282	0.01307	0.01366
1222.504	0.00854	0.00943
1222.725	0.00834	0.00929
1222.946	0.01293	0.01409
1223.168	0.01374	0.01487
1223.389	0.01199	0.01387
1223.61	0.0134	0.01451
1223.832	0.0107	0.01237
1224.053	0.01151	0.01287
1224.274	0.01388	0.01552
1224.495	0.01408	0.0153
1224.717	0.00922	0.01036
1224.938	0.01178	0.01137
1225.159	0.01232	0.0138
1225.38	0.01462	0.0158
1225.601	0.01124	0.01273
1225.822	0.01212	0.01358
1226.043	0.01827	0.02045
1226.264	0.01786	0.01888
1226.485	0.01165	0.01316
1226.706	0.01205	0.01316
1226.927	0.01226	0.01387
1227.148	0.01131	0.01366
1227.369	0.01489	0.01709
1227.589	0.0159	0.01659
1227.81	0.01361	0.0153
1228.031	0.01111	0.01237
1228.252	0.00699	0.00807
1228.472	0.008	0.00965
1228.693	0.00935	0.01065
1228.914	0.01259	0.01294
1229.134	0.01158	0.01294
1229.355	0.01685	0.01874
1229.575	0.01502	0.01688
1229.796	0.01394	0.01559
1230.016	0.0134	0.01516
1230.237	0.00969	0.00993
1230.457	0.0128	0.01444
1230.678	0.01408	0.01537
1230.898	0.01239	0.01444
1231.118	0.01192	0.01337
1231.339	0.01043	0.01137
1231.559	0.01138	0.01144
1231.779	0.01185	0.01351
1231.999	0.01665	0.01824
1232.22	0.01212	0.01373
1232.44	0.01226	0.01387
1232.66	0.01118	0.01208
1232.88	0.01219	0.01258
1233.1	0.01178	0.01351
1233.32	0.01448	0.01616
1233.54	0.01415	0.01623
1233.76	0.01381	0.01502
1233.98	0.01482	0.0163
1234.2	0.00949	0.00929
1234.42	0.01226	0.01409
1234.64	0.01226	0.01323
1234.86	0.01374	0.01587
1235.08	0.01401	0.01566
1235.299	0.00793	0.00836
1235.519	0.01415	0.01416
1235.739	0.01286	0.01494
1235.959	0.01286	0.01523
1236.178	0.01253	0.0143
1236.398	0.01327	0.01494
1236.618	0.018	0.01924
1236.837	0.01205	0.0123
1237.057	0.0103	0.01144
1237.276	0.01023	0.01215
1237.496	0.00868	0.01065
1237.715	0.00982	0.00993
1237.935	0.00928	0.00965
1238.154	0.01178	0.01201
1238.373	0.01199	0.01366
1238.593	0.01948	0.02124
1238.812	0.01151	0.01344
1239.031	0.0105	0.0118
1239.251	0.00766	0.00836
1239.47	0.00598	0.00664
1239.689	0.00861	0.01029
1239.908	0.01597	0.01716
1240.127	0.01381	0.01602
1240.347	0.01212	0.01416
1240.566	0.01043	0.01122
1240.785	0.01057	0.01044
1241.004	0.01192	0.01301
1241.223	0.00841	0.00872
1241.442	0.00982	0.01022
1241.661	0.01577	0.01659
1241.88	0.01401	0.01473
1242.099	0.01469	0.01416
1242.317	0.01205	0.01265
1242.536	0.01671	0.01723
1242.755	0.01428	0.01523
1242.974	0.01205	0.01337
1243.193	0.01313	0.01437
1243.411	0.01529	0.01788
1243.63	0.01361	0.01466
1243.849	0.01266	0.01394
1244.067	0.01415	0.01487
1244.286	0.0105	0.01094
1244.504	0.00915	0.01087
1244.723	0.01408	0.01523
1244.941	0.00922	0.01079
1245.16	0.01084	0.01194
1245.378	0.01246	0.01351
1245.597	0.01185	0.01294
1245.815	0.01232	0.01451
1246.033	0.01239	0.01494
1246.252	0.00955	0.0118
1246.47	0.01361	0.01602
1246.688	0.01523	0.01788
1246.907	0.01374	0.0148
1247.125	0.013	0.01559
1247.343	0.01064	0.0118
1247.561	0.01442	0.01609
1247.779	0.01307	0.0148
1247.997	0.01428	0.0158
1248.215	0.01259	0.01337
1248.433	0.01023	0.0123
1248.651	0.00415	0.006
1248.869	0.00665	0.00865
1249.087	0.01293	0.01423
1249.305	0.01286	0.01523
1249.523	0.00969	0.01187
1249.741	0.00982	0.01294
1249.959	0.0107	0.01344
1250.176	0.00814	0.01079
1250.394	0.01205	0.01287
1250.612	0.00989	0.01144
1250.83	0.00847	0.01015
1251.047	0.00746	0.01015
1251.265	0.01158	0.01451
1251.483	0.01145	0.01451
1251.7	0.01131	0.01323
1251.918	0.01253	0.01537
1252.135	0.01185	0.0138
1252.353	0.01111	0.01394
1252.57	0.01091	0.01416
1252.788	0.00685	0.00922
1253.005	0.00969	0.01094
1253.222	0.0078	0.01001
1253.44	0.01003	0.01158
1253.657	0.01185	0.0138
1253.874	0.0082	0.01044
1254.091	0.01091	0.0143
1254.309	0.01064	0.0138
1254.526	0.01158	0.01437
1254.743	0.01212	0.01423
1254.96	0.00773	0.01022
1255.177	0.00706	0.00908
1255.394	0.00706	0.00922
1255.611	0.01185	0.01409
1255.828	0.01212	0.01473
1256.045	0.01124	0.01308
1256.262	0.00895	0.01101
1256.479	0.00922	0.01044
1256.696	0.00908	0.01129
1256.913	0.01307	0.0153
1257.13	0.01104	0.01344
1257.346	0.00868	0.01101
1257.563	0.00868	0.01044
1257.78	0.00942	0.00993
1257.997	0.00962	0.01151
1258.213	0.01185	0.01358
1258.43	0.01023	0.01237
1258.647	0.00766	0.01015
1258.863	0.00922	0.01215
1259.08	0.00915	0.01108
1259.296	0.00962	0.01244
1259.513	0.0107	0.01337
1259.729	0.00733	0.01022
1259.946	0.00726	0.01015
1260.162	0.0076	0.00993
1260.378	0.0105	0.0118
1260.595	0.00766	0.00979
1260.811	0.01212	0.01459
1261.027	0.01077	0.01409
1261.243	0.00949	0.01308
1261.46	0.00834	0.01172
1261.676	0.01077	0.01244
1261.892	0.01273	0.01609
1262.108	0.0128	0.01537
1262.324	0.0082	0.01079
1262.54	0.01205	0.01473
1262.756	0.00679	0.00936
1262.972	0.01165	0.01394
1263.188	0.00435	0.00779
1263.404	0.0055	0.00865
1263.62	0.00989	0.01301
1263.836	0.0082	0.01029
1264.052	0.00618	0.00965
1264.268	0.01023	0.01258
1264.483	0.00739	0.01029
1264.699	0.00679	0.00936
1264.915	0.00692	0.00979
1265.13	0.00874	0.0118
1265.346	0.00881	0.01208
1265.562	0.00935	0.01208
1265.777	0.00868	0.01222
1265.993	0.00618	0.00886
1266.208	0.00429	0.00764
1266.424	0.00841	0.01208
1266.639	0.00604	0.00893
1266.855	0.00739	0.00965
1267.07	0.00874	0.01151
1267.286	0.01246	0.01587
1267.501	0.00969	0.0133
1267.716	0.00935	0.01308
1267.932	0.00571	0.00922
1268.147	0.00874	0.01151
1268.362	0.01313	0.01702
1268.577	0.01091	0.01423
1268.792	0.00908	0.0118
1269.007	0.00746	0.00972
1269.223	0.00854	0.01087
1269.438	0.01151	0.01387
1269.653	0.00435	0.00764
1269.868	0.00996	0.01323
1270.083	0.01009	0.01394
1270.298	0.00793	0.01158
1270.512	0.00841	0.01165
1270.727	0.01057	0.01265
1270.942	0.00638	0.00943
1271.157	0.00841	0.01137
1271.372	0.00692	0.01001
1271.587	0.00793	0.01044
1271.801	0.00847	0.01079
1272.016	0.00942	0.01129
1272.231	0.00888	0.01194
1272.445	0.00814	0.01079
1272.66	0.00814	0.0118
1272.874	0.01118	0.01423
1273.089	0.00854	0.01115
1273.303	0.00699	0.00829
1273.518	0.00868	0.01094
1273.732	0.01131	0.01423
1273.947	0.00726	0.00993
1274.161	0.00901	0.01237
1274.375	0.00969	0.01316
1274.59	0.01003	0.01215
1274.804	0.00652	0.00958
1275.018	0.00604	0.00865
1275.232	0.00618	0.00936
1275.447	0.00219	0.00485
1275.661	0.00733	0.01022
1275.875	0.01631	0.01917
1276.089	0.01077	0.01358
1276.303	0.01104	0.01466
1276.517	0.00881	0.01251
1276.731	0.00814	0.01122
1276.945	0.00881	0.01251
1277.159	0.0103	0.01273
1277.373	0.00787	0.01222
1277.587	0.00442	0.00793
1277.801	0.00469	0.00779
1278.014	0.00827	0.01094
1278.228	0.01165	0.01466
1278.442	0.01232	0.01523
1278.656	0.00726	0.01094
1278.869	0.00429	0.008
1279.083	0.00645	0.01094
1279.297	0.01016	0.01337
1279.51	0.00739	0.01137
1279.505	0.00682	0.01094
1279.727	0.00567	0.00973
1279.95	0.00729	0.01001
1280.173	0.00351	0.0078
1280.395	0.00513	0.00915
1280.618	0.00513	0.00958
1280.841	0.00716	0.01044
1281.063	0.00365	0.00694
1281.286	0.0056	0.00937
1281.509	5.40059E-4	0.00408
1281.731	0.0056	0.00822
1281.954	0.0077	0.01151
1282.176	0.00675	0.00937
1282.399	0.00398	0.00665
1282.621	0.00412	0.00737
1282.843	0.00473	0.00715
1283.066	0.01033	0.01266
1283.288	0.00965	0.01352
1283.511	0.00817	0.01237
1283.733	0.00898	0.01294
1283.955	0.00925	0.01259
1284.177	0.00709	0.01051
1284.4	0.00574	0.00815
1284.622	0.00567	0.0088
1284.844	0.00594	0.00908
1285.066	0.0083	0.01151
1285.288	0.0106	0.01337
1285.51	0.00965	0.01266
1285.732	0.00641	0.00915
1285.955	0.01067	0.0138
1286.177	0.00547	0.00844
1286.399	0.00797	0.01116
1286.62	0.01202	0.01438
1286.842	0.00932	0.01259
1287.064	0.00729	0.01066
1287.286	0.00439	0.00744
1287.508	0.00554	0.00787
1287.73	0.00648	0.00901
1287.952	0.00824	0.01087
1288.174	0.0079	0.01173
1288.395	0.00567	0.00937
1288.617	0.00419	0.00751
1288.839	0.0079	0.01023
1289.06	0.0083	0.01194
1289.282	0.00682	0.01016
1289.504	0.00614	0.00965
1289.725	0.00722	0.01058
1289.947	0.00439	0.00722
1290.168	0.00635	0.00858
1290.39	0.00938	0.01294
1290.611	0.01107	0.01495
1290.833	0.00398	0.0078
1291.054	0.00243	0.00586
1291.276	0.00371	0.00658
1291.497	0.00236	0.00422
1291.718	0.00358	0.00694
1291.94	0.00878	0.01273
1292.161	0.01127	0.01473
1292.382	0.01013	0.01194
1292.604	0.0025	0.00558
1292.825	0.0056	0.0078
1293.046	0.00473	0.00651
1293.267	0.00918	0.01209
1293.488	0.00945	0.01352
1293.71	0.00648	0.01058
1293.931	0.00675	0.01008
1294.152	0.00898	0.01252
1294.373	0.0056	0.00994
1294.594	0.00419	0.00772
1294.815	0.00419	0.00744
1295.036	0.00891	0.01137
1295.257	0.00925	0.01287
1295.478	0.00614	0.00858
1295.698	0.00547	0.0088
1295.919	0.00533	0.0088
1296.14	0.00709	0.01044
1296.361	0.00857	0.01137
1296.582	0.00803	0.01166
1296.802	0.00756	0.0118
1297.023	0.00628	0.00965
1297.244	0.0056	0.0083
1297.464	0.00587	0.00987
1297.685	0.00709	0.01058
1297.906	0.00743	0.01137
1298.126	0.00803	0.01151
1298.347	0.00682	0.00987
1298.567	0.0081	0.00944
1298.788	0.00682	0.00973
1299.008	0.00608	0.00901
1299.229	0.00675	0.01051
1299.449	0.00628	0.01058
1299.67	0.00371	0.00744
1299.89	0.00783	0.01044
1300.11	0.00311	0.00658
1300.331	0.00736	0.01109
1300.551	0.00412	0.00744
1300.771	0.00479	0.00737
1300.991	0.00695	0.01037
1301.211	0.00918	0.01094
1301.432	0.00925	0.0118
1301.652	0.00115	0.00429
1301.872	0.00344	0.00665
1302.092	0.00655	0.00887
1302.312	0.01121	0.0148
1302.532	0.01046	0.01352
1302.752	0.00743	0.01166
1302.972	0.00878	0.01266
1303.192	0.00331	0.00658
1303.412	0.00871	0.01123
1303.632	0.01256	0.01638
1303.852	0.0079	0.01044
1304.072	0.00216	0.00536
1304.291	0.00311	0.00679
1304.511	0.00351	0.00679
1304.731	0.00574	0.00815
1304.951	0.00932	0.01209
1305.17	0.00317	0.00586
1305.39	0.00459	0.0078
1305.61	0.01168	0.01523
1305.829	0.00905	0.01187
1306.049	0.01121	0.0133
1306.268	0.00641	0.0098
1306.488	0.00554	0.0093
1306.708	0.00959	0.01316
1306.927	0.00601	0.00858
1307.146	0.00776	0.01051
1307.366	0.01067	0.0128
1307.585	0.0083	0.01123
1307.805	0.00533	0.0083
1308.024	0.00365	0.00644
1308.243	0.00108	0.003
1308.463	0.00304	0.00501
1308.682	0.0023	0.00336
1308.901	0.00452	0.00744
1309.12	0.00763	0.01073
1309.339	0.00473	0.00751
1309.559	0.00749	0.01023
1309.778	0.00952	0.01237
1309.997	0.01337	0.01631
1310.216	0.01195	0.01638
1310.435	0.0081	0.01144
1310.654	0.0079	0.01066
1310.873	0.0083	0.00965
1311.092	0.00743	0.00987
1311.311	0.00608	0.00844
1311.53	0.00209	0.00465
1311.749	0.00601	0.00865
1311.967	0.0056	0.00822
1312.186	0.00844	0.01058
1312.405	0.00952	0.01244
1312.624	0.00918	0.01216
1312.843	0.00547	0.00865
1313.061	0.00749	0.00994
1313.28	0.00581	0.0088
1313.499	0.0079	0.0098
1313.717	0.00709	0.00973
1313.936	0.00432	0.00672
1314.154	0.00729	0.01058
1314.373	0.01094	0.01395
1314.591	0.00648	0.00837
1314.81	0.00432	0.00551
1315.028	0.00662	0.00873
1315.247	0.01181	0.01459
1315.465	0.01073	0.01409
1315.683	0.01337	0.01688
1315.902	0.01316	0.01638
1316.12	0.0079	0.01001
1316.338	0.00587	0.00915
1316.557	0.0054	0.00801
1316.775	0.00635	0.00965
1316.993	0.0083	0.01008
1317.211	0.00743	0.01037
1317.429	0.0108	0.01244
1317.647	0.01006	0.01259
1317.865	0.01269	0.01545
1318.084	0.00513	0.00815
1318.302	0.00547	0.00772
1318.52	0.00459	0.00629
1318.738	0.00817	0.00937
1318.955	0.00628	0.00858
1319.173	0.00749	0.01016
1319.391	0.00871	0.0118
1319.609	0.00878	0.01044
1319.827	0.01202	0.01402
1320.045	0.0083	0.00915
1320.262	0.0083	0.01116
1320.48	0.00682	0.0093
1320.698	0.00905	0.01159
1320.916	0.01127	0.01302
1321.133	0.01067	0.01216
1321.351	0.01262	0.01416
1321.568	0.01242	0.01509
1321.786	0.00986	0.01266
1322.004	0.00864	0.01194
1322.221	0.00655	0.00844
1322.439	0.0081	0.01044
1322.656	0.01478	0.01724
1322.873	0.00682	0.00994
1323.091	0.00635	0.00915
1323.308	0.00675	0.00944
1323.526	0.0077	0.00908
1323.743	0.00682	0.00937
1323.96	0.005	0.00594
1324.177	0.00851	0.01051
1324.395	0.0056	0.00672
1324.612	0.00824	0.01016
1324.829	0.00473	0.00615
1325.046	0.00155	0.00372
1325.263	0.00965	0.01087
1325.48	0.00486	0.00679
1325.697	0.00776	0.01001
1325.914	0.00554	0.00815
1326.131	0.00317	0.00558
1326.348	0.00648	0.00865
1326.565	0.00817	0.00915
1326.782	0.00689	0.00944
1326.999	0.00722	0.0098
1327.216	0.0083	0.01116
1327.433	0.01026	0.01216
1327.649	0.01114	0.01323
1327.866	0.00581	0.00701
1328.083	0.00405	0.00551
1328.3	0.00351	0.00536
1328.516	0.00884	0.01116
1328.733	0.00871	0.01058
1328.949	0.00493	0.00737
1329.166	0.00952	0.01116
1329.383	0.00986	0.01173
1329.599	0.00655	0.00901
1329.816	0.00621	0.00808
1330.032	0.01006	0.01101
1330.248	0.01067	0.01345
1330.465	0.00911	0.01094
1330.681	0.00695	0.00894
1330.898	0.00857	0.00987
1331.114	0.00587	0.00687
1331.33	0.01121	0.01201
1331.546	0.01019	0.01244
1331.763	0.00628	0.00887
1331.979	0.00236	0.00443
1332.195	0.00297	0.00443
1332.411	0.00662	0.00887
1332.627	0.0083	0.00915
1332.843	0.00628	0.00815
1333.059	0.00709	0.00873
1333.275	0.00506	0.00701
1333.491	0.00655	0.00729
1333.707	0.00857	0.01001
1333.923	0.00932	0.01044
1334.139	0.00378	0.00515
1334.355	0.0052	0.00658
1334.571	0.00689	0.00865
1334.787	0.00925	0.01066
1335.003	0.00594	0.00744
1335.218	0.00689	0.00765
1335.434	0.01276	0.01495
1335.65	0.01127	0.01352
1335.865	0.00608	0.00758
1336.081	0.00682	0.00715
1336.297	0.00628	0.00801
1336.512	0.00689	0.00758
1336.728	0.00925	0.0113
1336.943	0.00884	0.01094
1337.159	0.0077	0.00944
1337.374	0.00648	0.00658
1337.59	0.00189	0.0035
1337.805	0.00385	0.00472
1338.021	0.00385	0.00565
1338.236	0.00662	0.00787
1338.451	0.00635	0.00772
1338.666	0.01256	0.01345
1338.882	0.01019	0.01209
1339.097	0.00844	0.00987
1339.312	0.00763	0.01001
1339.527	0.00331	0.00486
1339.742	0.00729	0.00915
1339.958	0.00945	0.01023
1340.173	0.00776	0.00923
1340.388	0.00722	0.00822
1340.603	0.00452	0.00608
1340.818	0.00446	0.00637
1341.033	0.00702	0.00851
1341.248	0.01235	0.01359
1341.462	0.00655	0.00851
1341.677	0.00702	0.00873
1341.892	0.0054	0.00708
1342.107	0.00655	0.00758
1342.322	0.00628	0.0083
1342.536	0.00864	0.01073
1342.751	0.00871	0.0118
1342.966	0.00851	0.01094
1343.18	0.00959	0.01159
1343.395	0.00405	0.00472
1343.61	0.00716	0.00923
1343.824	0.00675	0.00851
1344.039	0.00837	0.01073
1344.253	0.00884	0.0108
1344.468	0.00169	0.00322
1344.682	0.00837	0.00951
1344.897	0.00817	0.01066
1345.111	0.00844	0.01037
1345.325	0.00756	0.00965
1345.54	0.00878	0.00965
1345.754	0.01276	0.01445
1345.968	0.00675	0.00765
1346.182	0.00533	0.00758
1346.397	0.0052	0.00708
1346.611	0.00385	0.00522
1346.825	0.00547	0.00572
1347.039	0.00432	0.00486
1347.253	0.00581	0.00715
1347.467	0.00716	0.0093
1347.681	0.01424	0.01688
1347.895	0.00709	0.00873
1348.109	0.00682	0.00751
1348.323	0.0025	0.00372
1348.537	8.77596E-4	0.00193
1348.751	0.00371	0.00529
1348.965	0.01019	0.01187
1349.178	0.00986	0.01094
1349.392	0.00884	0.00894
1349.606	0.00452	0.00637
1349.82	0.00425	0.00522
1350.033	0.00729	0.00808
1350.247	0.00385	0.00379
1350.461	0.00554	0.00601
1350.674	0.01188	0.01173
1350.888	0.00891	0.00901
1351.101	0.00824	0.00915
1351.315	0.00776	0.00822
1351.528	0.01256	0.0123
1351.742	0.00986	0.01023
1351.955	0.00749	0.00787
1352.169	0.0081	0.00923
1352.382	0.01094	0.01144
1352.595	0.00965	0.01001
1352.809	0.00776	0.00801
1353.022	0.00844	0.00944
1353.235	0.00425	0.00493
1353.448	0.00398	0.00544
1353.661	0.00938	0.01037
1353.874	0.00493	0.00536
1354.088	0.00668	0.00758
1354.301	0.00716	0.00901
1354.514	0.00608	0.0083
1354.727	0.00797	0.00973
1354.94	0.00911	0.01008
1355.153	0.00547	0.00672
1355.366	0.00945	0.01037
1355.578	0.01026	0.01259
1355.791	0.00736	0.00951
1356.004	0.00864	0.01037
1356.217	0.00621	0.00722
1356.43	0.00938	0.01159
1356.642	0.00898	0.01037
1356.855	0.00925	0.01151
1357.068	0.00702	0.00915
1357.28	0.00554	0.00787
1357.493	0	0.00136
1357.706	0.00169	0.00372
1357.918	0.00709	0.00908
1358.131	0.0081	0.00994
1358.343	0.00635	0.00608
1358.556	0.00547	0.00729
1358.768	0.00689	0.00808
1358.98	0.00351	0.00544
1359.193	0.00655	0.00815
1359.405	0.00533	0.00658
1359.617	0.00446	0.00551
1359.83	0.00277	0.00486
1360.042	0.0079	0.00901
1360.254	0.00722	0.0093
1360.466	0.00641	0.0083
1360.678	0.00783	0.01001
1360.891	0.00695	0.00873
1361.103	0.00722	0.00915
1361.315	0.0077	0.0088
1361.527	0.0025	0.00386
1361.739	0.00452	0.00572
1361.951	0.00351	0.00508
1362.163	0.0054	0.00694
1362.374	0.00743	0.00923
1362.586	0.00459	0.00579
1362.798	0.00682	0.00894
1363.01	0.00641	0.00844
1363.222	0.00729	0.00965
1363.433	0.00756	0.00944
1363.645	0.00331	0.00501
1363.857	0.00358	0.00443
1364.068	0.00263	0.00472
1364.28	0.00695	0.0088
1364.492	0.00797	0.00958
1364.703	0.00695	0.00751
1364.915	0.005	0.00579
1365.126	0.00459	0.00572
1365.338	0.00452	0.00658
1365.549	0.00749	0.01037
1365.76	0.00648	0.00865
1365.972	0.0052	0.00672
1366.183	0.00398	0.00622
1366.394	0.00405	0.00565
1366.606	0.0054	0.00715
1366.817	0.0081	0.00873
1367.028	0.00628	0.00794
1367.239	0.00459	0.00544
1367.45	0.00506	0.00658
1367.662	0.00419	0.00529
1367.873	0.00614	0.00744
1368.084	0.00756	0.0078
1368.295	0.00324	0.00436
1368.506	0.00338	0.00522
1368.717	0.00392	0.00572
1368.928	0.00608	0.00787
1369.138	0.00412	0.00579
1369.349	0.0083	0.0103
1369.56	0.00662	0.00973
1369.771	0.0056	0.0078
1369.982	0.00452	0.00644
1370.192	0.00655	0.0078
1370.403	0.00945	0.01066
1370.614	0.00945	0.0108
1370.824	0.00371	0.00651
1371.035	0.00803	0.01058
1371.246	0.00324	0.00515
1371.456	0.00763	0.0098
1371.667	6.75073E-4	0.00257
1371.877	0.00209	0.00329
1372.087	0.00682	0.00815
1372.298	0.00452	0.00579
1372.508	0.0023	0.00508
1372.719	0.00628	0.00858
1372.929	0.00365	0.00615
1373.139	0.00398	0.00536
1373.349	0.00412	0.00558
1373.56	0.00655	0.00665
1373.77	0.0054	0.00772
1373.98	0.00601	0.00694
1374.19	0.00567	0.00751
1374.4	0.00196	0.00429
1374.61	0.00155	0.00279
1374.82	0.00682	0.00729
1375.03	0.00358	0.00443
1375.24	0.00365	0.00558
1375.45	0.00567	0.00744
1375.66	0.01006	0.01116
1375.87	0.00689	0.00844
1376.08	0.00648	0.00744
1376.29	0.00216	0.004
1376.499	0.00446	0.00644
1376.709	0.01067	0.0118
1376.919	0.00952	0.01001
1377.128	0.0056	0.00787
1377.338	0.00419	0.00508
1377.548	0.00459	0.00637
1377.757	0.00824	0.00873
1377.967	0.0023	0.00315
1378.176	0.00824	0.0083
1378.386	0.00689	0.0088
1378.595	0.00486	0.00615
1378.805	0.0052	0.00637
1379.014	0.00824	0.00822
1379.223	0.00398	0.00508
1379.433	0.00601	0.00637
1379.642	0.00466	0.00572
1379.851	0.00473	0.00579
1380.061	0.00547	0.00637
1380.27	0.00668	0.00687
1380.479	0.00608	0.00751
1380.688	0.00506	0.00586
1380.897	0.00567	0.00679
1381.106	0.00905	0.01023
1381.315	0.00621	0.00694
1381.524	0.00432	0.00458
1381.733	0.00587	0.00687
1381.942	0.00878	0.00944
1382.151	0.00513	0.00565
1382.36	0.00776	0.00722
1382.569	0.00722	0.00772
1382.777	0.00614	0.00737
1382.986	0.00371	0.00458
1383.195	0.00385	0.00372
1383.404	0.00412	0.00422
1383.612	8.10088E-4	0
1383.821	0.00554	0.00572
1384.03	0.01303	0.01452
1384.238	0.00844	0.00908
1384.447	0.01013	0.01023
1384.655	0.00675	0.0078
[truncated: 19 more rows]
