# Supplementary material for: Circular dichroism of quantum defects in carbon nanotubes created by photocatalytic oxygen functionalization
Source: Nat Commun. 2025 Jun 2;16:5107. doi: 10.1038/s41467-025-60342-y (PMC12130195; doi:10.1038/s41467-025-60342-y)
Supplement: Supplementary file 6 — Source Data [file 41467_2025_60342_MOESM6_ESM.zip › Raw data Manuscript and SI/Supplementary_Figure_16b.txt]

Wavelength (nm)	Pristine (6,5) SDS	(6,5) (GT)6_ssDNA
1300	0.00371	3.70476E-4
1299	0.00386	8.37259E-4
1298	0.00377	3.90266E-4
1297	0.00379	6.30702E-4
1296	0.00379	9.64042E-4
1295	0.00373	6.52995E-4
1294	0.00373	8.15787E-4
1293	0.0038	0.00114
1292	0.0037	0.00117
1291	0.0037	9.9921E-4
1290	0.00376	0.00149
1289	0.00373	0.00131
1288	0.00371	0.00133
1287	0.00372	0.0016
1286	0.00372	0.00162
1285	0.0037	0.00185
1284	0.0037	0.00164
1283	0.00367	0.00213
1282	0.00364	0.00206
1281	0.00362	0.00186
1280	0.00361	0.00195
1279	0.00346	0.00243
1278	0.00329	0.00218
1277	0.00448	0.00193
1276	0.00352	0.00262
1275	0.00343	0.00248
1274	0.00334	0.00166
1273	0.00333	0.00244
1272	0.0033	0.00277
1271	0.00322	0.00219
1270	0.00306	0.00224
1269	0.00304	0.00287
1268	0.003	0.00283
1267	0.00289	0.00239
1266	0.00289	0.00281
1265	0.0028	0.00307
1264	0.00263	0.00255
1263	0.00265	0.00211
1262	0.00257	0.00293
1261	0.00237	0.00267
1260	0.0024	0.00208
1259	0.00235	0.003
1258	0.00217	0.00318
1257	0.00206	0.00252
1256	0.00201	0.00253
1255	0.00192	0.00322
1254	0.0018	0.00283
1253	0.00174	0.00216
1252	0.00162	0.00279
1251	0.00153	0.00289
1250	0.00145	0.00236
1249	0.00133	0.00295
1248	0.00129	0.00279
1247	0.00121	0.00251
1246	0.0011	0.0024
1245	0.001	0.00282
1244	9.54159E-4	0.00273
1243	7.93151E-4	0.00239
1242	7.85638E-4	0.00314
1241	7.59734E-4	0.00279
1240	6.14452E-4	0.00199
1239	6.38746E-4	0.00227
1238	5.96736E-4	0.00242
1237	5.10462E-4	0.00213
1236	4.41741E-4	0.00229
1235	4.54526E-4	0.00249
1234	4.67108E-4	0.00236
1233	4.11139E-4	0.00219
1232	4.18513E-4	0.00207
1231	4.91118E-4	0.00205
1230	5.18276E-4	0.00224
1229	5.4713E-4	0.00246
1228	6.22436E-4	0.00217
1227	7.20548E-4	0.00214
1226	7.87416E-4	0.00228
1225	9.00844E-4	0.00203
1224	0.00108	0.00173
1223	0.0012	0.00206
1222	0.00135	0.00208
1221	0.00156	0.00152
1220	0.00174	0.00115
1219	0.00195	0.00182
1218	0.00214	0.00166
1217	0.00236	9.99551E-4
1216	0.00254	0.0013
1215	0.00264	0.00178
1214	0.00275	0.0011
1213	0.00289	8.1661E-4
1212	0.00297	0.00102
1211	0.00303	0.00103
1210	0.00307	2.01368E-4
1209	0.00313	7.23379E-4
1208	0.00312	9.57671E-4
1207	0.0031	4.40125E-4
1206	0.00311	2.20005E-4
1205	0.00302	8.45822E-4
1204	0.00299	5.31335E-4
1203	0.00295	-3.14403E-4
1202	0.00287	2.2065E-4
1201	0.00284	4.06208E-4
1200	0.00282	-5.45272E-4
1199	0.00281	-3.78511E-5
1198	0.00287	-4.8277E-4
1197	0.00292	-4.68909E-4
1196	0.00292	-5.43111E-4
1195	0.00296	-0.00116
1194	0.00301	-0.00126
1193	0.00296	-0.00134
1192	0.00303	-0.00116
1191	0.00308	-0.00157
1190	0.00307	-0.00142
1189	0.00306	-0.00151
1188	0.00317	-0.00206
1187	0.00321	-0.00208
1186	0.00327	-0.00227
1185	0.00321	-0.00277
1184	0.00327	-0.00283
1183	0.00333	-0.00228
1182	0.00341	-0.00304
1181	0.00341	-0.00346
1180	0.00348	-0.00313
1179	0.00363	-0.00344
1178	0.00365	-0.00395
1177	0.00375	-0.00396
1176	0.00386	-0.00349
1175	0.00392	-0.00423
1174	0.00407	-0.00465
1173	0.00415	-0.00424
1172	0.00427	-0.00443
1171	0.00436	-0.00518
1170	0.00455	-0.00507
1169	0.00469	-0.00502
1168	0.00471	-0.00574
1167	0.00489	-0.00544
1166	0.00502	-0.00566
1165	0.00517	-0.00603
1164	0.00534	-0.00654
1163	0.00546	-0.00644
1162	0.00561	-0.00646
1161	0.00568	-0.007
1160	0.00574	-0.00699
1159	0.00584	-0.00646
1158	0.00597	-0.00693
1157	0.00602	-0.00766
1156	0.00623	-0.00732
1155	0.00637	-0.00657
1154	0.00637	-0.0075
1153	0.00654	-0.00755
1152	0.00663	-0.00667
1151	0.00679	-0.00705
1150	0.00689	-0.00703
1149	0.00706	-0.00621
1148	0.00705	-0.00567
1147	0.00712	-0.00581
1146	0.00717	-0.00494
1145	0.00722	-0.00406
1144	0.0075	-0.00395
1143	0.00734	-0.00427
1142	0.0073	-0.00324
1141	0.00727	-0.00275
1140	0.00733	-0.00266
1139	0.00736	-0.00218
1138	0.00747	-0.00161
1137	0.00756	-0.00172
1136	0.00706	-0.00185
1135	0.00754	-0.00107
1134	0.0075	-9.56839E-4
1133	0.00774	-8.55539E-4
1132	0.00774	-4.66397E-4
1131	0.00777	-1.81291E-4
1130	0.00774	-7.00554E-4
1129	0.00776	-4.22877E-4
1128	0.00794	1.36311E-5
1127	0.008	-2.73981E-4
1126	0.00802	-5.87417E-4
1125	0.00822	4.04188E-4
1124	0.00799	-8.02039E-4
1123	0.00788	-0.00108
1122	0.00786	-5.31647E-4
1121	0.0079	-6.53765E-4
1120	0.00769	-0.00151
1119	0.00751	-0.00136
1118	0.00745	-0.00129
1117	0.00723	-0.0016
1116	0.00703	-0.00206
1115	0.0066	-0.00211
1114	0.0065	-0.00221
1113	0.00626	-0.0021
1112	0.00594	-0.00253
1111	0.00552	-0.00231
1110	0.00522	-0.00295
1109	0.00491	-0.00299
1108	0.00447	-0.00297
1107	0.00409	-0.00314
1106	0.00371	-0.00339
1105	0.00331	-0.00328
1104	0.00295	-0.00328
1103	0.00255	-0.00357
1102	0.0022	-0.00346
1101	0.00186	-0.0032
1100	0.00161	-0.00353
1099	0.00122	-0.0036
1098	9.2974E-4	-0.00317
1097	7.6995E-4	-0.00327
1096	4.75728E-4	-0.00351
1095	2.36495E-4	-0.00292
1094	8.13213E-5	-0.00292
1093	-4.63928E-5	-0.00338
1092	-2.88651E-4	-0.00308
1091	-3.97376E-4	-0.00273
1090	-4.46757E-4	-0.00275
1089	-5.77624E-4	-0.00308
1088	-7.25201E-4	-0.00249
1087	-6.64064E-4	-0.00197
1086	-6.88951E-4	-0.00243
1085	-7.84397E-4	-0.00218
1084	-7.47E-4	-0.00167
1083	-6.47768E-4	-0.0016
1082	-7.22634E-4	-0.00154
1081	-6.65811E-4	-9.18634E-4
1080	-5.59895E-4	-7.22995E-4
1079	-5.59793E-4	-9.42908E-4
1078	-4.30267E-4	-4.09169E-4
1077	-2.65983E-4	4.53708E-4
1076	-2.38567E-4	-1.88804E-5
1075	-8.08374E-5	2.29007E-4
1074	1.15455E-4	0.00105
1073	2.08939E-4	0.00135
1072	4.43589E-4	0.00155
1071	6.86969E-4	0.00199
1070	8.42975E-4	0.00282
1069	0.0011	0.0027
1068	0.00147	0.00332
1067	0.0017	0.00417
1066	0.00201	0.00504
1065	0.00247	0.00501
1064	0.00285	0.00612
1063	0.0033	0.00703
1062	0.00379	0.00744
1061	0.00423	0.00826
1060	0.0047	0.00962
1059	0.00535	0.01032
1058	0.0059	0.01142
1057	0.00647	0.01305
1056	0.00718	0.01417
1055	0.00782	0.01549
1054	0.00857	0.01715
1053	0.00939	0.01881
1052	0.01017	0.0203
1051	0.01115	0.02178
1050	0.01209	0.02384
1049	0.01308	0.02595
1048	0.0142	0.02794
1047	0.01541	0.02987
1046	0.01658	0.03179
1045	0.01793	0.03409
1044	0.01939	0.03605
1043	0.0209	0.03812
1042	0.02249	0.04021
1041	0.02432	0.04219
1040	0.02615	0.04439
1039	0.02812	0.04614
1038	0.03028	0.04837
1037	0.03256	0.0504
1036	0.03499	0.05237
1035	0.03744	0.05464
1034	0.04009	0.05722
1033	0.04271	0.05957
1032	0.04546	0.06208
1031	0.04813	0.06482
1030	0.05077	0.06793
1029	0.0534	0.07102
1028	0.05583	0.07474
1027	0.05821	0.07897
1026	0.06043	0.08405
1025	0.06253	0.08914
1024	0.06456	0.09552
1023	0.0665	0.10229
1022	0.06847	0.10998
1021	0.07044	0.11914
1020	0.07263	0.12948
1019	0.07501	0.14137
1018	0.0777	0.15437
1017	0.08061	0.16911
1016	0.08423	0.18671
1015	0.08816	0.20563
1014	0.09281	0.2276
1013	0.0982	0.25341
1012	0.10437	0.2813
1011	0.11124	0.31278
1010	0.11919	0.3472
1009	0.12814	0.38539
1008	0.13855	0.42711
1007	0.14998	0.47082
1006	0.16318	0.51905
1005	0.17794	0.56782
1004	0.19436	0.61636
1003	0.21339	0.66776
1002	0.23474	0.71654
1001	0.25821	0.76393
1000	0.2863	0.80997
999	0.31656	0.85154
998	0.35019	0.88872
997	0.38811	0.92128
996	0.4289	0.94874
995	0.4746	0.971
994	0.52349	0.98703
993	0.57454	0.99724
992	0.62807	1
991	0.67989	0.99594
990	0.73226	0.98442
989	0.78189	0.96634
988	0.8276	0.9412
987	0.87011	0.90866
986	0.9062	0.87224
985	0.93653	0.83052
984	0.96168	0.78602
983	0.98027	0.73995
982	0.99324	0.69216
981	1	0.64502
980	0.99952	0.59899
979	0.99143	0.55497
978	0.97634	0.51414
977	0.95278	0.47387
976	0.92196	0.43809
975	0.88485	0.40464
974	0.84008	0.3728
973	0.7921	0.34501
972	0.74199	0.31879
971	0.68895	0.29487
970	0.63715	0.27317
969	0.58626	0.25336
968	0.53712	0.23529
967	0.49135	0.21845
966	0.44873	0.20311
965	0.4101	0.18973
964	0.37437	0.17666
963	0.342	0.16494
962	0.31306	0.15468
961	0.28654	0.1448
960	0.26336	0.13611
959	0.24288	0.12792
958	0.22374	0.12076
957	0.20721	0.11401
956	0.192	0.1078
955	0.17807	0.10213
954	0.16589	0.09735
953	0.1546	0.09276
952	0.14429	0.08899
951	0.13479	0.08566
950	0.12602	0.08249
949	0.11792	0.07958
948	0.11075	0.07699
947	0.10394	0.07522
946	0.09811	0.07351
945	0.09253	0.07173
944	0.08774	0.07094
943	0.08319	0.07041
942	0.07916	0.06985
941	0.07561	0.07001
940	0.07249	0.07052
939	0.06966	0.07101
938	0.06729	0.07194
937	0.06516	0.07348
936	0.06334	0.07524
935	0.06187	0.07674
934	0.06074	0.07877
933	0.05986	0.08064
932	0.05916	0.08204
931	0.0588	0.08314
930	0.0587	0.08435
929	0.05887	0.08495
928	0.05922	0.08487
927	0.05989	0.08478
926	0.06078	0.08488
925	0.062	0.08414
924	0.06354	0.08311
923	0.06525	0.0819
922	0.06727	0.08072
921	0.06954	0.07876
920	0.07172	0.07659
919	0.07404	0.07446
918	0.07607	0.07189
917	0.07769	0.06874
916	0.07876	0.06566
915	0.07939	0.06263
914	0.07932	0.0594
913	0.07877	0.05625
912	0.07801	0.05333
911	0.07688	0.05065
910	0.07558	0.04822
909	0.07428	0.04536
908	0.07267	0.0431
907	0.07072	0.0411
906	0.06844	0.03892
905	0.06568	0.03685
904	0.06258	0.03534
903	0.05913	0.0337
902	0.05557	0.03202
901	0.05212	0.03069
900	0.04868	0.02981
899	0.0455	0.02843
898	0.0425	0.02711
897	0.03978	0.02647
896	0.03729	0.02575
895	0.03499	0.02469
894	0.03302	0.02405
893	0.03122	0.0239
892	0.02948	0.02334
891	0.02805	0.0224
890	0.02671	0.0228
889	0.02539	0.02291
888	0.02437	0.02194
887	0.02342	0.02216
886	0.02251	0.02297
885	0.02183	0.02269
884	0.02124	0.02248
883	0.0208	0.02396
882	0.02032	0.02433
881	0.02003	0.02455
880	0.01983	0.02567
879	0.01974	0.02747
878	0.01972	0.02803
877	0.01978	0.02918
876	0.01999	0.03153
875	0.02037	0.0332
874	0.02087	0.03458
873	0.02146	0.03692
872	0.02219	0.03968
871	0.0231	0.04147
870	0.0242	0.04378
869	0.02541	0.04692
868	0.0268	0.04923
867	0.02841	0.05165
866	0.03021	0.05422
865	0.03209	0.05743
864	0.0342	0.05951
863	0.03663	0.06178
862	0.03892	0.06442
861	0.04144	0.06648
860	0.04404	0.06791
859	0.04672	0.06989
858	0.04949	0.07145
857	0.05221	0.07208
856	0.05483	0.07309
855	0.05749	0.07399
854	0.05989	0.07414
853	0.06231	0.07401
852	0.0646	0.07402
851	0.06645	0.07396
850	0.06818	0.07299
849	0.06958	0.07232
848	0.07067	0.07145
847	0.07148	0.07045
846	0.07207	0.06966
845	0.07232	0.06847
844	0.07225	0.06738
843	0.07199	0.06625
842	0.0715	0.06512
841	0.07076	0.06361
840	0.06991	0.06263
839	0.06889	0.06138
838	0.06782	0.06025
837	0.06664	0.05903
836	0.06543	0.0579
835	0.06419	0.05696
834	0.06296	0.05549
833	0.06172	0.05431
832	0.06039	0.05392
831	0.05935	0.05232
830	0.05802	0.05066
829	0.05675	0.05041
828	0.05562	0.04927
827	0.05455	0.04747
826	0.05326	0.04653
825	0.05216	0.04602
824	0.05105	0.04439
823	0.04982	0.04306
822	0.04868	0.0425
821	0.04757	0.04132
820	0.04632	0.03979
819	0.04511	0.03874
818	0.04394	0.03818
817	0.0427	0.03684
816	0.04151	0.03523
815	0.04032	0.03499
814	0.03911	0.03387
813	0.03787	0.0322
812	0.03678	0.03164
811	0.03556	0.03113
810	0.03443	0.02967
809	0.03345	0.0284
808	0.03229	0.02833
807	0.03125	0.02715
806	0.03062	0.02566
805	0.02936	0.02518
804	0.0283	0.02491
803	0.02739	0.02343
802	0.02643	0.02233
801	0.02547	0.02245
800	0.02462	0.02122
799	0.02338	0.021
798	0.02251	0.02106
797	0.0217	0.01882
796	0.02085	0.01864
795	0.02006	0.01819
794	0.01931	0.01751
793	0.01856	0.01758
792	0.01779	0.01688
791	0.01716	0.0169
790	0.01659	0.01561
789	0.01602	0.01535
788	0.01543	0.01587
787	0.01494	0.01486
786	0.01438	0.01443
785	0.01403	0.01435
784	0.01363	0.01415
783	0.01332	0.01285
782	0.01291	0.01316
781	0.01253	0.01334
780	0.01222	0.01223
779	0.01186	0.01207
778	0.01164	0.01205
777	0.01128	0.01144
776	0.01087	0.01069
775	0.01069	0.00996
774	0.01033	0.01087
773	0.00996	0.00973
772	0.00957	0.00924
771	0.00922	0.00948
770	0.0089	0.00904
769	0.00843	0.00838
768	0.00807	0.00781
767	0.00769	0.00758
766	0.00737	0.0073
765	0.00698	0.00755
764	0.00661	0.00677
763	0.00627	0.00606
762	0.006	0.00655
761	0.00569	0.00644
760	0.00535	0.00604
759	0.00508	0.00539
758	0.00487	0.00512
757	0.00457	0.00514
756	0.00432	0.00451
755	0.00413	0.00443
754	0.00391	0.00446
753	0.00364	0.00406
752	0.00343	0.00409
751	0.00323	0.00328
750	0.00301	0.00304
749	0.00287	0.00344
748	0.00265	0.00319
747	0.00239	0.00313
746	0.00221	0.00285
745	0.00199	0.00242
744	0.00179	0.00294
743	0.00174	0.00238
742	0.00151	0.00222
741	0.00135	0.00243
740	0.00124	0.00249
739	0.00109	0.00172
738	9.25765E-4	0.0018
737	8.25926E-4	0.00174
736	7.98168E-4	0.00225
735	6.20987E-4	0.00138
734	5.90689E-4	0.00206
733	6.36552E-4	0.00172
732	4.61319E-4	0.00147
731	4.94756E-4	0.00203
730	5.66206E-4	0.00244
729	4.83483E-4	0.00186
728	5.52052E-4	0.00213
727	5.88064E-4	0.00259
726	5.91402E-4	0.00249
725	5.49486E-4	0.00257
724	7.41098E-4	0.00297
723	7.88337E-4	0.00335
722	9.4907E-4	0.00352
721	0.00109	0.00363
720	0.00123	0.00468
719	0.00136	0.00476
718	0.00159	0.00467
717	0.00183	0.00557
716	0.00206	0.00597
715	0.00239	0.00588
714	0.00269	0.00638
713	0.00288	0.00749
712	0.00337	0.00744
711	0.00386	0.00768
710	0.00426	0.00801
709	0.00484	0.0081
708	0.00537	0.00777
707	0.0059	0.00782
706	0.00645	0.00822
705	0.00705	0.008
704	0.00751	0.0073
703	0.00792	0.00745
702	0.00829	0.00696
701	0.00852	0.00629
700	0.00867	0.00607
699	0.00871	0.00577
698	0.00871	0.00504
697	0.00852	0.00471
696	0.00838	0.00425
695	0.00808	0.00343
694	0.00777	0.00319
693	0.00731	0.00263
692	0.00684	0.00257
691	0.00634	0.00164
690	0.00577	0.00182
689	0.00506	0.00166
688	0.00444	0.00132
687	0.00387	9.81989E-4
686	0.00333	0.00122
685	0.00284	0.00125
684	0.00244	0.00114
683	0.0021	0.00165
682	0.00181	0.00115
681	0.00161	0.00121
680	0.00151	0.00177
679	0.00141	0.00196
678	0.00141	0.00184
677	0.00146	0.00208
676	0.00155	0.00245
675	0.00167	0.00261
674	0.00189	0.00234
673	0.00205	0.00264
672	0.00221	0.00307
671	0.00248	0.00324
670	0.00272	0.00339
669	0.00292	0.00384
668	0.00316	0.00377
667	0.00338	0.00418
666	0.00367	0.0049
665	0.00392	0.00509
664	0.0042	0.00552
663	0.00449	0.00652
662	0.00483	0.00697
661	0.00521	0.00737
660	0.00566	0.00812
659	0.00614	0.009
658	0.0067	0.00936
657	0.00726	0.01011
656	0.0079	0.01099
655	0.00859	0.01145
654	0.00931	0.01154
653	0.01008	0.01228
652	0.01089	0.01319
651	0.01172	0.01311
650	0.0125	0.01335
649	0.01333	0.01357
648	0.0141	0.01379
647	0.01482	0.01306
646	0.01547	0.01274
645	0.01611	0.01321
644	0.01651	0.01228
643	0.01683	0.0116
642	0.01711	0.01179
641	0.01715	0.01102
640	0.01699	0.01031
639	0.01678	0.01037
638	0.01643	0.00993
637	0.01584	0.00959
636	0.01529	0.0092
635	0.01458	0.0098
634	0.01387	0.00945
633	0.01316	0.0091
632	0.01254	0.00967
631	0.01202	0.00997
630	0.01162	0.00989
629	0.01142	0.01037
628	0.01122	0.01089
627	0.01113	0.01092
626	0.01124	0.01129
625	0.01137	0.0121
624	0.01161	0.01277
623	0.01188	0.01259
622	0.01221	0.01362
621	0.01254	0.01456
620	0.01306	0.0146
619	0.01346	0.01524
618	0.01401	0.01669
617	0.01469	0.01732
616	0.01529	0.01791
615	0.01601	0.01927
614	0.01684	0.02061
613	0.01763	0.02117
612	0.01841	0.02244
611	0.01933	0.02412
610	0.02029	0.02534
609	0.02125	0.0263
608	0.02228	0.0283
607	0.0235	0.03007
606	0.02462	0.03201
605	0.02589	0.03415
604	0.02727	0.03661
603	0.02871	0.0391
602	0.03029	0.04188
601	0.03201	0.04511
600	0.03393	0.04833
599	0.03597	0.05228
598	0.03826	0.05647
597	0.04079	0.06082
596	0.04358	0.06605
595	0.04662	0.07127
594	0.04997	0.07696
593	0.05372	0.08328
592	0.05794	0.0904
591	0.06233	0.09815
590	0.06721	0.10656
589	0.07266	0.11525
588	0.07839	0.12518
587	0.0847	0.13576
586	0.09155	0.14757
585	0.09871	0.16042
584	0.1066	0.17429
583	0.11496	0.18903
582	0.12402	0.20421
581	0.13384	0.22041
580	0.14433	0.23529
579	0.15601	0.24943
578	0.16857	0.26205
577	0.18215	0.27191
576	0.19659	0.27781
575	0.21177	0.28092
574	0.22721	0.27954
573	0.24196	0.27336
572	0.25532	0.26358
571	0.26639	0.25129
570	0.27419	0.23668
569	0.27803	0.22079
568	0.27735	0.2038
567	0.27221	0.18695
566	0.26283	0.17013
565	0.25004	0.15474
564	0.23445	0.14014
563	0.21732	0.12672
562	0.19939	0.11445
561	0.18128	0.10361
560	0.16385	0.09438
559	0.1477	0.0854
558	0.13268	0.07767
557	0.11912	0.07105
556	0.10702	0.06505
555	0.09619	0.05929
554	0.08684	0.05462
553	0.07854	0.05093
552	0.07113	0.04678
551	0.06479	0.0429
550	0.05915	0.04033
549	0.05423	0.03692
548	0.04986	0.0345
547	0.04615	0.03273
546	0.0426	0.03084
545	0.03963	0.02854
544	0.03699	0.02735
543	0.03445	0.02648
542	0.03226	0.02526
541	0.03041	0.02438
540	0.02872	0.02425
539	0.02733	0.02382
538	0.02608	0.02415
537	0.02516	0.0247
536	0.02444	0.02533
535	0.02397	0.02629
534	0.02378	0.02717
533	0.02381	0.02856
532	0.02412	0.03041
531	0.02476	0.03175
530	0.02556	0.03348
529	0.02675	0.03479
528	0.02799	0.03654
527	0.02953	0.03731
526	0.0312	0.03778
525	0.03279	0.03878
524	0.03443	0.03837
523	0.03602	0.03851
522	0.03731	0.03808
521	0.03826	0.03718
520	0.03899	0.03617
519	0.03941	0.03488
518	0.0393	0.03398
517	0.03902	0.03242
516	0.03843	0.03131
515	0.03745	0.02947
514	0.03641	0.02831
513	0.03518	0.02648
512	0.03368	0.02481
511	0.03212	0.02326
510	0.03059	0.02185
509	0.02896	0.02042
508	0.02735	0.01862
507	0.02571	0.01756
506	0.02415	0.01655
505	0.02257	0.01481
504	0.02109	0.01382
503	0.0196	0.01275
502	0.01824	0.01186
501	0.01698	0.01046
500	0.01573	0.01006
499	0.01453	0.00919
498	0.0135	0.00804
497	0.01256	0.0078
496	0.01165	0.00695
495	0.01098	0.00689
494	0.01029	0.006
493	0.00954	0.00601
492	0.00903	0.00539
491	0.00857	0.00475
490	0.00802	0.00467
489	0.00762	0.00439
488	0.00733	0.00443
487	0.00691	0.00382
486	0.00661	0.00383
485	0.00634	0.00353
484	0.0061	0.00287
483	0.0059	0.00359
482	0.00578	0.00366
481	0.00566	0.00347
480	0.00567	0.00332
479	0.00572	0.00386
478	0.00583	0.00409
477	0.00602	0.00418
476	0.00634	0.00407
475	0.00665	0.00491
474	0.00707	0.00493
473	0.00754	0.00485
472	0.00792	0.00545
471	0.00831	0.00513
470	0.0087	0.00474
469	0.00893	0.00482
468	0.00901	0.00459
467	0.009	0.0044
466	0.00894	0.0038
465	0.00877	0.00366
464	0.00843	0.0034
463	0.00805	0.00247
462	0.00764	0.0021
461	0.0071	0.00193
460	0.00671	0.0016
459	0.00621	0.00121
458	0.00572	9.23394E-4
457	0.00529	6.4775E-4
456	0.00486	2.13032E-4
455	0.00449	-1.73676E-4
454	0.00412	-1.67177E-4
453	0.00381	-5.24329E-4
452	0.00355	-5.6665E-4
451	0.00333	-7.5388E-4
450	0.00319	-9.8283E-4
449	0.00303	-0.00108
448	0.00291	-0.00123
447	0.00289	-0.00134
446	0.00289	-0.00157
445	0.00289	-0.00131
444	0.00287	-0.00187
443	0.00285	-0.00192
442	0.00276	-0.00203
441	0.00267	-0.00224
440	0.00266	-0.00254
439	0.00255	-0.00243
438	0.00245	-0.00214
437	0.00235	-0.00276
436	0.00221	-0.00291
435	0.00211	-0.00292
434	0.00195	-0.00314
433	0.00178	-0.00343
432	0.00166	-0.0037
431	0.00155	-0.00356
430	0.00134	-0.0038
429	0.00117	-0.00405
428	0.00114	-0.00401
427	9.22977E-4	-0.0043
426	7.24503E-4	-0.00453
425	6.68311E-4	-0.00437
424	5.04119E-4	-0.00486
423	2.83261E-4	-0.00499
422	2.25717E-4	-0.00485
421	1.8541E-4	-0.00475
420	-6.18915E-5	-0.00491
419	-1.02147E-4	-0.00487
418	-1.42874E-4	-0.00445
417	-2.1072E-4	-0.00461
416	-1.66701E-4	-0.00488
415	-1.56051E-4	-0.00476
414	-1.29959E-4	-0.00438
413	-5.76094E-5	-0.0042
412	2.19079E-5	-0.00446
411	1.98939E-4	-0.00379
410	3.65903E-4	-0.00381
409	4.92135E-4	-0.00383
408	5.74966E-4	-0.00383
407	8.89512E-4	-0.00319
406	0.00101	-0.00304
405	0.00112	-0.0035
404	0.00121	-0.00336
403	0.0013	-0.0033
402	0.00142	-0.00345
401	0.00144	-0.00339
400	0.00148	-0.00334
399	0.00151	-0.00292
398	0.00144	-0.00365
397	0.00154	-0.0034
396	0.00163	-0.00278
395	0.00164	-0.0031
394	0.00181	-0.00252
393	0.00211	-0.00186
392	0.00228	-0.00202
391	0.00257	-0.00178
390	0.0029	-8.19306E-4
389	0.00334	-3.67709E-4
388	0.00388	-6.22372E-4
387	0.00437	7.38543E-4
386	0.00485	0.00164
385	0.0055	0.00264
384	0.00616	0.003
383	0.00696	0.0034
382	0.00774	0.00415
381	0.00859	0.00551
380	0.00951	0.00655
379	0.01049	0.00776
378	0.01162	0.00897
377	0.01277	0.01027
376	0.01393	0.01163
375	0.01514	0.01257
374	0.01637	0.01385
373	0.01744	0.01551
372	0.01863	0.01674
371	0.01998	0.01873
370	0.02123	0.02096
369	0.02266	0.02344
368	0.02422	0.02472
367	0.02586	0.02792
366	0.02773	0.03114
365	0.02986	0.03551
364	0.03229	0.03895
363	0.03506	0.04466
362	0.03839	0.05025
361	0.04229	0.05732
360	0.0467	0.06434
359	0.05201	0.07329
358	0.05847	0.08302
357	0.06608	0.09342
356	0.07471	0.10526
355	0.08491	0.11707
354	0.09651	0.12806
353	0.10935	0.13838
352	0.12315	0.14663
351	0.13717	0.15269
350	0.15042	0.15626
349	0.16097	0.15546
348	0.17238	0.16068
347	0.17579	0.145
346	0.17776	0.14835
345	0.17445	0.13353
344	0.16743	0.1279
343	0.15904	0.12019
342	0.14735	0.1107
341	0.13726	0.10604
340	0.12639	0.0962
339	0.11704	0.09421
338	0.10811	0.08899
337	0.10084	0.08701
336	0.09486	0.08397
335	0.09036	0.08233
334	0.08683	0.0825
333	0.08458	0.08257
332	0.08294	0.08272
331	0.08255	0.08188
330	0.08257	0.08239
329	0.08264	0.08286
328	0.08306	0.08415
327	0.08326	0.08392
326	0.08382	0.08484
325	0.08381	0.08415
324	0.0838	0.08665
323	0.08359	0.08744
322	0.08365	0.08811
321	0.08372	0.09067
320	0.08433	0.09285
319	0.08508	0.09783
318	0.08678	0.10008
317	0.08891	0.10589
316	0.09197	0.11283
315	0.09621	0.11925
314	0.10108	0.12768
313	0.10702	0.13634
312	0.11424	0.14714
311	0.12238	0.15748
310	0.13165	0.16869
309	0.1419	0.183
308	0.15233	0.19563
307	0.16247	0.20934
306	0.17134	0.22606
305	0.17884	0.24394
304	0.18374	0.26508
303	0.1862	0.29179
302	0.18611	0.32553
301	0.18383	0.36801
300	0.17974	0.4245
