# Supplementary material for: Circular dichroism of quantum defects in carbon nanotubes created by photocatalytic oxygen functionalization
Source: Nat Commun. 2025 Jun 2;16:5107. doi: 10.1038/s41467-025-60342-y (PMC12130195; doi:10.1038/s41467-025-60342-y)
Supplement: Supplementary file 6 — Source Data [file 41467_2025_60342_MOESM6_ESM.zip › Raw data Manuscript and SI/Supplementary_Figure_16c.txt]

Wavelength (nm)	(GT)6 pristine	30 min irradiation	90 min irradiation
938.815	0.00426	-1.36936E-6	-0.02915
939.053	0.0173	0.02153	0.01944
939.29	0.01223	0.01532	0.01309
939.527	0.00757	0.01019	0.00562
939.764	0.0048	0.00669	0.00176
940	0.00994	0.01242	0.01022
940.237	0.00811	0.01171	0.00896
940.474	0.00987	0.01417	0.01121
940.711	0.00663	0.01068	0.00859
940.948	0.00865	0.01276	0.01355
941.185	0.00892	0.01329	0.01308
941.422	0.01115	0.01397	0.01601
941.658	0.0069	0.01141	0.01079
941.895	0.00987	0.01488	0.01518
942.132	0.00487	0.00883	0.00805
942.369	0.00987	0.01432	0.01481
942.605	0.0125	0.0174	0.02
942.842	0.01082	0.01561	0.01863
943.079	0.00832	0.0132	0.01533
943.315	0.00845	0.01466	0.01679
943.552	0.00906	0.01426	0.01722
943.789	0.01568	0.0199	0.0258
944.025	0.01534	0.02144	0.02748
944.262	0.01426	0.02089	0.02611
944.498	0.01446	0.02088	0.02711
944.735	0.0148	0.02211	0.02698
944.971	0.01338	0.019	0.02459
945.208	0.01298	0.01743	0.02164
945.444	0.01298	0.01735	0.02275
945.681	0.01413	0.01826	0.02568
945.917	0.01534	0.0212	0.02871
946.153	0.01723	0.02428	0.03062
946.39	0.01669	0.02265	0.0297
946.626	0.01379	0.02016	0.02414
946.862	0.01825	0.02425	0.03216
947.099	0.01473	0.01897	0.02434
947.335	0.01649	0.02221	0.02907
947.571	0.02034	0.026	0.03437
947.807	0.01831	0.02444	0.03198
948.044	0.01642	0.02388	0.03016
948.28	0.01359	0.01922	0.02562
948.516	0.01527	0.02107	0.02594
948.752	0.0169	0.02207	0.02898
948.988	0.01879	0.02477	0.03156
949.224	0.01892	0.02515	0.03291
949.46	0.01771	0.02389	0.02916
949.696	0.01473	0.02016	0.02541
949.932	0.01858	0.02379	0.03003
950.168	0.02081	0.02673	0.03386
950.404	0.01973	0.02648	0.03294
950.64	0.01953	0.02546	0.03236
950.876	0.02149	0.0277	0.03483
951.112	0.01764	0.0232	0.0303
951.348	0.0196	0.02605	0.03152
951.584	0.02372	0.02945	0.03818
951.819	0.02548	0.03184	0.04121
952.055	0.0196	0.02439	0.03136
952.291	0.01899	0.02306	0.02762
952.527	0.01926	0.02444	0.02964
952.763	0.01845	0.02304	0.02668
952.998	0.02102	0.02589	0.03096
953.234	0.02696	0.03363	0.04191
953.47	0.02906	0.03494	0.04552
953.705	0.02771	0.03345	0.04211
953.941	0.02196	0.0274	0.03203
954.176	0.02622	0.03126	0.03575
954.412	0.025	0.03001	0.03618
954.648	0.03068	0.03744	0.04442
954.883	0.0321	0.03836	0.04655
955.119	0.03075	0.03563	0.0419
955.354	0.02987	0.0343	0.04121
955.59	0.03365	0.03716	0.04572
955.825	0.03122	0.03506	0.04299
956.06	0.03149	0.03435	0.04094
956.296	0.03135	0.0348	0.04092
956.531	0.03649	0.04045	0.04814
956.767	0.03716	0.04214	0.05152
957.002	0.03581	0.03872	0.04585
957.237	0.03534	0.03855	0.0464
957.472	0.03547	0.03932	0.0465
957.708	0.03845	0.04279	0.05078
957.943	0.04061	0.04572	0.05302
958.178	0.04203	0.0461	0.05516
958.413	0.04182	0.04624	0.05548
958.648	0.04081	0.04515	0.05286
958.884	0.04122	0.0456	0.05228
959.119	0.04345	0.04776	0.05611
959.354	0.04486	0.04984	0.05768
959.589	0.04709	0.05146	0.05913
959.824	0.04919	0.05323	0.06161
960.059	0.04858	0.05159	0.06023
960.294	0.05067	0.05429	0.06191
960.529	0.05216	0.05482	0.0645
960.764	0.05243	0.05551	0.0646
960.999	0.05507	0.0572	0.06876
961.234	0.05621	0.05812	0.06909
961.468	0.05473	0.05648	0.06613
961.703	0.05905	0.06119	0.07053
961.938	0.05716	0.05731	0.06554
962.173	0.06338	0.06381	0.07626
962.408	0.06175	0.06248	0.07297
962.642	0.06371	0.06402	0.07386
962.877	0.0681	0.06819	0.07961
963.112	0.07087	0.07166	0.08366
963.347	0.07446	0.07537	0.08794
963.581	0.06851	0.06808	0.07696
963.816	0.07263	0.07225	0.08395
964.051	0.07736	0.07689	0.08902
964.285	0.08493	0.0847	0.09975
964.52	0.08635	0.08539	0.09996
964.754	0.08648	0.0853	0.09814
964.989	0.08986	0.08839	0.10219
965.223	0.08675	0.08318	0.09483
965.458	0.09378	0.09069	0.10431
965.692	0.10107	0.09842	0.11447
965.927	0.09871	0.09477	0.10823
966.161	0.09675	0.09166	0.102
966.395	0.10114	0.09607	0.10798
966.63	0.10445	0.09846	0.11033
966.864	0.10925	0.10263	0.11552
967.098	0.11573	0.10951	0.12364
967.333	0.1135	0.10509	0.11605
967.567	0.11864	0.10965	0.12169
967.801	0.12999	0.12087	0.13682
968.035	0.13073	0.11969	0.13398
968.27	0.13641	0.12472	0.1412
968.504	0.1358	0.12308	0.13531
968.738	0.1385	0.12563	0.13789
968.972	0.14681	0.1329	0.14658
969.206	0.14755	0.13242	0.14431
969.44	0.15404	0.13737	0.15073
969.674	0.16208	0.14449	0.15863
969.908	0.16377	0.14509	0.15918
970.142	0.16633	0.14462	0.15826
970.376	0.1691	0.14654	0.15768
970.61	0.17174	0.14715	0.15507
970.844	0.1787	0.15318	0.1624
971.078	0.18228	0.1555	0.16431
971.312	0.19174	0.16385	0.17379
971.546	0.20059	0.17275	0.1844
971.779	0.20315	0.17282	0.18246
972.013	0.21187	0.18017	0.19058
972.247	0.22004	0.18682	0.19837
972.481	0.22977	0.19634	0.20887
972.714	0.23612	0.20066	0.21303
972.948	0.23862	0.20089	0.20985
973.182	0.24497	0.2049	0.21244
973.415	0.25105	0.21001	0.21672
973.649	0.25828	0.21371	0.2219
973.883	0.26463	0.21858	0.22483
974.116	0.26875	0.22035	0.22391
974.35	0.28152	0.23018	0.23667
974.583	0.28828	0.23505	0.24004
974.817	0.298	0.24449	0.2485
975.05	0.30962	0.25254	0.25787
975.284	0.31712	0.25818	0.26283
975.517	0.32212	0.26011	0.26214
975.751	0.33219	0.26854	0.26981
975.984	0.34016	0.2738	0.27318
976.217	0.35036	0.28107	0.28289
976.451	0.35914	0.28811	0.2874
976.684	0.3655	0.2922	0.29021
976.917	0.37853	0.30242	0.30195
977.151	0.39191	0.31426	0.31256
977.384	0.39664	0.31557	0.31028
977.617	0.40292	0.31935	0.31208
977.85	0.41677	0.33104	0.32484
978.083	0.43272	0.34436	0.34133
978.316	0.4415	0.35186	0.34504
978.55	0.45373	0.36208	0.35735
978.783	0.4646	0.37004	0.36242
979.016	0.46947	0.3712	0.35992
979.249	0.47913	0.37854	0.36454
979.482	0.48892	0.38644	0.37164
979.715	0.50129	0.3958	0.38067
979.948	0.51331	0.40632	0.39026
980.181	0.52439	0.41453	0.39816
980.414	0.53682	0.42521	0.40945
980.646	0.54831	0.43519	0.41837
980.879	0.56175	0.44757	0.42864
981.112	0.56607	0.44818	0.42501
981.345	0.57675	0.45654	0.43268
981.578	0.58675	0.46466	0.43888
981.811	0.60134	0.47821	0.4522
982.043	0.61283	0.48695	0.46067
982.276	0.62404	0.49632	0.4697
982.509	0.63674	0.50855	0.48031
982.741	0.64708	0.51675	0.48707
982.974	0.6612	0.52967	0.49961
983.207	0.66809	0.53493	0.50287
983.439	0.68032	0.54623	0.51246
983.672	0.68964	0.5542	0.51878
983.904	0.70268	0.56666	0.53244
984.137	0.7145	0.57843	0.54283
984.369	0.72612	0.58779	0.5505
984.602	0.73835	0.59963	0.56269
984.834	0.74882	0.61	0.57195
985.067	0.75605	0.61619	0.57623
985.299	0.76679	0.62517	0.58311
985.531	0.77382	0.63259	0.58761
985.764	0.78544	0.64374	0.60048
985.996	0.80145	0.66147	0.62025
986.228	0.80374	0.66301	0.61617
986.461	0.81185	0.67152	0.62124
986.693	0.82225	0.68181	0.63332
986.925	0.83158	0.69172	0.64178
987.157	0.8411	0.70217	0.64979
987.389	0.84698	0.70827	0.6543
987.621	0.85988	0.72306	0.67034
987.854	0.8638	0.72785	0.67292
988.086	0.87623	0.7407	0.6876
988.318	0.88008	0.74534	0.69143
988.55	0.88664	0.75315	0.69582
988.782	0.89914	0.76825	0.7148
989.014	0.90366	0.77312	0.71795
989.246	0.91353	0.78527	0.73026
989.478	0.91886	0.79301	0.73589
989.71	0.92157	0.79749	0.73848
989.941	0.9321	0.80995	0.75316
990.173	0.93832	0.82001	0.76275
990.405	0.94413	0.8276	0.77144
990.637	0.94947	0.83611	0.77934
990.869	0.95676	0.84586	0.79063
991.1	0.9623	0.85452	0.8
991.332	0.96865	0.86474	0.81095
991.564	0.96717	0.86473	0.80777
991.796	0.97068	0.87185	0.81363
992.027	0.97284	0.87757	0.82028
992.259	0.98237	0.89127	0.83711
992.49	0.9848	0.89722	0.84354
992.722	0.98473	0.90054	0.84556
992.954	0.9896	0.91161	0.85809
993.185	0.99466	0.91981	0.86735
993.417	0.9923	0.9212	0.86925
993.648	0.99304	0.92731	0.87478
993.879	0.99669	0.93558	0.88652
994.111	1	0.94286	0.896
994.342	0.99845	0.9461	0.89892
994.574	0.9977	0.94903	0.90264
994.805	0.99791	0.9532	0.90975
995.036	0.99507	0.95653	0.91052
995.268	0.99777	0.96457	0.9226
995.499	0.99797	0.97037	0.92892
995.73	0.99216	0.96757	0.928
995.961	0.98797	0.96779	0.92742
996.192	0.98466	0.9691	0.93159
996.424	0.9871	0.97831	0.94412
996.655	0.98372	0.9807	0.94795
996.886	0.98162	0.98317	0.95166
997.117	0.97852	0.98571	0.95707
997.348	0.97291	0.98609	0.95842
997.579	0.9694	0.9884	0.96405
997.81	0.96994	0.99257	0.97127
998.041	0.96555	0.99411	0.97329
998.272	0.95541	0.9893	0.96842
998.503	0.95102	0.98936	0.97326
998.734	0.94872	0.99299	0.97969
998.965	0.94474	0.995	0.98634
999.196	0.93629	0.99235	0.98305
999.426	0.93082	0.99211	0.98518
999.657	0.93156	1	0.99919
999.888	0.92177	0.99526	0.99781
1000.119	0.91103	0.98805	0.99102
1000.349	0.90488	0.98633	0.99111
1000.58	0.8986	0.98593	0.99359
1000.811	0.8911	0.9829	0.99391
1001.041	0.88691	0.98537	1
1001.272	0.87867	0.98218	0.99998
1001.503	0.8715	0.97845	0.99884
1001.733	0.85975	0.97131	0.9934
1001.964	0.84853	0.96541	0.98694
1002.194	0.84023	0.96168	0.98738
1002.425	0.83428	0.95958	0.98917
1002.655	0.82806	0.95833	0.99221
1002.886	0.8205	0.95646	0.99129
1003.116	0.81631	0.95784	1.00009
1003.346	0.80705	0.95194	0.99714
1003.577	0.79584	0.94434	0.99102
1003.807	0.78733	0.94061	0.98919
1004.037	0.77301	0.92867	0.97957
1004.268	0.76814	0.9292	0.98385
1004.498	0.7603	0.92462	0.98451
1004.728	0.74997	0.91895	0.98054
1004.958	0.73896	0.91112	0.9742
1005.188	0.72815	0.90436	0.96842
1005.418	0.7193	0.89746	0.96524
1005.649	0.71315	0.89559	0.96726
1005.879	0.70741	0.89372	0.97323
1006.109	0.69484	0.88309	0.96372
1006.339	0.68437	0.87572	0.95794
1006.569	0.6739	0.86866	0.95239
1006.799	0.66457	0.86253	0.94921
1007.029	0.65789	0.85709	0.94784
1007.259	0.65045	0.85274	0.94827
1007.489	0.64181	0.84599	0.94577
1007.718	0.63174	0.83878	0.93999
1007.948	0.62377	0.83272	0.93647
1008.178	0.60837	0.81807	0.92006
1008.408	0.60256	0.81581	0.92163
1008.638	0.59283	0.80712	0.91642
1008.867	0.58661	0.80277	0.91584
1009.097	0.57797	0.79533	0.913
1009.327	0.5627	0.78067	0.89602
1009.556	0.55891	0.77888	0.8994
1009.786	0.55155	0.77313	0.89566
1010.016	0.54311	0.76483	0.88852
1010.245	0.53344	0.75653	0.88285
1010.475	0.52513	0.74862	0.87764
1010.704	0.52169	0.7469	0.88067
1010.934	0.50656	0.73086	0.86246
1011.163	0.49825	0.72294	0.85544
1011.393	0.4898	0.71557	0.84886
1011.622	0.48102	0.7065	0.84184
1011.851	0.47305	0.69936	0.83674
1012.081	0.46575	0.69106	0.82938
1012.31	0.45987	0.68547	0.82823
1012.539	0.4546	0.67926	0.82448
1012.769	0.454	0.67971	0.82944
1012.998	0.43967	0.66397	0.81112
1013.227	0.43211	0.65505	0.80307
1013.456	0.4217	0.64396	0.79243
1013.686	0.41184	0.63295	0.78191
1013.915	0.40839	0.63054	0.78234
1014.144	0.40846	0.63092	0.78821
1014.373	0.40117	0.62176	0.78062
1014.602	0.39326	0.61145	0.77065
1014.831	0.38414	0.60175	0.7625
1015.06	0.37684	0.59361	0.75536
1015.289	0.37468	0.59073	0.75603
1015.518	0.3655	0.57987	0.74471
1015.747	0.36097	0.57552	0.74368
1015.976	0.36212	0.57543	0.74841
1016.205	0.35523	0.56675	0.74037
1016.434	0.34915	0.55914	0.73289
1016.662	0.34334	0.55247	0.727
1016.891	0.34205	0.54936	0.7271
1017.12	0.33455	0.54121	0.71838
1017.349	0.32719	0.5319	0.70695
1017.577	0.32462	0.52756	0.7023
1017.806	0.32246	0.52235	0.69878
1018.035	0.31679	0.51521	0.68847
1018.263	0.30996	0.50676	0.6784
1018.492	0.30773	0.50218	0.67398
1018.721	0.29929	0.49186	0.66073
1018.949	0.2951	0.48612	0.65326
1019.178	0.29618	0.48533	0.65358
1019.406	0.28726	0.47393	0.64034
1019.635	0.2851	0.46974	0.63513
1019.863	0.28233	0.4657	0.63183
1020.091	0.27862	0.45895	0.62515
1020.32	0.27639	0.45646	0.62208
1020.548	0.27348	0.45133	0.61506
1020.776	0.26693	0.44226	0.60464
1021.005	0.2676	0.44108	0.60553
1021.233	0.26585	0.43859	0.60258
1021.461	0.26004	0.43029	0.59239
1021.689	0.257	0.42563	0.5874
1021.918	0.25146	0.41803	0.57778
1022.146	0.25281	0.41903	0.58059
1022.374	0.24835	0.41328	0.57379
1022.602	0.24673	0.40808	0.56869
1022.83	0.24065	0.40179	0.55895
1023.058	0.23727	0.39551	0.55295
1023.286	0.22889	0.3838	0.53711
1023.514	0.22788	0.38208	0.53596
1023.742	0.23166	0.38401	0.53979
1023.97	0.22964	0.38098	0.53638
1024.198	0.2243	0.3733	0.52484
1024.426	0.22193	0.3691	0.52154
1024.654	0.22092	0.36684	0.51983
1024.882	0.21585	0.36017	0.50976
1025.109	0.21525	0.35822	0.51042
1025.337	0.21221	0.35442	0.50283
1025.565	0.20957	0.34836	0.49479
1025.793	0.20633	0.3444	0.49082
1026.02	0.20917	0.34625	0.49454
1026.248	0.2066	0.34174	0.48966
1026.476	0.20363	0.3377	0.48433
1026.703	0.20356	0.33552	0.48285
1026.931	0.20146	0.33241	0.47707
1027.158	0.19883	0.32837	0.474
1027.386	0.19701	0.32472	0.46867
1027.613	0.19025	0.31665	0.4569
1027.841	0.19038	0.31548	0.45666
1028.068	0.18829	0.31214	0.45145
1028.296	0.18849	0.31011	0.45053
1028.523	0.18849	0.31041	0.45017
1028.75	0.18343	0.3025	0.441
1028.978	0.18545	0.30412	0.44246
1029.205	0.18403	0.30039	0.43939
1029.432	0.18241	0.29991	0.4361
1029.66	0.18167	0.29703	0.43359
1029.887	0.17586	0.28997	0.42397
1030.114	0.17235	0.28539	0.41808
1030.341	0.17127	0.28367	0.41569
1030.568	0.17572	0.28715	0.42065
1030.795	0.17444	0.28528	0.41882
1031.022	0.1714	0.28016	0.4118
1031.249	0.16843	0.27542	0.40704
1031.476	0.16735	0.27277	0.40239
1031.703	0.16593	0.27075	0.40045
1031.93	0.16802	0.27298	0.40292
1032.157	0.16465	0.26864	0.39828
1032.384	0.16194	0.26537	0.39125
1032.611	0.16019	0.26102	0.38762
1032.838	0.1585	0.25938	0.38433
1033.065	0.15843	0.25798	0.38397
1033.292	0.15971	0.25921	0.38317
1033.518	0.15782	0.25602	0.3801
1033.745	0.15546	0.25128	0.3733
1033.972	0.15424	0.25065	0.37363
1034.198	0.1512	0.24615	0.36728
1034.425	0.15174	0.24652	0.36749
1034.652	0.15174	0.24636	0.36748
1034.878	0.14755	0.23953	0.36023
1035.105	0.14654	0.23929	0.35807
1035.331	0.14532	0.23757	0.3559
1035.558	0.14688	0.23779	0.35668
1035.784	0.14336	0.23306	0.35033
1036.011	0.14742	0.23552	0.35405
1036.237	0.14472	0.23334	0.3511
1036.464	0.14255	0.23124	0.34746
1036.69	0.13978	0.22635	0.34248
1036.916	0.14053	0.22618	0.3411
1037.143	0.14195	0.22757	0.34358
1037.369	0.14154	0.22577	0.34164
1037.595	0.13566	0.21895	0.33077
1037.821	0.13776	0.22234	0.33517
1038.048	0.13208	0.21497	0.32385
1038.274	0.13526	0.21806	0.32926
1038.5	0.12776	0.2086	0.31613
1038.726	0.12823	0.20905	0.316
1038.952	0.13161	0.21199	0.3213
1039.178	0.1287	0.20833	0.31575
1039.404	0.1258	0.20623	0.31257
1039.63	0.12816	0.20777	0.31527
1039.856	0.12519	0.20365	0.30903
1040.082	0.1235	0.20171	0.30744
1040.308	0.12256	0.20015	0.30482
1040.534	0.12364	0.2006	0.30786
1040.76	0.12283	0.19943	0.30468
1040.986	0.12242	0.19802	0.30286
1041.211	0.12175	0.19685	0.30081
1041.437	0.11857	0.19227	0.29412
1041.663	0.11533	0.189	0.2906
1041.888	0.11796	0.19325	0.29477
1042.114	0.11452	0.18805	0.28888
1042.34	0.11452	0.18812	0.28932
1042.565	0.11567	0.18857	0.29032
1042.791	0.11972	0.19236	0.29584
1043.017	0.11513	0.18684	0.28803
1043.242	0.11472	0.18575	0.28711
1043.468	0.10938	0.18024	0.2785
1043.693	0.11127	0.18271	0.28052
1043.919	0.11546	0.18603	0.28819
1044.144	0.1129	0.18323	0.28366
1044.369	0.10999	0.17865	0.27788
1044.595	0.10769	0.17693	0.2747
1044.82	0.10702	0.17591	0.27378
1045.045	0.10965	0.17792	0.27682
1045.271	0.10324	0.16993	0.26595
1045.496	0.10769	0.17565	0.27193
1045.721	0.10709	0.17432	0.27112
1045.946	0.10499	0.17044	0.26828
1046.171	0.10384	0.16965	0.26612
1046.397	0.10513	0.17072	0.2687
1046.622	0.1006	0.16606	0.26258
1046.847	0.10182	0.1676	0.26359
1047.072	0.10013	0.16449	0.26108
1047.297	0.09992	0.1651	0.26243
1047.522	0.09986	0.16501	0.2606
1047.747	0.09938	0.16493	0.26014
1047.972	0.09871	0.16406	0.26001
1048.196	0.09722	0.16181	0.2566
1048.421	0.09715	0.16203	0.25715
1048.646	0.09986	0.16496	0.26211
1048.871	0.09655	0.16046	0.25611
1049.096	0.09364	0.1575	0.25078
1049.32	0.09459	0.15834	0.25404
1049.545	0.09668	0.16073	0.259
1049.77	0.09209	0.15561	0.24983
1049.995	0.09398	0.15777	0.25332
1050.219	0.09337	0.15706	0.25364
1050.444	0.09243	0.15581	0.24945
1050.668	0.08885	0.15123	0.24457
1050.893	0.08803	0.15091	0.24354
1051.117	0.08763	0.15012	0.24307
1051.342	0.08351	0.14531	0.23628
1051.566	0.08783	0.15033	0.24338
1051.791	0.09587	0.15861	0.25546
1052.015	0.0902	0.15202	0.24584
1052.239	0.0906	0.15216	0.2465
1052.464	0.08743	0.14789	0.24129
1052.688	0.08547	0.14687	0.23754
1052.912	0.08533	0.14694	0.23787
1053.137	0.0856	0.14693	0.23842
1053.361	0.08418	0.14444	0.23445
1053.585	0.0802	0.13993	0.22641
1053.809	0.07945	0.13946	0.22605
1054.033	0.08209	0.14231	0.23101
1054.257	0.08466	0.14494	0.23473
1054.481	0.08466	0.14562	0.23517
1054.706	0.08013	0.13941	0.22566
1054.93	0.07689	0.13514	0.22078
1055.154	0.07885	0.13715	0.22111
1055.377	0.08087	0.13992	0.22584
1055.601	0.07831	0.13712	0.22175
1055.596	0.07946	0.14546	0.23
1055.829	0.07811	0.1439	0.22806
1056.061	0.07811	0.14528	0.23121
1056.294	0.07528	0.14209	0.22758
1056.526	0.07642	0.14355	0.23016
1056.758	0.07622	0.14277	0.23026
1056.991	0.07636	0.14407	0.23262
1057.223	0.07291	0.14019	0.22797
1057.455	0.07501	0.1432	0.23383
1057.688	0.07034	0.1373	0.22579
1057.92	0.07386	0.1431	0.23493
1058.152	0.07642	0.14526	0.2391
1058.384	0.07386	0.14416	0.23581
1058.617	0.07102	0.14144	0.23331
1058.849	0.07197	0.14236	0.23566
1059.081	0.0717	0.14119	0.23633
1059.313	0.07588	0.14621	0.24366
1059.545	0.07649	0.14705	0.24466
1059.777	0.0746	0.14627	0.24442
1060.009	0.07501	0.14625	0.24588
1060.241	0.0748	0.14725	0.24575
1060.473	0.07264	0.14445	0.24324
1060.705	0.07007	0.14351	0.24221
1060.937	0.07034	0.14327	0.24276
1061.169	0.07082	0.14388	0.24433
1061.401	0.07278	0.14681	0.24838
1061.633	0.07332	0.14904	0.25165
1061.865	0.07291	0.14764	0.25163
1062.097	0.06893	0.14437	0.24619
1062.329	0.07386	0.14963	0.25409
1062.56	0.06886	0.14458	0.24797
1062.792	0.07109	0.14682	0.2527
1063.024	0.07372	0.1513	0.25913
1063.256	0.07197	0.14935	0.25968
1063.487	0.06947	0.14787	0.25695
1063.719	0.06636	0.14406	0.2514
1063.951	0.06595	0.14514	0.25477
1064.182	0.06724	0.14722	0.25781
1064.414	0.06852	0.14953	0.26051
1064.646	0.0696	0.15014	0.2623
1064.877	0.0669	0.14827	0.26059
1065.109	0.06453	0.14531	0.25899
1065.34	0.06717	0.15034	0.26508
1065.572	0.06845	0.1518	0.26857
1065.803	0.06703	0.15202	0.26878
1066.035	0.06636	0.15038	0.26752
1066.266	0.06629	0.15285	0.27022
1066.497	0.06325	0.14943	0.2667
1066.729	0.06433	0.15112	0.27031
1066.96	0.06832	0.15568	0.2782
1067.191	0.06926	0.15908	0.28441
1067.423	0.06291	0.15109	0.27399
1067.654	0.06082	0.1503	0.27183
1067.885	0.06122	0.15122	0.27577
1068.116	0.05839	0.14866	0.2727
1068.348	0.06116	0.1519	0.27766
1068.579	0.06643	0.16033	0.29053
1068.81	0.06811	0.1621	0.29549
1069.041	0.06494	0.16139	0.29344
1069.272	0.0596	0.15371	0.28483
1069.503	0.06089	0.15711	0.28979
1069.734	0.05974	0.15663	0.29046
1069.965	0.06386	0.16406	0.30095
1070.196	0.06568	0.16614	0.30331
1070.427	0.06284	0.16435	0.30172
1070.658	0.06203	0.16341	0.30283
1070.889	0.06264	0.16642	0.30745
1071.12	0.06055	0.16439	0.30653
1071.351	0.05926	0.1643	0.30561
1071.582	0.05906	0.16445	0.30865
1071.813	0.06237	0.16978	0.31881
1072.043	0.06311	0.17194	0.32151
1072.274	0.05906	0.16899	0.31957
1072.505	0.05852	0.16921	0.32102
1072.736	0.05825	0.17167	0.32327
1072.966	0.06068	0.1743	0.33015
1073.197	0.06143	0.17622	0.33443
1073.428	0.06136	0.17761	0.33781
1073.658	0.06102	0.18	0.33915
1073.889	0.05913	0.17782	0.33925
1074.12	0.05737	0.17812	0.34127
1074.35	0.05872	0.18012	0.34588
1074.581	0.05947	0.18313	0.35084
1074.811	0.06014	0.18552	0.3549
1075.042	0.0598	0.18814	0.3594
1075.272	0.05818	0.1872	0.36075
1075.503	0.05852	0.18866	0.36401
1075.733	0.05926	0.19121	0.36919
1075.963	0.05825	0.19197	0.37099
1076.194	0.05926	0.19382	0.37776
1076.424	0.05791	0.19567	0.38057
1076.654	0.05548	0.19449	0.38157
1076.885	0.05771	0.1989	0.38822
1077.115	0.05467	0.19571	0.38651
1077.345	0.05933	0.20383	0.39961
1077.575	0.05568	0.20173	0.39937
1077.806	0.05555	0.20436	0.40342
1078.036	0.05859	0.20845	0.41121
1078.266	0.0594	0.21254	0.41786
1078.496	0.06102	0.21594	0.4261
1078.726	0.05285	0.20888	0.41727
1078.956	0.05521	0.21313	0.42618
1079.186	0.05717	0.21847	0.43272
1079.416	0.06251	0.22581	0.44684
1079.646	0.06149	0.22689	0.44965
1079.876	0.06001	0.22695	0.45133
1080.106	0.06075	0.23113	0.45776
1080.336	0.05487	0.22554	0.45481
1080.566	0.05906	0.23351	0.46689
1080.796	0.0646	0.2414	0.47987
1081.026	0.05926	0.23736	0.47545
1081.255	0.05426	0.23401	0.47159
1081.485	0.05548	0.23834	0.47926
1081.715	0.05649	0.24042	0.48535
1081.945	0.05751	0.24506	0.49246
1082.174	0.06176	0.25132	0.50555
1082.404	0.05474	0.24604	0.49864
1082.634	0.05683	0.25053	0.50812
1082.863	0.06413	0.26097	0.52518
1083.093	0.06122	0.26003	0.52471
1083.323	0.0621	0.26475	0.53261
1083.552	0.05812	0.26164	0.53022
1083.782	0.0571	0.26449	0.5336
1084.011	0.06143	0.2706	0.54669
1084.241	0.05798	0.26858	0.54702
1084.47	0.06021	0.2736	0.55469
1084.7	0.06244	0.27831	0.5644
1084.929	0.06014	0.27931	0.56879
1085.158	0.05744	0.27791	0.56991
1085.388	0.05636	0.27898	0.57147
1085.617	0.05264	0.27812	0.57067
1085.846	0.05487	0.28291	0.58105
1086.076	0.05339	0.2846	0.58477
1086.305	0.05751	0.29094	0.5973
1086.534	0.05987	0.29783	0.6078
1086.763	0.0571	0.29673	0.60925
1086.992	0.05967	0.30144	0.61952
1087.222	0.06217	0.30616	0.62867
1087.451	0.06528	0.31335	0.63848
1087.68	0.06501	0.31675	0.64627
1087.909	0.06116	0.31465	0.64705
1088.138	0.06062	0.31681	0.65065
1088.367	0.05994	0.31772	0.65414
1088.596	0.06075	0.32135	0.66068
1088.825	0.05906	0.32181	0.66473
1089.054	0.05548	0.32141	0.66687
1089.283	0.05906	0.32891	0.68064
1089.512	0.0592	0.33161	0.68583
1089.741	0.06143	0.33687	0.69531
1089.969	0.0644	0.3429	0.70637
1090.198	0.06386	0.34467	0.71076
1090.427	0.06021	0.34435	0.71222
1090.656	0.06129	0.3486	0.72102
1090.885	0.06068	0.35053	0.72643
1091.113	0.06163	0.35454	0.73524
1091.342	0.0619	0.35856	0.742
1091.571	0.0596	0.35747	0.74221
1091.799	0.06332	0.36404	0.75407
1092.028	0.06656	0.37209	0.76626
1092.257	0.06149	0.36882	0.76557
1092.485	0.05893	0.36834	0.76544
1092.714	0.06224	0.37523	0.77888
1092.942	0.0673	0.38366	0.79299
1093.171	0.0671	0.38683	0.79886
1093.399	0.06967	0.39123	0.8089
1093.627	0.06893	0.39416	0.81623
1093.856	0.06298	0.39121	0.81215
1094.084	0.06278	0.39228	0.81677
1094.313	0.06197	0.39413	0.82241
1094.541	0.06359	0.39869	0.83087
1094.769	0.06467	0.40279	0.83877
1094.998	0.06474	0.40618	0.84588
1095.226	0.06703	0.41175	0.85683
1095.454	0.06703	0.41406	0.86258
1095.682	0.06974	0.41916	0.87285
1095.91	0.06345	0.41497	0.86842
1096.139	0.06359	0.41728	0.87361
1096.367	0.0621	0.41921	0.87845
1096.595	0.0648	0.42571	0.88974
1096.823	0.06426	0.42794	0.89459
1097.051	0.06528	0.43103	0.90215
1097.279	0.06751	0.43621	0.91118
1097.507	0.06697	0.43782	0.91489
1097.735	0.07028	0.44293	0.92596
1097.963	0.06575	0.44051	0.92515
1098.191	0.06724	0.44585	0.93429
1098.419	0.06643	0.44708	0.93699
1098.646	0.06865	0.45156	0.94658
1098.874	0.07007	0.45542	0.95425
1099.102	0.07028	0.45936	0.96204
1099.33	0.07176	0.46369	0.97073
1099.558	0.0723	0.46623	0.97659
1099.785	0.06994	0.46514	0.97771
1100.013	0.0692	0.46768	0.98278
1100.241	0.06643	0.46697	0.98356
1100.468	0.06859	0.47122	0.99247
1100.696	0.07474	0.48097	1.00964
1100.924	0.06805	0.47515	1.0025
1101.151	0.0671	0.47623	1.00418
1101.379	0.06764	0.48024	1.01219
1101.606	0.06778	0.48256	1.01772
1101.834	0.06798	0.48386	1.02336
1102.061	0.06501	0.483	1.023
1102.289	0.07041	0.49074	1.03666
1102.516	0.06649	0.48887	1.03484
1102.743	0.06994	0.49451	1.04511
1102.971	0.06609	0.49249	1.04555
1103.198	0.0642	0.49278	1.04633
1103.425	0.07034	0.50106	1.06078
1103.653	0.06703	0.49873	1.05918
1103.88	0.07007	0.5036	1.06833
1104.107	0.06865	0.50552	1.0717
1104.334	0.06582	0.50365	1.07169
1104.561	0.06953	0.50875	1.08162
1104.789	0.0696	0.51215	1.08556
1105.016	0.06987	0.51346	1.08973
1105.243	0.07068	0.51562	1.09525
1105.47	0.07217	0.51909	1.10304
1105.697	0.07311	0.52148	1.10868
1105.924	0.07474	0.52457	1.11499
1106.151	0.06865	0.51906	1.10797
1106.378	0.0673	0.51951	1.11123
1106.605	0.0669	0.52028	1.11461
1106.832	0.0719	0.52801	1.12759
1107.058	0.07203	0.5294	1.12961
1107.285	0.06933	0.52807	1.12937
1107.512	0.07257	0.53263	1.13795
1107.739	0.07359	0.53572	1.1446
1107.966	0.07075	0.53276	1.14108
1108.192	0.07021	0.53383	1.14299
1108.419	0.07345	0.53785	1.15032
1108.646	0.07501	0.54055	1.15664
1108.872	0.07338	0.53977	1.15662
1109.099	0.07136	0.53844	1.15763
1109.326	0.07203	0.54021	1.16168
1109.552	0.06953	0.53865	1.15974
1109.779	0.07447	0.54398	1.16934
1110.005	0.0748	0.54568	1.17294
1110.232	0.07088	0.54148	1.1675
1110.458	0.0671	0.53837	1.16545
1110.685	0.0667	0.53821	1.16623
1110.911	0.07136	0.54494	1.1756
1111.138	0.07176	0.54624	1.17908
1111.364	0.07129	0.54515	1.17896
1111.59	0.07149	0.54583	1.18245
1111.817	0.06953	0.54482	1.18074
1112.043	0.07021	0.54574	1.18321
1112.269	0.07278	0.54882	1.1902
1112.495	0.07271	0.54912	1.1912
1112.721	0.06805	0.54446	1.18486
1112.948	0.06933	0.54546	1.18654
1113.174	0.07109	0.54816	1.19173
1113.4	0.07311	0.55024	1.19668
1113.626	0.07034	0.54767	1.19158
1113.852	0.07109	0.54782	1.1936
1114.078	0.07784	0.55594	1.20602
1114.304	0.07602	0.55368	1.20318
1114.53	0.07068	0.54755	1.19571
1114.756	0.07021	0.54677	1.19671
1114.982	0.07048	0.54761	1.19918
1115.208	0.07021	0.54628	1.19668
1115.434	0.07372	0.54999	1.20322
1115.66	0.07372	0.54866	1.20196
1115.885	0.07251	0.54811	1.2007
1116.111	0.06933	0.54469	1.19673
1116.337	0.06534	0.53972	1.1896
1116.563	0.06676	0.54002	1.19139
1116.788	0.06805	0.54102	1.19251
1117.014	0.07021	0.54279	1.19645
1117.24	0.06987	0.54285	1.19734
1117.465	0.07467	0.54819	1.20467
1117.691	0.07345	0.54632	1.20341
1117.916	0.07109	0.5429	1.19763
1118.142	0.07075	0.54289	1.19728
1118.367	0.06622	0.53583	1.18879
1118.593	0.06967	0.54008	1.19442
1118.818	0.07088	0.5403	1.19565
1119.044	0.07021	0.53866	1.19304
1119.269	0.06933	0.53602	1.19054
1119.495	0.06751	0.53306	1.18679
1119.72	0.06703	0.53173	1.18452
1119.945	0.06906	0.53428	1.18936
1120.171	0.07332	0.53853	1.19477
1120.396	0.06893	0.53286	1.18673
1120.621	0.06886	0.53076	1.18367
1120.846	0.06751	0.52889	1.18116
1121.071	0.06737	0.52756	1.17979
1121.297	0.06798	0.52794	1.18046
1121.522	0.06987	0.52948	1.18248
1121.747	0.07014	0.52807	1.1819
1121.972	0.06967	0.52582	1.17906
1122.197	0.07041	0.52565	1.18062
1122.422	0.06352	0.51642	1.16716
1122.647	0.06676	0.52013	1.17132
1122.872	0.06656	0.51857	1.16792
1123.097	0.06879	0.51972	1.17017
1123.322	0.06886	0.51878	1.16868
1123.547	0.06217	0.51033	1.15533
1123.771	0.06703	0.51458	1.16119
1123.996	0.06724	0.51387	1.16152
1124.221	0.06656	0.51146	1.15562
1124.446	0.06575	0.5085	1.15199
1124.67	0.06629	0.50663	1.1496
1124.895	0.07109	0.50972	1.15501
1125.12	0.06325	0.50018	1.13963
1125.345	0.06311	0.49831	1.13656
1125.569	0.06278	0.49729	1.13349
1125.794	0.06109	0.49411	1.12805
1126.018	0.06102	0.49185	1.12464
1126.243	0.06048	0.48858	1.12169
1126.467	0.06203	0.48865	1.12202
1126.692	0.0644	0.48972	1.12076
1126.916	0.07061	0.49653	1.12899
1127.141	0.06271	0.48629	1.11417
1127.365	0.06122	0.48257	1.10851
1127.589	0.05757	0.47659	1.10013
1127.814	0.05562	0.47131	1.09208
1128.038	0.05906	0.47486	1.09557
1128.262	0.06501	0.48035	1.10279
1128.487	0.06366	0.47647	1.09961
1128.711	0.06116	0.47173	1.09384
1128.935	0.05866	0.46739	1.08681
1129.159	0.05744	0.46381	1.0825
1129.383	0.06041	0.46643	1.08486
1129.607	0.05649	0.46023	1.07569
1129.832	0.05825	0.46014	1.07794
1130.056	0.06393	0.4647	1.08606
1130.28	0.06129	0.46159	1.08017
1130.504	0.06028	0.45879	1.07405
1130.728	0.05974	0.45576	1.07121
1130.952	0.06251	0.4573	1.07255
1131.175	0.06041	0.45326	1.06485
1131.399	0.05805	0.44906	1.05613
1131.623	0.05913	0.44743	1.05465
1131.847	0.06075	0.44679	1.05067
1132.071	0.05947	0.44252	1.0432
1132.295	0.05697	0.43825	1.03324
1132.518	0.05825	0.43778	1.03074
1132.742	0.05447	0.43033	1.01772
1132.966	0.05393	0.42776	1.01307
1133.189	0.05818	0.43062	1.01464
1133.413	0.05352	0.42395	1.00242
1133.637	0.0548	0.42215	0.9989
1133.86	0.05548	0.42075	0.99685
1134.084	0.05433	0.41694	0.99016
1134.307	0.05609	0.41709	0.98891
1134.531	0.05589	0.41398	0.98324
1134.754	0.05285	0.40909	0.97339
1134.978	0.05622	0.41124	0.97496
1135.201	0.05724	0.4103	0.97381
1135.424	0.05453	0.40433	0.96453
1135.648	0.05474	0.40331	0.96067
1135.871	0.05136	0.39733	0.95082
1136.094	0.05589	0.3998	0.9533
1136.317	0.0548	0.39662	0.94492
1136.541	0.0548	0.39389	0.94151
1136.764	0.0517	0.38869	0.93166
1136.987	0.05068	0.38636	0.9243
1137.21	0.04406	0.37581	0.9088
1137.433	0.04649	0.37557	0.90844
1137.656	0.05203	0.37997	0.91295
1137.879	0.0521	0.37826	0.91022
1138.102	0.04818	0.37182	0.89698
1138.325	0.04825	0.37103	0.89448
1138.548	0.04953	0.3694	0.89096
1138.771	0.04663	0.36497	0.88202
1138.994	0.04859	0.36419	0.88087
1139.217	0.04704	0.36146	0.87532
1139.44	0.04548	0.35742	0.8675
1139.663	0.04494	0.35431	0.86252
1139.886	0.04893	0.35802	0.86521
1140.108	0.04866	0.35484	0.86068
1140.331	0.04791	0.35157	0.85501
1140.554	0.04913	0.35156	0.85296
1140.777	0.04717	0.3483	0.84696
1140.999	0.04724	0.34705	0.84265
1141.222	0.04704	0.34417	0.83868
1141.444	0.04244	0.33703	0.82623
1141.667	0.04501	0.33687	0.82553
1141.889	0.04298	0.3336	0.81896
1142.112	0.04447	0.33235	0.81533
1142.334	0.04649	0.33335	0.81532
1142.557	0.04251	0.32745	0.80547
1142.779	0.04555	0.32953	0.8067
1143.002	0.04528	0.32673	0.80092
1143.224	0.04508	0.32556	0.79887
1143.446	0.04467	0.32431	0.79433
1143.669	0.04082	0.31702	0.78301
1143.891	0.03947	0.31422	0.77633
1144.113	0.04035	0.31219	0.77304
1144.335	0.04602	0.3166	0.77788
1144.558	0.04528	0.31465	0.77527
1144.78	0.04305	0.31115	0.76644
1145.002	0.04075	0.30611	0.75907
1145.224	0.04028	0.30416	0.75329
1145.446	0.04041	0.30237	0.75113
1145.668	0.04399	0.30437	0.75168
1145.89	0.04244	0.30088	0.74624
1146.112	0.04028	0.29684	0.73798
1146.334	0.039	0.29381	0.73287
1146.556	0.0392	0.29132	0.72834
1146.778	0.04068	0.291	0.72765
1147	0.04271	0.29222	0.72537
1147.221	0.04082	0.28943	0.72095
1147.443	0.03832	0.28492	0.71246
1147.665	0.03927	0.28476	0.71199
1147.887	0.03812	0.28149	0.70553
1148.108	0.03927	0.28086	0.70495
1148.33	0.03967	0.28008	0.70121
1148.552	0.03697	0.27402	0.69204
1148.773	0.03812	0.27394	0.68829
1148.995	0.03697	0.27245	0.68534
1149.217	0.03859	0.27345	0.68476
1149.438	0.03663	0.26856	0.6783
1149.66	0.04082	0.27281	0.68134
1149.881	0.03954	0.26985	0.67612
1150.102	0.03873	0.26767	0.66944
1150.324	0.0367	0.26278	0.66162
1150.545	0.03717	0.26223	0.65901
1150.767	0.04021	0.26431	0.6625
1150.988	0.04048	0.26267	0.65943
1151.209	0.03535	0.25554	0.64823
1151.431	0.03967	0.25677	0.64867
1151.652	0.03393	0.24994	0.63644
1151.873	0.03859	0.25419	0.63971
1152.094	0.03096	0.24488	0.62613
1152.315	0.03291	0.24448	0.62317
1152.536	0.03629	0.24889	0.62859
1152.757	0.03379	0.24392	0.62213
1152.979	0.03244	0.24174	0.61612
1153.2	0.03589	0.24374	0.61803
1153.421	0.03318	0.23924	0.6101
1153.642	0.03244	0.23791	0.60681
1153.862	0.03264	0.23581	0.60487
1154.083	0.03433	0.2365	0.60282
1154.304	0.03433	0.2354	0.59942
1154.525	0.0346	0.2333	0.59556
1154.746	0.0346	0.23283	0.59487
1154.967	0.03156	0.22917	0.58694
1155.187	0.02879	0.22475	0.58037
1155.408	0.0342	0.22807	0.58182
1155.629	0.03082	0.22426	0.57695
1155.85	0.0317	0.22309	0.57558
1156.07	0.03312	0.22447	0.57511
1156.291	0.03744	0.22818	0.57747
1156.511	0.03406	0.22267	0.57011
1156.732	0.0344	0.22119	0.56569
1156.952	0.02954	0.21576	0.55686
1157.173	0.03163	0.21675	0.55831
1157.393	0.0367	0.22131	0.56383
1157.614	0.03548	0.21805	0.55828
1157.834	0.0321	0.21401	0.55126
1158.055	0.03143	0.21067	0.54446
1158.275	0.0317	0.21089	0.54411
1158.495	0.03386	0.21444	0.54624
1158.716	0.02737	0.20552	0.53379
1158.936	0.03258	0.21024	0.53988
1159.156	0.03271	0.20907	0.53738
1159.376	0.03062	0.20541	0.53058
1159.596	0.03001	0.20471	0.52933
1159.816	0.03231	0.20516	0.52976
1160.037	0.02893	0.20097	0.52093
1160.257	0.03102	0.20134	0.52137
1160.477	0.02947	0.19947	0.51853
1160.697	0.03048	0.20001	0.51603
1160.917	0.03014	0.19922	0.51545
1161.137	0.03163	0.19727	0.51374
1161.356	0.03089	0.19703	0.51101
1161.576	0.03028	0.19632	0.50636
1161.796	0.03048	0.196	0.50827
1162.016	0.03373	0.19754	0.50995
1162.236	0.02987	0.1935	0.50372
1162.456	0.02852	0.19086	0.49771
1162.675	0.03021	0.19278	0.49815
1162.895	0.03258	0.1937	0.50108
1163.115	0.02873	0.18788	0.49157
1163.334	0.03163	0.1902	0.49234
1163.554	0.03102	0.19019	0.49199
1163.774	0.03082	0.18762	0.48836
1163.993	0.0271	0.18389	0.48145
1164.213	0.02643	0.18287	0.47997
1164.432	0.02609	0.18255	0.47803
1164.652	0.02258	0.17611	0.46615
1164.871	0.02805	0.18075	0.47235
1165.09	0.03602	0.18926	0.48364
1165.31	0.03048	0.1829	0.47356
1165.529	0.03197	0.18296	0.47095
1165.748	0.02906	0.17838	0.46483
1165.968	0.02879	0.17582	0.4612
1166.187	0.02859	0.17573	0.45791
1166.406	0.02994	0.17572	0.45665
1166.625	0.02825	0.17315	0.45302
1166.844	0.02474	0.16803	0.4417
1167.064	0.02379	0.16732	0.44101
1167.283	0.02704	0.16963	0.44246
1167.502	0.02933	0.17226	0.44663
1167.721	0.02987	0.17116	0.44458
1167.94	0.02623	0.16542	0.43451
1168.159	0.02413	0.16169	0.42658
1168.378	0.02555	0.16323	0.42736
1168.597	0.02913	0.16647	0.42938
1168.815	0.02623	0.16251	0.42439
1168.805	0.02563	0.16949	0.431
1169.033	0.02455	0.16646	0.42838
1169.26	0.02623	0.16707	0.42848
1169.488	0.02286	0.16334	0.4236
1169.716	0.02536	0.1655	0.42461
1169.943	0.02468	0.1644	0.42448
1170.171	0.02583	0.16447	0.42333
1170.399	0.02205	0.15997	0.41869
1170.626	0.02414	0.16305	0.4215
1170.854	0.01962	0.15661	0.41323
1171.081	0.02374	0.1614	0.41717
1171.309	0.02583	0.16387	0.42055
1171.536	0.02475	0.161	0.41669
1171.764	0.02205	0.15781	0.41329
1171.991	0.0232	0.15873	0.4118
1172.219	0.02178	0.15771	0.41066
1172.446	0.02623	0.16204	0.41618
1172.673	0.02745	0.1628	0.41729
1172.901	0.02603	0.16039	0.41445
1173.128	0.02677	0.16022	0.415
1173.355	0.02752	0.16013	0.41284
1173.583	0.02495	0.15757	0.40842
1173.81	0.02266	0.15562	0.40298
1174.037	0.02306	0.15499	0.40263
1174.264	0.02353	0.15444	0.40261
1174.491	0.02542	0.15628	0.40587
1174.719	0.02765	0.15806	0.40586
1174.946	0.02637	0.15688	0.40347
1175.173	0.02326	0.15362	0.39634
1175.4	0.02698	0.15779	0.40412
1175.627	0.02212	0.15135	0.39405
1175.854	0.02448	0.1532	0.39776
1176.081	0.02907	0.15753	0.40385
1176.308	0.02644	0.15535	0.4009
1176.535	0.02482	0.15355	0.39591
1176.762	0.02022	0.14843	0.38979
1176.989	0.02063	0.14811	0.38786
1177.215	0.02218	0.14895	0.38942
1177.442	0.02441	0.15095	0.39088
1177.669	0.02448	0.15048	0.39154
1177.896	0.02245	0.14753	0.38633
1178.123	0.01982	0.14457	0.38145
1178.349	0.0236	0.14898	0.38438
1178.576	0.02414	0.14881	0.38696
1178.803	0.02245	0.14678	0.38389
1179.029	0.02171	0.14507	0.38252
1179.256	0.02326	0.14684	0.38127
1179.483	0.02009	0.14195	0.37537
1179.709	0.02232	0.14295	0.37626
1179.936	0.02455	0.1465	0.381
1180.162	0.0263	0.14765	0.38155
1180.389	0.01921	0.13927	0.3691
1180.615	0.01766	0.1374	0.36558
1180.842	0.01901	0.13739	0.3667
1181.068	0.01779	0.13552	0.36114
1181.295	0.01874	0.13714	0.36305
1181.521	0.02461	0.14317	0.37016
1181.747	0.02522	0.14355	0.37104
1181.974	0.02326	0.14082	0.36798
1182.2	0.01766	0.13268	0.35542
1182.426	0.02036	0.13484	0.35823
1182.653	0.01854	0.13258	0.35516
1182.879	0.02333	0.13861	0.36001
1183.105	0.02374	0.13837	0.36124
1183.331	0.02144	0.13371	0.35659
1183.557	0.02016	0.13269	0.35262
1183.783	0.0236	0.13477	0.35475
1184.01	0.02056	0.13136	0.34875
1184.236	0.01894	0.13049	0.34591
1184.462	0.01779	0.1287	0.34499
1184.688	0.02124	0.13241	0.35006
1184.914	0.02299	0.1334	0.35117
1185.14	0.01928	0.12906	0.34472
1185.366	0.01867	0.12781	0.34176
1185.592	0.01894	0.12741	0.34141
1185.817	0.02002	0.12941	0.34445
1186.043	0.02103	0.13064	0.34511
1186.269	0.02137	0.13063	0.34306
1186.495	0.02164	0.13023	0.34282
1186.721	0.01881	0.12728	0.33896
1186.946	0.01827	0.12587	0.33759
1187.172	0.01827	0.12571	0.33667
1187.398	0.01901	0.12608	0.33734
1187.624	0.01982	0.12677	0.33845
1187.849	0.02063	0.12746	0.33934
1188.075	0.01928	0.12528	0.33695
1188.301	0.01989	0.12519	0.33558
1188.526	0.0182	0.12432	0.33579
1188.752	0.01739	0.12338	0.33318
1188.977	0.01894	0.12446	0.33418
1189.203	0.01881	0.12476	0.3327
1189.428	0.01631	0.12056	0.32839
1189.654	0.01941	0.12396	0.33346
1189.879	0.01442	0.11845	0.32667
1190.104	0.01901	0.12394	0.33434
1190.33	0.01543	0.11998	0.32686
1190.555	0.01658	0.12005	0.32775
1190.781	0.0182	0.12189	0.33158
1191.006	0.01995	0.12397	0.3336
1191.231	0.02063	0.12551	0.33697
1191.456	0.01381	0.11729	0.32272
1191.682	0.01482	0.11875	0.32519
1191.907	0.01671	0.12107	0.32936
1192.132	0.02225	0.12648	0.33669
1192.357	0.02144	0.12561	0.336
1192.582	0.01941	0.1225	0.33135
1192.807	0.02076	0.12389	0.33495
1193.032	0.01401	0.11691	0.32296
1193.257	0.0186	0.12224	0.33176
1193.482	0.0234	0.12719	0.33784
1193.707	0.0182	0.1223	0.3289
1193.932	0.01347	0.11539	0.32143
1194.157	0.01529	0.11592	0.32254
1194.382	0.01448	0.11731	0.32332
1194.607	0.01556	0.11838	0.32489
1194.832	0.01968	0.12247	0.33098
1195.057	0.01381	0.11534	0.32102
1195.281	0.01523	0.11703	0.32349
1195.506	0.02333	0.1257	0.33692
1195.731	0.01894	0.12204	0.33001
1195.956	0.02016	0.12412	0.33305
1196.18	0.01638	0.11838	0.32467
1196.405	0.0159	0.11791	0.32522
1196.63	0.02036	0.12192	0.33052
1196.854	0.01712	0.11796	0.32452
1197.079	0.01712	0.11919	0.32529
1197.303	0.01955	0.12166	0.33014
1197.528	0.01725	0.11909	0.32662
1197.752	0.01462	0.11629	0.32242
1197.977	0.01347	0.11388	0.31947
1198.201	0.01064	0.11101	0.3138
1198.426	0.01172	0.11223	0.3182
1198.65	0.01023	0.11184	0.3149
1198.875	0.01401	0.11539	0.32144
1199.099	0.01712	0.11979	0.32697
1199.323	0.01388	0.11521	0.32085
1199.548	0.01725	0.11729	0.3257
1199.772	0.01813	0.11937	0.32817
1199.996	0.02171	0.12424	0.33663
1200.22	0.02103	0.1233	0.33503
1200.444	0.01739	0.11926	0.32891
1200.669	0.01678	0.11825	0.32619
1200.893	0.01692	0.11746	0.32425
1201.117	0.01563	0.11714	0.32514
1201.341	0.01435	0.11736	0.32287
1201.565	0.01057	0.11309	0.31867
1201.789	0.01496	0.11811	0.32544
1202.013	0.01421	0.1164	0.32463
1202.237	0.01732	0.11902	0.33004
1202.461	0.01833	0.1211	0.33251
1202.685	0.01827	0.12047	0.33205
1202.909	0.01408	0.11651	0.3257
1203.133	0.01529	0.11859	0.33032
1203.356	0.01408	0.11727	0.32692
1203.58	0.01611	0.11942	0.33007
1203.804	0.01502	0.1191	0.32949
1204.028	0.0134	0.11615	0.32552
1204.251	0.01604	0.11939	0.33093
1204.475	0.01948	0.12403	0.33735
1204.699	0.01408	0.11728	0.32886
1204.922	0.01111	0.11394	0.32308
1205.146	0.01428	0.11757	0.32985
1205.37	0.02043	0.12414	0.34057
1205.593	0.01935	0.12343	0.33852
1205.817	0.02293	0.12667	0.34371
1206.04	0.02137	0.12612	0.34188
1206.264	0.01502	0.11968	0.33441
1206.487	0.01327	0.1182	0.33168
1206.711	0.01293	0.11858	0.3328
1206.934	0.01394	0.11903	0.33369
1207.157	0.0157	0.11995	0.3356
1207.381	0.01496	0.12025	0.33615
1207.604	0.01746	0.12326	0.34077
1207.827	0.01705	0.12356	0.34256
1208.051	0.02022	0.12664	0.3465
1208.274	0.01313	0.11804	0.33518
1208.497	0.01435	0.11903	0.33619
1208.72	0.01158	0.1174	0.3338
1208.943	0.01469	0.12149	0.34
1209.167	0.01388	0.12032	0.33953
1209.39	0.01516	0.12139	0.34144
1209.613	0.01665	0.12316	0.34448
1209.836	0.01712	0.123	0.34503
1210.059	0.01874	0.12593	0.34818
1210.282	0.01469	0.12197	0.34364
1210.505	0.01563	0.12366	0.34544
1210.728	0.01408	0.12311	0.34373
1210.951	0.01651	0.12519	0.34699
1211.174	0.01901	0.12619	0.35104
1211.396	0.01725	0.12625	0.35092
1211.619	0.01887	0.12849	0.35531
1211.842	0.01955	0.12894	0.35563
1212.065	0.01671	0.12684	0.35166
1212.287	0.01597	0.12551	0.35108
1212.51	0.01401	0.12341	0.34677
1212.733	0.01462	0.12518	0.35083
1212.956	0.0207	0.13377	0.36234
1213.178	0.01334	0.12485	0.35057
1213.401	0.01327	0.12407	0.35078
1213.623	0.01388	0.12405	0.35133
1213.846	0.01428	0.12466	0.35177
1214.068	0.01327	0.12481	0.35255
1214.291	0.01037	0.12302	0.34847
1214.513	0.01482	0.1275	0.35659
1214.736	0.01185	0.12338	0.35104
1214.958	0.01509	0.12655	0.35769
1215.181	0.01165	0.12274	0.35248
1215.403	0.008	0.12025	0.34941
1215.625	0.01469	0.12853	0.36025
1215.848	0.01057	0.12496	0.35503
1216.07	0.01381	0.12812	0.36101
1216.292	0.01286	0.12672	0.35952
1216.514	0.01111	0.1243	0.3542
1216.737	0.01307	0.12747	0.36074
1216.959	0.01361	0.12846	0.36377
1217.181	0.013	0.12791	0.36433
1217.403	0.01367	0.12968	0.36488
1217.625	0.01469	0.13076	0.36814
1217.847	0.01725	0.13315	0.37129
1218.069	0.01752	0.1353	0.37376
1218.291	0.01111	0.12918	0.36414
1218.513	0.00955	0.12723	0.36345
1218.735	0.00969	0.12745	0.364
1218.957	0.01475	0.13348	0.37325
1219.179	0.01536	0.13355	0.37324
1219.401	0.01104	0.12904	0.36859
1219.622	0.0157	0.13469	0.3749
1219.844	0.0157	0.13561	0.37862
1220.066	0.01307	0.1332	0.37273
1220.288	0.01212	0.13226	0.37316
1220.509	0.01563	0.13705	0.37959
1220.731	0.01685	0.13789	0.38218
1220.953	0.01604	0.1361	0.38047
1221.174	0.01307	0.13392	0.37864
1221.396	0.01421	0.13669	0.38032
1221.618	0.01219	0.13335	0.37737
1221.839	0.01725	0.13969	0.38561
1222.061	0.01631	0.13968	0.38729
1222.282	0.01307	0.13619	0.38128
1222.504	0.00854	0.13052	0.3755
1222.725	0.00834	0.13152	0.37515
1222.946	0.01293	0.13639	0.38463
1223.168	0.01374	0.13754	0.38495
1223.389	0.01199	0.13621	0.38494
1223.61	0.0134	0.13814	0.38651
1223.832	0.0107	0.13611	0.38446
1224.053	0.01151	0.13672	0.38704
1224.274	0.01388	0.14074	0.39257
1224.495	0.01408	0.14096	0.39244
1224.717	0.00922	0.1353	0.38485
1224.938	0.01178	0.13769	0.38721
1225.159	0.01232	0.13961	0.39251
1225.38	0.01462	0.1427	0.39566
1225.601	0.01124	0.13858	0.3909
1225.822	0.01212	0.13919	0.39179
1226.043	0.01827	0.14701	0.40477
1226.264	0.01786	0.1463	0.40182
1226.485	0.01165	0.13986	0.39491
1226.706	0.01205	0.13993	0.3958
1226.927	0.01226	0.14046	0.39714
1227.148	0.01131	0.14068	0.39769
1227.369	0.01489	0.14446	0.40355
1227.589	0.0159	0.14484	0.40286
1227.81	0.01361	0.14367	0.40115
1228.031	0.01111	0.14195	0.39809
1228.252	0.00699	0.13675	0.39265
1228.472	0.008	0.13852	0.39489
1228.693	0.00935	0.13999	0.39714
1228.914	0.01259	0.14338	0.40119
1229.134	0.01158	0.14314	0.40242
1229.355	0.01685	0.15103	0.41043
1229.575	0.01502	0.14854	0.4094
1229.796	0.01394	0.14574	0.40656
1230.016	0.0134	0.14596	0.40734
1230.237	0.00969	0.14185	0.40043
1230.457	0.0128	0.14579	0.40787
1230.678	0.01408	0.14825	0.41001
1230.898	0.01239	0.14654	0.40897
1231.118	0.01192	0.14583	0.4067
1231.339	0.01043	0.14303	0.40386
1231.559	0.01138	0.14349	0.4043
1231.779	0.01185	0.14611	0.40993
1231.999	0.01665	0.15245	0.41772
1232.22	0.01212	0.14702	0.41149
1232.44	0.01226	0.14678	0.41102
1232.66	0.01118	0.14498	0.40942
1232.88	0.01219	0.14598	0.41009
1233.1	0.01178	0.14705	0.41324
1233.32	0.01448	0.15092	0.4165
1233.54	0.01415	0.15021	0.41739
1233.76	0.01381	0.1495	0.41681
1233.98	0.01482	0.15065	0.4194
1234.2	0.00949	0.14398	0.40831
1234.42	0.01226	0.14839	0.41598
1234.64	0.01226	0.14892	0.41438
1234.86	0.01374	0.15046	0.41945
1235.08	0.01401	0.15137	0.42023
1235.299	0.00793	0.14408	0.40982
1235.519	0.01415	0.15066	0.41828
1235.739	0.01286	0.15142	0.41939
1235.959	0.01286	0.15079	0.42017
1236.178	0.01253	0.14985	0.41937
1236.398	0.01327	0.15139	0.41946
1236.618	0.018	0.15657	0.42759
1236.837	0.01205	0.14912	0.41616
1237.057	0.0103	0.14795	0.41524
1237.276	0.01023	0.14871	0.41568
1237.496	0.00868	0.14599	0.41329
1237.715	0.00982	0.1473	0.41452
1237.935	0.00928	0.14644	0.41281
1238.154	0.01178	0.14937	0.41777
1238.373	0.01199	0.15068	0.42001
1238.593	0.01948	0.1588	0.43345
1238.812	0.01151	0.14988	0.41919
1239.031	0.0105	0.14909	0.41941
1239.251	0.00766	0.14513	0.41487
1239.47	0.00598	0.14311	0.4083
1239.689	0.00861	0.14697	0.41631
1239.908	0.01597	0.15447	0.42794
1240.127	0.01381	0.15315	0.42804
1240.347	0.01212	0.15221	0.42565
1240.566	0.01043	0.14879	0.42383
1240.785	0.01057	0.14769	0.42189
1241.004	0.01192	0.15125	0.4273
1241.223	0.00841	0.14806	0.42344
1241.442	0.00982	0.15045	0.42784
1241.661	0.01577	0.15811	0.43935
1241.88	0.01401	0.15539	0.43741
1242.099	0.01469	0.15452	0.43785
1242.317	0.01205	0.15405	0.43637
1242.536	0.01671	0.15977	0.44268
1242.755	0.01428	0.15689	0.43804
1242.974	0.01205	0.1527	0.43316
1243.193	0.01313	0.15323	0.43473
1243.411	0.01529	0.15655	0.43652
1243.63	0.01361	0.15499	0.43346
1243.849	0.01266	0.15297	0.42768
1244.067	0.01415	0.15443	0.42857
1244.286	0.0105	0.14838	0.41906
1244.504	0.00915	0.14752	0.41927
1244.723	0.01408	0.153	0.42604
1244.941	0.00922	0.14726	0.41789
1245.16	0.01084	0.14965	0.42025
1245.378	0.01246	0.15065	0.42125
1245.597	0.01185	0.14917	0.41841
1245.815	0.01232	0.1504	0.41919
1246.033	0.01239	0.15062	0.41884
1246.252	0.00955	0.14697	0.41351
1246.47	0.01361	0.15199	0.42039
1246.688	0.01523	0.15322	0.42128
1246.907	0.01374	0.14965	0.41754
1247.125	0.013	0.14995	0.41662
1247.343	0.01064	0.14707	0.4114
1247.561	0.01442	0.15179	0.41885
1247.779	0.01307	0.15131	0.41725
1247.997	0.01428	0.15099	0.41792
1248.215	0.01259	0.14811	0.41248
1248.433	0.01023	0.14593	0.41099
1248.651	0.00415	0.1388	0.39776
1248.869	0.00665	0.14072	0.40192
1249.087	0.01293	0.14768	0.41027
1249.305	0.01286	0.14822	0.41229
1249.523	0.00969	0.14503	0.40618
1249.741	0.00982	0.14394	0.40639
1249.959	0.0107	0.14555	0.40671
1250.176	0.00814	0.14229	0.40229
1250.394	0.01205	0.14576	0.40533
1250.612	0.00989	0.14374	0.40339
1250.83	0.00847	0.14172	0.40033
1251.047	0.00746	0.14062	0.4002
1251.265	0.01158	0.14572	0.40572
1251.483	0.01145	0.1447	0.40503
1251.7	0.01131	0.14415	0.40151
1251.918	0.01253	0.1453	0.40478
1252.135	0.01185	0.14429	0.40284
1252.353	0.01111	0.14327	0.40294
1252.57	0.01091	0.14372	0.40225
1252.788	0.00685	0.13798	0.39421
1253.005	0.00969	0.14153	0.39612
1253.222	0.0078	0.13997	0.39542
1253.44	0.01003	0.14027	0.39575
1253.657	0.01185	0.14189	0.40048
1253.874	0.0082	0.13894	0.39357
1254.091	0.01091	0.1421	0.39921
1254.309	0.01064	0.14225	0.39728
1254.526	0.01158	0.14224	0.39918
1254.743	0.01212	0.14184	0.39747
1254.96	0.00773	0.13741	0.39011
1255.177	0.00706	0.13554	0.38693
1255.394	0.00706	0.13546	0.3885
1255.611	0.01185	0.14203	0.39674
1255.828	0.01212	0.14117	0.3974
1256.045	0.01124	0.13883	0.39264
1256.262	0.00895	0.13611	0.39059
1256.479	0.00922	0.1354	0.38787
1256.696	0.00908	0.13609	0.38774
1256.913	0.01307	0.14073	0.39213
1257.13	0.01104	0.13754	0.39054
1257.346	0.00868	0.13529	0.38634
1257.563	0.00868	0.13427	0.38497
1257.78	0.00942	0.13364	0.38281
1257.997	0.00962	0.1351	0.38483
1258.213	0.01185	0.1378	0.38617
1258.43	0.01023	0.13601	0.38457
1258.647	0.00766	0.13305	0.38004
1258.863	0.00922	0.13397	0.3824
1259.08	0.00915	0.13249	0.37854
1259.296	0.00962	0.13357	0.38113
1259.513	0.0107	0.13464	0.38066
1259.729	0.00733	0.13045	0.3759
1259.946	0.00726	0.13098	0.3751
1260.162	0.0076	0.1305	0.37565
1260.378	0.0105	0.13266	0.37642
1260.595	0.00766	0.12901	0.37279
1260.811	0.01212	0.1338	0.37809
1261.027	0.01077	0.13217	0.37627
1261.243	0.00949	0.13099	0.37275
1261.46	0.00834	0.12835	0.3698
1261.676	0.01077	0.13004	0.36922
1261.892	0.01273	0.13274	0.37373
1262.108	0.0128	0.1315	0.37247
1262.324	0.0082	0.12537	0.3642
1262.54	0.01205	0.12985	0.36905
1262.756	0.00679	0.12372	0.35999
1262.972	0.01165	0.1282	0.36507
1263.188	0.00435	0.11975	0.35364
1263.404	0.0055	0.12144	0.35521
1263.62	0.00989	0.12577	0.36107
1263.836	0.0082	0.12344	0.35665
1264.052	0.00618	0.12164	0.35358
1264.268	0.01023	0.12558	0.35831
1264.483	0.00739	0.12162	0.35321
1264.699	0.00679	0.1203	0.35162
1264.915	0.00692	0.11982	0.3507
1265.13	0.00874	0.12175	0.35204
1265.346	0.00881	0.12135	0.3518
1265.562	0.00935	0.12087	0.34975
1265.777	0.00868	0.12071	0.35042
1265.993	0.00618	0.11791	0.3443
1266.208	0.00429	0.1148	0.33999
1266.424	0.00841	0.12052	0.34518
1266.639	0.00604	0.11594	0.33974
1266.855	0.00739	0.11539	0.34142
1267.07	0.00874	0.11747	0.34321
1267.286	0.01246	0.1218	0.34908
1267.501	0.00969	0.1173	0.34273
1267.716	0.00935	0.11744	0.34057
1267.932	0.00571	0.11247	0.3331
1268.147	0.00874	0.11579	0.33772
1268.362	0.01313	0.12059	0.34403
1268.577	0.01091	0.11833	0.3404
1268.792	0.00908	0.11452	0.33508
1269.007	0.00746	0.11297	0.3302
1269.223	0.00854	0.11357	0.33109
1269.438	0.01151	0.11573	0.3365
1269.653	0.00435	0.10883	0.32496
1269.868	0.00996	0.11447	0.33286
1270.083	0.01009	0.11384	0.33138
1270.298	0.00793	0.11089	0.32729
1270.512	0.00841	0.11057	0.32445
1270.727	0.01057	0.11242	0.32715
1270.942	0.00638	0.1083	0.32126
1271.157	0.00841	0.11093	0.32419
1271.372	0.00692	0.10913	0.32056
1271.587	0.00793	0.10967	0.32156
1271.801	0.00847	0.10958	0.32053
1272.016	0.00942	0.10949	0.3204
1272.231	0.00888	0.10917	0.31903
1272.445	0.00814	0.10831	0.318
1272.66	0.00814	0.10884	0.31787
1272.874	0.01118	0.11084	0.32238
1273.089	0.00854	0.10727	0.3166
1273.303	0.00699	0.10416	0.31275
1273.518	0.00868	0.1064	0.31556
1273.732	0.01131	0.10925	0.31882
1273.947	0.00726	0.10406	0.31146
1274.161	0.00901	0.10629	0.31258
1274.375	0.00969	0.10636	0.31279
1274.59	0.01003	0.10542	0.31085
1274.804	0.00652	0.10146	0.3053
1275.018	0.00604	0.10075	0.30484
1275.232	0.00618	0.10028	0.30313
1275.447	0.00219	0.09562	0.29554
1275.661	0.00733	0.10049	0.30208
1275.875	0.01631	0.10969	0.31405
1276.089	0.01077	0.10372	0.30556
1276.303	0.01104	0.10487	0.30407
1276.517	0.00881	0.10083	0.29886
1276.731	0.00814	0.09928	0.29659
1276.945	0.00881	0.09911	0.29476
1277.159	0.0103	0.10003	0.29543
1277.373	0.00787	0.09801	0.29146
1277.587	0.00442	0.09343	0.2832
1277.801	0.00469	0.09225	0.2816
1278.014	0.00827	0.09581	0.28362
1278.228	0.01165	0.09835	0.2879
1278.442	0.01232	0.09826	0.28811
1278.656	0.00726	0.09291	0.27861
1278.869	0.00429	0.0898	0.27396
1279.083	0.00645	0.09088	0.27485
1279.297	0.01016	0.09365	0.2763
1279.51	0.00739	0.09078	0.27154
1279.505	0.00682	0.09638	0.28808
1279.727	0.00567	0.09497	0.28615
1279.95	0.00729	0.09535	0.28602
1280.173	0.00351	0.09209	0.28239
1280.395	0.00513	0.09424	0.28633
1280.618	0.00513	0.09431	0.28496
1280.841	0.00716	0.09492	0.28664
1281.063	0.00365	0.0915	0.28131
1281.286	0.0056	0.09405	0.28469
1281.509	5.40059E-4	0.08807	0.2762
1281.731	0.0056	0.09248	0.28172
1281.954	0.0077	0.09549	0.28679
1282.176	0.00675	0.09416	0.28531
1282.399	0.00398	0.09051	0.27964
1282.621	0.00412	0.09174	0.27985
1282.843	0.00473	0.09064	0.27928
1283.066	0.01033	0.09667	0.28548
1283.288	0.00965	0.09689	0.28795
1283.511	0.00817	0.09564	0.28782
1283.733	0.00898	0.09486	0.28554
1283.955	0.00925	0.0957	0.2853
1284.177	0.00709	0.09298	0.28201
1284.4	0.00574	0.0908	0.2768
1284.622	0.00567	0.09071	0.27667
1284.844	0.00594	0.09155	0.27982
1285.066	0.0083	0.0934	0.28162
1285.288	0.0106	0.09494	0.28318
1285.51	0.00965	0.09408	0.28193
1285.732	0.00641	0.09019	0.27626
1285.955	0.01067	0.09468	0.28257
1286.177	0.00547	0.08886	0.27329
1286.399	0.00797	0.09125	0.27622
1286.62	0.01202	0.09511	0.28321
1286.842	0.00932	0.09277	0.28014
1287.064	0.00729	0.09036	0.27527
1287.286	0.00439	0.08679	0.27028
1287.508	0.00554	0.08724	0.2697
1287.73	0.00648	0.08816	0.27127
1287.952	0.00824	0.0897	0.27453
1288.174	0.0079	0.09008	0.27396
1288.395	0.00567	0.08774	0.26908
1288.617	0.00419	0.0844	0.26489
1288.839	0.0079	0.08772	0.26815
1289.06	0.0083	0.0888	0.2696
1289.282	0.00682	0.08716	0.26936
1289.504	0.00614	0.08552	0.26562
1289.725	0.00722	0.08714	0.2673
1289.947	0.00439	0.08341	0.26152
1290.168	0.00635	0.08409	0.26106
1290.39	0.00938	0.08842	0.26601
1290.611	0.01107	0.08988	0.2686
1290.833	0.00398	0.08112	0.25548
1291.054	0.00243	0.07917	0.25365
1291.276	0.00371	0.0797	0.2524
1291.497	0.00236	0.07698	0.24843
1291.718	0.00358	0.07891	0.25079
1291.94	0.00878	0.08525	0.25744
1292.161	0.01127	0.08671	0.25878
1292.382	0.01013	0.08345	0.25538
1292.604	0.0025	0.07639	0.24372
1292.825	0.0056	0.0787	0.24585
1293.046	0.00473	0.07714	0.24302
1293.267	0.00918	0.08263	0.25148
1293.488	0.00945	0.08308	0.25124
1293.71	0.00648	0.07928	0.24557
1293.931	0.00675	0.07803	0.24386
1294.152	0.00898	0.07964	0.24554
1294.373	0.0056	0.07716	0.23976
1294.594	0.00419	0.07513	0.23772
1294.815	0.00419	0.07419	0.23646
1295.036	0.00891	0.07774	0.24029
1295.257	0.00925	0.07874	0.24151
1295.478	0.00614	0.07431	0.23619
1295.698	0.00547	0.07376	0.23358
1295.919	0.00533	0.0736	0.23209
1296.14	0.00709	0.07575	0.23536
1296.361	0.00857	0.07667	0.23805
1296.582	0.00803	0.07705	0.23533
1296.802	0.00756	0.07626	0.23441
1297.023	0.00628	0.0737	0.2301
1297.244	0.0056	0.07206	0.2267
1297.464	0.00587	0.07275	0.22736
1297.685	0.00709	0.07374	0.22802
1297.906	0.00743	0.07466	0.2288
1298.126	0.00803	0.07473	0.22765
1298.347	0.00682	0.07201	0.22493
1298.567	0.0081	0.07254	0.22684
1298.788	0.00682	0.07268	0.22558
1299.008	0.00608	0.07089	0.22217
1299.229	0.00675	0.07189	0.22329
1299.449	0.00628	0.07134	0.22282
1299.67	0.00371	0.06776	0.21727
1299.89	0.00783	0.0707	0.21986
1300.11	0.00311	0.0665	0.21385
1300.331	0.00736	0.07122	0.22209
1300.551	0.00412	0.06679	0.21552
1300.771	0.00479	0.0667	0.21471
1300.991	0.00695	0.06995	0.21809
1301.211	0.00918	0.07063	0.22045
1301.432	0.00925	0.07171	0.22145
1301.652	0.00115	0.06178	0.20867
1301.872	0.00344	0.06526	0.21001
1302.092	0.00655	0.06757	0.21497
1302.312	0.01121	0.07298	0.22275
1302.532	0.01046	0.07165	0.21991
1302.752	0.00743	0.06978	0.21492
1302.972	0.00878	0.07063	0.21638
1303.192	0.00331	0.06357	0.20597
1303.412	0.00871	0.06859	0.21206
1303.632	0.01256	0.07315	0.2195
1303.852	0.0079	0.06679	0.21112
1304.072	0.00216	0.06112	0.20263
1304.291	0.00311	0.06196	0.2042
1304.511	0.00351	0.06211	0.20294
1304.731	0.00574	0.06326	0.20474
1304.951	0.00932	0.06797	0.21015
1305.17	0.00317	0.06053	0.19849
1305.39	0.00459	0.06222	0.2004
1305.61	0.01168	0.07019	0.2127
1305.829	0.00905	0.06685	0.20681
1306.049	0.01121	0.06784	0.20827
1306.268	0.00641	0.06311	0.19978
1306.488	0.00554	0.0614	0.19807
1306.708	0.00959	0.06611	0.20393
1306.927	0.00601	0.06099	0.19781
1307.146	0.00776	0.06276	0.19836
1307.366	0.01067	0.06453	0.20276
1307.585	0.0083	0.06312	0.19901
1307.805	0.00533	0.05947	0.19233
1308.024	0.00365	0.05729	0.18825
1308.243	0.00108	0.05302	0.18247
1308.463	0.00304	0.05557	0.18653
1308.682	0.0023	0.0537	0.18358
1308.901	0.00452	0.05779	0.18808
1309.12	0.00763	0.06088	0.19304
1309.339	0.00473	0.05793	0.18771
1309.559	0.00749	0.05962	0.19143
1309.778	0.00952	0.06155	0.19254
1309.997	0.01337	0.06541	0.19807
1310.216	0.01195	0.06486	0.19658
1310.435	0.0081	0.06035	0.18968
1310.654	0.0079	0.05949	0.18695
1310.873	0.0083	0.05785	0.18524
1311.092	0.00743	0.05722	0.18376
1311.311	0.00608	0.05528	0.18205
1311.53	0.00209	0.05194	0.17548
1311.749	0.00601	0.05619	0.18145
1311.967	0.0056	0.05563	0.17873
1312.186	0.00844	0.05756	0.18222
1312.405	0.00952	0.05941	0.18548
1312.624	0.00918	0.05893	0.18366
1312.843	0.00547	0.05451	0.17698
1313.061	0.00749	0.05566	0.179
1313.28	0.00581	0.0541	0.17661
1313.499	0.0079	0.05494	0.17772
1313.717	0.00709	0.05524	0.17647
1313.936	0.00432	0.05198	0.16956
1314.154	0.00729	0.05615	0.17531
1314.373	0.01094	0.05978	0.18128
1314.591	0.00648	0.05357	0.17144
1314.81	0.00432	0.04915	0.16758
1315.028	0.00662	0.05247	0.17118
1315.247	0.01181	0.05803	0.17919
1315.465	0.01073	0.05748	0.17647
1315.683	0.01337	0.05979	0.18052
1315.902	0.01316	0.05955	0.17791
1316.12	0.0079	0.05195	0.16783
1316.338	0.00587	0.05039	0.1659
1316.557	0.0054	0.04953	0.16408
1316.775	0.00635	0.05068	0.16463
1316.993	0.0083	0.0509	0.1671
1317.211	0.00743	0.05128	0.16675
1317.429	0.0108	0.05367	0.16899
1317.647	0.01006	0.05397	0.1683
1317.865	0.01269	0.05675	0.1719
1318.084	0.00513	0.04884	0.15968
1318.302	0.00547	0.04805	0.1599
1318.52	0.00459	0.04641	0.15604
1318.738	0.00817	0.04981	0.16066
1318.955	0.00628	0.04926	0.15872
1319.173	0.00749	0.04979	0.16052
1319.391	0.00871	0.05141	0.16197
1319.609	0.00878	0.04969	0.16083
1319.827	0.01202	0.0534	0.16375
1320.045	0.0083	0.04828	0.15707
1320.262	0.0083	0.04982	0.15728
1320.48	0.00682	0.04779	0.15456
1320.698	0.00905	0.04964	0.15646
1320.916	0.01127	0.05087	0.15882
1321.133	0.01067	0.05032	0.1579
1321.351	0.01262	0.05216	0.16083
1321.568	0.01242	0.05246	0.16104
1321.786	0.00986	0.04967	0.15594
1322.004	0.00864	0.04725	0.15355
1322.221	0.00655	0.04399	0.14924
1322.439	0.0081	0.04669	0.15183
1322.656	0.01478	0.05357	0.16074
1322.873	0.00682	0.04512	0.14785
1323.091	0.00635	0.04387	0.14591
1323.308	0.00675	0.04402	0.14511
1323.526	0.0077	0.04354	0.146
1323.743	0.00682	0.04384	0.14496
1323.96	0.005	0.04027	0.14099
1324.177	0.00851	0.0456	0.14607
1324.395	0.0056	0.04118	0.13905
1324.612	0.00824	0.04481	0.1431
1324.829	0.00473	0.04023	0.13664
1325.046	0.00155	0.03704	0.13155
1325.263	0.00965	0.04454	0.14396
1325.48	0.00486	0.03981	0.13683
1325.697	0.00776	0.04289	0.1402
1325.914	0.00554	0.04056	0.13703
1326.131	0.00317	0.03699	0.1326
1326.348	0.00648	0.04062	0.13598
1326.565	0.00817	0.04107	0.1371
1326.782	0.00689	0.04052	0.1355
1326.999	0.00722	0.04128	0.13684
1327.216	0.0083	0.04251	0.13649
1327.433	0.01026	0.04359	0.13794
1327.649	0.01114	0.04474	0.14053
1327.866	0.00581	0.03729	0.13034
1328.083	0.00405	0.0362	0.12615
1328.3	0.00351	0.03533	0.12681
1328.516	0.00884	0.04137	0.13448
1328.733	0.00871	0.04097	0.13323
1328.949	0.00493	0.03716	0.12609
1329.166	0.00952	0.04188	0.13162
1329.383	0.00986	0.04241	0.13273
1329.599	0.00655	0.03822	0.12876
1329.816	0.00621	0.03697	0.12592
1330.032	0.01006	0.04083	0.13043
1330.248	0.01067	0.04229	0.13177
1330.465	0.00911	0.04027	0.1304
1330.681	0.00695	0.03801	0.12541
1330.898	0.00857	0.03862	0.12789
1331.114	0.00587	0.03528	0.122
1331.33	0.01121	0.04046	0.12933
1331.546	0.01019	0.04021	0.12852
1331.763	0.00628	0.03563	0.1215
1331.979	0.00236	0.03121	0.11403
1332.195	0.00297	0.03089	0.11379
1332.411	0.00662	0.03607	0.11999
1332.627	0.0083	0.03644	0.12156
1332.843	0.00628	0.03481	0.11895
1333.059	0.00709	0.0348	0.12006
1333.275	0.00506	0.03316	0.11485
1333.491	0.00655	0.03392	0.11551
1333.707	0.00857	0.03601	0.119
1333.923	0.00932	0.03615	0.1191
1334.139	0.00378	0.03064	0.11005
1334.355	0.0052	0.03233	0.11297
1334.571	0.00689	0.03411	0.11477
1334.787	0.00925	0.03611	0.11916
1335.003	0.00594	0.03176	0.11259
1335.218	0.00689	0.03183	0.11371
1335.434	0.01276	0.03956	0.12296
1335.65	0.01127	0.03762	0.11899
1335.865	0.00608	0.0311	0.10982
1336.081	0.00682	0.03078	0.10947
1336.297	0.00628	0.03185	0.10979
1336.512	0.00689	0.03153	0.11034
1336.728	0.00925	0.03547	0.11496
1336.943	0.00884	0.03492	0.11427
1337.159	0.0077	0.03321	0.11019
1337.374	0.00648	0.03056	0.10667
1337.59	0.00189	0.02598	0.09807
1337.805	0.00385	0.02783	0.10099
1338.021	0.00385	0.02821	0.10042
1338.236	0.00662	0.0313	0.10458
1338.451	0.00635	0.03043	0.10366
1338.666	0.01256	0.03654	0.11246
1338.882	0.01019	0.03382	0.10816
1339.097	0.00844	0.03149	0.10599
1339.312	0.00763	0.0307	0.10474
1339.527	0.00331	0.02574	0.09681
1339.742	0.00729	0.03006	0.10347
1339.958	0.00945	0.0309	0.10537
1340.173	0.00776	0.02989	0.10208
1340.388	0.00722	0.02872	0.10139
1340.603	0.00452	0.02623	0.09573
1340.818	0.00446	0.02668	0.09639
1341.033	0.00702	0.02915	0.09796
1341.248	0.01235	0.03394	0.10608
1341.462	0.00655	0.02851	0.09827
1341.677	0.00702	0.02873	0.09713
1341.892	0.0054	0.02663	0.09429
1342.107	0.00655	0.02739	0.09472
1342.322	0.00628	0.028	0.0955
1342.536	0.00864	0.03063	0.09933
1342.751	0.00871	0.03038	0.09886
1342.966	0.00851	0.02983	0.09862
1343.18	0.00959	0.03044	0.09816
1343.395	0.00405	0.02338	0.08775
1343.61	0.00716	0.02701	0.09361
1343.824	0.00675	0.02685	0.09326
1344.039	0.00837	0.02846	0.09595
1344.253	0.00884	0.02814	0.09605
1344.468	0.00169	0.01992	0.08237
1344.682	0.00837	0.02696	0.09365
1344.897	0.00817	0.02687	0.09364
1345.111	0.00844	0.02617	0.09442
1345.325	0.00756	0.026	0.0918
1345.54	0.00878	0.02676	0.09043
1345.754	0.01276	0.0314	0.09776
1345.968	0.00675	0.02388	0.08476
1346.182	0.00533	0.02294	0.08316
1346.397	0.0052	0.02332	0.08416
1346.611	0.00385	0.02059	0.08144
1346.825	0.00547	0.02113	0.08187
1347.039	0.00432	0.01988	0.07949
1347.253	0.00581	0.02211	0.08332
1347.467	0.00716	0.02412	0.08567
1347.681	0.01424	0.03201	0.09719
1347.895	0.00709	0.02309	0.08305
1348.109	0.00682	0.02207	0.08224
1348.323	0.0025	0.01796	0.07669
1348.537	8.77596E-4	0.01524	0.07261
1348.751	0.00371	0.01964	0.07858
1348.965	0.01019	0.02738	0.09066
1349.178	0.00986	0.02605	0.08861
1349.392	0.00884	0.0248	0.0869
1349.606	0.00452	0.02154	0.08192
1349.82	0.00425	0.02122	0.08258
1350.033	0.00729	0.02353	0.08709
1350.247	0.00385	0.02019	0.0821
1350.461	0.00554	0.02219	0.08559
1350.674	0.01188	0.02877	0.09767
1350.888	0.00891	0.0262	0.09483
1351.101	0.00824	0.02557	0.09493
1351.315	0.00776	0.02455	0.09333
1351.528	0.01256	0.02872	0.09953
1351.742	0.00986	0.0267	0.09511
1351.955	0.00749	0.02382	0.09013
1352.169	0.0081	0.02443	0.08898
1352.382	0.01094	0.02652	0.09281
1352.595	0.00965	0.02465	0.08681
1352.809	0.00776	0.02239	0.08137
1353.022	0.00844	0.02385	0.08237
1353.235	0.00425	0.01873	0.07389
1353.448	0.00398	0.01763	0.07172
1353.661	0.00938	0.02258	0.0777
1353.874	0.00493	0.01645	0.06978
1354.088	0.00668	0.01822	0.07055
1354.301	0.00716	0.01922	0.07223
1354.514	0.00608	0.01797	0.06962
1354.727	0.00797	0.01966	0.07108
1354.94	0.00911	0.02027	0.07095
1355.153	0.00547	0.016	0.06517
1355.366	0.00945	0.02049	0.0716
1355.578	0.01026	0.02203	0.07294
1355.791	0.00736	0.01876	0.06829
1356.004	0.00864	0.0196	0.06772
1356.217	0.00621	0.01665	0.06341
1356.43	0.00938	0.02067	0.06972
1356.642	0.00898	0.0205	0.06767
1356.855	0.00925	0.01987	0.06789
1357.068	0.00702	0.01676	0.06313
1357.28	0.00554	0.01459	0.06017
1357.493	0	0.00745	0.05022
1357.706	0.00169	0.01116	0.05404
1357.918	0.00709	0.01796	0.06183
1358.131	0.0081	0.01764	0.06294
1358.343	0.00635	0.01415	0.05683
1358.556	0.00547	0.01282	0.05591
1358.768	0.00689	0.01451	0.05725
1358.98	0.00351	0.01102	0.05215
1359.193	0.00655	0.01318	0.05609
1359.405	0.00533	0.01224	0.05371
1359.617	0.00446	0.01083	0.05098
1359.83	0.00277	0.00958	0.04882
1360.042	0.0079	0.01515	0.05649
1360.254	0.00722	0.01444	0.05501
1360.466	0.00641	0.01366	0.05296
1360.678	0.00783	0.01543	0.05611
1360.891	0.00695	0.01488	0.05463
1361.103	0.00722	0.01425	0.0545
1361.315	0.0077	0.01532	0.05426
1361.527	0.0025	0.00857	0.04543
1361.739	0.00452	0.01127	0.04802
1361.951	0.00351	0.00941	0.0462
1362.163	0.0054	0.01149	0.04799
1362.374	0.00743	0.01388	0.05182
1362.586	0.00459	0.00953	0.04616
1362.798	0.00682	0.01308	0.05157
1363.01	0.00641	0.01307	0.05008
1363.222	0.00729	0.01329	0.0512
1363.433	0.00756	0.01367	0.05152
1363.645	0.00331	0.00778	0.0436
1363.857	0.00358	0.00684	0.04155
1364.068	0.00263	0.00745	0.04222
1364.28	0.00695	0.0134	0.05023
1364.492	0.00797	0.01424	0.051
1364.703	0.00695	0.01253	0.04737
1364.915	0.005	0.01004	0.04487
1365.126	0.00459	0.00949	0.04328
1365.338	0.00452	0.00878	0.0427
1365.549	0.00749	0.01342	0.04901
1365.76	0.00648	0.01131	0.04629
1365.972	0.0052	0.00875	0.04243
1366.183	0.00398	0.00773	0.04117
1366.394	0.00405	0.00757	0.04116
1366.606	0.0054	0.00918	0.04341
1366.817	0.0081	0.0125	0.04577
1367.028	0.00628	0.01001	0.04293
1367.239	0.00459	0.00815	0.03839
1367.45	0.00506	0.00883	0.04053
1367.662	0.00419	0.00774	0.03814
1367.873	0.00614	0.00881	0.04095
1368.084	0.00756	0.00934	0.04207
1368.295	0.00324	0.00624	0.03686
1368.506	0.00338	0.00785	0.03639
1368.717	0.00392	0.00645	0.03615
1368.928	0.00608	0.00899	0.0384
1369.138	0.00412	0.0055	0.03488
1369.349	0.0083	0.01199	0.04097
1369.56	0.00662	0.00904	0.0396
1369.771	0.0056	0.00802	0.03789
1369.982	0.00452	0.00608	0.03516
1370.192	0.00655	0.00738	0.03594
1370.403	0.00945	0.01047	0.04022
1370.614	0.00945	0.01131	0.03964
1370.824	0.00371	0.00488	0.03149
1371.035	0.00803	0.0099	0.03781
1371.246	0.00324	0.003	0.02988
1371.456	0.00763	0.0074	0.03631
1371.667	6.75073E-4	3.33623E-5	0.02488
1371.877	0.00209	0.00196	0.026
1372.087	0.00682	0.00722	0.03322
1372.298	0.00452	0.00488	0.02812
1372.508	0.0023	0.00255	0.02698
1372.719	0.00628	0.00765	0.03193
1372.929	0.00365	0.00423	0.02955
1373.139	0.00398	0.00306	0.02818
1373.349	0.00412	0.00305	0.02862
1373.56	0.00655	0.00444	0.03086
1373.77	0.0054	0.0052	0.0304
1373.98	0.00601	0.00558	0.02959
1374.19	0.00567	0.00541	0.03116
1374.4	0.00196	0.00323	0.0273
1374.61	0.00155	5.89779E-4	0.02526
1374.82	0.00682	0.00623	0.03202
1375.03	0.00358	0.0022	0.02862
1375.24	0.00365	0.00281	0.03177
1375.45	0.00567	0.00481	0.03379
1375.66	0.01006	0.00945	0.0383
1375.87	0.00689	0.00541	0.03297
1376.08	0.00648	0.00617	0.03115
1376.29	0.00216	2.77109E-4	0.02447
1376.499	0.00446	0.00445	0.02785
1376.709	0.01067	0.00924	0.03631
1376.919	0.00952	0.00737	0.03166
1377.128	0.0056	0.00465	0.02724
1377.338	0.00419	0.00356	0.02406
1377.548	0.00459	0.00362	0.02552
1377.757	0.00824	0.00733	0.02968
1377.967	0.0023	-1.90328E-4	0.01984
1378.176	0.00824	0.00561	0.02887
1378.386	0.00689	0.00513	0.02784
1378.595	0.00486	0.00241	0.02319
1378.805	0.0052	0.00318	0.02397
1379.014	0.00824	0.00541	0.0261
1379.223	0.00398	6.01639E-4	0.02168
1379.433	0.00601	0.00346	0.02472
1379.642	0.00466	0.00159	0.02369
1379.851	0.00473	0.00189	0.02446
1380.061	0.00547	0.00296	0.02445
1380.27	0.00668	0.00303	0.02376
1380.479	0.00608	0.00341	0.02487
1380.688	0.00506	0.00332	0.02249
1380.897	0.00567	0.00308	0.0253
1381.106	0.00905	0.00694	0.02947
1381.315	0.00621	0.00236	0.02425
1381.524	0.00432	-5.15265E-4	0.02017
1381.733	0.00587	0.00242	0.02389
1381.942	0.00878	0.00636	0.02783
1382.151	0.00513	9.26408E-4	0.02251
1382.36	0.00776	0.00479	0.02611
1382.569	0.00722	0.00385	0.02621
1382.777	0.00614	0.00307	0.02472
1382.986	0.00371	-0.0012	0.02019
1383.195	0.00385	-0.0016	0.0186
1383.404	0.00412	1.45089E-5	0.01926
1383.612	8.10088E-4	-0.00379	0.01371
1383.821	0.00554	5.36761E-4	0.0224
1384.03	0.01303	0.00959	0.03481
1384.238	0.00844	0.00392	0.02598
1384.447	0.01013	0.00546	0.02631
1384.655	0.00675	0.00259	0.02279
[truncated: 19 more rows]
