# Supplementary material for: Circular dichroism of quantum defects in carbon nanotubes created by photocatalytic oxygen functionalization
Source: Nat Commun. 2025 Jun 2;16:5107. doi: 10.1038/s41467-025-60342-y (PMC12130195; doi:10.1038/s41467-025-60342-y)
Supplement: Supplementary file 6 — Source Data [file 41467_2025_60342_MOESM6_ESM.zip › Raw data Manuscript and SI/Supplementary_Figure_17a.txt]

Wavelength (nm)	Abs, CoMoCAT (0.33% SDS)
1400	-1.90633
1399	-0.55605
1398	1.38747
1397	10
1396	-0.3477
1395	10
1394	0.18276
1393	10
1392	-0.49701
1391	0.01532
1390	0.12151
1389	0.04691
1388	0.05316
1387	0.08717
1386	0.09702
1385	0.08512
1384	0.08371
1383	0.07445
1382	0.08105
1381	0.07591
1380	0.07352
1379	0.07285
1378	0.07239
1377	0.07173
1376	0.0713
1375	0.07017
1374	0.0691
1373	0.06919
1372	0.06882
1371	0.06861
1370	0.06862
1369	0.06805
1368	0.06842
1367	0.06855
1366	0.06745
1365	0.06786
1364	0.06754
1363	0.06751
1362	0.06609
1361	0.0669
1360	0.06695
1359	0.06755
1358	0.06707
1357	0.06697
1356	0.06693
1355	0.06683
1354	0.06699
1353	0.06676
1352	0.06752
1351	0.06723
1350	0.06717
1349	0.06739
1348	0.06778
1347	0.06744
1346	0.06769
1345	0.06779
1344	0.06772
1343	0.06787
1342	0.06813
1341	0.06817
1340	0.06823
1339	0.06827
1338	0.0685
1337	0.06865
1336	0.06885
1335	0.06895
1334	0.06905
1333	0.06916
1332	0.06942
1331	0.06953
1330	0.06986
1329	0.06988
1328	0.07011
1327	0.07022
1326	0.0705
1325	0.07067
1324	0.07082
1323	0.07101
1322	0.07121
1321	0.07137
1320	0.07158
1319	0.07183
1318	0.07194
1317	0.07213
1316	0.07239
1315	0.0725
1314	0.07276
1313	0.07295
1312	0.07309
1311	0.0733
1310	0.07346
1309	0.07366
1308	0.07391
1307	0.07407
1306	0.07424
1305	0.0745
1304	0.07465
1303	0.07496
1302	0.07525
1301	0.07543
1300	0.07566
1299	0.07593
1298	0.0762
1297	0.07645
1296	0.07679
1295	0.07707
1294	0.07733
1293	0.07764
1292	0.07794
1291	0.07822
1290	0.07866
1289	0.0789
1288	0.07926
1287	0.07968
1286	0.08004
1285	0.08043
1284	0.08087
1283	0.08125
1282	0.0817
1281	0.08221
1280	0.08262
1279	0.08305
1278	0.08359
1277	0.08411
1276	0.08456
1275	0.0851
1274	0.08565
1273	0.0861
1272	0.08673
1271	0.08726
1270	0.08776
1269	0.08832
1268	0.08888
1267	0.08939
1266	0.09005
1265	0.09065
1264	0.0912
1263	0.09181
1262	0.09252
1261	0.09314
1260	0.09376
1259	0.09454
1258	0.0952
1257	0.09579
1256	0.09656
1255	0.09731
1254	0.09798
1253	0.09878
1252	0.09963
1251	0.10032
1250	0.1011
1249	0.10193
1248	0.10272
1247	0.10354
1246	0.1044
1245	0.10525
1244	0.10613
1243	0.10706
1242	0.10788
1241	0.1088
1240	0.10984
1239	0.11071
1238	0.11169
1237	0.11273
1236	0.11372
1235	0.11476
1234	0.11587
1233	0.11698
1232	0.11798
1231	0.11926
1230	0.12042
1229	0.12151
1228	0.12279
1227	0.12402
1226	0.1252
1225	0.12663
1224	0.12792
1223	0.12916
1222	0.1305
1221	0.13192
1220	0.13322
1219	0.1346
1218	0.13606
1217	0.13741
1216	0.13872
1215	0.14029
1214	0.14159
1213	0.143
1212	0.14449
1211	0.14587
1210	0.14715
1209	0.14858
1208	0.14995
1207	0.1513
1206	0.15271
1205	0.1541
1204	0.15538
1203	0.15668
1202	0.15815
1201	0.15933
1200	0.16074
1199	0.16209
1198	0.16331
1197	0.16471
1196	0.16604
1195	0.16734
1194	0.16872
1193	0.17009
1192	0.17139
1191	0.17272
1190	0.17412
1189	0.17543
1188	0.17678
1187	0.17827
1186	0.17949
1185	0.18081
1184	0.18227
1183	0.18356
1182	0.18482
1181	0.18632
1180	0.18755
1179	0.18885
1178	0.19016
1177	0.19145
1176	0.19273
1175	0.19398
1174	0.19523
1173	0.19653
1172	0.1977
1171	0.19899
1170	0.20009
1169	0.20126
1168	0.20234
1167	0.2033
1166	0.20436
1165	0.2053
1164	0.20607
1163	0.20681
1162	0.20736
1161	0.20794
1160	0.20829
1159	0.20874
1158	0.20903
1157	0.20929
1156	0.2095
1155	0.20989
1154	0.20995
1153	0.21011
1152	0.21041
1151	0.21069
1150	0.21113
1149	0.21135
1148	0.21173
1147	0.21205
1146	0.21253
1145	0.21294
1144	0.21328
1143	0.21375
1142	0.21399
1141	0.21426
1140	0.21454
1139	0.21479
1138	0.21494
1137	0.21508
1136	0.21504
1135	0.21512
1134	0.21531
1133	0.21547
1132	0.21569
1131	0.21594
1130	0.21618
1129	0.21687
1128	0.21736
1127	0.21797
1126	0.21859
1125	0.21961
1124	0.22033
1123	0.22129
1122	0.22254
1121	0.22342
1120	0.22483
1119	0.226
1118	0.22728
1117	0.22872
1116	0.23026
1115	0.23162
1114	0.23316
1113	0.23474
1112	0.23623
1111	0.23774
1110	0.23928
1109	0.2407
1108	0.2421
1107	0.24365
1106	0.24503
1105	0.24652
1104	0.24806
1103	0.24956
1102	0.25118
1101	0.2529
1100	0.25469
1099	0.25655
1098	0.2586
1097	0.26075
1096	0.26289
1095	0.26534
1094	0.26781
1093	0.27036
1092	0.27314
1091	0.27604
1090	0.27901
1089	0.28221
1088	0.28535
1087	0.28881
1086	0.29229
1085	0.29589
1084	0.29962
1083	0.30353
1082	0.3075
1081	0.31147
1080	0.31573
1079	0.32006
1078	0.3243
1077	0.32876
1076	0.33338
1075	0.33777
1074	0.34243
1073	0.34719
1072	0.3519
1071	0.35676
1070	0.36177
1069	0.36676
1068	0.37187
1067	0.37709
1066	0.38247
1065	0.38786
1064	0.39346
1063	0.39914
1062	0.40467
1061	0.41052
1060	0.41612
1059	0.42172
1058	0.42754
1057	0.43326
1056	0.43884
1055	0.44441
1054	0.45012
1053	0.4557
1052	0.4613
1051	0.46723
1050	0.47285
1049	0.47861
1048	0.48473
1047	0.4907
1046	0.49679
1045	0.50327
1044	0.50967
1043	0.51611
1042	0.52276
1041	0.5294
1040	0.53617
1039	0.54312
1038	0.55011
1037	0.55712
1036	0.56423
1035	0.5714
1034	0.57861
1033	0.5857
1032	0.59306
1031	0.6001
1030	0.60693
1029	0.61374
1028	0.62018
1027	0.62634
1026	0.63219
1025	0.63754
1024	0.64247
1023	0.64685
1022	0.65091
1021	0.65448
1020	0.65765
1019	0.6605
1018	0.66304
1017	0.66527
1016	0.66744
1015	0.66934
1014	0.67126
1013	0.6731
1012	0.67488
1011	0.67671
1010	0.67857
1009	0.68049
1008	0.68254
1007	0.68445
1006	0.68654
1005	0.68852
1004	0.69045
1003	0.69227
1002	0.69381
1001	0.69483
1000	0.69548
999	0.69548
998	0.69479
997	0.69347
996	0.69153
995	0.68902
994	0.68607
993	0.6829
992	0.67963
991	0.67664
990	0.67391
989	0.67164
988	0.66978
987	0.66859
986	0.66785
985	0.66746
984	0.66732
983	0.66718
982	0.66654
981	0.66534
980	0.66317
979	0.6597
978	0.65486
977	0.64826
976	0.63991
975	0.63005
974	0.61839
973	0.6058
972	0.59237
971	0.57859
970	0.56454
969	0.55052
968	0.53729
967	0.52454
966	0.5129
965	0.50263
964	0.49319
963	0.48519
962	0.47859
961	0.47287
960	0.46835
959	0.46462
958	0.46131
957	0.45803
956	0.45442
955	0.45034
954	0.44565
953	0.44005
952	0.43414
951	0.42732
950	0.42031
949	0.41348
948	0.40638
947	0.39966
946	0.3936
945	0.3878
944	0.38261
943	0.37793
942	0.37382
941	0.37002
940	0.36679
939	0.36408
938	0.36157
937	0.3596
936	0.35798
935	0.35645
934	0.35534
933	0.35455
932	0.35376
931	0.35325
930	0.3531
929	0.35302
928	0.35318
927	0.35373
926	0.35451
925	0.35559
924	0.35727
923	0.35915
922	0.36151
921	0.36438
920	0.36732
919	0.37035
918	0.37334
917	0.37589
916	0.37764
915	0.37868
914	0.37879
913	0.3778
912	0.37604
911	0.37368
910	0.37086
909	0.36769
908	0.3647
907	0.36171
906	0.35869
905	0.35604
904	0.35359
903	0.35121
902	0.34927
901	0.34752
900	0.3459
899	0.34459
898	0.34345
897	0.34249
896	0.34179
895	0.34135
894	0.34109
893	0.34105
892	0.34137
891	0.34188
890	0.34276
889	0.34411
888	0.34575
887	0.34782
886	0.35035
885	0.35332
884	0.35654
883	0.36004
882	0.36364
881	0.36692
880	0.37004
879	0.37253
878	0.37426
877	0.37512
876	0.37487
875	0.37358
874	0.37121
873	0.36805
872	0.364
871	0.35925
870	0.35416
869	0.34877
868	0.34332
867	0.33796
866	0.33273
865	0.32774
864	0.32294
863	0.31861
862	0.31452
861	0.31075
860	0.30737
859	0.30426
858	0.30136
857	0.29879
856	0.29642
855	0.29424
854	0.29229
853	0.29042
852	0.2887
851	0.28716
850	0.28565
849	0.28425
848	0.28291
847	0.28174
846	0.2806
845	0.2794
844	0.2784
843	0.27733
842	0.27626
841	0.27521
840	0.27414
839	0.27299
838	0.27175
837	0.27051
836	0.26917
835	0.2677
834	0.2662
833	0.26463
832	0.26293
831	0.26122
830	0.25959
829	0.25789
828	0.25617
827	0.25451
826	0.2528
825	0.25117
824	0.24966
823	0.24813
822	0.24662
821	0.24521
820	0.24381
819	0.24237
818	0.24115
817	0.23995
816	0.23873
815	0.2377
814	0.23666
813	0.23554
812	0.23467
811	0.23389
810	0.23298
809	0.23227
808	0.23165
807	0.23094
806	0.23035
805	0.22989
804	0.2293
803	0.22875
802	0.22836
801	0.22783
800	0.2273
799	0.22617
798	0.22584
797	0.22544
796	0.22484
795	0.22458
794	0.22424
793	0.22381
792	0.22358
791	0.22329
790	0.22292
789	0.22258
788	0.22236
787	0.2223
786	0.22199
785	0.22179
784	0.22177
783	0.22167
782	0.22155
781	0.2216
780	0.2217
779	0.22187
778	0.22192
777	0.22199
776	0.22206
775	0.22237
774	0.22261
773	0.22278
772	0.22304
771	0.22322
770	0.22343
769	0.22364
768	0.22379
767	0.22389
766	0.22418
765	0.2242
764	0.22442
763	0.22449
762	0.22457
761	0.22468
760	0.22476
759	0.22489
758	0.22489
757	0.22504
756	0.2253
755	0.22543
754	0.2256
753	0.22579
752	0.22606
751	0.22612
750	0.2265
749	0.22678
748	0.22711
747	0.22747
746	0.22795
745	0.22822
744	0.22872
743	0.22919
742	0.22952
741	0.23002
740	0.23062
739	0.23098
738	0.23149
737	0.23199
736	0.23255
735	0.233
734	0.2335
733	0.23403
732	0.23456
731	0.23505
730	0.23562
729	0.23616
728	0.23683
727	0.2374
726	0.23795
725	0.23875
724	0.23954
723	0.24009
722	0.24076
721	0.24158
720	0.24222
719	0.24307
718	0.24384
717	0.24462
716	0.24555
715	0.24648
714	0.2474
713	0.24842
712	0.24951
711	0.25065
710	0.25189
709	0.25311
708	0.2545
707	0.25593
706	0.2575
705	0.25911
704	0.26077
703	0.26267
702	0.26441
701	0.26624
700	0.26821
699	0.27011
698	0.27209
697	0.274
696	0.27595
695	0.27778
694	0.27942
693	0.28108
692	0.28257
691	0.28379
690	0.28512
689	0.2863
688	0.28727
687	0.28828
686	0.28934
685	0.2903
684	0.29125
683	0.29237
682	0.2934
681	0.29453
680	0.29569
679	0.29677
678	0.29791
677	0.29915
676	0.30033
675	0.30164
674	0.30285
673	0.30404
672	0.30531
671	0.30643
670	0.30755
669	0.3085
668	0.30929
667	0.3098
666	0.31009
665	0.31008
664	0.30974
663	0.30902
662	0.30808
661	0.30698
660	0.30579
659	0.30434
658	0.30305
657	0.3018
656	0.30059
655	0.29949
654	0.29853
653	0.29767
652	0.29686
651	0.29608
650	0.29546
649	0.29476
648	0.2942
647	0.29365
646	0.29294
645	0.29229
644	0.29163
643	0.29101
642	0.29038
641	0.2899
640	0.28941
639	0.28896
638	0.28868
637	0.2885
636	0.28845
635	0.28851
634	0.28874
633	0.28911
632	0.28966
631	0.29047
630	0.29137
629	0.29262
628	0.29409
627	0.29571
626	0.2974
625	0.29951
624	0.30172
623	0.30411
622	0.30684
621	0.30959
620	0.31251
619	0.3157
618	0.31917
617	0.32265
616	0.32636
615	0.3303
614	0.3343
613	0.33861
612	0.343
611	0.34739
610	0.35194
609	0.35672
608	0.36135
607	0.36623
606	0.37115
605	0.37604
604	0.381
603	0.38617
602	0.39105
601	0.39597
600	0.40114
599	0.40605
598	0.41101
597	0.41608
596	0.42107
595	0.42597
594	0.43086
593	0.43557
592	0.44006
591	0.44451
590	0.44861
589	0.45235
588	0.45578
587	0.45891
586	0.46128
585	0.46332
584	0.46489
583	0.46575
582	0.46602
581	0.46605
580	0.46553
579	0.4646
578	0.46376
577	0.46264
576	0.46138
575	0.46032
574	0.45899
573	0.4575
572	0.45592
571	0.45406
570	0.45139
569	0.44825
568	0.44408
567	0.43918
566	0.43337
565	0.42697
564	0.41994
563	0.4126
562	0.40533
561	0.398
560	0.39094
559	0.38449
558	0.37834
557	0.37281
556	0.36787
555	0.36343
554	0.35932
553	0.35578
552	0.35267
551	0.3497
550	0.34701
549	0.34471
548	0.34283
547	0.34113
546	0.3398
545	0.33883
544	0.33805
543	0.33761
542	0.33738
541	0.33736
540	0.33761
539	0.33793
538	0.33833
537	0.33898
536	0.33973
535	0.34052
534	0.34142
533	0.34245
532	0.34352
531	0.34457
530	0.34592
529	0.34732
528	0.34868
527	0.35013
526	0.35163
525	0.35305
524	0.35448
523	0.35595
522	0.35727
521	0.35857
520	0.35971
519	0.36083
518	0.36177
517	0.36262
516	0.36348
515	0.3641
514	0.36471
513	0.36513
512	0.36546
511	0.36558
510	0.36538
509	0.36495
508	0.36424
507	0.36314
506	0.36173
505	0.36014
504	0.35827
503	0.35625
502	0.35433
501	0.3524
500	0.35076
499	0.34915
498	0.34781
497	0.34672
496	0.34576
495	0.34521
494	0.34479
493	0.34468
492	0.34481
491	0.34528
490	0.34575
489	0.34664
488	0.34776
487	0.3492
486	0.35079
485	0.35259
484	0.35459
483	0.3571
482	0.35978
481	0.36271
480	0.36576
479	0.36898
478	0.37251
477	0.37594
476	0.37941
475	0.38277
474	0.38591
473	0.38879
472	0.39136
471	0.39347
470	0.39506
469	0.39627
468	0.39681
467	0.39697
466	0.39666
465	0.39596
464	0.39482
463	0.39346
462	0.39189
461	0.39009
460	0.38823
459	0.38642
458	0.38434
457	0.38241
456	0.38057
455	0.37867
454	0.37697
453	0.3754
452	0.37401
451	0.37273
450	0.37174
449	0.37098
448	0.37018
447	0.36982
446	0.36956
445	0.36926
444	0.3693
443	0.36944
442	0.36963
441	0.36994
440	0.37053
439	0.371
438	0.37165
437	0.37246
436	0.37324
435	0.37412
434	0.37526
433	0.37655
432	0.37785
431	0.37947
430	0.38113
429	0.38299
428	0.38506
427	0.3874
426	0.38986
425	0.39263
424	0.39562
423	0.39867
422	0.402
421	0.40561
420	0.40937
419	0.41305
418	0.41678
417	0.42053
416	0.42405
415	0.4273
414	0.43032
413	0.43295
412	0.43524
411	0.43724
410	0.4387
409	0.44007
408	0.44128
407	0.44191
406	0.44268
405	0.44326
404	0.4438
403	0.44412
402	0.44483
401	0.44528
400	0.44572
399	0.44631
398	0.44697
397	0.4481
396	0.44924
395	0.45044
394	0.45216
393	0.45411
392	0.45622
391	0.4586
390	0.46133
389	0.46426
388	0.46721
387	0.47066
386	0.47425
385	0.47772
384	0.48151
383	0.48554
382	0.48943
381	0.49344
380	0.49766
379	0.50199
378	0.5063
377	0.51065
376	0.51509
375	0.51928
374	0.5235
373	0.52763
372	0.53183
371	0.53582
370	0.53984
369	0.54418
368	0.54869
367	0.55364
366	0.55886
365	0.56465
364	0.57109
363	0.57802
362	0.58587
361	0.59414
360	0.60273
359	0.61197
358	0.62163
357	0.63151
356	0.64155
355	0.65164
354	0.66171
353	0.67164
352	0.68113
351	0.68957
350	0.69767
349	0.70391
348	0.71121
347	0.71334
346	0.71732
345	0.71733
344	0.71807
343	0.71746
342	0.71612
341	0.71567
340	0.71436
339	0.714
338	0.71497
337	0.71603
336	0.71808
335	0.72067
334	0.72447
333	0.72864
332	0.73398
331	0.73954
330	0.74506
329	0.7513
328	0.75651
327	0.76211
326	0.76752
325	0.77257
324	0.77687
323	0.78175
322	0.78605
321	0.79007
320	0.79461
319	0.79956
318	0.80442
317	0.80988
316	0.81528
315	0.82096
314	0.8268
313	0.83298
312	0.83882
311	0.84476
310	0.85066
309	0.8556
308	0.85967
307	0.86323
306	0.86546
305	0.86651
304	0.86618
303	0.86486
302	0.86196
301	0.85864
300	0.8546
299	0.85012
298	0.84594
297	0.84172
296	0.83768
295	0.83456
294	0.83156
293	0.82904
292	0.82644
291	0.8238
290	0.82126
289	0.81807
288	0.81453
287	0.81076
286	0.80607
285	0.80117
284	0.79607
283	0.79082
282	0.78523
281	0.7804
280	0.77572
279	0.77137
278	0.76777
277	0.76411
276	0.7605
275	0.75703
274	0.75283
273	0.74826
272	0.74362
271	0.73816
270	0.73291
269	0.72745
268	0.7218
267	0.71636
266	0.71185
265	0.70743
264	0.70345
263	0.70029
262	0.69765
261	0.69501
260	0.69302
259	0.69173
258	0.69081
257	0.69041
256	0.69082
255	0.69185
254	0.69341
253	0.69609
252	0.69931
251	0.70316
250	0.70795
249	0.71347
248	0.71991
247	0.72689
246	0.73486
245	0.74315
244	0.75217
243	0.7619
242	0.77173
241	0.78209
240	0.7927
239	0.80292
238	0.81312
237	0.82291
236	0.83225
235	0.84052
234	0.84837
233	0.85519
232	0.86093
231	0.86572
230	0.86972
229	0.87311
228	0.87548
227	0.87692
226	0.87781
225	0.87837
224	0.87815
223	0.87686
222	0.87569
221	0.87359
220	0.87105
219	0.86846
218	0.86495
217	0.86028
216	0.85449
215	0.84754
214	0.84019
213	0.83162
212	0.82227
211	0.81162
210	0.80066
209	0.78927
208	0.77733
207	0.76549
206	0.75424
205	0.74282
204	0.73231
203	0.72274
202	0.71436
201	0.70746
200	0.70163
