# Supplementary material for: Circular dichroism of quantum defects in carbon nanotubes created by photocatalytic oxygen functionalization
Source: Nat Commun. 2025 Jun 2;16:5107. doi: 10.1038/s41467-025-60342-y (PMC12130195; doi:10.1038/s41467-025-60342-y)
Supplement: Supplementary file 6 — Source Data [file 41467_2025_60342_MOESM6_ESM.zip › Raw data Manuscript and SI/Supplementary_Figure_17b.txt]

Em_WL (nm)	Ex_WL (nm)	PL Intensity (arb. unit)
938.815	450	951.85059
939.053	450	1063.01563
939.29	450	1022.59198
939.527	450	979.64185
939.764	450	955.00869
940	450	1003.01177
940.237	450	995.43234
940.474	450	1011.85445
940.711	450	979.01023
940.948	450	1006.80149
941.185	450	999.85367
941.422	450	1011.22283
941.658	450	981.53671
941.895	450	1008.69635
942.132	450	960.69327
942.369	450	1008.69635
942.605	450	1030.17141
942.842	450	1025.11845
943.079	450	996.06396
943.315	450	1001.11691
943.552	450	1003.01177
943.789	450	1054.17295
944.025	450	1057.96267
944.262	450	1058.59429
944.498	450	1061.75239
944.735	450	1068.06858
944.971	450	1047.85676
945.208	450	1031.43465
945.444	450	1034.59275
945.681	450	1044.69866
945.917	450	1064.91048
946.153	450	1085.12231
946.39	450	1069.33182
946.626	450	1056.69943
946.862	450	1092.07012
947.099	450	1051.01485
947.335	450	1069.33182
947.571	450	1106.59737
947.807	450	1092.70174
948.044	450	1075.0164
948.28	450	1046.59352
948.516	450	1055.43619
948.752	450	1064.27886
948.988	450	1088.28041
949.224	450	1090.80688
949.46	450	1085.12231
949.696	450	1059.22591
949.932	450	1089.54364
950.168	450	1099.01794
950.404	450	1095.85984
950.64	450	1085.75393
950.876	450	1104.07089
951.112	450	1075.0164
951.348	450	1090.80688
951.584	450	1123.01948
951.819	450	1141.96806
952.055	450	1077.54287
952.291	450	1072.48992
952.527	450	1076.91125
952.763	450	1062.38401
952.998	450	1079.43773
953.234	450	1131.23053
953.47	450	1152.07398
953.705	450	1143.86292
953.941	450	1083.85907
954.176	450	1120.493
954.412	450	1097.7547
954.648	450	1150.17912
954.883	450	1155.23207
955.119	450	1136.91511
955.354	450	1126.17758
955.59	450	1149.5475
955.825	450	1127.44081
956.06	450	1117.3349
956.296	450	1116.07166
956.531	450	1159.02179
956.767	450	1165.9696
957.002	450	1133.12539
957.237	450	1127.44081
957.472	450	1128.07243
957.708	450	1151.44236
957.943	450	1169.75932
958.178	450	1169.75932
958.413	450	1168.49608
958.648	450	1144.49454
958.884	450	1143.86292
959.119	450	1156.49531
959.354	450	1166.60122
959.589	450	1172.91742
959.824	450	1181.12847
960.059	450	1165.9696
960.294	450	1171.65418
960.529	450	1171.65418
960.764	450	1186.18143
960.999	450	1192.49762
961.234	450	1183.65495
961.468	450	1164.07475
961.703	450	1198.81382
961.938	450	1162.81151
962.173	450	1227.2367
962.408	450	1184.28657
962.642	450	1191.23438
962.877	450	1213.97269
963.112	450	1239.23747
963.347	450	1255.02795
963.581	450	1192.49762
963.816	450	1208.28811
964.051	450	1233.55289
964.285	450	1284.71407
964.52	450	1285.34569
964.754	450	1265.13387
964.989	450	1281.55597
965.223	450	1230.39479
965.458	450	1282.81921
965.692	450	1326.40096
965.927	450	1301.13618
966.161	450	1244.92204
966.395	450	1267.02873
966.63	450	1269.5552
966.864	450	1297.34646
967.098	450	1334.61201
967.333	450	1280.29273
967.567	450	1303.03104
967.801	450	1387.66805
968.035	450	1354.82384
968.27	450	1371.87756
968.504	450	1343.45468
968.738	450	1349.13926
968.972	450	1384.50995
969.206	450	1351.66574
969.44	450	1373.77242
969.674	450	1410.40635
969.908	450	1399.66882
970.142	450	1372.50918
970.376	450	1363.03489
970.61	450	1341.55983
970.844	450	1362.40327
971.078	450	1359.87679
971.312	450	1392.72101
971.546	450	1437.56599
971.779	450	1408.51149
972.013	450	1435.67113
972.247	450	1453.9881
972.481	450	1498.83308
972.714	450	1503.88604
972.948	450	1465.98887
973.182	450	1462.83077
973.415	450	1464.09401
973.649	450	1469.77859
973.883	450	1452.72486
974.116	450	1424.9336
974.35	450	1483.0426
974.583	450	1472.30506
974.817	450	1491.88527
975.05	450	1512.72871
975.284	450	1520.93977
975.517	450	1483.0426
975.751	450	1508.939
975.984	450	1494.41175
976.217	450	1501.99118
976.451	450	1507.67576
976.684	450	1492.51689
976.917	450	1522.203
977.151	450	1555.04722
977.384	450	1505.7809
977.617	450	1489.35879
977.85	450	1516.51843
978.083	450	1568.31123
978.316	450	1556.31046
978.55	450	1587.89143
978.783	450	1581.57524
979.016	450	1534.20378
979.249	450	1520.30815
979.482	450	1514.62357
979.715	450	1524.09786
979.948	450	1539.25673
980.181	450	1539.25673
980.414	450	1556.94208
980.646	450	1558.20532
980.879	450	1591.68115
981.112	450	1518.41329
981.345	450	1520.93977
981.578	450	1503.88604
981.811	450	1527.25596
982.043	450	1524.72948
982.276	450	1543.04645
982.509	450	1553.78398
982.741	450	1537.99349
982.974	450	1564.52151
983.207	450	1536.09863
983.439	450	1540.51997
983.672	450	1524.72948
983.904	450	1539.88835
984.137	450	1565.78475
984.369	450	1553.15236
984.602	450	1574.62742
984.834	450	1572.10095
985.067	450	1543.04645
985.299	450	1530.41406
985.531	450	1513.36033
985.764	450	1524.09786
985.996	450	1577.78552
986.228	450	1512.72871
986.461	450	1508.30738
986.693	450	1501.99118
986.925	450	1510.20223
987.157	450	1504.51766
987.389	450	1471.04182
987.621	450	1515.25519
987.854	450	1489.99041
988.086	450	1507.67576
988.318	450	1472.30506
988.55	450	1445.77704
988.782	450	1503.88604
989.014	450	1469.77859
989.246	450	1498.20146
989.478	450	1479.25288
989.71	450	1448.30352
989.941	450	1477.98964
990.173	450	1493.78013
990.405	450	1487.46393
990.637	450	1486.83231
990.869	450	1493.14851
991.1	450	1512.09709
991.332	450	1522.203
991.564	450	1457.1462
991.796	450	1447.04028
992.027	450	1449.56676
992.259	450	1496.3066
992.49	450	1491.25365
992.722	450	1456.51458
992.954	450	1501.99118
993.185	450	1496.3066
993.417	450	1472.30506
993.648	450	1462.19915
993.879	450	1491.88527
994.111	450	1503.88604
994.342	450	1495.67499
994.574	450	1465.98887
994.805	450	1470.41021
995.036	450	1448.30352
995.268	450	1498.83308
995.499	450	1500.09632
995.73	450	1450.83
995.961	450	1411.03797
996.192	450	1419.88064
996.424	450	1456.51458
996.655	450	1457.1462
996.886	450	1441.35571
997.117	450	1452.72486
997.348	450	1435.03951
997.579	450	1442.61895
997.81	450	1460.30429
998.041	450	1463.46239
998.272	450	1414.19607
998.503	450	1424.9336
998.734	450	1443.25057
998.965	450	1462.83077
999.196	450	1429.35494
999.426	450	1431.2498
999.657	450	1486.83231
999.888	450	1476.7264
1000.119	450	1421.7755
1000.349	450	1412.93283
1000.58	450	1415.45931
1000.811	450	1421.7755
1001.041	450	1448.30352
1001.272	450	1437.56599
1001.503	450	1424.30198
1001.733	450	1411.03797
1001.964	450	1363.03489
1002.194	450	1373.1408
1002.425	450	1373.1408
1002.655	450	1402.82692
1002.886	450	1393.98425
1003.116	450	1442.61895
1003.346	450	1423.03874
1003.577	450	1416.09093
1003.807	450	1405.3534
1004.037	450	1355.45546
1004.268	450	1388.29967
1004.498	450	1408.51149
1004.728	450	1385.14157
1004.958	450	1377.56214
1005.188	450	1353.5606
1005.418	450	1362.40327
1005.649	450	1368.71947
1005.879	450	1412.30121
1006.109	450	1369.35108
1006.339	450	1376.2989
1006.569	450	1352.29736
1006.799	450	1349.13926
1007.029	450	1356.08708
1007.259	450	1385.77319
1007.489	450	1370.61432
1007.718	450	1371.24594
1007.948	450	1374.40404
1008.178	450	1311.87371
1008.408	450	1341.55983
1008.638	450	1338.40173
1008.867	450	1354.19222
1009.097	450	1357.98193
1009.327	450	1287.24055
1009.556	450	1339.66497
1009.786	450	1343.45468
1010.016	450	1342.19145
1010.245	450	1323.87448
1010.475	450	1330.19068
1010.704	450	1371.87756
1010.934	450	1308.08399
1011.163	450	1297.34646
1011.393	450	1302.39942
1011.622	450	1285.97731
1011.851	450	1296.08322
1012.081	450	1280.29273
1012.31	450	1292.92512
1012.539	450	1304.9259
1012.769	450	1379.457
1012.998	450	1297.97808
1013.227	450	1277.76626
1013.456	450	1246.18528
1013.686	450	1237.97423
1013.915	450	1263.23901
1014.144	450	1327.6642
1014.373	450	1304.29428
1014.602	450	1294.18836
1014.831	450	1263.87063
1015.06	450	1256.92281
1015.289	450	1276.50302
1015.518	450	1246.18528
1015.747	450	1256.29119
1015.976	450	1320.08476
1016.205	450	1292.29351
1016.434	450	1285.34569
1016.662	450	1279.0295
1016.891	450	1320.08476
1017.12	450	1292.92512
1017.349	450	1261.97577
1017.577	450	1277.13464
1017.806	450	1306.82075
1018.035	450	1284.08245
1018.263	450	1260.08091
1018.492	450	1279.0295
1018.721	450	1243.02718
1018.949	450	1235.44775
1019.178	450	1279.66112
1019.406	450	1236.71099
1019.635	450	1251.86986
1019.863	450	1259.44929
1020.091	450	1265.13387
1020.32	450	1261.34415
1020.548	450	1261.34415
1020.776	450	1233.55289
1021.005	450	1279.0295
1021.233	450	1280.29273
1021.461	450	1253.76472
1021.689	450	1260.08091
1021.918	450	1243.02718
1022.146	450	1272.7133
1022.374	450	1265.76549
1022.602	450	1265.76549
1022.83	450	1243.6588
1023.058	450	1230.39479
1023.286	450	1179.86523
1023.514	450	1193.12924
1023.742	450	1241.76394
1023.97	450	1251.23824
1024.198	450	1227.86832
1024.426	450	1220.9205
1024.654	450	1227.2367
1024.882	450	1201.97192
1025.109	450	1233.55289
1025.337	450	1214.60431
1025.565	450	1199.44544
1025.793	450	1193.12924
1026.02	450	1238.60585
1026.248	450	1224.0786
1026.476	450	1220.9205
1026.703	450	1234.81613
1026.931	450	1234.18451
1027.158	450	1222.18374
1027.386	450	1224.71022
1027.613	450	1177.33876
1027.841	450	1202.60354
1028.068	450	1185.54981
1028.296	450	1208.28811
1028.523	450	1215.23593
1028.75	450	1190.60277
1028.978	450	1215.23593
1029.205	450	1218.39402
1029.432	450	1214.60431
1029.66	450	1215.86755
1029.887	450	1174.18066
1030.114	450	1180.49685
1030.341	450	1170.39094
1030.568	450	1218.39402
1030.795	450	1220.28888
1031.022	450	1210.18297
1031.249	450	1186.81305
1031.476	450	1181.12847
1031.703	450	1179.23361
1031.93	450	1215.86755
1032.157	450	1196.28734
1032.384	450	1177.97037
1032.611	450	1171.65418
1032.838	450	1172.2858
1033.065	450	1181.12847
1033.292	450	1210.81459
1033.518	450	1188.07629
1033.745	450	1166.60122
1033.972	450	1172.91742
1034.198	450	1167.23284
1034.425	450	1172.91742
1034.652	450	1182.39171
1034.878	450	1149.5475
1035.105	450	1156.49531
1035.331	450	1157.75855
1035.558	450	1181.76009
1035.784	450	1154.60045
1036.011	450	1189.33953
1036.237	450	1186.81305
1036.464	450	1181.12847
1036.69	450	1159.65341
1036.916	450	1171.02256
1037.143	450	1190.60277
1037.369	450	1195.65572
1037.595	450	1147.02102
1037.821	450	1191.23438
1038.048	450	1135.02025
1038.274	450	1175.4439
1038.5	450	1113.54519
1038.726	450	1119.86138
1038.952	450	1159.65341
1039.178	450	1146.3894
1039.404	450	1126.17758
1039.63	450	1156.49531
1039.856	450	1137.54673
1040.082	450	1133.75701
1040.308	450	1128.07243
1040.534	450	1152.07398
1040.76	450	1151.44236
1040.986	450	1146.3894
1041.211	450	1147.02102
1041.437	450	1123.6511
1041.663	450	1105.96575
1041.888	450	1154.60045
1042.114	450	1119.86138
1042.34	450	1123.6511
1042.565	450	1143.86292
1042.791	450	1186.18143
1043.017	450	1152.07398
1043.242	450	1149.5475
1043.468	450	1112.28195
1043.693	450	1136.28349
1043.919	450	1181.12847
1044.144	450	1168.49608
1044.369	450	1140.0732
1044.595	450	1123.01948
1044.82	450	1127.44081
1045.045	450	1156.49531
1045.271	450	1100.28118
1045.496	450	1155.23207
1045.721	450	1148.91588
1045.946	450	1124.28272
1046.171	450	1124.91434
1046.397	450	1145.75778
1046.622	450	1112.28195
1046.847	450	1138.17835
1047.072	450	1121.12462
1047.297	450	1127.44081
1047.522	450	1132.49377
1047.747	450	1140.0732
1047.972	450	1135.65187
1048.196	450	1131.23053
1048.421	450	1127.44081
1048.646	450	1163.44313
1048.871	450	1129.96729
1049.096	450	1121.75624
1049.32	450	1133.75701
1049.545	450	1153.96883
1049.77	450	1114.80842
1049.995	450	1141.33644
1050.219	450	1136.91511
1050.444	450	1133.12539
1050.668	450	1105.96575
1050.893	450	1102.80765
1051.117	450	1102.80765
1051.342	450	1076.91125
1051.566	450	1115.44004
1051.791	450	1190.60277
1052.015	450	1144.49454
1052.239	450	1159.65341
1052.464	450	1131.23053
1052.688	450	1131.23053
1052.912	450	1129.96729
1053.137	450	1139.44159
1053.361	450	1126.17758
1053.585	450	1095.85984
1053.809	450	1084.49069
1054.033	450	1111.65033
1054.257	450	1139.44159
1054.481	450	1153.96883
1054.706	450	1106.59737
1054.93	450	1090.80688
1055.154	450	1100.9128
1055.377	450	1126.8092
1055.601	450	1110.38709
1055.596	450	1110.06467
1055.829	450	1096.16517
1056.061	450	1104.37851
1056.294	450	1071.52515
1056.526	450	1093.00619
1056.758	450	1094.90158
1056.991	450	1104.37851
1057.223	450	1073.42053
1057.455	450	1105.6421
1057.688	450	1048.14871
1057.92	450	1087.32003
1058.152	450	1110.06467
1058.384	450	1103.74672
1058.617	450	1085.42465
1058.849	450	1091.7426
1059.081	450	1082.26567
1059.313	450	1124.59597
1059.545	450	1128.38674
1059.777	450	1123.96417
1060.009	450	1125.85956
1060.241	450	1141.02265
1060.473	450	1109.43288
1060.705	450	1092.3744
1060.937	450	1095.53337
1061.169	450	1106.2739
1061.401	450	1123.96417
1061.633	450	1146.07701
1061.865	450	1132.17751
1062.097	450	1099.32415
1062.329	450	1141.65444
1062.56	450	1096.79697
1062.792	450	1114.48724
1063.024	450	1153.65856
1063.256	450	1131.54572
1063.487	450	1108.80108
1063.719	450	1082.26567
1063.951	450	1091.11081
1064.182	450	1096.79697
1064.414	450	1120.80519
1064.646	450	1118.90981
1064.877	450	1110.06467
1065.109	450	1075.94771
1065.34	450	1100.58774
1065.572	450	1115.11903
1065.803	450	1114.48724
1066.035	450	1101.21953
1066.266	450	1120.80519
1066.497	450	1081.00208
1066.729	450	1093.00619
1066.96	450	1123.33238
1067.191	450	1142.91804
1067.423	450	1079.10669
1067.654	450	1064.5754
1067.885	450	1071.52515
1068.116	450	1050.67589
1068.348	450	1073.42053
1068.579	450	1130.28213
1068.81	450	1147.3406
1069.041	450	1139.75906
1069.272	450	1066.47078
1069.503	450	1086.05644
1069.734	450	1073.42053
1069.965	450	1125.22776
1070.196	450	1132.17751
1070.427	450	1117.01442
1070.658	450	1098.06056
1070.889	450	1116.38263
1071.12	450	1089.84722
1071.351	450	1082.26567
1071.582	450	1078.4749
1071.813	450	1117.01442
1072.043	450	1121.43699
1072.274	450	1089.84722
1072.505	450	1084.79285
1072.736	450	1088.58362
1072.966	450	1103.74672
1073.197	450	1111.32826
1073.428	450	1109.43288
1073.658	450	1110.06467
1073.889	450	1095.53337
1074.12	450	1091.7426
1074.35	450	1092.3744
1074.581	450	1104.37851
1074.811	450	1103.11492
1075.042	450	1107.53749
1075.272	450	1088.58362
1075.503	450	1099.32415
1075.733	450	1099.95594
1075.963	450	1096.79697
1076.194	450	1103.74672
1076.424	450	1097.42876
1076.654	450	1066.47078
1076.885	450	1090.47901
1077.115	450	1055.09846
1077.345	450	1110.06467
1077.575	450	1070.26155
1077.806	450	1089.84722
1078.036	450	1099.95594
1078.266	450	1110.69647
1078.496	450	1116.38263
1078.726	450	1046.25333
1078.956	450	1068.99796
1079.186	450	1098.69235
1079.416	450	1141.02265
1079.646	450	1138.49547
1079.876	450	1108.80108
1080.106	450	1118.27801
1080.336	450	1065.83899
1080.566	450	1110.69647
1080.796	450	1142.91804
1081.026	450	1104.37851
1081.255	450	1054.46667
1081.485	450	1070.89335
1081.715	450	1068.36617
1081.945	450	1086.68824
1082.174	450	1123.96417
1082.404	450	1072.15694
1082.634	450	1079.10669
1082.863	450	1147.3406
1083.093	450	1113.22365
1083.323	450	1135.33649
1083.552	450	1090.47901
1083.782	450	1092.3744
1084.011	450	1124.59597
1084.241	450	1087.32003
1084.47	450	1099.95594
1084.7	450	1132.80931
1084.929	450	1110.06467
1085.158	450	1082.89746
1085.388	450	1070.26155
1085.617	450	1032.98562
1085.846	450	1050.67589
1086.076	450	1046.88512
1086.305	450	1074.68412
1086.534	450	1107.53749
1086.763	450	1074.05233
1086.992	450	1098.69235
1087.222	450	1111.32826
1087.451	450	1153.02676
1087.68	450	1146.07701
1087.909	450	1107.53749
1088.138	450	1098.06056
1088.367	450	1094.90158
1088.596	450	1094.26978
1088.825	450	1089.21542
1089.054	450	1057.62565
1089.283	450	1097.42876
1089.512	450	1082.89746
1089.741	450	1100.58774
1089.969	450	1116.38263
1090.198	450	1122.70058
1090.427	450	1087.95183
1090.656	450	1098.69235
1090.885	450	1084.16106
1091.113	450	1099.32415
1091.342	450	1094.26978
1091.571	450	1077.8431
1091.799	450	1110.69647
1092.028	450	1142.91804
1092.257	450	1088.58362
1092.485	450	1059.52103
1092.714	450	1089.84722
1092.942	450	1144.18163
1093.171	450	1136.60008
1093.399	450	1165.66267
1093.627	450	1150.49958
1093.856	450	1097.42876
1094.084	450	1086.05644
1094.313	450	1087.32003
1094.541	450	1090.47901
1094.769	450	1101.21953
1094.998	450	1103.74672
1095.226	450	1129.01854
1095.454	450	1123.33238
1095.682	450	1156.18574
1095.91	450	1085.42465
1096.139	450	1094.90158
1096.367	450	1074.05233
1096.595	450	1101.85133
1096.823	450	1091.11081
1097.051	450	1111.96006
1097.279	450	1120.80519
1097.507	450	1115.75083
1097.735	450	1134.70469
1097.963	450	1099.95594
1098.191	450	1112.59185
1098.419	450	1108.16928
1098.646	450	1118.90981
1098.874	450	1134.70469
1099.102	450	1130.91392
1099.33	450	1147.9724
1099.558	450	1151.76317
1099.785	450	1129.65033
1100.013	450	1113.85544
1100.241	450	1090.47901
1100.468	450	1105.6421
1100.696	450	1170.08524
1100.924	450	1098.69235
1101.151	450	1106.2739
1101.379	450	1098.69235
1101.606	450	1098.69235
1101.834	450	1095.53337
1102.061	450	1069.62976
1102.289	450	1110.06467
1102.516	450	1083.52926
1102.743	450	1109.43288
1102.971	450	1084.79285
1103.198	450	1051.30769
1103.425	450	1115.75083
1103.653	450	1078.4749
1103.88	450	1115.11903
1104.107	450	1096.16517
1104.334	450	1071.52515
1104.561	450	1098.06056
1104.789	450	1103.11492
1105.016	450	1096.16517
1105.243	450	1110.69647
1105.47	450	1121.43699
1105.697	450	1134.70469
1105.924	450	1147.9724
1106.151	450	1091.7426
1106.378	450	1070.26155
1106.605	450	1081.63387
1106.832	450	1123.33238
1107.058	450	1130.91392
1107.285	450	1089.21542
1107.512	450	1131.54572
1107.739	450	1132.17751
1107.966	450	1112.59185
1108.192	450	1099.95594
1108.419	450	1135.96829
1108.646	450	1143.54983
1108.872	450	1130.28213
1109.099	450	1106.90569
1109.326	450	1126.49135
1109.552	450	1099.95594
1109.779	450	1153.02676
1110.005	450	1142.91804
1110.232	450	1108.16928
1110.458	450	1067.10258
1110.685	450	1075.94771
1110.911	450	1110.69647
1111.138	450	1126.49135
1111.364	450	1103.11492
1111.59	450	1107.53749
1111.817	450	1091.7426
1112.043	450	1105.6421
1112.269	450	1120.80519
1112.495	450	1132.80931
1112.721	450	1079.73849
1112.948	450	1092.3744
1113.174	450	1111.32826
1113.4	450	1137.23188
1113.626	450	1102.48312
1113.852	450	1113.22365
1114.078	450	1167.55806
1114.304	450	1158.08113
1114.53	450	1102.48312
1114.756	450	1111.32826
1114.982	450	1105.6421
1115.208	450	1099.95594
1115.434	450	1130.28213
1115.66	450	1133.4411
1115.885	450	1122.06878
1116.111	450	1105.01031
1116.337	450	1060.78462
1116.563	450	1075.31592
1116.788	450	1086.05644
1117.014	450	1103.74672
1117.24	450	1100.58774
1117.465	450	1161.24011
1117.691	450	1137.23188
1117.916	450	1115.75083
1118.142	450	1117.64622
1118.367	450	1079.10669
1118.593	450	1111.96006
1118.818	450	1134.70469
1119.044	450	1115.11903
1119.269	450	1106.2739
1119.495	450	1081.63387
1119.72	450	1087.95183
1119.945	450	1108.80108
1120.171	450	1159.97651
1120.396	450	1115.11903
1120.621	450	1108.16928
1120.846	450	1092.3744
1121.071	450	1097.42876
1121.297	450	1105.01031
1121.522	450	1133.4411
1121.747	450	1130.28213
1121.972	450	1122.06878
1122.197	450	1130.28213
1122.422	450	1077.8431
1122.647	450	1111.32826
1122.872	450	1113.85544
1123.097	450	1132.17751
1123.322	450	1136.60008
1123.547	450	1067.73437
1123.771	450	1111.96006
1123.996	450	1118.90981
1124.221	450	1126.49135
1124.446	450	1116.38263
1124.67	450	1122.06878
1124.895	450	1159.97651
1125.12	450	1099.95594
1125.345	450	1088.58362
1125.569	450	1099.32415
1125.794	450	1086.05644
1126.018	450	1086.05644
1126.243	450	1079.73849
1126.467	450	1098.06056
1126.692	450	1111.96006
1126.916	450	1184.61654
1127.141	450	1108.16928
1127.365	450	1096.79697
1127.589	450	1063.9436
1127.814	450	1051.93949
1128.038	450	1077.21131
1128.262	450	1147.3406
1128.487	450	1126.49135
1128.711	450	1112.59185
1128.935	450	1092.3744
1129.159	450	1083.52926
1129.383	450	1106.2739
1129.607	450	1079.73849
1129.832	450	1091.11081
1130.056	450	1148.6042
1130.28	450	1130.28213
1130.504	450	1122.06878
1130.728	450	1113.22365
1130.952	450	1156.81754
1131.175	450	1129.65033
1131.399	450	1101.85133
1131.623	450	1117.01442
1131.847	450	1147.3406
1132.071	450	1127.12315
1132.295	450	1114.48724
1132.518	450	1126.49135
1132.742	450	1085.42465
1132.966	450	1089.84722
1133.189	450	1131.54572
1133.413	450	1087.95183
1133.637	450	1119.5416
1133.86	450	1114.48724
1134.084	450	1098.69235
1134.307	450	1113.85544
1134.531	450	1122.06878
1134.754	450	1089.84722
1134.978	450	1133.4411
1135.201	450	1141.65444
1135.424	450	1118.27801
1135.648	450	1118.90981
1135.871	450	1098.69235
1136.094	450	1133.4411
1136.317	450	1129.01854
1136.541	450	1132.80931
1136.764	450	1112.59185
1136.987	450	1099.95594
1137.21	450	1039.30358
1137.433	450	1060.15283
1137.656	450	1116.38263
1137.879	450	1122.70058
1138.102	450	1103.74672
1138.325	450	1093.00619
1138.548	450	1106.2739
1138.771	450	1076.57951
1138.994	450	1108.80108
1139.217	450	1089.84722
1139.44	450	1076.57951
1139.663	450	1075.94771
1139.886	450	1115.11903
1140.108	450	1111.32826
1140.331	450	1103.74672
1140.554	450	1119.5416
1140.777	450	1113.85544
1140.999	450	1108.80108
1141.222	450	1108.16928
1141.444	450	1064.5754
1141.667	450	1091.11081
1141.889	450	1075.31592
1142.112	450	1087.95183
1142.334	450	1109.43288
1142.557	450	1078.4749
1142.779	450	1103.74672
1143.002	450	1106.90569
1143.224	450	1104.37851
1143.446	450	1097.42876
1143.669	450	1058.88924
1143.891	450	1058.88924
1144.113	450	1058.25744
1144.335	450	1108.80108
1144.558	450	1109.43288
1144.78	450	1100.58774
1145.002	450	1077.8431
1145.224	450	1072.78874
1145.446	450	1079.10669
1145.668	450	1120.80519
1145.89	450	1098.06056
1146.112	450	1083.52926
1146.334	450	1074.68412
1146.556	450	1075.31592
1146.778	450	1079.73849
1147	450	1106.2739
1147.221	450	1093.63799
1147.443	450	1070.89335
1147.665	450	1080.37028
1147.887	450	1074.05233
1148.108	450	1084.16106
1148.33	450	1096.16517
1148.552	450	1068.36617
1148.773	450	1072.15694
1148.995	450	1066.47078
1149.217	450	1084.79285
1149.438	450	1062.04821
1149.66	450	1111.32826
1149.881	450	1099.32415
1150.102	450	1081.00208
1150.324	450	1067.10258
1150.545	450	1084.16106
1150.767	450	1108.80108
1150.988	450	1113.22365
1151.209	450	1066.47078
1151.431	450	1105.01031
1151.652	450	1055.09846
1151.873	450	1094.26978
1152.094	450	1031.72203
1152.315	450	1047.51692
1152.536	450	1086.68824
1152.757	450	1065.83899
1152.979	450	1047.51692
1153.2	450	1079.10669
1153.421	450	1056.99385
1153.642	450	1058.25744
1153.862	450	1055.09846
1154.083	450	1074.05233
1154.304	450	1067.10258
1154.525	450	1071.52515
1154.746	450	1074.05233
1154.967	450	1050.67589
1155.187	450	1031.09023
1155.408	450	1087.95183
1155.629	450	1045.62153
1155.85	450	1056.36205
1156.07	450	1071.52515
1156.291	450	1114.48724
1156.511	450	1084.16106
1156.732	450	1077.21131
1156.952	450	1038.67178
1157.173	450	1066.47078
1157.393	450	1111.96006
1157.614	450	1098.69235
1157.834	450	1068.99796
1158.055	450	1062.04821
1158.275	450	1060.78462
1158.495	450	1088.58362
1158.716	450	1031.72203
1158.936	450	1085.42465
1159.156	450	1084.16106
1159.376	450	1072.15694
1159.596	450	1058.25744
1159.816	450	1070.26155
1160.037	450	1039.93537
1160.257	450	1066.47078
1160.477	450	1055.09846
1160.697	450	1067.73437
1160.917	450	1058.88924
1161.137	450	1060.15283
1161.356	450	1072.78874
1161.576	450	1063.3118
1161.796	450	1062.04821
1162.016	450	1094.90158
1162.236	450	1060.78462
1162.456	450	1041.83076
1162.675	450	1062.04821
1162.895	450	1088.58362
1163.115	450	1050.0441
1163.334	450	1078.4749
1163.554	450	1078.4749
1163.774	450	1071.52515
1163.993	450	1041.19896
1164.213	450	1032.98562
1164.432	450	1036.1446
1164.652	450	1003.92303
1164.871	450	1047.51692
1165.09	450	1129.01854
1165.31	450	1081.63387
1165.529	450	1092.3744
1165.748	450	1060.15283
1165.968	450	1049.4123
1166.187	450	1058.88924
1166.406	450	1068.99796
1166.625	450	1053.20308
1166.844	450	1032.35383
1167.064	450	1020.34971
1167.283	450	1048.78051
1167.502	450	1074.68412
1167.721	450	1085.42465
1167.94	450	1041.19896
1168.159	450	1030.45844
1168.378	450	1040.56717
1168.597	450	1063.3118
1168.815	450	1041.83076
1168.805	450	1050.11996
1169.033	450	1020.42342
1169.26	450	1028.63736
1169.488	450	998.94082
1169.716	450	1021.6871
1169.943	450	1024.84631
1170.171	450	1034.32393
1170.399	450	1002.10003
1170.626	450	1036.85129
1170.854	450	983.77664
1171.081	450	1017.89606
1171.309	450	1042.53786
1171.536	450	1030.53288
1171.764	450	1002.10003
1171.991	450	1016.00053
1172.219	450	1011.57765
1172.446	450	1056.43837
1172.673	450	1058.33389
1172.901	450	1051.38364
1173.128	450	1058.33389
1173.355	450	1066.54782
1173.583	450	1043.80154
1173.81	450	1033.69209
1174.037	450	1028.00552
1174.264	450	1032.4284
1174.491	450	1050.11996
1174.719	450	1065.91598
1174.946	450	1060.86125
1175.173	450	1038.74681
1175.4	450	1069.07519
1175.627	450	1019.79158
1175.854	450	1041.90602
1176.081	450	1078.55281
1176.308	450	1055.80653
1176.535	450	1045.69707
1176.762	450	1014.10501
1176.989	450	1026.10999
1177.215	450	1026.74183
1177.442	450	1041.27418
1177.669	450	1044.43338
1177.896	450	1033.06024
1178.123	450	1002.73187
1178.349	450	1040.64234
1178.576	450	1047.59259
1178.803	450	1031.16472
1179.029	450	1021.6871
1179.256	450	1037.48313
1179.483	450	1005.89108
1179.709	450	1025.47815
1179.936	450	1056.43837
1180.162	450	1070.33887
1180.389	450	1002.73187
1180.615	450	988.19952
1180.842	450	993.88609
1181.068	450	980.61743
1181.295	450	997.0453
1181.521	450	1065.28414
1181.747	450	1063.38862
1181.974	450	1049.48811
1182.2	450	985.04032
1182.426	450	1016.00053
1182.653	450	999.57266
1182.879	450	1053.911
1183.105	450	1053.911
1183.331	450	1031.16472
1183.557	450	1022.95079
1183.783	450	1040.0105
1184.01	450	1017.89606
1184.236	450	1011.57765
1184.462	450	1000.83635
1184.688	450	1043.80154
1184.914	450	1043.80154
1185.14	450	1006.52292
1185.366	450	1003.99555
1185.592	450	1010.94581
1185.817	450	1027.37367
1186.043	450	1046.96075
1186.269	450	1043.1697
1186.495	450	1038.11497
1186.721	450	1015.36869
1186.946	450	1007.7866
1187.172	450	1012.20949
1187.398	450	1026.74183
1187.624	450	1028.00552
1187.849	450	1034.32393
1188.075	450	1011.57765
1188.301	450	1016.00053
1188.526	450	1017.89606
1188.752	450	1016.00053
1188.977	450	1023.58263
1189.203	450	1029.90104
1189.428	450	995.78162
1189.654	450	1017.89606
1189.879	450	979.98559
1190.104	450	1028.63736
1190.33	450	989.46321
1190.555	450	1010.31396
1190.781	450	1019.79158
1191.006	450	1034.32393
1191.231	450	1039.37866
1191.456	450	973.66718
1191.682	450	991.35873
1191.907	450	1022.31895
1192.132	450	1062.12494
1192.357	450	1048.85627
1192.582	450	1027.37367
1192.807	450	1045.06523
1193.032	450	984.40848
1193.257	450	1033.69209
1193.482	450	1070.33887
1193.707	450	1021.6871
1193.932	450	977.45823
1194.157	450	988.83137
1194.382	450	988.83137
1194.607	450	1007.15476
1194.832	450	1038.74681
1195.057	450	993.25425
1195.281	450	1003.36371
1195.506	450	1064.02046
1195.731	450	1034.32393
1195.956	450	1053.27916
1196.18	450	1010.94581
1196.405	450	1014.10501
1196.63	450	1047.59259
1196.854	450	1005.25923
1197.079	450	1020.42342
1197.303	450	1050.11996
1197.528	450	1034.32393
1197.752	450	1017.89606
1197.977	450	991.35873
1198.201	450	961.03036
1198.426	450	974.93086
1198.65	450	964.8214
1198.875	450	993.88609
1199.099	450	1031.79656
1199.323	450	998.94082
1199.548	450	1025.47815
1199.772	450	1033.06024
1199.996	450	1067.17967
1200.22	450	1065.28414
1200.444	450	1040.64234
1200.669	450	1022.95079
1200.893	450	1020.42342
1201.117	450	1013.47317
1201.341	450	1001.46819
1201.565	450	967.98061
1201.789	450	1013.47317
1202.013	450	1007.15476
1202.237	450	1036.21945
1202.461	450	1044.43338
1202.685	450	1039.37866
1202.909	450	1006.52292
1203.133	450	1020.42342
1203.356	450	1006.52292
1203.58	450	1024.21447
1203.804	450	1010.94581
1204.028	450	989.46321
1204.251	450	1025.47815
1204.475	450	1057.07021
1204.699	450	1002.10003
1204.922	450	985.04032
1205.146	450	1012.84133
1205.37	450	1058.96573
1205.593	450	1049.48811
1205.817	450	1076.02544
1206.04	450	1067.17967
1206.264	450	1019.15974
1206.487	450	1003.99555
1206.711	450	1005.89108
1206.934	450	1003.99555
1207.157	450	1018.5279
1207.381	450	1016.63238
1207.604	450	1042.53786
1207.827	450	1036.85129
1208.051	450	1073.49808
1208.274	450	998.94082
1208.497	450	1000.83635
1208.72	450	985.04032
1208.943	450	1016.00053
1209.167	450	1007.15476
1209.39	450	1025.47815
1209.613	450	1031.79656
1209.836	450	1019.79158
1210.059	450	1045.06523
1210.282	450	1013.47317
1210.505	450	1021.05526
1210.728	450	1020.42342
1210.951	450	1034.95577
1211.174	450	1039.37866
1211.396	450	1038.11497
1211.619	450	1058.96573
1211.842	450	1060.86125
1212.065	450	1046.32891
1212.287	450	1028.00552
1212.51	450	999.57266
1212.733	450	1017.26422
1212.956	450	1079.18465
1213.178	450	1004.62739
1213.401	450	1009.68212
1213.623	450	1005.89108
1213.846	450	1003.99555
1214.068	450	1007.7866
1214.291	450	985.04032
1214.513	450	1024.84631
1214.736	450	999.57266
1214.958	450	1020.42342
1215.181	450	997.67714
1215.403	450	959.76667
1215.625	450	1019.79158
1215.848	450	983.77664
1216.07	450	1013.47317
1216.292	450	997.67714
1216.514	450	988.83137
1216.737	450	1006.52292
1216.959	450	1004.62739
1217.181	450	1003.36371
1217.403	450	1017.26422
1217.625	450	1019.79158
1217.847	450	1042.53786
1218.069	450	1048.85627
1218.291	450	987.56768
1218.513	450	978.72191
1218.735	450	974.93086
1218.957	450	1022.95079
1219.179	450	1030.53288
1219.401	450	990.09505
1219.622	450	1033.06024
1219.844	450	1030.53288
1220.066	450	1005.25923
1220.288	450	993.88609
1220.509	450	1029.2692
1220.731	450	1039.37866
1220.953	450	1033.69209
1221.174	450	1009.05028
1221.396	450	1023.58263
1221.618	450	1002.10003
1221.839	450	1044.43338
1222.061	450	1044.43338
1222.282	450	1019.15974
1222.504	450	967.34877
1222.725	450	963.55772
1222.946	450	1008.41844
1223.168	450	1018.5279
1223.389	450	1002.10003
1223.61	450	1016.63238
1223.832	450	993.88609
1224.053	450	996.41346
1224.274	450	1021.05526
1224.495	450	1023.58263
1224.717	450	976.82638
1224.938	450	998.30898
1225.159	450	1009.68212
1225.38	450	1041.90602
1225.601	450	997.67714
1225.822	450	1002.73187
1226.043	450	1058.33389
1226.264	450	1058.96573
1226.485	450	1003.99555
1226.706	450	994.51794
1226.927	450	997.67714
1227.148	450	998.30898
1227.369	450	1029.90104
1227.589	450	1033.69209
1227.81	450	1017.26422
1228.031	450	1010.31396
1228.252	450	959.13483
1228.472	450	976.82638
1228.693	450	979.35375
1228.914	450	1002.10003
1229.134	450	1001.46819
1229.355	450	1061.4931
1229.575	450	1034.95577
1229.796	450	1012.84133
1230.016	450	1016.00053
1230.237	450	978.09007
1230.457	450	1009.05028
1230.678	450	1031.79656
1230.898	450	1016.63238
1231.118	450	1002.10003
1231.339	450	980.61743
1231.559	450	985.04032
1231.779	450	1002.73187
1231.999	450	1053.911
1232.22	450	1005.25923
1232.44	450	1019.79158
1232.66	450	996.41346
1232.88	450	998.94082
1233.1	450	1002.10003
1233.32	450	1032.4284
1233.54	450	1032.4284
1233.76	450	1031.16472
1233.98	450	1030.53288
1234.2	450	971.13981
1234.42	450	1008.41844
1234.64	450	1014.73685
1234.86	450	1025.47815
1235.08	450	1041.27418
1235.299	450	962.29404
1235.519	450	1020.42342
1235.739	450	1023.58263
1235.959	450	1021.05526
1236.178	450	1017.89606
1236.398	450	1029.90104
1236.618	450	1059.59757
1236.837	450	994.51794
1237.057	450	988.83137
1237.276	450	997.0453
1237.496	450	976.82638
1237.715	450	987.56768
1237.935	450	977.45823
1238.154	450	1003.36371
1238.373	450	1013.47317
1238.593	450	1080.44833
1238.812	450	1004.62739
1239.031	450	1007.15476
1239.251	450	970.50797
1239.47	450	951.55274
1239.689	450	982.51295
1239.908	450	1045.06523
1240.127	450	1026.10999
1240.347	450	1021.6871
1240.566	450	993.25425
1240.785	450	985.04032
1241.004	450	1013.47317
1241.223	450	974.93086
1241.442	450	992.62241
1241.661	450	1053.27916
1241.88	450	1026.10999
1242.099	450	1025.47815
1242.317	450	1014.73685
1242.536	450	1055.80653
1242.755	450	1035.58761
1242.974	450	1021.05526
1243.193	450	1029.2692
1243.411	450	1054.54284
1243.63	450	1031.79656
1243.849	450	1014.73685
1244.067	450	1026.74183
1244.286	450	998.30898
1244.504	450	988.83137
1244.723	450	1032.4284
1244.941	450	990.72689
1245.16	450	1005.89108
1245.378	450	1015.36869
1245.597	450	1014.10501
1245.815	450	1025.47815
1246.033	450	1027.37367
1246.252	450	997.67714
1246.47	450	1031.16472
1246.688	450	1045.06523
1246.907	450	1029.2692
1247.125	450	1027.37367
1247.343	450	1007.7866
1247.561	450	1034.95577
1247.779	450	1035.58761
1247.997	450	1034.32393
1248.215	450	1020.42342
1248.433	450	1006.52292
1248.651	450	943.97065
1248.869	450	967.34877
1249.087	450	1015.36869
1249.305	450	1022.95079
1249.523	450	1001.46819
1249.741	450	1000.83635
1249.959	450	1019.15974
1250.176	450	979.98559
1250.394	450	1002.10003
1250.612	450	993.25425
1250.83	450	983.1448
1251.047	450	974.29902
1251.265	450	1018.5279
1251.483	450	1010.94581
1251.7	450	1016.00053
1251.918	450	1024.21447
1252.135	450	1012.20949
1252.353	450	1012.20949
1252.57	450	1016.00053
1252.788	450	967.34877
1253.005	450	998.94082
1253.222	450	984.40848
1253.44	450	993.25425
1253.657	450	1014.10501
1253.874	450	986.304
1254.091	450	1011.57765
1254.309	450	1014.10501
1254.526	450	1013.47317
1254.743	450	1014.10501
1254.96	450	977.45823
1255.177	450	974.93086
1255.394	450	972.4035
1255.611	450	1024.21447
1255.828	450	1024.84631
1256.045	450	1021.05526
1256.262	450	993.25425
1256.479	450	983.1448
1256.696	450	991.99057
1256.913	450	1034.95577
1257.13	450	1012.84133
1257.346	450	998.30898
1257.563	450	987.56768
1257.78	450	988.83137
1257.997	450	995.14978
1258.213	450	1011.57765
1258.43	450	1003.99555
1258.647	450	991.99057
1258.863	450	999.57266
1259.08	450	992.62241
1259.296	450	1000.20451
1259.513	450	1003.36371
1259.729	450	976.82638
1259.946	450	984.40848
1260.162	450	985.67216
1260.378	450	1010.31396
1260.595	450	986.304
1260.811	450	1026.10999
1261.027	450	1014.10501
1261.243	450	1003.36371
1261.46	450	986.93584
1261.676	450	1006.52292
1261.892	450	1026.10999
1262.108	450	1041.27418
1262.324	450	984.40848
1262.54	450	1027.37367
1262.756	450	972.4035
1262.972	450	1016.63238
1263.188	450	949.02537
1263.404	450	976.82638
1263.62	450	1009.68212
1263.836	450	981.24927
1264.052	450	973.66718
1264.268	450	1002.73187
1264.483	450	979.35375
1264.699	450	983.77664
1264.915	450	976.82638
1265.13	450	991.99057
1265.346	450	994.51794
1265.562	450	997.0453
1265.777	450	993.88609
1265.993	450	973.66718
1266.208	450	958.50299
1266.424	450	1003.36371
1266.639	450	973.03534
1266.855	450	977.45823
1267.07	450	995.78162
1267.286	450	1036.85129
1267.501	450	1005.89108
1267.716	450	1006.52292
1267.932	450	962.29404
1268.147	450	984.40848
1268.362	450	1038.11497
1268.577	450	1017.89606
1268.792	450	994.51794
1269.007	450	982.51295
1269.223	450	990.72689
1269.438	450	1024.84631
1269.653	450	961.6622
1269.868	450	1003.99555
1270.083	450	1007.15476
1270.298	450	991.99057
1270.512	450	989.46321
1270.727	450	1010.31396
1270.942	450	977.45823
1271.157	450	991.99057
1271.372	450	985.67216
1271.587	450	992.62241
1271.801	450	991.99057
1272.016	450	993.25425
1272.231	450	1000.83635
1272.445	450	998.30898
1272.66	450	997.67714
1272.874	450	1015.36869
1273.089	450	988.83137
1273.303	450	974.93086
1273.518	450	992.62241
1273.732	450	1022.31895
1273.947	450	986.304
1274.161	450	1013.47317
1274.375	450	1007.7866
1274.59	450	1000.83635
1274.804	450	972.4035
1275.018	450	969.87613
1275.232	450	968.61245
1275.447	450	944.60249
1275.661	450	986.304
1275.875	450	1060.86125
1276.089	450	1012.84133
1276.303	450	1025.47815
1276.517	450	993.88609
1276.731	450	990.09505
1276.945	450	990.72689
1277.159	450	1009.68212
1277.373	450	993.25425
1277.587	450	963.55772
1277.801	450	955.97563
1278.014	450	989.46321
1278.228	450	1014.73685
1278.442	450	1027.37367
1278.656	450	981.88111
1278.869	450	955.34379
1279.083	450	975.5627
1279.297	450	1003.36371
1279.51	450	983.77664
1279.505	450	985.60449
1279.727	450	966.65056
1279.95	450	969.17775
1280.173	450	947.69662
1280.395	450	964.75516
1280.618	450	966.01876
1280.841	450	974.86393
1281.063	450	943.27404
1281.286	450	966.65056
1281.509	450	919.26572
1281.731	450	967.91415
1281.954	450	987.49988
1282.176	450	982.4455
1282.399	450	947.69662
1282.621	450	949.59202
1282.843	450	952.11921
1283.066	450	1001.39943
1283.288	450	1002.03123
1283.511	450	993.81786
1283.733	450	998.24044
1283.955	450	1004.55842
1284.177	450	979.91831
1284.4	450	974.86393
1284.622	450	969.80954
1284.844	450	972.96853
1285.066	450	995.08145
1285.288	450	1010.2446
1285.51	450	1000.13584
1285.732	450	974.23213
1285.955	450	1015.93078
1286.177	450	974.23213
1286.399	450	987.49988
1286.62	450	1029.83033
1286.842	450	1002.03123
1287.064	450	986.23629
1287.286	450	955.2782
1287.508	450	967.28235
1287.73	450	969.80954
1287.952	450	996.34505
1288.174	450	1000.76763
1288.395	450	985.60449
1288.617	450	954.0146
1288.839	450	984.34089
1289.06	450	998.24044
1289.282	450	984.97269
1289.504	450	979.28651
1289.725	450	991.92247
1289.947	450	962.22797
1290.168	450	979.91831
1290.39	450	1006.45381
1290.611	450	1024.14415
1290.833	450	958.43719
1291.054	450	944.53763
1291.276	450	949.59202
1291.497	450	931.90168
1291.718	450	955.2782
1291.94	450	1011.5082
1292.161	450	1022.88056
1292.382	450	1011.5082
1292.604	450	945.16943
1292.825	450	962.85977
1293.046	450	957.80539
1293.267	450	1003.29483
1293.488	450	1010.2446
1293.71	450	984.97269
1293.931	450	981.8137
1294.152	450	1002.66303
1294.373	450	974.86393
1294.594	450	971.70494
1294.815	450	958.43719
1295.036	450	994.44966
1295.257	450	1003.92662
1295.478	450	973.60033
1295.698	450	968.54595
1295.919	450	979.28651
1296.14	450	990.02707
1296.361	450	1003.29483
1296.582	450	995.71325
1296.802	450	996.34505
1297.023	450	971.70494
1297.244	450	965.38696
1297.464	450	973.60033
1297.685	450	983.0773
1297.906	450	991.92247
1298.126	450	1005.82202
1298.347	450	977.39112
1298.567	450	974.23213
1298.788	450	979.28651
1299.008	450	981.1819
1299.229	450	984.97269
1299.449	450	983.0773
1299.67	450	950.85561
1299.89	450	984.34089
1300.11	450	942.64224
1300.331	450	988.13168
1300.551	450	953.3828
1300.771	450	958.43719
1300.991	450	980.55011
1301.211	450	996.97685
1301.432	450	1004.55842
1301.652	450	933.16528
1301.872	450	955.2782
1302.092	450	979.28651
1302.312	450	1021.61696
1302.532	450	1026.67134
1302.752	450	995.08145
1302.972	450	1009.6128
1303.192	450	951.48741
1303.412	450	995.08145
1303.632	450	1032.98932
1303.852	450	995.71325
1304.072	450	940.11505
1304.291	450	961.59617
1304.511	450	955.2782
1304.731	450	970.44134
1304.951	450	1008.34921
1305.17	450	955.2782
1305.39	450	964.75516
1305.61	450	1035.51651
1305.829	450	1003.92662
1306.049	450	1026.03954
1306.268	450	979.28651
1306.488	450	969.80954
1306.708	450	1008.34921
1306.927	450	980.55011
1307.146	450	989.39527
1307.366	450	1017.82617
1307.585	450	998.24044
1307.805	450	977.39112
1308.024	450	959.70078
1308.243	450	923.05651
1308.463	450	946.43303
1308.682	450	933.79707
1308.901	450	964.75516
1309.12	450	999.50404
1309.339	450	966.01876
1309.559	450	993.18606
1309.778	450	1007.08561
1309.997	450	1052.57505
1310.216	450	1039.3073
1310.435	450	998.87224
1310.654	450	991.29067
1310.873	450	987.49988
1311.092	450	986.86808
1311.311	450	977.39112
1311.53	450	940.74685
1311.749	450	984.97269
1311.967	450	978.02292
1312.186	450	993.18606
1312.405	450	1008.34921
1312.624	450	1006.45381
1312.843	450	973.60033
1313.061	450	988.76348
1313.28	450	971.70494
1313.499	450	988.76348
1313.717	450	985.60449
1313.936	450	964.12336
1314.154	450	990.65887
1314.373	450	1027.93494
1314.591	450	978.02292
1314.81	450	955.90999
1315.028	450	978.65471
1315.247	450	1031.72572
1315.465	450	1020.98516
1315.683	450	1050.67966
1315.902	450	1043.72988
1316.12	450	987.49988
1316.338	450	974.86393
1316.557	450	970.44134
1316.775	450	979.28651
1316.993	450	1003.29483
1317.211	450	992.55426
1317.429	450	1020.35336
1317.647	450	1010.8764
1317.865	450	1038.6755
1318.084	450	974.23213
1318.302	450	974.86393
1318.52	450	955.90999
1318.738	450	995.71325
1318.955	450	981.1819
1319.173	450	988.76348
1319.391	450	1005.19022
1319.609	450	1001.39943
1319.827	450	1022.24876
1320.045	450	988.13168
1320.262	450	998.24044
1320.48	450	992.55426
1320.698	450	1005.82202
1320.916	450	1024.77595
1321.133	450	1015.29898
1321.351	450	1032.35752
1321.568	450	1033.62112
1321.786	450	1017.82617
1322.004	450	998.87224
1322.221	450	978.65471
1322.439	450	991.92247
1322.656	450	1055.73404
1322.873	450	981.8137
1323.091	450	985.60449
1323.308	450	983.7091
1323.526	450	991.92247
1323.743	450	982.4455
1323.96	450	958.43719
1324.177	450	995.08145
1324.395	450	969.17775
1324.612	450	994.44966
1324.829	450	960.33258
1325.046	450	934.42887
1325.263	450	1006.45381
1325.48	450	957.17359
1325.697	450	990.02707
1325.914	450	977.39112
1326.131	450	952.11921
1326.348	450	976.12752
1326.565	450	986.23629
1326.782	450	981.8137
1326.999	450	998.87224
1327.216	450	996.34505
1327.433	450	1015.29898
1327.649	450	1020.98516
1327.866	450	969.80954
1328.083	450	952.11921
1328.3	450	960.96438
1328.516	450	1002.66303
1328.733	450	1012.13999
1328.949	450	969.80954
1329.166	450	998.24044
1329.383	450	1010.8764
1329.599	450	986.23629
1329.816	450	976.75932
1330.032	450	1005.19022
1330.248	450	1017.82617
1330.465	450	1014.03539
1330.681	450	988.76348
1330.898	450	1007.71741
1331.114	450	973.60033
1331.33	450	1016.56258
1331.546	450	1018.45797
1331.763	450	986.23629
1331.979	450	942.64224
1332.195	450	951.48741
1332.411	450	990.65887
1332.627	450	998.24044
1332.843	450	980.55011
1333.059	450	986.23629
1333.275	450	967.28235
1333.491	450	984.34089
1333.707	450	998.24044
1333.923	450	1000.76763
1334.139	450	962.22797
1334.355	450	984.34089
1334.571	450	993.81786
1334.787	450	1005.19022
1335.003	450	975.49572
1335.218	450	983.0773
1335.434	450	1040.57089
1335.65	450	1033.62112
1335.865	450	983.0773
1336.081	450	981.8137
1336.297	450	981.8137
1336.512	450	982.4455
1336.728	450	1010.8764
1336.943	450	1012.77179
1337.159	450	996.97685
1337.374	450	976.12752
1337.59	450	936.95606
1337.805	450	950.22381
1338.021	450	959.06898
1338.236	450	981.8137
1338.451	450	980.55011
1338.666	450	1034.25291
1338.882	450	1017.82617
1339.097	450	1008.98101
1339.312	450	998.24044
1339.527	450	951.48741
1339.742	450	988.13168
1339.958	450	1005.19022
1340.173	450	995.08145
1340.388	450	990.02707
1340.603	450	967.28235
1340.818	450	981.1819
1341.033	450	994.44966
1341.248	450	1031.09393
1341.462	450	988.76348
1341.677	450	993.81786
1341.892	450	974.86393
1342.107	450	983.7091
1342.322	450	987.49988
1342.536	450	1015.29898
1342.751	450	1008.34921
1342.966	450	1005.19022
1343.18	450	1014.03539
1343.395	450	954.6464
1343.61	450	988.76348
1343.824	450	996.97685
1344.039	450	1008.98101
1344.253	450	1020.98516
1344.468	450	946.43303
1344.682	450	996.34505
1344.897	450	998.87224
1345.111	450	1003.29483
1345.325	450	995.71325
1345.54	450	1002.66303
1345.754	450	1041.20269
1345.968	450	987.49988
1346.182	450	977.39112
1346.397	450	976.75932
1346.611	450	959.06898
1346.825	450	962.85977
1347.039	450	960.33258
1347.253	450	983.0773
1347.467	450	993.81786
1347.681	450	1069.00179
1347.895	450	995.71325
1348.109	450	980.55011
1348.323	450	948.96022
1348.537	450	930.63808
1348.751	450	967.28235
1348.965	450	1034.25291
1349.178	450	1015.93078
1349.392	450	1010.8764
1349.606	450	972.96853
1349.82	450	971.70494
1350.033	450	992.55426
1350.247	450	962.85977
1350.461	450	978.02292
1350.674	450	1043.09808
1350.888	450	1015.29898
1351.101	450	1008.34921
1351.315	450	1001.39943
1351.528	450	1038.0437
1351.742	450	1016.56258
1351.955	450	1000.13584
1352.169	450	1006.45381
1352.382	450	1039.93909
1352.595	450	1017.19438
1352.809	450	992.55426
1353.022	450	1009.6128
1353.235	450	973.60033
1353.448	450	968.54595
1353.661	450	1018.45797
1353.874	450	976.12752
1354.088	450	995.08145
1354.301	450	998.24044
1354.514	450	985.60449
1354.727	450	999.50404
1354.94	450	1003.29483
1355.153	450	979.28651
1355.366	450	1019.08977
1355.578	450	1027.93494
1355.791	450	1013.40359
1356.004	450	1011.5082
1356.217	450	983.0773
1356.43	450	1017.82617
1356.642	450	1010.2446
1356.855	450	1013.40359
1357.068	450	1002.03123
1357.28	450	986.23629
1357.493	450	937.58786
1357.706	450	949.59202
1357.918	450	995.71325
1358.131	450	1005.19022
1358.343	450	978.02292
1358.556	450	981.8137
1358.768	450	996.97685
1358.98	450	967.91415
1359.193	450	1000.76763
1359.405	450	983.0773
1359.617	450	971.07314
1359.83	450	963.49157
1360.042	450	1006.45381
1360.254	450	997.60865
1360.466	450	993.81786
1360.678	450	1006.45381
1360.891	450	1006.45381
1361.103	450	1002.66303
1361.315	450	998.87224
1361.527	450	952.75101
1361.739	450	975.49572
1361.951	450	967.28235
1362.163	450	985.60449
1362.374	450	1004.55842
1362.586	450	976.75932
1362.798	450	1000.76763
1363.01	450	996.97685
1363.222	450	1000.76763
1363.433	450	1003.29483
1363.645	450	964.12336
1363.857	450	967.91415
1364.068	450	962.85977
1364.28	450	1003.92662
1364.492	450	1007.71741
1364.703	450	994.44966
1364.915	450	971.70494
1365.126	450	979.28651
1365.338	450	974.23213
1365.549	450	1008.98101
1365.76	450	995.71325
1365.972	450	978.02292
1366.183	450	968.54595
1366.394	450	972.96853
1366.606	450	981.1819
1366.817	450	1007.71741
1367.028	450	989.39527
1367.239	450	979.91831
1367.45	450	981.1819
1367.662	450	974.23213
1367.873	450	976.75932
1368.084	450	988.76348
1368.295	450	958.43719
1368.506	450	972.96853
1368.717	450	970.44134
1368.928	450	984.97269
1369.138	450	962.22797
1369.349	450	1004.55842
1369.56	450	997.60865
1369.771	450	993.81786
1369.982	450	974.86393
1370.192	450	984.34089
1370.403	450	1010.8764
1370.614	450	1015.93078
1370.824	450	971.07314
1371.035	450	1010.8764
1371.246	450	959.70078
1371.456	450	1006.45381
1371.667	450	944.53763
1371.877	450	964.75516
1372.087	450	994.44966
1372.298	450	967.91415
1372.508	450	957.17359
1372.719	450	998.24044
1372.929	450	969.17775
1373.139	450	966.65056
1373.349	450	971.07314
1373.56	450	988.76348
1373.77	450	988.13168
1373.98	450	983.0773
1374.19	450	984.97269
1374.4	450	960.96438
1374.61	450	943.27404
1374.82	450	995.08145
1375.03	450	959.06898
1375.24	450	976.12752
1375.45	450	991.29067
1375.66	450	1022.88056
1375.87	450	993.81786
1376.08	450	990.65887
1376.29	450	955.90999
1376.499	450	981.1819
1376.709	450	1029.19853
1376.919	450	1017.82617
1377.128	450	990.65887
1377.338	450	974.86393
1377.548	450	978.02292
1377.757	450	1003.92662
1377.967	450	950.22381
1378.176	450	1003.92662
1378.386	450	998.87224
1378.595	450	991.29067
1378.805	450	984.34089
1379.014	450	995.71325
1379.223	450	969.17775
1379.433	450	985.60449
1379.642	450	978.02292
1379.851	450	982.4455
1380.061	450	984.97269
1380.27	450	996.97685
1380.479	450	995.08145
1380.688	450	993.18606
1380.897	450	988.13168
1381.106	450	1012.13999
1381.315	450	982.4455
1381.524	450	971.70494
1381.733	450	989.39527
1381.942	450	1022.24876
1382.151	450	979.91831
1382.36	450	1000.13584
1382.569	450	996.97685
1382.777	450	994.44966
1382.986	450	967.28235
1383.195	450	969.80954
1383.404	450	973.60033
1383.612	450	947.06483
1383.821	450	983.7091
1384.03	450	1065.211
1384.238	450	1010.2446
1384.447	450	1020.98516
1384.655	450	996.34505
[truncated: 141,279 more rows]
