# Supplementary material for: Circular dichroism of quantum defects in carbon nanotubes created by photocatalytic oxygen functionalization
Source: Nat Commun. 2025 Jun 2;16:5107. doi: 10.1038/s41467-025-60342-y (PMC12130195; doi:10.1038/s41467-025-60342-y)
Supplement: Supplementary file 6 — Source Data [file 41467_2025_60342_MOESM6_ESM.zip › Raw data Manuscript and SI/Supplementary_Figure_17c.txt]

Em_WL (nm)	Ex_WL (nm)	PL Intensity (arb. unit)
938.815	450	927.10795
939.053	450	1022.27675
939.29	450	975.00748
939.527	450	920.80538
939.764	450	893.70433
940	450	937.19206
940.237	450	929.62898
940.474	450	938.45257
940.711	450	918.28435
940.948	450	934.67103
941.185	450	932.78026
941.422	450	939.71309
941.658	450	919.54487
941.895	450	934.67103
942.132	450	888.66228
942.369	450	931.51975
942.605	450	957.36028
942.842	450	940.9736
943.079	450	922.06589
943.315	450	925.21718
943.552	450	927.10795
943.789	450	966.18388
944.025	450	982.57056
944.262	450	969.96542
944.498	450	976.26799
944.735	450	976.26799
944.971	450	959.88131
945.208	450	943.49463
945.444	450	949.16694
945.681	450	952.31823
945.917	450	976.26799
946.153	450	985.72184
946.39	450	983.83107
946.626	450	954.83925
946.862	450	995.80596
947.099	450	948.53669
947.335	450	970.59568
947.571	450	1003.36904
947.807	450	988.24287
948.044	450	974.37722
948.28	450	949.7972
948.516	450	947.27617
948.752	450	963.03259
948.988	450	980.04953
949.224	450	984.46133
949.46	450	959.88131
949.696	450	945.3854
949.932	450	976.26799
950.168	450	988.24287
950.404	450	973.74696
950.64	450	975.00748
950.876	450	978.78902
951.112	450	951.05771
951.348	450	963.66285
951.584	450	1005.25981
951.819	450	1016.60443
952.055	450	958.6208
952.291	450	944.75514
952.527	450	955.46951
952.763	450	934.04078
952.998	450	957.99054
953.234	450	1002.10852
953.47	450	1024.16752
953.705	450	1005.25981
953.941	450	952.31823
954.176	450	968.07465
954.412	450	964.92337
954.648	450	1010.93212
954.883	450	1021.01623
955.119	450	997.06647
955.354	450	993.28493
955.59	450	1006.52032
955.825	450	988.24287
956.06	450	976.26799
956.296	450	978.15876
956.531	450	1013.45315
956.767	450	1022.907
957.002	450	990.7639
957.237	450	984.46133
957.472	450	985.72184
957.708	450	1006.52032
957.943	450	1014.71366
958.178	450	1019.12546
958.413	450	1015.97418
958.648	450	1000.84801
958.884	450	996.43621
959.119	450	1009.04135
959.354	450	1009.04135
959.589	450	1017.86495
959.824	450	1025.42803
960.059	450	1009.04135
960.294	450	1012.19264
960.529	450	1021.01623
960.764	450	1004.62955
960.999	450	1026.05829
961.234	450	1022.27675
961.468	450	999.5875
961.703	450	1016.60443
961.938	450	983.83107
962.173	450	1029.20957
962.408	450	1002.73878
962.642	450	1010.30186
962.877	450	1034.25163
963.112	450	1043.07523
963.347	450	1059.46191
963.581	450	990.13364
963.816	450	1009.04135
964.051	450	1032.36086
964.285	450	1078.36961
964.52	450	1073.32756
964.754	450	1057.57113
964.989	450	1067.02499
965.223	450	1015.97418
965.458	450	1060.09216
965.692	450	1103.57989
965.927	450	1055.68036
966.161	450	1013.45315
966.395	450	1023.53726
966.63	450	1032.99111
966.864	450	1041.18445
967.098	450	1074.58807
967.333	450	1024.16752
967.567	450	1045.59625
967.801	450	1113.664
968.035	450	1087.19321
968.27	450	1106.73118
968.504	450	1064.50396
968.738	450	1061.98293
968.972	450	1099.79835
969.206	450	1065.76447
969.44	450	1082.78141
969.674	450	1107.36143
969.908	450	1089.08398
970.142	450	1070.80653
970.376	450	1056.94088
970.61	450	1024.16752
970.844	450	1039.92394
971.078	450	1030.47009
971.312	450	1061.98293
971.546	450	1096.01681
971.779	450	1070.80653
972.013	450	1097.27732
972.247	450	1113.664
972.481	450	1150.84916
972.714	450	1150.84916
972.948	450	1112.40349
973.182	450	1104.21015
973.415	450	1103.57989
973.649	450	1101.68912
973.883	450	1093.49578
974.116	450	1063.24345
974.35	450	1101.68912
974.583	450	1095.38655
974.817	450	1118.70606
975.05	450	1132.57171
975.284	450	1136.35325
975.517	450	1104.8404
975.751	450	1116.18503
975.984	450	1106.10092
976.217	450	1121.85734
976.451	450	1118.70606
976.684	450	1096.01681
976.917	450	1131.3112
977.151	450	1162.82404
977.384	450	1109.2522
977.617	450	1088.45372
977.85	450	1119.33631
978.083	450	1173.53841
978.316	450	1164.08456
978.55	450	1187.40406
978.783	450	1177.95021
979.016	450	1128.15991
979.249	450	1116.81529
979.482	450	1117.44554
979.715	450	1125.63888
979.948	450	1133.83222
980.181	450	1133.20197
980.414	450	1160.93327
980.646	450	1158.41224
980.879	450	1184.88304
981.112	450	1116.81529
981.345	450	1119.96657
981.578	450	1107.99169
981.811	450	1140.13479
982.043	450	1134.46248
982.276	450	1140.76505
982.509	450	1151.47942
982.741	450	1146.43736
982.974	450	1175.42918
983.207	450	1138.87428
983.439	450	1148.95839
983.672	450	1143.28608
983.904	450	1150.84916
984.137	450	1170.38713
984.369	450	1166.60558
984.602	450	1188.66458
984.834	450	1186.14355
985.067	450	1169.75687
985.299	450	1155.26096
985.531	450	1140.13479
985.764	450	1148.32813
985.996	450	1210.72357
986.228	450	1133.20197
986.461	450	1134.46248
986.693	450	1135.72299
986.925	450	1136.98351
987.157	450	1135.09274
987.389	450	1113.03374
987.621	450	1151.47942
987.854	450	1126.26914
988.086	450	1150.2189
988.318	450	1119.33631
988.55	450	1090.97475
988.782	450	1152.73993
989.014	450	1118.0758
989.246	450	1150.2189
989.478	450	1130.05068
989.71	450	1108.62195
989.941	450	1135.72299
990.173	450	1145.80711
990.405	450	1142.02556
990.637	450	1150.84916
990.869	450	1154.00045
991.1	450	1171.01738
991.332	450	1181.73175
991.564	450	1130.68094
991.796	450	1118.70606
992.027	450	1114.92452
992.259	450	1161.56353
992.49	450	1161.56353
992.722	450	1128.79017
992.954	450	1167.8661
993.185	450	1177.95021
993.417	450	1150.84916
993.648	450	1136.98351
993.879	450	1171.01738
994.111	450	1180.47124
994.342	450	1170.38713
994.574	450	1148.95839
994.805	450	1163.4543
995.036	450	1138.87428
995.268	450	1185.51329
995.499	450	1185.51329
995.73	450	1150.2189
995.961	450	1108.62195
996.192	450	1112.40349
996.424	450	1151.47942
996.655	450	1163.4543
996.886	450	1145.80711
997.117	450	1156.52147
997.348	450	1135.72299
997.579	450	1148.95839
997.81	450	1167.23584
998.041	450	1169.75687
998.272	450	1126.26914
998.503	450	1142.65582
998.734	450	1156.52147
998.965	450	1181.10149
999.196	450	1148.32813
999.426	450	1154.6307
999.657	450	1212.61434
999.888	450	1206.94203
1000.119	450	1147.69788
1000.349	450	1154.6307
1000.58	450	1146.43736
1000.811	450	1144.54659
1001.041	450	1177.95021
1001.272	450	1175.42918
1001.503	450	1165.34507
1001.733	450	1144.54659
1001.964	450	1106.73118
1002.194	450	1125.63888
1002.425	450	1127.52965
1002.655	450	1154.00045
1002.886	450	1152.73993
1003.116	450	1203.16049
1003.346	450	1183.62252
1003.577	450	1172.90815
1003.807	450	1167.23584
1004.037	450	1129.42043
1004.268	450	1161.56353
1004.498	450	1177.31995
1004.728	450	1160.30301
1004.958	450	1155.89122
1005.188	450	1135.09274
1005.418	450	1138.87428
1005.649	450	1154.6307
1005.879	450	1203.79074
1006.109	450	1156.52147
1006.339	450	1162.82404
1006.569	450	1151.47942
1006.799	450	1156.52147
1007.029	450	1157.15173
1007.259	450	1179.21072
1007.489	450	1176.05944
1007.718	450	1182.36201
1007.948	450	1180.47124
1008.178	450	1123.11786
1008.408	450	1154.00045
1008.638	450	1157.78199
1008.867	450	1172.90815
1009.097	450	1177.31995
1009.327	450	1107.99169
1009.556	450	1163.4543
1009.786	450	1167.23584
1010.016	450	1170.38713
1010.245	450	1157.78199
1010.475	450	1162.82404
1010.704	450	1201.26972
1010.934	450	1147.06762
1011.163	450	1135.72299
1011.393	450	1141.39531
1011.622	450	1126.26914
1011.851	450	1134.46248
1012.081	450	1128.15991
1012.31	450	1146.43736
1012.539	450	1159.67276
1012.769	450	1225.21948
1012.998	450	1148.95839
1013.227	450	1143.91633
1013.456	450	1111.14297
1013.686	450	1090.97475
1013.915	450	1121.85734
1014.144	450	1181.73175
1014.373	450	1167.23584
1014.602	450	1150.84916
1014.831	450	1127.52965
1015.06	450	1123.74811
1015.289	450	1147.69788
1015.518	450	1111.14297
1015.747	450	1125.63888
1015.976	450	1182.36201
1016.205	450	1154.6307
1016.434	450	1152.10967
1016.662	450	1142.65582
1016.891	450	1179.84098
1017.12	450	1160.93327
1017.349	450	1145.17685
1017.577	450	1151.47942
1017.806	450	1181.10149
1018.035	450	1157.78199
1018.263	450	1145.17685
1018.492	450	1160.30301
1018.721	450	1126.8994
1018.949	450	1124.37837
1019.178	450	1174.16867
1019.406	450	1124.37837
1019.635	450	1145.80711
1019.863	450	1154.00045
1020.091	450	1142.65582
1020.32	450	1154.6307
1020.548	450	1157.15173
1020.776	450	1130.05068
1021.005	450	1167.23584
1021.233	450	1176.6897
1021.461	450	1155.26096
1021.689	450	1160.93327
1021.918	450	1133.83222
1022.146	450	1172.2779
1022.374	450	1167.23584
1022.602	450	1171.01738
1022.83	450	1148.32813
1023.058	450	1130.05068
1023.286	450	1076.47884
1023.514	450	1099.79835
1023.742	450	1150.84916
1023.97	450	1162.82404
1024.198	450	1136.35325
1024.426	450	1133.20197
1024.654	450	1145.17685
1024.882	450	1115.55477
1025.109	450	1140.76505
1025.337	450	1125.63888
1025.565	450	1114.29426
1025.793	450	1111.77323
1026.02	450	1152.73993
1026.248	450	1147.69788
1026.476	450	1144.54659
1026.703	450	1152.10967
1026.931	450	1152.10967
1027.158	450	1146.43736
1027.386	450	1142.65582
1027.613	450	1097.27732
1027.841	450	1119.96657
1028.068	450	1109.88246
1028.296	450	1123.11786
1028.523	450	1142.02556
1028.75	450	1110.51272
1028.978	450	1143.91633
1029.205	450	1140.13479
1029.432	450	1142.02556
1029.66	450	1142.65582
1029.887	450	1102.94963
1030.114	450	1100.42861
1030.341	450	1099.79835
1030.568	450	1150.2189
1030.795	450	1151.47942
1031.022	450	1142.02556
1031.249	450	1117.44554
1031.476	450	1123.74811
1031.703	450	1120.59683
1031.93	450	1154.00045
1032.157	450	1143.91633
1032.384	450	1114.92452
1032.611	450	1111.77323
1032.838	450	1114.92452
1033.065	450	1125.63888
1033.292	450	1149.58865
1033.518	450	1139.50454
1033.745	450	1119.96657
1033.972	450	1126.26914
1034.198	450	1118.0758
1034.425	450	1125.00863
1034.652	450	1133.83222
1034.878	450	1104.8404
1035.105	450	1109.2522
1035.331	450	1111.77323
1035.558	450	1130.05068
1035.784	450	1109.88246
1036.011	450	1152.73993
1036.237	450	1142.02556
1036.464	450	1136.98351
1036.69	450	1121.22709
1036.916	450	1131.94145
1037.143	450	1156.52147
1037.369	450	1164.08456
1037.595	450	1117.44554
1037.821	450	1159.0425
1038.048	450	1106.10092
1038.274	450	1141.39531
1038.5	450	1081.5209
1038.726	450	1096.01681
1038.952	450	1130.05068
1039.178	450	1107.99169
1039.404	450	1102.31938
1039.63	450	1138.87428
1039.856	450	1116.81529
1040.082	450	1109.88246
1040.308	450	1107.36143
1040.534	450	1123.11786
1040.76	450	1124.37837
1040.986	450	1126.26914
1041.211	450	1130.05068
1041.437	450	1101.68912
1041.663	450	1085.9327
1041.888	450	1126.26914
1042.114	450	1097.27732
1042.34	450	1106.10092
1042.565	450	1119.96657
1042.791	450	1160.93327
1043.017	450	1130.68094
1043.242	450	1127.52965
1043.468	450	1092.86552
1043.693	450	1117.44554
1043.919	450	1166.60558
1044.144	450	1150.84916
1044.369	450	1126.26914
1044.595	450	1113.03374
1044.82	450	1118.70606
1045.045	450	1148.95839
1045.271	450	1090.3445
1045.496	450	1137.61377
1045.721	450	1136.35325
1045.946	450	1116.18503
1046.171	450	1114.92452
1046.397	450	1137.61377
1046.622	450	1107.99169
1046.847	450	1125.00863
1047.072	450	1117.44554
1047.297	450	1123.11786
1047.522	450	1126.8994
1047.747	450	1132.57171
1047.972	450	1130.68094
1048.196	450	1121.85734
1048.421	450	1126.8994
1048.646	450	1160.93327
1048.871	450	1133.20197
1049.096	450	1111.77323
1049.32	450	1133.83222
1049.545	450	1161.56353
1049.77	450	1121.22709
1049.995	450	1143.91633
1050.219	450	1144.54659
1050.444	450	1142.02556
1050.668	450	1113.664
1050.893	450	1113.664
1051.117	450	1115.55477
1051.342	450	1083.41167
1051.566	450	1127.52965
1051.791	450	1209.46306
1052.015	450	1160.93327
1052.239	450	1171.01738
1052.464	450	1144.54659
1052.688	450	1138.24402
1052.912	450	1146.43736
1053.137	450	1158.41224
1053.361	450	1147.06762
1053.585	450	1113.03374
1053.809	450	1111.14297
1054.033	450	1148.95839
1054.257	450	1174.16867
1054.481	450	1184.25278
1054.706	450	1142.65582
1054.93	450	1120.59683
1055.154	450	1136.35325
1055.377	450	1171.64764
1055.601	450	1153.37019
1055.596	450	1149.23642
1055.829	450	1136.62131
1056.061	450	1144.19038
1056.294	450	1122.74469
1056.526	450	1137.88283
1056.758	450	1141.66736
1056.991	450	1154.91322
1057.223	450	1122.74469
1057.455	450	1145.45189
1057.688	450	1102.56052
1057.92	450	1141.66736
1058.152	450	1170.05135
1058.384	450	1155.54398
1058.617	450	1141.0366
1058.849	450	1145.45189
1059.081	450	1142.92887
1059.313	450	1193.3893
1059.545	450	1197.80459
1059.777	450	1188.34326
1060.009	450	1196.54308
1060.241	450	1202.21988
1060.473	450	1182.03571
1060.705	450	1166.89758
1060.937	450	1171.94362
1061.169	450	1182.66646
1061.401	450	1208.52744
1061.633	450	1219.88103
1061.865	450	1211.05046
1062.097	450	1187.08175
1062.329	450	1224.29632
1062.56	450	1180.7742
1062.792	450	1208.52744
1063.024	450	1245.11125
1063.256	450	1230.60388
1063.487	450	1219.88103
1063.719	450	1188.97402
1063.951	450	1200.32761
1064.182	450	1209.15819
1064.414	450	1233.1269
1064.646	450	1240.69596
1064.877	450	1226.18859
1065.109	450	1198.43535
1065.34	450	1236.91143
1065.572	450	1250.78805
1065.803	450	1237.54219
1066.035	450	1239.43445
1066.266	450	1247.63427
1066.497	450	1222.40406
1066.729	450	1233.1269
1066.96	450	1274.126
1067.191	450	1292.41791
1067.423	450	1231.23463
1067.654	450	1223.03481
1067.885	450	1229.97312
1068.116	450	1219.25028
1068.348	450	1238.8037
1068.579	450	1299.98697
1068.81	450	1315.12511
1069.041	450	1303.77151
1069.272	450	1245.74201
1069.503	450	1270.97222
1069.734	450	1264.66467
1069.965	450	1312.60208
1070.196	450	1322.06342
1070.427	450	1298.72546
1070.658	450	1294.94093
1070.889	450	1317.64813
1071.12	450	1300.61773
1071.351	450	1298.72546
1071.582	450	1295.57169
1071.813	450	1336.57079
1072.043	450	1344.77061
1072.274	450	1314.49435
1072.505	450	1311.97133
1072.736	450	1320.8019
1072.966	450	1342.24759
1073.197	450	1354.23194
1073.428	450	1362.43176
1073.658	450	1366.84705
1073.889	450	1340.35532
1074.12	450	1340.35532
1074.35	450	1348.55514
1074.581	450	1358.01648
1074.811	450	1366.84705
1075.042	450	1380.72367
1075.272	450	1366.2163
1075.503	450	1383.24669
1075.733	450	1386.40047
1075.963	450	1385.76972
1076.194	450	1397.12331
1076.424	450	1390.185
1076.654	450	1371.26234
1076.885	450	1399.64634
1077.115	450	1369.37007
1077.345	450	1423.61504
1077.575	450	1397.12331
1077.806	450	1401.5386
1078.036	450	1422.98429
1078.266	450	1443.16846
1078.496	450	1456.41433
1078.726	450	1393.33878
1078.956	450	1412.26144
1079.186	450	1449.47602
1079.416	450	1493.6289
1079.646	450	1490.47512
1079.876	450	1463.98339
1080.106	450	1487.32134
1080.336	450	1438.75317
1080.566	450	1487.32134
1080.796	450	1528.32045
1081.026	450	1484.79832
1081.255	450	1445.69148
1081.485	450	1457.67584
1081.715	450	1463.35264
1081.945	450	1483.53681
1082.174	450	1519.48987
1082.404	450	1474.07548
1082.634	450	1489.84436
1082.863	450	1554.81218
1083.093	450	1530.21271
1083.323	450	1553.55066
1083.552	450	1519.48987
1083.782	450	1520.12063
1084.011	450	1554.18142
1084.241	450	1525.79742
1084.47	450	1539.67404
1084.7	450	1574.36559
1084.929	450	1561.11973
1085.158	450	1536.52027
1085.388	450	1523.90516
1085.617	450	1498.04419
1085.846	450	1511.29005
1086.076	450	1512.55156
1086.305	450	1549.13538
1086.534	450	1573.10408
1086.763	450	1546.61235
1086.992	450	1580.67315
1087.222	450	1599.59581
1087.451	450	1641.85643
1087.68	450	1639.96416
1087.909	450	1608.42639
1088.138	450	1600.22657
1088.367	450	1600.22657
1088.596	450	1605.90337
1088.825	450	1590.13448
1089.054	450	1563.012
1089.283	450	1605.90337
1089.512	450	1602.74959
1089.741	450	1638.70265
1089.969	450	1646.27171
1090.198	450	1643.74869
1090.427	450	1615.3647
1090.656	450	1638.70265
1090.885	450	1629.87207
1091.113	450	1634.91812
1091.342	450	1638.70265
1091.571	450	1624.19527
1091.799	450	1653.21002
1092.028	450	1693.57837
1092.257	450	1641.85643
1092.485	450	1619.77999
1092.714	450	1649.42549
1092.942	450	1708.7165
1093.171	450	1695.47064
1093.399	450	1724.48539
1093.627	450	1721.96237
1093.856	450	1677.80949
1094.084	450	1660.77909
1094.313	450	1655.73305
1094.541	450	1670.87118
1094.769	450	1691.68611
1094.998	450	1689.16309
1095.226	450	1714.3933
1095.454	450	1711.87028
1095.682	450	1745.93108
1095.91	450	1672.13269
1096.139	450	1675.28647
1096.367	450	1659.51758
1096.595	450	1698.62442
1096.823	450	1686.00931
1097.051	450	1696.1014
1097.279	450	1715.02406
1097.507	450	1717.54708
1097.735	450	1735.83899
1097.963	450	1698.62442
1098.191	450	1712.50104
1098.419	450	1706.19348
1098.646	450	1723.22388
1098.874	450	1733.94672
1099.102	450	1737.1005
1099.33	450	1757.28467
1099.558	450	1763.59223
1099.785	450	1738.99277
1100.013	450	1728.26992
1100.241	450	1701.14744
1100.468	450	1716.28557
1100.696	450	1773.68432
1100.924	450	1703.03971
1101.151	450	1709.34726
1101.379	450	1706.82424
1101.606	450	1707.45499
1101.834	450	1711.87028
1102.061	450	1683.48629
1102.289	450	1720.0701
1102.516	450	1687.27082
1102.743	450	1720.0701
1102.971	450	1684.7478
1103.198	450	1663.93287
1103.425	450	1735.20823
1103.653	450	1689.79384
1103.88	450	1720.70086
1104.107	450	1704.30122
1104.334	450	1680.33251
1104.561	450	1700.51668
1104.789	450	1713.13179
1105.016	450	1701.14744
1105.243	450	1718.80859
1105.47	450	1722.59312
1105.697	450	1740.25428
1105.924	450	1745.93108
1106.151	450	1687.27082
1106.378	450	1674.02495
1106.605	450	1677.17873
1106.832	450	1721.96237
1107.058	450	1724.48539
1107.285	450	1685.37855
1107.512	450	1721.96237
1107.739	450	1728.26992
1107.966	450	1701.14744
1108.192	450	1686.64006
1108.419	450	1722.59312
1108.646	450	1730.79294
1108.872	450	1723.22388
1109.099	450	1701.14744
1109.326	450	1711.87028
1109.552	450	1679.70175
1109.779	450	1725.7469
1110.005	450	1728.90068
1110.232	450	1693.57837
1110.458	450	1647.53323
1110.685	450	1647.53323
1110.911	450	1682.22478
1111.138	450	1686.00931
1111.364	450	1674.02495
1111.59	450	1687.27082
1111.817	450	1660.77909
1112.043	450	1671.50193
1112.269	450	1691.68611
1112.495	450	1704.93197
1112.721	450	1646.27171
1112.948	450	1656.3638
1113.174	450	1667.08664
1113.4	450	1694.83988
1113.626	450	1653.84078
1113.852	450	1660.14833
1114.078	450	1724.48539
1114.304	450	1715.65481
1114.53	450	1653.84078
1114.756	450	1647.53323
1114.982	450	1651.31776
1115.208	450	1660.77909
1115.434	450	1679.70175
1115.66	450	1677.80949
1115.885	450	1662.0406
1116.111	450	1646.27171
1116.337	450	1595.18052
1116.563	450	1609.6879
1116.788	450	1614.73394
1117.014	450	1640.59492
1117.24	450	1632.3951
1117.465	450	1675.91722
1117.691	450	1660.77909
1117.916	450	1650.687
1118.142	450	1638.07189
1118.367	450	1595.18052
1118.593	450	1629.24132
1118.818	450	1645.64096
1119.044	450	1634.28736
1119.269	450	1618.51848
1119.495	450	1596.44203
1119.72	450	1599.59581
1119.945	450	1618.51848
1120.171	450	1664.56362
1120.396	450	1616.62621
1120.621	450	1614.73394
1120.846	450	1594.54977
1121.071	450	1609.05714
1121.297	450	1605.27261
1121.522	450	1627.97981
1121.747	450	1627.97981
1121.972	450	1626.7183
1122.197	450	1627.34905
1122.422	450	1565.53502
1122.647	450	1600.22657
1122.872	450	1601.48808
1123.097	450	1609.05714
1123.322	450	1615.99545
1123.547	450	1544.72009
1123.771	450	1598.3343
1123.996	450	1599.59581
1124.221	450	1598.3343
1124.446	450	1589.50372
1124.67	450	1596.44203
1124.895	450	1627.97981
1125.12	450	1558.59671
1125.345	450	1554.18142
1125.569	450	1557.3352
1125.794	450	1540.3048
1126.018	450	1550.39689
1126.243	450	1532.73573
1126.467	450	1542.19707
1126.692	450	1564.27351
1126.916	450	1633.65661
1127.141	450	1552.28915
1127.365	450	1544.72009
1127.589	450	1511.29005
1127.814	450	1486.05983
1128.038	450	1517.5976
1128.262	450	1583.82693
1128.487	450	1561.11973
1128.711	450	1545.9816
1128.935	450	1516.33609
1129.159	450	1507.50552
1129.383	450	1532.73573
1129.607	450	1502.45947
1129.832	450	1513.81307
1130.056	450	1562.38124
1130.28	450	1541.56631
1130.504	450	1534.628
1130.728	450	1522.64365
1130.952	450	1555.44293
1131.175	450	1539.67404
1131.399	450	1515.70534
1131.623	450	1522.01289
1131.847	450	1554.81218
1132.071	450	1533.36649
1132.295	450	1506.24401
1132.518	450	1521.38214
1132.742	450	1482.2753
1132.966	450	1479.12152
1133.189	450	1528.9512
1133.413	450	1479.12152
1133.637	450	1487.9521
1133.86	450	1494.89041
1134.084	450	1492.36739
1134.307	450	1504.35174
1134.531	450	1506.87476
1134.754	450	1468.39868
1134.978	450	1503.09023
1135.201	450	1516.33609
1135.424	450	1498.67494
1135.648	450	1493.6289
1135.871	450	1463.35264
1136.094	450	1501.82872
1136.317	450	1492.99814
1136.541	450	1490.47512
1136.764	450	1474.07548
1136.987	450	1457.04508
1137.21	450	1398.38482
1137.433	450	1418.569
1137.656	450	1465.2449
1137.879	450	1469.02943
1138.102	450	1441.90695
1138.325	450	1440.01468
1138.548	450	1449.47602
1138.771	450	1422.98429
1138.994	450	1445.06073
1139.217	450	1430.55335
1139.44	450	1419.83051
1139.663	450	1407.84616
1139.886	450	1453.26055
1140.108	450	1443.79922
1140.331	450	1435.5994
1140.554	450	1445.06073
1140.777	450	1440.64544
1140.999	450	1434.33788
1141.222	450	1443.16846
1141.444	450	1385.76972
1141.667	450	1399.64634
1141.889	450	1388.92349
1142.112	450	1407.84616
1142.334	450	1423.61504
1142.557	450	1399.01558
1142.779	450	1422.35353
1143.002	450	1411.63069
1143.224	450	1416.67673
1143.446	450	1419.83051
1143.669	450	1376.93914
1143.891	450	1377.56989
1144.113	450	1365.58554
1144.335	450	1409.73842
1144.558	450	1410.36918
1144.78	450	1401.5386
1145.002	450	1380.09292
1145.224	450	1381.35443
1145.446	450	1375.67763
1145.668	450	1404.69238
1145.89	450	1391.44651
1146.112	450	1374.41612
1146.334	450	1364.32403
1146.556	450	1366.84705
1146.778	450	1373.15461
1147	450	1394.60029
1147.221	450	1385.13896
1147.443	450	1356.75497
1147.665	450	1366.84705
1147.887	450	1354.23194
1148.108	450	1364.32403
1148.33	450	1375.67763
1148.552	450	1339.09381
1148.773	450	1352.33968
1148.995	450	1343.5091
1149.217	450	1354.23194
1149.438	450	1339.72457
1149.66	450	1380.09292
1149.881	450	1368.10856
1150.102	450	1357.38572
1150.324	450	1339.72457
1150.545	450	1362.43176
1150.767	450	1378.83141
1150.988	450	1378.20065
1151.209	450	1333.41701
1151.431	450	1368.10856
1151.652	450	1317.64813
1151.873	450	1356.12421
1152.094	450	1291.78715
1152.315	450	1311.34057
1152.536	450	1349.81666
1152.757	450	1330.26324
1152.979	450	1310.70982
1153.2	450	1337.8323
1153.421	450	1315.75586
1153.642	450	1310.07906
1153.862	450	1309.44831
1154.083	450	1325.84795
1154.304	450	1323.95568
1154.525	450	1332.78626
1154.746	450	1323.32493
1154.967	450	1295.57169
1155.187	450	1280.43356
1155.408	450	1320.17115
1155.629	450	1289.89489
1155.85	450	1298.72546
1156.07	450	1309.44831
1156.291	450	1348.55514
1156.511	450	1321.43266
1156.732	450	1321.43266
1156.952	450	1276.64902
1157.173	450	1298.72546
1157.393	450	1344.13986
1157.614	450	1328.37097
1157.834	450	1305.03302
1158.055	450	1291.1564
1158.275	450	1294.94093
1158.495	450	1327.74021
1158.716	450	1264.03391
1158.936	450	1308.1868
1159.156	450	1312.60208
1159.376	450	1289.26413
1159.596	450	1290.52564
1159.816	450	1308.81755
1160.037	450	1276.01827
1160.257	450	1292.41791
1160.477	450	1282.32582
1160.697	450	1289.89489
1160.917	450	1289.89489
1161.137	450	1291.78715
1161.356	450	1295.57169
1161.576	450	1284.21809
1161.796	450	1286.74111
1162.016	450	1322.69417
1162.236	450	1286.11036
1162.456	450	1266.55694
1162.675	450	1294.94093
1162.895	450	1322.06342
1163.115	450	1274.75676
1163.334	450	1286.74111
1163.554	450	1295.57169
1163.774	450	1291.1564
1163.993	450	1262.14165
1164.213	450	1262.7724
1164.432	450	1258.35712
1164.652	450	1228.08085
1164.871	450	1269.71071
1165.09	450	1344.13986
1165.31	450	1298.72546
1165.529	450	1308.1868
1165.748	450	1280.43356
1165.968	450	1267.81845
1166.187	450	1276.01827
1166.406	450	1286.11036
1166.625	450	1274.126
1166.844	450	1247.63427
1167.064	450	1236.91143
1167.283	450	1272.23374
1167.502	450	1291.78715
1167.721	450	1295.57169
1167.94	450	1262.7724
1168.159	450	1233.75765
1168.378	450	1255.83409
1168.597	450	1284.84884
1168.815	450	1264.03391
1168.805	450	1252.59578
1169.033	450	1238.08938
1169.26	450	1253.22649
1169.488	450	1225.47512
1169.716	450	1241.87366
1169.943	450	1239.98152
1170.171	450	1253.22649
1170.399	450	1218.53728
1170.626	450	1244.39651
1170.854	450	1197.09304
1171.081	450	1242.50437
1171.309	450	1256.38005
1171.536	450	1245.65794
1171.764	450	1219.79871
1171.991	450	1224.2137
1172.219	450	1223.58299
1172.446	450	1271.51716
1172.673	450	1270.25574
1172.901	450	1264.57932
1173.128	450	1267.73289
1173.355	450	1274.67073
1173.583	450	1247.55007
1173.81	450	1241.87366
1174.037	450	1236.82796
1174.264	450	1251.33435
1174.491	450	1263.3179
1174.719	450	1272.14788
1174.946	450	1267.10217
1175.173	450	1238.08938
1175.4	450	1279.71643
1175.627	450	1235.56653
1175.854	450	1254.48792
1176.081	450	1287.9157
1176.308	450	1266.47146
1176.535	450	1255.74934
1176.762	450	1220.42942
1176.989	450	1234.93582
1177.215	450	1245.02722
1177.442	450	1250.70364
1177.669	450	1255.11863
1177.896	450	1243.13508
1178.123	450	1216.01443
1178.349	450	1243.7658
1178.576	450	1258.27219
1178.803	450	1253.22649
1179.029	450	1240.61223
1179.256	450	1251.96506
1179.483	450	1225.47512
1179.709	450	1243.13508
1179.936	450	1267.73289
1180.162	450	1281.60857
1180.389	450	1220.42942
1180.615	450	1202.13875
1180.842	450	1217.90657
1181.068	450	1195.20091
1181.295	450	1212.86087
1181.521	450	1268.99431
1181.747	450	1279.71643
1181.974	450	1271.51716
1182.2	450	1212.86087
1182.426	450	1239.35081
1182.653	450	1222.95227
1182.879	450	1260.16433
1183.105	450	1269.62503
1183.331	450	1246.91936
1183.557	450	1237.45867
1183.783	450	1259.53362
1184.01	450	1234.93582
1184.236	450	1222.95227
1184.462	450	1218.53728
1184.688	450	1258.90291
1184.914	450	1265.21004
1185.14	450	1233.67439
1185.366	450	1222.95227
1185.592	450	1222.95227
1185.817	450	1240.61223
1186.043	450	1254.48792
1186.269	450	1257.01077
1186.495	450	1250.70364
1186.721	450	1227.99798
1186.946	450	1227.99798
1187.172	450	1238.08938
1187.398	450	1238.72009
1187.624	450	1245.02722
1187.849	450	1258.27219
1188.075	450	1240.61223
1188.301	450	1239.98152
1188.526	450	1239.98152
1188.752	450	1224.2137
1188.977	450	1239.98152
1189.203	450	1237.45867
1189.428	450	1214.753
1189.654	450	1241.24295
1189.879	450	1200.87732
1190.104	450	1245.65794
1190.33	450	1214.753
1190.555	450	1224.84441
1190.781	450	1233.67439
1191.006	450	1251.96506
1191.231	450	1262.05647
1191.456	450	1192.67805
1191.682	450	1207.18445
1191.907	450	1231.15154
1192.132	450	1277.82429
1192.357	450	1269.62503
1192.582	450	1250.07293
1192.807	450	1260.79505
1193.032	450	1209.07659
1193.257	450	1255.11863
1193.482	450	1292.33069
1193.707	450	1248.18079
1193.932	450	1197.09304
1194.157	450	1212.86087
1194.382	450	1212.23015
1194.607	450	1219.168
1194.832	450	1259.53362
1195.057	450	1207.18445
1195.281	450	1220.42942
1195.506	450	1288.54641
1195.731	450	1261.42576
1195.956	450	1279.71643
1196.18	450	1236.82796
1196.405	450	1241.24295
1196.63	450	1272.14788
1196.854	450	1226.73655
1197.079	450	1246.28865
1197.303	450	1270.88645
1197.528	450	1253.8572
1197.752	450	1234.93582
1197.977	450	1216.01443
1198.201	450	1187.63235
1198.426	450	1205.29231
1198.65	450	1198.98518
1198.875	450	1220.42942
1199.099	450	1250.07293
1199.323	450	1216.64514
1199.548	450	1242.50437
1199.772	450	1254.48792
1199.996	450	1296.74568
1200.22	450	1291.06926
1200.444	450	1259.53362
1200.669	450	1252.59578
1200.893	450	1247.55007
1201.117	450	1241.24295
1201.341	450	1229.2594
1201.565	450	1195.20091
1201.789	450	1231.78225
1202.013	450	1226.10584
1202.237	450	1248.8115
1202.461	450	1264.57932
1202.685	450	1267.10217
1202.909	450	1234.3051
1203.133	450	1249.44221
1203.356	450	1231.15154
1203.58	450	1242.50437
1203.804	450	1245.02722
1204.028	450	1219.79871
1204.251	450	1253.22649
1204.475	450	1285.39285
1204.699	450	1233.04368
1204.922	450	1209.7073
1205.146	450	1238.08938
1205.37	450	1291.69998
1205.593	450	1281.60857
1205.817	450	1311.25208
1206.04	450	1301.16067
1206.264	450	1238.08938
1206.487	450	1231.15154
1206.711	450	1231.15154
1206.934	450	1237.45867
1207.157	450	1250.70364
1207.381	450	1243.13508
1207.604	450	1276.56287
1207.827	450	1272.77859
1208.051	450	1301.79138
1208.274	450	1228.62869
1208.497	450	1241.24295
1208.72	450	1212.86087
1208.943	450	1239.98152
1209.167	450	1233.04368
1209.39	450	1250.07293
1209.613	450	1258.90291
1209.836	450	1257.01077
1210.059	450	1280.97786
1210.282	450	1251.33435
1210.505	450	1257.01077
1210.728	450	1253.8572
1210.951	450	1265.21004
1211.174	450	1271.51716
1211.396	450	1270.88645
1211.619	450	1294.22283
1211.842	450	1297.37639
1212.065	450	1270.88645
1212.287	450	1257.64148
1212.51	450	1242.50437
1212.733	450	1252.59578
1212.956	450	1315.03635
1213.178	450	1245.02722
1213.401	450	1232.41297
1213.623	450	1236.19724
1213.846	450	1238.72009
1214.068	450	1237.45867
1214.291	450	1219.79871
1214.513	450	1256.38005
1214.736	450	1223.58299
1214.958	450	1251.33435
1215.181	450	1224.84441
1215.403	450	1194.57019
1215.625	450	1253.22649
1215.848	450	1221.06013
1216.07	450	1250.07293
1216.292	450	1232.41297
1216.514	450	1212.23015
1216.737	450	1236.19724
1216.959	450	1244.39651
1217.181	450	1239.98152
1217.403	450	1255.11863
1217.625	450	1255.74934
1217.847	450	1275.93215
1218.069	450	1281.60857
1218.291	450	1220.42942
1218.513	450	1212.23015
1218.735	450	1209.07659
1218.957	450	1253.22649
1219.179	450	1258.90291
1219.401	450	1222.32156
1219.622	450	1265.84075
1219.844	450	1268.99431
1220.066	450	1250.07293
1220.288	450	1236.82796
1220.509	450	1265.21004
1220.731	450	1277.82429
1220.953	450	1264.57932
1221.174	450	1246.28865
1221.396	450	1258.90291
1221.618	450	1233.67439
1221.839	450	1275.30144
1222.061	450	1277.82429
1222.282	450	1249.44221
1222.504	450	1203.40017
1222.725	450	1213.49158
1222.946	450	1243.13508
1223.168	450	1246.28865
1223.389	450	1236.82796
1223.61	450	1241.24295
1223.832	450	1217.27586
1224.053	450	1234.93582
1224.274	450	1257.01077
1224.495	450	1262.68718
1224.717	450	1212.86087
1224.938	450	1229.2594
1225.159	450	1240.61223
1225.38	450	1264.57932
1225.601	450	1230.52083
1225.822	450	1238.72009
1226.043	450	1294.85354
1226.264	450	1280.97786
1226.485	450	1228.62869
1226.706	450	1233.67439
1226.927	450	1236.19724
1227.148	450	1244.39651
1227.369	450	1266.47146
1227.589	450	1254.48792
1227.81	450	1252.59578
1228.031	450	1229.89011
1228.252	450	1183.84807
1228.472	450	1208.44588
1228.693	450	1212.23015
1228.914	450	1236.82796
1229.134	450	1233.04368
1229.355	450	1294.22283
1229.575	450	1266.47146
1229.796	450	1248.18079
1230.016	450	1246.28865
1230.237	450	1203.40017
1230.457	450	1236.82796
1230.678	450	1258.90291
1230.898	450	1244.39651
1231.118	450	1238.72009
1231.339	450	1216.64514
1231.559	450	1226.10584
1231.779	450	1234.3051
1231.999	450	1275.30144
1232.22	450	1236.19724
1232.44	450	1232.41297
1232.66	450	1220.42942
1232.88	450	1228.62869
1233.1	450	1228.62869
1233.32	450	1251.96506
1233.54	450	1252.59578
1233.76	450	1259.53362
1233.98	450	1255.74934
1234.2	450	1197.09304
1234.42	450	1233.67439
1234.64	450	1234.93582
1234.86	450	1246.91936
1235.08	450	1254.48792
1235.299	450	1190.78592
1235.519	450	1246.91936
1235.739	450	1244.39651
1235.959	450	1246.91936
1236.178	450	1239.35081
1236.398	450	1239.35081
1236.618	450	1276.56287
1236.837	450	1219.168
1237.057	450	1210.33801
1237.276	450	1214.12229
1237.496	450	1194.57019
1237.715	450	1201.50803
1237.935	450	1193.30877
1238.154	450	1217.90657
1238.373	450	1231.78225
1238.593	450	1304.31423
1238.812	450	1228.62869
1239.031	450	1215.38372
1239.251	450	1183.84807
1239.47	450	1169.34168
1239.689	450	1192.67805
1239.908	450	1257.01077
1240.127	450	1241.24295
1240.347	450	1233.67439
1240.566	450	1200.24661
1240.785	450	1193.93948
1241.004	450	1220.42942
1241.223	450	1183.21736
1241.442	450	1198.35447
1241.661	450	1252.59578
1241.88	450	1229.2594
1242.099	450	1227.36726
1242.317	450	1216.64514
1242.536	450	1255.11863
1242.755	450	1230.52083
1242.974	450	1218.53728
1243.193	450	1230.52083
1243.411	450	1245.02722
1243.63	450	1229.89011
1243.849	450	1217.27586
1244.067	450	1222.95227
1244.286	450	1190.1552
1244.504	450	1188.89378
1244.723	450	1233.04368
1244.941	450	1192.67805
1245.16	450	1216.64514
1245.378	450	1216.64514
1245.597	450	1209.7073
1245.815	450	1221.06013
1246.033	450	1222.32156
1246.252	450	1194.57019
1246.47	450	1231.78225
1246.688	450	1242.50437
1246.907	450	1224.2137
1247.125	450	1222.95227
1247.343	450	1205.29231
1247.561	450	1232.41297
1247.779	450	1234.3051
1247.997	450	1234.3051
1248.215	450	1207.18445
1248.433	450	1195.83162
1248.651	450	1135.9139
1248.869	450	1160.5117
1249.087	450	1214.12229
1249.305	450	1221.69085
1249.523	450	1196.46233
1249.741	450	1192.04734
1249.959	450	1202.76946
1250.176	450	1177.54095
1250.394	450	1208.44588
1250.612	450	1191.41663
1250.83	450	1180.0638
1251.047	450	1171.23382
1251.265	450	1209.7073
1251.483	450	1203.40017
1251.7	450	1198.98518
1251.918	450	1209.7073
1252.135	450	1206.55374
1252.353	450	1204.6616
1252.57	450	1207.81516
1252.788	450	1160.5117
1253.005	450	1188.89378
1253.222	450	1171.86453
1253.44	450	1179.43308
1253.657	450	1203.40017
1253.874	450	1169.34168
1254.091	450	1201.50803
1254.309	450	1199.6159
1254.526	450	1206.55374
1254.743	450	1205.92302
1254.96	450	1163.66526
1255.177	450	1164.29597
1255.394	450	1157.98885
1255.611	450	1212.23015
1255.828	450	1210.33801
1256.045	450	1191.41663
1256.262	450	1180.69451
1256.479	450	1175.64881
1256.696	450	1171.23382
1256.913	450	1210.33801
1257.13	450	1192.67805
1257.346	450	1182.58665
1257.563	450	1171.23382
1257.78	450	1171.23382
1257.997	450	1177.54095
1258.213	450	1196.46233
1258.43	450	1190.78592
1258.647	450	1172.49524
1258.863	450	1180.69451
1259.08	450	1171.86453
1259.296	450	1178.80237
1259.513	450	1181.95594
1259.729	450	1159.25027
1259.946	450	1157.98885
1260.162	450	1158.61956
1260.378	450	1178.80237
1260.595	450	1156.72742
1260.811	450	1198.98518
1261.027	450	1192.04734
1261.243	450	1187.63235
1261.46	450	1164.29597
1261.676	450	1180.0638
1261.892	450	1198.98518
1262.108	450	1208.44588
1262.324	450	1163.66526
1262.54	450	1199.6159
1262.756	450	1143.48245
1262.972	450	1183.84807
1263.188	450	1120.77679
1263.404	450	1133.39104
1263.62	450	1169.97239
1263.836	450	1146.63601
1264.052	450	1136.54461
1264.268	450	1169.34168
1264.483	450	1152.31243
1264.699	450	1151.051
1264.915	450	1146.63601
1265.13	450	1159.25027
1265.346	450	1158.61956
1265.562	450	1161.14241
1265.777	450	1160.5117
1265.993	450	1138.43675
1266.208	450	1120.77679
1266.424	450	1164.29597
1266.639	450	1132.76033
1266.855	450	1148.52815
1267.07	450	1155.46599
1267.286	450	1193.30877
1267.501	450	1164.29597
1267.716	450	1156.09671
1267.932	450	1122.66892
1268.147	450	1148.52815
1268.362	450	1196.46233
1268.577	450	1177.54095
1268.792	450	1150.42029
1269.007	450	1135.28318
1269.223	450	1142.22102
1269.438	450	1169.34168
1269.653	450	1113.20823
1269.868	450	1161.14241
1270.083	450	1161.14241
1270.298	450	1141.59031
1270.512	450	1139.06746
1270.727	450	1155.46599
1270.942	450	1125.19178
1271.157	450	1145.37459
1271.372	450	1132.76033
1271.587	450	1139.69817
1271.801	450	1144.11316
1272.016	450	1149.15887
1272.231	450	1144.74388
1272.445	450	1137.80603
1272.66	450	1140.32889
1272.874	450	1175.01809
1273.089	450	1143.48245
1273.303	450	1125.82249
1273.518	450	1140.9596
1273.732	450	1173.12595
1273.947	450	1128.34534
1274.161	450	1148.52815
1274.375	450	1152.94314
1274.59	450	1142.22102
1274.804	450	1117.62322
1275.018	450	1113.20823
1275.232	450	1116.3618
1275.447	450	1080.41116
1275.661	450	1123.29964
1275.875	450	1200.24661
1276.089	450	1151.68172
1276.303	450	1168.71096
1276.517	450	1141.59031
1276.731	450	1130.86819
1276.945	450	1135.28318
1277.159	450	1145.37459
1277.373	450	1131.4989
1277.587	450	1097.44041
1277.801	450	1093.02542
1278.014	450	1123.93035
1278.228	450	1152.31243
1278.442	450	1163.66526
1278.656	450	1122.03821
1278.869	450	1098.70184
1279.083	450	1120.14607
1279.297	450	1146.0053
1279.51	450	1125.82249
1279.505	450	1124.1193
1279.727	450	1115.91865
1279.95	450	1124.75012
1280.173	450	1095.10163
1280.395	450	1112.76456
1280.618	450	1108.34883
1280.841	450	1110.8721
1281.063	450	1085.00853
1281.286	450	1108.34883
1281.509	450	1063.56068
1281.731	450	1102.67146
1281.954	450	1124.1193
1282.176	450	1114.65701
1282.399	450	1089.42426
1282.621	450	1093.20917
1282.843	450	1092.57835
1283.066	450	1136.73568
1283.288	450	1136.10486
1283.511	450	1130.42749
1283.733	450	1134.2124
1283.955	450	1139.25895
1284.177	450	1117.81111
1284.4	450	1102.67146
1284.622	450	1102.67146
1284.844	450	1112.76456
1285.066	450	1129.16585
1285.288	450	1143.04387
1285.51	450	1137.3665
1285.732	450	1107.71801
1285.955	450	1148.09042
1286.177	450	1102.04064
1286.399	450	1120.33438
1286.62	450	1153.13697
1286.842	450	1137.3665
1287.064	450	1128.53503
1287.286	450	1090.6859
1287.508	450	1098.25572
1287.73	450	1103.93309
1287.952	450	1123.48848
1288.174	450	1126.64257
1288.395	450	1108.97964
1288.617	450	1078.70034
1288.839	450	1109.61046
1289.06	450	1123.48848
1289.282	450	1114.65701
1289.504	450	1105.19473
1289.725	450	1119.07275
1289.947	450	1079.96197
1290.168	450	1095.10163
1290.39	450	1132.31994
1290.611	450	1146.19796
1290.833	450	1077.4387
1291.054	450	1068.60723
1291.276	450	1076.17706
1291.497	450	1055.36004
1291.718	450	1069.86887
1291.94	450	1128.53503
1292.161	450	1136.10486
1292.382	450	1126.64257
1292.604	450	1067.97641
1292.825	450	1086.90098
1293.046	450	1074.2846
1293.267	450	1117.81111
1293.488	450	1129.16585
1293.71	450	1106.45637
1293.931	450	1093.83999
1294.152	450	1114.0262
1294.373	450	1094.47081
1294.594	450	1082.48525
1294.815	450	1071.76133
1295.036	450	1110.24128
1295.257	450	1119.07275
1295.478	450	1086.90098
1295.698	450	1079.33116
1295.919	450	1084.37771
1296.14	450	1101.40982
1296.361	450	1112.13374
1296.582	450	1107.08719
1296.802	450	1104.56391
1297.023	450	1085.00853
1297.244	450	1070.49969
1297.464	450	1087.5318
1297.685	450	1091.31671
1297.906	450	1095.10163
1298.126	450	1101.40982
1298.347	450	1078.06952
1298.567	450	1081.85443
1298.788	450	1086.90098
1299.008	450	1078.06952
1299.229	450	1087.5318
1299.449	450	1081.85443
1299.67	450	1059.14495
1299.89	450	1086.27016
1300.11	450	1045.26693
1300.331	450	1091.94753
1300.551	450	1054.72922
1300.771	450	1057.88331
1300.991	450	1077.4387
1301.211	450	1091.31671
1301.432	450	1105.19473
1301.652	450	1028.86564
1301.872	450	1049.05185
1302.092	450	1071.13051
1302.312	450	1117.81111
1302.532	450	1109.61046
1302.752	450	1085.63934
1302.972	450	1096.99408
1303.192	450	1045.26693
1303.412	450	1088.79344
1303.632	450	1127.90421
1303.852	450	1081.85443
1304.072	450	1037.69711
1304.291	450	1049.05185
1304.511	450	1052.20594
1304.731	450	1068.60723
1304.951	450	1097.6249
1305.17	450	1044.63612
1305.39	450	1062.29904
1305.61	450	1125.38094
1305.829	450	1089.42426
1306.049	450	1101.40982
1306.268	450	1070.49969
1306.488	450	1062.29904
1306.708	450	1096.99408
1306.927	450	1069.23805
1307.146	450	1074.2846
1307.366	450	1098.25572
1307.585	450	1084.37771
1307.805	450	1057.88331
1308.024	450	1043.37448
1308.243	450	1013.09517
1308.463	450	1026.97319
1308.682	450	1012.46435
1308.901	450	1044.63612
1309.12	450	1076.17706
1309.339	450	1045.26693
1309.559	450	1072.39215
1309.778	450	1088.16262
1309.997	450	1119.07275
1310.216	450	1114.65701
1310.435	450	1086.27016
1310.654	450	1073.02297
1310.873	450	1062.29904
1311.092	450	1067.3456
1311.311	450	1054.0984
1311.53	450	1016.88008
1311.749	450	1055.99086
1311.967	450	1049.05185
1312.186	450	1072.39215
1312.405	450	1090.05508
1312.624	450	1091.31671
1312.843	450	1052.83676
1313.061	450	1058.51413
1313.28	450	1046.52857
1313.499	450	1062.29904
1313.717	450	1058.51413
1313.936	450	1038.32793
1314.154	450	1070.49969
1314.373	450	1100.779
1314.591	450	1054.72922
1314.81	450	1025.08073
1315.028	450	1052.20594
1315.247	450	1102.67146
1315.465	450	1093.83999
1315.683	450	1119.07275
1315.902	450	1114.0262
1316.12	450	1067.97641
1316.338	450	1054.72922
1316.557	450	1042.11284
1316.775	450	1052.83676
1316.993	450	1061.03741
1317.211	450	1059.77577
1317.429	450	1084.37771
1317.647	450	1079.33116
1317.865	450	1102.67146
1318.084	450	1040.8512
1318.302	450	1042.74366
1318.52	450	1023.18827
1318.738	450	1049.05185
1318.955	450	1047.15939
1319.173	450	1061.03741
1319.391	450	1069.23805
1319.609	450	1060.40659
1319.827	450	1088.79344
1320.045	450	1047.15939
1320.262	450	1061.03741
1320.48	450	1048.42103
1320.698	450	1061.03741
1320.916	450	1077.4387
1321.133	450	1076.80788
1321.351	450	1095.10163
1321.568	450	1100.779
1321.786	450	1078.06952
1322.004	450	1057.25249
1322.221	450	1035.17383
1322.439	450	1052.20594
1322.656	450	1108.97964
1322.873	450	1041.48202
1323.091	450	1044.0053
1323.308	450	1039.58956
1323.526	450	1040.8512
1323.743	450	1036.43547
1323.96	450	1015.61845
1324.177	450	1051.57512
1324.395	450	1023.18827
1324.612	450	1049.68267
1324.829	450	1011.20271
1325.046	450	989.75487
1325.263	450	1054.0984
1325.48	450	1016.24926
1325.697	450	1044.63612
1325.914	450	1026.97319
1326.131	450	999.21715
1326.348	450	1029.49646
1326.565	450	1038.32793
1326.782	450	1037.69711
1326.999	450	1043.37448
1327.216	450	1049.05185
1327.433	450	1059.14495
1327.649	450	1069.86887
1327.866	450	1020.03418
1328.083	450	1007.4178
1328.3	450	998.58633
1328.516	450	1045.26693
1328.733	450	1043.37448
1328.949	450	1009.31026
1329.166	450	1048.42103
1329.383	450	1057.25249
1329.599	450	1029.49646
1329.816	450	1025.08073
1330.032	450	1056.62167
1330.248	450	1068.60723
1330.465	450	1054.0984
1330.681	450	1036.43547
1330.898	450	1043.37448
1331.114	450	1016.88008
1331.33	450	1063.56068
1331.546	450	1059.77577
1331.763	450	1025.08073
1331.979	450	988.49323
1332.195	450	989.12405
1332.411	450	1027.604
1332.627	450	1030.7581
1332.843	450	1018.14172
1333.059	450	1026.34237
1333.275	450	1004.89452
1333.491	450	1017.5109
1333.707	450	1035.80465
1333.923	450	1032.65056
1334.139	450	991.01651
1334.355	450	1004.89452
1334.571	450	1018.14172
1334.787	450	1039.58956
1335.003	450	1007.4178
1335.218	450	1008.04862
1335.434	450	1076.17706
1335.65	450	1066.71478
1335.865	450	1009.94108
1336.081	450	1013.09517
1336.297	450	1014.35681
1336.512	450	1013.72599
1336.728	450	1042.74366
1336.943	450	1038.95875
1337.159	450	1032.01974
1337.374	450	1011.20271
1337.59	450	970.19948
1337.805	450	982.81586
1338.021	450	991.01651
1338.236	450	1011.83353
1338.451	450	1006.78698
1338.666	450	1060.40659
1338.882	450	1042.11284
1339.097	450	1027.604
1339.312	450	1028.23482
1339.527	450	983.44668
1339.742	450	1017.5109
1339.958	450	1029.49646
1340.173	450	1021.29582
1340.388	450	1013.72599
1340.603	450	991.64733
1340.818	450	996.69388
1341.033	450	1010.57189
1341.248	450	1056.62167
1341.462	450	1013.72599
1341.677	450	1009.31026
1341.892	450	997.3247
1342.107	450	1008.04862
1342.322	450	1012.46435
1342.536	450	1028.86564
1342.751	450	1030.7581
1342.966	450	1026.97319
1343.18	450	1033.91219
1343.395	450	975.87685
1343.61	450	1009.31026
1343.824	450	1004.89452
1344.039	450	1027.604
1344.253	450	1029.49646
1344.468	450	961.36802
1344.682	450	1014.35681
1344.897	450	1022.55745
1345.111	450	1018.77254
1345.325	450	1009.94108
1345.54	450	1011.83353
1345.754	450	1053.46758
1345.968	450	993.53978
1346.182	450	990.38569
1346.397	450	991.01651
1346.611	450	976.50767
1346.825	450	979.66177
1347.039	450	973.9844
1347.253	450	987.86241
1347.467	450	1006.15616
1347.681	450	1071.13051
1347.895	450	998.58633
1348.109	450	990.38569
1348.323	450	960.7372
1348.537	450	938.02772
1348.751	450	969.56866
1348.965	450	1028.86564
1349.178	450	1018.77254
1349.392	450	1006.15616
1349.606	450	977.76931
1349.82	450	971.46112
1350.033	450	993.53978
1350.247	450	960.10638
1350.461	450	978.40013
1350.674	450	1032.65056
1350.888	450	1009.31026
1351.101	450	1001.74043
1351.315	450	993.53978
1351.528	450	1030.7581
1351.742	450	1014.35681
1351.955	450	991.01651
1352.169	450	1004.89452
1352.382	450	1023.81909
1352.595	450	1009.94108
1352.809	450	995.43224
1353.022	450	1008.04862
1353.235	450	972.72276
1353.448	450	968.93785
1353.661	450	1011.83353
1353.874	450	972.09194
1354.088	450	988.49323
1354.301	450	996.69388
1354.514	450	988.49323
1354.727	450	1001.74043
1354.94	450	1002.37125
1355.153	450	972.09194
1355.366	450	1013.72599
1355.578	450	1025.08073
1355.791	450	998.58633
1356.004	450	1002.37125
1356.217	450	979.03095
1356.43	450	1016.24926
1356.642	450	1009.31026
1356.855	450	1009.94108
1357.068	450	988.49323
1357.28	450	977.13849
1357.493	450	922.88807
1357.706	450	945.59755
1357.918	450	990.38569
1358.131	450	1007.4178
1358.343	450	975.87685
1358.556	450	978.40013
1358.768	450	982.18504
1358.98	450	956.95229
1359.193	450	983.44668
1359.405	450	972.72276
1359.617	450	956.32147
1359.83	450	957.58311
1360.042	450	991.01651
1360.254	450	988.49323
1360.466	450	980.92341
1360.678	450	999.21715
1360.891	450	990.38569
1361.103	450	992.90896
1361.315	450	992.27815
1361.527	450	943.70509
1361.739	450	969.56866
1361.951	450	956.95229
1362.163	450	964.52211
1362.374	450	987.23159
1362.586	450	961.36802
1362.798	450	989.75487
1363.01	450	981.55422
1363.222	450	989.75487
1363.433	450	992.27815
1363.645	450	953.79819
1363.857	450	953.16737
1364.068	450	950.01328
1364.28	450	993.53978
1364.492	450	998.58633
1364.703	450	979.66177
1364.915	450	965.15293
1365.126	450	956.95229
1365.338	450	961.99884
1365.549	450	998.58633
1365.76	450	985.96996
1365.972	450	971.46112
1366.183	450	964.52211
1366.394	450	960.10638
1366.606	450	968.93785
1366.817	450	984.0775
1367.028	450	979.03095
1367.239	450	954.42901
1367.45	450	970.8303
1367.662	450	964.52211
1367.873	450	974.61522
1368.084	450	979.03095
1368.295	450	950.6441
1368.506	450	953.79819
1368.717	450	953.79819
1368.928	450	973.9844
1369.138	450	955.05983
1369.349	450	989.75487
1369.56	450	986.60078
1369.771	450	974.61522
1369.982	450	961.36802
1370.192	450	973.9844
1370.403	450	998.58633
1370.614	450	996.69388
1370.824	450	954.42901
1371.035	450	992.27815
1371.246	450	946.22837
1371.456	450	977.76931
1371.667	450	920.36479
1371.877	450	932.98117
1372.087	450	972.09194
1372.298	450	943.70509
1372.508	450	939.28936
1372.719	450	973.9844
1372.929	450	952.53655
1373.139	450	946.22837
1373.349	450	951.27492
1373.56	450	960.7372
1373.77	450	956.95229
1373.98	450	959.47556
1374.19	450	966.41457
1374.4	450	934.24281
1374.61	450	923.51888
1374.82	450	964.52211
1375.03	450	940.551
1375.24	450	944.33591
1375.45	450	963.89129
1375.66	450	1003.00207
1375.87	450	973.9844
1376.08	450	964.52211
1376.29	450	932.35035
1376.499	450	953.16737
1376.709	450	1001.10961
1376.919	450	985.96996
1377.128	450	959.47556
1377.338	450	939.92018
1377.548	450	948.12082
1377.757	450	974.61522
1377.967	450	922.25725
1378.176	450	972.72276
1378.386	450	972.72276
1378.595	450	953.16737
1378.805	450	951.27492
1379.014	450	967.67621
1379.223	450	935.50444
1379.433	450	952.53655
1379.642	450	946.22837
1379.851	450	950.6441
1380.061	450	955.05983
1380.27	450	953.79819
1380.479	450	963.89129
1380.688	450	953.79819
1380.897	450	956.32147
1381.106	450	981.55422
1381.315	450	956.95229
1381.524	450	931.08871
1381.733	450	954.42901
1381.942	450	976.50767
1382.151	450	943.70509
1382.36	450	965.15293
1382.569	450	966.41457
1382.777	450	958.84474
1382.986	450	937.3969
1383.195	450	925.41134
1383.404	450	931.71953
1383.612	450	897.02449
1383.821	450	944.96673
1384.03	450	1015.61845
1384.238	450	976.50767
1384.447	450	985.96996
1384.655	450	963.26048
[truncated: 141,279 more rows]
