# Supplementary material for: Circular dichroism of quantum defects in carbon nanotubes created by photocatalytic oxygen functionalization
Source: Nat Commun. 2025 Jun 2;16:5107. doi: 10.1038/s41467-025-60342-y (PMC12130195; doi:10.1038/s41467-025-60342-y)
Supplement: Supplementary file 6 — Source Data [file 41467_2025_60342_MOESM6_ESM.zip › Raw data Manuscript and SI/Supplementary_Figure_18a.txt]

Wavelength (nm)	pristine	2h TS	4h TS	6h TS
938.815	0.00283	8.30283E-4	-9.57918E-4	-0.00257
939.053	53.44794	37.7568	31.91176	31.3211
939.29	39.3129	21.96676	15.55165	15.25481
939.527	19.03422	5.10581	-2.68574	-1.61471
939.764	11.04282	-8.54238	-14.48675	-14.46812
940	31.63262	10.74017	5.35777	7.48467
940.237	28.98352	6.46252	0.52951	0.52153
940.474	34.08075	12.09088	6.69672	5.33895
940.711	25.28801	0.31679	-6.4452	-9.1209
940.948	38.6658	12.37067	6.42657	-0.28738
941.185	37.8865	11.03805	2.67103	-1.09249
941.422	43.78508	18.00505	7.22915	5.06363
941.658	35.79359	2.75045	-4.84004	-7.2543
941.895	47.83581	16.41071	4.54536	6.39855
942.132	26.75578	-4.46619	-13.96021	-16.62899
942.369	47.34567	12.94228	5.34794	-1.90519
942.605	60.45625	22.58656	9.90606	7.73157
942.842	60.21119	20.98621	6.41871	6.39097
943.079	50.88422	9.21212	-0.28684	-4.32053
943.315	54.11155	12.16315	1.58946	2.37109
943.552	58.40743	13.50783	3.19757	-1.11143
943.789	80.3329	35.73544	20.09208	16.28977
944.025	84.89581	38.41874	24.38202	18.42981
944.262	85.98632	35.21202	23.57649	20.83757
944.498	89.21365	37.35986	23.57551	19.22924
944.735	97.24914	40.84638	28.93818	21.10153
944.971	89.79188	34.15913	17.94172	14.1384
945.208	87.67701	28.81056	12.57709	8.7817
945.444	89.83589	30.69068	14.45338	7.44111
945.681	96.5358	36.31903	17.67059	15.20368
945.917	108.31081	45.96331	26.78781	21.09207
946.153	119.28448	52.39483	33.75958	27.2482
946.39	119.57364	51.06221	31.34495	22.69472
946.626	117.45868	41.9654	24.10305	12.78646
946.862	137.78136	61.51569	38.8521	31.52637
947.099	119.37248	39.56787	19.81016	15.19233
947.335	133.81864	51.88945	28.6592	22.9549
947.571	154.67555	67.69151	44.74917	41.42708
947.807	150.42367	63.14611	40.18909	32.32203
948.044	151.51418	59.13619	36.16537	24.02019
948.28	142.18711	47.62981	21.41436	11.97001
948.516	150.48963	52.72268	29.99522	18.92936
948.752	158.79214	59.42193	32.40788	21.33713
948.988	172.43696	69.33394	40.45237	30.4384
949.224	182.07505	74.69454	41.52412	31.23973
949.46	184.23392	67.47184	36.69586	26.41852
949.696	175.97532	61.58778	27.30849	15.17156
949.932	193.89397	76.0512	47.95756	31.23407
950.168	207.27166	84.89229	49.29749	38.19342
950.404	211.83457	82.221	45.0056	36.58509
950.64	213.99344	85.17203	42.85916	32.03162
950.876	226.83691	89.19398	51.7082	38.72324
951.112	221.78369	83.30993	39.90719	26.13757
951.348	237.83253	89.47372	49.02442	34.9711
951.584	259.49079	109.82719	62.16438	49.69491
951.819	274.7382	118.40053	72.8907	62.27681
952.055	254.72654	95.11403	48.7533	34.96544
952.291	261.42637	92.71047	47.14323	28.27006
952.527	272.66714	102.89021	50.09225	34.15845
952.763	274.82602	96.47069	42.58216	29.60498
952.998	293.2788	111.73727	56.52668	37.6353
953.234	329.09415	137.17762	83.07576	66.01385
953.47	344.07454	149.76692	90.3157	72.16998
953.705	347.03466	144.4183	87.36472	67.88426
953.941	335.30356	129.43144	63.76369	44.32126
954.176	356.16038	140.9498	75.29456	55.83219
954.412	363.92867	144.43629	76.36631	52.88517
954.648	400.27824	169.07344	97.81992	75.64118
954.883	415.52565	178.18224	104.52351	81.52958
955.119	415.54761	174.17229	100.76798	76.17289
955.354	428.39098	175.24919	96.2079	71.88717
955.59	449.2479	189.98034	105.86149	78.84652
955.825	454.87917	188.11221	103.44687	76.16724
956.06	468.52389	190.52775	102.90953	76.96858
956.296	479.76467	196.95928	103.98128	71.87963
956.531	513.17589	217.31272	128.11672	90.35181
956.767	531.36165	226.42154	131.60212	100.52404
957.002	534.58889	224.28568	121.14203	90.0803
957.237	550.10341	226.16577	121.9456	87.40102
957.472	568.82332	232.59727	130.52646	93.02168
957.708	594.75541	250.8089	140.18005	106.4068
957.943	616.41358	265.00456	148.22455	115.77581
958.178	641.01	275.71974	156.80541	116.57715
958.413	655.9903	284.02534	160.82717	117.37849
958.648	671.50482	283.49586	157.07164	112.82504
958.884	688.62213	293.40787	159.4843	119.24891
959.119	715.8897	300.91028	169.94244	126.74375
959.354	738.88344	312.69638	180.1324	128.34831
959.589	770.95909	329.30161	187.10417	140.93021
959.824	796.35686	341.89089	192.46684	149.76374
960.059	815.61099	347.5192	194.07496	145.21029
960.294	841.81011	364.65989	200.77855	154.04382
960.529	869.61191	372.1623	208.28668	155.38064
960.764	893.94123	380.20018	212.57662	156.44972
960.999	923.61284	399.75044	225.18022	164.74778
961.234	947.94215	413.41064	230.00653	167.69104
961.468	972.53849	410.73929	223.03282	163.67307
961.703	1009.4222	432.69912	241.80461	184.55491
961.938	1024.93672	432.16964	237.7809	171.43377
962.173	1073.8406	466.44504	263.79362	196.59945
962.408	1098.16991	467.25421	256.28354	189.10085
962.642	1135.32065	481.71758	265.66895	196.06022
962.877	1173.53993	507.96108	287.92712	212.65822
963.112	1214.16325	533.13367	305.89437	226.04334
963.347	1256.65638	553.48712	317.15705	235.14462
963.581	1260.68487	541.44523	298.38331	215.32998
963.816	1306.38337	564.20824	313.40055	230.58928
964.051	1351.81476	589.64856	334.58599	250.93564
964.285	1408.46487	624.72713	361.13508	272.62071
964.52	1442.94455	638.92279	365.96139	281.18651
964.754	1476.62279	650.97659	368.64224	277.43628
964.989	1518.31457	671.86549	384.19585	291.62462
965.223	1539.70553	670.80053	372.39485	274.48738
965.458	1596.08862	708.55642	404.0394	299.38532
965.692	1659.14949	746.84774	432.19759	326.69293
965.927	1678.13651	747.12145	421.46931	315.17823
966.161	1705.404	747.66287	414.76378	305.26998
966.395	1754.04067	771.49678	430.31739	320.79703
966.63	1801.34186	793.18888	446.13918	329.36283
966.864	1854.25237	818.09371	464.6428	344.62213
967.098	1911.97094	855.58184	493.06916	368.71686
967.333	1928.82104	850.23322	478.58634	352.65058
967.567	1981.46444	879.42173	495.74904	371.39051
967.801	2058.41528	928.95771	535.17089	409.40771
968.035	2095.56601	941.8147	539.9972	405.38974
968.27	2144.73701	966.98729	557.96445	419.0426
968.504	2177.34679	972.8833	555.54984	414.75689
968.738	2220.64116	993.77218	567.61707	421.44852
968.972	2284.50338	1035.54399	594.97071	450.09482
969.206	2318.44874	1040.90454	593.62883	445.27363
969.44	2375.09885	1071.4317	615.61882	460.2652
969.674	2429.61205	1108.38438	637.6088	481.68252
969.908	2477.44738	1125.52504	647.2624	486.49997
970.142	2510.59139	1131.15332	651.01598	486.23036
970.376	2554.41999	1147.75853	657.45139	491.58329
970.61	2587.564	1161.68644	659.3277	488.90401
970.844	2648.22084	1194.89089	680.78132	507.3762
971.078	2689.64542	1215.77978	689.36219	515.94201
971.312	2760.98685	1250.59061	720.47038	540.03674
971.546	2819.23966	1289.4174	751.57857	564.3992
971.779	2856.12318	1299.32933	752.11397	561.71994
972.013	2913.57464	1331.19514	778.39488	584.20822
972.247	2975.29994	1362.52549	799.31213	602.94815
972.481	3033.01852	1404.02957	825.86122	633.2009
972.714	3084.86048	1425.98935	841.9512	642.56993
972.948	3117.47026	1434.29493	842.4866	639.89066
973.182	3164.23712	1455.45154	853.48111	645.51133
973.415	3203.52468	1473.12764	869.83927	652.73844
973.649	3257.23654	1499.63885	882.17469	664.24939
973.883	3299.19534	1519.99227	890.75555	673.61842
974.116	3338.21578	1529.90421	894.50914	670.93916
974.35	3400.74242	1573.55013	927.49461	703.06608
974.583	3446.97497	1590.69077	940.09822	707.88354
974.817	3501.75528	1625.23388	961.55184	728.2299
975.05	3561.8778	1655.22555	983.81002	749.91498
975.284	3601.16545	1676.91762	1001.77727	760.08723
975.517	3636.17917	1685.75864	999.63084	755.26604
975.751	3684.28162	1713.87623	1018.40264	774.80919
975.984	3730.24705	1731.01687	1030.46988	779.62664
976.217	3775.14402	1758.8667	1051.11896	798.36658
976.451	3825.91761	1780.8265	1064.52711	810.41301
976.684	3853.98634	1790.47071	1068.81707	807.73374
976.917	3912.23906	1823.94287	1095.09798	831.82848
977.151	3966.48514	1860.62781	1123.52435	859.13608
977.384	3993.2183	1858.75963	1117.62336	847.6214
977.617	4016.74608	1868.40384	1120.5724	845.20988
977.85	4074.19745	1900.53735	1142.29421	870.10783
978.083	4133.51862	1939.09638	1179.30242	905.98312
978.316	4171.47061	1957.04021	1187.61511	911.6038
978.55	4212.36095	1980.60639	1208.80055	927.13085
978.783	4254.58677	1999.08568	1219.2587	934.89344
979.016	4263.95747	1992.39836	1206.65316	923.91424
979.249	4297.90273	2002.84575	1214.42948	927.12525
979.482	4327.84127	2017.84455	1224.88763	937.56525
979.715	4367.66306	2039.00114	1239.6367	946.13107
979.948	4404.27947	2054.26767	1254.11758	956.30332
980.181	4436.08781	2070.06966	1263.77118	967.01106
980.414	4470.83442	2091.49398	1280.39753	980.12845
980.646	4504.51247	2104.35091	1290.85568	987.35557
980.879	4540.86177	2123.36566	1310.70021	1009.04065
981.112	4544.35594	2107.84326	1289.24465	984.94219
981.345	4562.27431	2114.00697	1296.75279	991.36608
981.578	4589.00747	2119.3675	1298.6291	991.36422
981.811	4621.35004	2139.98862	1319.01	1007.42675
982.043	4644.87773	2150.70372	1322.76359	1011.441
982.276	4663.33033	2157.13517	1328.93082	1018.93585
982.509	4693.8031	2172.13397	1343.94807	1030.71455
982.741	4705.04351	2172.67533	1342.87438	1032.31913
982.974	4733.37936	2187.94186	1356.55071	1045.16879
983.207	4735.80507	2174.82902	1345.28609	1035.79602
983.439	4759.06564	2186.07958	1355.20787	1039.54253
983.672	4762.55981	2183.40821	1353.06145	1039.27292
983.904	4785.55327	2194.65876	1364.05596	1047.30327
984.137	4799.99915	2198.94837	1369.41865	1055.06586
984.369	4812.0409	2200.02519	1373.44042	1055.86723
984.602	4823.81563	2205.11799	1377.19401	1064.1653
984.834	4838.79564	2207.53346	1382.28851	1067.10859
985.067	4827.06427	2192.27878	1371.29206	1054.79068
985.299	4831.35969	2188.26874	1367.26836	1050.50499
985.531	4820.69668	2173.01404	1354.93101	1040.32901
985.764	4830.06737	2177.30364	1361.36642	1043.27229
985.996	4853.32795	2196.85382	1381.21096	1070.31217
986.228	4826.63804	2163.92895	1353.31902	1038.717
986.461	4814.90667	2151.35158	1344.19985	1036.03773
986.693	4816.53094	2146.00288	1344.73525	1032.01978
986.925	4807.73773	2137.97689	1338.5661	1030.94696
987.157	4804.28682	2131.02181	1333.73785	1023.71612
987.389	4783.20633	2111.75116	1319.7914	1013.00467
987.621	4795.78231	2119.78896	1336.14956	1023.44467
987.854	4767.2227	2094.09282	1313.08491	1005.50423
988.086	4768.84697	2096.24056	1317.91123	1012.99909
988.318	4740.55438	2070.81212	1295.65112	992.11352
988.55	4720.54235	2049.9351	1280.09558	978.72466
988.782	4723.76931	2062.5243	1299.13557	1000.94523
989.014	4693.87403	2032.27673	1277.41183	977.91773
989.246	4681.60833	2031.47944	1280.89724	989.96417
989.478	4661.86341	2012.47652	1266.95079	972.82696
989.71	4627.16007	1987.04809	1248.71342	955.15426
989.941	4621.83926	1983.8412	1251.66247	956.75886
990.173	4598.35474	1972.87018	1244.68876	952.7409
990.405	4576.74002	1954.67045	1233.15596	944.43911
990.637	4550.05011	1943.16397	1227.52316	938.27923
990.869	4532.97635	1931.65749	1222.15855	935.33223
991.1	4507.0877	1918.27687	1220.28032	938.54327
991.332	4488.41124	1909.98315	1213.03843	932.11565
991.564	4434.74274	1869.29411	1181.9283	900.78822
991.796	4404.84746	1846.8107	1163.69093	889.27354
992.027	4364.80172	1825.39819	1155.6445	875.34921
992.259	4359.21389	1830.49096	1161.27537	885.78922
992.49	4322.90776	1811.22028	1149.47438	879.09387
992.722	4280.45808	1778.83087	1125.60519	855.5309
992.954	4255.63798	1773.7499	1128.28605	861.68706
993.185	4232.6876	1761.17248	1122.11689	854.45623
993.417	4177.14929	1730.12171	1100.92952	835.1771
993.648	4140.04182	1707.63828	1082.69215	822.32373
993.879	4112.28336	1699.87999	1085.10484	824.4638
994.111	4086.92904	1687.83805	1080.00841	820.44585
994.342	4038.86985	1661.87413	1059.08922	809.46666
994.574	3995.0846	1637.78434	1041.38822	788.84882
994.805	3956.90867	1620.92323	1037.6327	783.22444
995.036	3911.25352	1590.94336	1011.34987	764.74853
995.268	3884.83073	1588.80743	1018.05346	774.65305
995.499	3848.79172	1573.5527	1006.52066	766.35126
995.73	3791.38351	1540.09234	979.43328	738.50446
995.961	3736.37934	1503.1515	951.27316	715.74471
996.192	3691.79265	1485.75493	941.08127	706.10422
996.424	3672.58197	1483.35126	945.90759	713.86683
996.655	3625.59124	1468.09654	933.83842	707.17148
996.886	3583.6757	1444.80992	919.35561	690.56975
997.117	3540.6917	1427.41335	912.65009	682.53571
997.348	3493.16675	1403.859	894.41273	667.80816
997.579	3453.12101	1387.26562	887.17084	665.93213
997.81	3425.62967	1382.18463	885.56079	666.19802
998.041	3386.38528	1370.14266	874.83254	661.10912
998.272	3324.70324	1330.79225	845.06333	630.58491
998.503	3282.25347	1316.07298	842.91691	625.76374
998.734	3250.22117	1307.77923	836.74775	626.56511
998.965	3212.31236	1302.69824	835.67407	627.36649
999.196	3162.38337	1270.3088	812.60942	603.26804
999.426	3121.00196	1256.3927	806.70845	601.39202
999.657	3108.73617	1267.10777	821.72571	618.79327
999.888	3055.86892	1248.37256	808.58381	608.6173
1000.119	2997.65937	1206.8803	774.2555	577.28988
1000.349	2955.74374	1191.89328	765.40452	568.9881
1000.58	2919.43761	1180.38677	758.43082	564.16693
1000.811	2876.98784	1167.00616	750.38439	558.54254
1001.041	2853.77024	1167.01201	754.13799	562.02132
1001.272	2810.25201	1147.20587	745.01883	555.59371
1001.503	2770.7405	1130.34477	731.07238	543.81131
1001.733	2721.87988	1109.46769	709.88502	526.40637
1001.964	2669.01263	1078.4169	687.62492	502.8434
1002.194	2637.78159	1074.4068	687.89214	506.05444
1002.425	2603.61238	1063.43576	679.84571	501.23327
1002.655	2577.99075	1060.76431	681.72204	505.24753
1002.886	2546.49269	1051.13191	673.94379	498.81993
1003.116	2529.95297	1060.77604	689.22923	514.61475
1003.346	2489.90714	1042.0408	676.08734	500.15495
1003.577	2447.72448	1024.91196	662.94544	489.71124
1003.807	2415.42498	1014.20862	652.48537	482.74816
1004.037	2362.02341	987.44148	630.49346	460.25616
1004.268	2346.28512	989.85693	637.46524	469.35747
1004.498	2318.25946	984.24045	633.70973	467.74919
1004.728	2283.82304	968.18251	625.39512	461.58933
1004.958	2248.85239	953.46322	615.47142	453.28755
1005.188	2210.94348	936.86981	602.32952	437.48905
1005.418	2183.45205	926.16647	596.42855	433.20337
1005.649	2166.37819	926.70781	596.69578	438.82407
1005.879	2152.77673	935.01328	607.95849	453.28019
1006.109	2110.86109	909.5848	586.23475	432.12689
1006.339	2080.96563	900.75556	580.0656	429.17991
1006.569	2048.66613	887.91038	569.60553	418.73621
1006.799	2024.64719	879.88434	567.99549	414.98601
1007.029	2004.36785	877.21289	564.77634	414.71643
1007.259	1984.62275	879.09285	567.99358	417.65973
1007.489	1962.74073	870.53134	563.43352	416.31919
1007.718	1937.38612	860.0957	555.3871	412.30126
1007.948	1918.9766	854.2115	556.19069	410.42524
1008.178	1867.97906	821.5543	525.61694	382.84618
1008.408	1861.32258	830.66297	536.0751	393.2862
1008.638	1837.57076	819.6919	530.7105	389.00052
1008.867	1828.51016	822.64275	531.78227	395.1567
1009.097	1808.23083	815.95536	527.75858	391.40651
1009.327	1758.56886	783.29816	497.18483	359.54361
1009.556	1757.5217	793.74545	513.27483	379.62227
1009.786	1742.58467	792.68038	514.3466	379.88817
1010.016	1720.96976	783.04796	507.90927	375.06701
1010.245	1697.48496	775.02189	501.74012	368.90716
1010.475	1680.67812	769.13768	499.05734	368.36984
1010.704	1682.83635	782.53	511.39279	382.82597
1010.934	1639.58514	748.26643	479.20994	352.83725
1011.163	1616.63456	741.57901	475.45444	347.74836
1011.393	1596.62235	735.15934	470.6262	343.99816
1011.622	1577.6785	722.31414	461.77523	336.76735
1011.851	1562.20714	718.83947	457.48336	333.01716
1012.081	1541.66069	708.13613	452.11875	330.07018
1012.31	1533.13432	711.35471	454.53145	335.1554
1012.539	1525.94352	710.55735	458.55323	339.16967
1012.769	1537.71797	732.78478	480.54324	361.92573
1012.998	1492.32975	695.57615	447.28766	329.52736
1013.227	1470.44764	686.74689	437.90033	322.56429
1013.456	1447.22995	668.01163	423.14934	307.30128
1013.686	1419.20429	650.88277	408.39836	293.91244
1013.915	1420.02694	661.06233	422.61108	307.83309
1014.144	1428.59592	680.88016	442.72381	330.32141
1014.373	1413.65879	668.83815	434.67738	322.55512
1014.602	1391.50956	657.86705	425.82641	313.98561
1014.831	1370.42879	642.61227	410.27088	300.0613
1015.06	1352.5534	635.12166	402.76082	294.16919
1015.289	1354.17739	635.66294	410.53716	304.60921
1015.518	1326.95298	620.40817	389.61798	285.06236
1015.747	1323.76891	621.21718	394.44432	289.34437
1015.976	1332.07077	637.01907	413.21614	311.02948
1016.205	1315.53096	622.56748	403.02425	299.51483
1016.434	1299.79248	611.86411	396.05056	293.08724
1016.662	1287.2593	605.97986	389.07687	288.53383
1016.891	1288.34906	614.28531	398.46231	299.77708
1017.12	1272.61059	604.92059	390.1477	292.27853
1017.349	1253.66674	592.87857	379.95582	284.51224
1017.577	1250.74968	591.01026	380.22305	283.17171
1017.806	1251.83945	596.63841	390.41304	288.79242
1018.035	1234.49829	583.25775	378.07569	282.09709
1018.263	1219.82818	570.94797	365.20199	272.72436
1018.492	1215.84276	575.50521	371.9056	277.54185
1018.721	1190.75527	555.96675	354.20461	260.6724
1018.949	1180.359	550.35022	350.18093	257.18996
1019.178	1189.99644	568.02622	369.75729	271.64608
1019.406	1167.31289	542.59768	346.96084	252.36698
1019.635	1163.06035	544.20989	348.83717	258.25543
1019.863	1160.1433	543.94796	351.78623	261.19875
1020.091	1147.87723	537.52824	347.22618	257.98404
1020.32	1145.76161	541.28229	349.10251	261.46283
1020.548	1137.23515	538.61079	350.97884	257.98039
1020.776	1119.09255	520.41096	335.69149	245.39478
1021.005	1126.32596	530.32279	349.09966	261.18961
1021.233	1124.21025	532.2027	350.70781	263.86519
1021.461	1105.2663	517.21563	339.17502	253.4215
1021.689	1098.60964	518.29234	335.41952	252.08098
1021.918	1079.93291	504.37622	325.49582	238.95989
1022.146	1091.17294	513.75256	337.02672	254.48698
1022.374	1082.64648	505.45874	332.73485	249.13036
1022.602	1075.18847	504.66135	329.51572	247.52209
1022.83	1055.97742	494.76114	316.64202	239.75581
1023.058	1047.18384	482.18364	310.47287	230.11535
1023.286	1014.34992	456.48737	282.58096	205.48145
1023.514	1014.37113	459.97366	291.69821	212.17312
1023.742	1026.94674	477.91736	314.76095	232.78728
1023.97	1027.23507	478.99408	313.95546	232.78545
1024.198	1009.35958	464.54247	298.9363	221.27081
1024.426	1001.10023	460.53232	296.25353	216.98514
1024.654	999.51875	460.00266	299.73895	217.5188
1024.882	982.71173	446.62197	285.79252	207.6106
1025.109	988.07514	456.80148	298.39615	215.64098
1025.337	975.54196	448.23992	287.93609	208.67792
1025.565	960.87185	435.39469	283.10786	207.33739
1025.793	953.94808	434.32957	275.59781	201.98077
1026.02	966.79071	448.2573	294.63782	220.45301
1026.248	955.32598	441.30212	289.27322	213.75769
1026.476	942.52568	435.95332	282.56772	210.54298
1026.703	945.75217	439.17186	287.12588	213.75405
1026.931	939.09551	435.9649	285.24765	208.39742
1027.158	929.76761	428.47424	284.97853	206.25369
1027.386	921.77538	425.26728	284.44122	201.96803
1027.613	899.62596	405.19331	258.1584	184.56311
1027.841	901.78409	414.0342	269.42111	196.87733
1028.068	890.31927	405.20489	258.15651	187.50461
1028.296	890.34048	406.28161	266.7374	195.80273
1028.523	890.89583	414.58701	270.49101	198.74605
1028.75	870.61622	397.99353	256.2764	182.94757
1028.978	877.04818	407.36988	265.93002	197.13597
1029.205	870.39143	401.75333	261.36998	192.58257
1029.432	868.27563	403.90094	262.97813	195.25816
1029.66	864.023	402.83582	264.04992	198.20147
1029.887	838.4011	382.76186	244.47166	177.0482
1030.114	826.40205	379.28714	242.59344	175.1722
1030.341	824.55336	374.74151	237.49703	170.35107
1030.568	836.32753	393.48837	255.73249	190.16201
1030.795	834.21173	391.35231	256.80428	188.82149
1031.022	821.41133	384.12938	247.14877	179.71652
1031.249	808.34382	374.49688	242.05236	172.21798
1031.476	801.95419	367.27395	239.10141	173.01939
1031.703	792.8934	368.8861	234.54137	170.07243
1031.93	797.18835	382.27837	251.97229	184.52857
1032.157	791.33295	371.30722	244.46223	174.88812
1032.384	778.26544	361.13926	234.53854	167.92506
1032.611	768.67042	357.93228	231.85578	164.44263
1032.838	761.74655	358.74124	233.73211	163.10211
1033.065	760.69921	357.14064	231.58571	168.99058
1033.292	763.12436	362.23328	238.55751	179.43062
1033.518	755.13194	357.41989	232.12019	169.25469
1033.745	739.6604	346.44874	222.73287	161.48842
1033.972	738.07882	349.935	226.48648	163.09304
1034.198	727.41526	345.38934	225.41281	156.66547
1034.425	728.23772	346.19831	224.33914	163.35716
1034.652	724.78634	344.86543	224.3382	169.7811
1034.878	706.64356	331.21696	212.53723	151.84071
1035.105	703.99353	332.29365	215.75448	155.05178
1035.331	697.87091	328.55119	213.07172	150.23065
1035.558	702.7001	336.85659	222.45716	155.58363
1035.784	685.09154	325.08222	209.31528	147.01414
1036.011	693.66033	339.00995	223.25983	164.68317
1036.237	687.2706	334.19656	220.0407	160.12978
1036.464	674.47021	329.65093	216.82157	157.7183
1036.69	667.81336	318.67975	206.89788	147.27464
1036.916	664.36189	322.43372	210.38332	153.96633
1037.143	671.86223	331.27458	219.50058	163.06767
1037.369	664.13692	330.74487	219.49964	159.3175
1037.595	640.91895	309.33223	201.79866	142.98356
1037.821	647.08362	325.6695	217.62049	161.99129
1038.048	623.86574	299.70548	192.4104	136.28643
1038.274	633.77002	317.91686	208.5004	154.49094
1038.5	603.87418	285.79503	182.48577	125.30548
1038.726	604.16232	289.54899	186.23939	130.12299
1038.952	618.07332	305.61853	200.98848	148.3275
1039.178	603.40303	296.52147	185.96933	139.22253
1039.404	594.87637	288.22759	184.09111	130.11757
1039.63	602.1095	298.40708	200.18112	146.71564
1039.856	588.50767	288.23909	184.89378	132.79135
1040.082	580.24813	281.28386	179.79738	130.64762
1040.308	576.26243	283.43145	179.26008	127.96841
1040.534	576.28346	286.1145	187.57279	133.32141
1040.76	572.56488	285.04933	186.76731	133.85508
1040.986	567.2436	284.51962	186.23001	136.53067
1041.211	563.79204	281.04486	184.61998	134.11921
1041.437	548.05329	267.93184	170.94174	120.46266
1041.663	537.65684	260.97661	165.84533	112.96414
1041.888	550.49928	277.04613	183.27626	126.88481
1042.114	535.56187	262.05901	167.72074	119.92177
1042.34	532.11041	265.27751	168.79253	124.73928
1042.565	538.27498	267.42508	177.37343	126.07618
1042.791	548.71348	284.56554	193.46344	142.40651
1043.017	529.23512	270.3816	176.03065	129.55318
1043.242	522.8453	266.63911	173.61607	127.40946
1043.468	507.10655	250.8488	160.47419	112.68196
1043.693	517.27784	256.74458	172.54147	122.85427
1043.919	530.12038	274.4205	187.82693	140.79105
1044.144	518.92249	269.87482	176.02597	131.68609
1044.369	506.12191	255.42313	167.97956	121.51017
1044.595	496.25968	243.91649	163.41952	115.35034
1044.82	492.80812	247.4027	160.46858	114.00984
1045.045	499.77404	255.97578	171.99949	124.71764
1045.271	473.61781	232.95676	145.98486	100.61923
1045.496	492.06967	251.70358	164.22033	121.50115
1045.721	486.7483	250.10292	165.56031	119.89291
1045.946	476.35175	242.61221	156.97754	114.26857
1046.171	473.16731	239.40518	153.75841	111.05389
1046.397	480.13332	243.96233	158.0484	115.8714
1046.622	459.05218	228.172	147.58835	104.89226
1046.847	464.14829	234.60324	155.3647	112.92266
1047.072	457.49135	231.93166	149.46376	106.4951
1047.297	460.71766	232.74058	148.65827	109.43844
1047.522	456.99899	230.33673	150.53462	108.90116
1047.747	456.48569	234.09067	154.28824	107.02518
1047.972	453.30124	229.81272	150.26457	109.70078
1048.196	449.58247	224.73155	145.70454	105.95063
1048.421	446.66514	226.61138	148.65361	105.14561
1048.646	457.9049	236.25538	163.13453	117.72759
1048.871	439.4949	223.94553	144.89719	105.14201
1049.096	429.8997	212.17114	133.63259	97.37575
1049.32	435.79707	222.61831	143.55441	104.06746
1049.545	441.96164	228.51409	156.15805	112.63334
1049.77	425.68856	212.72375	136.31162	98.17358
1049.995	432.12025	221.56456	145.16071	109.41686
1050.219	430.80552	218.89296	145.42796	105.93445
1050.444	428.68953	218.36322	142.47702	104.32621
1050.668	413.21771	204.44697	131.21243	92.27612
1050.893	411.90306	204.18496	127.18876	87.72274
1051.117	407.65007	201.24563	129.86965	92.808
1051.342	390.30853	187.3294	115.38687	78.34825
1051.566	406.35626	203.66662	130.94052	94.41085
1051.791	435.75983	232.8549	163.92602	126.00237
1052.015	416.01417	215.99362	142.4705	106.99104
1052.239	421.11019	218.94435	147.83322	113.68275
1052.464	405.63846	206.90223	134.69135	98.15203
1052.688	402.72103	201.2856	126.91313	91.99222
1052.912	397.66669	201.2913	132.27584	97.34522
1053.137	401.96146	205.04524	136.56583	104.30466
1053.361	395.03731	198.35769	130.66489	94.12875
1053.585	376.89434	185.51235	115.91392	79.40126
1053.809	375.04538	181.5021	112.96299	78.32851
1054.033	388.68907	190.61062	126.90754	94.39112
1054.257	394.58644	204.00281	138.70664	103.76022
1054.481	399.94957	204.27624	139.77844	105.09713
1054.706	381.00535	189.02136	122.61383	87.15675
1054.93	370.07448	175.37284	112.15379	76.44536
1055.154	374.90339	186.35546	118.85742	85.27899
1055.377	386.41007	195.19622	133.60653	98.6642
1055.601	375.21209	189.31186	123.68285	87.68507
1055.596	345.35922	185.64477	120.32507	89.41159
1055.829	338.43533	181.90369	114.96196	88.07146
1056.061	337.92263	183.24781	118.98261	96.36685
1056.294	328.06022	173.61858	105.30817	78.16457
1056.526	336.63021	177.63913	113.88664	85.92466
1056.758	333.44614	180.05382	110.40028	86.19046
1056.991	330.79644	181.39797	112.00796	93.41523
1057.223	320.39966	169.09227	101.81892	75.74826
1057.455	331.37388	176.32455	110.9336	85.64957
1057.688	308.1546	156.79251	90.55648	62.09423
1057.92	320.73164	170.71587	109.32303	77.08095
1058.152	331.43872	181.69515	114.41611	88.05288
1058.384	328.52179	175.00997	105.83571	85.37449
1058.617	315.72087	165.38073	98.32774	72.79292
1058.849	313.87249	166.99249	100.20353	76.00291
1059.081	313.89408	165.66018	98.32581	76.2687
1059.313	334.48524	184.13347	121.38208	94.73492
1059.545	334.23969	184.94231	119.23626	94.19776
1059.777	327.84997	182.27177	113.60504	91.25171
1060.009	330.81007	182.81296	120.03865	91.24986
1060.241	333.77016	184.42473	120.84201	95.53045
1060.473	323.37338	172.65432	108.24001	85.35778
1060.705	310.30523	167.30735	102.60879	76.52336
1060.937	312.19678	163.03096	103.41215	77.85977
1061.169	319.16393	171.06616	108.23712	79.73149
1061.401	324.26113	176.96022	113.06209	87.75923
1061.633	325.35126	177.76905	121.90866	93.9134
1061.865	325.10571	176.1691	115.20502	89.36144
1062.097	316.31175	164.66633	101.53058	81.32999
1062.329	330.49162	183.13963	121.36956	96.31671
1062.56	306.2036	161.19875	104.47784	71.15546
1062.792	316.91068	170.03688	109.30281	82.12739
1063.024	334.02907	184.76317	120.83046	100.5936
1063.256	326.03652	178.07799	114.39492	89.88562
1063.487	314.5711	168.71634	107.15507	82.12183
1063.719	303.90719	158.81944	93.48063	70.87853
1063.951	309.00438	161.23413	102.86343	75.69444
1064.182	311.16297	167.39581	103.9349	76.22789
1064.414	314.92448	170.34579	109.02797	83.98798
1064.646	319.22026	173.29577	109.56322	85.32439
1064.877	315.50183	162.06062	104.46823	80.50479
1065.109	303.50222	153.76958	92.13433	66.04966
1065.34	312.33925	166.62234	106.61116	77.5569
1065.572	317.43645	171.98111	112.50856	86.65525
1065.803	317.1908	166.90176	109.55842	83.97687
1066.035	311.06822	162.89301	102.31856	77.55134
1066.266	312.95967	167.98411	103.12193	78.88775
1066.497	303.09707	156.21368	95.61396	70.05335
1066.729	309.26282	162.10774	100.17082	80.48997
1066.96	322.37405	179.24279	113.03902	89.85598
1067.191	328.00542	183.26332	126.17531	95.47485
1067.423	300.24471	155.43431	94.26958	68.97533
1067.654	294.92345	153.56668	83.81244	67.09991
1067.885	295.47921	154.10784	89.44174	65.7598
1068.116	290.95937	144.21091	83.81052	56.65774
1068.348	298.19366	153.85198	93.19332	64.95313
1068.579	318.78474	176.60754	117.85823	89.57538
1068.81	324.95039	183.83979	120.27024	95.4619
1069.041	319.62913	173.67522	110.34931	90.37464
1069.272	294.5397	149.0579	88.63166	63.87513
1069.503	302.84245	157.62837	97.21013	70.0293
1069.734	296.98691	157.90189	93.99189	68.42154
1069.965	320.5165	174.7693	116.78005	91.17021
1070.196	320.27085	179.59276	115.97477	92.77428
1070.427	306.93547	164.6106	103.37277	80.46039
1070.658	308.55978	164.08119	101.49506	77.78201
1070.889	318.19822	172.11637	109.0011	87.41567
1071.12	309.13704	164.62823	102.83367	76.17239
1071.351	300.34299	157.40774	98.00678	72.15574
1071.582	301.70017	155.80775	92.64368	70.54798
1071.813	318.55132	169.46344	105.51187	87.40828
1072.043	321.51123	175.35745	113.55414	89.28001
1072.274	306.57302	163.05173	100.68403	76.43081
1072.505	304.45741	159.84589	99.34253	74.82304
1072.736	309.55451	160.38705	103.09508	75.62416
1072.966	312.51442	168.68985	107.92005	81.51069
1073.197	319.48149	174.58388	109.79584	84.45302
1073.428	320.30439	175.12504	114.35271	87.93067
1073.658	317.38727	176.46911	110.59825	88.99944
1073.889	310.73033	162.55753	101.48165	76.9532
1074.12	308.34758	159.88697	101.48069	76.14839
1074.35	309.70466	164.7104	102.28406	77.21716
1074.581	311.59612	165.78685	106.0366	80.42715
1074.811	317.76167	171.14557	110.05725	84.97542
1075.042	327.66725	174.89846	110.59251	90.05898
1075.272	317.27029	169.55144	104.15698	80.15397
1075.503	315.42181	170.0926	108.71385	80.68743
1075.733	318.11459	171.97196	106.83614	80.15028
1075.963	317.60171	166.3573	101.47304	81.75436
1076.194	319.49316	174.12483	110.58773	84.96435
1076.424	317.37746	170.38368	107.36949	81.75068
1076.654	308.58332	159.68379	97.71667	70.23975
1076.885	320.09172	173.33948	110.58486	80.67638
1077.115	304.352	154.34265	91.28018	62.47412
1077.345	322.27161	175.22469	110.04674	85.2228
1077.575	312.14179	159.70722	97.44474	71.8383
1077.806	320.44454	162.65718	100.92918	72.1041
1078.036	324.20586	171.7629	109.77576	83.87901
1078.266	328.23432	179.79806	117.28181	93.24503
1078.496	334.66701	182.74799	120.49815	93.77849
1078.726	308.2418	155.45421	91.5416	64.87011
1078.956	316.54446	160.81293	97.70712	75.5744
1079.186	324.57998	170.72159	110.57531	84.40511
1079.416	346.50665	190.26541	127.46512	102.87134
1079.646	347.32946	188.6654	126.92795	100.46062
1079.876	338.26818	178.23316	119.6881	90.55562
1080.106	341.76237	185.73302	126.65793	101.79521
1080.336	320.94704	165.66562	100.11436	74.7604
1080.566	338.59951	181.19479	115.66362	90.5501
1080.796	356.25198	202.87975	137.64747	108.48102
1081.026	341.04654	179.33298	118.07468	88.67284
1081.255	318.6283	164.08314	96.89325	69.13233
1081.485	322.12248	165.96249	106.00795	76.35712
1081.715	326.95235	167.84185	103.86213	75.81998
1081.945	337.92639	172.12999	108.1509	80.10059
1082.174	350.50315	188.72971	125.57692	98.03152
1082.404	327.81786	167.32409	104.9317	76.88508
1082.634	333.98342	172.95045	107.87993	81.43334
1082.863	367.93118	204.00291	138.97943	108.46448
1083.093	354.06143	190.0913	124.23257	99.36244
1083.323	360.49413	199.19703	134.95591	107.9255
1083.552	342.61722	181.80604	114.3107	90.52621
1083.782	338.63156	182.61482	111.09245	91.59498
1084.011	356.0168	195.19988	130.39523	102.29928
1084.241	348.29121	182.09121	118.59755	87.84416
1084.47	354.18953	189.59105	122.3501	96.40723
1084.7	361.69078	198.42913	137.09505	107.64683
1084.929	356.36934	192.27916	126.90602	97.74183
1085.158	346.77369	182.64982	117.78943	90.78101
1085.388	338.78096	174.89402	109.20904	83.82019
1085.617	327.58249	163.92646	96.33894	73.91519
1085.846	339.89212	173.03216	103.84499	76.85754
1086.076	330.02943	166.88222	100.89486	71.23499
1086.305	345.81185	180.27021	113.49495	85.41877
1086.534	363.46422	195.53171	128.50801	104.15266
1086.763	348.25869	182.69065	114.83358	90.23287
1086.992	362.43828	195.27572	127.43368	102.27543
1087.222	368.87098	200.09915	132.52676	106.28839
1087.451	382.78343	215.62829	149.14846	119.66921
1087.68	383.33901	215.90176	145.93023	120.47034
1087.909	367.5992	199.84899	130.91527	110.29769
1088.138	365.21627	197.71366	129.84189	103.06922
1088.367	364.43616	196.38127	131.18147	101.72912
1088.596	364.99174	197.19003	128.49945	98.7831
1088.825	358.60174	190.50477	122.33203	93.42821
1089.054	347.67041	180.60779	110.53436	82.9879
1089.283	366.92561	198.54572	124.7431	100.91883
1089.512	360.53562	195.33983	122.59729	96.3669
1089.741	373.64666	206.31903	136.53792	103.85936
1089.969	380.61344	210.87477	141.89912	113.49305
1090.198	376.62768	210.34531	141.36195	116.16775
1090.427	365.96349	196.16604	126.34699	99.03611
1090.656	375.3346	201.25709	131.70819	103.85204
1090.885	368.94461	198.31883	127.14941	100.10306
1091.113	373.77429	200.73343	134.92358	107.06022
1091.342	374.86415	202.61276	132.24156	105.18481
1091.571	362.86426	191.6452	126.07414	97.15339
1091.799	379.448	208.51254	139.21045	107.59004
1092.028	396.83324	222.43582	152.34676	122.04148
1092.257	376.01782	202.63603	131.70154	102.76861
1092.485	363.75071	190.86552	123.65738	96.87842
1092.714	376.59461	203.45059	133.5764	106.5121
1092.942	396.65113	226.47372	155.02404	126.85192
1093.171	393.46678	223.26783	155.02309	123.63825
1093.399	409.78338	236.92344	167.35508	136.21613
1093.627	402.59188	232.11166	160.91955	133.80543
1093.856	383.37929	211.77659	139.73813	115.06787
1094.084	379.1263	204.02073	135.98368	106.23349
1094.313	375.14054	201.88541	134.9103	107.83758
1094.541	377.56599	208.04701	136.24989	108.10341
1094.769	388.53983	210.19395	141.34298	115.59587
1094.998	385.08835	213.94679	143.755	118.00292
1095.226	396.59647	221.17896	155.01456	128.97488
1095.454	396.61768	221.72004	153.13686	124.15529
1095.682	405.45443	234.57273	168.41803	137.00082
1095.91	377.42621	208.34948	137.85285	108.36011
1096.139	377.98179	206.4818	137.04758	110.76715
1096.367	372.12597	200.86709	131.41638	104.074
1096.595	390.57967	215.32563	148.03809	121.20198
1096.823	384.72386	210.51385	141.06635	113.43821
1097.051	390.88923	216.67545	148.3043	119.32476
1097.279	393.58181	222.83705	155.00604	123.60539
1097.507	389.06169	222.30756	157.95427	120.65938
1097.735	401.10408	232.48381	163.04736	133.23726
1097.963	388.56983	215.36043	147.7643	120.38808
1098.191	391.7967	220.18381	152.32118	123.59809
1098.419	385.94088	216.44261	152.32023	120.38443
1098.646	392.64044	224.47768	153.65983	127.60925
1098.874	403.08001	230.63928	157.9486	132.96049
1099.102	399.36129	229.57451	161.96926	132.15571
1099.33	409.80087	237.87725	170.81586	143.93062
1099.558	408.75353	238.95363	168.40194	142.32288
1099.785	399.1577	232.53596	160.35778	134.55912
1100.013	394.1033	222.9066	155.79901	127.59831
1100.241	381.83618	209.53023	146.41431	114.21383
1100.468	386.66578	221.04467	151.2393	125.7211
1100.696	413.93501	246.74424	177.24476	156.76705
1100.924	384.30396	217.84455	149.62876	124.37919
1101.151	384.59221	215.97682	151.23647	121.16553
1101.379	384.34629	215.98262	149.09066	123.30494
1101.606	387.30592	215.72075	150.69836	122.50016
1101.834	384.92289	214.38834	152.03795	121.96303
1102.061	372.12141	207.97067	139.97218	115.53754
1102.289	387.36946	222.16157	156.59389	128.91837
1102.516	375.63653	209.85575	143.45569	116.0692
1102.743	385.54173	220.8349	156.05579	131.05597
1102.971	373.54176	203.44388	142.11327	118.20679
1103.198	362.07596	195.42036	131.11992	102.94874
1103.425	386.67373	221.1199	157.6616	130.78286
1103.653	368.79673	206.9406	141.57422	115.5248
1103.88	381.37331	221.66676	154.97864	126.49677
1104.107	373.11316	213.91088	145.86205	121.40954
1104.334	365.38729	204.28149	138.62221	115.78701
1104.561	375.02536	216.33122	150.6861	125.68836
1104.789	375.31371	223.56339	154.43866	128.36307
1105.016	375.60196	218.48394	153.63339	125.14941
1105.243	380.43156	219.29264	159.79892	129.16239
1105.47	380.71981	224.91893	161.40662	133.44303
1105.697	389.28933	228.40407	166.76782	144.41499
1105.924	388.2419	235.10093	171.0566	146.28675
1106.151	369.02912	211.55408	146.926	121.66084
1106.378	360.50184	205.6717	144.51209	117.37657
1106.605	356.51589	204.33926	144.77926	117.1071
1106.832	376.30518	223.61536	161.40097	135.30571
1107.058	373.38769	227.63576	162.47246	139.05104
1107.285	360.58621	209.44179	149.06615	121.38411
1107.512	378.77268	225.77381	162.73868	136.10322
1107.739	378.25952	225.77958	165.15071	139.31325
1107.966	362.78667	214.00905	154.96169	130.21122
1108.192	359.60204	211.87365	150.67103	126.46227
1108.419	373.51431	223.65573	164.34356	142.51965
1108.646	375.67253	230.08495	168.90044	146.26497
1108.872	370.88508	226.61134	165.95033	138.50122
1109.099	360.48783	215.64373	156.56563	133.14634
1109.326	362.37891	220.73473	163.80358	142.24474
1109.552	352.24871	208.16124	150.9335	126.18374
1109.779	370.43518	228.24027	172.91735	145.7206
1110.005	367.78483	228.24602	170.77156	145.98645
1110.232	350.97629	214.33434	153.87985	129.39013
1110.458	334.96906	192.66097	135.64762	114.6674
1110.685	332.05167	191.06089	136.451	117.34212
1110.911	348.10094	209.53403	152.5365	132.59654
1111.138	353.19767	213.28681	158.16581	135.0036
1111.364	345.20457	207.9397	152.53462	129.64873
1111.59	344.69132	209.01602	155.21475	130.44988
1111.817	334.29408	200.18956	148.77924	124.29204
1112.043	337.78789	204.74525	148.7783	132.05218
1112.269	344.48735	211.97737	158.69733	137.93874
1112.495	347.44689	214.39191	164.59475	134.99275
1112.721	323.95982	193.25383	142.0728	118.12879
1112.948	328.78941	200.21833	148.23833	126.69187
1113.174	333.61891	202.90052	151.45468	129.63425
1113.4	342.72261	213.07672	160.03317	142.74745
1113.626	324.31115	199.43265	148.50362	124.54523
1113.852	329.40778	201.31191	150.64754	125.61403
1114.078	353.73832	228.08199	174.50815	155.05407
1114.304	343.34098	219.7908	168.07264	153.44635
1114.53	319.85391	197.3145	146.35501	126.41157
1114.756	322.81345	198.39083	149.30325	129.6216
1114.982	320.43023	199.19951	149.83853	128.54918
1115.208	318.31416	200.00819	148.49706	127.47675
1115.434	330.08923	208.31088	160.56095	139.51934
1115.66	329.57598	210.19013	160.82812	139.51753
1115.885	319.97996	204.3077	153.32018	133.35971
1116.111	311.71973	191.19893	144.20359	127.73718
1116.337	291.70544	176.75193	128.38432	108.46435
1116.563	292.26074	180.77233	135.08607	116.49213
1116.788	296.0216	182.38392	136.96189	118.36391
1117.014	306.72812	193.36305	148.75767	125.58873
1117.24	301.67353	190.42472	144.46701	127.19285
1117.465	321.1955	212.10956	167.52331	152.08279
1117.691	313.73668	205.42422	159.47915	139.50128
1117.916	308.41486	199.80943	154.11607	136.82295
1118.142	303.89455	196.06818	152.7746	131.46808
1118.367	282.54448	178.94472	134.81048	114.87178
1118.593	295.12097	189.38856	145.80194	127.71733
1118.818	303.15602	194.21187	150.35883	132.26563
1119.044	295.16292	188.59711	146.60439	129.85495
1119.269	293.04676	184.32054	146.33535	129.31784
1119.495	280.77946	177.90285	135.87822	119.14521
1119.72	277.86188	177.90857	135.07297	115.66392
1119.945	284.56124	185.67595	142.31093	124.49467
1120.171	304.88472	204.95203	162.41804	146.70808
1120.396	283.26751	183.81392	142.84527	126.09698
1120.621	280.88421	185.96079	146.59784	129.57468
1120.846	273.95957	179.00779	138.01747	120.74032
1121.071	276.65187	180.08409	138.55276	119.93556
1121.297	276.40576	179.55455	139.89235	124.48386
1121.522	283.10513	188.12486	149.00707	135.99114
1121.747	279.38614	190.00409	147.93371	133.58047
1121.972	278.60565	187.33338	149.54142	135.18459
1122.197	280.22941	189.21261	149.54048	132.50625
1122.422	255.6737	164.05985	123.26503	110.28924
1122.647	268.78436	177.98303	139.88675	123.93775
1122.872	266.40106	177.18583	140.95825	123.40064
1123.097	272.03188	181.47384	142.56596	131.16079
1123.322	273.65563	184.95893	144.97799	136.2444
1123.547	243.49003	152.57981	118.70254	104.92717
1123.771	263.0119	174.79991	141.49073	128.21121
1123.996	263.83425	179.89085	140.14926	127.1388
1124.221	263.05377	175.88193	142.56129	125.53108
1124.446	259.06764	174.28179	138.00253	125.26162
1124.67	257.48565	172.41399	140.41457	130.07759
1124.895	273.00056	189.81653	154.08711	142.65549
1125.12	246.30774	162.79027	129.1522	118.0296
1125.345	241.5202	161.99307	126.7383	113.47769
1125.569	242.34245	161.46348	129.15033	114.54651
1125.794	231.94502	153.97519	120.83807	108.12104
1126.018	232.50013	155.05146	122.44579	112.937
1126.243	227.17832	152.64839	119.22757	105.97622
1126.467	236.54897	159.07753	126.46553	113.46872
1126.692	240.8441	167.3802	133.16728	118.81998
1126.916	268.91437	193.07967	163.46248	146.11881
1127.141	234.74171	161.50347	128.6076	114.80159
1127.365	231.02262	156.95923	124.58506	114.26449
1127.589	214.74807	142.51219	110.37444	97.13289
1127.814	205.95347	135.29154	102.59839	89.90446
1128.038	218.26263	144.9324	114.9304	102.48237
1128.262	244.1958	173.84358	140.13156	127.90763
1128.487	234.33265	163.9465	134.50037	122.55276
1128.711	227.40791	160.47284	129.13729	119.33913
1128.935	214.07188	144.95522	115.731	103.81346
1129.159	212.22276	138.80512	114.92575	99.26156
1129.383	220.52486	149.51655	123.23615	113.44539
1129.607	202.11321	133.19601	107.68499	98.45502
1129.832	208.01117	141.23103	113.0462	101.66506
1130.056	232.60865	163.45113	134.76197	127.62562
1130.28	221.14258	155.15988	124.03674	114.24117
1130.504	215.28639	150.61565	126.44878	109.95693
1130.728	207.82738	146.07141	119.20895	107.01095
1130.952	223.60933	159.45927	130.46853	125.47723
1131.175	215.34882	152.50622	125.64167	114.76932
1131.399	206.01984	142.87676	119.20617	106.73793
1131.623	210.31488	148.50297	119.47335	109.14502
1131.847	220.21981	157.07325	131.53725	117.44047
1132.071	210.08942	150.65551	125.63796	112.88858
1132.295	204.50037	144.23777	117.59381	108.33668
1132.518	208.52818	149.32867	119.46963	112.885
1132.742	192.52077	132.47283	104.7228	98.42994
1132.966	188.80169	130.87267	105.52619	96.28692
1133.189	211.79625	150.14867	123.75656	112.34433
1133.413	189.64468	130.88404	105.52434	94.67742
1133.637	195.00827	137.04554	110.88556	107.25533
1133.86	196.89898	140.53057	115.17435	106.45059
1134.084	196.38554	139.19806	113.02856	100.82808
1134.307	199.07766	143.21838	117.85356	109.12354
1134.531	198.02995	143.22408	121.60614	111.79828
1134.754	185.2281	128.77701	105.78688	94.93435
1134.978	200.74291	146.44717	118.6551	114.20359
1135.201	204.77072	149.66456	124.82064	118.75191
1135.424	190.0989	141.37329	118.11704	108.044
1135.648	193.32539	141.11135	117.31178	108.84516
1135.871	181.05781	133.62301	107.9271	101.08144
1136.094	196.57253	144.8697	124.81694	112.05343
1136.317	197.12755	141.9313	119.72197	108.30451
1136.541	194.47702	140.33114	119.45294	109.90863
1136.764	183.27799	134.18101	110.06826	106.42736
1136.987	176.6203	126.15738	101.756	97.05771
1137.21	152.0644	99.934	79.23407	70.55826
1137.433	160.36641	108.23662	89.42122	78.05077
1137.656	182.29242	129.11848	112.20941	100.2642
1137.879	181.51176	133.40645	110.86795	103.7419
1138.102	168.17563	120.29759	98.53409	93.03399
1138.325	167.92924	120.30327	98.53316	89.82037
1138.548	175.16269	123.25302	107.11167	93.83338
1138.771	162.89512	112.28531	92.90106	83.39313
1138.994	171.7314	120.05264	100.40714	96.774
1139.217	165.60798	117.91717	96.92082	87.40436
1139.44	159.48457	109.89354	93.4345	83.38777
1139.663	156.83394	108.561	90.48439	80.70946
1139.886	175.55431	123.82234	110.59151	96.23156
1140.108	170.76648	123.56035	104.15602	94.62386
1140.331	165.44448	119.28373	98.79295	94.08677
1140.554	172.4108	126.24813	108.44388	96.76152
1140.777	170.56158	123.84501	104.42135	92.74494
1140.999	166.57517	121.70951	101.47125	94.34908
1141.222	168.46588	121.44754	106.83247	100.23567
1141.444	145.77985	103.25344	83.2381	73.46857
1141.667	153.81472	108.07669	89.93986	83.90526
1141.889	149.82831	105.94119	86.98976	76.9445
1142.112	157.06177	108.08801	95.56827	82.83109
1142.334	162.95944	119.33468	98.51653	93.8031
1142.557	146.41767	102.74646	86.71888	81.48927
1142.779	159.26092	116.66957	98.51468	89.24943
1143.002	157.67884	113.19588	99.04997	87.90938
1143.224	158.76804	114.2721	96.63608	88.71057
1143.446	160.12438	114.27775	96.36705	91.11767
1143.669	142.24692	100.63361	80.5478	74.25373
1143.891	136.39055	96.35696	80.54688	74.25196
1144.113	136.14406	98.50376	77.06056	67.8265
1144.335	157.00144	113.76508	94.21851	88.43402
1144.558	155.95363	116.98247	97.43487	91.10877
1144.78	153.03577	107.08531	92.0718	84.68332
1145.002	142.63806	101.73809	84.29577	77.72256
1145.224	138.65165	99.33495	85.09917	76.38252
1145.446	140.54227	99.60824	83.2215	75.31013
1145.668	156.59117	113.79899	94.74919	90.02928
1145.89	149.66625	109.2547	90.99477	86.01271
1146.112	144.07701	101.23104	84.82738	80.92552
1146.334	135.54927	98.02497	79.1962	72.89415
1146.556	133.43282	95.62183	83.21689	71.28645
1146.778	136.92626	101.78327	85.09272	76.63774
1147	147.36527	107.67708	92.86691	86.80679
1147.221	140.7074	104.47098	88.30817	80.11369
1147.443	134.85103	94.30618	77.31485	69.13813
1147.665	138.34447	99.93233	82.40797	75.56003
1147.887	131.95382	93.51454	81.33462	75.55825
1148.108	137.8514	100.47889	81.3337	76.09179
1148.33	140.81057	101.82276	82.94142	80.64012
1148.552	127.20721	88.98152	73.28864	66.45273
1148.773	129.36487	91.12829	74.89636	71.26872
1148.995	128.58411	92.7398	73.82301	69.39337
1149.217	136.08461	98.36596	82.40152	78.4918
1149.438	127.55677	91.41285	73.28496	65.10737
1149.66	140.13289	105.33596	92.58776	83.30601
1149.881	137.21493	103.46807	85.61606	78.21883
1150.102	136.16694	96.51497	84.54271	78.75237
1150.324	126.03637	90.36482	75.42614	71.79161
1150.545	135.40674	92.51159	80.51926	73.39577
1150.767	142.90724	107.50526	91.51074	84.90308
1150.988	144.26349	105.36974	95.26333	84.366
1151.209	121.04309	86.37268	72.20518	63.75494
1151.431	139.49623	101.90165	89.63123	83.5595
1151.652	117.87865	82.10166	67.1093	59.20129
1151.873	135.26315	97.6306	81.04997	73.65279
1152.094	107.76855	71.94245	57.45561	50.3652
1152.315	111.2619	76.76566	63.08494	57.32241
1152.536	124.37219	94.1681	77.02561	69.36504
1152.757	117.18004	81.86213	68.17715	59.4601
1152.979	109.98798	80.26191	64.42272	58.92302
1153.2	129.24244	93.11442	76.48663	75.7834
1153.421	115.90612	84.28781	66.29764	62.93428
1153.642	110.58393	78.94056	68.70969	61.05894
1153.862	111.94009	81.08731	64.15095	57.31004
1154.083	118.90622	82.69879	70.0484	64.80256
1154.304	117.05682	85.1132	71.65612	66.67436
1154.525	117.87879	83.51296	73.53196	68.27851
1154.746	117.36508	85.39209	71.38618	65.33256
1154.967	105.09731	73.6214	57.17558	53.55405
1155.187	96.83652	67.4712	52.08062	48.19923
1155.408	115.02242	84.87364	71.65154	70.14502
1155.629	102.75466	73.63824	59.31769	54.88702
1155.85	108.38511	74.71444	65.48324	58.09709
1156.07	110.0084	84.62284	69.23583	60.50421
1156.291	127.66003	96.67242	83.4446	77.3646
1156.511	115.92645	86.23992	71.37886	67.19201
1156.732	113.27563	81.42796	70.30551	68.26086
1156.952	95.66503	69.12196	55.8268	48.18511
1157.173	107.70677	78.22746	69.76746	55.14232
1157.393	126.15973	99.91217	83.70813	80.83527
1157.614	122.17322	90.28263	75.12778	77.62166
1157.834	107.76827	79.85014	68.9604	62.09602
1158.055	99.50756	74.77053	60.38005	54.06465
1158.275	101.66513	75.57906	60.64724	56.73943
1158.495	115.04247	85.48746	75.92845	72.52921
1158.716	89.95211	63.27869	48.58058	46.29742
1158.936	111.87785	83.62518	70.83258	65.56669
1159.156	109.22694	84.43371	72.1722	63.15606
1159.376	99.63046	74.5365	62.78753	54.58939
1159.596	99.65092	74.80974	61.17798	55.12294
1159.816	105.28128	78.2947	69.48839	65.55965
1160.037	91.94496	65.98873	53.40103	49.49869
1160.257	102.91807	71.61483	60.37091	54.58235
1160.477	97.59578	70.54986	56.6165	54.04528
1160.697	101.08904	71.89367	58.22423	56.18474
1160.917	97.90385	73.50513	62.24492	55.38002
1161.137	97.65718	72.70779	66.26562	55.64592
1161.356	100.08179	75.12216	61.97499	56.17947
1161.576	95.82806	72.45132	56.61193	55.1071
1161.796	95.58139	73.79513	59.29209	54.03473
1162.016	108.69159	84.50646	72.42844	64.20379
1162.236	96.1566	74.07397	60.09459	55.90478
1162.456	89.76577	64.17676	54.99964	47.60577
1162.675	95.66316	74.62042	60.36088	54.83065
1162.895	104.23203	82.38768	69.47561	63.3938
1163.115	87.42284	67.94053	53.65637	50.00938
1163.334	98.12871	75.44012	64.91597	59.64314
1163.554	99.21772	76.78393	63.30641	56.69719
1163.774	98.43678	73.31017	64.37792	52.68064
1163.993	84.29887	64.21586	49.63111	45.45225
1164.213	83.25078	59.13623	45.34048	44.91518
1164.432	83.53829	59.40945	49.62929	43.03986
1164.652	67.53051	46.56816	33.54194	27.78186
1164.871	83.57913	65.84406	52.04044	50.79829
1165.09	116.99169	97.69919	88.77023	81.57665
1165.31	97.51112	79.77268	64.90776	58.82437
1165.529	103.67566	81.38411	72.95007	63.37272
1165.748	90.33916	71.48688	60.88434	54.00311
1165.968	88.7568	65.87197	52.30399	51.86013
1166.187	87.70862	71.23041	57.39712	51.05541
1166.406	90.40037	74.4477	61.41782	55.87142
1166.625	87.2151	70.43862	55.51855	53.19314
1166.844	73.07718	52.24444	44.25714	39.00576
1167.064	72.83051	53.05297	40.77083	35.52451
1167.283	85.40635	63.49663	54.44339	48.90542
1167.502	95.31081	78.22259	67.04353	61.75102
1167.721	99.60538	79.03109	70.52801	68.97591
1167.94	81.46041	63.2457	52.0277	46.75894
1168.159	74.26807	52.27789	41.57061	37.12167
1168.378	79.63119	61.1157	48.00427	47.29074
1168.597	89.26851	72.89758	61.67684	60.404
1168.815	82.07608	66.47968	54.16893	49.69612
1168.805	76.86133	63.1548	50.81064	41.89493
1169.033	71.8112	56.73114	45.98534	40.01848
1169.26	75.30218	59.14796	50.54073	46.97954
1169.488	62.77848	49.77748	38.47892	33.05197
1169.716	70.80708	55.94484	47.05459	42.42324
1169.943	68.95981	55.14693	43.5694	39.4756
1170.171	74.05237	58.90324	49.73289	44.82983
1170.399	59.12644	47.6575	34.72287	31.70567
1170.626	70.89174	56.77167	47.85487	41.07695
1170.854	49.82681	35.61385	23.19616	18.5797
1171.081	62.12593	50.0859	40.34844	35.98506
1171.309	71.22219	61.61113	48.92411	42.4105
1171.536	66.9727	56.52692	44.09882	43.47989
1171.764	56.5843	45.28118	32.03701	31.42695
1171.991	58.74072	47.43011	39.27259	30.62172
1172.219	55.29206	46.36433	35.78739	28.20967
1172.446	74.26401	62.44374	51.59958	47.75746
1172.673	76.42044	64.59267	54.27883	48.55905
1172.901	74.03943	61.11585	51.32968	47.21821
1173.128	73.79363	64.06845	51.59675	47.752
1173.355	76.21697	63.53844	54.81204	50.16041
1173.583	66.62931	53.36427	44.35835	40.24989
1173.81	62.1129	48.54796	37.12089	34.62421
1174.037	60.26563	46.67848	37.65598	34.6224
1174.264	62.68896	50.97055	41.40731	42.65466
1174.491	69.116	58.20946	48.37487	45.86648
1174.719	71.53943	63.57314	54.53836	50.4173
1174.946	71.29363	60.89998	49.71307	47.20185
1175.173	59.03674	48.04684	43.27967	36.48793
1175.4	72.67043	66.00151	55.87563	51.48306
1175.627	52.40615	47.7905	34.43315	33.27066
1175.854	62.30305	56.10099	43.54486	38.3571
1176.081	75.66983	66.28673	60.16111	55.22685
1176.308	68.48429	60.93463	50.51148	47.99436
1176.535	62.90023	51.56411	47.02629	39.69066
1176.762	50.37643	40.31835	29.6041	25.76311
1176.989	54.40125	42.19938	30.67523	31.92075
1177.215	55.75684	47.56301	37.64279	32.45455
1177.442	62.98461	53.73034	47.02252	38.88
1177.669	61.67116	52.66454	46.21752	41.02061
1177.896	51.54958	44.3656	40.32016	34.32372
1178.123	43.56331	35.79877	26.91826	21.19957
1178.349	57.46381	47.59185	38.17413	37.26593
1178.576	60.9548	52.95551	43.80159	40.74555
1178.803	54.30309	48.67498	41.12045	36.99449
1179.029	52.18881	44.12653	37.09923	32.70784
1179.256	56.21363	46.00757	42.45867	36.18746
1179.483	44.22365	35.83337	26.64459	23.86672
1179.709	50.38368	40.66121	33.61216	31.36339
1179.936	60.5475	55.13326	48.08425	42.07368
1180.162	72.3127	61.56846	53.97974	49.30255
1180.389	41.63881	33.98116	26.1048	20.64584
1180.615	32.31787	27.55746	21.81555	16.09138
1180.842	37.41034	29.70638	21.54659	20.10661
1181.068	26.75484	24.35426	16.45329	10.99951
1181.295	37.71939	33.20053	24.76094	19.03177
1181.521	57.7589	57.58462	46.46956	45.54244
1181.747	64.98658	62.68036	52.36504	47.68305
1181.974	57.80105	53.57774	43.25145	39.11155
1182.2	32.73224	28.66936	18.86076	15.5431
1182.426	42.09522	34.83667	31.45673	28.39582
1182.653	38.11264	32.69929	25.29134	19.82432
1182.879	58.41907	51.18972	45.65986	43.65695
1183.105	58.97392	54.67809	46.19497	45.26196
1183.331	49.38607	45.30755	40.02959	35.08365
1183.557	47.00487	42.36647	32.52411	29.99359
1183.783	53.69873	49.06956	38.41959	39.36488
1184.01	41.17493	40.50273	32.79025	27.04414
1184.236	37.45917	34.88271	25.01675	22.75748
1184.462	33.20958	33.2811	24.21176	21.41666
1184.688	46.84318	45.60997	38.95188	38.28643
1184.914	52.46938	50.97359	41.89915	38.01682
1185.14	40.74623	35.1736	30.37339	25.16048
1185.366	36.49664	31.96463	23.40395	22.74844
1185.592	34.64927	37.06036	25.01113	27.03148
1185.817	42.41069	42.15607	33.58681	29.1721
1186.043	48.57071	44.57286	38.94625	36.13316
1186.269	48.59174	46.72176	38.94532	36.13136
1186.495	49.94733	45.65594	36.26419	35.59394
1186.721	38.758	36.01751	27.1506	24.34442
1186.946	33.9745	32.54061	22.86135	22.7358
1187.172	38.53304	35.49319	27.41674	27.28664
1187.398	46.02764	37.90999	32.24015	28.62385
1187.624	43.37953	41.39836	32.77525	31.56787
1187.849	43.13355	41.67197	39.4748	35.31531
1188.075	35.94792	34.17669	30.36121	25.137
1188.301	37.57042	36.59349	29.82423	27.54541
1188.526	38.65901	36.06343	29.28726	25.40119
1188.752	33.07486	34.19392	28.48226	22.45355
1188.977	36.83257	40.09331	31.42954	28.07561
1189.203	35.78594	35.81275	33.57276	28.34161
1189.428	24.59652	24.29904	18.29473	16.28868
1189.654	36.62864	33.68108	28.47852	29.67701
1189.879	17.96565	18.41685	11.8604	7.17978
1190.104	37.73816	36.90725	31.42486	25.12077
1190.33	24.94735	24.05409	15.87881	13.06783
1190.555	26.56976	25.93507	20.16619	13.86944
1190.781	33.53053	32.90607	31.69007	26.72217
1191.006	39.42355	37.46599	38.65764	35.82566
1191.231	43.44818	42.82959	37.58463	37.16287
1191.456	13.30792	12.29541	5.15337	2.61452
1191.682	22.13708	20.07008	11.85291	13.59262
1191.907	30.16541	30.25577	22.30473	22.96392
1192.132	47.26878	51.42511	44.01335	39.83369
1192.357	45.95515	45.00139	42.67232	39.83189
1192.582	35.03264	37.77397	30.87854	29.92139
1192.807	42.52714	41.79811	37.31007	33.40103
1193.032	18.52589	19.03285	12.38335	9.56478
1193.257	36.96383	35.3801	27.39149	25.89895
1193.482	54.33411	52.26314	47.76002	45.44675
1193.707	36.47186	33.2484	30.06981	28.03777
1193.932	15.13974	13.42997	7.01923	6.61175
1194.157	22.10042	22.81198	15.59491	15.17964
1194.382	18.11765	21.21034	12.91378	11.1608
1194.607	26.6798	27.91341	19.34531	15.71165
1194.832	39.77948	41.31383	34.35345	32.31361
1195.057	18.18045	17.74489	11.57089	11.95881
1195.281	19.26894	23.37637	17.46638	14.90285
1195.506	49.71797	54.18989	50.69983	43.55594
1195.731	36.39324	39.72934	31.66953	32.03862
1195.956	46.55687	44.55716	38.90512	37.12507
1196.18	28.42762	28.48922	22.82303	19.7161
1196.405	27.3809	27.95916	21.482	21.05332
1196.63	40.48057	41.62747	33.80995	32.83484
1196.854	24.48662	27.70268	20.67608	17.83609
1197.079	31.18038	31.99471	24.69544	23.99375
1197.303	39.20862	41.1088	36.21933	34.70407
1197.528	32.28981	34.68507	28.44584	26.13258
1197.752	25.10399	24.24291	20.67236	18.90012
1197.977	15.78296	17.81918	11.55877	7.3828
1198.201	1.39049	6.57333	-1.84312	0.95374
1198.426	9.68573	11.93694	4.58841	4.96898
1198.65	6.50361	7.92423	0.29917	-1.46007
1198.875	17.46798	19.98518	13.6992	11.39266
1199.099	31.90213	33.38557	28.43932	29.33365
1199.323	17.77657	20.80025	13.96536	14.0671
1199.548	28.47403	32.05752	28.43746	20.49257
1199.772	34.63387	38.22478	31.38474	29.06046
1199.996	49.60185	51.08939	47.19694	44.85903
1200.22	48.02121	48.95193	44.78384	40.57239
1200.444	33.62874	31.54453	31.38195	26.10926
1200.669	28.84523	31.01447	24.1445	23.42943
1200.893	28.59916	29.14491	23.33951	21.01741
1201.117	25.41704	27.54324	21.19443	19.67661
1201.341	20.90035	23.26264	15.83312	16.19338
1201.565	7.30862	9.06996	2.69925	0.39123
1201.789	24.14499	27.82823	20.6556	17.79661
1202.013	20.69596	24.08342	17.97448	13.24217
1202.237	28.45728	32.12593	29.23036	23.14908
1202.461	35.15094	36.95372	31.10556	30.11016
1202.685	35.17178	38.03099	28.42444	28.76936
1202.909	20.5124	23.30253	15.82661	13.23501
1203.133	27.47298	28.934	20.38201	24.21312
1203.356	19.75324	23.04601	17.70089	14.03484
1203.58	27.24765	26.80222	20.11213	15.63986
1203.804	22.19714	27.07581	20.37922	16.97708
1204.028	12.07528	16.63365	15.01791	8.1378
1204.251	26.24242	28.96244	23.32558	21.25835
1204.475	39.342	45.57756	41.28193	37.05692
1204.699	16.40831	22.0086	17.69531	16.70212
1204.922	8.15475	12.63798	2.95333	4.38141
1205.146	20.98742	23.62733	17.15742	14.28832
1205.37	41.29366	45.86822	38.33001	37.85317
1205.593	36.50997	43.73075	34.04078	33.03093
1205.817	49.07572	51.23747	48.7809	45.34807
1206.04	45.35968	49.36789	41.81148	40.25803
1206.264	24.82821	26.33471	18.49288	19.09983
1206.487	17.37539	22.05408	13.93563	12.93858
1206.711	16.59549	20.72031	13.66668	11.32997
1206.934	18.21771	25.01229	16.34594	13.47061
1207.157	25.44511	30.64373	22.50946	21.2351
1207.381	23.86447	28.50628	21.43645	16.94847
1207.604	33.761	37.35245	35.90856	28.1944
1207.827	33.24792	36.55444	28.93914	26.5858
1208.051	43.41146	47.2759	40.99907	41.58096
1208.274	13.27102	20.76007	12.85613	11.31747
1208.497	13.82559	20.49785	11.51511	9.97667
1208.72	5.03821	12.7346	6.42182	2.47641
1208.943	18.93843	26.93865	21.96601	16.93597
1209.167	15.75632	21.58647	14.99658	12.64934
1209.39	21.64915	26.14634	22.50019	20.41383
1209.613	27.54199	34.99252	25.7155	24.69689
1209.836	27.82964	31.24767	21.9623	20.41026
1210.059	33.98939	39.82595	34.29026	30.31718
1210.282	21.73213	22.68641	19.8163	16.38965
1210.505	25.75658	29.38944	24.10368	20.13711
1210.728	23.3751	27.25196	22.22662	17.7251
1210.951	27.39955	32.07972	26.78202	23.34717
1211.174	37.56299	37.17538	31.33742	29.77265
1211.396	30.91082	35.84156	30.53244	27.62846
1211.619	36.53674	44.15194	35.8919	36.19636
1211.842	38.15896	43.88972	38.30315	35.65897
1212.065	29.37157	32.64385	29.18957	27.3553
1212.287	22.98631	28.89898	23.02421	19.58725
1212.51	13.6651	19.52837	15.51875	9.94456
1212.733	19.55793	26.23139	18.73405	16.37005
1212.956	45.46925	50.07962	42.85485	44.75535
1213.178	16.39637	21.42062	13.90786	14.22406
1213.401	18.0186	18.47946	15.24703	12.07986
1213.623	14.56938	17.68143	16.31818	12.61369
1213.846	14.85704	20.63393	17.38934	15.28993
1214.068	14.34386	20.90747	13.90416	13.41354
1214.291	6.62413	11.53686	6.93474	2.96745
1214.513	22.39266	27.88404	19.53072	17.96262
1214.736	10.93614	14.22712	8.00497	4.0351
1214.958	18.69727	24.94852	20.60095	16.62005
1215.181	4.03779	10.22003	3.98284	4.29934
1215.403	-6.35117	-1.29376	-7.27489	-7.21795
1215.625	23.56376	25.50128	22.47432	22.23857
1215.848	5.96824	11.30858	4.78413	2.41938
1216.07	16.66542	26.04839	14.96793	16.34335
1216.292	11.61472	16.40986	10.14267	7.23628
1216.514	0.69193	6.50343	-1.6511	0.80724
1216.737	10.85538	19.36801	10.67686	9.91075
1216.959	16.74812	23.39207	17.64444	12.587
1217.181	14.09964	19.91509	12.28313	11.78182
1217.403	16.78942	23.40336	17.91061	18.74291
1217.625	19.2123	24.21269	20.8579	16.86652
1217.847	27.24034	30.64779	23.80519	22.4886
1218.069	30.46395	37.88657	29.70069	29.44969
1218.291	8.86464	15.92492	7.7222	9.36271
1218.513	4.08086	6.55428	0.75278	0.79125
1218.735	4.36842	7.09572	2.35997	3.1997
1218.957	22.00534	26.12183	18.97624	19.26608
1219.179	23.62747	27.19906	21.92353	17.65749
1219.401	7.36642	10.86318	5.57344	5.33679
1219.622	22.60103	27.47822	21.92169	24.88462
1219.844	26.09156	29.62702	25.137	23.81163
1220.066	16.77025	16.77376	14.95135	12.02654
1220.288	10.38499	13.56468	9.05401	10.15014
1220.509	21.6159	27.50079	26.74236	22.4673
1220.731	28.04247	31.52484	29.42163	27.01817
1220.953	23.5256	27.51208	24.32834	25.14178
1221.174	13.67037	17.60563	14.67873	13.35669
1221.396	19.2962	27.79125	21.37829	18.97877
1221.618	9.17415	15.20588	7.70839	6.12246
1221.839	26.81098	33.96408	29.68505	29.41953
1222.061	27.63237	35.30919	26.4679	25.66852
1222.282	10.8374	19.50907	13.60206	11.4732
1222.504	-5.95747	-0.30943	-4.08813	-6.73916
1222.725	-5.40309	0.23198	-2.74895	-1.11707
1222.946	11.69991	17.9186	11.72317	11.20009
1223.168	15.72426	21.40687	17.35065	11.46612
1223.389	8.80508	15.25093	9.30916	8.78632
1223.61	11.76169	19.81075	12.52447	14.40841
1223.832	4.57568	11.2438	5.55505	4.49793
1224.053	7.7992	16.6073	10.11046	9.85222
1224.274	17.69555	22.77448	20.02625	16.81332
1224.495	19.5845	25.19114	24.58166	17.88277
1224.717	-0.94716	7.2479	-1.1491	-1.93641
1224.938	3.61092	8.0572	3.40631	7.97052
1225.159	10.57122	17.70701	12.51804	9.84337
1225.38	19.66683	27.8926	21.36176	18.41129
1225.601	4.47334	12.89616	8.2279	6.0906
1225.822	9.03142	15.04494	9.56708	10.37367
1226.043	33.34108	39.96469	33.68789	34.47415
1226.264	32.02707	35.9519	30.20272	33.66897
1226.485	6.15706	13.45444	7.15215	7.95815
1226.706	7.24527	14.53164	5.81114	9.02759
1226.927	8.06657	15.60883	9.29447	8.75802
1227.148	7.82021	14.81077	10.09761	12.50549
1227.369	20.38569	28.74688	22.42558	22.41242
1227.589	21.74072	27.41301	23.76476	21.07165
1227.81	16.95685	21.79286	15.18723	14.91042
1228.031	8.7031	12.69009	10.36197	7.94578
1228.252	-12.62939	-4.98529	-9.74039	-9.46317
1228.472	-2.19931	3.32502	-5.18497	-3.30546
1228.693	-0.31036	4.67011	-2.5057	-0.89701
1228.914	9.8529	15.65938	9.28623	12.49136
1229.134	7.47115	15.12919	8.48126	8.74036
1229.355	28.84476	37.10212	32.06603	29.62721
1229.575	21.12474	27.46353	20.80831	22.93038
1229.796	14.47247	21.30759	14.91097	21.05399
1230.016	12.89146	19.43793	12.7659	17.5708
1230.237	-2.83585	1.49466	-5.72834	-2.78398
1230.457	9.46262	18.64547	12.76407	13.01462
1230.678	17.75748	24.54476	18.9276	21.85034
1230.898	12.17277	21.06773	13.5663	14.61791
1231.118	10.32485	16.51914	12.49331	11.67032
1231.339	1.00345	7.68426	0.43153	2.56326
1231.559	3.15922	10.63669	3.64685	4.97172
1231.779	7.98412	14.92859	8.47028	10.05822
1231.999	27.22234	34.75833	26.15863	28.53484
1232.22	10.16046	16.01138	10.07657	9.51908
1232.44	11.7824	15.48119	13.5599	12.99876
1232.66	4.59621	10.12891	4.44634	6.03413
1232.88	4.08285	14.15292	9.80581	8.71039
1233.1	7.03936	13.89062	7.1247	7.10182
1233.32	18.80401	23.00461	15.43238	18.88338
1233.54	17.75682	23.2781	17.30761	17.2748
1233.76	17.51038	25.15895	17.84273	20.48667
1233.98	19.39923	27.3077	18.37786	20.21711
1234.2	-5.67013	1.86338	-3.86865	-4.6903
1234.42	8.49673	15.26367	7.92328	9.50148
1234.64	11.18633	16.60873	8.72643	12.44555
1234.86	14.67666	22.2401	13.01382	16.99644
1235.08	17.36626	24.92464	17.30121	18.06589
1235.299	-12.24072	-3.46654	-11.37775	-8.98394
1235.519	11.00119	19.57793	10.86693	13.50973
1235.739	13.69079	21.45878	13.54621	12.97237
1235.959	15.04582	21.73227	15.95747	15.64863
1236.178	10.26175	16.64786	10.06014	11.89764
1236.398	14.81974	17.45714	13.8115	12.96709
1236.618	31.65574	34.07216	30.69579	31.71152
1236.837	5.78554	7.55623	1.74881	6.53632
1237.057	0.46774	5.68657	0.67582	2.78532
1237.276	2.62342	8.37108	1.47897	5.9972
1237.496	-5.09659	0.33986	-3.34629	-2.57425
1237.715	-2.14018	3.82806	-0.13097	1.70884
1237.935	-4.78884	1.42261	-5.49227	-4.18458
1238.154	3.77275	9.1971	6.56769	5.99017
1238.373	10.19904	15.90002	10.85509	10.27327
1238.593	38.5123	43.76658	37.65609	39.462
1238.812	7.30384	14.30383	6.83298	8.93074
1239.031	3.85434	7.87994	3.61584	5.44755
1239.251	-11.87307	-5.50916	-10.85811	-9.28336
1239.47	-18.79244	-14.61198	-14.07525	-12.49874
1239.689	-5.42641	0.39565	-6.3036	-0.71717
1239.908	20.21763	28.53008	18.62127	22.84771
1240.127	15.16665	21.83831	14.8681	17.2221
1240.347	8.51429	15.41445	11.11491	14.27451
1240.566	-4.81099	4.70427	-0.41082	-2.0632
1240.785	-4.52371	0.42354	-1.75182	-5.01079
1241.004	4.03789	11.14486	4.94775	9.71661
1241.223	-9.82122	-4.38741	-8.99016	-5.01429
1241.442	-4.99641	1.51183	-1.48653	-1.80241
1241.661	17.17775	24.02048	18.34598	21.22687
1241.88	9.72456	16.25713	11.64459	13.45884
1242.099	8.94419	15.19113	10.57161	11.85027
1242.317	4.42695	11.17827	4.67428	5.42127
1242.536	21.26285	27.79326	23.43471	21.75548
1242.755	9.53905	18.69044	12.44502	13.71965
1242.974	1.0182	7.44447	1.99136	6.75502
1243.193	7.17758	12.00423	8.15489	11.30592
1243.411	17.87438	23.26132	16.99862	25.49772
1243.63	9.08662	16.56955	11.63733	15.58726
1243.849	3.23491	10.14566	7.34811	8.35484
1244.067	11.26258	15.50909	13.51165	13.70915
1244.286	-4.19801	0.5126	2.25393	2.19188
1244.504	-3.6439	1.85762	-1.76726	-2.09471
1244.723	12.12435	21.95523	15.38506	14.23951
1244.941	-6.00547	2.94031	-4.44926	-3.43722
1245.16	1.22156	9.10744	4.9305	5.93413
1245.378	5.51245	12.59561	8.41384	8.0748
1245.597	5.26591	10.99381	8.14492	4.85942
1245.815	9.82372	16.62513	10.28817	14.49857
1246.033	9.844	16.09489	12.96745	15.30024
1246.252	1.32315	4.04524	0.10162	2.97956
1246.47	17.35822	20.9281	16.98593	20.9206
1246.688	22.18294	25.21995	23.6855	22.52567
1246.907	12.06061	18.26028	14.57194	11.54401
1247.125	12.34781	18.26582	15.10707	15.82711
1247.343	2.22539	9.69876	6.26154	4.30985
1247.561	17.45972	25.24216	19.39357	19.30505
1247.779	16.41235	22.30087	16.17644	19.30331
1247.997	16.43263	22.03852	17.78365	18.23036
1248.215	6.31021	11.8641	8.13405	9.12332
1248.433	0.99222	7.85124	1.16465	3.76552
1248.651	-21.14129	-16.78946	-18.40166	-15.25022
1248.869	-10.71139	-9.28288	-13.04218	-9.6281
1249.087	7.45898	15.90469	8.39845	12.32998
1249.305	13.35135	17.5176	13.48991	13.66725
1249.523	2.69511	6.5395	2.50022	6.43483
1249.741	0.84699	6.27715	4.37545	4.82627
1249.959	5.13789	14.31951	10.27097	6.96695
1250.176	-7.11993	2.5377	-5.27505	-3.21129
1250.394	4.91144	11.65164	8.39303	11.24831
1250.612	0.3942	6.5672	1.42362	3.48029
1250.83	-3.85613	-0.1246	-5.27776	-2.41312
1251.047	-6.77199	-1.45855	-5.8147	-4.02167
1251.265	10.33073	15.42431	11.33762	16.8652
1251.483	9.81719	15.16196	9.7286	10.16839
1251.7	8.76972	11.95276	9.7277	7.48862
1251.918	14.39518	16.5125	11.87095	15.25316
1252.135	9.0771	14.91066	9.99392	12.30559
1252.353	8.02973	14.64831	8.92094	8.019
1252.57	9.38448	17.86856	7.57994	8.82068
1252.788	-10.61372	-4.62899	-10.91429	-9.12385
1253.005	-0.45083	5.28861	0.0736	2.38993
1253.222	-8.17113	1.27572	-5.28769	-6.18149
1253.44	-1.74493	5.83546	4.3601	1.04744
1253.657	8.68487	13.07412	8.37949	10.6866
1253.874	-4.6406	1.02441	-5.55841	-1.90186
1254.091	7.12376	12.54937	8.10967	9.61192
1254.309	6.34331	10.14387	6.76867	9.61017
1254.526	8.76571	12.02465	9.44796	10.67965
1254.743	9.31973	14.17332	9.98309	12.55253
1254.96	-6.94179	-1.6269	-6.09896	-3.78517
1255.177	-7.45543	-2.42506	-7.43995	-1.64449
1255.394	-9.57055	-4.2948	-9.31699	-4.59205
1255.611	9.66739	14.99909	9.97949	12.54559
1255.828	12.62362	17.41565	13.46284	13.34726
1256.045	5.17024	10.99172	7.83354	9.06068
1256.262	-2.01623	2.96042	-1.012	-0.04635
1256.479	-3.33061	2.69805	-0.47686	1.02313
1256.696	-2.50968	3.23936	-2.35389	0.21798
1256.913	12.72456	19.8543	11.85022	16.55221
1257.13	6.87266	13.69826	8.90111	9.052
1257.346	2.62214	8.61377	-0.21244	4.49762
1257.563	-2.96285	2.45773	-2.62551	0.21105
1257.78	-2.40883	4.07061	-1.82235	4.76196
1257.997	1.08122	5.41561	2.46505	3.95681
1258.213	10.44328	13.19002	13.72096	9.84674
1258.43	5.1252	9.17714	6.21552	7.97039
1258.647	-2.862	1.68163	-0.21784	0.73798
1258.863	1.96253	5.43764	2.19344	4.48549
1259.08	-1.48716	2.22843	-4.77596	4.21595
1259.296	2.53664	6.52023	1.38759	5.28543
1259.513	4.1583	12.15152	6.21103	11.71096
1259.729	-7.56578	-2.57715	-5.85073	-2.21651
1259.946	-3.27498	2.51835	-1.56332	0.99539
1260.162	-3.5218	2.79174	-3.97639	-2.48777
1260.378	3.17112	13.51299	5.40338	8.22261
1260.595	-4.28226	1.73118	-4.24621	-3.56245
1260.811	11.75262	17.54242	12.37009	16.52103
1261.027	8.83667	14.86897	7.81286	12.50226
1261.243	6.98838	10.05238	6.73989	7.68008
1261.46	-0.99883	3.62845	-1.83763	0.17987
1261.676	3.8257	10.86708	10.49036	10.62245
1261.892	16.1238	20.78465	17.45796	18.1192
1262.108	17.21155	21.59382	16.38499	15.97505
1262.324	-4.65524	3.65043	-3.44933	0.70856
1262.54	11.64656	21.06903	13.43499	18.11401
1262.756	-7.28418	0.1788	-8.00745	-5.98996
1262.972	10.88601	17.3295	11.28904	10.07647
1263.188	-14.98447	-11.59755	-16.04981	-14.83091
1263.404	-11.22759	-5.43049	-7.20608	-8.40537
1263.62	3.47272	9.30917	4.04983	7.12546
1263.836	-3.18001	-0.32952	-5.59975	-1.44595
1264.052	-6.8967	-4.61032	-9.62094	-6.53593
1264.268	5.93523	10.39723	6.45932	9.2627
1264.483	-3.11982	1.02641	-5.0664	-1.18333
1264.699	-5.76886	-0.84335	-5.33532	0.42176
1264.915	-7.35024	-1.90943	-6.40829	-2.5258
1265.13	0.14333	2.38234	0.55932	1.22172
1265.346	1.7649	2.65573	0.2904	1.7556
1265.562	1.25117	4.80438	1.36158	3.09288
1265.777	2.33882	4.00616	0.55663	3.09116
1265.993	-7.51687	-4.82884	-5.60871	-4.67684
1266.208	-16.83883	-10.18125	-17.93848	-12.17704
1266.424	1.86519	9.91629	0.28593	3.62159
1266.639	-8.79134	-4.54451	-12.57989	-7.89564
1266.855	-5.30137	0.55097	-7.2204	-0.13109
1267.07	0.59072	6.98589	0.01523	3.08082
1267.286	18.49399	23.06502	22.25992	21.28968
1267.501	5.43525	9.94369	4.83778	7.36221
1267.716	4.65451	8.60969	1.88868	10.03852
1267.932	-11.60709	-8.53003	-12.58525	-8.44159
1268.147	-2.51205	1.92331	-1.06132	-1.21264
1268.362	19.12792	22.8245	20.91536	20.20986
1268.577	12.74201	16.9363	16.35814	15.38769
1268.792	2.3524	6.49391	0.54412	1.99583
1269.007	-4.03352	0.33782	-6.15725	-4.43315
1269.223	-1.07738	0.34332	-3.74598	0.11777
1269.438	12.02137	14.27927	9.92211	11.09596
1269.653	-14.64995	-10.3615	-13.93249	-14.34702
1269.868	5.92237	10.2718	7.24013	7.07548
1270.083	5.94237	10.81306	4.55905	6.27035
1270.298	-2.31194	3.85329	-0.80223	1.18038
1270.512	-2.29203	4.12662	-4.55538	-0.69595
1270.727	4.93463	11.36523	3.4843	7.60421
1270.942	-9.19177	-3.89925	-9.91755	-9.00128
1271.157	-1.6982	4.94671	-1.60985	-0.43331
1271.372	-5.14807	-1.20938	-5.89905	-2.57745
1271.587	-0.59054	3.88608	1.87262	3.31249
1271.801	-1.37137	4.9631	-0.00441	1.16835
1272.016	-0.81755	6.57593	0.53074	-1.7792
1272.231	0.00319	6.31351	0.26183	1.43271
1272.445	-1.31146	3.10422	-1.61519	-0.97922
1272.66	-1.02455	2.5739	-2.42014	0.62587
1272.874	11.27337	15.97404	14.46418	16.15672
1273.089	-1.25155	2.31692	-0.81381	0.62244
1273.303	-4.96843	-4.37498	-9.65933	-8.75236
1273.518	1.45749	2.86363	-3.7638	1.95802
1273.732	11.35318	16.53166	8.83221	17.75667
1273.947	-5.44234	0.73139	-4.83766	-3.13366
1274.161	4.45335	10.38101	5.6142	8.38015
1274.375	3.67252	9.31488	2.39708	4.6292
1274.59	2.09104	9.32035	0.25204	8.10891
1274.804	-7.76483	-4.87258	-11.54169	-5.01513
1275.018	-9.07949	-7.01029	-11.27456	-9.03389
1275.232	-7.72502	-6.46906	-9.93536	-6.35757
1275.447	-21.85141	-19.32249	-23.87325	-19.21382
1275.661	-2.88067	-2.17184	-4.57675	-2.34396
1275.875	29.16882	32.92771	29.19278	29.25505
1276.089	12.10628	12.30532	7.48234	11.04275
1276.303	15.06224	16.59707	13.10985	15.86149
1276.517	4.93944	5.35097	-0.02398	2.46964
1276.731	-0.37891	0.53432	-2.16902	-2.08472
1276.945	1.7763	1.87923	1.58236	2.73402
1277.159	7.93521	9.6536	3.18959	6.21374
1277.373	2.61686	3.76538	0.50851	2.46279
1277.587	-10.17506	-9.08808	-13.96542	-7.98323
1277.801	-12.55737	-9.35053	-17.98659	-14.41221
1278.014	0.8081	4.31747	-3.24642	-1.02377
1278.228	12.57219	17.44972	8.27752	12.63245
1278.442	17.66345	22.00936	12.83296	16.37998
1278.656	-1.00057	2.19066	-1.64097	-1.02891
1278.869	-10.0558	-4.23338	-11.29054	-6.92227
1279.083	-2.0285	2.46941	-3.51888	-2.90694
1279.297	10.0025	15.06587	9.07714	8.60686
1279.51	1.21419	5.15921	-1.64451	0.83888
1279.505	1.86049	3.38879	-3.30307	-1.27356
1279.727	-4.7891	-5.44844	-7.32661	-4.75705
1279.95	-3.1675	0.98842	-2.23222	-1.54494
1280.173	-12.21828	-8.92066	-14.301	-12.52753
1280.395	-4.72696	-0.34009	-4.64764	-1.5485
1280.618	-4.17259	-0.60239	-8.13484	-5.29983
1280.841	-2.8178	3.69075	-1.16322	-3.42684
1281.063	-13.20272	-11.04175	-17.25462	-14.40943
1281.286	-2.7764	1.8263	-10.283	-4.23387
1281.509	-24.63405	-21.74905	-29.05615	-27.26857
1281.731	-10.20567	-6.73729	-12.9666	-6.11221
1281.954	2.35513	3.98703	-2.77689	2.18857
1282.176	-6.16213	-1.63461	-5.19138	-7.18707
1282.399	-15.47972	-11.27572	-16.99199	-14.15229
1282.621	-15.19226	-8.32245	-13.50664	-10.40452
1282.843	-13.83756	-11.26443	-15.92113	-14.69149
1283.066	5.9271	9.64261	3.38651	4.5901
1283.288	8.08223	12.05995	3.65377	8.07004
1283.511	2.23317	8.85003	-0.1016	3.78306
1283.733	4.92192	11.26737	3.11557	4.04911
1283.955	7.07705	11.27302	4.7237	5.92211
1284.177	-0.63978	2.97172	-4.39516	-3.1857
1284.4	-9.69056	-3.4538	-5.46878	-7.74051
1284.622	-8.60267	-3.98408	-9.7605	-8.01011
1284.844	-5.11349	1.38089	-7.61602	-2.65539
1285.066	5.31274	8.35366	0.69647	3.77062
1285.288	9.33553	12.91473	4.71816	5.10797
1285.51	5.08723	11.31258	4.71724	5.10619
1285.732	-5.83131	0.59958	-6.54701	-5.87639
1285.955	12.06568	15.87933	10.34706	10.1913
1286.177	-7.92439	-3.67656	-7.08521	-3.73735
1286.399	-0.69988	3.83214	-2.79533	1.88519
1286.62	14.79564	17.50404	10.88065	13.93553
1286.842	8.14605	10.81053	4.17537	7.50596
1287.064	2.83051	4.38499	-4.40714	4.02246
1287.286	-12.35699	-8.7397	-14.06235	-13.12009
1287.508	-11.80271	-3.37473	-12.45422	-9.10449
1287.73	-6.71268	-3.36908	-11.11427	-5.89237
1287.952	0.77865	3.06775	-3.06995	2.14059
1288.174	2.13335	5.4851	-1.99818	0.26404
1288.395	-5.85038	-0.94047	-6.02171	-6.43334
1288.617	-15.16807	-12.1894	-18.89501	-16.07681
1288.839	-2.60736	3.62625	-7.36443	-2.1517
1289.06	3.81663	4.43577	-2.00185	0.7926
1289.282	-0.16486	1.49379	-5.22087	-2.15525
1289.504	-5.4804	-1.18022	-7.36719	-5.37092
1289.725	-1.99132	3.11286	-3.61366	0.51946
1289.947	-13.44348	-10.01184	-17.29149	-14.21267
1290.168	-6.21906	-3.84299	-8.44264	-5.1084
1290.39	6.87527	9.293	3.35612	8.28105
1290.611	13.29926	14.12201	8.45052	10.95753
1290.833	-12.56063	-9.9893	-15.68612	-15.29106
1291.054	-16.2754	-15.87893	-23.19592	-19.04237
1291.276	-15.72113	-13.99752	-20.78327	-18.5085
1291.497	-25.30572	-19.61919	-27.48855	-25.47371
1291.718	-14.61277	-12.37848	-19.98058	-14.22684
1291.94	7.28627	11.74413	5.22691	8.26865
1292.161	13.44345	17.645	9.24861	14.69467
1292.382	5.19291	11.4874	-0.13842	10.40771
1292.604	-16.93164	-14.2317	-22.66601	-21.19737
1292.825	-10.24084	-2.9715	-11.67176	-12.89657
1293.046	-13.42199	-9.39707	-15.96347	-13.96964
1293.267	6.07567	9.90212	4.95323	7.72238
1293.488	8.23071	15.53503	6.82953	8.79191
1293.71	-1.62059	3.21424	-2.02115	-0.3159
1293.931	-2.93408	0.00426	-8.45826	-3.53156
1294.152	5.35758	6.44107	1.19511	6.64401
1294.373	-6.36149	-4.80788	-8.72827	-6.21334
1294.594	-11.67712	-5.33819	-14.09268	-7.55423
1294.815	-11.38975	-11.22783	-15.70264	-12.37684
1295.036	3.03853	4.85577	-3.6357	-1.3978
1295.257	6.2608	9.95275	2.79957	3.42127
1295.478	-5.99188	-2.63604	-6.85563	-3.81176
1295.698	-7.83908	-6.11401	-11.14734	-9.17001
1295.919	-8.35214	-4.50059	-8.46651	-9.70743
1296.14	-2.46177	2.74012	-5.51751	-1.40664
1296.361	3.16179	6.76524	-0.95945	1.53767
1296.582	3.18235	5.43103	-0.96037	3.14285
1296.802	3.46963	7.31239	-0.15676	5.81933
1297.023	-4.78091	-3.6686	-10.34831	-9.71626
1297.244	-7.69526	-8.21841	-13.8355	-14.8067
1297.464	-7.14117	-2.04959	-7.40022	-6.77372
1297.685	-1.78442	2.77943	-4.98757	-3.56159
1297.906	-0.96343	0.90929	-4.45214	0.45401
1298.126	2.79237	4.66641	-1.23495	6.61221
1298.347	-3.5905	-0.15136	-7.40389	-4.90601
1298.567	-6.23813	-2.02153	-7.94115	-8.92514
1298.788	-3.54947	-0.40811	-7.40572	-5.17736
1299.008	-5.66349	-3.35014	-9.01568	-7.58955
1299.229	-2.1744	0.67498	-7.40755	-5.18089
1299.449	-4.0216	0.41261	-8.48116	-2.23658
1299.67	-14.40662	-12.17618	-18.40454	-13.48698
1299.89	-4.24738	0.95976	-2.85132	-2.77576
1300.11	-20.50231	-17.52431	-23.76985	-19.11482
1300.331	-0.20421	3.11471	-5.26672	-0.36887
1300.551	-13.25742	-11.8858	-20.28541	-17.24358
1300.771	-13.77057	-8.12868	-18.67728	-13.49579
1300.991	-3.07772	-0.35206	-5.80581	-4.92716
1301.211	2.81256	6.88862	-2.32045	0.69539
1301.432	6.56845	9.30594	1.96942	6.58577
1301.652	-24.361	-21.77254	-26.99435	-22.07323
1301.872	-16.86986	-12.38813	-18.95002	-16.45067
1302.092	-5.10977	-3.00371	-8.7603	-6.00727
1302.312	15.18823	16.02748	9.20648	12.20304
1302.532	10.13931	13.35342	7.59652	7.64826
1302.752	2.95592	4.24816	-3.66772	-1.45953
1302.972	6.44491	9.07715	0.62216	6.30562
1303.192	-16.21344	-13.96234	-22.70995	-18.336
1303.412	-0.71802	8.01648	-4.20681	2.82038
1303.632	19.04637	21.95632	14.83267	15.6742
1303.852	0.65696	2.93632	0.08216	-5.75353
1304.072	-20.13372	-15.01182	-25.66352	-22.89606
1304.291	-13.1763	-9.11099	-19.76459	-15.39872
1304.511	-15.29031	-12.58896	-18.96097	-16.73961
1304.731	-11.2677	-6.68811	-13.33022	-6.83186
1304.951	4.49454	7.25173	2.75934	4.95067
1305.17	-18.43072	-16.05575	-20.84093	-22.90484
1305.39	-12.54044	-9.88693	-16.28288	-13.53274
1305.61	16.29547	20.93477	15.62899	18.0688
1305.829	4.0426	4.05848	-0.73057	2.53322
1306.049	12.06736	12.37102	6.7774	12.17315
1306.268	-4.98809	-1.82561	-10.92303	-6.84415
1306.488	-6.03486	-3.96375	-12.53299	-9.25633
1306.708	7.32609	9.70813	1.94753	7.07921
1306.927	-7.06126	-3.95258	-9.85306	-4.17118
1307.146	-0.63745	1.14435	-2.34509	-2.03033
1307.366	10.85583	10.52877	7.84464	6.00264
1307.585	1.27106	3.83518	-3.68778	-0.96255
1307.805	-8.84725	-3.66227	-13.0748	-8.19557
1308.024	-15.49711	-14.64332	-18.4392	-18.37466
1308.243	-28.81722	-25.89233	-33.99424	-30.16069
1308.463	-20.25885	-17.57978	-25.14539	-24.00249
1308.682	-24.77424	-22.12963	-30.77797	-26.41466
1308.901	-11.68019	-8.18982	-16.56562	-14.89995
1309.12	0.07981	3.87423	-2.0851	0.09647
1309.339	-12.17306	-9.25054	-16.56744	-13.83216
1309.559	0.65427	2.00964	-2.62327	-3.65658
1309.778	5.21041	8.98233	-0.47879	2.2338
1309.997	19.10488	23.99401	15.07443	20.71195
1310.216	18.32483	22.12382	11.31908	16.69283
1310.435	4.20429	6.85531	0.59119	0.88943
1310.654	-0.3111	4.44919	-1.82329	-2.0584
1310.873	-2.95883	1.50713	-1.01968	0.35027
1311.092	-2.13802	0.44084	-7.45678	-3.1332
1311.311	-7.98746	-2.50122	-13.08935	-10.36622
1311.53	-20.77395	-17.50175	-24.88994	-23.22355
1311.749	-3.94457	-3.56194	-9.87308	-4.20975
1311.967	-8.99367	-6.23606	-10.94668	-10.37146
1312.186	-0.96901	1.27257	-1.02513	0.07194
1312.405	7.85608	7.9773	1.92388	7.8371
1312.624	8.41008	7.98287	3.8002	6.22841
1312.843	-7.04451	-7.28563	-10.68214	-8.77152
1313.061	-3.02209	-1.11687	-6.39225	-3.95243
1313.28	-7.27067	-6.47062	-11.48848	-9.31067
1313.499	-3.51496	-0.30182	-6.66224	-4.49158
1313.717	-3.76149	-1.36814	-9.07672	-5.56462
1313.936	-14.14669	-11.27732	-13.90477	-14.94023
1314.154	2.6826	2.3945	-4.25139	-1.55075
1314.373	14.4426	15.79838	9.69278	13.98133
1314.591	-6.34828	-4.29354	-12.83479	-10.12463
1314.81	-15.66624	-17.15034	-22.48999	-18.69677
1315.028	-5.774	-5.89022	-10.95938	-7.98553
1315.247	15.85795	17.69638	11.2982	13.17086
1315.465	13.47695	13.9504	8.34737	11.56217
1315.683	24.43643	23.33476	26.58234	27.09425
1315.902	20.45465	21.1966	18.80437	18.78994
1316.12	-5.13879	-1.30701	-5.8686	-5.58385
1316.338	-6.98618	-5.85689	-10.42847	-8.79948
1316.557	-6.96581	-6.65522	-11.2339	-10.14036
1316.775	-4.27743	-4.23798	-9.08941	-7.46386
1316.993	-1.32224	0.32299	-1.04508	1.10479
1317.211	0.83251	0.32854	-6.94582	-3.7178
1317.429	10.45794	11.3207	4.31661	6.99344
1317.647	11.27865	8.37862	3.77935	8.06299
1317.865	19.57003	19.37078	14.77361	19.84553
1318.084	-9.22504	-7.68824	-11.77659	-11.4917
1318.302	-9.20476	-6.07489	-11.77749	-10.68997
1318.52	-16.65515	-14.10833	-20.09181	-16.31603
1318.738	-2.76076	1.43925	-1.85684	-4.26567
1318.955	-5.94229	-3.64658	-9.63481	-8.01695
1319.173	-3.78754	1.45032	-7.22214	-2.6622
1319.391	4.23704	7.08315	-0.25051	2.69255
1319.609	2.12284	1.46141	-2.39681	0.54821
1319.827	13.34913	13.25747	8.32927	10.7238
1320.045	-2.63917	-1.47513	-5.34854	-4.0083
1320.262	2.98402	2.28192	-1.32682	0.54298
1320.48	-2.86552	-1.73203	-3.74129	-1.60136
1320.698	4.62544	5.24064	0.01225	2.14644
1320.916	11.58277	12.74924	5.64301	10.44726
1321.133	8.40124	10.34307	4.03306	9.64205
1321.351	15.09176	17.5837	15.02731	14.9968
1321.568	15.91238	19.73295	13.68554	16.06636
1321.786	8.7288	9.82375	9.12567	12.31507
1322.004	2.87926	3.3981	-0.52952	3.47512
1322.221	-7.23932	-8.11892	-9.91654	-11.25697
1322.439	-1.08241	0.72951	-4.82212	-1.3492
1322.656	23.75107	25.92385	23.60348	26.50282
1322.873	-5.31099	-3.27894	-8.57837	-6.44134
1323.091	-6.35795	-3.54136	-8.04292	-7.51439
1323.308	-6.07095	-3.53584	-8.58017	-4.0344
1323.526	-5.25024	0.22123	-6.97203	-5.37527
1323.743	-5.49687	-3.52478	-4.55936	-3.77006
1323.96	-14.2814	-14.77384	-16.89629	-12.61
1324.177	3.08142	2.64949	0.26598	-1.63093
1324.395	-9.97197	-12.88701	-12.87548	-15.02391
1324.612	0.18698	-1.09097	-4.02662	0.24036
1324.829	-14.73417	-12.87597	-15.8272	-12.61696
1325.046	-25.91999	-25.19689	-27.62778	-26.27775
1325.263	0.78116	2.67711	-3.76114	1.57427
1325.48	-14.13999	-13.39534	-17.70712	-12.88999
1325.697	-2.38018	0.54442	-3.49477	-1.64309
1325.914	-8.76342	-8.02497	-9.93186	-10.75086
1326.131	-18.882	-19.27403	-19.58705	-20.92994
1326.348	-6.58857	-6.94207	-9.12914	-9.68304
1326.565	-3.09986	-2.38112	-4.3029	-4.59611
1326.782	-4.68053	-3.9834	-8.05824	-6.47261
1326.999	-1.72543	-0.49432	-3.76835	-2.99263
1327.216	0.42923	1.9229	-1.0875	-0.0483
1327.433	8.45371	8.89554	4.54326	6.10993
1327.649	12.47595	14.52833	10.71038	10.3934
1327.866	-12.31716	-6.36752	-8.06274	-8.62388
1328.083	-16.56593	-15.20488	-17.9861	-17.19601
1328.3	-17.87979	-16.00326	-21.47327	-19.07252
1328.516	2.15103	4.0997	0.24798	0.47695
1328.733	1.10398	3.03336	-2.1665	3.15346
1328.949	-12.75003	-9.55556	-12.35803	-13.18557
1329.166	3.54555	5.72403	2.92702	4.2213
1329.383	6.23383	8.14125	3.46247	5.82651
1329.599	-5.4857	-1.50004	-5.12001	-4.8882
1329.816	-8.13361	-5.24604	-12.09345	-9.44296
1330.032	3.62611	8.42573	2.92343	7.69609
1330.248	10.31645	11.91478	8.01785	7.96219
1330.465	6.06768	6.02505	3.18981	1.53266
1330.681	-1.11609	-2.54438	-6.73355	-3.55774
1330.898	0.50496	4.9642	-0.29826	2.60049
1331.114	-8.54648	-7.35675	-12.63519	-10.52464
1331.33	9.08306	10.06655	8.54971	12.77437
1331.546	9.10315	12.21577	4.52619	11.70135
1331.763	-5.01758	-2.51685	-9.68796	-4.36987
1331.979	-21.80649	-20.73306	-25.51116	-22.58367
1332.195	-22.32002	-19.92366	-27.65745	-19.90715
1332.411	-6.55815	-4.6441	-7.54525	-7.85677
1332.627	-1.20186	-0.35114	-5.40075	-4.37678
1332.843	-8.11882	-4.09717	-10.22879	-10.27065
1333.059	-5.43063	0.73171	-4.32985	-4.11241
1333.275	-9.41268	-9.44551	-16.13042	-12.95235
1333.491	-8.05854	-4.88459	-7.81791	-7.06194
1333.707	0.76628	2.08803	-1.65079	1.2389
1333.923	-0.01406	1.82556	-3.79708	3.91542
1334.139	-17.33659	-17.19455	-20.96115	-18.58358
1334.355	-12.24711	-10.75786	-14.52586	-12.96099
1334.571	-5.02316	-5.39304	-7.82239	-6.53493
1334.787	5.66933	2.65144	1.831	7.39022
1335.003	-11.11959	-9.13358	-16.1376	-10.28793
1335.218	-9.49873	-5.37658	-9.43412	-9.21835
1335.434	17.73595	19.2818	14.16434	19.43716
1335.65	13.22028	14.4639	11.21353	13.81111
1335.865	-9.43854	-8.30775	-13.7276	-10.29482
1336.081	-9.41845	-7.49836	-10.24223	-7.35048
1336.297	-8.0643	-6.68896	-12.38852	-6.01309
1336.512	-8.0443	-6.14756	-11.04854	-5.47916
1336.728	4.51585	5.11251	-0.8588	4.69645
1336.943	4.53585	5.11798	-1.66422	6.03385
1337.159	-1.04706	0.30009	-4.88321	-1.19914
1337.374	-10.3654	-6.12563	-13.46569	-7.89647
1337.59	-25.55345	-23.00201	-29.02071	-27.4494
1337.805	-18.32959	-14.68959	-20.70819	-18.07726
1338.021	-16.44183	-15.48799	-20.97726	-14.32944
1338.236	-6.81668	-6.1037	-8.9103	-6.56425
1338.451	-7.86392	-6.90213	-12.39746	-9.51204
1338.666	12.70043	11.86097	7.44657	16.1974
1338.882	4.71623	5.70324	1.54583	6.01834
1339.097	1.0009	0.88532	-0.60046	-3.08942
1339.312	-0.84677	0.35486	-5.42849	-1.75201
1339.527	-17.10215	-18.39731	-21.25169	-16.75191
1339.742	-2.94124	-4.18963	-8.3802	-5.23717
1339.958	0.81419	2.51502	-1.94491	-1.48936
1340.173	-2.90114	-1.499	-5.16389	-3.9015
1340.388	-3.94838	-7.12082	-8.38288	-5.51016
1340.603	-14.33396	-13.81451	-18.57441	-17.29617
1340.818	-13.51353	-10.86141	-12.67546	-10.60227
1341.033	-4.422	-5.22865	-8.92191	-4.44403
1341.248	13.74106	13.53445	9.0449	13.23068
1341.462	-3.04804	-5.4857	-8.65551	-3.91181
1341.677	-3.29485	-2.80057	-7.85188	1.17514
1341.892	-10.2119	-10.29815	-15.09349	-9.00392
1342.107	-8.05742	-6.54116	-8.65819	-8.20216
1342.322	-4.30208	-6.26772	-10.80448	-4.98999
1342.536	4.78936	1.77671	-1.9556	4.64999
1342.751	2.67488	3.38997	-0.07927	2.23784
1342.966	0.82721	2.85951	-2.22556	1.16483
1343.18	4.04884	5.00869	-0.88558	5.98396
1343.395	-19.67722	-20.17467	-20.46322	-18.3898
1343.61	-3.38183	-3.82326	-9.73712	-5.26812
1343.824	-3.89554	-4.62171	-11.34706	-4.73418
1344.039	0.92704	1.81494	-2.76637	2.49537
1344.253	2.81461	3.69615	-2.2309	4.63625
1344.468	-23.84635	-23.63093	-29.31743	-25.62965
1344.682	-1.41443	-1.65226	-4.37808	-2.33062
1344.897	-0.594	0.49694	-5.71985	-0.72539
1345.111	0.49314	1.30628	-1.96629	0.87984
1345.325	-2.95547	-2.17183	-7.86702	-2.60359
1345.54	-5.65239E-4	1.04923	-5.99069	0.60859
1345.754	16.29473	16.59671	11.1716	16.1407
1345.968	-10.36633	-7.78277	-12.96501	-8.50088
1346.182	-10.34642	-10.72495	-15.37947	-11.71648
1346.397	-10.05961	-6.69999	-14.57583	-4.21911
1346.611	-16.97675	-15.00149	-22.35378	-15.46946
1346.825	-17.22365	-14.46012	-17.7957	-17.88159
1347.039	-19.60503	-17.67027	-25.30548	-18.68678
1347.253	-11.58083	-9.08991	-18.602	-7.97551
1347.467	-3.82344	-4.52904	-7.60773	-5.03115
1347.681	25.54553	25.22066	21.89058	26.83827
1347.895	-6.45172	-5.32205	-10.82761	-4.49892
1348.109	-11.23439	-7.99626	-10.82849	-6.64323
1348.323	-23.22091	-21.92506	-29.33343	-24.05354
1348.537	-30.67168	-30.7625	-39.79313	-31.82217
1348.751	-17.04447	-16.82282	-22.63084	-16.55788
1348.965	8.58916	8.63942	3.91756	9.4194
1349.178	-1.26298	3.01754	-2.78769	3.79338
1349.392	-4.7116	-1.53244	-7.34755	0.84559
1349.606	-15.63089	-14.9253	-20.22082	-14.42212
1349.82	-17.21184	-17.86749	-19.68536	-17.63773
1350.033	-7.58687	-4.99969	-13.7864	-6.12297
1350.247	-24.10916	-19.73239	-28.26872	-16.83767
1350.461	-17.68582	-15.97542	-20.22437	-16.83938
1350.674	5.27962	7.61103	2.03324	7.53095
1350.888	-0.83709	-0.69048	-8.15828	-1.84462
1351.101	-2.41813	-4.43659	-7.89099	-5.32804
1351.315	-8.00123	-7.37877	-14.86442	-8.008
1351.528	7.49355	8.97258	2.0297	9.66672
1351.742	-1.29126	1.47498	-4.40738	1.89809
1351.955	-9.54255	-5.75469	-15.40342	-5.06705
1352.169	-4.45325	-3.06959	-10.30899	-4.80094
1352.382	4.37128	6.85058	3.90338	2.69645
1352.595	-0.9451	-0.64705	-5.75179	-1.59045
1352.809	-8.12905	-5.19703	-11.38435	-5.60953
1353.022	-0.10494	0.43567	-6.28991	-3.46864
1353.235	-16.89414	-15.90485	-22.64945	-16.59375
1353.448	-18.47518	-15.09553	-20.50494	-17.39893
1353.661	0.22131	3.93549	1.21632	1.88274
1353.874	-15.23383	-14.01283	-18.09313	-16.86669
1354.088	-8.81049	-5.9684	-8.43974	-5.35194
1354.301	-4.25491	-4.35518	-8.44062	-5.35364
1354.514	-7.97043	-5.95756	-11.6596	-7.76577
1354.727	-1.814	0.21108	-6.83334	-0.26838
1354.94	-2.06099	2.36023	-6.0297	4.0151
1355.153	-12.17994	-9.69283	-15.95304	-12.05607
1355.366	1.71398	7.46243	0.13655	5.61864
1355.578	6.26946	11.21935	4.96281	8.83084
1355.791	-1.71501	0.77408	-1.74244	3.20482
1356.004	0.17247	3.1912	-3.62054	1.06052
1356.217	-9.41286	-8.05796	-14.34841	-10.45764
1356.43	7.14915	6.6856	3.08205	5.61013
1356.642	3.43354	2.6715	-1.74597	4.53714
1356.855	4.5206	4.01675	1.47124	3.73196
1357.068	-2.39664	-4.01682	-8.4521	-4.03666
1357.28	-8.24673	-9.63872	-14.88917	-6.7166
1357.493	-34.64107	-33.21432	-33.12593	-33.23294
1357.706	-24.7493	-23.56212	-27.76332	-24.39643
1357.918	-2.58438	2.16803	-4.16484	-0.29391
1358.131	0.37035	4.04921	-3.3612	0.77568
1358.343	-12.4168	-5.86015	-15.42993	-10.47465
1358.556	-8.92845	-8.26643	-13.5536	-8.06593
1358.768	-4.37297	-4.24154	-7.65463	-4.58591
1358.98	-15.55925	-16.29462	-19.99154	-16.37188
1359.193	-9.136	-6.37446	-7.38822	-5.12496
1359.405	-10.98395	-10.12059	-15.16617	-11.28662
1359.617	-16.03361	-15.74249	-20.26236	-14.77003
1359.83	-18.68189	-20.02453	-22.40864	-17.98563
1360.042	-3.45402	-0.4576	-4.44183	0.76039
1360.254	-1.83344	-1.25611	-4.97905	-1.91955
1360.466	-5.81586	-2.85851	-8.73438	-2.18907
1360.678	1.94134	1.97027	-4.17629	1.55878
1360.891	-1.77418	0.3679	-2.29995	1.55708
1361.103	-3.35531	0.37329	-7.66432	-1.39069
1361.315	-1.46792	-1.76505	-6.05616	-3.53498
1361.527	-21.99255	-22.39305	-25.90196	-23.08788
1361.739	-11.03363	-14.61664	-16.51673	-9.43052
1361.951	-16.88372	-17.82684	-23.49014	-16.39565
1362.163	-12.32823	-9.78246	-12.49587	-11.57651
1362.374	-3.23707	-3.07794	-7.6696	-1.66868
1362.586	-14.69017	-15.39899	-21.34738	-15.32943
1362.798	-2.66401	-4.40698	-5.25779	-3.0112
1363.01	-3.17791	-6.27735	-7.67224	-1.13812
1363.222	-3.6918	-1.44857	-7.67312	-2.21112
1363.433	-3.40536	0.70053	-5.5286	-4.08758
1363.645	-17.79336	-18.58764	-24.56987	-18.5518
1363.857	-18.84088	-20.99395	-24.83893	-16.67873
1364.068	-19.88849	-18.57688	-25.10798	-21.50126
1364.28	-0.92528	-0.88572	-7.67751	-0.88046
1364.492	-1.43918	2.33527	-5.53299	-0.07868
1364.703	-5.42169	-3.82259	-9.82466	-4.90121
1364.915	-13.13945	-13.99991	-17.87078	-13.20547
1365.126	-15.52111	-15.60234	-16.53078	-14.01063
1365.338	-12.83329	-14.52508	-19.21341	-14.54798
1365.549	1.32725	1.82623	-4.46468	6.60848
1365.76	-2.38845	-2.45587	-9.82905	-2.49925
1365.972	-10.63983	-8.88166	-15.46159	-11.60698
1366.183	-12.48787	-13.16375	-19.21691	-13.21561
1366.394	-14.86953	-11.55059	-16.80422	-11.61035
1366.606	-10.58085	-9.1335	-11.97795	-11.34423
1366.817	-0.42245	-0.55321	-0.98367	-3.04335
1367.028	-5.73902	-5.90717	-11.44336	-6.79458
1367.239	-13.99049	-14.20875	-19.48947	-15.09883
1367.45	-9.7019	-9.37999	-15.7359	-10.5475
1367.662	-13.95114	-12.05426	-20.29575	-13.49527
1367.873	-7.52807	-8.0294	-12.51956	-9.74741
1368.084	-4.57354	-4.54047	-8.22964	-3.05349
1368.295	-18.1612	-16.86155	-23.2483	-17.5177
1368.506	-17.34114	-14.71245	-16.54481	-12.69855
1368.717	-16.25428	-14.70708	-20.03195	-15.37848
1368.928	-7.69674	-5.3229	-11.71942	-9.2202
1369.138	-15.41468	-12.82061	-19.22918	-16.72097
1369.349	0.61353	2.99476	-7.69854	3.09636
1369.56	-3.10218	0.32047	-9.04029	-2.52965
1369.771	-7.3515	-7.44518	-10.38204	-4.67393
1369.982	-13.73531	-11.72727	-16.55093	-13.24601
1370.192	-6.77872	-6.09464	-8.77474	-8.42684
1370.403	3.9133	5.16531	-0.4622	3.35575
1370.614	3.93293	6.5105	-0.73126	8.71056
1370.824	-16.32507	-13.31365	-18.69982	-14.05622
1371.035	1.304	3.84155	-3.41475	-0.13102
1371.246	-18.15348	-18.66224	-24.60142	-18.61261
1371.456	-2.39217	1.9765	-7.70729	-2.00916
1371.667	-26.65223	-26.69052	-32.11205	-29.06114
1371.877	-22.63054	-21.32585	-22.99499	-20.76025
1372.087	-7.13605	-6.04643	-11.19618	-7.3707
1372.298	-17.25518	-15.68785	-20.58316	-14.33583
1372.508	-21.23779	-19.43403	-25.41118	-19.15835
1372.719	-6.27682	-3.08273	-10.39428	-4.96534
1372.929	-15.59562	-14.064	-18.70856	-15.41218
1373.139	-18.7778	-17.27425	-22.46388	-16.21733
1373.349	-17.95784	-16.46501	-22.73292	-16.75466
1373.56	-11.80159	-10.56439	-13.88404	-5.23989
1373.77	-9.91438	-10.55904	-16.29848	-8.45547
1373.98	-11.4957	-10.5537	-18.17657	-12.47452
1374.19	-9.87531	-9.47649	-13.08213	-10.3336
1374.4	-20.79497	-18.582	-28.36895	-19.17349
1374.61	-27.44568	-27.68751	-33.46514	-27.20991
1374.82	-9.28308	-10.53233	-13.08474	-6.58909
1375.03	-22.33722	-22.3175	-27.03069	-18.37506
1375.24	-18.58235	-15.88097	-19.79085	-16.23414
1375.45	-11.09214	-9.17647	-15.23275	-10.6115
1375.66	4.66917	6.90684	4.87947	7.59889
1375.87	-5.98368	-4.61036	-10.13918	-4.4549
1376.08	-7.2982	-6.48078	-11.21275	-5.52788
1376.29	-21.95319	-24.42918	-27.57227	-23.74163
1376.499	-12.86222	-14.24114	-16.3098	-9.5486
1376.709	6.63442	9.07726	3.26607	10.00092
1376.919	-0.01628	1.84751	0.58345	0.35755
1377.128	-10.93604	-8.32989	-14.97154	-11.4284
1377.338	-16.78631	-14.2198	-22.21313	-14.9118
1377.548	-13.83187	-13.14259	-19.53225	-13.84218
1377.757	-2.87323	-1.34676	-8.26979	-4.73782
1377.967	-27.13337	-25.19041	-29.9928	-26.43329
1378.176	-6.30278	-5.08763	-6.12613	-3.66987
1378.386	-7.08367	-6.15415	-10.68597	-5.01067
1378.595	-14.26809	-11.50816	-19.26842	-14.38621
1378.805	-13.44812	-12.30672	-20.07382	-14.38789
1379.014	-7.29206	-5.60224	-12.02945	-7.42612
1379.223	-20.07948	-19.79914	-23.29365	-21.08685
1379.433	-12.58927	-13.63057	-16.59016	-12.78596
1379.642	-14.7043	-16.57288	-19.27277	-16.53718
1379.851	-13.88443	-15.22773	-13.37379	-13.05713
1380.061	-12.26404	-12.54273	-18.46998	-12.25534
1380.27	-11.44417	-10.92962	-17.66633	-8.50747
1380.479	-10.09067	-11.46023	-14.98545	-12.79433
1380.688	-14.34019	-15.20644	-19.81346	-18.68815
1380.897	-12.45307	-11.71756	-16.05988	-13.60115
1381.106	-0.69401	1.15013	-2.38384	0.05623
1381.315	-12.681	-14.65456	-15.79344	-13.60449
1381.524	-19.59861	-22.15229	-21.96232	-17.35571
1381.733	-11.30806	-11.6963	-14.18613	-11.73307
1381.942	-1.41666	0.63547	-5.33723	-1.5574
1382.151	-16.07175	-15.70515	-19.28318	-16.28943
1382.36	-7.24759	-6.32102	-11.23881	-3.97117
1382.569	-7.49495	-6.04774	-9.09428	-7.72238
1382.777	-9.61008	-8.18618	-12.31324	-9.86665
1382.986	-19.19579	-19.16747	-25.18649	-22.99172
1383.195	-22.91168	-21.57385	-23.04196	-18.97603
1383.404	-20.49095	-20.76464	-23.84735	-20.31682
1383.612	-35.94656	-34.96155	-41.27956	-38.53056
1383.821	-15.38277	-15.66267	-19.82646	-16.03496
1384.03	14.51936	17.57046	10.74458	20.38751
1384.238	-1.73668	-3.86155	-7.49216	-1.8436
1384.447	0.68405	2.84292	-2.39771	2.1721
1384.655	-7.83451	-9.7462	-12.58921	-9.61384
[truncated: 19 more rows]
