# Supplementary material for: Circular dichroism of quantum defects in carbon nanotubes created by photocatalytic oxygen functionalization
Source: Nat Commun. 2025 Jun 2;16:5107. doi: 10.1038/s41467-025-60342-y (PMC12130195; doi:10.1038/s41467-025-60342-y)
Supplement: Supplementary file 6 — Source Data [file 41467_2025_60342_MOESM6_ESM.zip › Raw data Manuscript and SI/Supplementary_Figure_18b.txt]

Wavelength (nm)	Abs (6,5) SWCNTs tip-sonicated 6h
1300	0.00172
1299	0.00188
1298	0.00206
1297	0.00229
1296	0.00248
1295	0.00263
1294	0.00287
1293	0.00313
1292	0.00335
1291	0.00367
1290	0.00388
1289	0.00387
1288	0.00403
1287	0.00432
1286	0.00448
1285	0.00475
1284	0.00505
1283	0.00516
1282	0.00524
1281	0.00543
1280	0.00568
1279	0.00592
1278	0.00616
1277	0.00623
1276	0.00624
1275	0.00652
1274	0.00678
1273	0.00693
1272	0.00711
1271	0.00719
1270	0.00731
1269	0.00761
1268	0.00785
1267	0.00786
1266	0.00799
1265	0.00828
1264	0.0085
1263	0.00857
1262	0.00865
1261	0.00885
1260	0.00906
1259	0.00915
1258	0.00924
1257	0.00935
1256	0.00956
1255	0.00966
1254	0.00961
1253	0.00984
1252	0.00999
1251	0.01
1250	0.0101
1249	0.0103
1248	0.01039
1247	0.01045
1246	0.01055
1245	0.01072
1244	0.01079
1243	0.01083
1242	0.011
1241	0.01105
1240	0.01119
1239	0.01135
1238	0.01134
1237	0.01141
1236	0.01163
1235	0.01176
1234	0.01183
1233	0.01197
1232	0.01217
1231	0.01222
1230	0.01235
1229	0.01258
1228	0.01279
1227	0.01307
1226	0.01312
1225	0.01346
1224	0.01383
1223	0.01378
1222	0.01428
1221	0.01464
1220	0.01477
1219	0.01519
1218	0.01542
1217	0.01575
1216	0.01589
1215	0.01613
1214	0.01642
1213	0.01633
1212	0.01656
1211	0.01658
1210	0.01658
1209	0.01661
1208	0.01654
1207	0.0165
1206	0.01631
1205	0.01631
1204	0.01595
1203	0.01595
1202	0.01578
1201	0.01554
1200	0.01541
1199	0.01532
1198	0.01534
1197	0.01517
1196	0.01505
1195	0.015
1194	0.01504
1193	0.01487
1192	0.01493
1191	0.01483
1190	0.01474
1189	0.01456
1188	0.01467
1187	0.01456
1186	0.01435
1185	0.01434
1184	0.01422
1183	0.01418
1182	0.01403
1181	0.01413
1180	0.01381
1179	0.01386
1178	0.01382
1177	0.01371
1176	0.01355
1175	0.01349
1174	0.01348
1173	0.01327
1172	0.01341
1171	0.01332
1170	0.01313
1169	0.01313
1168	0.01292
1167	0.01286
1166	0.01286
1165	0.01281
1164	0.01281
1163	0.01276
1162	0.0126
1161	0.0126
1160	0.01224
1159	0.01248
1158	0.01254
1157	0.01234
1156	0.01267
1155	0.01292
1154	0.01283
1153	0.01322
1152	0.01369
1151	0.01395
1150	0.01475
1149	0.01547
1148	0.016
1147	0.01652
1146	0.0174
1145	0.0184
1144	0.01889
1143	0.02
1142	0.02073
1141	0.02144
1140	0.02218
1139	0.023
1138	0.02387
1137	0.02447
1136	0.02485
1135	0.02523
1134	0.02609
1133	0.02676
1132	0.02717
1131	0.02762
1130	0.02816
1129	0.02856
1128	0.02906
1127	0.02957
1126	0.03018
1125	0.03072
1124	0.03103
1123	0.03151
1122	0.03204
1121	0.03221
1120	0.0328
1119	0.03304
1118	0.03349
1117	0.03374
1116	0.03398
1115	0.03407
1114	0.03457
1113	0.03502
1112	0.03527
1111	0.03554
1110	0.03578
1109	0.03613
1108	0.03633
1107	0.03654
1106	0.03677
1105	0.03719
1104	0.03748
1103	0.03758
1102	0.03796
1101	0.03838
1100	0.03864
1099	0.03888
1098	0.03925
1097	0.03974
1096	0.03997
1095	0.04026
1094	0.04084
1093	0.04132
1092	0.0416
1091	0.04197
1090	0.04275
1089	0.04308
1088	0.04341
1087	0.04414
1086	0.04468
1085	0.04502
1084	0.04567
1083	0.04636
1082	0.04683
1081	0.04739
1080	0.0482
1079	0.04878
1078	0.04935
1077	0.05024
1076	0.05088
1075	0.05152
1074	0.05251
1073	0.05331
1072	0.05399
1071	0.0552
1070	0.05603
1069	0.05683
1068	0.05811
1067	0.05924
1066	0.06016
1065	0.06152
1064	0.06276
1063	0.06393
1062	0.06535
1061	0.06677
1060	0.0681
1059	0.06966
1058	0.07124
1057	0.07299
1056	0.0746
1055	0.0763
1054	0.07828
1053	0.08014
1052	0.08211
1051	0.08428
1050	0.08626
1049	0.08854
1048	0.09105
1047	0.09323
1046	0.09578
1045	0.09836
1044	0.1009
1043	0.10356
1042	0.10627
1041	0.10914
1040	0.11181
1039	0.1148
1038	0.11793
1037	0.12082
1036	0.1241
1035	0.12741
1034	0.13084
1033	0.13419
1032	0.13809
1031	0.14189
1030	0.14566
1029	0.15
1028	0.15416
1027	0.1589
1026	0.16347
1025	0.16848
1024	0.17361
1023	0.17901
1022	0.18469
1021	0.19056
1020	0.19675
1019	0.20314
1018	0.20966
1017	0.21625
1016	0.22333
1015	0.23
1014	0.23707
1013	0.24383
1012	0.25083
1011	0.25742
1010	0.2642
1009	0.27055
1008	0.27696
1007	0.28285
1006	0.28923
1005	0.29503
1004	0.30096
1003	0.30686
1002	0.31287
1001	0.31887
1000	0.32544
999	0.33194
998	0.33915
997	0.34656
996	0.35428
995	0.36263
994	0.37089
993	0.37941
992	0.38726
991	0.39454
990	0.40075
989	0.4058
988	0.40903
987	0.41066
986	0.41028
985	0.40795
984	0.40377
983	0.39769
982	0.38995
981	0.38043
980	0.36951
979	0.35755
978	0.34458
977	0.33031
976	0.31565
975	0.30059
974	0.28476
973	0.26947
972	0.25462
971	0.23977
970	0.22583
969	0.21256
968	0.19986
967	0.18809
966	0.17731
965	0.16745
964	0.15821
963	0.14998
962	0.1425
961	0.13557
960	0.12949
959	0.12396
958	0.11906
957	0.11469
956	0.11057
955	0.10694
954	0.10361
953	0.10051
952	0.09759
951	0.09494
950	0.09249
949	0.09011
948	0.08802
947	0.08608
946	0.08431
945	0.08262
944	0.08136
943	0.07993
942	0.07879
941	0.07787
940	0.077
939	0.07609
938	0.07547
937	0.07501
936	0.0744
935	0.0739
934	0.07357
933	0.07323
932	0.07285
931	0.07256
930	0.07244
929	0.07234
928	0.0723
927	0.07233
926	0.07243
925	0.07274
924	0.07306
923	0.07339
922	0.07386
921	0.07442
920	0.07486
919	0.07539
918	0.07582
917	0.07612
916	0.07622
915	0.07624
914	0.07609
913	0.07581
912	0.07542
911	0.07504
910	0.07459
909	0.07402
908	0.07337
907	0.0727
906	0.0718
905	0.07066
904	0.06948
903	0.06816
902	0.06681
901	0.06543
900	0.06427
899	0.06314
898	0.06205
897	0.06113
896	0.06036
895	0.05967
894	0.0591
893	0.05868
892	0.0583
891	0.05804
890	0.05783
889	0.05773
888	0.05778
887	0.0578
886	0.0578
885	0.05807
884	0.05831
883	0.05848
882	0.0588
881	0.05925
880	0.05959
879	0.05992
878	0.06045
877	0.06093
876	0.06127
875	0.06182
874	0.06239
873	0.06281
872	0.06333
871	0.06391
870	0.0644
869	0.06495
868	0.06554
867	0.06613
866	0.06668
865	0.06729
864	0.06788
863	0.06842
862	0.06904
861	0.0696
860	0.07007
859	0.07061
858	0.0712
857	0.07149
856	0.07191
855	0.07239
854	0.07255
853	0.07271
852	0.07298
851	0.07296
850	0.07284
849	0.07288
848	0.07272
847	0.07234
846	0.07202
845	0.07169
844	0.07117
843	0.07067
842	0.07016
841	0.06955
840	0.0689
839	0.06832
838	0.06763
837	0.06699
836	0.06639
835	0.0657
834	0.06502
833	0.06453
832	0.06385
831	0.06317
830	0.06262
829	0.06208
828	0.06141
827	0.0608
826	0.06027
825	0.05963
824	0.05894
823	0.05848
822	0.05787
821	0.05723
820	0.05666
819	0.05608
818	0.05551
817	0.05496
816	0.0544
815	0.05384
814	0.05331
813	0.05281
812	0.05229
811	0.05184
810	0.05129
809	0.05087
808	0.05047
807	0.04999
806	0.04956
805	0.04921
804	0.04885
803	0.04849
802	0.04812
801	0.04784
800	0.0475
799	0.04682
798	0.04654
797	0.04632
796	0.04588
795	0.04563
794	0.04556
793	0.04517
792	0.04478
791	0.04489
790	0.04447
789	0.04426
788	0.04419
787	0.04401
786	0.04371
785	0.04352
784	0.04346
783	0.04327
782	0.04305
781	0.04308
780	0.04274
779	0.04255
778	0.04251
777	0.04231
776	0.04218
775	0.04203
774	0.04193
773	0.04178
772	0.04164
771	0.04154
770	0.04132
769	0.04126
768	0.04114
767	0.04091
766	0.04084
765	0.04088
764	0.04059
763	0.04059
762	0.0405
761	0.04036
760	0.04032
759	0.04025
758	0.04021
757	0.04025
756	0.04005
755	0.04008
754	0.03994
753	0.03995
752	0.03994
751	0.03986
750	0.03982
749	0.03986
748	0.03983
747	0.03984
746	0.03981
745	0.03983
744	0.03985
743	0.03986
742	0.0399
741	0.03982
740	0.03988
739	0.03983
738	0.03994
737	0.04008
736	0.04011
735	0.04016
734	0.04018
733	0.04023
732	0.04046
731	0.0405
730	0.04057
729	0.04069
728	0.04081
727	0.04082
726	0.04105
725	0.04123
724	0.04133
723	0.04137
722	0.04161
721	0.04182
720	0.04189
719	0.04221
718	0.04242
717	0.04252
716	0.04288
715	0.04312
714	0.04332
713	0.04361
712	0.04399
711	0.04417
710	0.04452
709	0.04484
708	0.0452
707	0.04549
706	0.04573
705	0.04596
704	0.04628
703	0.04646
702	0.04662
701	0.04661
700	0.0467
699	0.04661
698	0.04651
697	0.04643
696	0.04638
695	0.04619
694	0.04601
693	0.04594
692	0.04562
691	0.04551
690	0.04546
689	0.04523
688	0.04502
687	0.04498
686	0.04495
685	0.04491
684	0.04485
683	0.04493
682	0.04497
681	0.04503
680	0.04522
679	0.04533
678	0.04558
677	0.04576
676	0.04595
675	0.0462
674	0.04653
673	0.04669
672	0.04691
671	0.04728
670	0.0475
669	0.0477
668	0.04805
667	0.04834
666	0.04857
665	0.0488
664	0.04918
663	0.04945
662	0.04972
661	0.05009
660	0.05044
659	0.05079
658	0.05106
657	0.0515
656	0.05189
655	0.05224
654	0.05255
653	0.05308
652	0.05348
651	0.05379
650	0.05419
649	0.05465
648	0.0549
647	0.05528
646	0.05565
645	0.05586
644	0.05613
643	0.05637
642	0.05654
641	0.05668
640	0.05681
639	0.05686
638	0.05691
637	0.05702
636	0.05717
635	0.05719
634	0.05749
633	0.05756
632	0.05776
631	0.05809
630	0.05843
629	0.05864
628	0.05917
627	0.05975
626	0.06023
625	0.06071
624	0.0614
623	0.06206
622	0.06262
621	0.06345
620	0.06412
619	0.06498
618	0.06583
617	0.06668
616	0.06764
615	0.06863
614	0.06974
613	0.07066
612	0.07183
611	0.07302
610	0.07417
609	0.07539
608	0.07676
607	0.07811
606	0.07942
605	0.08097
604	0.08255
603	0.08411
602	0.08583
601	0.08773
600	0.08961
599	0.09148
598	0.09371
597	0.0959
596	0.09816
595	0.10074
594	0.10334
593	0.10598
592	0.10894
591	0.11199
590	0.115
589	0.11834
588	0.12173
587	0.12522
586	0.12876
585	0.13249
584	0.13638
583	0.14025
582	0.14432
581	0.14834
580	0.15256
579	0.15681
578	0.16108
577	0.16539
576	0.16957
575	0.1735
574	0.1768
573	0.17947
572	0.18131
571	0.18184
570	0.18119
569	0.17919
568	0.17571
567	0.17115
566	0.16542
565	0.15895
564	0.152
563	0.14499
562	0.13797
561	0.13113
560	0.12471
559	0.11865
558	0.11312
557	0.10825
556	0.10372
555	0.09967
554	0.0961
553	0.09293
552	0.08999
551	0.08755
550	0.08518
549	0.08315
548	0.08149
547	0.07994
546	0.07842
545	0.07726
544	0.07623
543	0.07508
542	0.07441
541	0.07378
540	0.07308
539	0.07259
538	0.0723
537	0.07201
536	0.07174
535	0.07185
534	0.07187
533	0.07182
532	0.07204
531	0.0724
530	0.07257
529	0.07301
528	0.07347
527	0.07373
526	0.07413
525	0.07451
524	0.07484
523	0.07483
522	0.07503
521	0.07499
520	0.07478
519	0.07461
518	0.07421
517	0.07367
516	0.07318
515	0.07258
514	0.07181
513	0.07115
512	0.07038
511	0.06957
510	0.06881
509	0.068
508	0.06716
507	0.06642
506	0.06578
505	0.06509
504	0.06423
503	0.06364
502	0.06314
501	0.06234
500	0.06185
499	0.06137
498	0.06083
497	0.06049
496	0.06012
495	0.05974
494	0.0594
493	0.05909
492	0.05889
491	0.05857
490	0.05845
489	0.05824
488	0.05808
487	0.05794
486	0.0579
485	0.05773
484	0.05769
483	0.05771
482	0.05761
481	0.05766
480	0.05768
479	0.05776
478	0.05773
477	0.05784
476	0.05785
475	0.05798
474	0.05802
473	0.05807
472	0.05813
471	0.05815
470	0.05814
469	0.058
468	0.05797
467	0.05784
466	0.0576
465	0.05752
464	0.05733
463	0.05693
462	0.05681
461	0.05662
460	0.05645
459	0.05624
458	0.05613
457	0.05601
456	0.05576
455	0.05576
454	0.05573
453	0.05556
452	0.05547
451	0.05548
450	0.05545
449	0.05537
448	0.05536
447	0.05551
446	0.05545
445	0.05537
444	0.05539
443	0.05539
442	0.0553
441	0.05533
440	0.05536
439	0.05538
438	0.0552
437	0.05521
436	0.05528
435	0.05511
434	0.05515
433	0.05518
432	0.05516
431	0.05511
430	0.05505
429	0.05505
428	0.05504
427	0.05506
426	0.05496
425	0.05503
424	0.05516
423	0.05512
422	0.05515
421	0.0552
420	0.05519
419	0.05527
418	0.05549
417	0.05568
416	0.05571
415	0.05576
414	0.05622
413	0.05613
412	0.05632
411	0.05674
410	0.05676
409	0.05693
408	0.05729
407	0.05755
406	0.05763
405	0.05791
404	0.05814
403	0.05843
402	0.05855
401	0.0589
400	0.05908
399	0.05924
398	0.05964
397	0.05987
396	0.06007
395	0.06049
394	0.06089
393	0.06135
392	0.06191
391	0.06224
390	0.06282
389	0.06338
388	0.06422
387	0.06484
386	0.06562
385	0.06648
384	0.06721
383	0.06814
382	0.06922
381	0.07006
380	0.07117
379	0.07223
378	0.07363
377	0.07468
376	0.07588
375	0.07728
374	0.07858
373	0.08006
372	0.08171
371	0.08327
370	0.08497
369	0.08688
368	0.08871
367	0.09102
366	0.09347
365	0.09618
364	0.09912
363	0.10257
362	0.10618
361	0.11022
360	0.11478
359	0.11978
358	0.12515
357	0.13074
356	0.13683
355	0.14323
354	0.14941
353	0.15559
352	0.16144
351	0.16648
350	0.17031
349	0.17045
348	0.17672
347	0.17328
346	0.17122
345	0.16932
344	0.16287
343	0.16003
342	0.15441
341	0.15017
340	0.1464
339	0.14274
338	0.13978
337	0.1373
336	0.13573
335	0.13484
334	0.134
333	0.13402
332	0.13407
331	0.13455
330	0.13496
329	0.13595
328	0.13658
327	0.1374
326	0.13844
325	0.13926
324	0.14005
323	0.14121
322	0.14272
321	0.14423
320	0.14613
319	0.14859
318	0.15127
317	0.15457
316	0.1581
315	0.16226
314	0.16653
313	0.17162
312	0.17698
311	0.18272
310	0.18855
309	0.19425
308	0.19984
307	0.20526
306	0.20993
305	0.21362
304	0.21626
303	0.21811
302	0.21924
301	0.21978
300	0.21979
