# Supplementary material for: Circular dichroism of quantum defects in carbon nanotubes created by photocatalytic oxygen functionalization
Source: Nat Commun. 2025 Jun 2;16:5107. doi: 10.1038/s41467-025-60342-y (PMC12130195; doi:10.1038/s41467-025-60342-y)
Supplement: Supplementary file 6 — Source Data [file 41467_2025_60342_MOESM6_ESM.zip › Raw data Manuscript and SI/Supplementary_Figure_19b.txt]

Length (nm)
376.394
412.769
736.841
185.131
204.503
420.491
338.307
213.964
583.744
448.401
288.568
145.032
135.779
292.613
273.601
309.864
527.633
288.782
602.005
338.307
994.19827
518.86155
805.02241
741.63989
1105.64033
643.22198
69.91124
606.09742
694.0634
617.4692
834.21655
602.9588
809.52726
386.61541
555.93373
564.96166
492.92008
273.37838
341.90607
356.39743
181.64072
207.8897
629.30566
730.18088
1083.68517
785.94083
759.75359
551.74656
719.05241
684.89035
702.74189
739.86112
431.70012
463.03788
297.74127
367.60809
905.93751
626.28337
740.3596
530.41443
711.90702
472.27926
418.93646
295.60945
778.25847
564.68172
401.59358
1130.76262
356.39743
763.14521
694.29117
797.3917
651.04061
805.87308
280.23294
574.39839
920.88218
92.90184
572.46825
532.79387
445.75551
58.59375
600.85728
1024.74147
760.16971
510.67064
631.64634
766.65933
1299.85305
832.12903
1006.21255
602.60906
573.93942
993.56191
974.27801
1151.04262
1174.56671
733.56553
1143.73901
437.76192
612.7566
617.72521
887.77873
700.63876
877.20778
479.36828
729.16965
592.46563
695.8835
1197.32072
959.01138
895.34549
828.06551
942.10018
975.57547
844.13983
1045.63415
649.6608
718.36166
358.87785
290.23747
211.49366
401.88776
214.76017
292.03092
199.64045
256.15419
347.04344
337.89574
794.30043
378.0092
968.01775
515.18797
425.44896
259.1937
177.48844
1405.43121
955.16698
977.05522
714.10916
701.19695
1059.4415
804.74934
637.21819
607.71994
788.5828
889.79255
662.92056
1538.50973
852.63476
401.23763
256.15419
409.82123
568.35512
346.29036
395.99818
752.09461
93.92277
384.62743
439.13765
1063.62239
1017.20087
1134.87141
461.92985
976.2533
830.29652
581.07429
852.53269
435.10514
790.221
767.2091
493.66798
725.69187
422.81849
609.47935
657.08419
617.72521
736.07591
583.68256
367.32123
682.57783
358.60881
671.36685
617.72521
601.12038
666.32364
655.15631
546.75675
310.734
349.07598
267.72905
581.51139
435.10514
409.13468
657.40495
558.58195
670.42414
63.47656
598.66036
563.84108
628.55145
637.8737
682.57783
413.23638
570.53158
581.51139
668.53473
637.54311
604.26854
658.36631
588.35929
564.96166
610.51617
624.51361
533.8809
801.87368
439.44424
383.60455
656.12096
547.91228
291.84128
450.81106
349.07598
331.09888
303.17912
514.98711
452.21182
572.74438
554.79491
657.08419
555.93373
628.21596
771.59319
532.69494
334.26736
350.88311
535.4581
537.42309
616.35856
519.87634
596.897
617.72521
560.46588
636.55031
519.47066
501.29592
428.76002
314.10798
700.8644
492.81314
657.40495
412.7259
344.21057
535.4581
461.44158
396.57511
533.09055
698.45385
601.12038
310.734
857.52004
450.81106
390.14374
479.36828
483.31016
499.61089
431.2115
433.16269
474.06145
394.97709
517.02991
394.97709
431.2115
349.67939
494.52134
392.29924
411.19064
124.90272
451.74538
370.1798
407.5859
