# Supplementary material for: Circular dichroism of quantum defects in carbon nanotubes created by photocatalytic oxygen functionalization
Source: Nat Commun. 2025 Jun 2;16:5107. doi: 10.1038/s41467-025-60342-y (PMC12130195; doi:10.1038/s41467-025-60342-y)
Supplement: Supplementary file 6 — Source Data [file 41467_2025_60342_MOESM6_ESM.zip › Raw data Manuscript and SI/Supplementary_Figure_19b_log_normal.txt]

Length distribution	log_normal
0	--
1.7017	1.35913E-24
3.4034	1.58419E-18
5.10511	2.33329E-15
6.80681	2.78911E-13
8.50851	9.11003E-12
10.21021	1.35969E-10
11.91191	1.20688E-9
13.61361	7.41717E-9
15.31532	3.47154E-8
17.01702	1.31834E-7
18.71872	4.24535E-7
20.42042	1.19681E-6
22.12212	3.02458E-6
23.82382	6.97737E-6
25.52553	1.49014E-5
27.22723	2.97938E-5
28.92893	5.62722E-5
30.63063	1.01139E-4
32.33233	1.74036E-4
34.03403	2.88169E-4
35.73574	4.61102E-4
37.43744	7.15582E-4
39.13914	0.00108
40.84084	0.00159
42.54254	0.00229
44.24424	0.00323
45.94595	0.00448
47.64765	0.00609
49.34935	0.00816
51.05105	0.01078
52.75275	0.01405
54.45445	0.01808
56.15616	0.023
57.85786	0.02894
59.55956	0.03606
61.26126	0.04451
62.96296	0.05446
64.66466	0.06609
66.36637	0.07958
68.06807	0.09514
69.76977	0.11297
71.47147	0.13328
73.17317	0.15627
74.87487	0.18219
76.57658	0.21124
78.27828	0.24367
79.97998	0.27969
81.68168	0.31955
83.38338	0.36347
85.08509	0.41168
86.78679	0.46442
88.48849	0.52191
90.19019	0.58436
91.89189	0.652
93.59359	0.72504
95.2953	0.80369
96.997	0.88814
98.6987	0.97858
100.4004	1.0752
102.1021	1.17817
103.8038	1.28766
105.50551	1.40381
107.20721	1.52678
108.90891	1.6567
110.61061	1.79368
112.31231	1.93784
114.01401	2.08929
115.71572	2.24811
117.41742	2.41437
119.11912	2.58814
120.82082	2.76947
122.52252	2.95842
124.22422	3.15499
125.92593	3.35923
127.62763	3.57112
129.32933	3.79067
131.03103	4.01786
132.73273	4.25266
134.43443	4.49505
136.13614	4.74496
137.83784	5.00234
139.53954	5.26713
141.24124	5.53924
142.94294	5.8186
144.64464	6.1051
146.34635	6.39864
148.04805	6.69912
149.74975	7.0064
151.45145	7.32037
153.15315	7.64088
154.85485	7.96781
156.55656	8.30099
158.25826	8.64029
159.95996	8.98553
161.66166	9.33656
163.36336	9.6932
165.06507	10.05529
166.76677	10.42264
168.46847	10.79508
170.17017	11.17242
171.87187	11.55448
173.57357	11.94105
175.27528	12.33196
176.97698	12.727
178.67868	13.12599
180.38038	13.52871
182.08208	13.93498
183.78378	14.34459
185.48549	14.75734
187.18719	15.17304
188.88889	15.59147
190.59059	16.01245
192.29229	16.43576
193.99399	16.86121
195.6957	17.28861
197.3974	17.71775
199.0991	18.14844
200.8008	18.58047
202.5025	19.01367
204.2042	19.44783
205.90591	19.88277
207.60761	20.3183
209.30931	20.75423
211.01101	21.19038
212.71271	21.62657
214.41441	22.06262
216.11612	22.49836
217.81782	22.93362
219.51952	23.36822
221.22122	23.80199
222.92292	24.23479
224.62462	24.66643
226.32633	25.09677
228.02803	25.52566
229.72973	25.95294
231.43143	26.37846
233.13313	26.80209
234.83483	27.22368
236.53654	27.64309
238.23824	28.0602
239.93994	28.47487
241.64164	28.88697
243.34334	29.29639
245.04505	29.70299
246.74675	30.10668
248.44845	30.50734
250.15015	30.90485
251.85185	31.29911
253.55355	31.69002
255.25526	32.07749
256.95696	32.46141
258.65866	32.8417
260.36036	33.21827
262.06206	33.59104
263.76376	33.95992
265.46547	34.32483
267.16717	34.68571
268.86887	35.04248
270.57057	35.39507
272.27227	35.74342
273.97397	36.08747
275.67568	36.42715
277.37738	36.76242
279.07908	37.09322
280.78078	37.4195
282.48248	37.74121
284.18418	38.05832
285.88589	38.37078
287.58759	38.67855
289.28929	38.98159
290.99099	39.27988
292.69269	39.57338
294.39439	39.86208
296.0961	40.14593
297.7978	40.42492
299.4995	40.69903
301.2012	40.96824
302.9029	41.23253
304.6046	41.4919
306.30631	41.74633
308.00801	41.99581
309.70971	42.24034
311.41141	42.47991
313.11311	42.71451
314.81481	42.94415
316.51652	43.16883
318.21822	43.38855
319.91992	43.60331
321.62162	43.81313
323.32332	44.018
325.02503	44.21795
326.72673	44.41297
328.42843	44.60308
330.13013	44.7883
331.83183	44.96865
333.53353	45.14413
335.23524	45.31477
336.93694	45.48058
338.63864	45.6416
340.34034	45.79783
342.04204	45.94931
343.74374	46.09606
345.44545	46.23809
347.14715	46.37545
348.84885	46.50816
350.55055	46.63624
352.25225	46.75973
353.95395	46.87865
355.65566	46.99304
357.35736	47.10293
359.05906	47.20834
360.76076	47.30933
362.46246	47.40591
364.16416	47.49813
365.86587	47.58602
367.56757	47.66961
369.26927	47.74895
370.97097	47.82406
372.67267	47.89499
374.37437	47.96178
376.07608	48.02447
377.77778	48.08308
379.47948	48.13767
381.18118	48.18828
382.88288	48.23494
384.58458	48.27769
386.28629	48.31658
387.98799	48.35164
389.68969	48.38292
391.39139	48.41046
393.09309	48.43431
394.79479	48.4545
396.4965	48.47107
398.1982	48.48407
399.8999	48.49355
401.6016	48.49953
403.3033	48.50208
405.00501	48.50122
406.70671	48.49701
408.40841	48.48948
410.11011	48.47868
411.81181	48.46465
413.51351	48.44743
415.21522	48.42707
416.91692	48.40361
418.61862	48.37709
420.32032	48.34756
422.02202	48.31506
423.72372	48.27962
425.42543	48.2413
427.12713	48.20014
428.82883	48.15617
430.53053	48.10944
432.23223	48.05999
433.93393	48.00787
435.63564	47.95311
437.33734	47.89575
439.03904	47.83584
440.74074	47.77342
442.44244	47.70853
444.14414	47.64121
445.84585	47.5715
447.54755	47.49944
449.24925	47.42507
450.95095	47.34843
452.65265	47.26955
454.35435	47.18849
456.05606	47.10527
457.75776	47.01993
459.45946	46.93252
461.16116	46.84307
462.86286	46.75162
464.56456	46.65821
466.26627	46.56287
467.96797	46.46564
469.66967	46.36655
471.37137	46.26565
473.07307	46.16297
474.77477	46.05855
476.47648	45.95241
478.17818	45.8446
479.87988	45.73515
481.58158	45.6241
483.28328	45.51147
484.98498	45.3973
486.68669	45.28163
488.38839	45.16449
490.09009	45.04591
491.79179	44.92592
493.49349	44.80456
495.1952	44.68186
496.8969	44.55784
498.5986	44.43255
500.3003	44.306
502.002	44.17824
503.7037	44.04928
505.40541	43.91917
507.10711	43.78793
508.80881	43.65558
510.51051	43.52217
512.21221	43.38771
513.91391	43.25223
515.61562	43.11577
517.31732	42.97834
519.01902	42.83998
520.72072	42.70072
522.42242	42.56057
524.12412	42.41957
525.82583	42.27775
527.52753	42.13512
529.22923	41.99171
530.93093	41.84754
532.63263	41.70265
534.33433	41.55706
536.03604	41.41078
537.73774	41.26384
539.43944	41.11628
541.14114	40.96809
542.84284	40.81933
544.54454	40.66999
546.24625	40.52011
547.94795	40.36971
549.64965	40.2188
551.35135	40.06742
553.05305	39.91557
554.75475	39.76329
556.45646	39.61058
558.15816	39.45748
559.85986	39.30399
561.56156	39.15015
563.26326	38.99596
564.96496	38.84146
566.66667	38.68664
568.36837	38.53154
570.07007	38.37617
571.77177	38.22055
573.47347	38.0647
575.17518	37.90863
576.87688	37.75236
578.57858	37.5959
580.28028	37.43928
581.98198	37.28251
583.68368	37.1256
585.38539	36.96857
587.08709	36.81144
588.78879	36.65422
590.49049	36.49692
592.19219	36.33956
593.89389	36.18215
595.5956	36.02471
597.2973	35.86725
598.999	35.70979
600.7007	35.55234
602.4024	35.3949
604.1041	35.2375
605.80581	35.08015
607.50751	34.92285
609.20921	34.76562
610.91091	34.60848
612.61261	34.45143
614.31431	34.29449
616.01602	34.13766
617.71772	33.98096
619.41942	33.82441
621.12112	33.668
622.82282	33.51175
624.52452	33.35567
626.22623	33.19977
627.92793	33.04406
629.62963	32.88855
631.33133	32.73325
633.03303	32.57817
634.73473	32.42331
636.43644	32.2687
638.13814	32.11432
639.83984	31.96021
641.54154	31.80635
643.24324	31.65276
644.94494	31.49945
646.64665	31.34643
648.34835	31.19371
650.05005	31.04128
651.75175	30.88916
653.45345	30.73736
655.15516	30.58588
656.85686	30.43473
658.55856	30.28392
660.26026	30.13345
661.96196	29.98333
663.66366	29.83356
665.36537	29.68416
667.06707	29.53513
668.76877	29.38647
670.47047	29.23819
672.17217	29.09029
673.87387	28.94278
675.57558	28.79567
677.27728	28.64896
678.97898	28.50266
680.68068	28.35677
682.38238	28.21129
684.08408	28.06623
685.78579	27.9216
687.48749	27.77739
689.18919	27.63362
690.89089	27.49029
692.59259	27.3474
694.29429	27.20495
695.996	27.06295
697.6977	26.92141
699.3994	26.78032
701.1011	26.63969
702.8028	26.49953
704.5045	26.35983
706.20621	26.2206
707.90791	26.08184
709.60961	25.94356
711.31131	25.80576
713.01301	25.66844
714.71471	25.5316
716.41642	25.39525
718.11812	25.25939
719.81982	25.12402
721.52152	24.98915
723.22322	24.85477
724.92492	24.72088
726.62663	24.5875
728.32833	24.45462
730.03003	24.32225
731.73173	24.19038
733.43343	24.05902
735.13514	23.92816
736.83684	23.79782
738.53854	23.66799
740.24024	23.53867
741.94194	23.40987
743.64364	23.28159
745.34535	23.15382
747.04705	23.02657
748.74875	22.89984
750.45045	22.77363
752.15215	22.64794
753.85385	22.52277
755.55556	22.39813
757.25726	22.27401
758.95896	22.15042
760.66066	22.02735
762.36236	21.90481
764.06406	21.78279
765.76577	21.6613
767.46747	21.54033
769.16917	21.4199
770.87087	21.29999
772.57257	21.18061
774.27427	21.06175
775.97598	20.94343
777.67768	20.82563
779.37938	20.70836
781.08108	20.59162
782.78278	20.47541
784.48448	20.35973
786.18619	20.24457
787.88789	20.12994
789.58959	20.01584
791.29129	19.90227
792.99299	19.78922
794.69469	19.6767
796.3964	19.5647
798.0981	19.45323
799.7998	19.34229
801.5015	19.23187
803.2032	19.12197
804.9049	19.01259
806.60661	18.90374
808.30831	18.79541
810.01001	18.68761
811.71171	18.58032
813.41341	18.47355
815.11512	18.3673
816.81682	18.26157
818.51852	18.15635
820.22022	18.05166
821.92192	17.94747
823.62362	17.8438
825.32533	17.74065
827.02703	17.63801
828.72873	17.53587
830.43043	17.43425
832.13213	17.33314
833.83383	17.23253
835.53554	17.13244
837.23724	17.03284
838.93894	16.93376
840.64064	16.83517
842.34234	16.73709
844.04404	16.63951
845.74575	16.54243
847.44745	16.44584
849.14915	16.34975
850.85085	16.25416
852.55255	16.15907
854.25425	16.06446
855.95596	15.97035
857.65766	15.87672
859.35936	15.78359
861.06106	15.69094
862.76276	15.59878
864.46446	15.5071
866.16617	15.41591
867.86787	15.32519
869.56957	15.23496
871.27127	15.1452
872.97297	15.05592
874.67467	14.96712
876.37638	14.87879
878.07808	14.79093
879.77978	14.70354
881.48148	14.61662
883.18318	14.53017
884.88488	14.44419
886.58659	14.35866
888.28829	14.2736
889.98999	14.189
891.69169	14.10486
893.39339	14.02118
895.0951	13.93795
896.7968	13.85517
898.4985	13.77285
900.2002	13.69098
901.9019	13.60956
903.6036	13.52858
905.30531	13.44805
907.00701	13.36796
908.70871	13.28832
910.41041	13.20911
912.11211	13.13035
913.81381	13.05202
915.51552	12.97412
917.21722	12.89666
918.91892	12.81963
920.62062	12.74303
922.32232	12.66685
924.02402	12.59111
925.72573	12.51578
927.42743	12.44088
929.12913	12.3664
930.83083	12.29234
932.53253	12.2187
934.23423	12.14547
935.93594	12.07265
937.63764	12.00025
939.33934	11.92826
941.04104	11.85667
942.74274	11.78549
944.44444	11.71472
946.14615	11.64435
947.84785	11.57438
949.54955	11.5048
951.25125	11.43563
952.95295	11.36685
954.65465	11.29846
956.35636	11.23047
958.05806	11.16287
959.75976	11.09565
961.46146	11.02882
963.16316	10.96238
964.86486	10.89632
966.56657	10.83064
968.26827	10.76534
969.96997	10.70041
971.67167	10.63586
973.37337	10.57169
975.07508	10.50789
976.77678	10.44445
978.47848	10.38139
980.18018	10.31869
981.88188	10.25636
983.58358	10.19439
985.28529	10.13279
986.98699	10.07154
988.68869	10.01065
990.39039	9.95011
992.09209	9.88993
993.79379	9.83011
995.4955	9.77063
997.1972	9.7115
998.8989	9.65272
1000.6006	9.59429
1002.3023	9.5362
1004.004	9.47845
1005.70571	9.42104
1007.40741	9.36397
1009.10911	9.30723
1010.81081	9.25084
1012.51251	9.19477
1014.21421	9.13904
1015.91592	9.08363
1017.61762	9.02856
1019.31932	8.97381
1021.02102	8.91938
1022.72272	8.86528
1024.42442	8.8115
1026.12613	8.75804
1027.82783	8.7049
1029.52953	8.65208
1031.23123	8.59956
1032.93293	8.54737
1034.63463	8.49548
1036.33634	8.4439
1038.03804	8.39263
1039.73974	8.34167
1041.44144	8.29101
1043.14314	8.24066
1044.84484	8.1906
1046.54655	8.14085
1048.24825	8.0914
1049.94995	8.04224
1051.65165	7.99337
1053.35335	7.9448
1055.05506	7.89652
1056.75676	7.84854
1058.45846	7.80084
1060.16016	7.75342
1061.86186	7.7063
1063.56356	7.65945
1065.26527	7.61289
1066.96697	7.56661
1068.66867	7.52061
1070.37037	7.47489
1072.07207	7.42944
1073.77377	7.38427
1075.47548	7.33937
1077.17718	7.29474
1078.87888	7.25038
1080.58058	7.2063
1082.28228	7.16247
1083.98398	7.11892
1085.68569	7.07562
1087.38739	7.03259
1089.08909	6.98982
1090.79079	6.94732
1092.49249	6.90506
1094.19419	6.86307
1095.8959	6.82133
1097.5976	6.77984
1099.2993	6.73861
1101.001	6.69763
1102.7027	6.65689
1104.4044	6.61641
1106.10611	6.57617
1107.80781	6.53618
1109.50951	6.49643
1111.21121	6.45692
1112.91291	6.41766
1114.61461	6.37863
1116.31632	6.33984
1118.01802	6.30129
1119.71972	6.26297
1121.42142	6.22489
1123.12312	6.18704
1124.82482	6.14943
1126.52653	6.11204
1128.22823	6.07488
1129.92993	6.03795
1131.63163	6.00124
1133.33333	5.96476
1135.03504	5.9285
1136.73674	5.89247
1138.43844	5.85666
1140.14014	5.82106
1141.84184	5.78569
1143.54354	5.75053
1145.24525	5.71558
1146.94695	5.68085
1148.64865	5.64634
1150.35035	5.61203
1152.05205	5.57794
1153.75375	5.54406
1155.45546	5.51038
1157.15716	5.47691
1158.85886	5.44365
1160.56056	5.41059
1162.26226	5.37773
1163.96396	5.34508
1165.66567	5.31263
1167.36737	5.28038
1169.06907	5.24832
1170.77077	5.21647
1172.47247	5.18481
1174.17417	5.15334
1175.87588	5.12207
1177.57758	5.09099
1179.27928	5.0601
1180.98098	5.0294
1182.68268	4.9989
1184.38438	4.96858
1186.08609	4.93844
1187.78779	4.9085
1189.48949	4.87873
1191.19119	4.84916
1192.89289	4.81976
1194.59459	4.79054
1196.2963	4.76151
1197.998	4.73265
1199.6997	4.70398
1201.4014	4.67548
1203.1031	4.64715
1204.8048	4.619
1206.50651	4.59103
1208.20821	4.56323
1209.90991	4.5356
1211.61161	4.50814
1213.31331	4.48085
1215.01502	4.45372
1216.71672	4.42677
1218.41842	4.39998
1220.12012	4.37336
1221.82182	4.3469
1223.52352	4.32061
1225.22523	4.29448
1226.92693	4.26851
1228.62863	4.2427
1230.33033	4.21705
1232.03203	4.19156
1233.73373	4.16623
1235.43544	4.14105
1237.13714	4.11603
1238.83884	4.09117
1240.54054	4.06646
1242.24224	4.0419
1243.94394	4.01749
1245.64565	3.99323
1247.34735	3.96913
1249.04905	3.94517
1250.75075	3.92136
1252.45245	3.8977
1254.15415	3.87419
1255.85586	3.85082
1257.55756	3.8276
1259.25926	3.80452
1260.96096	3.78158
1262.66266	3.75879
1264.36436	3.73613
1266.06607	3.71362
1267.76777	3.69124
1269.46947	3.66901
1271.17117	3.64691
1272.87287	3.62495
1274.57457	3.60312
1276.27628	3.58143
1277.97798	3.55988
1279.67968	3.53846
1281.38138	3.51717
1283.08308	3.49601
1284.78478	3.47498
1286.48649	3.45409
1288.18819	3.43332
1289.88989	3.41268
1291.59159	3.39217
1293.29329	3.37179
1294.99499	3.35153
1296.6967	3.3314
1298.3984	3.31139
1300.1001	3.29151
1301.8018	3.27175
1303.5035	3.25211
1305.20521	3.23259
1306.90691	3.2132
1308.60861	3.19392
1310.31031	3.17477
1312.01201	3.15573
1313.71371	3.13681
1315.41542	3.11801
1317.11712	3.09932
1318.81882	3.08075
1320.52052	3.0623
1322.22222	3.04396
1323.92392	3.02573
1325.62563	3.00761
1327.32733	2.98961
1329.02903	2.97172
1330.73073	2.95394
1332.43243	2.93627
1334.13413	2.91871
1335.83584	2.90126
1337.53754	2.88391
1339.23924	2.86667
1340.94094	2.84954
1342.64264	2.83252
1344.34434	2.8156
1346.04605	2.79879
1347.74775	2.78207
1349.44945	2.76547
1351.15115	2.74896
1352.85285	2.73256
1354.55455	2.71626
1356.25626	2.70006
1357.95796	2.68396
1359.65966	2.66796
1361.36136	2.65206
1363.06306	2.63625
1364.76476	2.62055
1366.46647	2.60494
1368.16817	2.58943
1369.86987	2.57401
1371.57157	2.55869
1373.27327	2.54346
1374.97497	2.52833
1376.67668	2.51329
1378.37838	2.49834
1380.08008	2.48349
1381.78178	2.46873
1383.48348	2.45405
1385.18519	2.43947
1386.88689	2.42498
1388.58859	2.41058
1390.29029	2.39627
1391.99199	2.38205
1393.69369	2.36791
1395.3954	2.35386
1397.0971	2.3399
1398.7988	2.32602
1400.5005	2.31223
1402.2022	2.29852
1403.9039	2.2849
1405.60561	2.27137
1407.30731	2.25791
1409.00901	2.24454
1410.71071	2.23125
1412.41241	2.21804
1414.11411	2.20492
1415.81582	2.19187
1417.51752	2.17891
1419.21922	2.16603
1420.92092	2.15322
1422.62262	2.14049
1424.32432	2.12785
1426.02603	2.11528
1427.72773	2.10278
1429.42943	2.09037
1431.13113	2.07803
1432.83283	2.06576
1434.53453	2.05357
1436.23624	2.04146
1437.93794	2.02942
1439.63964	2.01746
1441.34134	2.00557
1443.04304	1.99375
1444.74474	1.982
1446.44645	1.97033
1448.14815	1.95873
1449.84985	1.9472
1451.55155	1.93574
1453.25325	1.92435
1454.95495	1.91303
1456.65666	1.90178
1458.35836	1.8906
1460.06006	1.87948
1461.76176	1.86844
1463.46346	1.85746
1465.16517	1.84655
1466.86687	1.83571
1468.56857	1.82494
1470.27027	1.81423
1471.97197	1.80358
1473.67367	1.793
1475.37538	1.78249
1477.07708	1.77204
1478.77878	1.76165
1480.48048	1.75133
1482.18218	1.74107
1483.88388	1.73088
1485.58559	1.72074
1487.28729	1.71067
1488.98899	1.70066
1490.69069	1.69071
1492.39239	1.68082
1494.09409	1.671
1495.7958	1.66123
1497.4975	1.65152
1499.1992	1.64187
1500.9009	1.63228
1502.6026	1.62275
1504.3043	1.61328
1506.00601	1.60386
1507.70771	1.59451
1509.40941	1.5852
1511.11111	1.57596
1512.81281	1.56677
1514.51451	1.55764
1516.21622	1.54857
1517.91792	1.53955
1519.61962	1.53058
1521.32132	1.52167
1523.02302	1.51282
1524.72472	1.50401
1526.42643	1.49526
1528.12813	1.48657
1529.82983	1.47793
1531.53153	1.46934
1533.23323	1.4608
1534.93493	1.45231
1536.63664	1.44388
1538.33834	1.4355
1540.04004	1.42717
1541.74174	1.41889
1543.44344	1.41065
1545.14515	1.40247
1546.84685	1.39434
1548.54855	1.38626
1550.25025	1.37823
1551.95195	1.37025
1553.65365	1.36231
1555.35536	1.35442
1557.05706	1.34659
1558.75876	1.33879
1560.46046	1.33105
1562.16216	1.32335
1563.86386	1.3157
1565.56557	1.3081
1567.26727	1.30054
1568.96897	1.29303
1570.67067	1.28556
1572.37237	1.27814
1574.07407	1.27076
1575.77578	1.26343
1577.47748	1.25614
1579.17918	1.2489
1580.88088	1.2417
1582.58258	1.23455
1584.28428	1.22743
1585.98599	1.22036
1587.68769	1.21334
1589.38939	1.20635
1591.09109	1.19941
1592.79279	1.19251
1594.49449	1.18565
1596.1962	1.17883
1597.8979	1.17206
1599.5996	1.16532
1601.3013	1.15863
1603.003	1.15197
1604.7047	1.14536
1606.40641	1.13879
1608.10811	1.13225
1609.80981	1.12576
1611.51151	1.1193
1613.21321	1.11288
1614.91491	1.1065
1616.61662	1.10016
1618.31832	1.09386
1620.02002	1.0876
1621.72172	1.08137
1623.42342	1.07518
1625.12513	1.06903
1626.82683	1.06292
1628.52853	1.05684
1630.23023	1.0508
1631.93193	1.04479
1633.63363	1.03883
1635.33534	1.03289
1637.03704	1.027
1638.73874	1.02113
1640.44044	1.01531
1642.14214	1.00952
1643.84384	1.00376
1645.54555	0.99804
1647.24725	0.99235
1648.94895	0.98669
1650.65065	0.98107
1652.35235	0.97549
1654.05405	0.96993
1655.75576	0.96441
1657.45746	0.95893
1659.15916	0.95347
1660.86086	0.94805
1662.56256	0.94266
1664.26426	0.93731
1665.96597	0.93198
1667.66767	0.92669
1669.36937	0.92143
1671.07107	0.9162
1672.77277	0.911
1674.47447	0.90583
1676.17618	0.9007
1677.87788	0.89559
1679.57958	0.89052
1681.28128	0.88547
1682.98298	0.88046
1684.68468	0.87547
1686.38639	0.87052
1688.08809	0.86559
1689.78979	0.86069
1691.49149	0.85583
1693.19319	0.85099
1694.89489	0.84618
1696.5966	0.8414
1698.2983	0.83665
1700	0.83192
