# Supplementary material for: Circular dichroism of quantum defects in carbon nanotubes created by photocatalytic oxygen functionalization
Source: Nat Commun. 2025 Jun 2;16:5107. doi: 10.1038/s41467-025-60342-y (PMC12130195; doi:10.1038/s41467-025-60342-y)
Supplement: Supplementary file 6 — Source Data [file 41467_2025_60342_MOESM6_ESM.zip › Raw data Manuscript and SI/Supplementary_Figure_19d.txt]

Length (nm)
81.9206
60.7362
38.1794
42.6328
38.1794
52.4306
47.4207
62.4514
46.4855
72.0517
51.5907
36.2991
54.5695
87.8709
35.9343
35.9343
46.2012
72.9603
89.7991
52.8523
25.6674
36.2991
26.1757
15.4004
18.509
21.1658
31.2257
27.6446
20.5339
20.5339
30.8008
40.1548
27.8882
40.1548
13.0662
30.4878
17.9578
52.6265
31.4072
81.3656
26.1324
30.4878
17.9578
39.1986
36.9373
36.0577
46.7224
62.7102
24.37
38.0081
28.3296
48.9045
45.6801
44.793
64.1026
28.0449
44.793
39.3029
26.0417
39.0625
34.9924
34.0467
29.5608
52.2353
48.1493
29.8609
36.0811
67.6994
38.2406
43.4782
39.946
62.0356
73.7842
54.5957
54.3715
82.2662
135.727
149.026
30.0663
59.52
61.9349
49.429
54.5957
84.174
46.8922
78.1537
55.9227
65.0133
77.2898
182.677
120.261
151.232
83.8479
73.4134
90.7187
120.841
84.0534
67.4683
74.6437
36.7067
43.5184
79.6135
103.803
60.1375
305.85
52.1705
79.3784
104.518
69.0822
84.8278
67.4441
75.5282
131.812
62.866
95.5746
299.261
83.0518
30.5305
30.5305
61.3655
43.1766
73.5268
43.1766
57.9269
153.14
90.1552
44.0315
97.6964
77.7175
453.636
363.463
54.9196
67.6169
117.51
107.463
104.571
54.9196
28.3056
41.1897
130.673
41.7583
48.0546
77.6854
68.6494
56.6113
54.9196
43.4197
68.9921
183.826
272.822
79.8679
52.3541
58.0858
100.852
117.277
50.825
68.867
72.6012
113.627
62.0339
45.9198
50.825
36.2982
43.5643
29.9363
37.0222
75.8027
41.9732
56.2227
45.5255
58.0333
45.5255
56.2227
138.473
57.5851
61.5017
28.7925
43.7847
35.9907
51.9103
50.8986
32.1917
35.9907
43.1888
54.8203
21.5944
86.681
58.0333
57.5851
50.387
38.7637
72.3405
59.3577
43.7847
58.0333
71.9814
29.6789
46.0924
43.1888
25.9541
48.2876
41.9732
43.7847
35.9907
43.7847
43.1888
52.4036
43.1888
43.7847
56.2217
43.1888
50.8986
64.7832
50.387
43.7847
61.5017
50.387
89.0366
61.925
58.0347
56.2227
50.387
59.3577
80.4793
218.935
43.1933
43.7847
79.5061
61.5065
59.3577
107.013
371.875
66.3639
71.9814
35.992
46.0924
43.1888
32.1917
22.7627
57.5851
50.8986
138.462
73.4072
145.762
45.5255
41.9752
52.4036
35.9907
72.3479
43.1888
43.7847
41.9752
28.7925
50.387
36.7071
21.5944
57.5851
32.1917
57.5851
59.3577
36.7036
108.939
57.5851
50.387
35.9931
86.977
35.9907
35.9894
31.2168
31.46
27.5923
34.9127
31.4629
42.0293
31.2168
36.823
19.8972
35.3352
33.3413
23.7449
34.9127
19.8972
17.4564
30.4814
28.4086
28.4086
29.7194
22.0781
22.7554
22.7554
17.4522
19.8972
32.262
46.1008
49.8779
49.644
19.0036
18.4354
37.1848
29.5196
38.0073
27.6532
42.5097
55.5161
33.2425
49.0085
29.5196
35.104
80.6379
47.0027
33.5549
45.3975
26.8793
29.5196
28.0352
32.59
19.0036
33.2425
29.5196
45.3975
33.5549
23.0443
33.0492
48.2439
40.6826
43.8625
29.1297
31.2183
39.4263
52.2569
38.997
57.536
24.9347
31.2183
32.4069
62.4406
30.2638
37.7929
201.468
189.443
87.6508
190.14
174.53
154.764
150.321
144.809
104.577
145.443
117.606
144.809
127.911
180.978
169.097
148.815
184.435
132.846
173.049
145.629
105.014
123.921
138.167
136.922
97.9126
123.884
71.0321
132.367
60.8846
101.981
96.2715
115.732
90.795
154.572
125.52
101.474
76.142
24.2027
69.4138
29.0933
43.4487
36.0835
61.4464
49.0738
76.142
49.0738
57.0633
57.0469
49.0738
65.0523
32.2702
76.122
83.0723
92.005
54.1253
56.4729
56.4729
82.2751
24.2027
43.4487
33.2645
58.1867
41.1376
65.0523
40.3378
51.6764
54.1253
61.4464
57.0469
58.7353
65.0721
58.1867
45.6507
43.1953
61.4695
39.8224
56.3203
71.3052
58.7435
41.5447
68.6399
70.3144
61.8476
86.3905
54.6396
73.5446
55.051
58.3421
96.3536
111.497
68.4174
58.7669
109.768
86.2724
53.2817
149.959
102.155
146.854
96.751
116.882
91.4635
129.336
25.4952
14.1405
24.9974
24.9974
23.7162
35.3514
35.3563
32.6043
25.499
32.5977
32.5929
35.365
30.0024
24.9974
18.026
24.746
33.354
12.7476
17.68
19.0383
17.6757
29.1521
32.5996
20.6153
28.292
27.6166
11.1795
23.7162
11.183
23.7162
