# Supplementary material for: Circular dichroism of quantum defects in carbon nanotubes created by photocatalytic oxygen functionalization
Source: Nat Commun. 2025 Jun 2;16:5107. doi: 10.1038/s41467-025-60342-y (PMC12130195; doi:10.1038/s41467-025-60342-y)
Supplement: Supplementary file 6 — Source Data [file 41467_2025_60342_MOESM6_ESM.zip › Raw data Manuscript and SI/Supplementary_Figure_19d_log_normal.txt]

Length distribution	log_normal
0	--
0.5005	3.84799E-10
1.001	8.61155E-7
1.5015	4.18377E-5
2.002	4.96498E-4
2.5025	0.00288
3.003	0.01091
3.5035	0.03127
4.004	0.07375
4.5045	0.15074
5.00501	0.27643
5.50551	0.46567
6.00601	0.73304
6.50651	1.09195
7.00701	1.55396
7.50751	2.12838
8.00801	2.822
8.50851	3.63901
9.00901	4.58109
9.50951	5.64757
10.01001	6.83562
10.51051	8.14057
11.01101	9.55615
11.51151	11.07483
12.01201	12.68805
12.51251	14.38649
13.01301	16.16034
13.51351	17.99946
14.01401	19.89363
14.51451	21.83265
15.01502	23.80651
15.51552	25.80547
16.01602	27.82019
16.51652	29.84176
17.01702	31.86176
17.51752	33.87233
18.01802	35.86613
18.51852	37.83644
19.01902	39.77705
19.51952	41.68238
20.02002	43.54736
20.52052	45.3675
21.02102	47.13881
21.52152	48.85781
22.02202	50.52149
22.52252	52.12731
23.02302	53.67312
23.52352	55.1572
24.02402	56.57817
24.52452	57.93501
25.02503	59.22702
25.52553	60.45376
26.02603	61.61508
26.52653	62.71107
27.02703	63.74202
27.52753	64.70844
28.02803	65.61098
28.52853	66.45048
29.02903	67.22792
29.52953	67.94436
30.03003	68.60102
30.53053	69.19917
31.03103	69.74018
31.53153	70.22548
32.03203	70.65656
32.53253	71.03494
33.03303	71.36219
33.53353	71.63989
34.03403	71.86966
34.53453	72.05311
35.03504	72.19187
35.53554	72.28756
36.03604	72.3418
36.53654	72.35618
37.03704	72.3323
37.53754	72.27173
38.03804	72.17603
38.53854	72.0467
39.03904	71.88526
39.53954	71.69317
40.04004	71.47186
40.54054	71.22274
41.04104	70.94719
41.54154	70.64654
42.04204	70.32209
42.54254	69.97511
43.04304	69.60682
43.54354	69.21842
44.04404	68.81107
44.54454	68.38589
45.04505	67.94396
45.54555	67.48632
46.04605	67.014
46.54655	66.52796
47.04705	66.02915
47.54755	65.51847
48.04805	64.9968
48.54855	64.46498
49.04905	63.92382
49.54955	63.37408
50.05005	62.81653
50.55055	62.25187
51.05105	61.68078
51.55155	61.10393
52.05205	60.52193
52.55255	59.93541
53.05305	59.34492
53.55355	58.75101
54.05405	58.15422
54.55455	57.55504
55.05506	56.95396
55.55556	56.35141
56.05606	55.74784
56.55656	55.14366
57.05706	54.53926
57.55756	53.93501
58.05806	53.33126
58.55856	52.72835
59.05906	52.1266
59.55956	51.52631
60.06006	50.92775
60.56056	50.3312
61.06106	49.73691
61.56156	49.14512
62.06206	48.55606
62.56256	47.96993
63.06306	47.38693
63.56356	46.80725
64.06406	46.23107
64.56456	45.65855
65.06507	45.08983
65.56557	44.52507
66.06607	43.96439
66.56657	43.40791
67.06707	42.85575
67.56757	42.30802
68.06807	41.76481
68.56857	41.22621
69.06907	40.69229
69.56957	40.16314
70.07007	39.63882
70.57057	39.11938
71.07107	38.60489
71.57157	38.0954
72.07207	37.59093
72.57257	37.09154
73.07307	36.59724
73.57357	36.10808
74.07407	35.62406
74.57457	35.14522
75.07508	34.67155
75.57558	34.20307
76.07608	33.73979
76.57658	33.28171
77.07708	32.82883
77.57758	32.38114
78.07808	31.93863
78.57858	31.5013
79.07908	31.06913
79.57958	30.6421
80.08008	30.2202
80.58058	29.80341
81.08108	29.39171
81.58158	28.98506
82.08208	28.58345
82.58258	28.18684
83.08308	27.79522
83.58358	27.40853
84.08408	27.02676
84.58458	26.64987
85.08509	26.27782
85.58559	25.91058
86.08609	25.5481
86.58659	25.19036
87.08709	24.83731
87.58759	24.48892
88.08809	24.14513
88.58859	23.80592
89.08909	23.47123
89.58959	23.14102
90.09009	22.81526
90.59059	22.4939
91.09109	22.17689
91.59159	21.86419
92.09209	21.55576
92.59259	21.25154
93.09309	20.95151
93.59359	20.6556
94.09409	20.36377
94.59459	20.07599
95.0951	19.7922
95.5956	19.51236
96.0961	19.23642
96.5966	18.96433
97.0971	18.69606
97.5976	18.43156
98.0981	18.17077
98.5986	17.91366
99.0991	17.66019
99.5996	17.41029
100.1001	17.16394
100.6006	16.92109
101.1011	16.68169
101.6016	16.4457
102.1021	16.21308
102.6026	15.98378
103.1031	15.75775
103.6036	15.53497
104.1041	15.31537
104.6046	15.09894
105.10511	14.88561
105.60561	14.67535
106.10611	14.46811
106.60661	14.26387
107.10711	14.06257
107.60761	13.86418
108.10811	13.66865
108.60861	13.47596
109.10911	13.28605
109.60961	13.09889
110.11011	12.91445
110.61061	12.73268
111.11111	12.55355
111.61161	12.37702
112.11211	12.20306
112.61261	12.03162
113.11311	11.86268
113.61361	11.69619
114.11411	11.53213
114.61461	11.37045
115.11512	11.21113
115.61562	11.05413
116.11612	10.89941
116.61662	10.74696
117.11712	10.59672
117.61762	10.44867
118.11812	10.30278
118.61862	10.15902
119.11912	10.01735
119.61962	9.87776
120.12012	9.74019
120.62062	9.60463
121.12112	9.47105
121.62162	9.33942
122.12212	9.20971
122.62262	9.08189
123.12312	8.95593
123.62362	8.83181
124.12412	8.70949
124.62462	8.58896
125.12513	8.47019
125.62563	8.35314
126.12613	8.2378
126.62663	8.12415
127.12713	8.01214
127.62763	7.90177
128.12813	7.793
128.62863	7.68581
129.12913	7.58018
129.62963	7.47609
130.13013	7.37351
130.63063	7.27242
131.13113	7.1728
131.63163	7.07462
132.13213	6.97787
132.63263	6.88252
133.13313	6.78856
133.63363	6.69595
134.13413	6.60469
134.63463	6.51475
135.13514	6.42611
135.63564	6.33875
136.13614	6.25266
136.63664	6.1678
137.13714	6.08418
137.63764	6.00176
138.13814	5.92053
138.63864	5.84047
139.13914	5.76157
139.63964	5.6838
140.14014	5.60715
140.64064	5.5316
141.14114	5.45714
141.64164	5.38375
142.14214	5.31142
142.64264	5.24012
143.14314	5.16984
143.64364	5.10057
144.14414	5.03229
144.64464	4.96499
145.14515	4.89866
145.64565	4.83327
146.14615	4.76881
146.64665	4.70528
147.14715	4.64265
147.64765	4.58091
148.14815	4.52005
148.64865	4.46006
149.14915	4.40093
149.64965	4.34263
150.15015	4.28516
150.65065	4.22851
151.15115	4.17266
151.65165	4.1176
152.15215	4.06332
152.65265	4.00981
153.15315	3.95705
153.65365	3.90504
154.15415	3.85377
154.65465	3.80322
155.15516	3.75338
155.65566	3.70424
156.15616	3.65579
156.65666	3.60803
157.15716	3.56094
157.65766	3.5145
158.15816	3.46872
158.65866	3.42358
159.15916	3.37907
159.65966	3.33519
160.16016	3.29192
160.66066	3.24925
161.16116	3.20718
161.66166	3.16569
162.16216	3.12478
162.66266	3.08445
163.16316	3.04467
163.66366	3.00544
164.16416	2.96677
164.66466	2.92862
165.16517	2.89101
165.66567	2.85391
166.16617	2.81733
166.66667	2.78126
167.16717	2.74568
167.66767	2.7106
168.16817	2.676
168.66867	2.64187
169.16917	2.60821
169.66967	2.57502
170.17017	2.54228
170.67067	2.51
171.17117	2.47815
171.67167	2.44674
172.17217	2.41576
172.67267	2.38521
173.17317	2.35507
173.67367	2.32535
174.17417	2.29603
174.67467	2.2671
175.17518	2.23858
175.67568	2.21044
176.17618	2.18268
176.67668	2.1553
177.17718	2.12829
177.67768	2.10165
178.17818	2.07536
178.67868	2.04944
179.17918	2.02386
179.67968	1.99863
180.18018	1.97374
180.68068	1.94918
181.18118	1.92496
181.68168	1.90106
182.18218	1.87748
182.68268	1.85421
183.18318	1.83126
183.68368	1.80862
184.18418	1.78628
184.68468	1.76424
185.18519	1.7425
185.68569	1.72104
186.18619	1.69987
186.68669	1.67898
187.18719	1.65837
187.68769	1.63803
188.18819	1.61797
188.68869	1.59817
189.18919	1.57863
189.68969	1.55935
190.19019	1.54033
190.69069	1.52156
191.19119	1.50303
191.69169	1.48475
192.19219	1.46671
192.69269	1.44891
193.19319	1.43135
193.69369	1.41401
194.19419	1.3969
194.69469	1.38002
195.1952	1.36335
195.6957	1.34691
196.1962	1.33068
196.6967	1.31466
197.1972	1.29885
197.6977	1.28325
198.1982	1.26785
198.6987	1.25265
199.1992	1.23765
199.6997	1.22284
200.2002	1.20823
200.7007	1.1938
201.2012	1.17957
201.7017	1.16551
202.2022	1.15164
202.7027	1.13795
203.2032	1.12443
203.7037	1.11109
204.2042	1.09792
204.7047	1.08492
205.20521	1.07208
205.70571	1.05941
206.20621	1.04691
206.70671	1.03456
207.20721	1.02237
207.70771	1.01034
208.20821	0.99846
208.70871	0.98673
209.20921	0.97516
209.70971	0.96373
210.21021	0.95244
210.71071	0.9413
211.21121	0.9303
211.71171	0.91944
212.21221	0.90872
212.71271	0.89813
213.21321	0.88768
213.71371	0.87736
214.21421	0.86717
214.71471	0.85711
215.21522	0.84717
215.71572	0.83736
216.21622	0.82767
216.71672	0.81811
217.21722	0.80866
217.71772	0.79934
218.21822	0.79013
218.71872	0.78103
219.21922	0.77205
219.71972	0.76318
220.22022	0.75443
220.72072	0.74578
221.22122	0.73724
221.72172	0.7288
222.22222	0.72047
222.72272	0.71225
223.22322	0.70412
223.72372	0.6961
224.22422	0.68817
224.72472	0.68035
225.22523	0.67262
225.72573	0.66498
226.22623	0.65744
226.72673	0.65
227.22723	0.64264
227.72773	0.63538
228.22823	0.6282
228.72873	0.62111
229.22923	0.61411
229.72973	0.6072
230.23023	0.60037
230.73073	0.59362
231.23123	0.58696
231.73173	0.58037
232.23223	0.57387
232.73273	0.56745
233.23323	0.5611
233.73373	0.55483
234.23423	0.54864
234.73473	0.54252
235.23524	0.53648
235.73574	0.53051
236.23624	0.52461
236.73674	0.51879
237.23724	0.51303
237.73774	0.50734
238.23824	0.50173
238.73874	0.49618
239.23924	0.49069
239.73974	0.48527
240.24024	0.47992
240.74074	0.47463
241.24124	0.46941
241.74174	0.46424
242.24224	0.45914
242.74274	0.4541
243.24324	0.44912
243.74374	0.4442
244.24424	0.43934
244.74474	0.43454
245.24525	0.42979
245.74575	0.4251
246.24625	0.42046
246.74675	0.41589
247.24725	0.41136
247.74775	0.40689
248.24825	0.40247
248.74875	0.3981
249.24925	0.39379
249.74975	0.38952
250.25025	0.38531
250.75075	0.38114
251.25125	0.37703
251.75175	0.37296
252.25225	0.36894
252.75275	0.36497
253.25325	0.36104
253.75375	0.35716
254.25425	0.35332
254.75475	0.34953
255.25526	0.34579
255.75576	0.34209
256.25626	0.33843
256.75676	0.33481
257.25726	0.33124
257.75776	0.3277
258.25826	0.32421
258.75876	0.32076
259.25926	0.31735
259.75976	0.31397
260.26026	0.31064
260.76076	0.30735
261.26126	0.30409
261.76176	0.30087
262.26226	0.29769
262.76276	0.29454
263.26326	0.29143
263.76376	0.28836
264.26426	0.28532
264.76476	0.28232
265.26527	0.27935
265.76577	0.27641
266.26627	0.27351
266.76677	0.27064
267.26727	0.26781
267.76777	0.265
268.26827	0.26223
268.76877	0.25949
269.26927	0.25678
269.76977	0.2541
270.27027	0.25146
270.77077	0.24884
271.27127	0.24625
271.77177	0.24369
272.27227	0.24116
272.77277	0.23866
273.27327	0.23619
273.77377	0.23374
274.27427	0.23132
274.77477	0.22893
275.27528	0.22657
275.77578	0.22423
276.27628	0.22192
276.77678	0.21964
277.27728	0.21738
277.77778	0.21514
278.27828	0.21293
278.77878	0.21075
279.27928	0.20859
279.77978	0.20645
280.28028	0.20434
280.78078	0.20225
281.28128	0.20019
281.78178	0.19814
282.28228	0.19612
282.78278	0.19413
283.28328	0.19215
283.78378	0.1902
284.28428	0.18826
284.78478	0.18635
285.28529	0.18446
285.78579	0.1826
286.28629	0.18075
286.78679	0.17892
287.28729	0.17711
287.78779	0.17532
288.28829	0.17356
288.78879	0.17181
289.28929	0.17008
289.78979	0.16837
290.29029	0.16667
290.79079	0.165
291.29129	0.16335
291.79179	0.16171
292.29229	0.16009
292.79279	0.15849
293.29329	0.1569
293.79379	0.15534
294.29429	0.15379
294.79479	0.15225
295.2953	0.15074
295.7958	0.14924
296.2963	0.14775
296.7968	0.14628
297.2973	0.14483
297.7978	0.1434
298.2983	0.14197
298.7988	0.14057
299.2993	0.13918
299.7998	0.1378
300.3003	0.13644
300.8008	0.1351
301.3013	0.13376
301.8018	0.13245
302.3023	0.13114
302.8028	0.12985
303.3033	0.12858
303.8038	0.12732
304.3043	0.12607
304.8048	0.12483
305.30531	0.12361
305.80581	0.1224
306.30631	0.12121
306.80681	0.12002
307.30731	0.11885
307.80781	0.11769
308.30831	0.11655
308.80881	0.11541
309.30931	0.11429
309.80981	0.11318
310.31031	0.11208
310.81081	0.111
311.31131	0.10992
311.81181	0.10886
312.31231	0.1078
312.81281	0.10676
313.31331	0.10573
313.81381	0.10471
314.31431	0.1037
314.81481	0.1027
315.31532	0.10172
315.81582	0.10074
316.31632	0.09977
316.81682	0.09881
317.31732	0.09786
317.81782	0.09693
318.31832	0.096
318.81882	0.09508
319.31932	0.09417
319.81982	0.09327
320.32032	0.09238
320.82082	0.0915
321.32132	0.09063
321.82182	0.08977
322.32232	0.08891
322.82282	0.08807
323.32332	0.08723
323.82382	0.08641
324.32432	0.08559
324.82482	0.08478
325.32533	0.08397
325.82583	0.08318
326.32633	0.08239
326.82683	0.08162
327.32733	0.08085
327.82783	0.08008
328.32833	0.07933
328.82883	0.07858
329.32933	0.07785
329.82983	0.07711
330.33033	0.07639
330.83083	0.07567
331.33133	0.07497
331.83183	0.07426
332.33233	0.07357
332.83283	0.07288
333.33333	0.0722
333.83383	0.07153
334.33433	0.07086
334.83483	0.0702
335.33534	0.06955
335.83584	0.0689
336.33634	0.06826
336.83684	0.06763
337.33734	0.067
337.83784	0.06638
338.33834	0.06576
338.83884	0.06515
339.33934	0.06455
339.83984	0.06396
340.34034	0.06336
340.84084	0.06278
341.34134	0.0622
341.84184	0.06163
342.34234	0.06106
342.84284	0.0605
343.34334	0.05994
343.84384	0.05939
344.34434	0.05885
344.84484	0.05831
345.34535	0.05778
345.84585	0.05725
346.34635	0.05672
346.84685	0.05621
347.34735	0.05569
347.84785	0.05518
348.34835	0.05468
348.84885	0.05418
349.34935	0.05369
349.84985	0.0532
350.35035	0.05272
350.85085	0.05224
351.35135	0.05177
351.85185	0.0513
352.35235	0.05083
352.85285	0.05037
353.35335	0.04992
353.85385	0.04947
354.35435	0.04902
354.85485	0.04858
355.35536	0.04814
355.85586	0.04771
356.35636	0.04728
356.85686	0.04685
357.35736	0.04643
357.85786	0.04601
358.35836	0.0456
358.85886	0.04519
359.35936	0.04479
359.85986	0.04439
360.36036	0.04399
360.86086	0.0436
361.36136	0.04321
361.86186	0.04282
362.36236	0.04244
362.86286	0.04206
363.36336	0.04169
363.86386	0.04132
364.36436	0.04095
364.86486	0.04058
365.36537	0.04022
365.86587	0.03987
366.36637	0.03951
366.86687	0.03916
367.36737	0.03882
367.86787	0.03848
368.36837	0.03814
368.86887	0.0378
369.36937	0.03747
369.86987	0.03713
370.37037	0.03681
370.87087	0.03648
371.37137	0.03616
371.87187	0.03585
372.37237	0.03553
372.87287	0.03522
373.37337	0.03491
373.87387	0.0346
374.37437	0.0343
374.87487	0.034
375.37538	0.0337
375.87588	0.03341
376.37638	0.03312
376.87688	0.03283
377.37738	0.03254
377.87788	0.03226
378.37838	0.03198
378.87888	0.0317
379.37938	0.03143
379.87988	0.03115
380.38038	0.03088
380.88088	0.03062
381.38138	0.03035
381.88188	0.03009
382.38238	0.02983
382.88288	0.02957
383.38338	0.02931
383.88388	0.02906
384.38438	0.02881
384.88488	0.02856
385.38539	0.02832
385.88589	0.02807
386.38639	0.02783
386.88689	0.02759
387.38739	0.02736
387.88789	0.02712
388.38839	0.02689
388.88889	0.02666
389.38939	0.02643
389.88989	0.0262
390.39039	0.02598
390.89089	0.02576
391.39139	0.02554
391.89189	0.02532
392.39239	0.02511
392.89289	0.02489
393.39339	0.02468
393.89389	0.02447
394.39439	0.02426
394.89489	0.02406
395.3954	0.02385
395.8959	0.02365
396.3964	0.02345
396.8969	0.02325
397.3974	0.02305
397.8979	0.02286
398.3984	0.02267
398.8989	0.02247
399.3994	0.02229
399.8999	0.0221
400.4004	0.02191
400.9009	0.02173
401.4014	0.02154
401.9019	0.02136
402.4024	0.02118
402.9029	0.02101
403.4034	0.02083
403.9039	0.02066
404.4044	0.02048
404.9049	0.02031
405.40541	0.02014
405.90591	0.01997
406.40641	0.01981
406.90691	0.01964
407.40741	0.01948
407.90791	0.01931
408.40841	0.01915
408.90891	0.01899
409.40941	0.01884
409.90991	0.01868
410.41041	0.01853
410.91091	0.01837
411.41141	0.01822
411.91191	0.01807
412.41241	0.01792
412.91291	0.01777
413.41341	0.01762
413.91391	0.01748
414.41441	0.01733
414.91491	0.01719
415.41542	0.01705
415.91592	0.01691
416.41642	0.01677
416.91692	0.01663
417.41742	0.0165
417.91792	0.01636
418.41842	0.01623
418.91892	0.01609
419.41942	0.01596
419.91992	0.01583
420.42042	0.0157
420.92092	0.01557
421.42142	0.01544
421.92192	0.01532
422.42242	0.01519
422.92292	0.01507
423.42342	0.01495
423.92392	0.01482
424.42442	0.0147
424.92492	0.01458
425.42543	0.01447
425.92593	0.01435
426.42643	0.01423
426.92693	0.01412
427.42743	0.014
427.92793	0.01389
428.42843	0.01378
428.92893	0.01366
429.42943	0.01355
429.92993	0.01344
430.43043	0.01334
430.93093	0.01323
431.43143	0.01312
431.93193	0.01302
432.43243	0.01291
432.93293	0.01281
433.43343	0.0127
433.93393	0.0126
434.43443	0.0125
434.93493	0.0124
435.43544	0.0123
435.93594	0.0122
436.43644	0.01211
436.93694	0.01201
437.43744	0.01191
437.93794	0.01182
438.43844	0.01172
438.93894	0.01163
439.43944	0.01154
439.93994	0.01145
440.44044	0.01135
440.94094	0.01126
441.44144	0.01117
441.94194	0.01109
442.44244	0.011
442.94294	0.01091
443.44344	0.01082
443.94394	0.01074
444.44444	0.01065
444.94494	0.01057
445.44545	0.01048
445.94595	0.0104
446.44645	0.01032
446.94695	0.01024
447.44745	0.01016
447.94795	0.01008
448.44845	0.01
448.94895	0.00992
449.44945	0.00984
449.94995	0.00976
450.45045	0.00969
450.95095	0.00961
451.45145	0.00954
451.95195	0.00946
452.45245	0.00939
452.95295	0.00931
453.45345	0.00924
453.95395	0.00917
454.45445	0.0091
454.95495	0.00903
455.45546	0.00896
455.95596	0.00889
456.45646	0.00882
456.95696	0.00875
457.45746	0.00868
457.95796	0.00861
458.45846	0.00854
458.95896	0.00848
459.45946	0.00841
459.95996	0.00835
460.46046	0.00828
460.96096	0.00822
461.46146	0.00815
461.96196	0.00809
462.46246	0.00803
462.96296	0.00797
463.46346	0.00791
463.96396	0.00784
464.46446	0.00778
464.96496	0.00772
465.46547	0.00766
465.96597	0.00761
466.46647	0.00755
466.96697	0.00749
467.46747	0.00743
467.96797	0.00737
468.46847	0.00732
468.96897	0.00726
469.46947	0.00721
469.96997	0.00715
470.47047	0.0071
470.97097	0.00704
471.47147	0.00699
471.97197	0.00693
472.47247	0.00688
472.97297	0.00683
473.47347	0.00678
473.97397	0.00673
474.47447	0.00667
474.97497	0.00662
475.47548	0.00657
475.97598	0.00652
476.47648	0.00647
476.97698	0.00642
477.47748	0.00638
477.97798	0.00633
478.47848	0.00628
478.97898	0.00623
479.47948	0.00619
479.97998	0.00614
480.48048	0.00609
480.98098	0.00605
481.48148	0.006
481.98198	0.00596
482.48248	0.00591
482.98298	0.00587
483.48348	0.00582
483.98398	0.00578
484.48448	0.00573
484.98498	0.00569
485.48549	0.00565
485.98599	0.00561
486.48649	0.00556
486.98699	0.00552
487.48749	0.00548
487.98799	0.00544
488.48849	0.0054
488.98899	0.00536
489.48949	0.00532
489.98999	0.00528
490.49049	0.00524
490.99099	0.0052
491.49149	0.00516
491.99199	0.00512
492.49249	0.00509
492.99299	0.00505
493.49349	0.00501
493.99399	0.00497
494.49449	0.00494
494.99499	0.0049
495.4955	0.00486
495.996	0.00483
496.4965	0.00479
496.997	0.00476
497.4975	0.00472
497.998	0.00469
498.4985	0.00465
498.999	0.00462
499.4995	0.00458
500	0.00455
