# Supplementary material for: Circular dichroism of quantum defects in carbon nanotubes created by photocatalytic oxygen functionalization
Source: Nat Commun. 2025 Jun 2;16:5107. doi: 10.1038/s41467-025-60342-y (PMC12130195; doi:10.1038/s41467-025-60342-y)
Supplement: Supplementary file 6 — Source Data [file 41467_2025_60342_MOESM6_ESM.zip › Raw data Manuscript and SI/Supplementary_Figure_1a.txt]

Wavelength (nm)	Absorption
1300	0.00531
1299	0.00553
1298	0.00539
1297	0.00542
1296	0.00542
1295	0.00535
1294	0.00534
1293	0.00544
1292	0.00529
1291	0.0053
1290	0.00539
1289	0.00534
1288	0.00531
1287	0.00532
1286	0.00533
1285	0.0053
1284	0.0053
1283	0.00525
1282	0.0052
1281	0.00518
1280	0.00517
1279	0.00495
1278	0.00471
1277	0.00641
1276	0.00504
1275	0.00492
1274	0.00478
1273	0.00477
1272	0.00473
1271	0.00461
1270	0.00439
1269	0.00435
1268	0.00429
1267	0.00413
1266	0.00414
1265	0.00401
1264	0.00376
1263	0.0038
1262	0.00368
1261	0.00339
1260	0.00344
1259	0.00337
1258	0.00311
1257	0.00296
1256	0.00288
1255	0.00275
1254	0.00257
1253	0.00249
1252	0.00232
1251	0.00219
1250	0.00208
1249	0.0019
1248	0.00184
1247	0.00174
1246	0.00158
1245	0.00144
1244	0.00137
1243	0.00114
1242	0.00112
1241	0.00109
1240	8.79768E-4
1239	9.14553E-4
1238	8.54402E-4
1237	7.30877E-4
1236	6.32482E-4
1235	6.50787E-4
1234	6.68802E-4
1233	5.88665E-4
1232	5.99225E-4
1231	7.03179E-4
1230	7.42064E-4
1229	7.83377E-4
1228	8.912E-4
1227	0.00103
1226	0.00113
1225	0.00129
1224	0.00154
1223	0.00173
1222	0.00193
1221	0.00224
1220	0.00249
1219	0.00279
1218	0.00307
1217	0.00338
1216	0.00364
1215	0.00378
1214	0.00394
1213	0.00414
1212	0.00425
1211	0.00433
1210	0.00439
1209	0.00448
1208	0.00446
1207	0.00444
1206	0.00445
1205	0.00432
1204	0.00428
1203	0.00423
1202	0.00411
1201	0.00407
1200	0.00404
1199	0.00402
1198	0.0041
1197	0.00417
1196	0.00418
1195	0.00424
1194	0.00432
1193	0.00424
1192	0.00433
1191	0.00441
1190	0.00439
1189	0.00438
1188	0.00453
1187	0.0046
1186	0.00468
1185	0.0046
1184	0.00468
1183	0.00477
1182	0.00488
1181	0.00489
1180	0.00498
1179	0.0052
1178	0.00523
1177	0.00537
1176	0.00552
1175	0.00561
1174	0.00583
1173	0.00595
1172	0.00612
1171	0.00625
1170	0.00651
1169	0.00671
1168	0.00674
1167	0.00701
1166	0.00719
1165	0.0074
1164	0.00765
1163	0.00781
1162	0.00804
1161	0.00814
1160	0.00821
1159	0.00837
1158	0.00855
1157	0.00863
1156	0.00892
1155	0.00912
1154	0.00912
1153	0.00936
1152	0.00949
1151	0.00973
1150	0.00987
1149	0.01011
1148	0.0101
1147	0.0102
1146	0.01026
1145	0.01034
1144	0.01074
1143	0.01052
1142	0.01045
1141	0.01041
1140	0.01049
1139	0.01053
1138	0.0107
1137	0.01083
1136	0.01011
1135	0.01079
1134	0.01073
1133	0.01108
1132	0.01108
1131	0.01112
1130	0.01108
1129	0.01111
1128	0.01137
1127	0.01145
1126	0.01149
1125	0.01176
1124	0.01144
1123	0.01128
1122	0.01126
1121	0.01131
1120	0.01101
1119	0.01076
1118	0.01066
1117	0.01035
1116	0.01006
1115	0.00946
1114	0.00931
1113	0.00897
1112	0.0085
1111	0.00791
1110	0.00748
1109	0.00704
1108	0.0064
1107	0.00586
1106	0.00531
1105	0.00473
1104	0.00423
1103	0.00365
1102	0.00315
1101	0.00266
1100	0.0023
1099	0.00175
1098	0.00133
1097	0.0011
1096	6.81145E-4
1095	3.38612E-4
1094	1.16435E-4
1093	-6.64249E-5
1092	-4.13289E-4
1091	-5.6896E-4
1090	-6.39664E-4
1089	-8.27038E-4
1088	-0.00104
1087	-9.50802E-4
1086	-9.86435E-4
1085	-0.00112
1084	-0.00107
1083	-9.27469E-4
1082	-0.00103
1081	-9.53304E-4
1080	-8.01654E-4
1079	-8.01508E-4
1078	-6.16053E-4
1077	-3.80833E-4
1076	-3.41579E-4
1075	-1.15742E-4
1074	1.65308E-4
1073	2.99158E-4
1072	6.35127E-4
1071	9.83597E-4
1070	0.00121
1069	0.00158
1068	0.00211
1067	0.00244
1066	0.00288
1065	0.00353
1064	0.00408
1063	0.00472
1062	0.00542
1061	0.00606
1060	0.00673
1059	0.00767
1058	0.00845
1057	0.00927
1056	0.01029
1055	0.01119
1054	0.01227
1053	0.01344
1052	0.01456
1051	0.01596
1050	0.01731
1049	0.01873
1048	0.02033
1047	0.02206
1046	0.02374
1045	0.02567
1044	0.02777
1043	0.02992
1042	0.0322
1041	0.03482
1040	0.03744
1039	0.04026
1038	0.04336
1037	0.04662
1036	0.05009
1035	0.05361
1034	0.05741
1033	0.06116
1032	0.06509
1031	0.06891
1030	0.07269
1029	0.07646
1028	0.07993
1027	0.08335
1026	0.08652
1025	0.08953
1024	0.09244
1023	0.09522
1022	0.09803
1021	0.10085
1020	0.10399
1019	0.1074
1018	0.11124
1017	0.11542
1016	0.1206
1015	0.12623
1014	0.13288
1013	0.14061
1012	0.14944
1011	0.15928
1010	0.17066
1009	0.18347
1008	0.19837
1007	0.21474
1006	0.23364
1005	0.25477
1004	0.27828
1003	0.30553
1002	0.33609
1001	0.36971
1000	0.40992
999	0.45324
998	0.50139
997	0.55569
996	0.61409
995	0.67953
994	0.74953
993	0.82262
992	0.89927
991	0.97346
990	1.04845
989	1.11951
988	1.18495
987	1.24582
986	1.29749
985	1.34091
984	1.37692
983	1.40355
982	1.42211
981	1.43179
980	1.4311
979	1.41953
978	1.39791
977	1.36418
976	1.32005
975	1.26692
974	1.20283
973	1.13413
972	1.06238
971	0.98643
970	0.91226
969	0.8394
968	0.76905
967	0.70351
966	0.6425
965	0.58718
964	0.53602
963	0.48967
962	0.44823
961	0.41027
960	0.37708
959	0.34775
958	0.32036
957	0.29668
956	0.2749
955	0.25496
954	0.23753
953	0.22135
952	0.20659
951	0.19299
950	0.18044
949	0.16884
948	0.15857
947	0.14882
946	0.14048
945	0.13248
944	0.12563
943	0.11911
942	0.11333
941	0.10826
940	0.1038
939	0.09974
938	0.09634
937	0.0933
936	0.09069
935	0.08859
934	0.08696
933	0.08571
932	0.08471
931	0.08419
930	0.08405
929	0.08429
928	0.08479
927	0.08576
926	0.08703
925	0.08877
924	0.09097
923	0.09343
922	0.09632
921	0.09956
920	0.10269
919	0.106
918	0.10892
917	0.11124
916	0.11277
915	0.11367
914	0.11357
913	0.11279
912	0.1117
911	0.11008
910	0.10822
909	0.10635
908	0.10404
907	0.10126
906	0.09799
905	0.09404
904	0.08959
903	0.08466
902	0.07956
901	0.07463
900	0.0697
899	0.06515
898	0.06085
897	0.05695
896	0.0534
895	0.05009
894	0.04728
893	0.0447
892	0.04221
891	0.04017
890	0.03824
889	0.03635
888	0.03489
887	0.03354
886	0.03224
885	0.03126
884	0.03041
883	0.02979
882	0.02909
881	0.02868
880	0.02839
879	0.02826
878	0.02823
877	0.02832
876	0.02862
875	0.02917
874	0.02988
873	0.03073
872	0.03177
871	0.03307
870	0.03465
869	0.03639
868	0.03837
867	0.04068
866	0.04325
865	0.04594
864	0.04896
863	0.05244
862	0.05572
861	0.05933
860	0.06306
859	0.06689
858	0.07087
857	0.07476
856	0.0785
855	0.08232
854	0.08575
853	0.08922
852	0.0925
851	0.09514
850	0.09762
849	0.09963
848	0.10118
847	0.10234
846	0.10319
845	0.10354
844	0.10345
843	0.10308
842	0.10237
841	0.10132
840	0.1001
839	0.09864
838	0.0971
837	0.09542
836	0.09369
835	0.09191
834	0.09014
833	0.08837
832	0.08647
831	0.08498
830	0.08308
829	0.08126
828	0.07964
827	0.07811
826	0.07626
825	0.07468
824	0.0731
823	0.07133
822	0.06969
821	0.06811
820	0.06633
819	0.06459
818	0.06291
817	0.06113
816	0.05944
815	0.05773
814	0.056
813	0.05422
812	0.05266
811	0.05091
810	0.04929
809	0.04789
808	0.04624
807	0.04474
806	0.04385
805	0.04203
804	0.04051
803	0.03922
802	0.03784
801	0.03647
800	0.03525
799	0.03348
798	0.03224
797	0.03106
796	0.02985
795	0.02872
794	0.02765
793	0.02658
792	0.02547
791	0.02457
790	0.02375
789	0.02293
788	0.02209
787	0.02139
786	0.02058
785	0.02009
784	0.01952
783	0.01908
782	0.01849
781	0.01794
780	0.01749
779	0.01698
778	0.01667
777	0.01615
776	0.01556
775	0.0153
774	0.01479
773	0.01427
772	0.0137
771	0.01321
770	0.01274
769	0.01207
768	0.01155
767	0.011
766	0.01055
765	0.00999
764	0.00947
763	0.00898
762	0.00859
761	0.00814
760	0.00766
759	0.00728
758	0.00698
757	0.00654
756	0.00619
755	0.00592
754	0.0056
753	0.00521
752	0.00492
751	0.00462
750	0.0043
749	0.00411
748	0.00379
747	0.00343
746	0.00316
745	0.00286
744	0.00256
743	0.00249
742	0.00216
741	0.00194
740	0.00178
739	0.00156
738	0.00133
737	0.00118
736	0.00114
735	8.89124E-4
734	8.45744E-4
733	9.11411E-4
732	6.60514E-4
731	7.08388E-4
730	8.10689E-4
729	6.92248E-4
728	7.90424E-4
727	8.41986E-4
726	8.46766E-4
725	7.86751E-4
724	0.00106
723	0.00113
722	0.00136
721	0.00156
720	0.00176
719	0.00194
718	0.00228
717	0.00262
716	0.00294
715	0.00342
714	0.00385
713	0.00413
712	0.00482
711	0.00552
710	0.0061
709	0.00693
708	0.00769
707	0.00844
706	0.00924
705	0.0101
704	0.01075
703	0.01134
702	0.01187
701	0.0122
700	0.01242
699	0.01246
698	0.01247
697	0.0122
696	0.012
695	0.01157
694	0.01113
693	0.01047
692	0.00979
691	0.00907
690	0.00827
689	0.00725
688	0.00635
687	0.00554
686	0.00477
685	0.00407
684	0.00349
683	0.003
682	0.0026
681	0.0023
680	0.00216
679	0.00202
678	0.00202
677	0.0021
676	0.00221
675	0.00238
674	0.00271
673	0.00294
672	0.00316
671	0.00355
670	0.0039
669	0.00418
668	0.00453
667	0.00484
666	0.00525
665	0.00561
664	0.00601
663	0.00643
662	0.00692
661	0.00746
660	0.00811
659	0.00879
658	0.0096
657	0.0104
656	0.0113
655	0.01229
654	0.01333
653	0.01444
652	0.01559
651	0.01679
650	0.0179
649	0.01909
648	0.02019
647	0.02122
646	0.02215
645	0.02307
644	0.02364
643	0.0241
642	0.0245
641	0.02456
640	0.02432
639	0.02402
638	0.02352
637	0.02268
636	0.0219
635	0.02088
634	0.01985
633	0.01884
632	0.01795
631	0.01721
630	0.01663
629	0.01635
628	0.01606
627	0.01594
626	0.0161
625	0.01629
624	0.01662
623	0.01701
622	0.01748
621	0.01795
620	0.0187
619	0.01927
618	0.02006
617	0.02103
616	0.02189
615	0.02293
614	0.02411
613	0.02524
612	0.02636
611	0.02767
610	0.02905
609	0.03043
608	0.0319
607	0.03364
606	0.03525
605	0.03706
604	0.03905
603	0.04111
602	0.04337
601	0.04584
600	0.04858
599	0.0515
598	0.05477
597	0.0584
596	0.06239
595	0.06676
594	0.07155
593	0.07691
592	0.08296
591	0.08924
590	0.09623
589	0.10403
588	0.11223
587	0.12128
586	0.13108
585	0.14133
584	0.15263
583	0.16459
582	0.17757
581	0.19163
580	0.20665
579	0.22338
578	0.24135
577	0.26081
576	0.28148
575	0.3032
574	0.32531
573	0.34644
572	0.36557
571	0.38142
570	0.39258
569	0.39809
568	0.3971
567	0.38975
566	0.37632
565	0.35801
564	0.33568
563	0.31116
562	0.28548
561	0.25955
560	0.2346
559	0.21148
558	0.18997
557	0.17056
556	0.15323
555	0.13773
554	0.12434
553	0.11245
552	0.10185
551	0.09276
550	0.08469
549	0.07764
548	0.07139
547	0.06607
546	0.061
545	0.05674
544	0.05296
543	0.04932
542	0.04619
541	0.04354
540	0.04112
539	0.03913
538	0.03735
537	0.03602
536	0.03499
535	0.03431
534	0.03405
533	0.03409
532	0.03454
531	0.03545
530	0.03659
529	0.0383
528	0.04007
527	0.04228
526	0.04467
525	0.04695
524	0.04929
523	0.05157
522	0.05342
521	0.05478
520	0.05583
519	0.05643
518	0.05627
517	0.05587
516	0.05502
515	0.05362
514	0.05213
513	0.05037
512	0.04822
511	0.04599
510	0.0438
509	0.04146
508	0.03916
507	0.03681
506	0.03458
505	0.03232
504	0.03019
503	0.02806
502	0.02611
501	0.02432
500	0.02253
499	0.02081
498	0.01933
497	0.01799
496	0.01668
495	0.01572
494	0.01474
493	0.01366
492	0.01293
491	0.01227
490	0.01149
489	0.01092
488	0.0105
487	0.00989
486	0.00947
485	0.00908
484	0.00873
483	0.00845
482	0.00827
481	0.0081
480	0.00811
479	0.00818
478	0.00835
477	0.00861
476	0.00907
475	0.00953
474	0.01013
473	0.01079
472	0.01133
471	0.0119
470	0.01245
469	0.01279
468	0.01291
467	0.01288
466	0.01279
465	0.01255
464	0.01206
463	0.01153
462	0.01093
461	0.01017
460	0.00961
459	0.0089
458	0.00818
457	0.00757
456	0.00696
455	0.00642
454	0.0059
453	0.00546
452	0.00508
451	0.00477
450	0.00457
449	0.00434
448	0.00416
447	0.00414
446	0.00414
445	0.00414
444	0.00411
443	0.00409
442	0.00395
441	0.00382
440	0.00381
439	0.00366
438	0.00351
437	0.00337
436	0.00316
435	0.00302
434	0.0028
433	0.00254
432	0.00238
431	0.00223
430	0.00191
429	0.00168
428	0.00163
427	0.00132
426	0.00104
425	9.56883E-4
424	7.21794E-4
423	4.05571E-4
422	3.2318E-4
421	2.65469E-4
420	-8.86159E-5
419	-1.46254E-4
418	-2.04566E-4
417	-3.01708E-4
416	-2.38682E-4
415	-2.23432E-4
414	-1.86074E-4
413	-8.24847E-5
412	3.13675E-5
411	2.84839E-4
410	5.23897E-4
409	7.04636E-4
408	8.23232E-4
407	0.00127
406	0.00144
405	0.0016
404	0.00173
403	0.00187
402	0.00203
401	0.00206
400	0.00212
399	0.00216
398	0.00206
397	0.00221
396	0.00233
395	0.00235
394	0.0026
393	0.00302
392	0.00327
391	0.00368
390	0.00416
389	0.00479
388	0.00555
387	0.00626
386	0.00694
385	0.00787
384	0.00883
383	0.00996
382	0.01109
381	0.0123
380	0.01362
379	0.01501
378	0.01663
377	0.01829
376	0.01995
375	0.02168
374	0.02344
373	0.02498
372	0.02668
371	0.02861
370	0.0304
369	0.03244
368	0.03467
367	0.03702
366	0.03971
365	0.04275
364	0.04623
363	0.0502
362	0.05497
361	0.06056
360	0.06686
359	0.07447
358	0.08371
357	0.09461
356	0.10697
355	0.12157
354	0.13818
353	0.15656
352	0.17632
351	0.19639
350	0.21537
349	0.23048
348	0.24681
347	0.2517
346	0.25451
345	0.24978
344	0.23973
343	0.22771
342	0.21097
341	0.19653
340	0.18096
339	0.16757
338	0.15479
337	0.14438
336	0.13582
335	0.12937
334	0.12433
333	0.1211
332	0.11875
331	0.1182
330	0.11822
329	0.11833
328	0.11892
327	0.11922
326	0.12002
325	0.11999
324	0.11998
323	0.11968
322	0.11978
321	0.11988
320	0.12074
319	0.12182
318	0.12425
317	0.12731
316	0.13168
315	0.13775
314	0.14473
313	0.15323
312	0.16357
311	0.17522
310	0.1885
309	0.20317
308	0.21811
307	0.23262
306	0.24532
305	0.25606
304	0.26308
303	0.2666
302	0.26647
301	0.26321
300	0.25735
