# Supplementary material for: Circular dichroism of quantum defects in carbon nanotubes created by photocatalytic oxygen functionalization
Source: Nat Commun. 2025 Jun 2;16:5107. doi: 10.1038/s41467-025-60342-y (PMC12130195; doi:10.1038/s41467-025-60342-y)
Supplement: Supplementary file 6 — Source Data [file 41467_2025_60342_MOESM6_ESM.zip › Raw data Manuscript and SI/Supplementary_Figure_1b.txt]

Em_WL (nm)	Ex_WL (nm)	PL Intensity (arb. unit)
938.815	450	880.25942
939.053	450	942.86408
939.29	450	904.28949
939.527	450	858.75883
939.764	450	827.14032
940	450	868.87676
940.237	450	857.49409
940.474	450	870.77387
940.711	450	835.9935
940.948	450	859.3912
941.185	450	854.33224
941.422	450	867.61202
941.658	450	835.36113
941.895	450	868.87676
942.132	450	810.69869
942.369	450	849.90565
942.605	450	873.93572
942.842	450	863.18543
943.079	450	834.09639
943.315	450	837.89062
943.552	450	838.52299
943.789	450	885.95076
944.025	450	887.84787
944.262	450	881.52416
944.498	450	885.95076
944.735	450	884.68602
944.971	450	867.61202
945.208	450	860.02357
945.444	450	855.59698
945.681	450	860.65595
945.917	450	880.25942
946.153	450	894.17157
946.39	450	885.95076
946.626	450	858.12646
946.862	450	897.33342
947.099	450	856.86172
947.335	450	878.99468
947.571	450	911.87794
947.807	450	895.43631
948.044	450	876.4652
948.28	450	847.37617
948.516	450	859.3912
948.752	450	860.02357
948.988	450	878.99468
949.224	450	883.42127
949.46	450	876.4652
949.696	450	841.05247
949.932	450	865.71491
950.168	450	885.31839
950.404	450	878.36231
950.64	450	861.28832
950.876	450	869.50913
951.112	450	845.47906
951.348	450	861.28832
951.584	450	892.27446
951.819	450	908.71609
952.055	450	844.21432
952.291	450	832.19928
952.527	450	839.15536
952.763	450	823.3461
952.998	450	846.7438
953.234	450	902.39238
953.47	450	911.87794
953.705	450	901.12764
953.941	450	838.52299
954.176	450	863.18543
954.412	450	849.27328
954.648	450	900.49527
954.883	450	911.87794
955.119	450	885.31839
955.354	450	878.36231
955.59	450	901.12764
955.825	450	875.20046
956.06	450	865.71491
956.296	450	860.02357
956.531	450	899.23053
956.767	450	910.6132
957.002	450	880.89179
957.237	450	872.03861
957.472	450	877.09757
957.708	450	891.00972
957.943	450	904.92186
958.178	450	907.45135
958.413	450	907.45135
958.648	450	888.48024
958.884	450	879.62705
959.119	450	889.11261
959.354	450	908.08372
959.589	450	896.70105
959.824	450	908.08372
960.059	450	894.17157
960.294	450	894.80394
960.529	450	901.76001
960.764	450	899.23053
960.999	450	904.92186
961.234	450	901.12764
961.468	450	872.03861
961.703	450	899.8629
961.938	450	867.61202
962.173	450	925.79008
962.408	450	885.31839
962.642	450	886.58313
962.877	450	913.14268
963.112	450	930.21668
963.347	450	939.06986
963.581	450	870.1415
963.816	450	889.11261
964.051	450	918.83401
964.285	450	963.09993
964.52	450	955.51149
964.754	450	939.70223
964.989	450	956.77623
965.223	450	894.80394
965.458	450	938.43749
965.692	450	983.96815
965.927	450	953.61438
966.161	450	896.70105
966.395	450	909.98083
966.63	450	913.77505
966.864	450	934.64327
967.098	450	969.42363
967.333	450	918.83401
967.567	450	941.59934
967.801	450	1011.79244
968.035	450	973.85022
968.27	450	988.39474
968.504	450	958.67334
968.738	450	962.46756
968.972	450	999.77741
969.206	450	968.79126
969.44	450	990.29185
969.674	450	1017.48377
969.908	450	997.24792
970.142	450	978.90919
970.376	450	966.26178
970.61	450	944.76119
970.844	450	959.93808
971.078	450	954.24675
971.312	450	997.24792
971.546	450	1030.76355
971.779	450	999.77741
972.013	450	1026.96933
972.247	450	1052.26414
972.481	450	1094.63295
972.714	450	1092.73584
972.948	450	1061.11732
973.182	450	1063.01443
973.415	450	1069.33814
973.649	450	1061.11732
973.883	450	1057.3231
974.116	450	1026.96933
974.35	450	1071.86762
974.583	450	1071.86762
974.817	450	1103.48613
975.05	450	1120.56013
975.284	450	1116.76591
975.517	450	1097.7948
975.751	450	1123.72198
975.984	450	1105.38324
976.217	450	1126.88383
976.451	450	1123.72198
976.684	450	1107.91272
976.917	450	1149.64916
977.151	450	1191.3856
977.384	450	1138.89887
977.617	450	1119.92776
977.85	450	1159.13472
978.083	450	1223.63648
978.316	450	1217.94515
978.55	450	1253.35789
978.783	450	1247.03418
979.016	450	1192.01797
979.249	450	1193.28271
979.482	450	1203.40063
979.715	450	1211.62145
979.948	450	1230.59256
980.181	450	1232.48967
980.414	450	1254.62263
980.646	450	1264.10818
980.879	450	1297.62381
981.112	450	1237.54863
981.345	450	1248.93129
981.578	450	1227.4307
981.811	450	1264.10818
982.043	450	1257.78448
982.276	450	1272.96136
982.509	450	1298.25618
982.741	450	1303.94751
982.974	450	1327.34521
983.207	450	1296.35906
983.439	450	1305.21225
983.672	450	1296.99144
983.904	450	1319.75677
984.137	450	1338.72787
984.369	450	1340.62498
984.602	450	1365.9198
984.834	450	1372.87587
985.067	450	1360.22846
985.299	450	1343.78684
985.531	450	1319.12439
985.764	450	1338.72787
985.996	450	1408.2886
986.228	450	1339.36024
986.461	450	1347.58106
986.693	450	1342.5221
986.925	450	1350.74291
987.157	450	1346.31632
987.389	450	1324.81573
987.621	450	1358.96372
987.854	450	1328.60995
988.086	450	1358.33135
988.318	450	1322.28625
988.55	450	1305.84462
988.782	450	1375.40535
989.014	450	1333.03654
989.246	450	1364.02268
989.478	450	1343.78684
989.71	450	1327.97758
989.941	450	1352.00765
990.173	450	1365.9198
990.405	450	1352.64002
990.637	450	1364.65505
990.869	450	1364.65505
991.1	450	1374.77298
991.332	450	1386.78801
991.564	450	1336.19839
991.796	450	1318.49202
992.027	450	1324.18336
992.259	450	1364.02268
992.49	450	1362.75794
992.722	450	1326.08047
992.954	450	1357.69898
993.185	450	1357.06661
993.417	450	1321.65388
993.648	450	1317.85965
993.879	450	1351.37528
994.111	450	1355.80187
994.342	450	1340.62498
994.574	450	1315.96254
994.805	450	1326.08047
995.036	450	1291.3001
995.268	450	1340.62498
995.499	450	1333.66891
995.73	450	1293.82958
995.961	450	1250.19603
996.192	450	1244.5047
996.424	450	1276.75559
996.655	450	1288.77062
996.886	450	1263.47581
997.117	450	1271.69662
997.348	450	1245.76944
997.579	450	1251.46078
997.81	450	1266.00529
998.041	450	1263.47581
998.272	450	1210.98908
998.503	450	1227.4307
998.734	450	1234.38678
998.965	450	1250.19603
999.196	450	1211.62145
999.426	450	1205.93012
999.657	450	1266.00529
999.888	450	1250.82841
1000.119	450	1189.48849
1000.349	450	1191.3856
1000.58	450	1183.16479
1000.811	450	1177.47345
1001.041	450	1203.40063
1001.272	450	1198.34167
1001.503	450	1175.57634
1001.733	450	1157.2376
1001.964	450	1105.38324
1002.194	450	1121.1925
1002.425	450	1118.03065
1002.655	450	1137.00176
1002.886	450	1131.94279
1003.116	450	1184.42953
1003.346	450	1154.07575
1003.577	450	1133.20753
1003.807	450	1118.66302
1004.037	450	1071.23525
1004.268	450	1111.70694
1004.498	450	1126.88383
1004.728	450	1100.32428
1004.958	450	1088.94161
1005.188	450	1066.80865
1005.418	450	1070.60288
1005.649	450	1076.29421
1005.879	450	1117.39828
1006.109	450	1071.86762
1006.339	450	1072.49999
1006.569	450	1056.05836
1006.799	450	1056.69073
1007.029	450	1051.63177
1007.259	450	1064.91154
1007.489	450	1068.0734
1007.718	450	1071.23525
1007.948	450	1063.6468
1008.178	450	1006.10111
1008.408	450	1039.61673
1008.638	450	1041.51384
1008.867	450	1050.36703
1009.097	450	1054.16125
1009.327	450	981.43867
1009.556	450	1025.70459
1009.786	450	1032.02829
1010.016	450	1035.19014
1010.245	450	1020.64562
1010.475	450	1022.54274
1010.704	450	1061.74969
1010.934	450	1002.93926
1011.163	450	987.76237
1011.393	450	983.33578
1011.622	450	973.85022
1011.851	450	984.60052
1012.081	450	973.21785
1012.31	450	984.60052
1012.539	450	1004.83637
1012.769	450	1071.86762
1012.998	450	990.92422
1013.227	450	975.74734
1013.456	450	943.49645
1013.686	450	932.11379
1013.915	450	958.04097
1014.144	450	1022.54274
1014.373	450	1006.73348
1014.602	450	988.39474
1014.831	450	959.93808
1015.06	450	949.82015
1015.289	450	972.58548
1015.518	450	936.54038
1015.747	450	952.34963
1015.976	450	1006.73348
1016.205	450	978.90919
1016.434	450	973.21785
1016.662	450	970.68837
1016.891	450	1009.89533
1017.12	450	985.86526
1017.349	450	954.87912
1017.577	450	971.32074
1017.806	450	1003.57163
1018.035	450	980.17393
1018.263	450	962.46756
1018.492	450	977.64445
1018.721	450	940.96697
1018.949	450	934.0109
1019.178	450	970.056
1019.406	450	937.80512
1019.635	450	961.20282
1019.863	450	959.30571
1020.091	450	951.71726
1020.32	450	973.85022
1020.548	450	971.32074
1020.776	450	942.86408
1021.005	450	978.27682
1021.233	450	988.39474
1021.461	450	970.68837
1021.689	450	969.42363
1021.918	450	946.6583
1022.146	450	987.76237
1022.374	450	978.27682
1022.602	450	978.90919
1022.83	450	958.67334
1023.058	450	946.6583
1023.286	450	896.06868
1023.514	450	911.87794
1023.742	450	967.52652
1023.97	450	966.89415
1024.198	450	946.6583
1024.426	450	940.96697
1024.654	450	949.82015
1024.882	450	931.48142
1025.109	450	963.7323
1025.337	450	939.70223
1025.565	450	919.46638
1025.793	450	916.30453
1026.02	450	965.62941
1026.248	450	956.77623
1026.476	450	950.45252
1026.703	450	970.056
1026.931	450	963.7323
1027.158	450	953.61438
1027.386	450	952.98201
1027.613	450	909.34846
1027.841	450	934.0109
1028.068	450	918.20164
1028.296	450	932.74616
1028.523	450	959.93808
1028.75	450	927.68719
1028.978	450	956.77623
1029.205	450	952.34963
1029.432	450	954.87912
1029.66	450	958.67334
1029.887	450	912.51031
1030.114	450	910.6132
1030.341	450	916.9369
1030.568	450	956.77623
1030.795	450	956.14386
1031.022	450	946.6583
1031.249	450	926.42245
1031.476	450	926.42245
1031.703	450	927.05482
1031.93	450	962.46756
1032.157	450	944.76119
1032.384	450	931.48142
1032.611	450	917.56927
1032.838	450	919.46638
1033.065	450	930.84905
1033.292	450	949.82015
1033.518	450	934.64327
1033.745	450	919.46638
1033.972	450	927.68719
1034.198	450	925.79008
1034.425	450	934.64327
1034.652	450	937.80512
1034.878	450	906.81898
1035.105	450	919.46638
1035.331	450	912.51031
1035.558	450	930.21668
1035.784	450	915.03979
1036.011	450	964.99704
1036.237	450	948.55541
1036.464	450	934.0109
1036.69	450	920.73112
1036.916	450	937.17275
1037.143	450	958.67334
1037.369	450	959.30571
1037.595	450	921.36349
1037.821	450	955.51149
1038.048	450	902.39238
1038.274	450	949.82015
1038.5	450	880.89179
1038.726	450	897.96579
1038.952	450	933.37853
1039.178	450	917.56927
1039.404	450	897.96579
1039.63	450	934.64327
1039.856	450	911.87794
1040.082	450	904.92186
1040.308	450	905.55423
1040.534	450	918.20164
1040.76	450	915.67216
1040.986	450	917.56927
1041.211	450	921.36349
1041.437	450	896.70105
1041.663	450	877.09757
1041.888	450	921.99586
1042.114	450	889.11261
1042.34	450	899.23053
1042.565	450	914.40742
1042.791	450	951.08489
1043.017	450	930.84905
1043.242	450	920.73112
1043.468	450	885.31839
1043.693	450	909.98083
1043.919	450	955.51149
1044.144	450	946.02593
1044.369	450	915.67216
1044.595	450	902.39238
1044.82	450	906.81898
1045.045	450	934.64327
1045.271	450	875.20046
1045.496	450	925.15771
1045.721	450	925.15771
1045.946	450	906.81898
1046.171	450	901.76001
1046.397	450	913.14268
1046.622	450	888.48024
1046.847	450	909.98083
1047.072	450	898.59816
1047.297	450	901.12764
1047.522	450	904.28949
1047.747	450	905.55423
1047.972	450	911.87794
1048.196	450	909.98083
1048.421	450	909.98083
1048.646	450	939.70223
1048.871	450	904.28949
1049.096	450	881.52416
1049.32	450	901.76001
1049.545	450	930.84905
1049.77	450	894.17157
1049.995	450	920.09875
1050.219	450	915.03979
1050.444	450	911.87794
1050.668	450	879.62705
1050.893	450	880.25942
1051.117	450	889.11261
1051.342	450	850.53802
1051.566	450	893.5392
1051.791	450	973.85022
1052.015	450	926.42245
1052.239	450	947.92304
1052.464	450	913.14268
1052.688	450	903.02475
1052.912	450	911.24557
1053.137	450	920.73112
1053.361	450	904.28949
1053.585	450	867.61202
1053.809	450	872.03861
1054.033	450	899.8629
1054.257	450	926.42245
1054.481	450	940.96697
1054.706	450	900.49527
1054.93	450	877.09757
1055.154	450	894.80394
1055.377	450	932.11379
1055.601	450	903.02475
1055.596	450	893.20839
1055.829	450	882.43921
1056.061	450	891.94142
1056.294	450	863.43477
1056.526	450	889.4075
1056.758	450	886.24009
1056.991	450	888.77402
1057.223	450	856.46648
1057.455	450	886.87357
1057.688	450	831.76072
1057.92	450	867.86914
1058.152	450	896.37579
1058.384	450	882.43921
1058.617	450	857.09996
1058.849	450	872.93699
1059.081	450	860.26737
1059.313	450	909.67889
1059.545	450	910.94586
1059.777	450	910.31238
1060.009	450	906.51149
1060.241	450	913.47978
1060.473	450	889.4075
1060.705	450	874.20395
1060.937	450	877.37136
1061.169	450	883.70617
1061.401	450	900.81016
1061.633	450	919.81459
1061.865	450	907.14497
1062.097	450	879.90528
1062.329	450	912.8463
1062.56	450	872.30351
1062.792	450	894.47535
1063.024	450	928.68333
1063.256	450	914.11326
1063.487	450	898.90972
1063.719	450	862.16781
1063.951	450	865.33522
1064.182	450	878.63832
1064.414	450	901.44364
1064.646	450	906.51149
1064.877	450	881.17224
1065.109	450	853.29907
1065.34	450	893.84187
1065.572	450	895.74231
1065.803	450	886.24009
1066.035	450	882.43921
1066.266	450	900.17668
1066.497	450	864.06825
1066.729	450	875.47091
1066.96	450	907.14497
1067.191	450	932.48422
1067.423	450	864.06825
1067.654	450	845.6973
1067.885	450	859.0004
1068.116	450	843.79686
1068.348	450	858.36692
1068.579	450	907.77845
1068.81	450	925.51592
1069.041	450	907.77845
1069.272	450	850.76515
1069.503	450	875.47091
1069.734	450	864.70173
1069.965	450	911.57934
1070.196	450	918.54763
1070.427	450	903.34408
1070.658	450	885.60661
1070.889	450	909.04541
1071.12	450	881.17224
1071.351	450	875.47091
1071.582	450	872.93699
1071.813	450	902.7106
1072.043	450	910.31238
1072.274	450	881.17224
1072.505	450	869.76958
1072.736	450	872.93699
1072.966	450	890.04098
1073.197	450	909.04541
1073.428	450	909.67889
1073.658	450	902.7106
1073.889	450	883.07269
1074.12	450	883.70617
1074.35	450	884.33965
1074.581	450	887.50706
1074.811	450	896.37579
1075.042	450	910.94586
1075.272	450	888.14054
1075.503	450	888.14054
1075.733	450	884.33965
1075.963	450	879.90528
1076.194	450	893.20839
1076.424	450	891.30794
1076.654	450	862.16781
1076.885	450	898.27623
1077.115	450	854.56604
1077.345	450	891.30794
1077.575	450	858.36692
1077.806	450	878.00484
1078.036	450	889.4075
1078.266	450	900.81016
1078.496	450	919.18111
1078.726	450	847.59774
1078.956	450	862.16781
1079.186	450	875.47091
1079.416	450	924.24896
1079.646	450	924.24896
1079.876	450	900.17668
1080.106	450	909.67889
1080.336	450	857.09996
1080.566	450	898.27623
1080.796	450	939.45251
1081.026	450	895.74231
1081.255	450	846.33078
1081.485	450	861.53433
1081.715	450	864.70173
1081.945	450	882.43921
1082.174	450	912.21282
1082.404	450	854.56604
1082.634	450	871.03655
1082.863	450	950.85517
1083.093	450	907.14497
1083.323	450	923.61548
1083.552	450	890.04098
1083.782	450	891.30794
1084.011	450	921.71504
1084.241	450	884.97313
1084.47	450	899.5432
1084.7	450	925.51592
1084.929	450	898.27623
1085.158	450	883.70617
1085.388	450	864.06825
1085.617	450	836.82857
1085.846	450	853.93256
1086.076	450	838.72901
1086.305	450	869.1361
1086.534	450	906.51149
1086.763	450	872.93699
1086.992	450	900.17668
1087.222	450	907.77845
1087.451	450	939.45251
1087.68	450	943.88688
1087.909	450	914.11326
1088.138	450	898.27623
1088.367	450	888.14054
1088.596	450	888.77402
1088.825	450	883.07269
1089.054	450	850.76515
1089.283	450	891.94142
1089.512	450	881.80573
1089.741	450	911.57934
1089.969	450	917.91415
1090.198	450	916.64719
1090.427	450	887.50706
1090.656	450	900.81016
1090.885	450	883.70617
1091.113	450	893.20839
1091.342	450	895.10883
1091.571	450	876.1044
1091.799	450	903.34408
1092.028	450	943.25339
1092.257	450	884.97313
1092.485	450	863.43477
1092.714	450	887.50706
1092.942	450	936.91858
1093.171	450	935.01814
1093.399	450	964.79175
1093.627	450	952.75561
1093.856	450	899.5432
1094.084	450	889.4075
1094.313	450	883.70617
1094.541	450	891.30794
1094.769	450	912.8463
1094.998	450	908.41193
1095.226	450	934.38466
1095.454	450	928.04985
1095.682	450	952.12213
1095.91	450	888.77402
1096.139	450	890.67446
1096.367	450	870.40307
1096.595	450	913.47978
1096.823	450	897.00927
1097.051	450	912.8463
1097.279	450	916.64719
1097.507	450	911.57934
1097.735	450	942.61991
1097.963	450	905.24453
1098.191	450	914.74674
1098.419	450	913.47978
1098.646	450	921.08155
1098.874	450	935.01814
1099.102	450	933.75118
1099.33	450	957.82346
1099.558	450	945.78732
1099.785	450	931.21725
1100.013	450	914.74674
1100.241	450	894.47535
1100.468	450	910.94586
1100.696	450	971.76004
1100.924	450	900.81016
1101.151	450	902.07712
1101.379	450	900.81016
1101.606	450	903.34408
1101.834	450	898.27623
1102.061	450	879.90528
1102.289	450	914.11326
1102.516	450	884.97313
1102.743	450	912.8463
1102.971	450	879.2718
1103.198	450	855.833
1103.425	450	917.91415
1103.653	450	879.90528
1103.88	450	914.11326
1104.107	450	893.84187
1104.334	450	870.40307
1104.561	450	897.64275
1104.789	450	910.94586
1105.016	450	909.67889
1105.243	450	910.94586
1105.47	450	918.54763
1105.697	450	938.81903
1105.924	450	945.15384
1106.151	450	890.04098
1106.378	450	876.73788
1106.605	450	873.57047
1106.832	450	921.08155
1107.058	450	917.28067
1107.285	450	886.24009
1107.512	450	931.85073
1107.739	450	928.04985
1107.966	450	908.41193
1108.192	450	894.47535
1108.419	450	927.41637
1108.646	450	939.45251
1108.872	450	928.68333
1109.099	450	909.04541
1109.326	450	919.18111
1109.552	450	894.47535
1109.779	450	941.98643
1110.005	450	936.91858
1110.232	450	907.14497
1110.458	450	865.9687
1110.685	450	869.76958
1110.911	450	903.34408
1111.138	450	909.04541
1111.364	450	898.27623
1111.59	450	909.04541
1111.817	450	888.77402
1112.043	450	899.5432
1112.269	450	921.71504
1112.495	450	921.71504
1112.721	450	874.83743
1112.948	450	891.30794
1113.174	450	909.67889
1113.4	450	933.75118
1113.626	450	897.64275
1113.852	450	898.90972
1114.078	450	964.15827
1114.304	450	952.12213
1114.53	450	894.47535
1114.756	450	893.20839
1114.982	450	898.90972
1115.208	450	902.7106
1115.434	450	926.1494
1115.66	450	928.68333
1115.885	450	920.44807
1116.111	450	900.17668
1116.337	450	855.833
1116.563	450	869.76958
1116.788	450	873.57047
1117.014	450	900.81016
1117.24	450	892.5749
1117.465	450	947.05428
1117.691	450	932.48422
1117.916	450	924.24896
1118.142	450	914.11326
1118.367	450	872.93699
1118.593	450	909.67889
1118.818	450	927.41637
1119.044	450	907.77845
1119.269	450	898.27623
1119.495	450	881.17224
1119.72	450	884.97313
1119.945	450	905.24453
1120.171	450	947.68776
1120.396	450	905.87801
1120.621	450	908.41193
1120.846	450	891.30794
1121.071	450	897.00927
1121.297	450	901.44364
1121.522	450	926.78289
1121.747	450	921.71504
1121.972	450	919.18111
1122.197	450	928.68333
1122.422	450	869.76958
1122.647	450	903.97756
1122.872	450	909.04541
1123.097	450	917.91415
1123.322	450	924.24896
1123.547	450	852.03211
1123.771	450	905.87801
1123.996	450	914.11326
1124.221	450	919.81459
1124.446	450	907.77845
1124.67	450	912.21282
1124.895	450	954.02257
1125.12	450	898.27623
1125.345	450	887.50706
1125.569	450	883.07269
1125.794	450	869.1361
1126.018	450	884.97313
1126.243	450	871.67003
1126.467	450	891.94142
1126.692	450	911.57934
1126.916	450	978.72834
1127.141	450	897.64275
1127.365	450	882.43921
1127.589	450	855.833
1127.814	450	845.06382
1128.038	450	869.1361
1128.262	450	929.95029
1128.487	450	923.61548
1128.711	450	916.01371
1128.935	450	881.17224
1129.159	450	865.33522
1129.383	450	892.5749
1129.607	450	860.26737
1129.832	450	872.30351
1130.056	450	930.58377
1130.28	450	909.67889
1130.504	450	910.31238
1130.728	450	891.30794
1130.952	450	924.24896
1131.175	450	910.31238
1131.399	450	891.94142
1131.623	450	904.61105
1131.847	450	934.38466
1132.071	450	915.38022
1132.295	450	898.27623
1132.518	450	909.67889
1132.742	450	874.20395
1132.966	450	879.90528
1133.189	450	921.71504
1133.413	450	872.93699
1133.637	450	890.67446
1133.86	450	900.17668
1134.084	450	900.81016
1134.307	450	909.04541
1134.531	450	912.21282
1134.754	450	885.60661
1134.978	450	924.88244
1135.201	450	933.75118
1135.424	450	907.14497
1135.648	450	911.57934
1135.871	450	891.94142
1136.094	450	929.95029
1136.317	450	924.24896
1136.541	450	925.51592
1136.764	450	903.34408
1136.987	450	886.87357
1137.21	450	829.86027
1137.433	450	857.73344
1137.656	450	905.87801
1137.879	450	912.8463
1138.102	450	885.60661
1138.325	450	883.70617
1138.548	450	902.07712
1138.771	450	871.67003
1138.994	450	897.00927
1139.217	450	888.77402
1139.44	450	875.47091
1139.663	450	869.1361
1139.886	450	910.31238
1140.108	450	902.7106
1140.331	450	900.17668
1140.554	450	908.41193
1140.777	450	903.34408
1140.999	450	912.21282
1141.222	450	913.47978
1141.444	450	859.0004
1141.667	450	877.37136
1141.889	450	867.86914
1142.112	450	887.50706
1142.334	450	907.14497
1142.557	450	873.57047
1142.779	450	908.41193
1143.002	450	900.81016
1143.224	450	901.44364
1143.446	450	900.81016
1143.669	450	863.43477
1143.891	450	865.9687
1144.113	450	865.33522
1144.335	450	905.87801
1144.558	450	914.74674
1144.78	450	906.51149
1145.002	450	879.2718
1145.224	450	870.40307
1145.446	450	874.20395
1145.668	450	912.8463
1145.89	450	895.74231
1146.112	450	886.87357
1146.334	450	879.2718
1146.556	450	880.53876
1146.778	450	884.97313
1147	450	912.21282
1147.221	450	896.37579
1147.443	450	879.2718
1147.665	450	886.87357
1147.887	450	883.70617
1148.108	450	891.94142
1148.33	450	897.64275
1148.552	450	865.33522
1148.773	450	876.73788
1148.995	450	874.83743
1149.217	450	895.74231
1149.438	450	869.1361
1149.66	450	912.8463
1149.881	450	909.67889
1150.102	450	898.27623
1150.324	450	878.63832
1150.545	450	897.64275
1150.767	450	921.08155
1150.988	450	929.31681
1151.209	450	878.00484
1151.431	450	919.18111
1151.652	450	868.50262
1151.873	450	906.51149
1152.094	450	843.16338
1152.315	450	860.90085
1152.536	450	900.81016
1152.757	450	874.83743
1152.979	450	865.33522
1153.2	450	896.37579
1153.421	450	872.93699
1153.642	450	867.23566
1153.862	450	865.9687
1154.083	450	882.43921
1154.304	450	886.87357
1154.525	450	883.70617
1154.746	450	882.43921
1154.967	450	863.43477
1155.187	450	850.76515
1155.408	450	895.10883
1155.629	450	862.80129
1155.85	450	872.30351
1156.07	450	886.24009
1156.291	450	926.1494
1156.511	450	895.10883
1156.732	450	893.84187
1156.952	450	857.09996
1157.173	450	883.07269
1157.393	450	926.1494
1157.614	450	915.38022
1157.834	450	887.50706
1158.055	450	875.47091
1158.275	450	878.00484
1158.495	450	905.87801
1158.716	450	854.56604
1158.936	450	903.97756
1159.156	450	900.81016
1159.376	450	883.70617
1159.596	450	881.17224
1159.816	450	900.81016
1160.037	450	865.9687
1160.257	450	884.97313
1160.477	450	879.2718
1160.697	450	879.90528
1160.917	450	879.90528
1161.137	450	893.20839
1161.356	450	890.67446
1161.576	450	879.2718
1161.796	450	881.80573
1162.016	450	924.24896
1162.236	450	881.80573
1162.456	450	866.60218
1162.675	450	883.70617
1162.895	450	908.41193
1163.115	450	878.63832
1163.334	450	894.47535
1163.554	450	893.84187
1163.774	450	891.30794
1163.993	450	863.43477
1164.213	450	865.33522
1164.432	450	864.70173
1164.652	450	833.66116
1164.871	450	878.00484
1165.09	450	955.28954
1165.31	450	900.17668
1165.529	450	914.11326
1165.748	450	893.20839
1165.968	450	883.70617
1166.187	450	883.07269
1166.406	450	902.7106
1166.625	450	888.77402
1166.844	450	855.19952
1167.064	450	854.56604
1167.283	450	888.14054
1167.502	450	910.94586
1167.721	450	927.41637
1167.94	450	882.43921
1168.159	450	854.56604
1168.378	450	872.30351
1168.597	450	898.27623
1168.815	450	885.60661
1168.805	450	877.69551
1169.033	450	867.55606
1169.26	450	877.06179
1169.488	450	849.17832
1169.716	450	869.45721
1169.943	450	859.31777
1170.171	450	875.16065
1170.399	450	840.94003
1170.626	450	865.0212
1170.854	450	822.56229
1171.081	450	854.24805
1171.309	450	877.06179
1171.536	450	875.79436
1171.764	450	842.20746
1171.991	450	848.54461
1172.219	450	850.44576
1172.446	450	899.87554
1172.673	450	896.70696
1172.901	450	881.4978
1173.128	450	889.7361
1173.355	450	899.24182
1173.583	450	872.62579
1173.81	450	852.3469
1174.037	450	861.85263
1174.264	450	862.48634
1174.491	450	883.39894
1174.719	450	907.48012
1174.946	450	894.1721
1175.173	450	865.0212
1175.4	450	903.04411
1175.627	450	861.21891
1175.854	450	874.52693
1176.081	450	904.94526
1176.308	450	897.34068
1176.535	450	885.9338
1176.762	450	847.27718
1176.989	450	853.61433
1177.215	450	865.65492
1177.442	450	877.06179
1177.669	450	881.4978
1177.896	450	875.79436
1178.123	450	842.20746
1178.349	450	872.62579
1178.576	450	883.39894
1178.803	450	878.32922
1179.029	450	868.8235
1179.256	450	877.69551
1179.483	450	843.47489
1179.709	450	856.78291
1179.936	450	891.63724
1180.162	450	907.48012
1180.389	450	843.47489
1180.615	450	829.53315
1180.842	450	840.30631
1181.068	450	822.56229
1181.295	450	840.94003
1181.521	450	903.67783
1181.747	450	909.38127
1181.974	450	894.1721
1182.2	450	838.40517
1182.426	450	865.0212
1182.653	450	852.98062
1182.879	450	895.43953
1183.105	450	900.50925
1183.331	450	878.96294
1183.557	450	865.0212
1183.783	450	891.63724
1184.01	450	863.75377
1184.236	450	860.5852
1184.462	450	854.88176
1184.688	450	891.00353
1184.914	450	892.90467
1185.14	450	863.75377
1185.366	450	852.98062
1185.592	450	857.41662
1185.817	450	875.79436
1186.043	450	895.43953
1186.269	450	887.83495
1186.495	450	891.63724
1186.721	450	869.45721
1186.946	450	865.0212
1187.172	450	868.8235
1187.398	450	871.35836
1187.624	450	877.06179
1187.849	450	888.46867
1188.075	450	868.18978
1188.301	450	876.42808
1188.526	450	871.99207
1188.752	450	878.96294
1188.977	450	875.16065
1189.203	450	871.35836
1189.428	450	841.57374
1189.654	450	875.16065
1189.879	450	832.70173
1190.104	450	882.76523
1190.33	450	844.74232
1190.555	450	856.14919
1190.781	450	870.09093
1191.006	450	878.32922
1191.231	450	890.36981
1191.456	450	825.09715
1191.682	450	839.6726
1191.907	450	861.21891
1192.132	450	913.81727
1192.357	450	910.6487
1192.582	450	881.4978
1192.807	450	896.70696
1193.032	450	842.84117
1193.257	450	880.86408
1193.482	450	919.52071
1193.707	450	881.4978
1193.932	450	836.50402
1194.157	450	848.54461
1194.382	450	849.17832
1194.607	450	870.09093
1194.832	450	890.36981
1195.057	450	835.87031
1195.281	450	858.05034
1195.506	450	931.5613
1195.731	450	889.7361
1195.956	450	905.57897
1196.18	450	870.72464
1196.405	450	866.92235
1196.63	450	896.07325
1196.854	450	866.28863
1197.079	450	878.32922
1197.303	450	906.21269
1197.528	450	887.20123
1197.752	450	866.28863
1197.977	450	845.37603
1198.201	450	813.69028
1198.426	450	831.4343
1198.65	450	832.70173
1198.875	450	850.44576
1199.099	450	882.76523
1199.323	450	857.41662
1199.548	450	883.39894
1199.772	450	891.00353
1199.996	450	922.05557
1200.22	450	926.49158
1200.444	450	896.07325
1200.669	450	878.96294
1200.893	450	871.99207
1201.117	450	877.69551
1201.341	450	863.12006
1201.565	450	830.16687
1201.789	450	875.79436
1202.013	450	860.5852
1202.237	450	884.66637
1202.461	450	897.97439
1202.685	450	893.53839
1202.909	450	864.38749
1203.133	450	878.96294
1203.356	450	861.85263
1203.58	450	879.59665
1203.804	450	874.52693
1204.028	450	854.88176
1204.251	450	884.03266
1204.475	450	918.88699
1204.699	450	868.8235
1204.922	450	845.37603
1205.146	450	869.45721
1205.37	450	923.95671
1205.593	450	913.18356
1205.817	450	943.60188
1206.04	450	932.82873
1206.264	450	876.42808
1206.487	450	874.52693
1206.711	450	863.75377
1206.934	450	870.72464
1207.157	450	889.7361
1207.381	450	880.23037
1207.604	450	910.01498
1207.827	450	903.67783
1208.051	450	931.5613
1208.274	450	870.72464
1208.497	450	869.45721
1208.72	450	851.07947
1208.943	450	890.36981
1209.167	450	868.8235
1209.39	450	886.56752
1209.613	450	896.07325
1209.836	450	889.10238
1210.059	450	918.25328
1210.282	450	878.32922
1210.505	450	889.10238
1210.728	450	887.83495
1210.951	450	896.07325
1211.174	450	913.81727
1211.396	450	911.91613
1211.619	450	934.72987
1211.842	450	933.46244
1212.065	450	905.57897
1212.287	450	894.1721
1212.51	450	874.52693
1212.733	450	887.20123
1212.956	450	948.03789
1213.178	450	870.09093
1213.401	450	875.79436
1213.623	450	877.69551
1213.846	450	876.42808
1214.068	450	877.69551
1214.291	450	856.14919
1214.513	450	889.10238
1214.736	450	859.31777
1214.958	450	886.56752
1215.181	450	856.78291
1215.403	450	833.33545
1215.625	450	892.27096
1215.848	450	852.98062
1216.07	450	888.46867
1216.292	450	866.92235
1216.514	450	849.81204
1216.737	450	870.09093
1216.959	450	878.32922
1217.181	450	880.23037
1217.403	450	887.83495
1217.625	450	890.36981
1217.847	450	904.94526
1218.069	450	918.25328
1218.291	450	864.38749
1218.513	450	848.54461
1218.735	450	846.64346
1218.957	450	894.80582
1219.179	450	894.1721
1219.401	450	861.85263
1219.622	450	901.77668
1219.844	450	898.60811
1220.066	450	876.42808
1220.288	450	868.18978
1220.509	450	901.14297
1220.731	450	913.81727
1220.953	450	903.67783
1221.174	450	884.03266
1221.396	450	896.07325
1221.618	450	869.45721
1221.839	450	915.0847
1222.061	450	912.54984
1222.282	450	879.59665
1222.504	450	835.87031
1222.725	450	835.23659
1222.946	450	875.16065
1223.168	450	885.9338
1223.389	450	871.35836
1223.61	450	882.13151
1223.832	450	867.55606
1224.053	450	879.59665
1224.274	450	890.36981
1224.495	450	889.10238
1224.717	450	844.1086
1224.938	450	873.2595
1225.159	450	877.69551
1225.38	450	896.70696
1225.601	450	867.55606
1225.822	450	880.23037
1226.043	450	933.46244
1226.264	450	920.15442
1226.485	450	866.28863
1226.706	450	873.89322
1226.927	450	870.09093
1227.148	450	866.92235
1227.369	450	897.97439
1227.589	450	904.94526
1227.81	450	888.46867
1228.031	450	874.52693
1228.252	450	831.4343
1228.472	450	843.47489
1228.693	450	850.44576
1228.914	450	879.59665
1229.134	450	869.45721
1229.355	450	923.95671
1229.575	450	909.38127
1229.796	450	899.87554
1230.016	450	895.43953
1230.237	450	849.17832
1230.457	450	877.69551
1230.678	450	892.27096
1230.898	450	882.13151
1231.118	450	881.4978
1231.339	450	858.68405
1231.559	450	867.55606
1231.779	450	882.13151
1231.999	450	921.42185
1232.22	450	879.59665
1232.44	450	889.7361
1232.66	450	869.45721
1232.88	450	876.42808
1233.1	450	880.86408
1233.32	450	903.67783
1233.54	450	905.57897
1233.76	450	901.77668
1233.98	450	904.31154
1234.2	450	844.74232
1234.42	450	875.16065
1234.64	450	877.06179
1234.86	450	896.70696
1235.08	450	901.77668
1235.299	450	837.77145
1235.519	450	891.00353
1235.739	450	894.80582
1235.959	450	898.60811
1236.178	450	885.30009
1236.398	450	891.63724
1236.618	450	930.29387
1236.837	450	871.35836
1237.057	450	869.45721
1237.276	450	867.55606
1237.496	450	849.17832
1237.715	450	861.85263
1237.935	450	850.44576
1238.154	450	870.72464
1238.373	450	886.56752
1238.593	450	952.4739
1238.812	450	884.03266
1239.031	450	878.32922
1239.251	450	833.96916
1239.47	450	817.49257
1239.689	450	850.44576
1239.908	450	915.71842
1240.127	450	900.50925
1240.347	450	884.03266
1240.566	450	859.31777
1240.785	450	856.14919
1241.004	450	875.79436
1241.223	450	843.47489
1241.442	450	860.5852
1241.661	450	910.01498
1241.88	450	887.20123
1242.099	450	886.56752
1242.317	450	874.52693
1242.536	450	913.18356
1242.755	450	896.07325
1242.974	450	870.72464
1243.193	450	885.9338
1243.411	450	907.48012
1243.63	450	894.1721
1243.849	450	880.86408
1244.067	450	890.36981
1244.286	450	858.68405
1244.504	450	854.88176
1244.723	450	897.97439
1244.941	450	856.78291
1245.16	450	875.16065
1245.378	450	883.39894
1245.597	450	880.86408
1245.815	450	890.36981
1246.033	450	896.07325
1246.252	450	865.65492
1246.47	450	904.31154
1246.688	450	918.25328
1246.907	450	899.87554
1247.125	450	901.77668
1247.343	450	882.76523
1247.561	450	910.6487
1247.779	450	906.84641
1247.997	450	908.11384
1248.215	450	885.9338
1248.433	450	878.96294
1248.651	450	818.76
1248.869	450	835.23659
1249.087	450	894.80582
1249.305	450	899.24182
1249.523	450	871.99207
1249.741	450	874.52693
1249.959	450	889.10238
1250.176	450	863.12006
1250.394	450	887.83495
1250.612	450	871.99207
1250.83	450	863.12006
1251.047	450	851.07947
1251.265	450	894.80582
1251.483	450	890.36981
1251.7	450	880.86408
1251.918	450	901.14297
1252.135	450	895.43953
1252.353	450	891.00353
1252.57	450	894.80582
1252.788	450	852.98062
1253.005	450	875.16065
1253.222	450	861.21891
1253.44	450	875.79436
1253.657	450	897.97439
1253.874	450	866.92235
1254.091	450	892.27096
1254.309	450	882.13151
1254.526	450	890.36981
1254.743	450	894.1721
1254.96	450	856.78291
1255.177	450	849.17832
1255.394	450	855.51548
1255.611	450	899.87554
1255.828	450	901.14297
1256.045	450	885.9338
1256.262	450	863.75377
1256.479	450	868.8235
1256.696	450	864.38749
1256.913	450	898.60811
1257.13	450	890.36981
1257.346	450	878.32922
1257.563	450	869.45721
1257.78	450	873.2595
1257.997	450	878.32922
1258.213	450	897.97439
1258.43	450	882.76523
1258.647	450	866.28863
1258.863	450	877.06179
1259.08	450	875.16065
1259.296	450	878.96294
1259.513	450	888.46867
1259.729	450	858.05034
1259.946	450	868.18978
1260.162	450	867.55606
1260.378	450	882.76523
1260.595	450	861.85263
1260.811	450	910.01498
1261.027	450	897.34068
1261.243	450	886.56752
1261.46	450	869.45721
1261.676	450	887.83495
1261.892	450	912.54984
1262.108	450	915.71842
1262.324	450	873.2595
1262.54	450	907.48012
1262.756	450	857.41662
1262.972	450	908.74755
1263.188	450	838.40517
1263.404	450	850.44576
1263.62	450	892.27096
1263.836	450	875.79436
1264.052	450	859.31777
1264.268	450	888.46867
1264.483	450	867.55606
1264.699	450	866.92235
1264.915	450	861.85263
1265.13	450	875.79436
1265.346	450	879.59665
1265.562	450	882.76523
1265.777	450	877.69551
1265.993	450	851.07947
1266.208	450	836.50402
1266.424	450	885.30009
1266.639	450	851.07947
1266.855	450	858.05034
1267.07	450	870.09093
1267.286	450	919.52071
1267.501	450	888.46867
1267.716	450	884.66637
1267.932	450	852.98062
1268.147	450	871.35836
1268.362	450	916.98585
1268.577	450	906.21269
1268.792	450	880.86408
1269.007	450	866.28863
1269.223	450	875.79436
1269.438	450	906.21269
1269.653	450	840.94003
1269.868	450	898.60811
1270.083	450	889.10238
1270.298	450	866.28863
1270.512	450	874.52693
1270.727	450	894.80582
1270.942	450	857.41662
1271.157	450	877.06179
1271.372	450	864.38749
1271.587	450	872.62579
1271.801	450	875.79436
1272.016	450	880.86408
1272.231	450	889.7361
1272.445	450	875.79436
1272.66	450	877.06179
1272.874	450	911.28241
1273.089	450	877.06179
1273.303	450	862.48634
1273.518	450	880.86408
1273.732	450	908.74755
1273.947	450	869.45721
1274.161	450	892.27096
1274.375	450	891.63724
1274.59	450	882.76523
1274.804	450	861.21891
1275.018	450	852.98062
1275.232	450	855.51548
1275.447	450	826.99829
1275.661	450	866.92235
1275.875	450	949.93904
1276.089	450	907.48012
1276.303	450	922.68928
1276.517	450	882.76523
1276.731	450	877.69551
1276.945	450	883.39894
1277.159	450	894.80582
1277.373	450	887.20123
1277.587	450	851.07947
1277.801	450	846.64346
1278.014	450	885.30009
1278.228	450	911.28241
1278.442	450	922.68928
1278.656	450	877.69551
1278.869	450	858.05034
1279.083	450	871.35836
1279.297	450	902.4104
1279.51	450	882.76523
1279.505	450	876.28258
1279.727	450	861.70956
1279.95	450	873.11454
1280.173	450	848.40375
1280.395	450	872.48093
1280.618	450	861.70956
1280.841	450	864.87761
1281.063	450	839.53321
1281.286	450	867.41205
1281.509	450	808.48632
1281.731	450	848.40375
1281.954	450	878.81702
1282.176	450	859.80873
1282.399	450	838.8996
1282.621	450	852.83902
1282.843	450	843.96848
1283.066	450	885.78673
1283.288	450	896.5581
1283.511	450	886.42034
1283.733	450	882.61868
1283.955	450	883.8859
1284.177	450	869.31288
1284.4	450	858.54151
1284.622	450	857.27429
1284.844	450	872.48093
1285.066	450	883.8859
1285.288	450	892.75644
1285.51	450	883.8859
1285.732	450	865.51122
1285.955	450	904.16142
1286.177	450	857.27429
1286.399	450	876.91619
1286.62	450	914.93279
1286.842	450	890.85561
1287.064	450	875.64898
1287.286	450	840.16682
1287.508	450	846.50292
1287.73	450	858.54151
1287.952	450	874.38176
1288.174	450	875.64898
1288.395	450	868.04566
1288.617	450	832.5635
1288.839	450	867.41205
1289.06	450	878.81702
1289.282	450	870.5801
1289.504	450	863.61039
1289.725	450	870.5801
1289.947	450	840.16682
1290.168	450	852.83902
1290.39	450	890.222
1290.611	450	906.06225
1290.833	450	843.33487
1291.054	450	835.73155
1291.276	450	838.8996
1291.497	450	815.45603
1291.718	450	838.8996
1291.94	450	896.5581
1292.161	450	906.06225
1292.382	450	890.222
1292.604	450	831.29628
1292.825	450	856.00707
1293.046	450	846.50292
1293.267	450	891.48922
1293.488	450	895.29088
1293.71	450	881.98507
1293.931	450	869.31288
1294.152	450	888.95478
1294.373	450	863.61039
1294.594	450	856.64068
1294.815	450	843.33487
1295.036	450	880.08424
1295.257	450	887.68756
1295.478	450	859.80873
1295.698	450	855.37346
1295.919	450	853.47263
1296.14	450	876.91619
1296.361	450	884.51951
1296.582	450	889.58839
1296.802	450	883.8859
1297.023	450	857.9079
1297.244	450	857.9079
1297.464	450	866.14483
1297.685	450	870.5801
1297.906	450	871.21371
1298.126	450	890.222
1298.347	450	862.34317
1298.567	450	864.87761
1298.788	450	868.04566
1299.008	450	867.41205
1299.229	450	871.21371
1299.449	450	873.11454
1299.67	450	842.06765
1299.89	450	871.21371
1300.11	450	828.76184
1300.331	450	871.21371
1300.551	450	840.80043
1300.771	450	852.20541
1300.991	450	866.14483
1301.211	450	883.25229
1301.432	450	894.65727
1301.652	450	817.99047
1301.872	450	840.16682
1302.092	450	868.04566
1302.312	450	909.2303
1302.532	450	900.35976
1302.752	450	882.61868
1302.972	450	895.29088
1303.192	450	834.46433
1303.412	450	880.08424
1303.632	450	920.00167
1303.852	450	879.45063
1304.072	450	831.92989
1304.291	450	854.73985
1304.511	450	846.50292
1304.731	450	853.47263
1304.951	450	890.85561
1305.17	450	836.99877
1305.39	450	848.40375
1305.61	450	919.36806
1305.829	450	892.75644
1306.049	450	909.2303
1306.268	450	865.51122
1306.488	450	861.70956
1306.708	450	895.29088
1306.927	450	869.31288
1307.146	450	875.64898
1307.366	450	899.09254
1307.585	450	885.15312
1307.805	450	868.67927
1308.024	450	843.33487
1308.243	450	811.65437
1308.463	450	826.86101
1308.682	450	817.99047
1308.901	450	849.03736
1309.12	450	882.61868
1309.339	450	856.64068
1309.559	450	879.45063
1309.778	450	891.48922
1309.997	450	930.13943
1310.216	450	923.80333
1310.435	450	888.32117
1310.654	450	872.48093
1310.873	450	868.67927
1311.092	450	875.01537
1311.311	450	862.97678
1311.53	450	826.86101
1311.749	450	867.41205
1311.967	450	859.80873
1312.186	450	883.8859
1312.405	450	896.5581
1312.624	450	893.39005
1312.843	450	864.87761
1313.061	450	878.18341
1313.28	450	861.70956
1313.499	450	883.25229
1313.717	450	866.77844
1313.936	450	852.20541
1314.154	450	877.5498
1314.373	450	914.29918
1314.591	450	865.51122
1314.81	450	841.43404
1315.028	450	864.87761
1315.247	450	921.26889
1315.465	450	909.2303
1315.683	450	942.81163
1315.902	450	928.2386
1316.12	450	875.01537
1316.338	450	869.94649
1316.557	450	862.34317
1316.775	450	868.04566
1316.993	450	888.32117
1317.211	450	881.35146
1317.429	450	907.32947
1317.647	450	901.62698
1317.865	450	929.50582
1318.084	450	862.97678
1318.302	450	859.80873
1318.52	450	838.8996
1318.738	450	881.98507
1318.955	450	864.87761
1319.173	450	875.01537
1319.391	450	892.75644
1319.609	450	885.15312
1319.827	450	910.49752
1320.045	450	876.28258
1320.262	450	885.15312
1320.48	450	880.71785
1320.698	450	892.12283
1320.916	450	907.96308
1321.133	450	903.52781
1321.351	450	921.26889
1321.568	450	930.13943
1321.786	450	909.2303
1322.004	450	890.85561
1322.221	450	868.67927
1322.439	450	883.25229
1322.656	450	945.34607
1322.873	450	869.31288
1323.091	450	871.84732
1323.308	450	871.21371
1323.526	450	873.11454
1323.743	450	871.84732
1323.96	450	854.10624
1324.177	450	883.8859
1324.395	450	858.54151
1324.612	450	884.51951
1324.829	450	847.77014
1325.046	450	827.49462
1325.263	450	892.12283
1325.48	450	854.73985
1325.697	450	889.58839
1325.914	450	863.61039
1326.131	450	842.06765
1326.348	450	861.07595
1326.565	450	876.28258
1326.782	450	878.81702
1326.999	450	887.68756
1327.216	450	887.68756
1327.433	450	906.06225
1327.649	450	911.76474
1327.866	450	862.34317
1328.083	450	850.30458
1328.3	450	849.67097
1328.516	450	895.92449
1328.733	450	894.65727
1328.949	450	859.17512
1329.166	450	900.35976
1329.383	450	903.52781
1329.599	450	881.35146
1329.816	450	867.41205
1330.032	450	901.62698
1330.248	450	916.20001
1330.465	450	904.16142
1330.681	450	880.71785
1330.898	450	898.45893
1331.114	450	868.67927
1331.33	450	913.66557
1331.546	450	911.13113
1331.763	450	878.18341
1331.979	450	835.73155
1332.195	450	838.26599
1332.411	450	876.28258
1332.627	450	889.58839
1332.843	450	875.64898
1333.059	450	886.42034
1333.275	450	863.61039
1333.491	450	876.91619
1333.707	450	890.222
1333.923	450	898.45893
1334.139	450	847.77014
1334.355	450	858.54151
1334.571	450	881.98507
1334.787	450	900.99337
1335.003	450	867.41205
1335.218	450	881.35146
1335.434	450	935.20831
1335.65	450	932.67387
1335.865	450	868.04566
1336.081	450	865.51122
1336.297	450	875.01537
1336.512	450	878.81702
1336.728	450	904.79503
1336.943	450	897.19171
1337.159	450	884.51951
1337.374	450	869.94649
1337.59	450	827.49462
1337.805	450	845.86931
1338.021	450	852.20541
1338.236	450	875.01537
1338.451	450	872.48093
1338.666	450	923.80333
1338.882	450	904.79503
1339.097	450	900.35976
1339.312	450	885.15312
1339.527	450	840.16682
1339.742	450	880.71785
1339.958	450	904.79503
1340.173	450	883.8859
1340.388	450	874.38176
1340.603	450	855.37346
1340.818	450	859.17512
1341.033	450	873.11454
1341.248	450	920.00167
1341.462	450	878.18341
1341.677	450	887.68756
1341.892	450	864.87761
1342.107	450	869.94649
1342.322	450	872.48093
1342.536	450	895.92449
1342.751	450	894.02366
1342.966	450	892.75644
1343.18	450	900.35976
1343.395	450	845.86931
1343.61	450	875.64898
1343.824	450	878.81702
1344.039	450	897.82532
1344.253	450	902.26059
1344.468	450	830.66267
1344.682	450	890.85561
1344.897	450	890.85561
1345.111	450	897.19171
1345.325	450	885.78673
1345.54	450	893.39005
1345.754	450	933.94109
1345.968	450	866.77844
1346.182	450	861.70956
1346.397	450	869.94649
1346.611	450	850.93819
1346.825	450	857.9079
1347.039	450	850.93819
1347.253	450	869.31288
1347.467	450	890.85561
1347.681	450	954.21661
1347.895	450	880.71785
1348.109	450	875.64898
1348.323	450	835.73155
1348.537	450	822.42574
1348.751	450	851.5718
1348.965	450	912.39835
1349.178	450	902.26059
1349.392	450	887.68756
1349.606	450	853.47263
1349.82	450	852.83902
1350.033	450	873.74815
1350.247	450	842.70126
1350.461	450	856.00707
1350.674	450	907.96308
1350.888	450	892.12283
1351.101	450	887.05395
1351.315	450	873.11454
1351.528	450	911.13113
1351.742	450	892.12283
1351.955	450	873.74815
1352.169	450	881.35146
1352.382	450	910.49752
1352.595	450	897.82532
1352.809	450	880.71785
1353.022	450	892.12283
1353.235	450	858.54151
1353.448	450	854.73985
1353.661	450	900.99337
1353.874	450	855.37346
1354.088	450	873.74815
1354.301	450	884.51951
1354.514	450	880.71785
1354.727	450	888.32117
1354.94	450	888.95478
1355.153	450	862.34317
1355.366	450	905.42864
1355.578	450	911.76474
1355.791	450	888.95478
1356.004	450	899.09254
1356.217	450	874.38176
1356.43	450	913.03196
1356.642	450	909.2303
1356.855	450	907.96308
1357.068	450	887.68756
1357.28	450	875.01537
1357.493	450	827.49462
1357.706	450	840.80043
1357.918	450	894.02366
1358.131	450	902.8942
1358.343	450	876.91619
1358.556	450	875.01537
1358.768	450	888.32117
1358.98	450	859.80873
1359.193	450	887.05395
1359.405	450	869.94649
1359.617	450	859.17512
1359.83	450	849.03736
1360.042	450	893.39005
1360.254	450	895.29088
1360.466	450	886.42034
1360.678	450	895.29088
1360.891	450	890.85561
1361.103	450	887.68756
1361.315	450	892.75644
1361.527	450	842.06765
1361.739	450	863.61039
1361.951	450	861.70956
1362.163	450	876.91619
1362.374	450	891.48922
1362.586	450	861.07595
1362.798	450	894.02366
1363.01	450	890.222
1363.222	450	890.85561
1363.433	450	892.12283
1363.645	450	859.80873
1363.857	450	853.47263
1364.068	450	850.30458
1364.28	450	894.65727
1364.492	450	900.99337
1364.703	450	890.85561
1364.915	450	864.244
1365.126	450	863.61039
1365.338	450	869.94649
1365.549	450	906.06225
1365.76	450	890.85561
1365.972	450	875.01537
1366.183	450	864.87761
1366.394	450	873.11454
1366.606	450	878.18341
1366.817	450	896.5581
1367.028	450	885.15312
1367.239	450	868.67927
1367.45	450	878.18341
1367.662	450	864.244
1367.873	450	881.35146
1368.084	450	890.85561
1368.295	450	857.27429
1368.506	450	860.44234
1368.717	450	860.44234
1368.928	450	883.8859
1369.138	450	857.9079
1369.349	450	904.16142
1369.56	450	899.09254
1369.771	450	888.32117
1369.982	450	868.04566
1370.192	450	888.95478
1370.403	450	913.03196
1370.614	450	920.63528
1370.824	450	868.67927
1371.035	450	908.59669
1371.246	450	858.54151
1371.456	450	902.8942
1371.667	450	838.8996
1371.877	450	849.03736
1372.087	450	886.42034
1372.298	450	869.94649
1372.508	450	854.73985
1372.719	450	882.61868
1372.929	450	861.07595
1373.139	450	868.67927
1373.349	450	864.87761
1373.56	450	878.81702
1373.77	450	883.25229
1373.98	450	880.08424
1374.19	450	876.91619
1374.4	450	854.10624
1374.61	450	844.60209
1374.82	450	888.32117
1375.03	450	857.9079
1375.24	450	866.77844
1375.45	450	880.71785
1375.66	450	924.43694
1375.87	450	888.95478
1376.08	450	884.51951
1376.29	450	855.37346
1376.499	450	881.98507
1376.709	450	921.26889
1376.919	450	901.62698
1377.128	450	880.71785
1377.338	450	870.5801
1377.548	450	875.64898
1377.757	450	899.09254
1377.967	450	849.67097
1378.176	450	896.5581
1378.386	450	895.29088
1378.595	450	878.18341
1378.805	450	872.48093
1379.014	450	892.75644
1379.223	450	856.64068
1379.433	450	874.38176
1379.642	450	866.14483
1379.851	450	878.18341
1380.061	450	875.64898
1380.27	450	880.08424
1380.479	450	885.78673
1380.688	450	872.48093
1380.897	450	875.64898
1381.106	450	912.39835
1381.315	450	875.01537
1381.524	450	860.44234
1381.733	450	883.25229
1381.942	450	913.03196
1382.151	450	867.41205
1382.36	450	890.85561
1382.569	450	885.78673
1382.777	450	881.35146
1382.986	450	860.44234
1383.195	450	858.54151
1383.404	450	857.27429
1383.612	450	824.96018
1383.821	450	867.41205
1384.03	450	949.78134
1384.238	450	899.09254
1384.447	450	914.29918
1384.655	450	887.68756
[truncated: 252,269 more rows]
