# Supplementary material for: Circular dichroism of quantum defects in carbon nanotubes created by photocatalytic oxygen functionalization
Source: Nat Commun. 2025 Jun 2;16:5107. doi: 10.1038/s41467-025-60342-y (PMC12130195; doi:10.1038/s41467-025-60342-y)
Supplement: Supplementary file 6 — Source Data [file 41467_2025_60342_MOESM6_ESM.zip › Raw data Manuscript and SI/Supplementary_Figure_20a.txt]

Wavelength (nm)	Norm. Abs. (6,5) SWCNTs Toluene
1400	0.00978
1399	0.00949
1398	0.00912
1397	0.00859
1396	0.00905
1395	0.00879
1394	0.00766
1393	0.00771
1392	0.00798
1391	0.00712
1390	0.00711
1389	0.00692
1388	0.00634
1387	0.00674
1386	0.0064
1385	0.00586
1384	0.00603
1383	0.00605
1382	0.00636
1381	0.00587
1380	0.00658
1379	0.00674
1378	0.00721
1377	0.00677
1376	0.00693
1375	0.00744
1374	0.00774
1373	0.00757
1372	0.00696
1371	0.00716
1370	0.00715
1369	0.00686
1368	0.00678
1367	0.00706
1366	0.00591
1365	0.00586
1364	0.00577
1363	0.00537
1362	0.00442
1361	0.00502
1360	0.0047
1359	0.00613
1358	0.00505
1357	0.00474
1356	0.00471
1355	0.00453
1354	0.00447
1353	0.00418
1352	0.00509
1351	0.00438
1350	0.00444
1349	0.00414
1348	0.00433
1347	0.00404
1346	0.00404
1345	0.0039
1344	0.00383
1343	0.00385
1342	0.00386
1341	0.0037
1340	0.00375
1339	0.00376
1338	0.00367
1337	0.00379
1336	0.00374
1335	0.00349
1334	0.00375
1333	0.00379
1332	0.00357
1331	0.00365
1330	0.00404
1329	0.00351
1328	0.00356
1327	0.00362
1326	0.00356
1325	0.00334
1324	0.00325
1323	0.00346
1322	0.00339
1321	0.00344
1320	0.00339
1319	0.00354
1318	0.00332
1317	0.00334
1316	0.00321
1315	0.00317
1314	0.00327
1313	0.00307
1312	0.00312
1311	0.00346
1310	0.00334
1309	0.00362
1308	0.00323
1307	0.00329
1306	0.00305
1305	0.00295
1304	0.00337
1303	0.00317
1302	0.00333
1301	0.00298
1300	0.00288
1299	0.00333
1298	0.00329
1297	0.00268
1296	0.00312
1295	0.00318
1294	0.00309
1293	0.00311
1292	0.00316
1291	0.00301
1290	0.00302
1289	0.00321
1288	0.00302
1287	0.00317
1286	0.00328
1285	0.00305
1284	0.00316
1283	0.0032
1282	0.00327
1281	0.00339
1280	0.00332
1279	0.00333
1278	0.00332
1277	0.00341
1276	0.00357
1275	0.00365
1274	0.00366
1273	0.00379
1272	0.00391
1271	0.00396
1270	0.00403
1269	0.00409
1268	0.00419
1267	0.00442
1266	0.00488
1265	0.00488
1264	0.00498
1263	0.00504
1262	0.00524
1261	0.00517
1260	0.00543
1259	0.00535
1258	0.00537
1257	0.00523
1256	0.00543
1255	0.00536
1254	0.00532
1253	0.00541
1252	0.00538
1251	0.00525
1250	0.00555
1249	0.00501
1248	0.0048
1247	0.00471
1246	0.00465
1245	0.00453
1244	0.00441
1243	0.00447
1242	0.00418
1241	0.00412
1240	0.004
1239	0.00397
1238	0.00368
1237	0.00415
1236	0.00405
1235	0.0035
1234	0.00382
1233	0.00411
1232	0.00402
1231	0.00396
1230	0.00385
1229	0.00377
1228	0.00384
1227	0.00399
1226	0.00374
1225	0.00373
1224	0.00381
1223	0.00382
1222	0.00366
1221	0.0037
1220	0.00369
1219	0.00353
1218	0.00349
1217	0.00334
1216	0.00383
1215	0.00378
1214	0.00356
1213	0.00349
1212	0.00366
1211	0.0035
1210	0.00349
1209	0.00335
1208	0.00347
1207	0.00303
1206	0.00322
1205	0.00339
1204	0.00302
1203	0.00311
1202	0.00275
1201	0.00269
1200	0.00256
1199	0.0023
1198	0.00239
1197	0.002
1196	0.00219
1195	0.00224
1194	0.00261
1193	0.0025
1192	0.00259
1191	0.00329
1190	0.00341
1189	0.00374
1188	0.00376
1187	0.00429
1186	0.00458
1185	0.00473
1184	0.005
1183	0.00504
1182	0.00518
1181	0.00518
1180	0.00561
1179	0.00557
1178	0.00558
1177	0.00545
1176	0.00528
1175	0.00474
1174	0.00447
1173	0.00422
1172	0.00415
1171	0.00379
1170	0.00355
1169	0.0026
1168	0.00258
1167	0.00236
1166	0.00222
1165	0.00258
1164	0.00256
1163	0.00208
1162	0.00199
1161	0.00188
1160	0.00169
1159	0.0014
1158	9.08675E-4
1157	8.04992E-4
1156	4.66749E-4
1155	3.40673E-4
1154	-1.19161E-4
1153	-6.42066E-4
1152	-9.97331E-4
1151	-0.00143
1150	-0.00175
1149	-0.0018
1148	-0.00171
1147	-0.00172
1146	-0.0021
1145	-0.00205
1144	-0.00259
1143	-0.00252
1142	-0.00265
1141	-0.00239
1140	-0.00222
1139	-0.00168
1138	-0.0018
1137	-0.00183
1136	-0.00131
1135	-0.00117
1134	-8.1849E-4
1133	-5.6023E-4
1132	-6.7748E-4
1131	-1.93241E-4
1130	-2.57598E-4
1129	-1.19932E-4
1128	-1.09136E-4
1127	2.64623E-4
1126	-1.36348E-4
1125	3.2618E-4
1124	-5.72513E-5
1123	1.84317E-5
1122	1.58284E-4
1121	-2.30456E-4
1120	-9.91558E-5
1119	-1.58869E-4
1118	6.85113E-5
1117	-3.99688E-4
1116	-2.03317E-4
1115	-3.26753E-4
1114	-2.55326E-4
1113	-2.14649E-4
1112	-2.42071E-4
1111	-4.31965E-4
1110	-4.66943E-4
1109	-2.92529E-4
1108	-3.2564E-4
1107	-6.7559E-4
1106	-3.19947E-4
1105	-7.9376E-5
1104	-3.28772E-4
1103	-2.29982E-4
1102	-5.06583E-4
1101	-2.86519E-4
1100	-3.03976E-4
1099	-2.99017E-4
1098	9.50198E-6
1097	1.04494E-4
1096	9.56006E-5
1095	-1.85919E-4
1094	-1.68902E-4
1093	8.9569E-5
1092	8.76564E-5
1091	2.46956E-4
1090	5.48609E-4
1089	4.9645E-4
1088	4.35797E-4
1087	8.482E-4
1086	6.96769E-4
1085	0.00104
1084	0.00113
1083	0.00102
1082	0.00125
1081	0.00161
1080	0.00195
1079	0.00198
1078	0.00215
1077	0.00253
1076	0.00287
1075	0.00309
1074	0.00342
1073	0.00358
1072	0.00397
1071	0.00419
1070	0.00438
1069	0.00482
1068	0.00532
1067	0.00585
1066	0.0061
1065	0.00675
1064	0.00759
1063	0.00763
1062	0.0081
1061	0.0088
1060	0.0095
1059	0.01007
1058	0.0111
1057	0.01206
1056	0.01279
1055	0.01334
1054	0.01439
1053	0.0158
1052	0.01702
1051	0.01822
1050	0.01977
1049	0.02189
1048	0.023
1047	0.02453
1046	0.02728
1045	0.03003
1044	0.03153
1043	0.03422
1042	0.03687
1041	0.03958
1040	0.0425
1039	0.04572
1038	0.0487
1037	0.05184
1036	0.0553
1035	0.05871
1034	0.06259
1033	0.06638
1032	0.07087
1031	0.07578
1030	0.08125
1029	0.08714
1028	0.09411
1027	0.10214
1026	0.11157
1025	0.12238
1024	0.13524
1023	0.15007
1022	0.16757
1021	0.18849
1020	0.2131
1019	0.24172
1018	0.2748
1017	0.31184
1016	0.35534
1015	0.40215
1014	0.45311
1013	0.50923
1012	0.56599
1011	0.62368
1010	0.68065
1009	0.73467
1008	0.78589
1007	0.83178
1006	0.87195
1005	0.90671
1004	0.93528
1003	0.9593
1002	0.97748
1001	0.98996
1000	0.99793
999	1
998	0.99621
997	0.98583
996	0.96911
995	0.94577
994	0.91549
993	0.88026
992	0.83982
991	0.79685
990	0.75144
989	0.70494
988	0.65949
987	0.61324
986	0.57008
985	0.52972
984	0.49048
983	0.45474
982	0.42074
981	0.38923
980	0.36077
979	0.33401
978	0.30973
977	0.28736
976	0.26647
975	0.24781
974	0.23006
973	0.21404
972	0.19919
971	0.18555
970	0.17333
969	0.16182
968	0.15118
967	0.14153
966	0.13246
965	0.12434
964	0.11709
963	0.11004
962	0.10348
961	0.09756
960	0.09232
959	0.08746
958	0.08275
957	0.07872
956	0.07502
955	0.07151
954	0.06858
953	0.06584
952	0.06379
951	0.0615
950	0.05929
949	0.05775
948	0.05613
947	0.0552
946	0.05422
945	0.05288
944	0.05184
943	0.0515
942	0.05097
941	0.05021
940	0.04961
939	0.04925
938	0.04913
937	0.0489
936	0.04873
935	0.04832
934	0.0479
933	0.04768
932	0.04706
931	0.04622
930	0.0458
929	0.04464
928	0.04354
927	0.04276
926	0.04163
925	0.0406
924	0.03933
923	0.03813
922	0.0368
921	0.03572
920	0.03452
919	0.03336
918	0.03219
917	0.03092
916	0.02957
915	0.0285
914	0.0275
913	0.02637
912	0.0254
911	0.02457
910	0.02343
909	0.02267
908	0.02188
907	0.02109
906	0.02025
905	0.01983
904	0.0193
903	0.01867
902	0.01827
901	0.01801
900	0.01749
899	0.01693
898	0.01657
897	0.01636
896	0.01615
895	0.01612
894	0.01625
893	0.01627
892	0.01658
891	0.01677
890	0.01717
889	0.0179
888	0.0186
887	0.01944
886	0.02025
885	0.02135
884	0.02273
883	0.02437
882	0.02576
881	0.02787
880	0.03025
879	0.03232
878	0.03415
877	0.03667
876	0.03973
875	0.04244
874	0.04539
873	0.04874
872	0.0517
871	0.05507
870	0.05774
869	0.06027
868	0.06334
867	0.06541
866	0.06773
865	0.06957
864	0.07137
863	0.07281
862	0.07383
861	0.0747
860	0.07517
859	0.07521
858	0.07523
857	0.07505
856	0.07432
855	0.07365
854	0.07285
853	0.07185
852	0.07076
851	0.06958
850	0.06821
849	0.06731
848	0.06608
847	0.06447
846	0.06355
845	0.06234
844	0.06103
843	0.05991
842	0.05879
841	0.05762
840	0.05613
839	0.05514
838	0.05389
837	0.05252
836	0.05183
835	0.05055
834	0.04877
833	0.04773
832	0.046
831	0.04484
830	0.04338
829	0.0421
828	0.0408
827	0.0395
826	0.03815
825	0.03684
824	0.03561
823	0.03434
822	0.03283
821	0.03135
820	0.03018
819	0.02951
818	0.02825
817	0.02715
816	0.02573
815	0.02454
814	0.02347
813	0.02214
812	0.02121
811	0.02015
810	0.01915
809	0.01827
808	0.01728
807	0.01637
806	0.01573
805	0.01464
804	0.01417
803	0.01361
802	0.01299
801	0.01227
800	0.01191
799	0.01288
798	0.01193
797	0.01152
796	0.01189
795	0.01148
794	0.01068
793	0.01113
792	0.01106
791	0.0104
790	0.01018
789	0.00973
788	0.01076
787	0.00991
786	0.00967
785	0.00985
784	0.00979
783	0.00974
782	0.00958
781	0.00987
780	0.00983
779	0.00967
778	0.00928
777	0.00949
776	0.00971
775	0.00993
774	0.01027
773	0.01073
772	0.01048
771	0.01035
770	0.01096
769	0.01122
768	0.01148
767	0.01165
766	0.012
765	0.01194
764	0.01179
763	0.0123
762	0.0124
761	0.01255
760	0.01238
759	0.01206
758	0.01297
757	0.01248
756	0.01211
755	0.0117
754	0.01224
753	0.01196
752	0.0115
751	0.01149
750	0.01174
749	0.01118
748	0.01105
747	0.0108
746	0.01089
745	0.0109
744	0.01024
743	0.00984
742	0.00968
741	0.00967
740	0.00924
739	0.0087
738	0.00873
737	0.00846
736	0.00832
735	0.00797
734	0.00787
733	0.00767
732	0.00718
731	0.00715
730	0.00696
729	0.00658
728	0.00632
727	0.0057
726	0.00586
725	0.00562
724	0.00548
723	0.00509
722	0.00428
721	0.00466
720	0.00392
719	0.00428
718	0.00365
717	0.00347
716	0.00376
715	0.00316
714	0.00296
713	0.00338
712	0.00265
711	0.00232
710	0.00249
709	0.00236
708	0.00256
707	0.0017
706	0.00199
705	0.00192
704	0.0018
703	0.00156
702	0.00131
701	0.00164
700	0.00125
699	0.00102
698	0.0016
697	0.00105
696	0.00129
695	0.00113
694	8.94968E-4
693	0.00116
692	8.1394E-4
691	8.05E-4
690	9.13292E-4
689	9.08233E-4
688	0.00139
687	0.00102
686	0.00132
685	0.00146
684	0.00175
683	0.00193
682	0.00171
681	0.00198
680	0.0026
679	0.00261
678	0.00279
677	0.00339
676	0.00367
675	0.00389
674	0.00451
673	0.00488
672	0.00523
671	0.00587
670	0.00623
669	0.00662
668	0.00757
667	0.00809
666	0.00878
665	0.0096
664	0.01045
663	0.01135
662	0.01328
661	0.01375
660	0.01377
659	0.01545
658	0.01704
657	0.01774
656	0.01937
655	0.01982
654	0.02099
653	0.02195
652	0.02248
651	0.02306
650	0.02235
649	0.02288
648	0.02185
647	0.0212
646	0.021
645	0.02009
644	0.01854
643	0.0177
642	0.01682
641	0.01571
640	0.0147
639	0.01479
638	0.0144
637	0.01398
636	0.01408
635	0.01386
634	0.01392
633	0.01403
632	0.01591
631	0.01519
630	0.01542
629	0.01566
628	0.01636
627	0.01706
626	0.01772
625	0.0181
624	0.01869
623	0.01952
622	0.02044
621	0.02123
620	0.0217
619	0.02222
618	0.02266
617	0.02363
616	0.02408
615	0.0247
614	0.02562
613	0.02643
612	0.02749
611	0.02856
610	0.02957
609	0.03078
608	0.0321
607	0.03386
606	0.03582
605	0.03831
604	0.04073
603	0.04313
602	0.04582
601	0.04915
600	0.05299
599	0.05704
598	0.06122
597	0.06564
596	0.0704
595	0.07566
594	0.08134
593	0.08707
592	0.09309
591	0.09972
590	0.10684
589	0.11444
588	0.12288
587	0.13191
586	0.14249
585	0.1533
584	0.16562
583	0.17914
582	0.19317
581	0.2076
580	0.22074
579	0.23343
578	0.24446
577	0.25245
576	0.25701
575	0.25832
574	0.25482
573	0.24841
572	0.23791
571	0.22481
570	0.2097
569	0.19361
568	0.17706
567	0.16097
566	0.14504
565	0.1307
564	0.11748
563	0.10539
562	0.09482
561	0.08554
560	0.07697
559	0.06967
558	0.06345
557	0.05802
556	0.05285
555	0.0483
554	0.0441
553	0.04051
552	0.03759
551	0.03458
550	0.03229
549	0.03014
548	0.02766
547	0.02592
546	0.02465
545	0.02305
544	0.02202
543	0.02192
542	0.02083
541	0.02062
540	0.02034
539	0.02029
538	0.0208
537	0.02102
536	0.02204
535	0.02283
534	0.02399
533	0.02552
532	0.02679
531	0.02828
530	0.02972
529	0.03116
528	0.03204
527	0.03283
526	0.03315
525	0.03308
524	0.03306
523	0.03298
522	0.03235
521	0.03054
520	0.02953
519	0.0289
518	0.02802
517	0.02533
516	0.0236
515	0.02167
514	0.02016
513	0.0188
512	0.01687
511	0.01557
510	0.01412
509	0.01226
508	0.01087
507	0.00967
506	0.00877
505	0.00761
504	0.00661
503	0.00577
502	0.00507
501	0.00447
500	0.004
499	0.00368
498	0.00389
497	0.00324
496	0.00271
495	0.00274
494	0.00265
493	0.0026
492	0.00261
491	0.00287
490	0.00282
489	0.00343
488	0.00363
487	0.00389
486	0.00367
485	0.00405
484	0.00397
483	0.00396
482	0.00379
481	0.0039
480	0.00371
479	0.00362
478	0.00336
477	0.00276
476	0.00256
475	0.00233
474	0.00155
473	0.0013
472	6.42941E-4
471	-1.0082E-4
470	2.50626E-4
469	5.17183E-5
468	-5.37426E-4
467	-2.6845E-4
466	-7.47702E-4
465	-0.00123
464	-0.0015
463	-0.00109
462	-0.00237
461	-0.00175
460	-0.00161
459	-0.00153
458	-0.00183
457	-0.00219
456	-0.00194
455	-0.00154
454	-0.00141
453	-0.00137
452	-0.0013
451	-0.00121
450	-0.00114
449	-0.00105
448	-6.40454E-4
447	-6.90302E-4
446	-1.38161E-4
445	-7.62069E-4
444	-3.70452E-4
443	-1.51184E-4
442	1.21663E-5
441	-2.18765E-4
440	6.5962E-6
439	3.59771E-5
438	1.15339E-4
437	3.20731E-4
436	2.96487E-4
435	2.85023E-4
434	1.27303E-4
433	9.03844E-5
432	5.33256E-4
431	6.14289E-4
430	7.84905E-4
429	8.63267E-4
428	0.00116
427	9.84517E-4
426	0.00163
425	0.00133
424	0.00129
423	0.00143
422	0.00164
421	0.00176
420	0.00239
419	0.00273
418	0.00295
417	0.0033
416	0.00363
415	0.00392
414	0.00451
413	0.00513
412	0.00564
411	0.00643
410	0.00713
409	0.00787
408	0.00883
407	0.00953
406	0.01009
405	0.01098
404	0.01222
403	0.01328
402	0.01453
401	0.01573
400	0.01676
399	0.01816
398	0.0201
397	0.02245
396	0.02382
395	0.02545
394	0.02819
393	0.03123
392	0.03454
391	0.0374
390	0.04226
389	0.04674
388	0.05184
387	0.05767
386	0.06489
385	0.07288
384	0.08188
383	0.09175
382	0.10244
381	0.11404
380	0.12631
379	0.13947
378	0.15278
377	0.16613
376	0.17943
375	0.19243
374	0.20506
373	0.21736
372	0.22918
371	0.24061
370	0.25134
369	0.2614
368	0.27096
367	0.27985
366	0.28827
365	0.29602
364	0.30306
363	0.30994
362	0.31682
361	0.32397
360	0.33011
359	0.33649
358	0.34287
357	0.34918
356	0.35431
355	0.35875
354	0.36252
353	0.36472
352	0.36532
351	0.3649
350	0.36276
349	0.35994
348	0.3536
347	0.35218
346	0.33987
345	0.3364
344	0.32686
343	0.31876
342	0.313
341	0.3039
340	0.29871
339	0.29227
338	0.2873
337	0.28272
336	0.27856
335	0.2748
334	0.27191
333	0.2692
332	0.26663
331	0.26489
330	0.26272
329	0.26126
328	0.25991
327	0.25881
326	0.25773
325	0.25695
324	0.25702
323	0.25723
322	0.258
321	0.25937
320	0.26137
319	0.26391
318	0.26758
317	0.27166
316	0.27667
315	0.28237
314	0.28869
313	0.29571
312	0.30277
311	0.3102
310	0.31763
309	0.32473
308	0.33079
307	0.33577
306	0.33959
305	0.34207
304	0.34327
303	0.34357
302	0.34316
301	0.34174
300	0.34064
299	0.33979
298	0.33972
297	0.3402
296	0.34199
295	0.34468
294	0.34768
293	0.35139
292	0.35539
291	0.35868
290	0.36176
289	0.36542
288	0.36838
287	0.37124
286	0.37366
285	0.37539
284	0.37477
283	0.37237
282	0.36498
281	0.3266
280	0.06499
279	-0.03528
278	-0.01569
277	0.00733
276	0.01907
275	0.01097
274	0.04253
273	0.01217
272	0.03545
271	0.00805
270	-0.05438
269	-0.01556
268	-0.04386
267	-0.04387
266	-0.05074
265	-0.02257
264	0.01871
263	0.02538
262	-0.05064
261	-0.06128
260	-0.07951
259	-0.04534
258	4.98256E-4
257	-0.04596
256	-0.01314
255	0.00277
254	-0.00603
253	0.00159
252	0.00501
251	-7.56086E-4
250	-0.02196
249	-0.01034
248	-0.04507
247	0.01951
246	0.05572
245	0.00222
244	0.00993
243	0.00807
242	0.02392
241	0.00833
240	0.01441
239	-0.01043
238	-0.05081
237	-0.01437
236	-0.00106
235	-0.02303
234	0.00617
233	0.00936
232	-0.02201
231	-0.00804
230	0.03838
229	-0.03377
228	-0.06852
227	-0.00713
226	-0.03738
225	-0.04545
224	-0.06187
223	-0.02383
222	-0.03232
221	-0.07576
220	0.03795
219	-0.09714
218	-0.02068
217	-0.08919
216	-0.02047
215	-0.01505
214	-0.03278
213	0.01259
212	0.02514
211	-0.05009
210	-0.08449
209	-0.04316
208	0.00604
207	0.03107
206	0.03543
205	-0.0386
204	-0.09943
203	-0.05321
202	-0.05379
201	-0.07036
200	-0.04933
