# Supplementary material for: Circular dichroism of quantum defects in carbon nanotubes created by photocatalytic oxygen functionalization
Source: Nat Commun. 2025 Jun 2;16:5107. doi: 10.1038/s41467-025-60342-y (PMC12130195; doi:10.1038/s41467-025-60342-y)
Supplement: Supplementary file 6 — Source Data [file 41467_2025_60342_MOESM6_ESM.zip › Raw data Manuscript and SI/Supplementary_Figure_20b.txt]

Wavelength (nm)	Norm. Abs. (6,5) SWCNTs THF
1600	0.0124
1599	0.0121
1598	0.01208
1597	0.01242
1596	0.01217
1595	0.0123
1594	0.01237
1593	0.01218
1592	0.01244
1591	0.01296
1590	0.01218
1589	0.01199
1588	0.01304
1587	0.0129
1586	0.01228
1585	0.01291
1584	0.01333
1583	0.01265
1582	0.01286
1581	0.01286
1580	0.01325
1579	0.01346
1578	0.01346
1577	0.01347
1576	0.01399
1575	0.01392
1574	0.01347
1573	0.01374
1572	0.01446
1571	0.01409
1570	0.01343
1569	0.01395
1568	0.01417
1567	0.0145
1566	0.01381
1565	0.01396
1564	0.01402
1563	0.01403
1562	0.01368
1561	0.01392
1560	0.01427
1559	0.01438
1558	0.014
1557	0.01377
1556	0.01423
1555	0.01433
1554	0.01406
1553	0.01415
1552	0.01408
1551	0.01417
1550	0.01384
1549	0.01416
1548	0.01414
1547	0.01409
1546	0.0137
1545	0.01302
1544	0.01385
1543	0.01385
1542	0.01331
1541	0.01316
1540	0.01362
1539	0.01254
1538	0.01272
1537	0.01282
1536	0.01294
1535	0.01269
1534	0.01234
1533	0.01188
1532	0.01238
1531	0.0124
1530	0.01194
1529	0.01182
1528	0.01204
1527	0.01173
1526	0.01142
1525	0.01156
1524	0.01198
1523	0.01149
1522	0.01117
1521	0.01107
1520	0.01124
1519	0.01125
1518	0.0114
1517	0.01091
1516	0.01069
1515	0.01126
1514	0.0108
1513	0.01054
1512	0.01115
1511	0.01112
1510	0.01063
1509	0.01044
1508	0.01098
1507	0.01073
1506	0.01049
1505	0.01098
1504	0.01085
1503	0.01077
1502	0.01051
1501	0.01045
1500	0.01059
1499	0.0113
1498	0.01071
1497	0.01046
1496	0.01085
1495	0.01076
1494	0.01087
1493	0.011
1492	0.01155
1491	0.01133
1490	0.01122
1489	0.01133
1488	0.01167
1487	0.0116
1486	0.0119
1485	0.01146
1484	0.01182
1483	0.01211
1482	0.01164
1481	0.01183
1480	0.01257
1479	0.01243
1478	0.01218
1477	0.01215
1476	0.01267
1475	0.01302
1474	0.01299
1473	0.01261
1472	0.01349
1471	0.0133
1470	0.01324
1469	0.01276
1468	0.01322
1467	0.0134
1466	0.01351
1465	0.01337
1464	0.01389
1463	0.01389
1462	0.01363
1461	0.01324
1460	0.01385
1459	0.01395
1458	0.01364
1457	0.01312
1456	0.0138
1455	0.0136
1454	0.01342
1453	0.01322
1452	0.0138
1451	0.01385
1450	0.01355
1449	0.01273
1448	0.0134
1447	0.01327
1446	0.01296
1445	0.01315
1444	0.01327
1443	0.01365
1442	0.0132
1441	0.01299
1440	0.01283
1439	0.01318
1438	0.01318
1437	0.013
1436	0.01289
1435	0.01339
1434	0.01293
1433	0.01272
1432	0.01256
1431	0.01367
1430	0.0134
1429	0.01283
1428	0.01306
1427	0.014
1426	0.01383
1425	0.01342
1424	0.01397
1423	0.01467
1422	0.01402
1421	0.01454
1420	0.01435
1419	0.01563
1418	0.01473
1417	0.01524
1416	0.01518
1415	0.01594
1414	0.01643
1413	0.01621
1412	0.01644
1411	0.01677
1410	0.01608
1409	0.01565
1408	0.01534
1407	0.01568
1406	0.01443
1405	0.01344
1404	0.01337
1403	0.0131
1402	0.01223
1401	0.01152
1400	0.01097
1399	0.00893
1398	0.01002
1397	0.00858
1396	0.00717
1395	0.00711
1394	0.00882
1393	0.00806
1392	0.00807
1391	0.00861
1390	0.00806
1389	0.00751
1388	0.00721
1387	0.00771
1386	0.00777
1385	0.00738
1384	0.0066
1383	0.00688
1382	0.0072
1381	0.00584
1380	0.00569
1379	0.0056
1378	0.0052
1377	0.00476
1376	0.00445
1375	0.00426
1374	0.00351
1373	0.00443
1372	0.00423
1371	0.00453
1370	0.00442
1369	0.00413
1368	0.00156
1367	0.00272
1366	0.00511
1365	0.00685
1364	0.00363
1363	0.00451
1362	0.00156
1361	0.00432
1360	0.0041
1359	0.00301
1358	0.00445
1357	0.00428
1356	0.00372
1355	0.00473
1354	0.00454
1353	0.00393
1352	0.0035
1351	0.00293
1350	0.00386
1349	0.00299
1348	0.00335
1347	0.00342
1346	0.00309
1345	0.00366
1344	0.00311
1343	0.00305
1342	0.00341
1341	0.00329
1340	0.00294
1339	0.00329
1338	0.0031
1337	0.00283
1336	0.00276
1335	0.00246
1334	0.00253
1333	0.00229
1332	0.00193
1331	0.00283
1330	0.00244
1329	0.00151
1328	0.00199
1327	0.002
1326	0.00202
1325	0.00131
1324	0.00191
1323	0.00163
1322	0.00133
1321	0.00167
1320	0.00163
1319	0.0013
1318	0.00179
1317	0.0014
1316	0.00127
1315	0.00168
1314	0.00168
1313	0.0011
1312	0.0012
1311	0.00116
1310	0.00145
1309	0.00125
1308	0.00142
1307	0.00131
1306	0.00132
1305	0.00136
1304	0.00101
1303	0.00128
1302	0.00175
1301	0.00111
1300	0.0011
1299	0.00141
1298	0.0013
1297	0.00117
1296	0.00131
1295	0.00152
1294	0.00115
1293	0.00108
1292	0.00147
1291	0.00137
1290	0.0013
1289	0.00146
1288	0.00115
1287	0.00141
1286	0.00213
1285	0.00113
1284	0.00198
1283	0.00206
1282	0.002
1281	0.00154
1280	0.00212
1279	0.00211
1278	0.00214
1277	0.00259
1276	0.00251
1275	0.00225
1274	0.00299
1273	0.00291
1272	0.00256
1271	0.00302
1270	0.00316
1269	0.00272
1268	0.00226
1267	0.00308
1266	0.0027
1265	0.00238
1264	0.00226
1263	0.00263
1262	0.00202
1261	0.00192
1260	0.00168
1259	0.00156
1258	0.00151
1257	0.00138
1256	6.24258E-4
1255	8.92803E-4
1254	-0.00383
1253	0.00151
1252	0.00118
1251	0.00198
1250	6.99013E-4
1249	-8.74652E-4
1248	-2.15616E-5
1247	3.269E-4
1246	-3.70365E-5
1245	-9.43791E-4
1244	-3.93238E-4
1243	4.98674E-4
1242	-7.7083E-4
1241	-1.86617E-4
1240	-9.58734E-4
1239	-0.00151
1238	-0.00134
1237	-0.00161
1236	-0.0016
1235	-0.00117
1234	-9.63955E-4
1233	-0.00177
1232	-0.00177
1231	-0.0018
1230	-0.00169
1229	-0.00187
1228	-0.00156
1227	-0.00163
1226	-0.00185
1225	-0.00173
1224	-0.00171
1223	-0.00165
1222	-0.00165
1221	-0.00254
1220	-0.00229
1219	-0.00168
1218	-0.00211
1217	-0.00253
1216	-0.00235
1215	-0.00279
1214	-0.00228
1213	-0.00261
1212	-0.00278
1211	-0.00268
1210	-0.00226
1209	-0.00273
1208	-0.00287
1207	-0.00279
1206	-0.00296
1205	-0.00293
1204	-0.00305
1203	-0.00249
1202	-0.00292
1201	-0.00244
1200	-0.00291
1199	-0.00277
1198	-0.00204
1197	-0.00292
1196	-0.00243
1195	-0.00271
1194	-0.00305
1193	-0.00274
1192	-0.00305
1191	-0.00308
1190	-0.00325
1189	-0.00308
1188	-0.00324
1187	-0.00323
1186	-0.0039
1185	-0.00385
1184	-0.00465
1183	-0.00437
1182	-0.00493
1181	-0.00491
1180	-0.00454
1179	-0.00448
1178	-0.00433
1177	-0.00436
1176	-0.00299
1175	-0.00367
1174	-0.003
1173	-0.00292
1172	-0.003
1171	-0.00251
1170	-0.00159
1169	-0.00159
1168	-0.0017
1167	-0.0018
1166	-0.00194
1165	-0.00181
1164	-0.00164
1163	-0.00153
1162	-0.0014
1161	-0.00167
1160	-0.00111
1159	-0.00106
1158	-0.00152
1157	-0.00136
1156	-0.00106
1155	-0.00109
1154	-9.51133E-4
1153	-7.89192E-4
1152	-6.1641E-4
1151	3.10298E-4
1150	-5.9492E-4
1149	-8.61496E-4
1148	-5.22032E-4
1147	-7.46734E-4
1146	-1.72573E-4
1145	-6.86352E-4
1144	8.48255E-5
1143	-8.93969E-4
1142	-0.00137
1141	-0.00198
1140	-5.98799E-4
1139	-8.74493E-4
1138	-9.91034E-4
1137	-8.83142E-4
1136	-0.00181
1135	-8.28625E-4
1134	-0.00118
1133	-0.00147
1132	-0.00152
1131	-0.00116
1130	-0.00139
1129	-0.00178
1128	-0.00203
1127	-0.0016
1126	-0.00148
1125	-0.00212
1124	-0.00177
1123	-0.00176
1122	-0.00236
1121	-0.00115
1120	-0.00214
1119	-0.00219
1118	-0.00261
1117	-0.00207
1116	-0.00215
1115	-0.00225
1114	-0.00199
1113	-0.00277
1112	-0.00281
1111	-0.00225
1110	-0.00267
1109	-0.0029
1108	-0.00223
1107	-0.00271
1106	-0.00243
1105	-0.00308
1104	-0.00286
1103	-0.00208
1102	-0.00266
1101	-0.00254
1100	-0.00332
1099	-0.00259
1098	-0.00233
1097	-0.00276
1096	-0.00268
1095	-0.00215
1094	-0.00263
1093	-0.00261
1092	-0.00204
1091	-0.00226
1090	-0.00207
1089	-0.00177
1088	-0.00208
1087	-0.00197
1086	-0.0017
1085	-0.00169
1084	-0.00158
1083	-7.43065E-4
1082	-8.68405E-4
1081	-0.00111
1080	-6.55445E-4
1079	-6.26787E-4
1078	-1.33975E-4
1077	-1.55112E-4
1076	4.57139E-4
1075	6.8934E-4
1074	6.31875E-4
1073	0.00166
1072	0.00183
1071	0.00195
1070	0.00258
1069	0.00281
1068	0.00302
1067	0.00402
1066	0.00443
1065	0.00471
1064	0.00597
1063	0.00637
1062	0.00693
1061	0.00749
1060	0.00917
1059	0.00876
1058	0.01052
1057	0.01151
1056	0.01203
1055	0.01329
1054	0.0149
1053	0.01613
1052	0.01704
1051	0.01933
1050	0.02078
1049	0.02205
1048	0.02418
1047	0.02659
1046	0.02821
1045	0.03075
1044	0.03321
1043	0.03516
1042	0.0379
1041	0.04156
1040	0.04356
1039	0.04712
1038	0.05021
1037	0.05359
1036	0.05736
1035	0.06167
1034	0.06597
1033	0.07084
1032	0.07665
1031	0.08238
1030	0.08889
1029	0.09671
1028	0.10582
1027	0.11506
1026	0.12645
1025	0.13912
1024	0.1534
1023	0.17039
1022	0.18999
1021	0.21183
1020	0.23698
1019	0.26559
1018	0.29802
1017	0.33338
1016	0.37255
1015	0.41529
1014	0.46047
1013	0.50904
1012	0.55829
1011	0.60683
1010	0.65779
1009	0.7057
1008	0.75183
1007	0.79582
1006	0.83507
1005	0.87182
1004	0.90331
1003	0.93088
1002	0.95446
1001	0.9738
1000	0.98779
999	0.99669
998	1
997	0.99845
996	0.99073
995	0.97651
994	0.95642
993	0.93204
992	0.90248
991	0.86877
990	0.83286
989	0.7934
988	0.75259
987	0.71226
986	0.6713
985	0.63282
984	0.59399
983	0.55597
982	0.52045
981	0.48621
980	0.45411
979	0.42367
978	0.39562
977	0.36964
976	0.34459
975	0.32136
974	0.29993
973	0.27964
972	0.26135
971	0.24406
970	0.22777
969	0.2132
968	0.19905
967	0.18671
966	0.17457
965	0.16425
964	0.15455
963	0.1441
962	0.13591
961	0.12868
960	0.12086
959	0.11409
958	0.10787
957	0.10157
956	0.0971
955	0.09226
954	0.08708
953	0.08336
952	0.0802
951	0.07663
950	0.07328
949	0.07097
948	0.06907
947	0.06585
946	0.06422
945	0.06311
944	0.06131
943	0.05995
942	0.05911
941	0.05749
940	0.0571
939	0.05654
938	0.0554
937	0.05465
936	0.05473
935	0.0544
934	0.05272
933	0.05257
932	0.0523
931	0.05163
930	0.05039
929	0.04953
928	0.04893
927	0.04798
926	0.04656
925	0.04535
924	0.04504
923	0.04355
922	0.04175
921	0.04043
920	0.04041
919	0.03887
918	0.03683
917	0.03588
916	0.03546
915	0.03367
914	0.03206
913	0.03144
912	0.03073
911	0.0295
910	0.028
909	0.02704
908	0.02692
907	0.02624
906	0.02465
905	0.02391
904	0.02413
903	0.02319
902	0.02196
901	0.02207
900	0.02209
899	0.02146
898	0.02061
897	0.0206
896	0.02041
895	0.02057
894	0.02031
893	0.02032
892	0.02082
891	0.02117
890	0.02084
889	0.02128
888	0.02309
887	0.02387
886	0.02404
885	0.02547
884	0.02697
883	0.02817
882	0.02945
881	0.03169
880	0.03375
879	0.03589
878	0.03807
877	0.04035
876	0.04327
875	0.04654
874	0.04841
873	0.05145
872	0.05501
871	0.05812
870	0.06062
869	0.06393
868	0.06715
867	0.06972
866	0.07178
865	0.07422
864	0.07678
863	0.07862
862	0.07987
861	0.08084
860	0.08224
859	0.08323
858	0.08309
857	0.08314
856	0.08387
855	0.08352
854	0.08218
853	0.08178
852	0.08159
851	0.08032
850	0.07926
849	0.07802
848	0.07723
847	0.07628
846	0.07462
845	0.07332
844	0.07271
843	0.0715
842	0.0699
841	0.06823
840	0.06771
839	0.06688
838	0.06521
837	0.06389
836	0.06297
835	0.06188
834	0.06031
833	0.0586
832	0.05809
831	0.05687
830	0.05501
829	0.05374
828	0.05233
827	0.05178
826	0.04996
825	0.04834
824	0.0472
823	0.04646
822	0.04444
821	0.04308
820	0.04218
819	0.04121
818	0.03908
817	0.03767
816	0.0369
815	0.036
814	0.03426
813	0.03267
812	0.03205
811	0.03099
810	0.02911
809	0.02807
808	0.02756
807	0.02654
806	0.02557
805	0.02391
804	0.02344
803	0.02284
802	0.02193
801	0.02067
800	0.02045
799	0.01563
798	0.0149
797	0.01572
796	0.01409
795	0.01369
794	0.01315
793	0.01385
792	0.01299
791	0.01338
790	0.0123
789	0.01194
788	0.0113
787	0.01187
786	0.01153
785	0.0105
784	0.01012
783	0.01001
782	0.00958
781	0.01073
780	0.0098
779	0.00926
778	0.00956
777	0.00888
776	0.00812
775	0.00881
774	0.00903
773	0.00858
772	0.00742
771	0.00817
770	0.00767
769	0.00792
768	0.00779
767	0.00771
766	0.00751
765	0.00751
764	0.0071
763	0.00693
762	0.00791
761	0.00795
760	0.00736
759	0.00737
758	0.0083
757	0.00732
756	0.00748
755	0.00799
754	0.00747
753	0.00673
752	0.00721
751	0.00714
750	0.00738
749	0.0073
748	0.00708
747	0.00675
746	0.00679
745	0.00718
744	0.00631
743	0.00703
742	0.0073
741	0.00661
740	0.00662
739	0.00768
738	0.00643
737	0.00651
736	0.00642
735	0.00722
734	0.00622
733	0.00624
732	0.00678
731	0.00636
730	0.00606
729	0.0064
728	0.00499
727	0.00544
726	0.00556
725	0.0054
724	0.00469
723	0.00532
722	0.00454
721	0.00456
720	0.00461
719	0.00472
718	0.00412
717	0.00426
716	0.00369
715	0.00339
714	0.00357
713	0.0033
712	0.00277
711	0.00316
710	0.00277
709	0.00205
708	0.00276
707	0.00276
706	0.002
705	0.00222
704	0.00179
703	0.00123
702	0.00158
701	0.00185
700	0.00224
699	0.0015
698	0.00117
697	0.00127
696	9.37539E-4
695	0.00112
694	0.00141
693	8.44048E-4
692	0.00108
691	0.00103
690	4.2149E-4
689	9.43397E-4
688	0.00116
687	0.001
686	7.54771E-4
685	0.0014
684	0.00127
683	0.0015
682	0.00206
681	0.00209
680	0.00163
679	0.00233
678	0.00289
677	0.00289
676	0.0035
675	0.00436
674	0.00421
673	0.00419
672	0.00521
671	0.00568
670	0.00612
669	0.00716
668	0.00741
667	0.00765
666	0.00875
665	0.00946
664	0.01055
663	0.01125
662	0.01241
661	0.01303
660	0.01388
659	0.01558
658	0.01589
657	0.01754
656	0.0185
655	0.01918
654	0.02006
653	0.02106
652	0.02185
651	0.02206
650	0.02232
649	0.02204
648	0.02156
647	0.02164
646	0.02093
645	0.02004
644	0.01945
643	0.01815
642	0.01763
641	0.01648
640	0.01637
639	0.01551
638	0.01541
637	0.01542
636	0.01505
635	0.01498
634	0.01563
633	0.01577
632	0.01612
631	0.01681
630	0.01694
629	0.01699
628	0.0183
627	0.01863
626	0.01892
625	0.01994
624	0.02063
623	0.02071
622	0.02187
621	0.02301
620	0.02412
619	0.0248
618	0.02583
617	0.02644
616	0.02765
615	0.02899
614	0.03013
613	0.03101
612	0.03231
611	0.03367
610	0.03466
609	0.03689
608	0.03886
607	0.04048
606	0.04231
605	0.04511
604	0.04758
603	0.05046
602	0.05447
601	0.05755
600	0.06133
599	0.06598
598	0.07045
597	0.07556
596	0.0812
595	0.08726
594	0.09303
593	0.09968
592	0.10737
591	0.11481
590	0.12304
589	0.13279
588	0.14239
587	0.15325
586	0.16566
585	0.17868
584	0.19317
583	0.2092
582	0.22461
581	0.23972
580	0.25507
579	0.26804
578	0.27846
577	0.28605
576	0.29015
575	0.28827
574	0.28304
573	0.27475
572	0.26223
571	0.24682
570	0.22999
569	0.21175
568	0.19388
567	0.17653
566	0.15997
565	0.14409
564	0.1301
563	0.11725
562	0.10583
561	0.09569
560	0.08776
559	0.0791
558	0.07205
557	0.06667
556	0.06121
555	0.05584
554	0.05192
553	0.04919
552	0.04537
551	0.04191
550	0.03965
549	0.03706
548	0.03533
547	0.03364
546	0.03135
545	0.03011
544	0.0294
543	0.02814
542	0.02686
541	0.02725
540	0.02739
539	0.02635
538	0.02753
537	0.02857
536	0.02947
535	0.03081
534	0.03229
533	0.03318
532	0.03488
531	0.037
530	0.03839
529	0.03977
528	0.04161
527	0.04177
526	0.04186
525	0.04291
524	0.04326
523	0.04182
522	0.04105
521	0.04022
520	0.03875
519	0.0372
518	0.03584
517	0.03396
516	0.03262
515	0.03114
514	0.02897
513	0.02713
512	0.02641
511	0.02417
510	0.02245
509	0.02125
508	0.02012
507	0.01793
506	0.01715
505	0.01614
504	0.01475
503	0.01359
502	0.01285
501	0.01158
500	0.01111
499	0.01068
498	0.00977
497	0.00895
496	0.00921
495	0.0083
494	0.00743
493	0.00785
492	0.008
491	0.00709
490	0.00705
489	0.00717
488	0.00662
487	0.00637
486	0.00679
485	0.00674
484	0.00682
483	0.00656
482	0.0062
481	0.00607
480	0.00625
479	0.00647
478	0.0056
477	0.00574
476	0.00568
475	0.00523
474	0.00521
473	0.00502
472	0.00464
471	0.00428
470	0.00392
469	0.00359
468	0.00393
467	0.00338
466	0.0029
465	0.00217
464	0.00293
463	0.00197
462	0.0018
461	0.00195
460	0.00194
459	0.00111
458	7.02436E-4
457	0.00136
456	8.24117E-4
455	0.00108
454	0.00102
453	6.70633E-4
452	9.18948E-4
451	8.7533E-4
450	5.72655E-4
449	0.00107
448	0.00144
447	0.00106
446	-5.72561E-6
445	0.00115
444	0.00155
443	5.13884E-4
442	9.63295E-4
441	0.00105
440	6.58393E-4
439	1.29507E-4
438	6.43075E-4
437	1.7473E-4
436	2.87916E-4
435	1.52923E-4
434	-6.28802E-4
433	-7.49485E-4
432	1.42877E-4
431	-3.70239E-5
430	-6.3598E-4
429	-4.48555E-4
428	-7.13627E-4
427	-0.00128
426	-0.00121
425	-0.00106
424	-9.45937E-4
423	-0.00139
422	-0.00125
421	-0.00148
420	-9.89756E-4
419	-6.93334E-4
418	-0.0013
417	-0.00125
416	-4.88881E-4
415	-0.00108
414	-0.00131
413	-2.50969E-4
412	5.33409E-4
411	-3.47692E-4
410	1.7413E-4
409	7.30374E-4
408	7.96961E-4
407	0.0021
406	0.00252
405	0.00239
404	0.00374
403	0.00435
402	0.00494
401	0.00597
400	0.0079
399	0.00879
398	0.00972
397	0.01095
396	0.01341
395	0.01503
394	0.01732
393	0.01972
392	0.0231
391	0.02681
390	0.03121
389	0.0358
388	0.04216
387	0.049
386	0.05584
385	0.0645
384	0.07562
383	0.08686
382	0.09837
381	0.11145
380	0.12526
379	0.13852
378	0.15242
377	0.16613
376	0.17896
375	0.19118
374	0.20037
373	0.21021
372	0.21883
371	0.22628
370	0.23193
369	0.23811
368	0.2433
367	0.24791
366	0.25139
365	0.25616
364	0.25995
363	0.26469
362	0.27001
361	0.27502
360	0.28106
359	0.28796
358	0.29296
357	0.29997
356	0.30511
355	0.30907
354	0.31235
353	0.31506
352	0.31437
351	0.31367
350	0.31021
349	0.30165
348	0.29813
347	0.28759
346	0.27996
345	0.26878
344	0.25936
343	0.24888
342	0.24011
341	0.23163
340	0.22181
339	0.21572
338	0.20733
337	0.2022
336	0.1949
335	0.19052
334	0.18678
333	0.1834
332	0.17779
331	0.17528
330	0.1717
329	0.16798
328	0.16593
327	0.16465
326	0.1613
325	0.15915
324	0.15857
323	0.15545
322	0.15658
321	0.15716
320	0.15678
319	0.15848
318	0.16142
317	0.16428
316	0.16783
315	0.17309
314	0.17846
313	0.18421
312	0.19073
311	0.19889
310	0.20587
309	0.21242
308	0.21859
307	0.22269
306	0.227
305	0.22771
304	0.22645
303	0.22551
302	0.22385
301	0.22063
300	0.21768
299	0.21471
298	0.21239
297	0.21107
296	0.21005
295	0.21097
294	0.21111
293	0.21208
292	0.21363
291	0.21295
290	0.21494
289	0.21558
288	0.21355
287	0.21202
286	0.21225
285	0.21121
284	0.21082
283	0.21084
282	0.21158
281	0.21269
280	0.21578
279	0.21886
278	0.22365
277	0.22979
276	0.23807
275	0.24881
274	0.26405
273	0.2918
272	0.34402
271	0.44231
270	0.56899
269	0.61494
268	0.55251
267	0.51813
266	0.55721
265	0.60834
264	0.66478
263	0.73437
262	0.76582
261	0.753
260	0.74241
259	0.73874
258	0.73797
257	0.75384
256	0.77314
255	0.78558
254	0.78889
253	0.7818
252	0.7761
251	0.78445
250	0.80237
