# Supplementary material for: Circular dichroism of quantum defects in carbon nanotubes created by photocatalytic oxygen functionalization
Source: Nat Commun. 2025 Jun 2;16:5107. doi: 10.1038/s41467-025-60342-y (PMC12130195; doi:10.1038/s41467-025-60342-y)
Supplement: Supplementary file 6 — Source Data [file 41467_2025_60342_MOESM6_ESM.zip › Raw data Manuscript and SI/Supplementary_Figure_21a.txt]

Em_WL (nm)	Ex_WL (nm)	PL Intensity Toluene (arb. unit)
938.815	450	803.59743
939.053	450	866.12518
939.29	450	818.65041
939.527	450	772.91251
939.764	450	748.59617
940	450	784.49173
940.237	450	774.6494
940.474	450	782.17588
940.711	450	761.91226
940.948	450	771.75459
941.185	450	774.6494
941.422	450	785.07069
941.658	450	752.64889
941.895	450	769.43875
942.132	450	731.80631
942.369	450	763.64914
942.605	450	783.91277
942.842	450	772.33355
943.079	450	750.33305
943.315	450	756.70161
943.552	450	757.85954
943.789	450	802.43951
944.025	450	803.59743
944.262	450	793.17614
944.498	450	797.80782
944.735	450	799.54471
944.971	450	779.28108
945.208	450	768.28083
945.444	450	770.59667
945.681	450	778.70212
945.917	450	794.91302
946.153	450	805.91327
946.39	450	796.07094
946.626	450	772.33355
946.862	450	816.33457
947.099	450	771.17563
947.335	450	786.22861
947.571	450	819.22937
947.807	450	803.01847
948.044	450	789.12341
948.28	450	761.91226
948.516	450	765.96499
948.752	450	779.28108
948.988	450	786.22861
949.224	450	791.43926
949.46	450	776.96524
949.696	450	752.64889
949.932	450	780.439
950.168	450	795.49198
950.404	450	783.91277
950.64	450	776.38628
950.876	450	788.54445
951.112	450	760.75434
951.348	450	768.28083
951.584	450	805.91327
951.819	450	820.38729
952.055	450	762.49122
952.291	450	743.96448
952.527	450	755.54369
952.763	450	739.91175
952.998	450	757.28058
953.234	450	807.07119
953.47	450	821.54521
953.705	450	805.33431
953.941	450	754.96473
954.176	450	773.49147
954.412	450	769.43875
954.648	450	807.07119
954.883	450	814.01872
955.119	450	792.59718
955.354	450	786.80757
955.59	450	803.59743
955.825	450	783.91277
956.06	450	774.6494
956.296	450	769.43875
956.531	450	799.54471
956.767	450	807.65015
957.002	450	778.12316
957.237	450	778.12316
957.472	450	783.33381
957.708	450	801.28159
957.943	450	805.91327
958.178	450	812.8608
958.413	450	812.8608
958.648	450	791.43926
958.884	450	783.33381
959.119	450	792.01822
959.354	450	796.6499
959.589	450	803.59743
959.824	450	810.54496
960.059	450	794.91302
960.294	450	791.43926
960.529	450	798.96574
960.764	450	792.59718
960.999	450	799.54471
961.234	450	804.75535
961.468	450	778.70212
961.703	450	797.22886
961.938	450	764.2281
962.173	450	805.33431
962.408	450	778.12316
962.642	450	779.28108
962.877	450	809.38704
963.112	450	819.80833
963.347	450	826.1769
963.581	450	764.80706
963.816	450	781.59692
964.051	450	798.38678
964.285	450	843.54572
964.52	450	835.44027
964.754	450	819.22937
964.989	450	829.0717
965.223	450	786.80757
965.458	450	818.65041
965.692	450	855.70389
965.927	450	817.49249
966.161	450	776.38628
966.395	450	796.07094
966.63	450	795.49198
966.864	450	808.80808
967.098	450	836.01923
967.333	450	787.96549
967.567	450	803.59743
967.801	450	864.3883
968.035	450	836.01923
968.27	450	853.96701
968.504	450	822.70313
968.738	450	818.07145
968.972	450	851.65117
969.206	450	823.86105
969.44	450	836.59819
969.674	450	858.5987
969.908	450	844.70364
970.142	450	826.1769
970.376	450	811.12392
970.61	450	782.17588
970.844	450	800.70263
971.078	450	793.7551
971.312	450	822.12417
971.546	450	852.80909
971.779	450	831.9665
972.013	450	856.86181
972.247	450	869.01999
972.481	450	903.75763
972.714	450	904.33659
972.948	450	873.07271
973.182	450	865.54622
973.415	450	862.07246
973.649	450	865.54622
973.883	450	855.12493
974.116	450	827.33482
974.35	450	865.54622
974.583	450	864.96726
974.817	450	882.33608
975.05	450	901.44179
975.284	450	902.02075
975.517	450	873.65167
975.751	450	888.12569
975.984	450	876.54648
976.217	450	894.49426
976.451	450	894.49426
976.684	450	876.54648
976.917	450	908.38931
977.151	450	944.28488
977.384	450	901.44179
977.617	450	884.07297
977.85	450	913.021
978.083	450	964.5485
978.316	450	956.44305
978.55	450	988.28589
978.783	450	984.23316
979.016	450	941.39007
979.249	450	931.54774
979.482	450	935.02151
979.715	450	946.02176
979.948	450	963.96954
980.181	450	966.28538
980.414	450	992.91757
980.646	450	997.54926
980.879	450	1031.12898
981.112	450	970.33811
981.345	450	983.6542
981.578	450	970.91707
981.811	450	1007.39159
982.043	450	998.70718
982.276	450	1014.33912
982.509	450	1036.33963
982.741	450	1031.12898
982.974	450	1061.8139
983.207	450	1035.1817
983.439	450	1050.81364
983.672	450	1050.81364
983.904	450	1067.6035
984.137	450	1094.23569
984.369	450	1095.97258
984.602	450	1125.49957
984.834	450	1132.4471
985.067	450	1120.86789
985.299	450	1112.76244
985.531	450	1100.0253
985.764	450	1120.86789
985.996	450	1183.9746
986.228	450	1130.13126
986.461	450	1144.02631
986.693	450	1146.92112
986.925	450	1150.39488
987.157	450	1161.97409
987.389	450	1148.658
987.621	450	1188.02732
987.854	450	1172.97435
988.086	450	1207.13303
988.318	450	1185.71148
988.55	450	1162.55305
988.782	450	1232.6073
989.014	450	1209.44887
989.246	450	1251.13404
989.478	450	1234.92314
989.71	450	1226.81769
989.941	450	1258.08157
990.173	450	1277.18727
990.405	450	1278.92415
990.637	450	1302.66154
990.869	450	1312.50387
991.1	450	1333.34646
991.332	450	1354.18904
991.564	450	1319.4514
991.796	450	1310.76699
992.027	450	1324.08309
992.259	450	1365.76825
992.49	450	1380.24227
992.722	450	1357.66281
992.954	450	1409.76927
993.185	450	1410.34823
993.417	450	1396.45317
993.648	450	1397.03213
993.879	450	1440.45418
994.111	450	1454.34924
994.342	450	1453.19132
994.574	450	1443.92795
994.805	450	1470.56014
995.036	450	1453.19132
995.268	450	1494.29753
995.499	450	1502.40298
995.73	450	1483.87623
995.961	450	1452.0334
996.192	450	1458.98092
996.424	450	1504.13986
996.655	450	1524.98244
996.886	450	1520.35076
997.117	450	1527.29829
997.348	450	1518.61388
997.579	450	1540.61438
997.81	450	1570.72034
998.041	450	1571.87826
998.272	450	1531.92997
998.503	450	1560.29904
998.734	450	1577.66787
998.965	450	1601.40525
999.196	450	1579.40475
999.426	450	1598.51045
999.657	450	1655.2486
999.888	450	1647.14315
1000.119	450	1601.40525
1000.349	450	1610.08966
1000.58	450	1612.98447
1000.811	450	1624.56368
1001.041	450	1649.45899
1001.272	450	1658.1434
1001.503	450	1650.61691
1001.733	450	1632.66913
1001.964	450	1596.77357
1002.194	450	1617.61615
1002.425	450	1622.8268
1002.655	450	1641.9325
1002.886	450	1643.66938
1003.116	450	1699.24961
1003.346	450	1676.67014
1003.577	450	1670.30157
1003.807	450	1665.66989
1004.037	450	1625.7216
1004.268	450	1661.61716
1004.498	450	1681.30183
1004.728	450	1662.19613
1004.958	450	1652.35379
1005.188	450	1633.82705
1005.418	450	1635.56393
1005.649	450	1650.61691
1005.879	450	1696.93377
1006.109	450	1651.77483
1006.339	450	1650.03795
1006.569	450	1632.66913
1006.799	450	1634.40601
1007.029	450	1631.51121
1007.259	450	1654.66964
1007.489	450	1648.88003
1007.718	450	1644.24834
1007.948	450	1645.40627
1008.178	450	1592.72084
1008.408	450	1607.19486
1008.638	450	1614.14239
1008.867	450	1623.98472
1009.097	450	1612.98447
1009.327	450	1548.14087
1009.556	450	1598.51045
1009.786	450	1591.56292
1010.016	450	1584.61539
1010.245	450	1571.2993
1010.475	450	1573.03618
1010.704	450	1599.08941
1010.934	450	1533.66685
1011.163	450	1517.45595
1011.393	450	1519.7718
1011.622	450	1497.19233
1011.851	450	1493.71857
1012.081	450	1475.77078
1012.31	450	1494.29753
1012.539	450	1493.13961
1012.769	450	1546.40399
1012.998	450	1467.08637
1013.227	450	1457.24404
1013.456	450	1411.50615
1013.686	450	1386.61084
1013.915	450	1404.55862
1014.144	450	1453.77028
1014.373	450	1432.92769
1014.602	450	1414.97991
1014.831	450	1380.24227
1015.06	450	1368.66306
1015.289	450	1372.13682
1015.518	450	1333.92542
1015.747	450	1336.82022
1015.976	450	1387.1898
1016.205	450	1348.39943
1016.434	450	1334.50438
1016.662	450	1317.13556
1016.891	450	1347.24151
1017.12	450	1317.71452
1017.349	450	1284.1348
1017.577	450	1286.45064
1017.806	450	1304.97738
1018.035	450	1281.23999
1018.263	450	1260.97637
1018.492	450	1262.71325
1018.721	450	1221.02808
1018.949	450	1211.18575
1019.178	450	1244.18651
1019.406	450	1197.2907
1019.635	450	1214.08056
1019.863	450	1208.86991
1020.091	450	1189.18525
1020.32	450	1197.2907
1020.548	450	1199.60654
1020.776	450	1166.02682
1021.005	450	1196.71173
1021.233	450	1196.71173
1021.461	450	1162.55305
1021.689	450	1160.81617
1021.918	450	1134.76294
1022.146	450	1160.23721
1022.374	450	1150.39488
1022.602	450	1148.07904
1022.83	450	1129.5523
1023.058	450	1112.76244
1023.286	450	1047.33988
1023.514	450	1063.55078
1023.742	450	1103.49906
1023.97	450	1104.65699
1024.198	450	1078.02479
1024.426	450	1073.39311
1024.654	450	1082.07752
1024.882	450	1052.55052
1025.109	450	1078.02479
1025.337	450	1056.60325
1025.565	450	1035.76066
1025.793	450	1025.33937
1026.02	450	1064.12974
1026.248	450	1054.86637
1026.476	450	1040.97131
1026.703	450	1049.07676
1026.931	450	1049.65572
1027.158	450	1039.81339
1027.386	450	1044.44507
1027.613	450	992.33861
1027.841	450	1003.91783
1028.068	450	994.0755
1028.296	450	1006.23367
1028.523	450	1022.44457
1028.75	450	993.49653
1028.978	450	1016.076
1029.205	450	1013.76016
1029.432	450	1012.02328
1029.66	450	1013.1812
1029.887	450	975.54875
1030.114	450	973.23291
1030.341	450	964.5485
1030.568	450	1005.65471
1030.795	450	1006.81263
1031.022	450	995.23342
1031.249	450	975.54875
1031.476	450	971.49603
1031.703	450	968.02226
1031.93	450	1004.49679
1032.157	450	987.70693
1032.384	450	974.39083
1032.611	450	962.23266
1032.838	450	968.02226
1033.065	450	969.18019
1033.292	450	981.91732
1033.518	450	970.91707
1033.745	450	953.54825
1033.972	450	960.49578
1034.198	450	950.65344
1034.425	450	957.60097
1034.652	450	968.02226
1034.878	450	940.23215
1035.105	450	943.12696
1035.331	450	939.07423
1035.558	450	959.33785
1035.784	450	933.86358
1036.011	450	973.23291
1036.237	450	962.81162
1036.464	450	962.23266
1036.69	450	943.70592
1036.916	450	944.86384
1037.143	450	969.18019
1037.369	450	970.91707
1037.595	450	927.49502
1037.821	450	962.23266
1038.048	450	918.81061
1038.274	450	952.39033
1038.5	450	891.02049
1038.726	450	904.91555
1038.952	450	932.70566
1039.178	450	917.65268
1039.404	450	909.54724
1039.63	450	939.65319
1039.856	450	914.75788
1040.082	450	913.021
1040.308	450	909.54724
1040.534	450	920.54749
1040.76	450	918.23165
1040.986	450	924.02125
1041.211	450	916.49476
1041.437	450	899.12594
1041.663	450	883.494
1041.888	450	926.3371
1042.114	450	894.49426
1042.34	450	899.12594
1042.565	450	912.44204
1042.791	450	943.70592
1043.017	450	918.23165
1043.242	450	917.07372
1043.468	450	881.17816
1043.693	450	903.17867
1043.919	450	944.28488
1044.144	450	928.07398
1044.369	450	905.49451
1044.595	450	888.70465
1044.82	450	890.44153
1045.045	450	921.70541
1045.271	450	866.70414
1045.496	450	913.59996
1045.721	450	910.1262
1045.946	450	891.02049
1046.171	450	888.12569
1046.397	450	907.81035
1046.622	450	876.54648
1046.847	450	888.70465
1047.072	450	879.44128
1047.297	450	886.96777
1047.522	450	893.33634
1047.747	450	895.65218
1047.972	450	889.28361
1048.196	450	882.91504
1048.421	450	887.54673
1048.646	450	910.70516
1048.871	450	885.80985
1049.096	450	863.80934
1049.32	450	880.5992
1049.545	450	906.07347
1049.77	450	870.75687
1049.995	450	889.86257
1050.219	450	892.17841
1050.444	450	883.494
1050.668	450	852.80909
1050.893	450	851.07221
1051.117	450	853.96701
1051.342	450	823.86105
1051.566	450	863.23038
1051.791	450	934.44254
1052.015	450	891.02049
1052.239	450	900.28386
1052.464	450	874.80959
1052.688	450	865.54622
1052.912	450	873.65167
1053.137	450	886.38881
1053.361	450	878.86232
1053.585	450	848.75636
1053.809	450	845.86156
1054.033	450	872.49375
1054.257	450	890.44153
1054.481	450	897.38906
1054.706	450	862.65142
1054.93	450	840.07195
1055.154	450	861.4935
1055.377	450	889.28361
1055.601	450	864.96726
1055.596	450	863.67607
1055.829	450	848.59509
1056.061	450	857.87569
1056.294	450	836.4143
1056.526	450	848.59509
1056.758	450	845.11486
1056.991	450	856.71562
1057.223	450	827.1337
1057.455	450	842.79471
1057.688	450	803.93219
1057.92	450	842.21468
1058.152	450	859.03577
1058.384	450	846.85498
1058.617	450	826.55366
1058.849	450	831.774
1059.081	450	823.65347
1059.313	450	865.41618
1059.545	450	870.05648
1059.777	450	864.25611
1060.009	450	868.89641
1060.241	450	868.89641
1060.473	450	849.17513
1060.705	450	835.25422
1060.937	450	835.25422
1061.169	450	843.37475
1061.401	450	861.35592
1061.633	450	872.95667
1061.865	450	865.41618
1062.097	450	835.83426
1062.329	450	875.27682
1062.56	450	836.4143
1062.792	450	849.75517
1063.024	450	882.81731
1063.256	450	865.99622
1063.487	450	853.23539
1063.719	450	821.91336
1063.951	450	833.51411
1064.182	450	838.73445
1064.414	450	848.59509
1064.646	450	853.81543
1064.877	450	840.47456
1065.109	450	812.63276
1065.34	450	844.53483
1065.572	450	854.39547
1065.803	450	841.0546
1066.035	450	833.51411
1066.266	450	846.27494
1066.497	450	820.17325
1066.729	450	823.65347
1066.96	450	860.19584
1067.191	450	875.27682
1067.423	450	813.79283
1067.654	450	799.29189
1067.885	450	808.57249
1068.116	450	791.7514
1068.348	450	809.73257
1068.579	450	857.87569
1068.81	450	870.63652
1069.041	450	852.07532
1069.272	450	802.77212
1069.503	450	824.23351
1069.734	450	812.05272
1069.965	450	855.55554
1070.196	450	863.09603
1070.427	450	841.0546
1070.658	450	831.19396
1070.889	450	849.75517
1071.12	450	826.55366
1071.351	450	814.37287
1071.582	450	806.25234
1071.813	450	842.79471
1072.043	450	850.91524
1072.274	450	824.23351
1072.505	450	821.91336
1072.736	450	822.4934
1072.966	450	837.57438
1073.197	450	848.01505
1073.428	450	849.75517
1073.658	450	848.59509
1073.889	450	825.39358
1074.12	450	822.4934
1074.35	450	828.29377
1074.581	450	834.67419
1074.811	450	839.31449
1075.042	450	843.37475
1075.272	450	825.97362
1075.503	450	828.29377
1075.733	450	831.19396
1075.963	450	823.07343
1076.194	450	830.61392
1076.424	450	832.35404
1076.654	450	807.99245
1076.885	450	827.1337
1077.115	450	795.23163
1077.345	450	834.67419
1077.575	450	802.77212
1077.806	450	807.99245
1078.036	450	827.71374
1078.266	450	839.89453
1078.496	450	852.07532
1078.726	450	785.95102
1078.956	450	798.13181
1079.186	450	814.95291
1079.416	450	868.31637
1079.646	450	864.83615
1079.876	450	835.83426
1080.106	450	843.95479
1080.336	450	798.71185
1080.566	450	835.25422
1080.796	450	874.11675
1081.026	450	832.93407
1081.255	450	788.27117
1081.485	450	801.61204
1081.715	450	799.87193
1081.945	450	814.37287
1082.174	450	847.43502
1082.404	450	795.23163
1082.634	450	813.21279
1082.863	450	874.11675
1083.093	450	844.53483
1083.323	450	857.87569
1083.552	450	819.01317
1083.782	450	817.27306
1084.011	450	857.87569
1084.241	450	825.39358
1084.47	450	832.35404
1084.7	450	856.71562
1084.929	450	836.99434
1085.158	450	816.69302
1085.388	450	802.77212
1085.617	450	778.41053
1085.846	450	793.49151
1086.076	450	779.57061
1086.305	450	809.73257
1086.534	450	838.73445
1086.763	450	809.73257
1086.992	450	831.774
1087.222	450	850.91524
1087.451	450	883.39735
1087.68	450	878.17701
1087.909	450	847.43502
1088.138	450	835.25422
1088.367	450	828.29377
1088.596	450	829.45385
1088.825	450	821.33332
1089.054	450	791.17136
1089.283	450	823.07343
1089.512	450	817.27306
1089.741	450	839.89453
1089.969	450	853.23539
1090.198	450	854.97551
1090.427	450	827.1337
1090.656	450	832.35404
1090.885	450	820.75328
1091.113	450	833.51411
1091.342	450	828.87381
1091.571	450	808.57249
1091.799	450	841.0546
1092.028	450	870.05648
1092.257	450	824.23351
1092.485	450	801.032
1092.714	450	823.65347
1092.942	450	869.47645
1093.171	450	861.93596
1093.399	450	887.45761
1093.627	450	881.65724
1093.856	450	834.09415
1094.084	450	820.75328
1094.313	450	821.91336
1094.541	450	825.97362
1094.769	450	834.09415
1094.998	450	835.83426
1095.226	450	857.87569
1095.454	450	854.97551
1095.682	450	883.39735
1095.91	450	819.01317
1096.139	450	823.65347
1096.367	450	807.99245
1096.595	450	838.73445
1096.823	450	827.1337
1097.051	450	845.11486
1097.279	450	849.17513
1097.507	450	849.17513
1097.735	450	869.47645
1097.963	450	838.15441
1098.191	450	845.11486
1098.419	450	836.99434
1098.646	450	853.23539
1098.874	450	867.73633
1099.102	450	864.83615
1099.33	450	877.01694
1099.558	450	880.49716
1099.785	450	861.93596
1100.013	450	846.85498
1100.241	450	827.71374
1100.468	450	842.79471
1100.696	450	901.37852
1100.924	450	839.31449
1101.151	450	838.15441
1101.379	450	836.99434
1101.606	450	839.31449
1101.834	450	837.57438
1102.061	450	817.8531
1102.289	450	852.65535
1102.516	450	820.75328
1102.743	450	847.43502
1102.971	450	817.8531
1103.198	450	791.7514
1103.425	450	855.55554
1103.653	450	821.33332
1103.88	450	845.6949
1104.107	450	828.29377
1104.334	450	812.05272
1104.561	450	834.67419
1104.789	450	845.6949
1105.016	450	841.63464
1105.243	450	850.3352
1105.47	450	853.23539
1105.697	450	867.73633
1105.924	450	882.81731
1106.151	450	832.93407
1106.378	450	813.79283
1106.605	450	816.11298
1106.832	450	859.61581
1107.058	450	860.77588
1107.285	450	827.71374
1107.512	450	859.03577
1107.739	450	864.83615
1107.966	450	845.11486
1108.192	450	834.09415
1108.419	450	864.83615
1108.646	450	878.17701
1108.872	450	864.83615
1109.099	450	849.75517
1109.326	450	865.41618
1109.552	450	838.15441
1109.779	450	878.75705
1110.005	450	877.59697
1110.232	450	846.85498
1110.458	450	807.99245
1110.685	450	810.31261
1110.911	450	846.27494
1111.138	450	854.39547
1111.364	450	845.6949
1111.59	450	853.23539
1111.817	450	832.93407
1112.043	450	848.59509
1112.269	450	861.93596
1112.495	450	865.99622
1112.721	450	821.91336
1112.948	450	838.73445
1113.174	450	849.17513
1113.4	450	871.7966
1113.626	450	841.63464
1113.852	450	849.17513
1114.078	450	900.21844
1114.304	450	893.83803
1114.53	450	846.27494
1114.756	450	848.59509
1114.982	450	848.01505
1115.208	450	851.49528
1115.434	450	875.27682
1115.66	450	874.69679
1115.885	450	862.51599
1116.111	450	843.37475
1116.337	450	810.89264
1116.563	450	827.1337
1116.788	450	830.61392
1117.014	450	855.55554
1117.24	450	848.59509
1117.465	450	898.47833
1117.691	450	885.7175
1117.916	450	871.7966
1118.142	450	870.05648
1118.367	450	831.19396
1118.593	450	859.03577
1118.818	450	874.11675
1119.044	450	867.1563
1119.269	450	863.09603
1119.495	450	843.37475
1119.72	450	845.6949
1119.945	450	862.51599
1120.171	450	903.11863
1120.396	450	861.35592
1120.621	450	867.1563
1120.846	450	849.75517
1121.071	450	857.29566
1121.297	450	860.19584
1121.522	450	885.13746
1121.747	450	878.17701
1121.972	450	878.75705
1122.197	450	886.87758
1122.422	450	834.67419
1122.647	450	867.1563
1122.872	450	866.57626
1123.097	450	879.91712
1123.322	450	885.13746
1123.547	450	821.33332
1123.771	450	877.59697
1123.996	450	874.11675
1124.221	450	872.37663
1124.446	450	870.05648
1124.67	450	875.85686
1124.895	450	911.23916
1125.12	450	860.77588
1125.345	450	848.59509
1125.569	450	853.23539
1125.794	450	838.15441
1126.018	450	845.11486
1126.243	450	833.51411
1126.467	450	849.17513
1126.692	450	867.1563
1126.916	450	933.28059
1127.141	450	862.51599
1127.365	450	855.55554
1127.589	450	828.87381
1127.814	450	812.63276
1128.038	450	834.67419
1128.262	450	894.41807
1128.487	450	879.91712
1128.711	450	872.95667
1128.935	450	847.43502
1129.159	450	840.47456
1129.383	450	860.77588
1129.607	450	831.19396
1129.832	450	839.89453
1130.056	450	894.41807
1130.28	450	874.11675
1130.504	450	874.11675
1130.728	450	863.09603
1130.952	450	897.89829
1131.175	450	878.75705
1131.399	450	858.45573
1131.623	450	864.25611
1131.847	450	890.93784
1132.071	450	874.11675
1132.295	450	862.51599
1132.518	450	875.27682
1132.742	450	846.85498
1132.966	450	839.89453
1133.189	450	886.87758
1133.413	450	845.11486
1133.637	450	857.87569
1133.86	450	867.1563
1134.084	450	863.67607
1134.307	450	876.4369
1134.531	450	878.75705
1134.754	450	851.49528
1134.978	450	886.29754
1135.201	450	897.31825
1135.424	450	879.33709
1135.648	450	879.91712
1135.871	450	860.19584
1136.094	450	895.57814
1136.317	450	893.25799
1136.541	450	889.77776
1136.764	450	868.31637
1136.987	450	858.45573
1137.21	450	803.35215
1137.433	450	827.1337
1137.656	450	876.4369
1137.879	450	881.65724
1138.102	450	859.03577
1138.325	450	857.29566
1138.548	450	861.93596
1138.771	450	841.0546
1138.994	450	864.83615
1139.217	450	852.65535
1139.44	450	838.73445
1139.663	450	836.99434
1139.886	450	875.27682
1140.108	450	870.63652
1140.331	450	867.1563
1140.554	450	879.91712
1140.777	450	871.21656
1140.999	450	872.37663
1141.222	450	877.59697
1141.444	450	829.45385
1141.667	450	850.3352
1141.889	450	840.47456
1142.112	450	855.55554
1142.334	450	873.53671
1142.557	450	842.79471
1142.779	450	870.05648
1143.002	450	868.31637
1143.224	450	871.21656
1143.446	450	874.69679
1143.669	450	838.15441
1143.891	450	838.15441
1144.113	450	835.25422
1144.335	450	874.11675
1144.558	450	878.75705
1144.78	450	870.05648
1145.002	450	853.23539
1145.224	450	847.43502
1145.446	450	850.91524
1145.668	450	881.65724
1145.89	450	870.63652
1146.112	450	855.55554
1146.334	450	847.43502
1146.556	450	841.63464
1146.778	450	855.55554
1147	450	879.33709
1147.221	450	864.83615
1147.443	450	848.01505
1147.665	450	857.29566
1147.887	450	848.01505
1148.108	450	859.03577
1148.33	450	869.47645
1148.552	450	838.15441
1148.773	450	849.17513
1148.995	450	844.53483
1149.217	450	865.41618
1149.438	450	849.17513
1149.66	450	890.93784
1149.881	450	882.23727
1150.102	450	873.53671
1150.324	450	856.13558
1150.545	450	867.1563
1150.767	450	892.09791
1150.988	450	896.15818
1151.209	450	856.13558
1151.431	450	888.03765
1151.652	450	844.53483
1151.873	450	883.39735
1152.094	450	823.07343
1152.315	450	836.99434
1152.536	450	869.47645
1152.757	450	849.17513
1152.979	450	838.73445
1153.2	450	873.53671
1153.421	450	852.65535
1153.642	450	849.75517
1153.862	450	849.75517
1154.083	450	858.45573
1154.304	450	859.03577
1154.525	450	863.67607
1154.746	450	863.67607
1154.967	450	842.21468
1155.187	450	820.75328
1155.408	450	862.51599
1155.629	450	838.73445
1155.85	450	848.01505
1156.07	450	854.39547
1156.291	450	897.31825
1156.511	450	871.21656
1156.732	450	865.41618
1156.952	450	839.89453
1157.173	450	860.77588
1157.393	450	898.47833
1157.614	450	886.87758
1157.834	450	861.35592
1158.055	450	851.49528
1158.275	450	857.29566
1158.495	450	886.29754
1158.716	450	831.774
1158.936	450	878.17701
1159.156	450	872.95667
1159.376	450	860.19584
1159.596	450	855.55554
1159.816	450	874.11675
1160.037	450	841.0546
1160.257	450	859.03577
1160.477	450	848.59509
1160.697	450	854.39547
1160.917	450	859.61581
1161.137	450	865.99622
1161.356	450	863.67607
1161.576	450	857.87569
1161.796	450	860.19584
1162.016	450	885.7175
1162.236	450	856.13558
1162.456	450	844.53483
1162.675	450	861.93596
1162.895	450	886.29754
1163.115	450	852.07532
1163.334	450	871.21656
1163.554	450	874.11675
1163.774	450	867.1563
1163.993	450	839.31449
1164.213	450	838.73445
1164.432	450	840.47456
1164.652	450	810.31261
1164.871	450	852.07532
1165.09	450	921.67984
1165.31	450	878.75705
1165.529	450	893.25799
1165.748	450	869.47645
1165.968	450	856.71562
1166.187	450	863.67607
1166.406	450	872.37663
1166.625	450	860.19584
1166.844	450	831.19396
1167.064	450	830.61392
1167.283	450	859.03577
1167.502	450	883.39735
1167.721	450	892.09791
1167.94	450	857.29566
1168.159	450	837.57438
1168.378	450	856.71562
1168.597	450	880.49716
1168.815	450	865.41618
1168.805	450	845.45206
1169.033	450	839.07785
1169.26	450	851.82627
1169.488	450	828.64732
1169.716	450	841.39574
1169.943	450	838.49838
1170.171	450	845.45206
1170.399	450	825.17048
1170.626	450	841.39574
1170.854	450	797.35575
1171.081	450	831.54469
1171.309	450	851.2468
1171.536	450	839.07785
1171.764	450	821.11417
1171.991	450	824.01153
1172.219	450	820.53469
1172.446	450	862.83627
1172.673	450	865.15416
1172.901	450	857.04153
1173.128	450	863.99522
1173.355	450	865.15416
1173.583	450	847.19048
1173.81	450	835.02153
1174.037	450	829.2268
1174.264	450	837.33943
1174.491	450	857.62101
1174.719	450	865.73364
1174.946	450	857.04153
1175.173	450	833.86259
1175.4	450	870.36943
1175.627	450	829.80627
1175.854	450	849.50837
1176.081	450	879.06153
1176.308	450	858.20048
1176.535	450	843.71364
1176.762	450	818.79627
1176.989	450	826.32943
1177.215	450	835.60101
1177.442	450	848.34943
1177.669	450	851.82627
1177.896	450	835.02153
1178.123	450	816.47838
1178.349	450	842.55469
1178.576	450	847.19048
1178.803	450	840.81627
1179.029	450	836.18048
1179.256	450	847.76995
1179.483	450	819.37574
1179.709	450	832.70364
1179.936	450	861.67732
1180.162	450	872.10785
1180.389	450	815.8989
1180.615	450	804.30943
1180.842	450	809.52469
1181.068	450	792.14048
1181.295	450	813.58101
1181.521	450	857.62101
1181.747	450	875.00522
1181.974	450	859.35943
1182.2	450	807.2068
1182.426	450	826.9089
1182.653	450	815.8989
1182.879	450	859.9389
1183.105	450	867.47206
1183.331	450	846.61101
1183.557	450	835.02153
1183.783	450	851.2468
1184.01	450	833.86259
1184.236	450	824.01153
1184.462	450	818.2168
1184.688	450	850.08785
1184.914	450	855.30311
1185.14	450	831.54469
1185.366	450	821.69364
1185.592	450	821.69364
1185.817	450	838.49838
1186.043	450	848.34943
1186.269	450	852.40574
1186.495	450	848.9289
1186.721	450	826.32943
1186.946	450	819.95522
1187.172	450	830.38574
1187.398	450	835.60101
1187.624	450	840.2368
1187.849	450	847.76995
1188.075	450	830.96522
1188.301	450	832.12416
1188.526	450	830.38574
1188.752	450	828.64732
1188.977	450	834.44206
1189.203	450	836.18048
1189.428	450	809.52469
1189.654	450	833.28311
1189.879	450	795.03785
1190.104	450	837.33943
1190.33	450	808.36575
1190.555	450	813.00153
1190.781	450	830.38574
1191.006	450	844.29311
1191.231	450	855.30311
1191.456	450	787.50469
1191.682	450	808.94522
1191.907	450	828.06785
1192.132	450	869.78995
1192.357	450	863.99522
1192.582	450	840.81627
1192.807	450	855.30311
1193.032	450	808.36575
1193.257	450	840.2368
1193.482	450	876.74364
1193.707	450	836.75995
1193.932	450	790.40206
1194.157	450	807.78627
1194.382	450	805.46838
1194.607	450	816.47838
1194.832	450	852.40574
1195.057	450	799.67364
1195.281	450	824.01153
1195.506	450	879.06153
1195.731	450	844.29311
1195.956	450	862.83627
1196.18	450	825.74995
1196.405	450	822.85259
1196.63	450	856.46206
1196.854	450	830.96522
1197.079	450	837.9189
1197.303	450	857.04153
1197.528	450	844.29311
1197.752	450	823.43206
1197.977	450	806.04785
1198.201	450	775.91522
1198.426	450	793.8789
1198.65	450	784.60733
1198.875	450	813.00153
1199.099	450	839.65732
1199.323	450	814.16048
1199.548	450	836.18048
1199.772	450	850.08785
1199.996	450	879.06153
1200.22	450	877.90258
1200.444	450	846.03153
1200.669	450	841.39574
1200.893	450	835.60101
1201.117	450	832.12416
1201.341	450	824.59101
1201.565	450	793.29943
1201.789	450	830.38574
1202.013	450	823.43206
1202.237	450	839.07785
1202.461	450	852.98522
1202.685	450	850.66732
1202.909	450	819.37574
1203.133	450	834.44206
1203.356	450	822.27311
1203.58	450	832.70364
1203.804	450	833.28311
1204.028	450	814.16048
1204.251	450	839.07785
1204.475	450	870.9489
1204.699	450	824.01153
1204.922	450	800.25311
1205.146	450	826.32943
1205.37	450	875.58469
1205.593	450	862.25679
1205.817	450	888.33311
1206.04	450	884.27679
1206.264	450	838.49838
1206.487	450	830.38574
1206.711	450	825.74995
1206.934	450	825.17048
1207.157	450	839.07785
1207.381	450	840.81627
1207.604	450	860.51837
1207.827	450	858.77995
1208.051	450	881.9589
1208.274	450	822.27311
1208.497	450	824.59101
1208.72	450	804.8889
1208.943	450	835.02153
1209.167	450	826.32943
1209.39	450	835.60101
1209.613	450	849.50837
1209.836	450	845.45206
1210.059	450	868.05153
1210.282	450	829.2268
1210.505	450	843.71364
1210.728	450	833.28311
1210.951	450	843.71364
1211.174	450	858.20048
1211.396	450	859.9389
1211.619	450	877.32311
1211.842	450	875.58469
1212.065	450	857.62101
1212.287	450	842.55469
1212.51	450	823.43206
1212.733	450	841.39574
1212.956	450	895.86627
1213.178	450	830.38574
1213.401	450	827.48838
1213.623	450	830.96522
1213.846	450	832.70364
1214.068	450	829.2268
1214.291	450	806.04785
1214.513	450	841.97522
1214.736	450	816.47838
1214.958	450	843.13416
1215.181	450	809.52469
1215.403	450	788.66364
1215.625	450	846.03153
1215.848	450	812.42206
1216.07	450	839.07785
1216.292	450	823.43206
1216.514	450	802.57101
1216.737	450	830.38574
1216.959	450	833.28311
1217.181	450	828.64732
1217.403	450	839.07785
1217.625	450	847.76995
1217.847	450	859.35943
1218.069	450	866.89258
1218.291	450	818.2168
1218.513	450	805.46838
1218.735	450	802.57101
1218.957	450	844.87259
1219.179	450	848.9289
1219.401	450	818.2168
1219.622	450	850.66732
1219.844	450	856.46206
1220.066	450	833.28311
1220.288	450	824.01153
1220.509	450	849.50837
1220.731	450	866.89258
1220.953	450	853.56469
1221.174	450	836.75995
1221.396	450	844.87259
1221.618	450	825.17048
1221.839	450	862.25679
1222.061	450	865.73364
1222.282	450	835.02153
1222.504	450	794.45838
1222.725	450	795.61732
1222.946	450	835.60101
1223.168	450	841.39574
1223.389	450	826.32943
1223.61	450	831.54469
1223.832	450	817.63732
1224.053	450	823.43206
1224.274	450	840.81627
1224.495	450	841.97522
1224.717	450	801.99154
1224.938	450	817.63732
1225.159	450	833.86259
1225.38	450	853.56469
1225.601	450	820.53469
1225.822	450	825.74995
1226.043	450	884.85627
1226.264	450	874.42574
1226.485	450	824.59101
1226.706	450	827.48838
1226.927	450	827.48838
1227.148	450	828.64732
1227.369	450	854.14416
1227.589	450	852.98522
1227.81	450	841.97522
1228.031	450	824.01153
1228.252	450	789.24311
1228.472	450	799.67364
1228.693	450	804.30943
1228.914	450	824.59101
1229.134	450	826.9089
1229.355	450	878.48206
1229.575	450	855.88258
1229.796	450	846.03153
1230.016	450	840.2368
1230.237	450	804.30943
1230.457	450	832.70364
1230.678	450	847.76995
1230.898	450	839.07785
1231.118	450	831.54469
1231.339	450	813.00153
1231.559	450	817.05785
1231.779	450	835.02153
1231.999	450	874.42574
1232.22	450	836.18048
1232.44	450	835.02153
1232.66	450	821.11417
1232.88	450	827.48838
1233.1	450	830.38574
1233.32	450	850.66732
1233.54	450	853.56469
1233.76	450	854.72364
1233.98	450	857.04153
1234.2	450	801.99154
1234.42	450	832.70364
1234.64	450	833.28311
1234.86	450	847.19048
1235.08	450	853.56469
1235.299	450	790.98154
1235.519	450	841.97522
1235.739	450	839.65732
1235.959	450	843.13416
1236.178	450	836.75995
1236.398	450	844.29311
1236.618	450	881.9589
1236.837	450	824.59101
1237.057	450	818.2168
1237.276	450	821.11417
1237.496	450	807.78627
1237.715	450	813.58101
1237.935	450	804.30943
1238.154	450	820.53469
1238.373	450	837.33943
1238.593	450	895.28679
1238.812	450	830.96522
1239.031	450	824.59101
1239.251	450	793.8789
1239.47	450	775.33575
1239.689	450	802.57101
1239.908	450	861.67732
1240.127	450	846.61101
1240.347	450	836.75995
1240.566	450	812.42206
1240.785	450	808.94522
1241.004	450	827.48838
1241.223	450	796.1968
1241.442	450	808.94522
1241.661	450	859.35943
1241.88	450	839.65732
1242.099	450	837.33943
1242.317	450	823.43206
1242.536	450	863.41574
1242.755	450	845.45206
1242.974	450	826.32943
1243.193	450	834.44206
1243.411	450	858.20048
1243.63	450	844.29311
1243.849	450	831.54469
1244.067	450	841.97522
1244.286	450	811.26311
1244.504	450	808.94522
1244.723	450	850.66732
1244.941	450	807.78627
1245.16	450	830.38574
1245.378	450	836.18048
1245.597	450	830.96522
1245.815	450	841.39574
1246.033	450	847.76995
1246.252	450	819.95522
1246.47	450	847.76995
1246.688	450	865.15416
1246.907	450	847.76995
1247.125	450	850.66732
1247.343	450	829.80627
1247.561	450	860.51837
1247.779	450	850.66732
1247.997	450	859.9389
1248.215	450	837.9189
1248.433	450	825.17048
1248.651	450	772.43838
1248.869	450	795.03785
1249.087	450	839.07785
1249.305	450	849.50837
1249.523	450	825.17048
1249.741	450	824.01153
1249.959	450	835.60101
1250.176	450	811.26311
1250.394	450	835.02153
1250.612	450	824.01153
1250.83	450	816.47838
1251.047	450	806.62732
1251.265	450	844.87259
1251.483	450	845.45206
1251.7	450	836.18048
1251.918	450	846.03153
1252.135	450	840.2368
1252.353	450	838.49838
1252.57	450	846.03153
1252.788	450	800.83259
1253.005	450	820.53469
1253.222	450	809.52469
1253.44	450	825.17048
1253.657	450	844.29311
1253.874	450	817.63732
1254.091	450	839.07785
1254.309	450	833.86259
1254.526	450	843.71364
1254.743	450	841.39574
1254.96	450	806.04785
1255.177	450	809.52469
1255.394	450	806.62732
1255.611	450	846.03153
1255.828	450	848.34943
1256.045	450	833.28311
1256.262	450	814.73996
1256.479	450	810.68364
1256.696	450	818.2168
1256.913	450	852.40574
1257.13	450	839.07785
1257.346	450	825.17048
1257.563	450	815.31943
1257.78	450	816.47838
1257.997	450	828.64732
1258.213	450	844.29311
1258.43	450	830.96522
1258.647	450	818.2168
1258.863	450	829.80627
1259.08	450	818.79627
1259.296	450	832.12416
1259.513	450	839.07785
1259.729	450	807.78627
1259.946	450	810.68364
1260.162	450	815.8989
1260.378	450	835.02153
1260.595	450	815.8989
1260.811	450	852.40574
1261.027	450	843.71364
1261.243	450	835.02153
1261.46	450	822.85259
1261.676	450	832.12416
1261.892	450	855.30311
1262.108	450	859.9389
1262.324	450	822.85259
1262.54	450	851.2468
1262.756	450	807.78627
1262.972	450	844.29311
1263.188	450	788.66364
1263.404	450	799.67364
1263.62	450	831.54469
1263.836	450	809.52469
1264.052	450	808.94522
1264.268	450	837.9189
1264.483	450	815.8989
1264.699	450	812.42206
1264.915	450	807.78627
1265.13	450	819.37574
1265.346	450	824.01153
1265.562	450	828.06785
1265.777	450	827.48838
1265.993	450	804.30943
1266.208	450	789.24311
1266.424	450	825.74995
1266.639	450	801.41206
1266.855	450	810.68364
1267.07	450	822.27311
1267.286	450	858.20048
1267.501	450	834.44206
1267.716	450	829.80627
1267.932	450	799.67364
1268.147	450	819.95522
1268.362	450	860.51837
1268.577	450	846.03153
1268.792	450	822.85259
1269.007	450	810.10417
1269.223	450	818.2168
1269.438	450	841.97522
1269.653	450	789.82259
1269.868	450	836.75995
1270.083	450	833.28311
1270.298	450	817.05785
1270.512	450	817.05785
1270.727	450	830.38574
1270.942	450	803.15048
1271.157	450	819.95522
1271.372	450	814.16048
1271.587	450	817.05785
1271.801	450	822.85259
1272.016	450	827.48838
1272.231	450	826.32943
1272.445	450	815.8989
1272.66	450	823.43206
1272.874	450	852.40574
1273.089	450	824.59101
1273.303	450	808.36575
1273.518	450	825.17048
1273.732	450	842.55469
1273.947	450	811.26311
1274.161	450	832.12416
1274.375	450	832.70364
1274.59	450	826.9089
1274.804	450	800.83259
1275.018	450	795.03785
1275.232	450	801.99154
1275.447	450	770.69996
1275.661	450	809.52469
1275.875	450	883.69732
1276.089	450	841.97522
1276.303	450	856.46206
1276.517	450	826.9089
1276.731	450	815.31943
1276.945	450	821.69364
1277.159	450	832.70364
1277.373	450	822.27311
1277.587	450	792.14048
1277.801	450	794.45838
1278.014	450	819.95522
1278.228	450	844.87259
1278.442	450	855.88258
1278.656	450	817.05785
1278.869	450	797.93522
1279.083	450	814.73996
1279.297	450	835.60101
1279.51	450	824.59101
1279.505	450	813.96684
1279.727	450	805.85036
1279.95	450	813.38709
1280.173	450	786.71866
1280.395	450	803.53136
1280.618	450	802.37187
1280.841	450	808.16935
1281.063	450	782.08067
1281.286	450	800.63262
1281.509	450	756.57174
1281.731	450	793.09589
1281.954	450	814.54658
1282.176	450	803.53136
1282.399	450	779.76168
1282.621	450	784.39966
1282.843	450	783.24017
1283.066	450	824.98206
1283.288	450	829.62004
1283.511	450	819.18457
1283.733	450	823.82256
1283.955	450	823.82256
1284.177	450	805.85036
1284.4	450	794.25539
1284.622	450	794.25539
1284.844	450	801.21237
1285.066	450	819.76432
1285.288	450	826.7213
1285.51	450	823.24281
1285.732	450	797.73388
1285.955	450	834.83778
1286.177	450	792.51614
1286.399	450	809.32885
1286.62	450	838.31627
1286.842	450	826.14155
1287.064	450	809.32885
1287.286	450	777.44268
1287.508	450	782.66042
1287.73	450	798.31363
1287.952	450	812.80734
1288.174	450	815.70608
1288.395	450	799.47312
1288.617	450	779.18193
1288.839	450	801.79212
1289.06	450	815.70608
1289.282	450	808.16935
1289.504	450	800.05287
1289.725	450	808.7491
1289.947	450	784.97941
1290.168	450	795.41489
1290.39	450	824.98206
1290.611	450	837.15677
1290.833	450	779.18193
1291.054	450	765.84771
1291.276	450	773.96419
1291.497	450	759.47048
1291.718	450	779.76168
1291.94	450	822.66306
1292.161	450	839.47577
1292.382	450	821.50357
1292.604	450	769.3262
1292.825	450	789.6174
1293.046	450	782.08067
1293.267	450	823.82256
1293.488	450	834.25803
1293.71	450	813.96684
1293.931	450	807.00985
1294.152	450	815.70608
1294.373	450	799.47312
1294.594	450	793.09589
1294.815	450	784.39966
1295.036	450	816.28583
1295.257	450	820.92382
1295.478	450	799.47312
1295.698	450	793.67564
1295.919	450	793.67564
1296.14	450	810.48835
1296.361	450	818.02508
1296.582	450	819.76432
1296.802	450	818.60482
1297.023	450	798.31363
1297.244	450	789.03765
1297.464	450	802.37187
1297.685	450	804.69086
1297.906	450	806.43011
1298.126	450	810.48835
1298.347	450	804.11111
1298.567	450	808.7491
1298.788	450	805.27061
1299.008	450	798.89338
1299.229	450	808.16935
1299.449	450	803.53136
1299.67	450	784.97941
1299.89	450	805.27061
1300.11	450	772.22495
1300.331	450	809.9086
1300.551	450	782.66042
1300.771	450	785.55916
1300.991	450	802.37187
1301.211	450	813.96684
1301.432	450	831.35929
1301.652	450	756.57174
1301.872	450	773.38444
1302.092	450	790.7769
1302.312	450	835.41753
1302.532	450	832.51879
1302.752	450	816.28583
1302.972	450	822.66306
1303.192	450	775.70344
1303.412	450	809.9086
1303.632	450	847.59225
1303.852	450	804.11111
1304.072	450	768.74646
1304.291	450	778.60218
1304.511	450	774.54394
1304.731	450	791.35665
1304.951	450	825.56181
1305.17	450	769.3262
1305.39	450	788.4579
1305.61	450	849.33149
1305.829	450	819.76432
1306.049	450	829.62004
1306.268	450	799.47312
1306.488	450	796.57438
1306.708	450	827.30105
1306.927	450	793.67564
1307.146	450	810.48835
1307.366	450	829.0403
1307.585	450	809.9086
1307.805	450	795.99463
1308.024	450	779.76168
1308.243	450	749.03501
1308.463	450	766.42746
1308.682	450	758.31098
1308.901	450	783.24017
1309.12	450	807.5896
1309.339	450	784.39966
1309.559	450	808.7491
1309.778	450	820.92382
1309.997	450	851.65049
1310.216	450	851.65049
1310.435	450	821.50357
1310.654	450	812.22759
1310.873	450	801.21237
1311.092	450	803.53136
1311.311	450	789.6174
1311.53	450	764.68822
1311.749	450	800.63262
1311.967	450	791.93639
1312.186	450	808.16935
1312.405	450	827.30105
1312.624	450	825.56181
1312.843	450	794.25539
1313.061	450	802.37187
1313.28	450	792.51614
1313.499	450	801.21237
1313.717	450	802.37187
1313.936	450	782.08067
1314.154	450	809.32885
1314.373	450	840.63527
1314.591	450	798.31363
1314.81	450	773.96419
1315.028	450	796.57438
1315.247	450	845.853
1315.465	450	837.15677
1315.683	450	864.40495
1315.902	450	857.44797
1316.12	450	806.43011
1316.338	450	795.41489
1316.557	450	787.29841
1316.775	450	798.89338
1316.993	450	810.48835
1317.211	450	808.7491
1317.429	450	832.51879
1317.647	450	830.19979
1317.865	450	854.54923
1318.084	450	794.25539
1318.302	450	793.67564
1318.52	450	779.76168
1318.738	450	802.37187
1318.955	450	800.63262
1319.173	450	811.06809
1319.391	450	823.82256
1319.609	450	815.12633
1319.827	450	843.53401
1320.045	450	809.9086
1320.262	450	822.08331
1320.48	450	815.12633
1320.698	450	825.56181
1320.916	450	837.73652
1321.133	450	835.41753
1321.351	450	850.49099
1321.568	450	852.23023
1321.786	450	835.99728
1322.004	450	822.08331
1322.221	450	795.41489
1322.439	450	813.96684
1322.656	450	871.94168
1322.873	450	803.53136
1323.091	450	801.79212
1323.308	450	804.11111
1323.526	450	804.69086
1323.743	450	803.53136
1323.96	450	780.34143
1324.177	450	820.34407
1324.395	450	791.35665
1324.612	450	813.96684
1324.829	450	781.50092
1325.046	450	757.15149
1325.263	450	818.60482
1325.48	450	786.13891
1325.697	450	815.12633
1325.914	450	797.73388
1326.131	450	774.54394
1326.348	450	802.37187
1326.565	450	807.00985
1326.782	450	804.69086
1326.999	450	809.32885
1327.216	450	819.18457
1327.433	450	832.51879
1327.649	450	835.99728
1327.866	450	791.93639
1328.083	450	780.92117
1328.3	450	775.70344
1328.516	450	818.02508
1328.733	450	819.18457
1328.949	450	790.7769
1329.166	450	822.08331
1329.383	450	830.77954
1329.599	450	803.53136
1329.816	450	793.09589
1330.032	450	822.66306
1330.248	450	838.31627
1330.465	450	826.14155
1330.681	450	807.5896
1330.898	450	820.34407
1331.114	450	797.15413
1331.33	450	835.99728
1331.546	450	840.05552
1331.763	450	808.7491
1331.979	450	768.16671
1332.195	450	765.84771
1332.411	450	805.27061
1332.627	450	813.38709
1332.843	450	802.37187
1333.059	450	805.85036
1333.275	450	795.99463
1333.491	450	803.53136
1333.707	450	819.76432
1333.923	450	821.50357
1334.139	450	780.92117
1334.355	450	788.4579
1334.571	450	808.16935
1334.787	450	829.0403
1335.003	450	794.83514
1335.218	450	799.47312
1335.434	450	858.60747
1335.65	450	850.49099
1335.865	450	798.31363
1336.081	450	798.31363
1336.297	450	802.95162
1336.512	450	803.53136
1336.728	450	830.19979
1336.943	450	829.62004
1337.159	450	815.12633
1337.374	450	792.51614
1337.59	450	760.05023
1337.805	450	772.8047
1338.021	450	780.34143
1338.236	450	796.57438
1338.451	450	801.79212
1338.666	450	848.75174
1338.882	450	831.35929
1339.097	450	820.34407
1339.312	450	816.28583
1339.527	450	776.86293
1339.742	450	811.06809
1339.958	450	821.50357
1340.173	450	813.96684
1340.388	450	804.11111
1340.603	450	786.13891
1340.818	450	787.87816
1341.033	450	807.00985
1341.248	450	847.59225
1341.462	450	809.32885
1341.677	450	805.85036
1341.892	450	795.41489
1342.107	450	800.63262
1342.322	450	805.27061
1342.536	450	823.24281
1342.751	450	829.0403
1342.966	450	827.8808
1343.18	450	827.8808
1343.395	450	774.54394
1343.61	450	807.5896
1343.824	450	807.00985
1344.039	450	824.40231
1344.253	450	826.7213
1344.468	450	766.42746
1344.682	450	816.86558
1344.897	450	819.76432
1345.111	450	820.34407
1345.325	450	816.86558
1345.54	450	820.34407
1345.754	450	855.70873
1345.968	450	800.05287
1346.182	450	793.09589
1346.397	450	794.25539
1346.611	450	781.50092
1346.825	450	784.39966
1347.039	450	779.18193
1347.253	450	795.41489
1347.467	450	816.28583
1347.681	450	874.26068
1347.895	450	809.9086
1348.109	450	800.05287
1348.323	450	770.4857
1348.537	450	756.57174
1348.751	450	779.76168
1348.965	450	836.57703
1349.178	450	823.82256
1349.392	450	811.64784
1349.606	450	786.13891
1349.82	450	783.24017
1350.033	450	808.16935
1350.247	450	772.22495
1350.461	450	787.29841
1350.674	450	836.57703
1350.888	450	814.54658
1351.101	450	809.9086
1351.315	450	805.27061
1351.528	450	837.15677
1351.742	450	822.66306
1351.955	450	801.21237
1352.169	450	807.00985
1352.382	450	829.62004
1352.595	450	820.92382
1352.809	450	806.43011
1353.022	450	822.08331
1353.235	450	788.4579
1353.448	450	787.29841
1353.661	450	829.0403
1353.874	450	787.29841
1354.088	450	800.63262
1354.301	450	809.32885
1354.514	450	804.69086
1354.727	450	819.18457
1354.94	450	819.76432
1355.153	450	792.51614
1355.366	450	826.14155
1355.578	450	839.47577
1355.791	450	819.18457
1356.004	450	826.14155
1356.217	450	802.95162
1356.43	450	835.41753
1356.642	450	827.30105
1356.855	450	833.67828
1357.068	450	815.12633
1357.28	450	800.63262
1357.493	450	754.25274
1357.706	450	771.06545
1357.918	450	812.22759
1358.131	450	824.98206
1358.343	450	804.69086
1358.556	450	802.37187
1358.768	450	810.48835
1358.98	450	785.55916
1359.193	450	808.7491
1359.405	450	800.05287
1359.617	450	789.6174
1359.83	450	784.97941
1360.042	450	815.70608
1360.254	450	815.70608
1360.466	450	811.64784
1360.678	450	823.82256
1360.891	450	819.76432
1361.103	450	817.44533
1361.315	450	818.60482
1361.527	450	777.44268
1361.739	450	792.51614
1361.951	450	786.13891
1362.163	450	797.15413
1362.374	450	820.34407
1362.586	450	791.35665
1362.798	450	815.70608
1363.01	450	812.22759
1363.222	450	822.66306
1363.433	450	818.60482
1363.645	450	784.39966
1363.857	450	780.92117
1364.068	450	779.76168
1364.28	450	816.28583
1364.492	450	825.56181
1364.703	450	817.44533
1364.915	450	794.83514
1365.126	450	790.19715
1365.338	450	794.83514
1365.549	450	827.8808
1365.76	450	819.18457
1365.972	450	800.05287
1366.183	450	790.19715
1366.394	450	793.67564
1366.606	450	800.05287
1366.817	450	818.02508
1367.028	450	809.32885
1367.239	450	792.51614
1367.45	450	802.95162
1367.662	450	790.7769
1367.873	450	804.11111
1368.084	450	812.80734
1368.295	450	783.24017
1368.506	450	790.7769
1368.717	450	791.93639
1368.928	450	805.27061
1369.138	450	784.97941
1369.349	450	829.62004
1369.56	450	817.44533
1369.771	450	809.32885
1369.982	450	794.83514
1370.192	450	806.43011
1370.403	450	830.77954
1370.614	450	835.41753
1370.824	450	791.93639
1371.035	450	825.56181
1371.246	450	783.81992
1371.456	450	818.60482
1371.667	450	761.20973
1371.877	450	775.70344
1372.087	450	809.32885
1372.298	450	790.19715
1372.508	450	781.50092
1372.719	450	810.48835
1372.929	450	791.93639
1373.139	450	784.39966
1373.349	450	785.55916
1373.56	450	800.05287
1373.77	450	798.31363
1373.98	450	801.79212
1374.19	450	801.21237
1374.4	450	779.76168
1374.61	450	769.3262
1374.82	450	807.5896
1375.03	450	781.50092
1375.24	450	787.87816
1375.45	450	804.69086
1375.66	450	835.41753
1375.87	450	815.12633
1376.08	450	808.7491
1376.29	450	771.6452
1376.499	450	793.09589
1376.709	450	840.05552
1376.919	450	823.82256
1377.128	450	805.27061
1377.338	450	787.87816
1377.548	450	796.57438
1377.757	450	823.82256
1377.967	450	773.96419
1378.176	450	815.70608
1378.386	450	814.54658
1378.595	450	795.99463
1378.805	450	798.31363
1379.014	450	807.5896
1379.223	450	786.71866
1379.433	450	800.63262
1379.642	450	789.6174
1379.851	450	798.89338
1380.061	450	801.21237
1380.27	450	801.79212
1380.479	450	805.85036
1380.688	450	797.15413
1380.897	450	798.31363
1381.106	450	826.14155
1381.315	450	795.41489
1381.524	450	777.44268
1381.733	450	799.47312
1381.942	450	823.82256
1382.151	450	790.19715
1382.36	450	808.7491
1382.569	450	811.06809
1382.777	450	800.63262
1382.986	450	780.34143
1383.195	450	775.70344
1383.404	450	778.60218
1383.612	450	751.354
1383.821	450	793.67564
1384.03	450	859.18722
1384.238	450	820.34407
1384.447	450	830.77954
1384.655	450	807.00985
[truncated: 121,099 more rows]
