# Supplementary material for: Circular dichroism of quantum defects in carbon nanotubes created by photocatalytic oxygen functionalization
Source: Nat Commun. 2025 Jun 2;16:5107. doi: 10.1038/s41467-025-60342-y (PMC12130195; doi:10.1038/s41467-025-60342-y)
Supplement: Supplementary file 6 — Source Data [file 41467_2025_60342_MOESM6_ESM.zip › Raw data Manuscript and SI/Supplementary_Figure_21b.txt]

Em_WL (nm)	Ex_WL (nm)	PL Intensity Toluene (arb. unit)
938.815	450	799.57061
939.053	450	857.84835
939.29	450	817.05393
939.527	450	776.84229
939.764	450	750.61731
940	450	795.49117
940.237	450	773.9284
940.474	450	787.33228
940.711	450	762.85563
940.948	450	782.67006
941.185	450	778.59062
941.422	450	789.08062
941.658	450	755.8623
941.895	450	780.33895
942.132	450	737.21343
942.369	450	785.58395
942.605	450	792.57728
942.842	450	781.50451
943.079	450	758.19341
943.315	450	767.51785
943.552	450	762.85563
943.789	450	800.73616
944.025	450	801.90172
944.262	450	803.65005
944.498	450	809.47783
944.735	450	815.3056
944.971	450	787.91506
945.208	450	781.50451
945.444	450	776.25951
945.681	450	789.66339
945.917	450	804.23283
946.153	450	810.0606
946.39	450	803.65005
946.626	450	784.4184
946.862	450	815.88838
947.099	450	773.34563
947.335	450	793.16006
947.571	450	829.29226
947.807	450	807.72949
948.044	450	793.74284
948.28	450	764.02119
948.516	450	771.01452
948.752	450	782.08729
948.988	450	804.81561
949.224	450	798.40505
949.46	450	780.92173
949.696	450	757.61064
949.932	450	793.74284
950.168	450	804.23283
950.404	450	794.90839
950.64	450	785.58395
950.876	450	794.32561
951.112	450	769.26618
951.348	450	787.91506
951.584	450	812.39171
951.819	450	824.04726
952.055	450	765.18674
952.291	450	758.77619
952.527	450	759.94175
952.763	450	742.45842
952.998	450	766.93507
953.234	450	818.80226
953.47	450	825.79559
953.705	450	818.21949
953.941	450	757.61064
954.176	450	775.67674
954.412	450	770.43174
954.648	450	821.71615
954.883	450	825.21282
955.119	450	800.15339
955.354	450	793.16006
955.59	450	814.14004
955.825	450	791.9945
956.06	450	794.32561
956.296	450	780.92173
956.531	450	811.22616
956.767	450	818.21949
957.002	450	799.57061
957.237	450	790.24617
957.472	450	786.16673
957.708	450	804.81561
957.943	450	823.46448
958.178	450	824.63004
958.413	450	815.88838
958.648	450	798.98783
958.884	450	796.07395
959.119	450	805.98116
959.354	450	817.63671
959.589	450	815.3056
959.824	450	822.29893
960.059	450	807.72949
960.294	450	817.63671
960.529	450	813.55727
960.764	450	806.56394
960.999	450	819.96782
961.234	450	823.46448
961.468	450	797.2395
961.703	450	829.29226
961.938	450	787.91506
962.173	450	831.62337
962.408	450	800.15339
962.642	450	813.55727
962.877	450	827.54393
963.112	450	839.78225
963.347	450	852.60335
963.581	450	799.57061
963.816	450	806.56394
964.051	450	822.88171
964.285	450	864.84168
964.52	450	869.5039
964.754	450	849.10669
964.989	450	854.93446
965.223	450	809.47783
965.458	450	853.18613
965.692	450	896.31166
965.927	450	846.77558
966.161	450	804.23283
966.395	450	822.88171
966.63	450	822.29893
966.864	450	849.10669
967.098	450	875.33167
967.333	450	821.13337
967.567	450	831.04059
967.801	450	903.30499
968.035	450	874.16612
968.27	450	900.3911
968.504	450	857.26557
968.738	450	861.92779
968.972	450	896.89444
969.206	450	868.33834
969.44	450	878.82834
969.674	450	903.88777
969.908	450	889.90111
970.142	450	879.99389
970.376	450	853.76891
970.61	450	832.78892
970.844	450	850.85502
971.078	450	839.19947
971.312	450	869.5039
971.546	450	909.71554
971.779	450	883.49056
972.013	450	903.30499
972.247	450	921.95387
972.481	450	963.33106
972.714	450	962.74829
972.948	450	927.78164
973.182	450	926.03331
973.415	450	931.2783
973.649	450	930.69553
973.883	450	917.29165
974.116	450	892.23222
974.35	450	934.77497
974.583	450	931.2783
974.817	450	950.50996
975.05	450	967.4105
975.284	450	980.23161
975.517	450	951.67551
975.751	450	961.58273
975.984	450	956.92051
976.217	450	979.06605
976.451	450	979.06605
976.684	450	963.33106
976.917	450	993.63549
977.151	450	1032.0988
977.384	450	986.64216
977.617	450	966.82773
977.85	450	998.88048
978.083	450	1060.07211
978.316	450	1058.32378
978.55	450	1085.71432
978.783	450	1083.38321
979.016	450	1042.00601
979.249	450	1030.35046
979.482	450	1046.08545
979.715	450	1060.65489
979.948	450	1070.56211
980.181	450	1071.14488
980.414	450	1107.27708
980.646	450	1106.11153
980.879	450	1145.74039
981.112	450	1079.88654
981.345	450	1092.70765
981.578	450	1089.79376
981.811	450	1117.76708
982.043	450	1117.76708
982.276	450	1148.0715
982.509	450	1160.30983
982.741	450	1165.55482
982.974	450	1194.6937
983.207	450	1160.89261
983.439	450	1181.28981
983.672	450	1197.0248
983.904	450	1210.42869
984.137	450	1240.15033
984.369	450	1234.32256
984.602	450	1261.7131
984.834	450	1271.03754
985.067	450	1255.30255
985.299	450	1252.38866
985.531	450	1241.89867
985.764	450	1261.7131
985.996	450	1334.56027
986.228	450	1272.78587
986.461	450	1290.26919
986.693	450	1292.6003
986.925	450	1306.00418
987.157	450	1315.32862
987.389	450	1296.67974
987.621	450	1343.30194
987.854	450	1328.7325
988.086	450	1364.8647
988.318	450	1350.87804
988.55	450	1327.56695
988.782	450	1404.49356
989.014	450	1374.77192
989.246	450	1412.06967
989.478	450	1407.40745
989.71	450	1397.50023
989.941	450	1431.8841
990.173	450	1444.12243
990.405	450	1452.28131
990.637	450	1463.35408
990.869	450	1485.49962
991.1	450	1514.63849
991.332	450	1529.79071
991.564	450	1489.57907
991.796	450	1484.33407
992.027	450	1497.15517
992.259	450	1550.18792
992.49	450	1557.18125
992.722	450	1539.11515
992.954	450	1582.82345
993.185	450	1598.55844
993.417	450	1579.32679
993.648	450	1585.15456
993.879	450	1620.70398
994.111	450	1645.76341
994.342	450	1642.26675
994.574	450	1635.27342
994.805	450	1654.50507
995.036	450	1640.51842
995.268	450	1683.64394
995.499	450	1703.45838
995.73	450	1670.82284
995.961	450	1645.76341
996.192	450	1655.08785
996.424	450	1705.78949
996.655	450	1718.02781
996.886	450	1718.61059
997.117	450	1726.76947
997.348	450	1721.52448
997.579	450	1735.51113
997.81	450	1766.98111
998.041	450	1775.72278
998.272	450	1744.25279
998.503	450	1757.65668
998.734	450	1784.46444
998.965	450	1806.0272
999.196	450	1787.37832
999.426	450	1793.2061
999.657	450	1865.4705
999.888	450	1851.48384
1000.119	450	1809.52387
1000.349	450	1811.85497
1000.58	450	1822.92775
1000.811	450	1831.66941
1001.041	450	1863.13939
1001.272	450	1859.05995
1001.503	450	1857.31161
1001.733	450	1838.07996
1001.964	450	1803.11331
1002.194	450	1822.92775
1002.425	450	1832.25218
1002.655	450	1857.89439
1002.886	450	1857.89439
1003.116	450	1915.00658
1003.346	450	1890.52993
1003.577	450	1887.03326
1003.807	450	1885.28493
1004.037	450	1840.41107
1004.268	450	1877.70882
1004.498	450	1880.03993
1004.728	450	1877.70882
1004.958	450	1869.54994
1005.188	450	1853.23217
1005.418	450	1852.64939
1005.649	450	1870.71549
1005.879	450	1907.43047
1006.109	450	1861.39105
1006.339	450	1873.0466
1006.569	450	1849.73551
1006.799	450	1847.98717
1007.029	450	1859.64272
1007.259	450	1868.38438
1007.489	450	1867.80161
1007.718	450	1861.97383
1007.948	450	1869.54994
1008.178	450	1810.10664
1008.408	450	1836.9144
1008.638	450	1828.75552
1008.867	450	1840.99385
1009.097	450	1839.82829
1009.327	450	1773.97444
1009.556	450	1816.51719
1009.786	450	1810.68942
1010.016	450	1806.60998
1010.245	450	1788.54388
1010.475	450	1792.04054
1010.704	450	1819.43108
1010.934	450	1756.49112
1011.163	450	1733.7628
1011.393	450	1738.42502
1011.622	450	1713.36559
1011.851	450	1705.78949
1012.081	450	1695.88227
1012.31	450	1701.71004
1012.539	450	1709.28615
1012.769	450	1755.90834
1012.998	450	1683.06117
1013.227	450	1667.90895
1013.456	450	1632.35953
1013.686	450	1598.55844
1013.915	450	1621.86954
1014.144	450	1664.41229
1014.373	450	1644.01508
1014.602	450	1621.86954
1014.831	450	1582.82345
1015.06	450	1563.00902
1015.289	450	1577.57845
1015.518	450	1537.94959
1015.747	450	1538.53237
1015.976	450	1579.32679
1016.205	450	1553.68458
1016.434	450	1532.70459
1016.662	450	1516.38683
1016.891	450	1541.44626
1017.12	450	1512.30738
1017.349	450	1483.75129
1017.577	450	1480.25463
1017.806	450	1497.15517
1018.035	450	1473.84408
1018.263	450	1447.03631
1018.492	450	1450.53298
1018.721	450	1413.818
1018.949	450	1400.9969
1019.178	450	1433.04966
1019.406	450	1382.9308
1019.635	450	1393.42079
1019.863	450	1390.50691
1020.091	450	1376.52025
1020.32	450	1377.6858
1020.548	450	1374.18914
1020.776	450	1333.9775
1021.005	450	1373.02358
1021.233	450	1368.36136
1021.461	450	1345.05027
1021.689	450	1329.31528
1021.918	450	1308.33529
1022.146	450	1328.14972
1022.374	450	1316.49417
1022.602	450	1314.16306
1022.83	450	1282.11031
1023.058	450	1262.29587
1023.286	450	1198.77314
1023.514	450	1213.34257
1023.742	450	1264.04421
1023.97	450	1254.71977
1024.198	450	1229.66034
1024.426	450	1223.83257
1024.654	450	1225.5809
1024.882	450	1194.6937
1025.109	450	1205.18369
1025.337	450	1191.19703
1025.565	450	1185.36926
1025.793	450	1167.88593
1026.02	450	1204.01813
1026.248	450	1190.61425
1026.476	450	1178.37593
1026.703	450	1190.03148
1026.931	450	1173.71371
1027.158	450	1166.72038
1027.386	450	1173.13093
1027.613	450	1120.68096
1027.841	450	1138.74706
1028.068	450	1120.68096
1028.296	450	1122.4293
1028.523	450	1136.41595
1028.75	450	1111.9393
1028.978	450	1127.67429
1029.205	450	1123.01207
1029.432	450	1129.42262
1029.66	450	1124.76041
1029.887	450	1078.13821
1030.114	450	1075.22433
1030.341	450	1067.06544
1030.568	450	1111.35653
1030.795	450	1110.77375
1031.022	450	1092.70765
1031.249	450	1070.56211
1031.476	450	1072.89322
1031.703	450	1067.06544
1031.93	450	1104.3632
1032.157	450	1081.63488
1032.384	450	1062.40322
1032.611	450	1054.24434
1032.838	450	1061.23767
1033.065	450	1056.57545
1033.292	450	1075.8071
1033.518	450	1060.65489
1033.745	450	1039.09213
1033.972	450	1046.66823
1034.198	450	1048.41656
1034.425	450	1042.58879
1034.652	450	1055.40989
1034.878	450	1027.43658
1035.105	450	1022.19158
1035.331	450	1025.10547
1035.558	450	1047.83379
1035.784	450	1014.61547
1036.011	450	1052.49601
1036.237	450	1047.83379
1036.464	450	1030.35046
1036.69	450	1014.61547
1036.916	450	1035.01268
1037.143	450	1055.99267
1037.369	450	1051.91323
1037.595	450	1009.95326
1037.821	450	1050.74767
1038.048	450	990.7216
1038.274	450	1032.68157
1038.5	450	977.31772
1038.726	450	981.97994
1038.952	450	1014.61547
1039.178	450	1000.62882
1039.404	450	984.31105
1039.63	450	1011.70159
1039.856	450	989.55605
1040.082	450	989.55605
1040.308	450	979.64883
1040.534	450	1001.79437
1040.76	450	995.9666
1040.986	450	995.9666
1041.211	450	993.05271
1041.437	450	977.9005
1041.663	450	951.09274
1041.888	450	993.05271
1042.114	450	962.16551
1042.34	450	967.4105
1042.565	450	979.64883
1042.791	450	1021.6088
1043.017	450	992.46993
1043.242	450	983.14549
1043.468	450	944.68219
1043.693	450	970.90717
1043.919	450	1006.45659
1044.144	450	990.7216
1044.369	450	972.6555
1044.595	450	963.91384
1044.82	450	959.25162
1045.045	450	979.64883
1045.271	450	930.11275
1045.496	450	980.23161
1045.721	450	966.24495
1045.946	450	959.25162
1046.171	450	955.75496
1046.397	450	958.08607
1046.622	450	931.2783
1046.847	450	957.50329
1047.072	450	942.93385
1047.297	450	944.09941
1047.522	450	945.84774
1047.747	450	954.00662
1047.972	450	951.09274
1048.196	450	942.35108
1048.421	450	944.09941
1048.646	450	974.40383
1048.871	450	940.60274
1049.096	450	921.95387
1049.32	450	935.35775
1049.545	450	970.32439
1049.77	450	924.86775
1049.995	450	942.35108
1050.219	450	944.68219
1050.444	450	941.7683
1050.668	450	912.04665
1050.893	450	915.54331
1051.117	450	911.46387
1051.342	450	879.41112
1051.566	450	921.37109
1051.791	450	999.46326
1052.015	450	947.01329
1052.239	450	960.41718
1052.464	450	928.9472
1052.688	450	919.03998
1052.912	450	921.37109
1053.137	450	935.94052
1053.361	450	924.86775
1053.585	450	891.64944
1053.809	450	885.82167
1054.033	450	921.95387
1054.257	450	945.26496
1054.481	450	947.59607
1054.706	450	909.13276
1054.93	450	893.98055
1055.154	450	907.38443
1055.377	450	939.43719
1055.601	450	916.12609
1055.596	450	911.28647
1055.829	450	895.5243
1056.061	450	915.37295
1056.294	450	886.18376
1056.526	450	898.44322
1056.758	450	898.44322
1056.991	450	908.36755
1057.223	450	873.92431
1057.455	450	892.0216
1057.688	450	849.40539
1057.92	450	889.10268
1058.152	450	906.6162
1058.384	450	905.44863
1058.617	450	869.83782
1058.849	450	875.67566
1059.081	450	871.58917
1059.313	450	910.1189
1059.545	450	914.78917
1059.777	450	909.53512
1060.009	450	909.53512
1060.241	450	907.19998
1060.473	450	888.5189
1060.705	450	880.92971
1060.937	450	879.76214
1061.169	450	890.85403
1061.401	450	900.77836
1061.633	450	915.95674
1061.865	450	910.1189
1062.097	450	876.25944
1062.329	450	912.45403
1062.56	450	873.34052
1062.792	450	892.60539
1063.024	450	922.96214
1063.256	450	901.94593
1063.487	450	889.68647
1063.719	450	858.16214
1063.951	450	862.24863
1064.182	450	873.34052
1064.414	450	893.18917
1064.646	450	892.0216
1064.877	450	872.75674
1065.109	450	850.57295
1065.34	450	881.51349
1065.572	450	892.60539
1065.803	450	888.5189
1066.035	450	872.17295
1066.266	450	881.51349
1066.497	450	855.24322
1066.729	450	861.08106
1066.96	450	894.35674
1067.191	450	910.70268
1067.423	450	850.57295
1067.654	450	827.80539
1067.885	450	835.97836
1068.116	450	818.46485
1068.348	450	838.3135
1068.579	450	897.85944
1068.81	450	902.52971
1069.041	450	890.27025
1069.272	450	838.3135
1069.503	450	854.07566
1069.734	450	841.8162
1069.965	450	890.85403
1070.196	450	894.94052
1070.427	450	876.84322
1070.658	450	866.9189
1070.889	450	887.93512
1071.12	450	863.4162
1071.351	450	844.73512
1071.582	450	845.90268
1071.813	450	885.0162
1072.043	450	885.0162
1072.274	450	851.74052
1072.505	450	844.15133
1072.736	450	850.57295
1072.966	450	866.33512
1073.197	450	873.92431
1073.428	450	875.67566
1073.658	450	879.76214
1073.889	450	852.32431
1074.12	450	837.72971
1074.35	450	848.8216
1074.581	450	862.83241
1074.811	450	865.75133
1075.042	450	876.84322
1075.272	450	858.16214
1075.503	450	863.99998
1075.733	450	861.08106
1075.963	450	841.8162
1076.194	450	859.32971
1076.424	450	860.49728
1076.654	450	835.39458
1076.885	450	858.16214
1077.115	450	822.55133
1077.345	450	866.9189
1077.575	450	833.64323
1077.806	450	840.06485
1078.036	450	857.57836
1078.266	450	878.59458
1078.496	450	887.35133
1078.726	450	807.95674
1078.956	450	825.47025
1079.186	450	847.65404
1079.416	450	891.43782
1079.646	450	886.76755
1079.876	450	863.99998
1080.106	450	882.09728
1080.336	450	828.38917
1080.566	450	859.32971
1080.796	450	903.11349
1081.026	450	862.24863
1081.255	450	821.38377
1081.485	450	833.64323
1081.715	450	826.05404
1081.945	450	839.48106
1082.174	450	869.83782
1082.404	450	820.79998
1082.634	450	834.22701
1082.863	450	906.03241
1083.093	450	875.67566
1083.323	450	887.93512
1083.552	450	846.48647
1083.782	450	849.98917
1084.011	450	881.51349
1084.241	450	851.15674
1084.47	450	857.57836
1084.7	450	883.84863
1084.929	450	872.75674
1085.158	450	844.73512
1085.388	450	827.2216
1085.617	450	800.95133
1085.846	450	818.46485
1086.076	450	806.78917
1086.305	450	831.89187
1086.534	450	863.99998
1086.763	450	834.81079
1086.992	450	855.24322
1087.222	450	871.58917
1087.451	450	908.95133
1087.68	450	906.6162
1087.909	450	868.08647
1088.138	450	855.82701
1088.367	450	858.16214
1088.596	450	855.82701
1088.825	450	851.15674
1089.054	450	810.29187
1089.283	450	849.40539
1089.512	450	844.15133
1089.741	450	860.49728
1089.969	450	873.34052
1090.198	450	872.75674
1090.427	450	844.73512
1090.656	450	858.16214
1090.885	450	841.23241
1091.113	450	860.49728
1091.342	450	857.57836
1091.571	450	833.64323
1091.799	450	866.33512
1092.028	450	897.27566
1092.257	450	847.65404
1092.485	450	824.88647
1092.714	450	847.65404
1092.942	450	899.61079
1093.171	450	890.27025
1093.399	450	915.95674
1093.627	450	907.19998
1093.856	450	860.49728
1094.084	450	851.15674
1094.313	450	842.39998
1094.541	450	847.07025
1094.769	450	869.25404
1094.998	450	871.00539
1095.226	450	888.5189
1095.454	450	880.34593
1095.682	450	910.1189
1095.91	450	845.90268
1096.139	450	842.39998
1096.367	450	831.30809
1096.595	450	866.33512
1096.823	450	858.16214
1097.051	450	866.9189
1097.279	450	879.76214
1097.507	450	877.42701
1097.735	450	897.27566
1097.963	450	858.74593
1098.191	450	867.50268
1098.419	450	869.25404
1098.646	450	875.67566
1098.874	450	888.5189
1099.102	450	888.5189
1099.33	450	909.53512
1099.558	450	910.70268
1099.785	450	885.59998
1100.013	450	873.92431
1100.241	450	862.24863
1100.468	450	873.34052
1100.696	450	921.79457
1100.924	450	859.32971
1101.151	450	863.99998
1101.379	450	863.4162
1101.606	450	865.16755
1101.834	450	856.99458
1102.061	450	840.64863
1102.289	450	880.34593
1102.516	450	846.48647
1102.743	450	870.4216
1102.971	450	846.48647
1103.198	450	821.38377
1103.425	450	887.93512
1103.653	450	845.90268
1103.88	450	875.67566
1104.107	450	858.16214
1104.334	450	832.47566
1104.561	450	862.24863
1104.789	450	872.75674
1105.016	450	869.25404
1105.243	450	873.92431
1105.47	450	875.67566
1105.697	450	897.85944
1105.924	450	904.86485
1106.151	450	865.16755
1106.378	450	844.15133
1106.605	450	846.48647
1106.832	450	887.35133
1107.058	450	884.43241
1107.285	450	856.41079
1107.512	450	893.77295
1107.739	450	896.69187
1107.966	450	882.68106
1108.192	450	865.16755
1108.419	450	892.60539
1108.646	450	908.95133
1108.872	450	894.94052
1109.099	450	873.34052
1109.326	450	891.43782
1109.552	450	863.4162
1109.779	450	901.94593
1110.005	450	903.69728
1110.232	450	875.09187
1110.458	450	836.56214
1110.685	450	840.06485
1110.911	450	871.00539
1111.138	450	889.10268
1111.364	450	873.92431
1111.59	450	875.67566
1111.817	450	856.99458
1112.043	450	874.50809
1112.269	450	892.0216
1112.495	450	899.61079
1112.721	450	851.74052
1112.948	450	865.75133
1113.174	450	880.92971
1113.4	450	893.77295
1113.626	450	865.16755
1113.852	450	876.84322
1114.078	450	933.47025
1114.304	450	923.54593
1114.53	450	873.34052
1114.756	450	874.50809
1114.982	450	878.59458
1115.208	450	874.50809
1115.434	450	903.11349
1115.66	450	908.95133
1115.885	450	893.77295
1116.111	450	866.33512
1116.337	450	838.89728
1116.563	450	858.16214
1116.788	450	862.24863
1117.014	450	881.51349
1117.24	450	879.17836
1117.465	450	931.7189
1117.691	450	916.54052
1117.916	450	897.85944
1118.142	450	894.94052
1118.367	450	862.24863
1118.593	450	893.77295
1118.818	450	901.94593
1119.044	450	892.60539
1119.269	450	892.60539
1119.495	450	871.58917
1119.72	450	871.00539
1119.945	450	884.43241
1120.171	450	932.30268
1120.396	450	892.60539
1120.621	450	890.27025
1120.846	450	875.09187
1121.071	450	888.5189
1121.297	450	893.77295
1121.522	450	913.03782
1121.747	450	912.45403
1121.972	450	911.28647
1122.197	450	915.37295
1122.422	450	859.32971
1122.647	450	888.5189
1122.872	450	897.85944
1123.097	450	912.45403
1123.322	450	912.45403
1123.547	450	849.40539
1123.771	450	911.28647
1123.996	450	911.28647
1124.221	450	907.78376
1124.446	450	899.02701
1124.67	450	911.28647
1124.895	450	940.47566
1125.12	450	887.35133
1125.345	450	878.01079
1125.569	450	894.35674
1125.794	450	870.4216
1126.018	450	878.59458
1126.243	450	869.83782
1126.467	450	886.76755
1126.692	450	901.94593
1126.916	450	974.33511
1127.141	450	899.02701
1127.365	450	886.18376
1127.589	450	854.07566
1127.814	450	848.8216
1128.038	450	874.50809
1128.262	450	925.88106
1128.487	450	914.78917
1128.711	450	907.19998
1128.935	450	877.42701
1129.159	450	871.58917
1129.383	450	897.27566
1129.607	450	869.83782
1129.832	450	880.34593
1130.056	450	921.79457
1130.28	450	910.1189
1130.504	450	914.78917
1130.728	450	896.10809
1130.952	450	925.88106
1131.175	450	914.78917
1131.399	450	897.27566
1131.623	450	898.44322
1131.847	450	922.37836
1132.071	450	907.78376
1132.295	450	908.36755
1132.518	450	910.70268
1132.742	450	881.51349
1132.966	450	881.51349
1133.189	450	919.45944
1133.413	450	877.42701
1133.637	450	899.61079
1133.86	450	906.6162
1134.084	450	898.44322
1134.307	450	907.19998
1134.531	450	918.87566
1134.754	450	894.35674
1134.978	450	923.54593
1135.201	450	936.38917
1135.424	450	918.87566
1135.648	450	920.62701
1135.871	450	895.5243
1136.094	450	929.38376
1136.317	450	928.2162
1136.541	450	927.63241
1136.764	450	902.52971
1136.987	450	890.85403
1137.21	450	849.40539
1137.433	450	869.25404
1137.656	450	913.03782
1137.879	450	920.62701
1138.102	450	899.02701
1138.325	450	894.94052
1138.548	450	902.52971
1138.771	450	883.26485
1138.994	450	906.03241
1139.217	450	892.60539
1139.44	450	881.51349
1139.663	450	878.01079
1139.886	450	921.79457
1140.108	450	918.29187
1140.331	450	906.03241
1140.554	450	917.1243
1140.777	450	923.54593
1140.999	450	911.28647
1141.222	450	913.6216
1141.444	450	869.25404
1141.667	450	886.76755
1141.889	450	876.25944
1142.112	450	895.5243
1142.334	450	910.1189
1142.557	450	885.59998
1142.779	450	903.11349
1143.002	450	913.03782
1143.224	450	916.54052
1143.446	450	915.37295
1143.669	450	877.42701
1143.891	450	883.26485
1144.113	450	872.17295
1144.335	450	918.87566
1144.558	450	919.45944
1144.78	450	901.94593
1145.002	450	883.26485
1145.224	450	885.0162
1145.446	450	884.43241
1145.668	450	918.87566
1145.89	450	905.44863
1146.112	450	893.77295
1146.334	450	886.76755
1146.556	450	884.43241
1146.778	450	893.77295
1147	450	915.95674
1147.221	450	901.94593
1147.443	450	878.01079
1147.665	450	889.10268
1147.887	450	887.35133
1148.108	450	897.27566
1148.33	450	903.69728
1148.552	450	873.34052
1148.773	450	882.09728
1148.995	450	882.68106
1149.217	450	897.27566
1149.438	450	876.84322
1149.66	450	922.96214
1149.881	450	912.45403
1150.102	450	899.02701
1150.324	450	879.76214
1150.545	450	903.11349
1150.767	450	924.71349
1150.988	450	922.37836
1151.209	450	879.76214
1151.431	450	919.45944
1151.652	450	869.83782
1151.873	450	904.86485
1152.094	450	849.98917
1152.315	450	871.00539
1152.536	450	902.52971
1152.757	450	873.34052
1152.979	450	865.75133
1153.2	450	904.86485
1153.421	450	878.59458
1153.642	450	871.58917
1153.862	450	871.00539
1154.083	450	892.0216
1154.304	450	887.93512
1154.525	450	883.84863
1154.746	450	887.35133
1154.967	450	870.4216
1155.187	450	854.65944
1155.408	450	889.68647
1155.629	450	863.4162
1155.85	450	875.67566
1156.07	450	888.5189
1156.291	450	921.21079
1156.511	450	891.43782
1156.732	450	892.60539
1156.952	450	859.32971
1157.173	450	879.17836
1157.393	450	917.70809
1157.614	450	907.78376
1157.834	450	887.35133
1158.055	450	865.16755
1158.275	450	875.09187
1158.495	450	904.86485
1158.716	450	851.74052
1158.936	450	892.0216
1159.156	450	889.68647
1159.376	450	883.84863
1159.596	450	878.01079
1159.816	450	892.60539
1160.037	450	860.49728
1160.257	450	882.68106
1160.477	450	869.25404
1160.697	450	872.17295
1160.917	450	875.09187
1161.137	450	884.43241
1161.356	450	880.92971
1161.576	450	871.58917
1161.796	450	875.09187
1162.016	450	907.78376
1162.236	450	877.42701
1162.456	450	860.49728
1162.675	450	879.17836
1162.895	450	904.28106
1163.115	450	868.08647
1163.334	450	882.68106
1163.554	450	882.09728
1163.774	450	886.18376
1163.993	450	861.08106
1164.213	450	848.23782
1164.432	450	855.24322
1164.652	450	830.72431
1164.871	450	869.25404
1165.09	450	934.05403
1165.31	450	889.68647
1165.529	450	906.6162
1165.748	450	880.92971
1165.968	450	872.17295
1166.187	450	876.25944
1166.406	450	885.0162
1166.625	450	875.67566
1166.844	450	845.3189
1167.064	450	836.56214
1167.283	450	875.09187
1167.502	450	902.52971
1167.721	450	900.19458
1167.94	450	862.24863
1168.159	450	850.57295
1168.378	450	868.67025
1168.597	450	886.18376
1168.815	450	869.25404
1168.805	450	861.32895
1169.033	450	846.75979
1169.26	450	860.74619
1169.488	450	833.35616
1169.716	450	846.17702
1169.943	450	846.75979
1170.171	450	862.49449
1170.399	450	828.69403
1170.626	450	848.50809
1170.854	450	797.8074
1171.081	450	840.34936
1171.309	450	856.66682
1171.536	450	842.09766
1171.764	450	822.28359
1171.991	450	826.94573
1172.219	450	825.19743
1172.446	450	870.65322
1172.673	450	870.07045
1172.901	450	868.32215
1173.128	450	871.23598
1173.355	450	874.73258
1173.583	450	849.67362
1173.81	450	837.43552
1174.037	450	834.52169
1174.264	450	848.50809
1174.491	450	861.32895
1174.719	450	877.06365
1174.946	450	870.07045
1175.173	450	839.76659
1175.4	450	872.98428
1175.627	450	833.35616
1175.854	450	851.42192
1176.081	450	891.05005
1176.308	450	865.40832
1176.535	450	854.33575
1176.762	450	820.53529
1176.989	450	832.77339
1177.215	450	838.60106
1177.442	450	858.41512
1177.669	450	860.16342
1177.896	450	839.18382
1178.123	450	816.45593
1178.349	450	847.34256
1178.576	450	857.83235
1178.803	450	854.91852
1179.029	450	838.01829
1179.256	450	854.33575
1179.483	450	823.44913
1179.709	450	828.69403
1179.936	450	863.66002
1180.162	450	878.22918
1180.389	450	817.0387
1180.615	450	804.8006
1180.842	450	812.37656
1181.068	450	799.5557
1181.295	450	819.95253
1181.521	450	868.90492
1181.747	450	875.89812
1181.974	450	863.66002
1182.2	450	815.2904
1182.426	450	835.10446
1182.653	450	818.78699
1182.879	450	867.73938
1183.105	450	875.31535
1183.331	450	859.58065
1183.557	450	846.17702
1183.783	450	865.99108
1184.01	450	842.09766
1184.236	450	826.94573
1184.462	450	821.70083
1184.688	450	859.58065
1184.914	450	869.48768
1185.14	450	834.52169
1185.366	450	828.69403
1185.592	450	835.68722
1185.817	450	848.50809
1186.043	450	856.08405
1186.269	450	858.99789
1186.495	450	864.24279
1186.721	450	836.85276
1186.946	450	827.52849
1187.172	450	839.76659
1187.398	450	847.92532
1187.624	450	853.17022
1187.849	450	876.48088
1188.075	450	852.58745
1188.301	450	854.33575
1188.526	450	849.09086
1188.752	450	853.17022
1188.977	450	852.58745
1189.203	450	855.50129
1189.428	450	825.19743
1189.654	450	847.92532
1189.879	450	808.87996
1190.104	450	854.91852
1190.33	450	825.19743
1190.555	450	842.09766
1190.781	450	845.59426
1191.006	450	861.91172
1191.231	450	873.56705
1191.456	450	808.2972
1191.682	450	824.61466
1191.907	450	848.50809
1192.132	450	889.88451
1192.357	450	878.81195
1192.582	450	863.07725
1192.807	450	874.14982
1193.032	450	821.70083
1193.257	450	862.49449
1193.482	450	895.71218
1193.707	450	861.91172
1193.932	450	815.2904
1194.157	450	820.53529
1194.382	450	821.11806
1194.607	450	841.51489
1194.832	450	870.65322
1195.057	450	819.95253
1195.281	450	828.11126
1195.506	450	900.95708
1195.731	450	870.65322
1195.956	450	879.39472
1196.18	450	841.51489
1196.405	450	842.68042
1196.63	450	878.22918
1196.854	450	846.75979
1197.079	450	854.33575
1197.303	450	882.30855
1197.528	450	867.15662
1197.752	450	843.26319
1197.977	450	825.19743
1198.201	450	800.13847
1198.426	450	814.70763
1198.65	450	807.71443
1198.875	450	831.60786
1199.099	450	864.24279
1199.323	450	832.77339
1199.548	450	847.92532
1199.772	450	863.07725
1199.996	450	905.61921
1200.22	450	901.53984
1200.444	450	858.99789
1200.669	450	856.66682
1200.893	450	856.08405
1201.117	450	852.58745
1201.341	450	842.68042
1201.565	450	812.95933
1201.789	450	850.83915
1202.013	450	843.84596
1202.237	450	863.07725
1202.461	450	871.23598
1202.685	450	872.98428
1202.909	450	840.93212
1203.133	450	861.91172
1203.356	450	836.85276
1203.58	450	852.00469
1203.804	450	850.83915
1204.028	450	828.11126
1204.251	450	855.50129
1204.475	450	890.46728
1204.699	450	846.75979
1204.922	450	822.28359
1205.146	450	845.01149
1205.37	450	891.63281
1205.593	450	882.30855
1205.817	450	913.77794
1206.04	450	902.70538
1206.264	450	857.24959
1206.487	450	843.84596
1206.711	450	843.26319
1206.934	450	842.68042
1207.157	450	858.99789
1207.381	450	857.24959
1207.604	450	884.05685
1207.827	450	878.22918
1208.051	450	905.61921
1208.274	450	839.18382
1208.497	450	834.52169
1208.72	450	820.53529
1208.943	450	856.66682
1209.167	450	849.09086
1209.39	450	858.99789
1209.613	450	865.99108
1209.836	450	858.99789
1210.059	450	884.05685
1210.282	450	849.67362
1210.505	450	861.32895
1210.728	450	855.50129
1210.951	450	866.57385
1211.174	450	877.64642
1211.396	450	874.73258
1211.619	450	892.21558
1211.842	450	894.54665
1212.065	450	882.30855
1212.287	450	862.49449
1212.51	450	843.84596
1212.733	450	858.99789
1212.956	450	913.19517
1213.178	450	847.92532
1213.401	450	849.09086
1213.623	450	849.09086
1213.846	450	853.17022
1214.068	450	845.59426
1214.291	450	828.11126
1214.513	450	864.82555
1214.736	450	831.02509
1214.958	450	857.24959
1215.181	450	830.44233
1215.403	450	811.21103
1215.625	450	868.32215
1215.848	450	828.69403
1216.07	450	855.50129
1216.292	450	843.26319
1216.514	450	818.78699
1216.737	450	838.60106
1216.959	450	855.50129
1217.181	450	851.42192
1217.403	450	855.50129
1217.625	450	857.83235
1217.847	450	877.64642
1218.069	450	881.72578
1218.291	450	842.68042
1218.513	450	825.19743
1218.735	450	828.11126
1218.957	450	866.57385
1219.179	450	867.15662
1219.401	450	834.52169
1219.622	450	869.48768
1219.844	450	872.98428
1220.066	450	857.24959
1220.288	450	842.09766
1220.509	450	878.22918
1220.731	450	887.55345
1220.953	450	868.90492
1221.174	450	851.42192
1221.396	450	868.32215
1221.618	450	843.26319
1221.839	450	881.14301
1222.061	450	878.22918
1222.282	450	850.25639
1222.504	450	811.7938
1222.725	450	815.2904
1222.946	450	848.50809
1223.168	450	861.32895
1223.389	450	851.42192
1223.61	450	851.42192
1223.832	450	832.77339
1224.053	450	841.51489
1224.274	450	863.07725
1224.495	450	875.89812
1224.717	450	824.61466
1224.938	450	843.26319
1225.159	450	855.50129
1225.38	450	875.31535
1225.601	450	843.84596
1225.822	450	850.83915
1226.043	450	906.78474
1226.264	450	894.54665
1226.485	450	842.68042
1226.706	450	853.17022
1226.927	450	849.09086
1227.148	450	845.01149
1227.369	450	871.23598
1227.589	450	877.06365
1227.81	450	864.24279
1228.031	450	842.68042
1228.252	450	804.8006
1228.472	450	823.44913
1228.693	450	826.36296
1228.914	450	853.17022
1229.134	450	843.26319
1229.355	450	896.29495
1229.575	450	879.97748
1229.796	450	863.07725
1230.016	450	860.74619
1230.237	450	826.94573
1230.457	450	854.91852
1230.678	450	864.24279
1230.898	450	858.41512
1231.118	450	855.50129
1231.339	450	832.77339
1231.559	450	832.19063
1231.779	450	846.75979
1231.999	450	893.96388
1232.22	450	854.33575
1232.44	450	864.82555
1232.66	450	840.34936
1232.88	450	849.67362
1233.1	450	857.24959
1233.32	450	874.73258
1233.54	450	872.98428
1233.76	450	877.06365
1233.98	450	874.73258
1234.2	450	819.36976
1234.42	450	850.83915
1234.64	450	861.32895
1234.86	450	872.98428
1235.08	450	870.65322
1235.299	450	807.71443
1235.519	450	863.66002
1235.739	450	864.82555
1235.959	450	862.49449
1236.178	450	858.41512
1236.398	450	867.15662
1236.618	450	903.87091
1236.837	450	846.17702
1237.057	450	836.26999
1237.276	450	846.75979
1237.496	450	831.60786
1237.715	450	829.27679
1237.935	450	824.03189
1238.154	450	847.92532
1238.373	450	858.41512
1238.593	450	925.43327
1238.812	450	850.83915
1239.031	450	848.50809
1239.251	450	820.53529
1239.47	450	792.5625
1239.689	450	821.11806
1239.908	450	886.97068
1240.127	450	871.81875
1240.347	450	859.58065
1240.566	450	832.19063
1240.785	450	835.10446
1241.004	450	854.91852
1241.223	450	815.87316
1241.442	450	825.19743
1241.661	450	884.63961
1241.88	450	867.15662
1242.099	450	862.49449
1242.317	450	848.50809
1242.536	450	886.38791
1242.755	450	870.07045
1242.974	450	847.92532
1243.193	450	854.91852
1243.411	450	886.38791
1243.63	450	871.81875
1243.849	450	847.92532
1244.067	450	863.07725
1244.286	450	833.35616
1244.504	450	830.44233
1244.723	450	871.23598
1244.941	450	832.19063
1245.16	450	854.91852
1245.378	450	861.91172
1245.597	450	852.58745
1245.815	450	862.49449
1246.033	450	868.90492
1246.252	450	841.51489
1246.47	450	870.65322
1246.688	450	885.80515
1246.907	450	873.56705
1247.125	450	871.23598
1247.343	450	846.75979
1247.561	450	879.39472
1247.779	450	881.72578
1247.997	450	881.14301
1248.215	450	857.83235
1248.433	450	843.26319
1248.651	450	801.304
1248.869	450	819.95253
1249.087	450	860.74619
1249.305	450	876.48088
1249.523	450	853.75299
1249.741	450	855.50129
1249.959	450	857.24959
1250.176	450	833.93892
1250.394	450	866.57385
1250.612	450	848.50809
1250.83	450	840.34936
1251.047	450	833.35616
1251.265	450	875.31535
1251.483	450	867.73938
1251.7	450	857.83235
1251.918	450	874.14982
1252.135	450	874.14982
1252.353	450	870.07045
1252.57	450	867.15662
1252.788	450	823.44913
1253.005	450	850.83915
1253.222	450	840.34936
1253.44	450	849.09086
1253.657	450	866.57385
1253.874	450	847.34256
1254.091	450	872.40152
1254.309	450	861.32895
1254.526	450	864.24279
1254.743	450	872.98428
1254.96	450	833.93892
1255.177	450	828.11126
1255.394	450	824.03189
1255.611	450	877.64642
1255.828	450	879.39472
1256.045	450	858.99789
1256.262	450	840.93212
1256.479	450	842.68042
1256.696	450	846.17702
1256.913	450	884.63961
1257.13	450	869.48768
1257.346	450	854.91852
1257.563	450	840.34936
1257.78	450	842.09766
1257.997	450	851.42192
1258.213	450	875.31535
1258.43	450	863.07725
1258.647	450	839.18382
1258.863	450	849.67362
1259.08	450	849.67362
1259.296	450	857.83235
1259.513	450	864.24279
1259.729	450	836.26999
1259.946	450	843.84596
1260.162	450	845.01149
1260.378	450	858.41512
1260.595	450	838.01829
1260.811	450	884.63961
1261.027	450	879.39472
1261.243	450	865.40832
1261.46	450	845.01149
1261.676	450	860.16342
1261.892	450	885.80515
1262.108	450	889.30175
1262.324	450	843.26319
1262.54	450	882.89131
1262.756	450	836.85276
1262.972	450	871.23598
1263.188	450	814.12486
1263.404	450	836.26999
1263.62	450	868.32215
1263.836	450	840.93212
1264.052	450	831.60786
1264.268	450	866.57385
1264.483	450	842.68042
1264.699	450	847.34256
1264.915	450	841.51489
1265.13	450	859.58065
1265.346	450	854.91852
1265.562	450	850.25639
1265.777	450	857.24959
1265.993	450	838.01829
1266.208	450	826.36296
1266.424	450	858.41512
1266.639	450	829.27679
1266.855	450	843.26319
1267.07	450	856.08405
1267.286	450	897.46048
1267.501	450	865.40832
1267.716	450	864.24279
1267.932	450	830.44233
1268.147	450	849.09086
1268.362	450	895.12941
1268.577	450	885.80515
1268.792	450	862.49449
1269.007	450	843.84596
1269.223	450	846.75979
1269.438	450	879.39472
1269.653	450	824.61466
1269.868	450	866.57385
1270.083	450	863.66002
1270.298	450	852.58745
1270.512	450	850.83915
1270.727	450	874.73258
1270.942	450	836.85276
1271.157	450	858.41512
1271.372	450	847.34256
1271.587	450	845.59426
1271.801	450	853.17022
1272.016	450	862.49449
1272.231	450	860.16342
1272.445	450	846.75979
1272.66	450	852.58745
1272.874	450	885.80515
1273.089	450	854.33575
1273.303	450	836.26999
1273.518	450	850.83915
1273.732	450	878.22918
1273.947	450	843.84596
1274.161	450	860.74619
1274.375	450	862.49449
1274.59	450	862.49449
1274.804	450	839.18382
1275.018	450	826.36296
1275.232	450	832.19063
1275.447	450	805.38336
1275.661	450	848.50809
1275.875	450	914.94347
1276.089	450	868.32215
1276.303	450	888.71898
1276.517	450	861.91172
1276.731	450	856.08405
1276.945	450	856.08405
1277.159	450	868.90492
1277.373	450	860.16342
1277.587	450	830.44233
1277.801	450	818.20423
1278.014	450	854.33575
1278.228	450	877.06365
1278.442	450	882.30855
1278.656	450	846.75979
1278.869	450	833.93892
1279.083	450	849.09086
1279.297	450	872.40152
1279.51	450	853.75299
1279.505	450	850.0638
1279.727	450	837.22824
1279.95	450	854.14784
1280.173	450	823.22582
1280.395	450	834.89451
1280.618	450	833.1442
1280.841	450	844.81289
1281.063	450	816.22461
1281.286	450	843.06259
1281.509	450	795.80441
1281.731	450	834.89451
1281.954	450	851.23067
1282.176	450	838.39511
1282.399	450	817.39148
1282.621	450	824.97612
1282.843	450	822.05895
1283.066	450	861.73248
1283.288	450	861.73248
1283.511	450	856.48158
1283.733	450	862.31592
1283.955	450	866.39996
1284.177	450	840.72885
1284.4	450	834.31107
1284.622	450	833.1442
1284.844	450	842.47915
1285.066	450	857.64844
1285.288	450	873.98461
1285.51	450	864.64966
1285.732	450	834.31107
1285.955	450	867.56683
1286.177	450	829.6436
1286.399	450	847.73006
1286.62	450	882.73612
1286.842	450	861.14905
1287.064	450	852.39754
1287.286	450	823.22582
1287.508	450	824.97612
1287.73	450	831.97733
1287.952	450	851.23067
1288.174	450	854.14784
1288.395	450	843.64602
1288.617	450	816.22461
1288.839	450	848.89693
1289.06	450	858.23188
1289.282	450	843.64602
1289.504	450	837.81168
1289.725	450	851.8141
1289.947	450	823.80925
1290.168	450	831.97733
1290.39	450	861.14905
1290.611	450	876.31834
1290.833	450	816.22461
1291.054	450	808.63996
1291.276	450	807.47309
1291.497	450	801.05532
1291.718	450	816.80804
1291.94	450	865.81653
1292.161	450	876.31834
1292.382	450	864.06622
1292.604	450	810.9737
1292.825	450	833.1442
1293.046	450	815.64117
1293.267	450	862.31592
1293.488	450	871.65087
1293.71	450	847.73006
1293.931	450	841.31228
1294.152	450	861.14905
1294.373	450	835.47794
1294.594	450	824.97612
1294.815	450	816.22461
1295.036	450	850.64723
1295.257	450	861.14905
1295.478	450	840.14542
1295.698	450	828.47673
1295.919	450	833.72764
1296.14	450	850.0638
1296.361	450	853.5644
1296.582	450	857.06501
1296.802	450	861.14905
1297.023	450	836.06137
1297.244	450	840.72885
1297.464	450	835.47794
1297.685	450	842.47915
1297.906	450	848.89693
1298.126	450	865.23309
1298.347	450	844.81289
1298.567	450	844.81289
1298.788	450	840.14542
1299.008	450	834.89451
1299.229	450	847.14663
1299.449	450	848.89693
1299.67	450	820.30865
1299.89	450	852.39754
1300.11	450	807.47309
1300.331	450	854.14784
1300.551	450	822.05895
1300.771	450	828.47673
1300.991	450	835.47794
1301.211	450	857.06501
1301.432	450	869.31713
1301.652	450	808.05653
1301.872	450	812.14057
1302.092	450	839.56198
1302.312	450	881.56925
1302.532	450	871.65087
1302.752	450	854.73127
1302.972	450	869.90057
1303.192	450	819.72521
1303.412	450	848.3135
1303.632	450	887.40359
1303.852	450	857.06501
1304.072	450	810.39027
1304.291	450	825.55956
1304.511	450	818.55835
1304.731	450	832.56077
1304.951	450	866.98339
1305.17	450	807.47309
1305.39	450	827.30986
1305.61	450	892.6545
1305.829	450	862.89935
1306.049	450	875.73491
1306.268	450	834.89451
1306.488	450	833.1442
1306.708	450	864.06622
1306.927	450	839.56198
1307.146	450	845.97976
1307.366	450	873.98461
1307.585	450	857.64844
1307.805	450	834.89451
1308.024	450	819.14178
1308.243	450	795.80441
1308.463	450	805.13936
1308.682	450	801.63875
1308.901	450	822.05895
1309.12	450	858.81531
1309.339	450	828.47673
1309.559	450	846.56319
1309.778	450	857.64844
1309.997	450	894.98824
1310.216	450	893.23794
1310.435	450	862.89935
1310.654	450	852.98097
1310.873	450	850.0638
1311.092	450	847.73006
1311.311	450	833.72764
1311.53	450	803.97249
1311.749	450	840.14542
1311.967	450	834.31107
1312.186	450	852.39754
1312.405	450	867.56683
1312.624	450	870.484
1312.843	450	838.97855
1313.061	450	844.22946
1313.28	450	834.31107
1313.499	450	853.5644
1313.717	450	850.0638
1313.936	450	825.55956
1314.154	450	850.64723
1314.373	450	881.56925
1314.591	450	834.31107
1314.81	450	818.55835
1315.028	450	838.97855
1315.247	450	892.6545
1315.465	450	886.82016
1315.683	450	907.8238
1315.902	450	899.07228
1316.12	450	855.31471
1316.338	450	844.81289
1316.557	450	843.06259
1316.775	450	843.64602
1316.993	450	856.48158
1317.211	450	856.48158
1317.429	450	873.98461
1317.647	450	875.15147
1317.865	450	903.73976
1318.084	450	841.89572
1318.302	450	836.06137
1318.52	450	819.72521
1318.738	450	852.98097
1318.955	450	845.97976
1319.173	450	852.98097
1319.391	450	864.64966
1319.609	450	868.7337
1319.827	450	890.9042
1320.045	450	848.89693
1320.262	450	862.31592
1320.48	450	854.14784
1320.698	450	869.31713
1320.916	450	879.81895
1321.133	450	872.2343
1321.351	450	899.07228
1321.568	450	903.15632
1321.786	450	874.56804
1322.004	450	861.14905
1322.221	450	845.39632
1322.439	450	862.31592
1322.656	450	913.65814
1322.873	450	848.89693
1323.091	450	854.73127
1323.308	450	852.39754
1323.526	450	847.14663
1323.743	450	844.22946
1323.96	450	831.3939
1324.177	450	866.98339
1324.395	450	829.06016
1324.612	450	854.73127
1324.829	450	826.14299
1325.046	450	803.38905
1325.263	450	859.39875
1325.48	450	826.14299
1325.697	450	858.23188
1325.914	450	844.22946
1326.131	450	819.14178
1326.348	450	838.97855
1326.565	450	850.64723
1326.782	450	852.39754
1326.999	450	854.73127
1327.216	450	859.98218
1327.433	450	880.40238
1327.649	450	887.98703
1327.866	450	834.89451
1328.083	450	818.55835
1328.3	450	822.64239
1328.516	450	863.48279
1328.733	450	862.31592
1328.949	450	831.97733
1329.166	450	870.484
1329.383	450	872.81774
1329.599	450	850.0638
1329.816	450	841.89572
1330.032	450	873.98461
1330.248	450	882.73612
1330.465	450	869.31713
1330.681	450	846.56319
1330.898	450	865.23309
1331.114	450	841.89572
1331.33	450	871.06743
1331.546	450	878.65208
1331.763	450	856.48158
1331.979	450	813.89087
1332.195	450	809.80683
1332.411	450	847.73006
1332.627	450	858.23188
1332.843	450	842.47915
1333.059	450	851.8141
1333.275	450	832.56077
1333.491	450	844.22946
1333.707	450	861.73248
1333.923	450	861.14905
1334.139	450	817.97491
1334.355	450	838.97855
1334.571	450	853.5644
1334.787	450	874.56804
1335.003	450	839.56198
1335.218	450	850.64723
1335.434	450	906.07349
1335.65	450	885.06986
1335.865	450	833.72764
1336.081	450	851.23067
1336.297	450	849.48036
1336.512	450	847.14663
1336.728	450	872.2343
1336.943	450	872.81774
1337.159	450	858.23188
1337.374	450	835.47794
1337.59	450	803.38905
1337.805	450	827.30986
1338.021	450	827.30986
1338.236	450	845.39632
1338.451	450	839.56198
1338.666	450	893.82137
1338.882	450	877.48521
1339.097	450	861.14905
1339.312	450	858.23188
1339.527	450	829.6436
1339.742	450	862.31592
1339.958	450	868.7337
1340.173	450	852.39754
1340.388	450	851.23067
1340.603	450	827.89329
1340.818	450	827.30986
1341.033	450	842.47915
1341.248	450	894.98824
1341.462	450	856.48158
1341.677	450	855.31471
1341.892	450	832.56077
1342.107	450	844.81289
1342.322	450	847.73006
1342.536	450	869.90057
1342.751	450	866.98339
1342.966	450	873.40117
1343.18	450	873.40117
1343.395	450	817.39148
1343.61	450	849.48036
1343.824	450	860.56562
1344.039	450	864.64966
1344.253	450	872.2343
1344.468	450	805.72279
1344.682	450	851.8141
1344.897	450	855.31471
1345.111	450	862.31592
1345.325	450	857.06501
1345.54	450	861.14905
1345.754	450	896.15511
1345.968	450	842.47915
1346.182	450	835.47794
1346.397	450	836.06137
1346.611	450	819.14178
1346.825	450	829.06016
1347.039	450	824.97612
1347.253	450	840.72885
1347.467	450	850.0638
1347.681	450	915.99188
1347.895	450	848.89693
1348.109	450	834.31107
1348.323	450	810.39027
1348.537	450	799.88845
1348.751	450	822.05895
1348.965	450	876.90178
1349.178	450	862.31592
1349.392	450	858.81531
1349.606	450	829.6436
1349.82	450	818.55835
1350.033	450	838.39511
1350.247	450	813.89087
1350.461	450	826.72643
1350.674	450	871.06743
1350.888	450	851.23067
1351.101	450	852.39754
1351.315	450	841.31228
1351.528	450	872.81774
1351.742	450	858.81531
1351.955	450	841.31228
1352.169	450	851.23067
1352.382	450	866.98339
1352.595	450	855.31471
1352.809	450	848.3135
1353.022	450	858.81531
1353.235	450	822.05895
1353.448	450	817.39148
1353.661	450	861.73248
1353.874	450	816.80804
1354.088	450	831.97733
1354.301	450	842.47915
1354.514	450	841.89572
1354.727	450	851.8141
1354.94	450	850.0638
1355.153	450	820.30865
1355.366	450	863.48279
1355.578	450	873.98461
1355.791	450	859.98218
1356.004	450	852.98097
1356.217	450	833.1442
1356.43	450	866.98339
1356.642	450	856.48158
1356.855	450	860.56562
1357.068	450	847.73006
1357.28	450	829.06016
1357.493	450	774.80077
1357.706	450	795.22097
1357.918	450	847.14663
1358.131	450	855.31471
1358.343	450	838.39511
1358.556	450	829.06016
1358.768	450	843.06259
1358.98	450	813.30744
1359.193	450	832.56077
1359.405	450	822.05895
1359.617	450	817.97491
1359.83	450	810.9737
1360.042	450	843.64602
1360.254	450	839.56198
1360.466	450	837.81168
1360.678	450	849.48036
1360.891	450	847.73006
1361.103	450	843.64602
1361.315	450	847.73006
1361.527	450	802.22218
1361.739	450	817.39148
1361.951	450	810.9737
1362.163	450	830.22703
1362.374	450	842.47915
1362.586	450	814.47431
1362.798	450	839.56198
1363.01	450	838.39511
1363.222	450	840.72885
1363.433	450	838.39511
1363.645	450	806.30622
1363.857	450	812.724
1364.068	450	806.88966
1364.28	450	844.81289
1364.492	450	845.39632
1364.703	450	840.72885
1364.915	450	823.22582
1365.126	450	816.80804
1365.338	450	813.89087
1365.549	450	855.31471
1365.76	450	837.81168
1365.972	450	821.47552
1366.183	450	815.64117
1366.394	450	826.14299
1366.606	450	829.06016
1366.817	450	841.89572
1367.028	450	829.6436
1367.239	450	820.30865
1367.45	450	826.72643
1367.662	450	817.97491
1367.873	450	823.80925
1368.084	450	839.56198
1368.295	450	807.47309
1368.506	450	808.05653
1368.717	450	816.22461
1368.928	450	836.64481
1369.138	450	815.05774
1369.349	450	845.39632
1369.56	450	837.22824
1369.771	450	833.72764
1369.982	450	819.14178
1370.192	450	828.47673
1370.403	450	852.98097
1370.614	450	860.56562
1370.824	450	819.72521
1371.035	450	846.56319
1371.246	450	801.05532
1371.456	450	840.72885
1371.667	450	785.30259
1371.877	450	796.97128
1372.087	450	829.6436
1372.298	450	815.05774
1372.508	450	802.22218
1372.719	450	831.3939
1372.929	450	807.47309
1373.139	450	805.72279
1373.349	450	806.30622
1373.56	450	817.97491
1373.77	450	819.14178
1373.98	450	825.55956
1374.19	450	823.80925
1374.4	450	795.80441
1374.61	450	782.96885
1374.82	450	826.14299
1375.03	450	800.47188
1375.24	450	812.724
1375.45	450	820.30865
1375.66	450	865.81653
1375.87	450	837.22824
1376.08	450	824.97612
1376.29	450	792.88724
1376.499	450	823.80925
1376.709	450	862.89935
1376.919	450	845.97976
1377.128	450	821.47552
1377.338	450	816.80804
1377.548	450	816.80804
1377.757	450	837.22824
1377.967	450	782.38542
1378.176	450	836.64481
1378.386	450	829.06016
1378.595	450	804.55592
1378.805	450	808.05653
1379.014	450	833.1442
1379.223	450	801.63875
1379.433	450	813.30744
1379.642	450	806.88966
1379.851	450	818.55835
1380.061	450	820.30865
1380.27	450	818.55835
1380.479	450	818.55835
1380.688	450	816.80804
1380.897	450	819.14178
1381.106	450	843.06259
1381.315	450	815.05774
1381.524	450	801.05532
1381.733	450	816.80804
1381.942	450	837.22824
1382.151	450	804.55592
1382.36	450	829.06016
1382.569	450	824.97612
1382.777	450	817.39148
1382.986	450	789.97006
1383.195	450	795.22097
1383.404	450	794.63754
1383.612	450	766.04926
1383.821	450	805.13936
1384.03	450	880.40238
1384.238	450	843.64602
1384.447	450	848.89693
1384.655	450	824.39269
[truncated: 121,099 more rows]
