# Supplementary material for: Circular dichroism of quantum defects in carbon nanotubes created by photocatalytic oxygen functionalization
Source: Nat Commun. 2025 Jun 2;16:5107. doi: 10.1038/s41467-025-60342-y (PMC12130195; doi:10.1038/s41467-025-60342-y)
Supplement: Supplementary file 6 — Source Data [file 41467_2025_60342_MOESM6_ESM.zip › Raw data Manuscript and SI/Supplementary_Figure_22.txt]

Wavelength (nm)	Pristine (6,5) (toluene)	Treated (6,5) (toluene)
938.815	0.00387	0.00958
939.053	0.00871	0.02164
939.29	0.0056	0.01383
939.527	0.00218	0.00731
939.764	7.55723E-4	0.00316
940	0.00369	0.01047
940.237	0.00285	0.0082
940.474	0.00365	0.00998
940.711	0.00129	0.00514
940.948	0.00271	0.0085
941.185	0.00316	0.0082
941.422	0.00365	0.01028
941.658	0.00147	0.00425
941.895	0.00329	0.008
942.132	0	0
942.369	0.0024	0.00731
942.605	0.00405	0.01067
942.842	0.00325	0.00929
943.079	0.00156	0.00474
943.315	0.00236	0.00662
943.552	0.00204	0.00543
943.789	0.00533	0.01334
944.025	0.0056	0.01393
944.262	0.00542	0.01225
944.498	0.00556	0.01186
944.735	0.00587	0.01294
944.971	0.00449	0.00958
945.208	0.00347	0.008
945.444	0.00338	0.00771
945.681	0.00449	0.00939
945.917	0.00542	0.01255
946.153	0.00662	0.01492
946.39	0.00622	0.01354
946.626	0.00462	0.00939
946.862	0.00698	0.01532
947.099	0.004	0.0087
947.335	0.00533	0.01156
947.571	0.00791	0.017
947.807	0.00645	0.01403
948.044	0.00578	0.01215
948.28	0.00342	0.00751
948.516	0.00445	0.0086
948.752	0.00502	0.00919
948.988	0.00649	0.01186
949.224	0.00649	0.01245
949.46	0.00569	0.01028
949.696	0.00396	0.00613
949.932	0.00645	0.01156
950.168	0.0068	0.01294
950.404	0.00667	0.01215
950.64	0.00578	0.01067
950.876	0.00716	0.01265
951.112	0.00476	0.0081
951.348	0.00596	0.01087
951.584	0.0084	0.01601
951.819	0.00978	0.01927
952.055	0.00529	0.0086
952.291	0.00453	0.00751
952.527	0.00502	0.00721
952.763	0.00409	0.00563
952.998	0.0056	0.00889
953.234	0.0096	0.01838
953.47	0.01062	0.02065
953.705	0.00965	0.01917
953.941	0.00551	0.00949
954.176	0.00756	0.01304
954.412	0.00658	0.01047
954.648	0.01036	0.01868
954.883	0.01151	0.01937
955.119	0.01009	0.0169
955.354	0.00925	0.01522
955.59	0.01107	0.01917
955.825	0.0096	0.01482
956.06	0.00947	0.01423
956.296	0.00862	0.01344
956.531	0.0124	0.02016
956.767	0.01267	0.02154
957.002	0.01062	0.01789
957.237	0.01022	0.01571
957.472	0.01067	0.01571
957.708	0.01205	0.01927
957.943	0.01311	0.02105
958.178	0.01334	0.02125
958.413	0.01338	0.02144
958.648	0.01218	0.01779
958.884	0.01245	0.01739
959.119	0.01343	0.01927
959.354	0.01414	0.02055
959.589	0.0148	0.02223
959.824	0.01627	0.0247
960.059	0.01516	0.02243
960.294	0.01511	0.02322
960.529	0.01574	0.02332
960.764	0.01591	0.02372
960.999	0.01685	0.02431
961.234	0.01734	0.02372
961.468	0.01578	0.02036
961.703	0.0188	0.0248
961.938	0.01587	0.01897
962.173	0.02018	0.02747
962.408	0.01792	0.02253
962.642	0.02	0.02451
962.877	0.02094	0.02727
963.112	0.02249	0.03123
963.347	0.02356	0.0332
963.581	0.01894	0.02283
963.816	0.02085	0.02599
964.051	0.02338	0.03182
964.285	0.02721	0.03824
964.52	0.02814	0.03755
964.754	0.02698	0.03399
964.989	0.02792	0.03735
965.223	0.02476	0.02984
965.458	0.02863	0.03794
965.692	0.03245	0.04387
965.927	0.03072	0.03874
966.161	0.02805	0.03152
966.395	0.02983	0.03666
966.63	0.03032	0.03538
966.864	0.03227	0.03804
967.098	0.03552	0.04555
967.333	0.03365	0.03755
967.567	0.03494	0.0418
967.801	0.04076	0.05356
968.035	0.03983	0.04921
968.27	0.0425	0.05316
968.504	0.04028	0.04832
968.738	0.04099	0.04832
968.972	0.04468	0.05573
969.206	0.04392	0.05178
969.44	0.04637	0.05415
969.674	0.04926	0.06097
969.908	0.04934	0.05909
970.142	0.05006	0.05632
970.376	0.05032	0.05573
970.61	0.04908	0.05346
970.844	0.05219	0.05741
971.078	0.0533	0.0585
971.312	0.05779	0.06433
971.546	0.06108	0.07045
971.779	0.06108	0.06749
972.013	0.0653	0.07372
972.247	0.06762	0.07787
972.481	0.07228	0.08666
972.714	0.07415	0.08666
972.948	0.07357	0.08399
973.182	0.07562	0.08488
973.415	0.07771	0.08785
973.649	0.08028	0.08834
973.883	0.08264	0.08913
974.116	0.0822	0.08706
974.35	0.0882	0.09733
974.583	0.09006	0.09654
974.817	0.0946	0.10336
975.05	0.09829	0.11018
975.284	0.10167	0.11245
975.517	0.10269	0.10899
975.751	0.10673	0.11502
975.984	0.10958	0.11621
976.217	0.11434	0.12154
976.451	0.11776	0.1251
976.684	0.12007	0.12668
976.917	0.12634	0.13508
977.151	0.1331	0.14397
977.384	0.13359	0.13953
977.617	0.13674	0.13933
977.85	0.14305	0.14891
978.083	0.15194	0.16374
978.316	0.15599	0.16561
978.55	0.16235	0.17421
978.783	0.16724	0.17787
979.016	0.16902	0.17391
979.249	0.17359	0.17767
979.482	0.17937	0.183
979.715	0.18569	0.18953
979.948	0.19311	0.19694
980.181	0.19884	0.20178
980.414	0.20645	0.21156
980.646	0.21329	0.21749
980.879	0.22205	0.22727
981.112	0.22432	0.22322
981.345	0.23156	0.22974
981.578	0.23819	0.23419
981.811	0.24774	0.24605
982.043	0.2549	0.25257
982.276	0.26304	0.26067
982.509	0.27268	0.27105
982.741	0.2798	0.27737
982.974	0.28998	0.28923
983.207	0.29624	0.29229
983.439	0.3058	0.30158
983.672	0.31407	0.3082
983.904	0.32465	0.31818
984.137	0.33474	0.33004
984.369	0.34448	0.33735
984.602	0.35546	0.34891
984.834	0.36595	0.3581
985.067	0.37337	0.36344
985.299	0.38306	0.37026
985.531	0.39182	0.37579
985.764	0.40329	0.38775
985.996	0.41832	0.40781
986.228	0.42401	0.40494
986.461	0.43365	0.41364
986.693	0.44454	0.4246
986.925	0.45508	0.43597
987.157	0.46681	0.44496
987.389	0.47566	0.45089
987.621	0.49011	0.46719
987.854	0.49869	0.47164
988.086	0.51189	0.48686
988.318	0.52038	0.4914
988.55	0.53083	0.49941
988.782	0.54559	0.51838
989.014	0.5547	0.52411
989.246	0.56746	0.53794
989.478	0.57853	0.54694
989.71	0.58742	0.55267
989.941	0.60138	0.56877
990.173	0.61294	0.58004
990.405	0.62418	0.58982
990.637	0.63512	0.6004
990.869	0.64779	0.61374
991.1	0.65912	0.62579
991.332	0.67162	0.63883
991.564	0.67842	0.64061
991.796	0.68918	0.64951
992.027	0.69927	0.65919
992.259	0.71389	0.67787
992.49	0.72407	0.68854
992.722	0.73327	0.69308
992.954	0.74572	0.7087
993.185	0.75755	0.72105
993.417	0.76493	0.72708
993.648	0.77515	0.73528
993.879	0.78671	0.74941
994.111	0.79804	0.76225
994.342	0.80662	0.76966
994.574	0.8156	0.77599
994.805	0.82512	0.78646
995.036	0.83316	0.79318
995.268	0.84432	0.80741
995.499	0.85415	0.81828
995.73	0.85992	0.82233
995.961	0.86637	0.82451
996.192	0.87455	0.83281
996.424	0.88584	0.84773
996.655	0.89398	0.85632
996.886	0.90167	0.86294
997.117	0.90896	0.87115
997.348	0.91483	0.87708
997.579	0.92203	0.88547
997.81	0.93158	0.89872
998.041	0.93799	0.90623
998.272	0.94061	0.90494
998.503	0.9467	0.91215
998.734	0.95417	0.92174
998.965	0.95977	0.93162
999.196	0.96364	0.93379
999.426	0.96813	0.93923
999.657	0.97755	0.95524
999.888	0.97897	0.95623
1000.119	0.98044	0.95484
1000.349	0.98306	0.95879
1000.58	0.98715	0.96561
1000.811	0.98911	0.96779
1001.041	0.99413	0.97658
1001.272	0.9952	0.97875
1001.503	0.99662	0.98113
1001.733	0.9952	0.98043
1001.964	0.99489	0.97698
1002.194	0.99471	0.98034
1002.425	0.99622	0.98449
1002.655	0.99747	0.98953
1002.886	0.99787	0.99081
1003.116	1	1
1003.346	0.9976	0.99822
1003.577	0.99422	0.99585
1003.807	0.99258	0.99466
1004.037	0.98626	0.98567
1004.268	0.98662	0.99269
1004.498	0.98315	0.99219
1004.728	0.98022	0.99022
1004.958	0.97471	0.98567
1005.188	0.96968	0.98132
1005.418	0.96479	0.97925
1005.649	0.96266	0.98004
1005.879	0.96004	0.9833
1006.109	0.95226	0.97342
1006.339	0.94617	0.97006
1006.569	0.93936	0.96393
1006.799	0.93292	0.95988
1007.029	0.92776	0.95721
1007.259	0.92149	0.95484
1007.489	0.91527	0.95099
1007.718	0.90647	0.94368
1007.948	0.90047	0.93992
1008.178	0.88735	0.92292
1008.408	0.8822	0.92263
1008.638	0.87304	0.91512
1008.867	0.86624	0.91285
1009.097	0.85735	0.90573
1009.327	0.84374	0.88913
1009.556	0.83774	0.88893
1009.786	0.82907	0.88221
1010.016	0.81836	0.87441
1010.245	0.8084	0.86453
1010.475	0.79769	0.85702
1010.704	0.79075	0.85405
1010.934	0.77497	0.83587
1011.163	0.76484	0.8247
1011.393	0.75315	0.8163
1011.622	0.74168	0.80445
1011.851	0.73061	0.79368
1012.081	0.71892	0.7835
1012.31	0.70918	0.77717
1012.539	0.69904	0.76897
1012.769	0.691	0.76897
1012.998	0.67495	0.74792
1013.227	0.66188	0.73557
1013.456	0.6485	0.72036
1013.686	0.63405	0.70455
1013.915	0.62543	0.6996
1014.144	0.61769	0.69802
1014.373	0.60573	0.68577
1014.602	0.59226	0.67243
1014.831	0.57964	0.6584
1015.06	0.56693	0.64536
1015.289	0.55732	0.63943
1015.518	0.54394	0.62421
1015.747	0.53363	0.61532
1015.976	0.52572	0.61166
1016.205	0.51438	0.59911
1016.434	0.50247	0.58775
1016.662	0.49149	0.57628
1016.891	0.48233	0.57006
1017.12	0.47122	0.55702
1017.349	0.45877	0.54338
1017.577	0.45014	0.53577
1017.806	0.44148	0.52974
1018.035	0.43112	0.51838
1018.263	0.41996	0.50632
1018.492	0.41129	0.49901
1018.721	0.39938	0.4836
1018.949	0.39049	0.4748
1019.178	0.38457	0.47302
1019.406	0.37346	0.45662
1019.635	0.36546	0.4503
1019.863	0.3583	0.44298
1020.091	0.34977	0.43449
1020.32	0.34305	0.42757
1020.548	0.33505	0.41996
1020.776	0.32581	0.40711
1021.005	0.32132	0.40474
1021.233	0.31554	0.3997
1021.461	0.30611	0.38962
1021.689	0.30016	0.38123
1021.918	0.29211	0.36957
1022.146	0.289	0.36966
1022.374	0.2822	0.36146
1022.602	0.27673	0.35514
1022.83	0.26962	0.34644
1023.058	0.26344	0.33814
1023.286	0.25366	0.32263
1023.514	0.2497	0.31976
1023.742	0.24832	0.32204
1023.97	0.24468	0.31798
1024.198	0.2381	0.30889
1024.426	0.23392	0.30237
1024.654	0.23032	0.29842
1024.882	0.22489	0.29061
1025.109	0.22183	0.28844
1025.337	0.21792	0.28281
1025.565	0.21334	0.27599
1025.793	0.20956	0.27134
1026.02	0.20929	0.27332
1026.248	0.20525	0.26957
1026.476	0.20133	0.26383
1026.703	0.19929	0.26186
1026.931	0.19582	0.25711
1027.158	0.19338	0.25287
1027.386	0.19089	0.25059
1027.613	0.18489	0.23903
1027.841	0.18369	0.23933
1028.068	0.18062	0.2333
1028.296	0.1788	0.23291
1028.523	0.17844	0.23261
1028.75	0.17373	0.22431
1028.978	0.17368	0.22678
1029.205	0.17088	0.22312
1029.432	0.1695	0.22144
1029.66	0.16768	0.21808
1029.887	0.16324	0.21008
1030.114	0.16057	0.20573
1030.341	0.15906	0.20375
1030.568	0.16035	0.2086
1030.795	0.15946	0.20751
1031.022	0.15697	0.20208
1031.249	0.15346	0.19723
1031.476	0.15119	0.19506
1031.703	0.1503	0.19239
1031.93	0.15106	0.19625
1032.157	0.14879	0.19209
1032.384	0.1463	0.18765
1032.611	0.14372	0.1835
1032.838	0.14243	0.18142
1033.065	0.14221	0.18142
1033.292	0.14194	0.1835
1033.518	0.14039	0.17905
1033.745	0.13719	0.1752
1033.972	0.13705	0.17362
1034.198	0.13487	0.17154
1034.425	0.13447	0.17134
1034.652	0.13452	0.17095
1034.878	0.13047	0.16413
1035.105	0.12958	0.16275
1035.331	0.12874	0.16225
1035.558	0.1287	0.16383
1035.784	0.12652	0.1587
1036.011	0.12807	0.16522
1036.237	0.12665	0.16067
1036.464	0.12452	0.15879
1036.69	0.12229	0.15336
1036.916	0.12194	0.15504
1037.143	0.12274	0.15781
1037.369	0.12212	0.15573
1037.595	0.11749	0.14743
1037.821	0.11927	0.15346
1038.048	0.11429	0.14338
1038.274	0.11616	0.1501
1038.5	0.11109	0.13745
1038.726	0.11042	0.13745
1038.952	0.11247	0.142
1039.178	0.11002	0.13715
1039.404	0.10878	0.13439
1039.63	0.10954	0.13933
1039.856	0.1074	0.1332
1040.082	0.10545	0.13132
1040.308	0.10491	0.12994
1040.534	0.10478	0.13123
1040.76	0.10385	0.13043
1040.986	0.10238	0.13004
1041.211	0.10211	0.12816
1041.437	0.09913	0.12352
1041.663	0.09758	0.12065
1041.888	0.09944	0.125
1042.114	0.09655	0.11937
1042.34	0.09638	0.12134
1042.565	0.09651	0.12164
1042.791	0.09811	0.12628
1043.017	0.09531	0.12055
1043.242	0.0942	0.11986
1043.468	0.091	0.11186
1043.693	0.0918	0.11551
1043.919	0.09407	0.12154
1044.144	0.09229	0.12016
1044.369	0.08966	0.11324
1044.595	0.0882	0.10978
1044.82	0.08726	0.10929
1045.045	0.08851	0.11265
1045.271	0.08375	0.10247
1045.496	0.08655	0.11067
1045.721	0.08549	0.10958
1045.946	0.08375	0.10504
1046.171	0.08282	0.10346
1046.397	0.0838	0.10711
1046.622	0.08037	0.1001
1046.847	0.08131	0.10148
1047.072	0.07944	0.0996
1047.297	0.07966	0.10079
1047.522	0.07851	0.09911
1047.747	0.07842	0.09931
1047.972	0.07793	0.09881
1048.196	0.07633	0.09763
1048.421	0.07615	0.09555
1048.646	0.07731	0.1002
1048.871	0.07473	0.09476
1049.096	0.07331	0.09051
1049.32	0.07331	0.09249
1049.545	0.07482	0.09605
1049.77	0.07144	0.08982
1049.995	0.0721	0.09239
1050.219	0.07144	0.09111
1050.444	0.07064	0.09032
1050.668	0.06762	0.08538
1050.893	0.06762	0.08389
1051.117	0.06646	0.08291
1051.342	0.06366	0.07816
1051.566	0.06633	0.08389
1051.791	0.07099	0.09644
1052.015	0.06744	0.08666
1052.239	0.06762	0.08785
1052.464	0.06428	0.08271
1052.688	0.06384	0.08202
1052.912	0.06339	0.08043
1053.137	0.06317	0.08123
1053.361	0.06241	0.07915
1053.585	0.06001	0.07421
1053.809	0.05855	0.07263
1054.033	0.06059	0.07717
1054.257	0.06161	0.08123
1054.481	0.06188	0.08202
1054.706	0.05868	0.07441
1054.93	0.0569	0.07115
1055.154	0.0573	0.07342
1055.377	0.05855	0.07619
1055.601	0.0569	0.07292
1055.596	0.06003	0.07799
1055.829	0.05869	0.07473
1056.061	0.05865	0.07612
1056.294	0.05643	0.07137
1056.526	0.05745	0.07453
1056.758	0.05705	0.07276
1056.991	0.05678	0.07305
1057.223	0.05434	0.06841
1057.455	0.05603	0.07157
1057.688	0.05251	0.06277
1057.92	0.05394	0.07019
1058.152	0.05545	0.07108
1058.384	0.05434	0.0689
1058.617	0.05229	0.06534
1058.849	0.05216	0.06643
1059.081	0.05149	0.06426
1059.313	0.05492	0.07187
1059.545	0.05496	0.07137
1059.777	0.05358	0.07009
1060.009	0.05363	0.06979
1060.241	0.05349	0.07117
1060.473	0.05176	0.06643
1060.705	0.0498	0.06416
1060.937	0.04945	0.06317
1061.169	0.0502	0.06515
1061.401	0.05083	0.06673
1061.633	0.05123	0.069
1061.865	0.05051	0.06712
1062.097	0.04838	0.06238
1062.329	0.05096	0.06791
1062.56	0.04731	0.06129
1062.792	0.04829	0.06337
1063.024	0.051	0.06742
1063.256	0.04958	0.06445
1063.487	0.04785	0.06287
1063.719	0.0454	0.05764
1063.951	0.04567	0.05991
1064.182	0.04611	0.06011
1064.414	0.04722	0.06169
1064.646	0.04727	0.06139
1064.877	0.04571	0.05862
1065.109	0.04358	0.05447
1065.34	0.0454	0.0605
1065.572	0.04616	0.0607
1065.803	0.04536	0.05813
1066.035	0.04425	0.05675
1066.266	0.04478	0.05912
1066.497	0.04211	0.05418
1066.729	0.04331	0.05694
1066.96	0.04567	0.0604
1067.191	0.04665	0.06287
1067.423	0.04109	0.0518
1067.654	0.03998	0.04963
1067.885	0.04042	0.05012
1068.116	0.03904	0.04785
1068.348	0.04007	0.05062
1068.579	0.04344	0.05922
1068.81	0.04411	0.0604
1069.041	0.04344	0.05704
1069.272	0.03833	0.04775
1069.503	0.03975	0.05111
1069.734	0.03878	0.04933
1069.965	0.04211	0.05625
1070.196	0.04229	0.05734
1070.427	0.04007	0.05259
1070.658	0.0394	0.05111
1070.889	0.04104	0.05418
1071.12	0.039	0.05042
1071.351	0.03798	0.04993
1071.582	0.03704	0.04755
1071.813	0.03993	0.05289
1072.043	0.04038	0.05388
1072.274	0.03798	0.05091
1072.505	0.03664	0.04854
1072.736	0.03713	0.04785
1072.966	0.0382	0.04973
1073.197	0.03962	0.0521
1073.428	0.03882	0.0524
1073.658	0.03847	0.05358
1073.889	0.03691	0.04844
1074.12	0.03682	0.04686
1074.35	0.03686	0.04716
1074.581	0.03664	0.04765
1074.811	0.03709	0.04844
1075.042	0.03807	0.05121
1075.272	0.03691	0.04795
1075.503	0.03642	0.04884
1075.733	0.03629	0.04686
1075.963	0.03553	0.04617
1076.194	0.03646	0.04716
1076.424	0.03691	0.04746
1076.654	0.0346	0.04271
1076.885	0.0362	0.04736
1077.115	0.03317	0.04113
1077.345	0.03673	0.04894
1077.575	0.0338	0.0433
1077.806	0.03424	0.04518
1078.036	0.0358	0.04617
1078.266	0.03691	0.04854
1078.496	0.03735	0.04983
1078.726	0.03264	0.03985
1078.956	0.03362	0.0433
1079.186	0.03513	0.04746
1079.416	0.0382	0.05339
1079.646	0.03815	0.05121
1079.876	0.03682	0.04775
1080.106	0.03749	0.05062
1080.336	0.03326	0.04103
1080.566	0.03615	0.04953
1080.796	0.03913	0.05467
1081.026	0.03678	0.04755
1081.255	0.03264	0.03925
1081.485	0.0334	0.04251
1081.715	0.03322	0.04261
1081.945	0.03455	0.04538
1082.174	0.03735	0.04963
1082.404	0.0326	0.04083
1082.634	0.03371	0.04271
1082.863	0.03887	0.05358
1083.093	0.03686	0.04884
1083.323	0.03815	0.0519
1083.552	0.03495	0.04538
1083.782	0.0346	0.04578
1084.011	0.03704	0.04983
1084.241	0.03486	0.04459
1084.47	0.03566	0.04716
1084.7	0.03793	0.05131
1084.929	0.03624	0.04825
1085.158	0.03491	0.04587
1085.388	0.03384	0.04083
1085.617	0.03206	0.03668
1085.846	0.03326	0.03935
1086.076	0.03295	0.03777
1086.305	0.0342	0.04281
1086.534	0.0366	0.04953
1086.763	0.03464	0.0439
1086.992	0.03704	0.04676
1087.222	0.03775	0.04963
1087.451	0.03993	0.05546
1087.68	0.04029	0.05437
1087.909	0.03802	0.05012
1088.138	0.03749	0.04785
1088.367	0.03722	0.04686
1088.596	0.03638	0.04607
1088.825	0.03562	0.04538
1089.054	0.03353	0.04034
1089.283	0.03704	0.04746
1089.512	0.03629	0.04548
1089.741	0.03767	0.05003
1089.969	0.03895	0.05131
1090.198	0.03958	0.05091
1090.427	0.03651	0.04607
1090.656	0.03749	0.04914
1090.885	0.03673	0.04676
1091.113	0.03824	0.05032
1091.342	0.03811	0.04894
1091.571	0.03713	0.04449
1091.799	0.03873	0.04973
1092.028	0.04171	0.05516
1092.257	0.03811	0.04726
1092.485	0.037	0.0438
1092.714	0.03838	0.04884
1092.942	0.04211	0.05744
1093.171	0.04162	0.05615
1093.399	0.04438	0.0602
1093.627	0.04331	0.05892
1093.856	0.03935	0.05032
1094.084	0.03927	0.04854
1094.313	0.03918	0.04904
1094.541	0.03993	0.05042
1094.769	0.04055	0.05358
1094.998	0.04087	0.0524
1095.226	0.04291	0.05665
1095.454	0.04278	0.05684
1095.682	0.04536	0.06129
1095.91	0.04029	0.05032
1096.139	0.0402	0.05091
1096.367	0.03971	0.04795
1096.595	0.04251	0.05319
1096.823	0.04144	0.05161
1097.051	0.04296	0.05536
1097.279	0.04402	0.05675
1097.507	0.04358	0.05576
1097.735	0.04536	0.05922
1097.963	0.04353	0.05418
1098.191	0.04407	0.05576
1098.419	0.04416	0.05526
1098.646	0.04473	0.05813
1098.874	0.04611	0.0605
1099.102	0.04602	0.05951
1099.33	0.04794	0.06238
1099.558	0.04798	0.06327
1099.785	0.04696	0.0608
1100.013	0.04611	0.05872
1100.241	0.0446	0.05457
1100.468	0.04562	0.05754
1100.696	0.05065	0.06702
1100.924	0.04611	0.05675
1101.151	0.04571	0.05744
1101.379	0.04589	0.05684
1101.606	0.04642	0.05615
1101.834	0.04629	0.05684
1102.061	0.04465	0.05358
1102.289	0.04785	0.05932
1102.516	0.04607	0.05655
1102.743	0.04834	0.0605
1102.971	0.04589	0.05408
1103.198	0.04425	0.05042
1103.425	0.04922	0.06139
1103.653	0.04713	0.05655
1103.88	0.04905	0.06179
1104.107	0.0482	0.05872
1104.334	0.0474	0.05497
1104.561	0.04918	0.05951
1104.789	0.04954	0.0609
1105.016	0.04976	0.06139
1105.243	0.05091	0.06317
1105.47	0.05136	0.06426
1105.697	0.05238	0.06564
1105.924	0.05372	0.06722
1106.151	0.05047	0.0607
1106.378	0.04949	0.05951
1106.605	0.04962	0.0609
1106.832	0.05296	0.06663
1107.058	0.05394	0.06663
1107.285	0.05167	0.06149
1107.512	0.05412	0.06841
1107.739	0.05478	0.069
1107.966	0.05345	0.06455
1108.192	0.05296	0.06396
1108.419	0.05527	0.06959
1108.646	0.05643	0.07167
1108.872	0.0566	0.07088
1109.099	0.05465	0.06732
1109.326	0.05607	0.0693
1109.552	0.05474	0.06574
1109.779	0.05736	0.07335
1110.005	0.05803	0.07256
1110.232	0.05612	0.06841
1110.458	0.05336	0.061
1110.685	0.05305	0.06268
1110.911	0.05634	0.06841
1111.138	0.05763	0.07108
1111.364	0.05692	0.06861
1111.59	0.05714	0.06969
1111.817	0.05625	0.06673
1112.043	0.05789	0.0694
1112.269	0.05887	0.07236
1112.495	0.05927	0.07473
1112.721	0.05616	0.06594
1112.948	0.05741	0.06791
1113.174	0.05856	0.07098
1113.4	0.0607	0.07562
1113.626	0.05856	0.07068
1113.852	0.05896	0.07266
1114.078	0.06345	0.08116
1114.304	0.0635	0.07958
1114.53	0.05914	0.07177
1114.756	0.05958	0.07266
1114.982	0.06025	0.07236
1115.208	0.06034	0.07384
1115.434	0.06243	0.0776
1115.66	0.0631	0.07888
1115.885	0.06163	0.07651
1116.111	0.0603	0.07335
1116.337	0.05758	0.06692
1116.563	0.05887	0.07157
1116.788	0.05949	0.07009
1117.014	0.06194	0.07414
1117.24	0.06198	0.07493
1117.465	0.06523	0.08412
1117.691	0.06443	0.08037
1117.916	0.06412	0.07819
1118.142	0.0635	0.07789
1118.367	0.06118	0.07206
1118.593	0.06359	0.0778
1118.818	0.06443	0.07869
1119.044	0.06407	0.0772
1119.269	0.06327	0.07612
1119.495	0.06212	0.07374
1119.72	0.06265	0.07582
1119.945	0.06394	0.0775
1120.171	0.06692	0.08491
1120.396	0.06407	0.07809
1120.621	0.06412	0.07928
1120.846	0.06319	0.07602
1121.071	0.06434	0.07691
1121.297	0.06447	0.0778
1121.522	0.06599	0.08264
1121.747	0.06603	0.08175
1121.972	0.06625	0.08106
1122.197	0.06603	0.08175
1122.422	0.06283	0.07384
1122.647	0.06483	0.07948
1122.872	0.06519	0.08007
1123.097	0.06621	0.08165
1123.322	0.06634	0.08303
1123.547	0.06141	0.07276
1123.771	0.06607	0.08185
1123.996	0.06599	0.08145
1124.221	0.06603	0.08155
1124.446	0.06523	0.08046
1124.67	0.06567	0.08106
1124.895	0.06843	0.08709
1125.12	0.06461	0.0778
1125.345	0.06367	0.07661
1125.569	0.0635	0.07878
1125.794	0.06234	0.07523
1126.018	0.0627	0.07542
1126.243	0.06194	0.07374
1126.467	0.06376	0.07829
1126.692	0.06465	0.07898
1126.916	0.06896	0.08946
1127.141	0.06399	0.07789
1127.365	0.06345	0.07849
1127.589	0.06096	0.07216
1127.814	0.05994	0.06831
1128.038	0.06118	0.07236
1128.262	0.06581	0.08254
1128.487	0.06443	0.08046
1128.711	0.06354	0.0774
1128.935	0.06132	0.07305
1129.159	0.06127	0.07305
1129.383	0.06221	0.07641
1129.607	0.05967	0.07137
1129.832	0.06074	0.07226
1130.056	0.06412	0.08046
1130.28	0.06278	0.0774
1130.504	0.06274	0.07612
1130.728	0.0615	0.07444
1130.952	0.0635	0.08046
1131.175	0.06216	0.0771
1131.399	0.06034	0.07463
1131.623	0.0611	0.07542
1131.847	0.06305	0.07987
1132.071	0.06154	0.07661
1132.295	0.06007	0.07503
1132.518	0.06092	0.07523
1132.742	0.05825	0.06989
1132.966	0.05767	0.07048
1133.189	0.06158	0.07849
1133.413	0.05807	0.06949
1133.637	0.05892	0.07226
1133.86	0.05936	0.07345
1134.084	0.05896	0.07355
1134.307	0.05927	0.07325
1134.531	0.05972	0.07414
1134.754	0.05732	0.06959
1134.978	0.05954	0.07671
1135.201	0.06034	0.0777
1135.424	0.05927	0.07315
1135.648	0.05861	0.07384
1135.871	0.05701	0.06949
1136.094	0.05972	0.07523
1136.317	0.05838	0.07493
1136.541	0.05838	0.07463
1136.764	0.05732	0.07088
1136.987	0.05594	0.0693
1137.21	0.05171	0.06139
1137.433	0.05314	0.06366
1137.656	0.05705	0.07019
1137.879	0.05705	0.07127
1138.102	0.05536	0.06702
1138.325	0.05496	0.06772
1138.548	0.05532	0.07088
1138.771	0.0534	0.06495
1138.994	0.05554	0.0693
1139.217	0.05394	0.06643
1139.44	0.05336	0.06485
1139.663	0.05283	0.06317
1139.886	0.05509	0.0693
1140.108	0.055	0.06861
1140.331	0.055	0.06861
1140.554	0.05549	0.07029
1140.777	0.05527	0.06969
1140.999	0.05496	0.0689
1141.222	0.05523	0.06959
1141.444	0.05145	0.06149
1141.667	0.05318	0.06683
1141.889	0.0522	0.06238
1142.112	0.05305	0.06465
1142.334	0.05434	0.06831
1142.557	0.05234	0.06495
1142.779	0.05398	0.0689
1143.002	0.05376	0.06811
1143.224	0.05407	0.06851
1143.446	0.05474	0.069
1143.669	0.05136	0.06268
1143.891	0.05091	0.06307
1144.113	0.05123	0.06169
1144.335	0.05447	0.0689
1144.558	0.05469	0.06949
1144.78	0.05403	0.0688
1145.002	0.05291	0.06465
1145.224	0.05176	0.06426
1145.446	0.05229	0.06465
1145.668	0.05518	0.07098
1145.89	0.05412	0.06851
1146.112	0.05238	0.06515
1146.334	0.05225	0.06406
1146.556	0.05309	0.06475
1146.778	0.05367	0.06633
1147	0.05443	0.07019
1147.221	0.05389	0.06791
1147.443	0.05309	0.06416
1147.665	0.05323	0.06633
1147.887	0.05283	0.06604
1148.108	0.05376	0.06762
1148.33	0.05407	0.06989
1148.552	0.05185	0.06426
1148.773	0.05305	0.06495
1148.995	0.05305	0.06524
1149.217	0.05367	0.0693
1149.438	0.05238	0.06505
1149.66	0.0562	0.07206
1149.881	0.05558	0.07038
1150.102	0.05407	0.06949
1150.324	0.05296	0.06584
1150.545	0.05474	0.0693
1150.767	0.05612	0.07295
1150.988	0.05665	0.07483
1151.209	0.05331	0.06604
1151.431	0.05509	0.07187
1151.652	0.05211	0.06436
1151.873	0.05563	0.07137
1152.094	0.0514	0.06149
1152.315	0.05185	0.06386
1152.536	0.05456	0.0691
1152.757	0.05358	0.06692
1152.979	0.05278	0.06515
1153.2	0.05474	0.07127
1153.421	0.0534	0.06604
1153.642	0.05349	0.06702
1153.862	0.05318	0.06663
1154.083	0.05434	0.07019
1154.304	0.05416	0.06851
1154.525	0.05394	0.0688
1154.746	0.05416	0.06949
1154.967	0.05247	0.06673
1155.187	0.05167	0.06268
1155.408	0.05403	0.0691
1155.629	0.05198	0.06495
1155.85	0.053	0.06653
1156.07	0.05416	0.0689
1156.291	0.05665	0.07513
1156.511	0.05465	0.07038
1156.732	0.05452	0.06999
1156.952	0.05185	0.06416
1157.173	0.05336	0.07048
1157.393	0.0566	0.07612
1157.614	0.05589	0.07345
1157.834	0.0538	0.06959
1158.055	0.05229	0.06811
1158.275	0.05296	0.0694
1158.495	0.05514	0.07197
1158.716	0.051	0.06277
1158.936	0.05438	0.07108
1159.156	0.05403	0.07117
1159.376	0.05305	0.0691
1159.596	0.05256	0.06851
1159.816	0.05407	0.07088
1160.037	0.05167	0.06574
1160.257	0.05265	0.06949
1160.477	0.05185	0.06692
1160.697	0.05256	0.06811
1160.917	0.05287	0.06801
1161.137	0.05256	0.07068
1161.356	0.05251	0.07038
1161.576	0.05238	0.06821
1161.796	0.05278	0.0689
1162.016	0.05425	0.07345
1162.236	0.05203	0.0687
1162.456	0.05083	0.06505
1162.675	0.05229	0.06791
1162.895	0.0534	0.07246
1163.115	0.05078	0.06762
1163.334	0.0526	0.07098
1163.554	0.05256	0.07058
1163.774	0.05145	0.0693
1163.993	0.04962	0.06524
1164.213	0.04998	0.06505
1164.432	0.04994	0.06485
1164.652	0.04696	0.06109
1164.871	0.05011	0.06633
1165.09	0.05567	0.07878
1165.31	0.05243	0.07177
1165.529	0.05243	0.07483
1165.748	0.0506	0.0688
1165.968	0.05029	0.06772
1166.187	0.05034	0.0687
1166.406	0.05034	0.07137
1166.625	0.0498	0.06781
1166.844	0.04785	0.06258
1167.064	0.04727	0.06248
1167.283	0.04905	0.0688
1167.502	0.05109	0.07157
1167.721	0.05171	0.07226
1167.94	0.04811	0.06663
1168.159	0.04656	0.06386
1168.378	0.04794	0.06673
1168.597	0.05056	0.07147
1168.815	0.04851	0.06742
1168.805	0.04845	0.06853
1169.033	0.04761	0.06596
1169.26	0.04859	0.06635
1169.488	0.0457	0.0626
1169.716	0.04716	0.06576
1169.943	0.04685	0.06527
1170.171	0.0481	0.06813
1170.399	0.04499	0.063
1170.626	0.0461	0.06546
1170.854	0.04272	0.05786
1171.081	0.04574	0.06458
1171.309	0.04699	0.06714
1171.536	0.04588	0.06704
1171.764	0.04419	0.0629
1171.991	0.04503	0.0625
1172.219	0.04396	0.06181
1172.446	0.04663	0.06922
1172.673	0.04672	0.06922
1172.901	0.04668	0.06862
1173.128	0.04641	0.06932
1173.355	0.0465	0.06813
1173.583	0.04485	0.06576
1173.81	0.04401	0.06359
1174.037	0.04396	0.0627
1174.264	0.04401	0.06497
1174.491	0.04516	0.06774
1174.719	0.04632	0.06862
1174.946	0.04596	0.06783
1175.173	0.04312	0.06369
1175.4	0.04547	0.06902
1175.627	0.04263	0.0628
1175.854	0.0437	0.06556
1176.081	0.04579	0.06932
1176.308	0.04463	0.06704
1176.535	0.04352	0.06606
1176.762	0.04107	0.06043
1176.989	0.04205	0.06191
1177.215	0.04152	0.06329
1177.442	0.04281	0.06428
1177.669	0.04307	0.06527
1177.896	0.04187	0.0629
1178.123	0.03969	0.05826
1178.349	0.04178	0.06625
1178.576	0.04267	0.06527
1178.803	0.04187	0.06379
1179.029	0.04054	0.06171
1179.256	0.04152	0.06418
1179.483	0.03925	0.05915
1179.709	0.03956	0.06033
1179.936	0.04169	0.06556
1180.162	0.04276	0.06783
1180.389	0.03836	0.05855
1180.615	0.0372	0.05727
1180.842	0.03703	0.05747
1181.068	0.03587	0.05342
1181.295	0.03707	0.05648
1181.521	0.04134	0.06527
1181.747	0.04143	0.06714
1181.974	0.03992	0.06596
1182.2	0.03582	0.05608
1182.426	0.03747	0.05845
1182.653	0.03622	0.05608
1182.879	0.03929	0.06438
1183.105	0.0392	0.06527
1183.331	0.03836	0.06201
1183.557	0.03738	0.05984
1183.783	0.03854	0.0623
1184.01	0.03654	0.05836
1184.236	0.03591	0.05737
1184.462	0.03507	0.05579
1184.688	0.03751	0.06142
1184.914	0.03791	0.0624
1185.14	0.03578	0.05826
1185.366	0.03516	0.05697
1185.592	0.03511	0.05865
1185.817	0.03569	0.05944
1186.043	0.036	0.06053
1186.269	0.03596	0.06112
1186.495	0.03649	0.06092
1186.721	0.03431	0.05727
1186.946	0.03342	0.05668
1187.172	0.034	0.05658
1187.398	0.03467	0.05786
1187.624	0.03498	0.05875
1187.849	0.03498	0.06072
1188.075	0.03347	0.05747
1188.301	0.03382	0.05707
1188.526	0.03387	0.05668
1188.752	0.03369	0.05559
1188.977	0.03396	0.05786
1189.203	0.03333	0.05806
1189.428	0.03133	0.05352
1189.654	0.03302	0.05678
1189.879	0.03053	0.05016
1190.104	0.03338	0.05786
1190.33	0.03067	0.05174
1190.555	0.03124	0.05362
1190.781	0.03253	0.05687
1191.006	0.03422	0.05993
1191.231	0.03449	0.06023
1191.456	0.02884	0.04878
1191.682	0.02995	0.05105
1191.907	0.03236	0.05589
1192.132	0.03485	0.06221
1192.357	0.0344	0.06201
1192.582	0.03222	0.05717
1192.807	0.03324	0.05776
1193.032	0.0292	0.04957
1193.257	0.03244	0.05717
1193.482	0.03502	0.06369
1193.707	0.03151	0.05737
1193.932	0.028	0.04957
1194.157	0.02915	0.05095
1194.382	0.02898	0.05125
1194.607	0.03035	0.05342
1194.832	0.032	0.05895
1195.057	0.02786	0.05026
1195.281	0.02911	0.05223
1195.506	0.03409	0.0628
1195.731	0.032	0.05806
1195.956	0.03342	0.05993
1196.18	0.03018	0.05362
1196.405	0.02938	0.05391
1196.63	0.03187	0.05895
1196.854	0.02973	0.05263
1197.079	0.03049	0.0551
1197.303	0.03227	0.05944
1197.528	0.0308	0.05648
1197.752	0.02942	0.05411
1197.977	0.02773	0.05046
1198.201	0.02626	0.04512
1198.426	0.02671	0.04759
1198.65	0.02551	0.04621
1198.875	0.02729	0.05016
1199.099	0.03	0.05658
1199.323	0.02804	0.05164
1199.548	0.0304	0.05401
1199.772	0.0308	0.05638
1199.996	0.03311	0.0628
1200.22	0.03267	0.06181
1200.444	0.03053	0.05668
1200.669	0.02969	0.0549
1200.893	0.02871	0.05233
1201.117	0.02862	0.05292
1201.341	0.02786	0.05144
1201.565	0.02564	0.04611
1201.789	0.02898	0.05253
1202.013	0.02822	0.05125
1202.237	0.02902	0.0551
1202.461	0.03	0.05687
1202.685	0.03018	0.05638
1202.909	0.02737	0.05115
1203.133	0.02898	0.05371
1203.356	0.02737	0.05154
1203.58	0.02844	0.05342
1203.804	0.028	0.05283
1204.028	0.02697	0.04878
1204.251	0.02844	0.05352
1204.475	0.03084	0.05974
1204.699	0.02697	0.05105
1204.922	0.02564	0.04809
1205.146	0.02733	0.05184
1205.37	0.03115	0.05954
1205.593	0.03067	0.05786
1205.817	0.03182	0.063
1206.04	0.0312	0.06033
1206.264	0.02737	0.05263
1206.487	0.02671	0.05036
1206.711	0.02689	0.05065
1206.934	0.02729	0.05164
1207.157	0.02751	0.05411
1207.381	0.02751	0.05352
1207.604	0.02898	0.05806
1207.827	0.02906	0.05559
1208.051	0.03129	0.06013
1208.274	0.02631	0.04927
1208.497	0.02582	0.05065
1208.72	0.02488	0.04819
1208.943	0.02693	0.05391
1209.167	0.02613	0.05085
1209.39	0.02769	0.05233
1209.613	0.028	0.05421
1209.836	0.02729	0.05322
1210.059	0.02898	0.05717
1210.282	0.0268	0.05253
1210.505	0.02742	0.05204
1210.728	0.02724	0.05046
1210.951	0.02751	0.05391
1211.174	0.02844	0.05638
1211.396	0.0284	0.05529
1211.619	0.03004	0.05905
1211.842	0.03004	0.05875
1212.065	0.02786	0.0545
1212.287	0.02671	0.05233
1212.51	0.02502	0.04917
1212.733	0.02608	0.05125
1212.956	0.0308	0.0623
1213.178	0.02564	0.04957
1213.401	0.02537	0.04917
1213.623	0.02551	0.04878
1213.846	0.02564	0.04986
1214.068	0.0252	0.04937
1214.291	0.02399	0.047
1214.513	0.02626	0.05115
1214.736	0.02391	0.04621
1214.958	0.02564	0.05036
1215.181	0.02319	0.04591
1215.403	0.02155	0.04167
1215.625	0.02657	0.05283
1215.848	0.02364	0.04631
1216.07	0.02502	0.04957
1216.292	0.02386	0.04769
1216.514	0.02244	0.04394
1216.737	0.02413	0.0474
1216.959	0.02493	0.04907
1217.181	0.02462	0.04868
1217.403	0.02537	0.04898
1217.625	0.02537	0.05016
1217.847	0.02689	0.05292
1218.069	0.02729	0.0546
1218.291	0.02399	0.04591
1218.513	0.02244	0.04345
1218.735	0.02204	0.04443
1218.957	0.02542	0.05046
1219.179	0.02568	0.05026
1219.401	0.02302	0.04493
1219.622	0.02617	0.05184
1219.844	0.02608	0.05105
1220.066	0.02368	0.04927
1220.288	0.02324	0.04601
1220.509	0.02533	0.05006
1220.731	0.02644	0.05194
1220.953	0.02573	0.05046
1221.174	0.02439	0.0474
1221.396	0.02591	0.05016
1221.618	0.02311	0.04552
1221.839	0.026	0.05371
1222.061	0.02608	0.05184
1222.282	0.02364	0.04661
1222.504	0.0211	0.04048
1222.725	0.02164	0.04068
1222.946	0.02355	0.04601
1223.168	0.02391	0.04848
1223.389	0.02288	0.04562
1223.61	0.02368	0.04572
1223.832	0.02239	0.04315
1224.053	0.02364	0.04493
1224.274	0.02484	0.04848
1224.495	0.02471	0.04898
1224.717	0.02101	0.04147
1224.938	0.0223	0.04433
1225.159	0.02324	0.04572
1225.38	0.02462	0.04947
1225.601	0.02204	0.04394
1225.822	0.02266	0.04414
1226.043	0.02666	0.05342
1226.264	0.02613	0.05292
1226.485	0.02239	0.04384
1226.706	0.0227	0.04483
1226.927	0.02293	0.04424
1227.148	0.02226	0.04384
1227.369	0.02466	0.04858
1227.589	0.02426	0.04848
1227.81	0.02333	0.04582
1228.031	0.02253	0.04404
1228.252	0.0191	0.03782
1228.472	0.0203	0.0396
1228.693	0.02039	0.03979
1228.914	0.02244	0.04384
1229.134	0.02199	0.04226
1229.355	0.02555	0.05154
1229.575	0.02422	0.04828
1229.796	0.02315	0.04779
1230.016	0.02235	0.04453
1230.237	0.01964	0.03841
1230.457	0.0219	0.04325
1230.678	0.02333	0.04641
1230.898	0.02244	0.04493
1231.118	0.02226	0.04473
1231.339	0.02035	0.03969
1231.559	0.02044	0.0396
1231.779	0.02159	0.04246
1231.999	0.02515	0.04967
1232.22	0.02155	0.04275
1232.44	0.02213	0.04335
1232.66	0.02061	0.04019
1232.88	0.0211	0.04305
1233.1	0.02142	0.04246
1233.32	0.02306	0.04591
1233.54	0.02284	0.04522
1233.76	0.02324	0.04562
1233.98	0.02288	0.04611
1234.2	0.01861	0.03703
1234.42	0.0211	0.04216
1234.64	0.02124	0.04285
1234.86	0.02222	0.04512
1235.08	0.02306	0.04621
1235.299	0.01777	0.03476
1235.519	0.02128	0.04443
1235.739	0.0219	0.04295
1235.959	0.02186	0.04374
1236.178	0.02119	0.04226
1236.398	0.0223	0.04374
1236.618	0.02462	0.04957
1236.837	0.02048	0.04157
1237.057	0.01915	0.039
1237.276	0.01981	0.0392
1237.496	0.01861	0.03604
1237.715	0.0191	0.03772
1237.935	0.01835	0.03614
1238.154	0.02013	0.03989
1238.373	0.02088	0.04177
1238.593	0.02506	0.05391
1238.812	0.01995	0.0396
1239.031	0.01906	0.03782
1239.251	0.01688	0.03377
1239.47	0.01581	0.031
1239.689	0.01795	0.03574
1239.908	0.02288	0.04621
1240.127	0.02142	0.04295
1240.347	0.02017	0.04009
1240.566	0.01812	0.03545
1240.785	0.01812	0.03495
1241.004	0.01959	0.0389
1241.223	0.01755	0.03466
1241.442	0.01799	0.03644
1241.661	0.02173	0.04582
1241.88	0.02044	0.04039
1242.099	0.0199	0.03999
1242.317	0.0191	0.03742
1242.536	0.02186	0.04453
1242.755	0.0203	0.04157
1242.974	0.01888	0.03881
1243.193	0.0195	0.039
1243.411	0.02101	0.04374
1243.63	0.01981	0.04048
1243.849	0.01879	0.03802
1244.067	0.0199	0.04029
1244.286	0.01768	0.03535
1244.504	0.01723	0.03456
1244.723	0.0211	0.04108
1244.941	0.01701	0.03387
1245.16	0.01835	0.03663
1245.378	0.01888	0.03802
1245.597	0.01866	0.03811
1245.815	0.01946	0.0391
1246.033	0.0199	0.04078
1246.252	0.0179	0.03555
1246.47	0.02128	0.04068
1246.688	0.02137	0.04305
1246.907	0.01946	0.03969
1247.125	0.01986	0.03999
1247.343	0.01826	0.03634
1247.561	0.02088	0.04187
1247.779	0.0203	0.04236
1247.997	0.02066	0.04078
1248.215	0.01906	0.03732
1248.433	0.01768	0.03515
1248.651	0.01443	0.02725
1248.869	0.01563	0.02992
1249.087	0.01861	0.03871
1249.305	0.01919	0.0391
1249.523	0.01737	0.03624
1249.741	0.01732	0.03525
1249.959	0.01861	0.03614
1250.176	0.01648	0.03189
1250.394	0.01866	0.03604
1250.612	0.01728	0.03397
1250.83	0.01639	0.03318
1251.047	0.01572	0.03209
1251.265	0.01884	0.039
1251.483	0.01857	0.03663
1251.7	0.01857	0.03584
1251.918	0.01915	0.03772
1252.135	0.01852	0.03673
1252.353	0.01812	0.03683
1252.57	0.01852	0.03841
1252.788	0.01501	0.03071
1253.005	0.01675	0.03436
1253.222	0.01586	0.031
1253.44	0.01759	0.03298
1253.657	0.01844	0.03604
1253.874	0.01559	0.03179
1254.091	0.0179	0.03574
1254.309	0.01737	0.03634
1254.526	0.01799	0.03634
1254.743	0.01821	0.03634
1254.96	0.01537	0.03071
1255.177	0.01528	0.03012
1255.394	0.0151	0.02893
1255.611	0.01808	0.03673
1255.828	0.0183	0.03723
1256.045	0.01764	0.03624
1256.262	0.01595	0.0317
1256.479	0.01599	0.0313
1256.696	0.01603	0.03081
1256.913	0.01941	0.03703
1257.13	0.01741	0.03436
1257.346	0.01608	0.03258
1257.563	0.01523	0.03091
1257.78	0.01572	0.0317
1257.997	0.01608	0.03249
1258.213	0.0175	0.03713
1258.43	0.01643	0.03397
1258.647	0.01586	0.03081
1258.863	0.01643	0.03189
1259.08	0.01541	0.03051
1259.296	0.01608	0.03239
1259.513	0.01675	0.03446
1259.729	0.01443	0.02982
1259.946	0.01479	0.03199
1260.162	0.01501	0.03061
1260.378	0.0167	0.03209
1260.595	0.0151	0.02923
1260.811	0.01772	0.03634
1261.027	0.01692	0.03495
1261.243	0.01639	0.03337
1261.46	0.0151	0.03091
1261.676	0.01612	0.03367
1261.892	0.01759	0.03693
1262.108	0.01839	0.03624
1262.324	0.0147	0.02943
1262.54	0.01732	0.03535
1262.756	0.01385	0.02745
1262.972	0.01666	0.03387
1263.188	0.01234	0.02508
1263.404	0.01345	0.02696
1263.62	0.01577	0.03268
1263.836	0.0147	0.02943
1264.052	0.0139	0.02755
1264.268	0.01612	0.03298
1264.483	0.01399	0.02883
1264.699	0.01359	0.02804
1264.915	0.01341	0.02706
1265.13	0.01461	0.03031
1265.346	0.01452	0.02982
1265.562	0.01501	0.03061
1265.777	0.01514	0.03012
1265.993	0.01283	0.02557
1266.208	0.01163	0.0236
1266.424	0.01426	0.02982
1266.639	0.01239	0.02548
1266.855	0.01305	0.02725
1267.07	0.01403	0.02952
1267.286	0.01701	0.03614
1267.501	0.01537	0.0311
1267.716	0.01537	0.03002
1267.932	0.01248	0.02459
1268.147	0.01359	0.02824
1268.362	0.01715	0.03584
1268.577	0.0159	0.03407
1268.792	0.0143	0.02943
1269.007	0.01314	0.02785
1269.223	0.01323	0.02804
1269.438	0.01541	0.03377
1269.653	0.01132	0.02261
1269.868	0.01483	0.03081
1270.083	0.01443	0.03022
1270.298	0.01341	0.02785
1270.512	0.01323	0.02706
1270.727	0.01474	0.03071
1270.942	0.01225	0.02548
1271.157	0.0143	0.02893
1271.372	0.01305	0.02607
1271.587	0.01354	0.02696
1271.801	0.01332	0.02755
1272.016	0.01359	0.02883
1272.231	0.01337	0.02775
1272.445	0.01319	0.02765
1272.66	0.01323	0.02814
1272.874	0.01554	0.03347
1273.089	0.01323	0.02785
1273.303	0.01265	0.0234
1273.518	0.01354	0.02725
1273.732	0.01497	0.03209
1273.947	0.01225	0.02587
1274.161	0.0139	0.02933
1274.375	0.01377	0.02933
1274.59	0.01363	0.02864
1274.804	0.01168	0.0237
1275.018	0.01163	0.02281
1275.232	0.01185	0.0233
1275.447	0.00959	0.01758
1275.661	0.01239	0.02459
1275.875	0.01852	0.03752
1276.089	0.01443	0.02943
1276.303	0.01528	0.0317
1276.517	0.01337	0.02676
1276.731	0.01265	0.02735
1276.945	0.01292	0.02775
1277.159	0.01399	0.02972
1277.373	0.01297	0.02676
1277.587	0.01096	0.02162
1277.801	0.01047	0.02113
1278.014	0.01314	0.02587
1278.228	0.01448	0.02962
1278.442	0.0151	0.03258
1278.656	0.01261	0.02548
1278.869	0.01074	0.02261
1279.083	0.01181	0.02439
1279.297	0.01363	0.02893
1279.51	0.01257	0.02617
1279.505	0.01233	0.02578
1279.727	0.01162	0.02341
1279.95	0.01229	0.02489
1280.173	0.00998	0.02104
1280.395	0.01171	0.02311
1280.618	0.01158	0.02282
1280.841	0.01229	0.02459
1281.063	0.01002	0.02015
1281.286	0.01149	0.0236
1281.509	0.0078	0.01541
1281.731	0.01065	0.02153
1281.954	0.01216	0.02449
1282.176	0.01162	0.02311
1282.399	0.00958	0.01916
1282.621	0.0102	0.01995
1282.843	0.01011	0.01976
1283.066	0.01327	0.02686
1283.288	0.01327	0.02755
1283.511	0.01296	0.02696
1283.733	0.01304	0.02676
1283.955	0.01358	0.02735
1284.177	0.01202	0.02499
1284.4	0.01109	0.02242
1284.622	0.01069	0.02222
1284.844	0.01136	0.02331
1285.066	0.0126	0.02617
1285.288	0.01322	0.02854
1285.51	0.01282	0.02716
1285.732	0.01131	0.02252
1285.955	0.01375	0.02874
1286.177	0.01087	0.02173
1286.399	0.01185	0.02439
1286.62	0.01491	0.03031
1286.842	0.01336	0.02716
1287.064	0.01229	0.02439
1287.286	0.00949	0.01897
1287.508	0.0102	0.02104
1287.73	0.01087	0.02173
1287.952	0.01189	0.02479
1288.174	0.01198	0.02459
1288.395	0.01096	0.02252
1288.617	0.00896	0.01847
1288.839	0.01131	0.02449
1289.06	0.01216	0.02538
1289.282	0.01153	0.02489
1289.504	0.01082	0.02311
1289.725	0.01189	0.02587
1289.947	0.00945	0.01907
1290.168	0.01082	0.02104
1290.39	0.01327	0.02587
1290.611	0.01349	0.02874
1290.833	0.00896	0.01877
1291.054	0.00811	0.01709
1291.276	0.00865	0.01768
1291.497	0.00718	0.01581
1291.718	0.00874	0.01828
1291.94	0.01256	0.02706
1292.161	0.01362	0.02893
1292.382	0.01233	0.02647
1292.604	0.00807	0.01689
1292.825	0.00998	0.02124
1293.046	0.00891	0.01867
1293.267	0.01287	0.02676
1293.488	0.01291	0.02795
1293.71	0.01185	0.02558
1293.931	0.01038	0.02272
1294.152	0.01171	0.02627
1294.373	0.01011	0.02203
1294.594	0.0094	0.02104
1294.815	0.00905	0.01936
1295.036	0.01176	0.02351
1295.257	0.01216	0.02597
1295.478	0.0106	0.02232
1295.698	0.00958	0.02005
1295.919	0.00976	0.02074
1296.14	0.01082	0.02331
1296.361	0.01189	0.02479
1296.582	0.01167	0.02469
1296.802	0.01189	0.02469
1297.023	0.01047	0.02134
1297.244	0.00985	0.02005
1297.464	0.00994	0.02124
1297.685	0.0106	0.02252
1297.906	0.0106	0.02291
1298.126	0.01149	0.02518
1298.347	0.0102	0.02143
1298.567	0.01069	0.02311
1298.788	0.0106	0.02262
1299.008	0.0098	0.02291
1299.229	0.01051	0.02163
1299.449	0.01127	0.02124
1299.67	0.0082	0.01749
1299.89	0.01082	0.02084
1300.11	0.00776	0.01571
1300.331	0.01069	0.02262
1300.551	0.00878	0.0168
1300.771	0.00869	0.01768
1300.991	0.01011	0.02134
1301.211	0.01149	0.02439
1301.432	0.01211	0.02508
1301.652	0.00732	0.01443
1301.872	0.0082	0.01729
1302.092	0.00998	0.02035
1302.312	0.01331	0.02775
1302.532	0.01296	0.02745
1302.752	0.01113	0.0239
1302.972	0.01224	0.02617
1303.192	0.00803	0.01689
1303.412	0.0106	0.0242
1303.632	0.01384	0.02982
1303.852	0.0106	0.02232
1304.072	0.00709	0.01472
1304.291	0.00789	0.01768
1304.511	0.00825	0.01759
1304.731	0.00905	0.01976
1304.951	0.01149	0.02459
1305.17	0.00771	0.0163
1305.39	0.00856	0.01768
1305.61	0.01371	0.02883
1305.829	0.0114	0.0241
1306.049	0.01256	0.02805
1306.268	0.00949	0.02094
1306.488	0.00967	0.02035
1306.708	0.01193	0.02587
1306.927	0.01025	0.02212
1307.146	0.01073	0.02252
1307.366	0.0118	0.02716
1307.585	0.01065	0.02291
1307.805	0.00931	0.01916
1308.024	0.00785	0.0162
1308.243	0.00607	0.01206
1308.463	0.00683	0.01443
1308.682	0.00625	0.01305
1308.901	0.00829	0.01808
1309.12	0.01082	0.02341
1309.339	0.00851	0.01828
1309.559	0.01016	0.02183
1309.778	0.01127	0.0238
1309.997	0.01375	0.02972
1310.216	0.01353	0.02923
1310.435	0.01136	0.0236
1310.654	0.01042	0.02153
1310.873	0.0106	0.02163
1311.092	0.00994	0.02104
1311.311	0.00887	0.02025
1311.53	0.00683	0.01472
1311.749	0.00954	0.02143
1311.967	0.00883	0.01837
1312.186	0.01042	0.02341
1312.405	0.01158	0.02528
1312.624	0.01167	0.0242
1312.843	0.00896	0.01897
1313.061	0.0102	0.02074
1313.28	0.00896	0.01808
1313.499	0.01025	0.02045
1313.717	0.00998	0.02005
1313.936	0.00874	0.01818
1314.154	0.01047	0.02173
1314.373	0.01304	0.02765
1314.591	0.00883	0.01946
1314.81	0.00732	0.0165
1315.028	0.00927	0.02005
1315.247	0.01318	0.02893
1315.465	0.01247	0.02706
1315.683	0.01447	0.0312
1315.902	0.01371	0.02953
1316.12	0.01007	0.02252
1316.338	0.00927	0.02035
1316.557	0.00887	0.02074
1316.775	0.00954	0.02045
1316.993	0.01051	0.02173
1317.211	0.01034	0.02222
1317.429	0.01211	0.02538
1317.647	0.01149	0.02469
1317.865	0.01393	0.02933
1318.084	0.0086	0.01936
1318.302	0.00869	0.01936
1318.52	0.00758	0.0168
1318.738	0.00998	0.02173
1318.955	0.009	0.01966
1319.173	0.00998	0.02222
1319.391	0.011	0.0243
1319.609	0.01073	0.0242
1319.827	0.01229	0.02726
1320.045	0.01011	0.02183
1320.262	0.01073	0.0236
1320.48	0.01056	0.02252
1320.698	0.01113	0.0241
1320.916	0.01189	0.02637
1321.133	0.01158	0.02538
1321.351	0.01304	0.02923
1321.568	0.01304	0.02874
1321.786	0.0118	0.02568
1322.004	0.0106	0.02331
1322.221	0.00905	0.01986
1322.439	0.0102	0.02173
1322.656	0.01429	0.03239
1322.873	0.00936	0.02114
1323.091	0.00954	0.02193
1323.308	0.00954	0.02045
1323.526	0.0098	0.02025
1323.743	0.00949	0.02064
1323.96	0.00745	0.0167
1324.177	0.01038	0.02222
1324.395	0.00803	0.01729
1324.612	0.00998	0.02203
1324.829	0.00785	0.0167
1325.046	0.00576	0.01226
1325.263	0.01065	0.02222
1325.48	0.00798	0.01719
1325.697	0.01007	0.02193
1325.914	0.00865	0.01936
1326.131	0.00718	0.01532
1326.348	0.009	0.01877
1326.565	0.00994	0.02094
1326.782	0.00949	0.01956
1326.999	0.01047	0.02163
1327.216	0.01073	0.02222
1327.433	0.01167	0.02587
1327.649	0.0122	0.02597
1327.866	0.00811	0.01759
1328.083	0.00714	0.01581
1328.3	0.00714	0.01541
1328.516	0.01029	0.02203
1328.733	0.01051	0.02252
1328.949	0.00811	0.01739
1329.166	0.01109	0.0239
1329.383	0.01131	0.0238
1329.599	0.00989	0.02114
1329.816	0.00887	0.01857
1330.032	0.01171	0.024
1330.248	0.01171	0.02568
1330.465	0.01078	0.0243
1330.681	0.00945	0.02045
1330.898	0.01065	0.02341
1331.114	0.00891	0.01916
1331.33	0.01176	0.02548
1331.546	0.01171	0.02578
1331.763	0.00914	0.02074
1331.979	0.00647	0.01374
1332.195	0.00665	0.01393
1332.411	0.00931	0.02015
1332.627	0.00989	0.02222
1332.843	0.00887	0.01976
1333.059	0.0094	0.02084
1333.275	0.00807	0.01749
1333.491	0.00909	0.01897
1333.707	0.00989	0.02282
1333.923	0.01051	0.02301
1334.139	0.00683	0.01522
1334.355	0.00856	0.01768
1334.571	0.00931	0.01966
1334.787	0.0114	0.02459
1335.003	0.00838	0.01877
1335.218	0.00869	0.02015
1335.434	0.01282	0.02844
1335.65	0.01242	0.02765
1335.865	0.00851	0.01877
1336.081	0.00874	0.02064
1336.297	0.00883	0.01916
1336.512	0.00927	0.01926
1336.728	0.01078	0.0242
1336.943	0.01109	0.024
1337.159	0.0098	0.02124
1337.374	0.00865	0.01877
1337.59	0.00603	0.01206
1337.805	0.00736	0.01522
1338.021	0.00754	0.01571
1338.236	0.00922	0.01976
1338.451	0.00883	0.01877
1338.666	0.01273	0.02775
1338.882	0.01091	0.02508
1339.097	0.00989	0.02301
1339.312	0.00971	0.02232
1339.527	0.00692	0.01551
1339.742	0.00918	0.02074
1339.958	0.01051	0.0236
1340.173	0.00949	0.02124
1340.388	0.00914	0.02094
1340.603	0.00763	0.01699
1340.818	0.00811	0.01729
1341.033	0.009	0.02005
1341.248	0.01273	0.02735
1341.462	0.00949	0.02015
1341.677	0.00936	0.02045
1341.892	0.0086	0.01798
1342.107	0.00856	0.01976
1342.322	0.009	0.01966
1342.536	0.01051	0.02341
1342.751	0.01038	0.02341
1342.966	0.01042	0.024
1343.18	0.01082	0.024
1343.395	0.00709	0.0162
1343.61	0.00936	0.02045
1343.824	0.00994	0.02015
1344.039	0.0102	0.02301
1344.253	0.01042	0.0237
1344.468	0.00563	0.01236
1344.682	0.00954	0.02104
1344.897	0.00954	0.02124
1345.111	0.00998	0.02114
1345.325	0.00958	0.01995
1345.54	0.00967	0.02153
1345.754	0.01247	0.02775
1345.968	0.0086	0.01798
1346.182	0.00767	0.0162
1346.397	0.00834	0.01729
1346.611	0.00692	0.01443
1346.825	0.00727	0.01551
1347.039	0.00674	0.01393
1347.253	0.00843	0.01837
1347.467	0.00922	0.02015
1347.681	0.01375	0.03179
1347.895	0.00847	0.01986
1348.109	0.0082	0.01828
1348.323	0.00558	0.01245
1348.537	0.00425	0.0092
1348.751	0.00647	0.01423
1348.965	0.01105	0.0241
1349.178	0.00994	0.02242
1349.392	0.00896	0.02025
1349.606	0.00692	0.01482
1349.82	0.00669	0.01532
1350.033	0.00825	0.01857
1350.247	0.00589	0.01295
1350.461	0.00665	0.01532
1350.674	0.01065	0.0241
1350.888	0.009	0.02055
1351.101	0.00905	0.01966
1351.315	0.00811	0.01798
1351.528	0.0114	0.02351
1351.742	0.00936	0.02084
1351.955	0.00767	0.01778
1352.169	0.00825	0.01897
1352.382	0.01029	0.02341
1352.595	0.00887	0.01976
1352.809	0.00816	0.01798
1353.022	0.009	0.02005
1353.235	0.00678	0.01482
1353.448	0.00647	0.01492
1353.661	0.00971	0.02252
1353.874	0.00652	0.01482
1354.088	0.00807	0.01877
1354.301	0.00869	0.01926
1354.514	0.00798	0.01936
1354.727	0.009	0.02015
1354.94	0.00865	0.02005
1355.153	0.00696	0.01601
1355.366	0.00976	0.02173
1355.578	0.01029	0.02282
1355.791	0.00905	0.02035
1356.004	0.00891	0.02015
1356.217	0.00807	0.01719
1356.43	0.01038	0.02242
1356.642	0.0098	0.02193
1356.855	0.00976	0.02124
1357.068	0.00887	0.01916
1357.28	0.00736	0.01689
1357.493	0.00332	0.00851
1357.706	0.00505	0.01176
1357.918	0.0086	0.01966
1358.131	0.00896	0.02045
1358.343	0.00718	0.01739
1358.556	0.00714	0.01749
1358.768	0.00785	0.01916
1358.98	0.00603	0.01423
1359.193	0.00816	0.01867
1359.405	0.00683	0.0167
1359.617	0.00625	0.01561
1359.83	0.00563	0.01275
1360.042	0.00896	0.01946
1360.254	0.00838	0.01877
1360.466	0.00838	0.01818
1360.678	0.00914	0.02025
1360.891	0.00909	0.01936
1361.103	0.00851	0.01857
1361.315	0.00847	0.01986
1361.527	0.00496	0.01206
1361.739	0.00678	0.01611
1361.951	0.00563	0.01344
1362.163	0.00696	0.01778
1362.374	0.00816	0.01897
1362.586	0.00603	0.01443
1362.798	0.00798	0.01788
1363.01	0.00767	0.01709
1363.222	0.00834	0.01828
1363.433	0.00878	0.01857
1363.645	0.00585	0.01265
1363.857	0.00585	0.01255
1364.068	0.00567	0.01206
1364.28	0.00865	0.02025
1364.492	0.00869	0.02045
1364.703	0.00789	0.01877
1364.915	0.00665	0.01571
1365.126	0.00638	0.01522
1365.338	0.00629	0.01463
1365.549	0.00936	0.02074
1365.76	0.00789	0.01857
1365.972	0.00714	0.0164
1366.183	0.00647	0.01384
1366.394	0.00718	0.01364
1366.606	0.007	0.01482
1366.817	0.00878	0.01798
1367.028	0.00763	0.0162
1367.239	0.00612	0.01393
1367.45	0.00656	0.01532
1367.662	0.00598	0.01482
1367.873	0.00678	0.01591
1368.084	0.00736	0.01739
1368.295	0.00505	0.01206
1368.506	0.00576	0.01393
1368.717	0.00558	0.01354
1368.928	0.00718	0.01719
1369.138	0.00541	0.01236
1369.349	0.00851	0.02015
1369.56	0.00789	0.01877
1369.771	0.0074	0.01847
1369.982	0.00629	0.01482
1370.192	0.00807	0.01837
1370.403	0.009	0.02124
1370.614	0.00874	0.02064
1370.824	0.00585	0.01403
1371.035	0.00874	0.01995
1371.246	0.00509	0.01255
1371.456	0.00811	0.01857
1371.667	0.00336	0.0088
1371.877	0.0043	0.01107
1372.087	0.00692	0.0168
1372.298	0.00567	0.01364
1372.508	0.00492	0.01147
1372.719	0.00745	0.01719
1372.929	0.00554	0.01236
1373.139	0.00554	0.01265
1373.349	0.00545	0.01206
1373.56	0.00643	0.01561
1373.77	0.0062	0.01502
1373.98	0.00647	0.0163
1374.19	0.00643	0.01561
1374.4	0.00483	0.01097
1374.61	0.00341	0.0091
1374.82	0.00692	0.01541
1375.03	0.00456	0.01058
1375.24	0.00572	0.01206
1375.45	0.00652	0.01364
1375.66	0.00918	0.02074
1375.87	0.00714	0.0164
1376.08	0.0066	0.0162
1376.29	0.00398	0.0094
1376.499	0.00576	0.01334
1376.709	0.00922	0.02104
1376.919	0.00825	0.02005
1377.128	0.00629	0.01551
1377.338	0.00509	0.01344
1377.548	0.00523	0.01305
1377.757	0.0074	0.01877
1377.967	0.00341	0.0091
1378.176	0.00727	0.0167
1378.386	0.00678	0.01591
1378.595	0.00629	0.01285
1378.805	0.00576	0.01226
1379.014	0.00718	0.01532
1379.223	0.00478	0.00999
1379.433	0.00532	0.01384
1379.642	0.00483	0.01167
1379.851	0.00567	0.01305
1380.061	0.00572	0.01305
1380.27	0.00563	0.01393
1380.479	0.00589	0.01393
1380.688	0.00532	0.01374
1380.897	0.00581	0.01324
1381.106	0.00776	0.01867
1381.315	0.00532	0.01324
1381.524	0.00412	0.01176
1381.733	0.00558	0.01334
1381.942	0.00758	0.01867
1382.151	0.00465	0.01137
1382.36	0.00634	0.01611
1382.569	0.00634	0.01541
1382.777	0.00612	0.01482
1382.986	0.00416	0.01009
1383.195	0.00421	0.00959
1383.404	0.00421	0.0092
1383.612	0.00221	0.00486
1383.821	0.00509	0.01127
1384.03	0.01118	0.024
1384.238	0.00732	0.01719
1384.447	0.00798	0.02005
1384.655	0.00603	0.01472
[truncated: 19 more rows]
