# Supplementary material for: Circular dichroism of quantum defects in carbon nanotubes created by photocatalytic oxygen functionalization
Source: Nat Commun. 2025 Jun 2;16:5107. doi: 10.1038/s41467-025-60342-y (PMC12130195; doi:10.1038/s41467-025-60342-y)
Supplement: Supplementary file 6 — Source Data [file 41467_2025_60342_MOESM6_ESM.zip › Raw data Manuscript and SI/Supplementary_Figure_23a.txt]

Wavelength (nm)	PL Intensity (arb. unit)
925.75191	261.66669
926.45702	145.00006
927.16212	141.00006
927.8672	348.00006
928.57227	54
929.27733	79.33337
929.98237	249.00006
930.6874	162.83331
931.39242	235.00006
932.09743	162.83331
932.80242	172.66669
933.5074	222.16669
934.21237	148.16669
934.91732	37.16669
935.62227	136.50006
936.3272	175.66669
937.03211	95.66669
937.73702	77
938.44191	211.50006
939.14679	120.50006
939.85165	166.66669
940.55651	262.16669
941.26135	195.66669
941.96617	182.66669
942.67099	210.50006
943.37579	64.16669
944.08058	150.83331
944.78536	267.16669
945.49012	200.50006
946.19487	280.16669
946.89961	213.16669
947.60433	265.33331
948.30905	19.16669
949.01375	386.50006
949.71843	159.16669
950.42311	330.50006
951.12777	123.16669
951.83241	0
952.53705	266.50006
953.24167	179.50006
953.94628	223.16669
954.65088	125.66669
955.35546	146.00006
956.06003	186.16669
956.76459	175.66669
957.46913	234.33331
958.17366	202.16669
958.87818	355.33331
959.58268	178.00006
960.28718	171.00006
960.99166	237.16669
961.69612	298.66669
962.40058	265.83331
963.10502	244.16669
963.80944	257.83331
964.51386	349.83331
965.21826	207.33331
965.92265	92.83337
966.62702	261.00006
967.33138	387.00006
968.03573	332.50006
968.74007	265.50006
969.44439	312.16669
970.1487	256.33331
970.853	351.50006
971.55728	194.50006
972.26155	317.00006
972.96581	118.66669
973.67005	330.16669
974.37428	329.00006
975.0785	327.83331
975.78271	322.83331
976.4869	473.66669
977.19108	320.66669
977.89524	330.83331
978.59939	65.66669
979.30353	182.50006
980.00766	323.33331
980.71177	288.00006
981.41587	271.00006
982.11995	320.50006
982.82403	346.66669
983.52809	289.16669
984.23213	285.00006
984.93616	287.00006
985.64018	322.83331
986.34419	252.83331
987.04818	360.50006
987.75216	380.66669
988.45613	379.66669
989.16008	227.50006
989.86402	210.33331
990.56795	280.83331
991.27186	400.00006
991.97576	442.00006
992.67965	337.50006
993.38352	107
994.08738	219.00006
994.79123	242.00006
995.49506	314.33331
996.19888	334.50006
996.90269	321.83331
997.60648	264.33331
998.31026	385.33331
999.01403	339.00006
999.71778	310.50006
1000.42152	239.33331
1001.12524	375.33331
1001.82896	457.83331
1002.53266	292.33331
1003.23634	227.16669
1003.94001	422.00006
1004.64367	325.50006
1005.34732	282.33331
1006.05095	523.83331
1006.75457	612.00006
1007.45817	506.33331
1008.16176	491.00006
1008.86534	623.83331
1009.5689	694.16669
1010.27246	675.66669
1010.97599	414.00006
1011.67952	413.83331
1012.38303	338.33331
1013.08652	317.33331
1013.79001	342.66669
1014.49347	355.50006
1015.19693	355.16669
1015.90037	347.16669
1016.6038	351.83331
1017.30722	391.00006
1018.01062	286.16669
1018.71401	510.00006
1019.41738	450.50006
1020.12074	323.33331
1020.82409	336.66669
1021.52742	368.50006
1022.23074	302.66669
1022.93405	496.50006
1023.63734	498.00006
1024.34062	581.33331
1025.04388	537.83331
1025.74713	509.50006
1026.45037	601.00006
1027.15359	417.33331
1027.8568	230.83331
1028.56	479.66669
1029.26318	342.16669
1029.96635	363.33331
1030.66951	305.66669
1031.37265	241.33331
1032.07578	345.16669
1032.77889	329.66669
1033.48199	374.83331
1034.18508	317.83331
1034.88815	349.16669
1035.59121	337.16669
1036.29425	417.50006
1036.99729	460.66669
1037.7003	521.83331
1038.40331	497.50006
1039.1063	464.83331
1039.80927	373.00006
1040.51223	350.66669
1041.21518	336.50006
1041.91812	281.83331
1042.62104	399.16669
1043.32394	393.66669
1044.02684	518.66669
1044.72972	233.16669
1045.43258	349.50006
1046.13543	389.66669
1046.83827	420.50006
1047.54109	661.66669
1048.2439	477.00006
1048.9467	491.33331
1049.64948	529.50006
1050.35225	458.66669
1051.055	347.66669
1051.75774	464.33331
1052.46046	353.83331
1053.16318	271.50006
1053.86587	502.16669
1054.56856	563.00006
1055.27123	588.33331
1055.97388	908.33331
1056.67652	1214.99994
1057.37915	1851.49994
1058.08177	1810.49994
1058.78437	1402.49994
1059.48695	1343.66669
1060.18952	1135.66669
1060.89208	862.33331
1061.59462	802.50006
1062.29715	870.83331
1062.99967	694.33331
1063.70217	403.00006
1064.40466	669.66669
1065.10713	616.33331
1065.80959	291.00006
1066.51203	443.16669
1067.21446	467.50006
1067.91688	353.16669
1068.61928	364.50006
1069.32167	319.16669
1070.02404	495.16669
1070.7264	328.16669
1071.42875	472.00006
1072.13108	463.33331
1072.8334	398.00006
1073.5357	354.00006
1074.23799	464.83331
1074.94026	560.66669
1075.64252	544.33331
1076.34477	444.16669
1077.047	480.00006
1077.74922	329.33331
1078.45142	448.50006
1079.15361	480.33331
1079.85579	404.33331
1080.55795	473.83331
1081.26009	521.66669
1081.96223	412.83331
1082.66434	505.33331
1083.36645	484.66669
1084.06854	229.00006
1084.77061	237.83331
1085.47267	348.00006
1086.17472	335.33331
1086.87675	278.00006
1087.57877	380.33331
1088.28077	260.16669
1088.98276	382.33331
1089.68473	420.83331
1090.38669	383.66669
1091.08864	264.83331
1091.79057	267.66669
1092.49249	322.50006
1093.19439	489.50006
1093.89628	390.00006
1094.59815	505.33331
1095.30001	429.16669
1096.00186	252.00006
1096.70369	296.66669
1097.4055	319.66669
1098.10731	293.66669
1098.80909	320.16669
1099.51087	361.50006
1100.21262	295.33331
1100.91437	323.00006
1101.6161	256.66669
1102.31781	301.33331
1103.01951	306.33331
1103.7212	205.33331
1104.42287	325.33331
1105.12452	305.50006
1105.82617	335.16669
1106.52779	438.83331
1107.22941	337.50006
1107.93101	287.33331
1108.63259	454.50006
1109.33416	536.83331
1110.03571	410.83331
1110.73725	317.16669
1111.43878	384.16669
1112.14029	382.66669
1112.84179	319.50006
1113.54327	312.16669
1114.24474	405.83331
1114.94619	514.33331
1115.64763	470.50006
1116.34905	392.66669
1117.05046	458.00006
1117.75185	343.50006
1118.45323	213.66669
1119.1546	371.00006
1119.85595	358.16669
1120.55728	411.16669
1121.2586	419.00006
1121.95991	264.16669
1122.6612	426.16669
1123.36248	402.66669
1124.06374	373.16669
1124.76498	466.66669
1125.46622	272.83331
1126.16743	318.00006
1126.86864	407.66669
1127.56982	302.33331
1128.271	352.16669
1128.97216	318.50006
1129.6733	299.83331
1130.37443	405.50006
1131.07554	323.16669
1131.77664	386.16669
1132.47773	337.33331
1133.1788	322.00006
1133.87985	445.66669
1134.58089	255.83331
1135.28192	286.00006
1135.98293	243.83331
1136.68392	232.83331
1137.3849	511.16669
1138.08587	377.00006
1138.78682	245.83331
1139.48775	293.00006
1140.18867	389.16669
1140.88958	475.83331
1141.59047	332.50006
1142.29135	289.33331
1142.99221	353.16669
1143.69306	397.50006
1144.39389	244.00006
1145.0947	426.66669
1145.79551	414.83331
1146.49629	477.50006
1147.19706	356.33331
1147.89782	185.33331
1148.59856	504.33331
1149.29929	274.50006
1150	392.83331
1150.7007	378.83331
1151.40138	314.33331
1152.10205	330.66669
1152.8027	291.83331
1153.50333	331.00006
1154.20395	351.50006
1154.90456	377.16669
1155.60515	411.00006
1156.30573	585.50006
1157.00629	242.00006
1157.70684	406.16669
1158.40737	321.16669
1159.10788	388.50006
1159.80838	330.16669
1160.50887	257.83331
1161.20934	373.33331
1161.9098	196.16669
1162.61024	349.16669
1163.31066	280.33331
1164.01107	405.83331
1164.71147	369.66669
1165.41185	457.66669
1166.11221	376.83331
1166.81256	382.66669
1167.5129	243.16669
1168.21322	388.83331
1168.91352	337.33331
1169.61381	286.16669
1170.31408	283.66669
1171.01434	431.33331
1171.71458	165.16669
1172.41481	324.33331
1173.11502	410.00006
1173.81522	271.83331
1174.5154	396.66669
1175.21557	344.00006
1175.91572	293.00006
1176.61586	286.66669
1177.31598	320.00006
1178.01609	321.50006
1178.71618	367.66669
1179.41625	354.83331
1180.11631	346.66669
1180.81636	340.16669
1181.51639	347.00006
1182.2164	301.50006
1182.9164	335.83331
1183.61638	442.50006
1184.31635	318.50006
1185.0163	291.50006
1185.71624	212.50006
1186.41616	371.66669
1187.11607	353.66669
1187.81596	321.66669
1188.51583	229.66669
1189.21569	220.50006
1189.91554	413.50006
1190.61537	328.00006
1191.31518	257.33331
1192.01498	375.83331
1192.71476	465.00006
1193.41453	364.50006
1194.11428	307.00006
1194.81402	364.33331
1195.51374	263.50006
1196.21345	333.83331
1196.91314	263.33331
1197.61281	201.83331
1198.31247	266.66669
1199.01212	354.33331
1199.71174	314.33331
1200.41136	363.33331
1201.11095	409.83331
1201.81054	398.00006
1202.5101	324.00006
1203.20965	296.16669
1203.90919	386.16669
1204.60871	283.66669
1205.30821	396.50006
1206.0077	265.66669
1206.70717	268.00006
1207.40663	301.50006
1208.10607	372.33331
1208.8055	428.50006
1209.50491	335.00006
1210.2043	346.33331
1210.90368	285.83331
1211.60304	388.66669
1212.30239	412.50006
1213.00172	287.83331
1213.70104	299.66669
1214.40034	366.16669
1215.09963	268.66669
1215.79889	397.66669
1216.49815	194.83331
1217.19739	390.33331
1217.89661	316.66669
1218.59582	275.83331
1219.29501	348.33331
1219.99418	343.00006
1220.69334	480.66669
1221.39248	246.66669
1222.09161	401.33331
1222.79072	416.00006
1223.48982	302.16669
1224.1889	385.33331
1224.88797	304.33331
1225.58702	395.50006
1226.28605	354.83331
1226.98507	341.16669
1227.68407	506.83331
1228.38305	432.33331
1229.08202	333.83331
1229.78098	352.83331
1230.47992	354.50006
1231.17884	475.83331
1231.87775	421.50006
1232.57664	316.83331
1233.27551	371.33331
1233.97437	335.16669
1234.67321	264.00006
1235.37204	335.66669
1236.07085	409.00006
1236.76965	309.16669
1237.46843	271.50006
1238.16719	301.50006
1238.86594	358.33331
1239.56467	300.83331
1240.26339	98.33337
1240.96209	364.33331
1241.66077	400.33331
1242.35944	306.83331
1243.05809	346.66669
1243.75673	305.50006
1244.45535	281.33331
1245.15395	306.50006
1245.85254	390.66669
1246.55111	433.83331
1247.24967	297.66669
1247.94821	312.00006
1248.64673	240.83331
1249.34524	239.66669
1250.04373	285.66669
1250.74221	305.66669
1251.44067	316.33331
1252.13911	390.16669
1252.83754	408.66669
1253.53595	362.83331
1254.23435	467.16669
1254.93273	353.16669
1255.63109	402.00006
1256.32944	389.50006
1257.02777	371.83331
1257.72609	214.83331
1258.42438	309.50006
1259.12267	230.66669
1259.82093	264.16669
1260.51919	424.66669
1261.21742	419.50006
1261.91564	439.00006
1262.61384	376.66669
1263.31203	417.33331
1264.0102	345.50006
1264.70835	282.83331
1265.40649	398.33331
1266.10461	381.16669
1266.80271	254.83331
1267.5008	250.33331
1268.19887	282.83331
1268.89693	442.00006
1269.59497	462.66669
1270.293	398.83331
1270.991	154.83331
1271.68899	400.83331
1272.38697	360.00006
1273.08493	337.83331
1273.78287	426.16669
1274.4808	273.50006
1275.17871	443.83331
1275.8766	499.83331
1276.57448	514.16669
1277.27234	277.66669
1277.97018	420.66669
1278.66801	323.83331
1279.36582	465.33331
1280.06362	223.16669
1280.7614	232.50006
1281.45916	350.83331
1282.15691	358.16669
1282.85464	412.66669
1283.55235	207.83331
1284.25005	370.33331
1284.94773	322.00006
1285.6454	256.33331
1286.34304	317.00006
1287.04068	315.66669
1287.73829	378.00006
1288.43589	301.00006
1289.13347	402.83331
1289.83104	386.83331
1290.52859	402.00006
1291.22612	381.16669
1291.92364	157.66669
1292.62114	281.83331
1293.31862	199.16669
1294.01609	317.50006
1294.71354	454.33331
1295.41097	385.83331
1296.10839	366.66669
1296.80579	322.33331
1297.50318	287.83331
1298.20055	363.50006
1298.8979	333.33331
1299.59523	491.00006
1300.29255	400.33331
1300.98985	299.33331
1301.68714	317.33331
1302.38441	263.50006
1303.08166	35.66669
1303.7789	244.00006
1304.47611	277.00006
1305.17332	377.50006
1305.8705	270.16669
1306.56767	371.16669
1307.26482	256.66669
1307.96196	253.83331
1308.65908	432.16669
1309.35618	260.66669
1310.05327	195.66669
1310.75034	253.66669
1311.44739	373.33331
1312.14443	433.50006
1312.84145	371.00006
1313.53845	366.50006
1314.23543	468.33331
1314.9324	249.83331
1315.62936	316.33331
1316.32629	310.66669
1317.02321	290.16669
1317.72011	354.33331
1318.417	335.83331
1319.11387	296.00006
1319.81072	249.00006
1320.50755	315.16669
1321.20437	374.66669
1321.90117	331.66669
1322.59796	223.83331
1323.29473	441.16669
1323.99148	336.66669
1324.68821	312.66669
1325.38493	323.33331
1326.08163	491.50006
1326.77832	310.16669
1327.47498	402.50006
1328.17163	286.00006
1328.86827	316.16669
1329.56488	278.00006
1330.26148	318.16669
1330.95807	393.50006
1331.65463	255.00006
1332.35118	214.66669
1333.04772	198.00006
1333.74423	466.33331
1334.44073	205.50006
1335.13721	339.00006
1335.83368	351.66669
1336.53012	282.16669
1337.22655	250.50006
1337.92297	318.83331
1338.61937	423.00006
1339.31575	355.16669
1340.01211	280.16669
1340.70845	288.83331
1341.40478	329.00006
1342.1011	337.66669
1342.79739	339.83331
1343.49367	302.16669
1344.18993	296.66669
1344.88617	339.66669
1345.5824	366.66669
1346.27861	307.16669
1346.9748	360.33331
1347.67098	341.00006
1348.36714	251.16669
1349.06328	320.00006
1349.75941	331.00006
1350.45551	213.83331
1351.15161	160.66669
1351.84768	312.33331
1352.54374	337.00006
1353.23977	152.00006
1353.9358	221.16669
1354.6318	76
1355.32779	261.33331
1356.02376	197.00006
1356.71972	339.33331
1357.41565	312.66669
1358.11157	163.83331
1358.80747	329.50006
1359.50336	192.00006
1360.19923	247.33331
1360.89508	248.16669
1361.59091	239.83331
1362.28673	100.83337
1362.98253	282.16669
1363.67831	184.16669
1364.37407	255.66669
1365.06982	208.16669
1365.76555	250.83331
1366.46127	127.33331
1367.15696	117.33331
1367.85264	237.50006
1368.5483	185.00006
1369.24395	275.16669
1369.93957	153.83331
1370.63518	329.50006
1371.33078	118.00006
1372.02635	77.16669
1372.72191	199.66669
1373.41745	198.50006
