# Supplementary material for: Circular dichroism of quantum defects in carbon nanotubes created by photocatalytic oxygen functionalization
Source: Nat Commun. 2025 Jun 2;16:5107. doi: 10.1038/s41467-025-60342-y (PMC12130195; doi:10.1038/s41467-025-60342-y)
Supplement: Supplementary file 6 — Source Data [file 41467_2025_60342_MOESM6_ESM.zip › Raw data Manuscript and SI/Supplementary_Figure_23b.txt]

Wavelength (nm)	PL Intensity (arb. unit)
925.75191	244.10004
926.45702	47.60004
927.16212	104.80005
927.8672	186.5
928.57227	46.30005
929.27733	90.5
929.98237	90
930.6874	159.70001
931.39242	141
932.09743	257.90002
932.80242	151.60004
933.5074	170.30005
934.21237	36.90002
934.91732	166.10004
935.62227	85
936.3272	155.60004
937.03211	172
937.73702	135.60004
938.44191	229.20001
939.14679	171.30005
939.85165	286.20001
940.55651	346.59998
941.26135	68
941.96617	197.90002
942.67099	188.5
943.37579	149.20001
944.08058	208.40002
944.78536	305.70007
945.49012	319.5
946.19487	313.30005
946.89961	209.30005
947.60433	297.5
948.30905	222
949.01375	347.59998
949.71843	194.40002
950.42311	409.59998
951.12777	0
951.83241	72.10004
952.53705	211.40002
953.24167	112.20001
953.94628	227
954.65088	367.09998
955.35546	139.5
956.06003	303.5
956.76459	169.30005
957.46913	156
958.17366	167.70001
958.87818	193
959.58268	211.40002
960.28718	189.40002
960.99166	283.60004
961.69612	285.30005
962.40058	255.20001
963.10502	332.20007
963.80944	253.60004
964.51386	258
965.21826	262.60004
965.92265	418.30005
966.62702	213.20001
967.33138	329.30005
968.03573	311.5
968.74007	216.70001
969.44439	133.60004
970.1487	297.20007
970.853	202.10004
971.55728	284.70001
972.26155	259.80005
972.96581	306.40002
973.67005	307
974.37428	272.70001
975.0785	338.90002
975.78271	336
976.4869	245.40002
977.19108	233.70001
977.89524	200.70001
978.59939	307.09998
979.30353	175.40002
980.00766	212.60004
980.71177	173.5
981.41587	357.59998
982.11995	327.5
982.82403	145.90002
983.52809	161.80005
984.23213	208.30005
984.93616	381.40002
985.64018	383.80005
986.34419	376.40002
987.04818	179.20001
987.75216	293.70001
988.45613	342.70007
989.16008	216.10004
989.86402	269.20001
990.56795	252
991.27186	312.09998
991.97576	363.5
992.67965	268.5
993.38352	253.70001
994.08738	415.5
994.79123	363
995.49506	299.90002
996.19888	248.5
996.90269	348.30005
997.60648	103
998.31026	258.80005
999.01403	276.60004
999.71778	326.80005
1000.42152	207
1001.12524	155.90002
1001.82896	291.80005
1002.53266	237
1003.23634	147
1003.94001	234.40002
1004.64367	288.40002
1005.34732	230.80005
1006.05095	319.40002
1006.75457	268.90002
1007.45817	289.10004
1008.16176	300.90002
1008.86534	278.70001
1009.5689	307
1010.27246	344.30005
1010.97599	250.20001
1011.67952	286.40002
1012.38303	218.40002
1013.08652	213.5
1013.79001	242.20001
1014.49347	323.80005
1015.19693	309.5
1015.90037	254.30005
1016.6038	339.70007
1017.30722	430.59998
1018.01062	287.60004
1018.71401	226
1019.41738	193.70001
1020.12074	288.20001
1020.82409	143
1021.52742	251.80005
1022.23074	350.5
1022.93405	216.5
1023.63734	390.20007
1024.34062	249.90002
1025.04388	244.10004
1025.74713	168.40002
1026.45037	411.5
1027.15359	263
1027.8568	291.70001
1028.56	292.10004
1029.26318	304.80005
1029.96635	388.59998
1030.66951	381.40002
1031.37265	323.40002
1032.07578	219.30005
1032.77889	361.20007
1033.48199	268.40002
1034.18508	326.40002
1034.88815	233.60004
1035.59121	332.40002
1036.29425	296.70007
1036.99729	342.70007
1037.7003	293.80005
1038.40331	271.5
1039.1063	388.40002
1039.80927	293.5
1040.51223	340.80005
1041.21518	266.70001
1041.91812	301.90002
1042.62104	342.59998
1043.32394	200.5
1044.02684	319.5
1044.72972	284.40002
1045.43258	351.30005
1046.13543	289
1046.83827	318
1047.54109	251
1048.2439	291
1048.9467	273.30005
1049.64948	368.09998
1050.35225	289.20001
1051.055	298.59998
1051.75774	294.59998
1052.46046	360.09998
1053.16318	300.80005
1053.86587	367.09998
1054.56856	230.90002
1055.27123	294.40002
1055.97388	302.90002
1056.67652	349.59998
1057.37915	250.5
1058.08177	298
1058.78437	314.30005
1059.48695	419.30005
1060.18952	330.40002
1060.89208	171.40002
1061.59462	314.5
1062.29715	260
1062.99967	354.80005
1063.70217	268.80005
1064.40466	332.59998
1065.10713	224.90002
1065.80959	267.60004
1066.51203	348.40002
1067.21446	301.5
1067.91688	231
1068.61928	212.5
1069.32167	255.5
1070.02404	197.90002
1070.7264	234.70001
1071.42875	341.90002
1072.13108	298.09998
1072.8334	306.5
1073.5357	255.90002
1074.23799	234.30005
1074.94026	381.09998
1075.64252	277.90002
1076.34477	203.40002
1077.047	208.30005
1077.74922	287.20001
1078.45142	225.5
1079.15361	319.40002
1079.85579	383.70007
1080.55795	245.10004
1081.26009	305.5
1081.96223	366
1082.66434	356.30005
1083.36645	314.59998
1084.06854	580.80005
1084.77061	1165.70007
1085.47267	1513.20007
1086.17472	1231.40002
1086.87675	956.90002
1087.57877	1069.59998
1088.28077	868.30005
1088.98276	723.80005
1089.68473	785.40002
1090.38669	721.90002
1091.08864	639.5
1091.79057	524.20007
1092.49249	596
1093.19439	469.20007
1093.89628	464.40002
1094.59815	418.59998
1095.30001	458.20007
1096.00186	293.70001
1096.70369	371.5
1097.4055	529.40002
1098.10731	437.09998
1098.80909	331.30005
1099.51087	231.70001
1100.21262	326.90002
1100.91437	350.5
1101.6161	323.5
1102.31781	210.5
1103.01951	264.30005
1103.7212	392.40002
1104.42287	319.40002
1105.12452	370
1105.82617	328.40002
1106.52779	402.90002
1107.22941	310.90002
1107.93101	272.90002
1108.63259	329.20007
1109.33416	376.90002
1110.03571	293
1110.73725	268.5
1111.43878	329.80005
1112.14029	297.09998
1112.84179	290.30005
1113.54327	349.59998
1114.24474	386.90002
1114.94619	346
1115.64763	429.09998
1116.34905	418.59998
1117.05046	367.09998
1117.75185	319.59998
1118.45323	247.20001
1119.1546	372.30005
1119.85595	410.20007
1120.55728	305.90002
1121.2586	286.5
1121.95991	362.80005
1122.6612	366.09998
1123.36248	278.5
1124.06374	359.5
1124.76498	333.40002
1125.46622	404.20007
1126.16743	325.40002
1126.86864	378
1127.56982	338.09998
1128.271	384.20007
1128.97216	275.20001
1129.6733	373.70007
1130.37443	224.5
1131.07554	245.80005
1131.77664	289.80005
1132.47773	368.59998
1133.1788	310.40002
1133.87985	448.30005
1134.58089	285.5
1135.28192	327.40002
1135.98293	424.30005
1136.68392	296.5
1137.3849	358.09998
1138.08587	366.30005
1138.78682	360.09998
1139.48775	230.30005
1140.18867	368.09998
1140.88958	374.80005
1141.59047	394.59998
1142.29135	317.5
1142.99221	257.60004
1143.69306	232.5
1144.39389	306.30005
1145.0947	335.30005
1145.79551	270.40002
1146.49629	434.30005
1147.19706	268.40002
1147.89782	320.5
1148.59856	349.70007
1149.29929	359.30005
1150	348
1150.7007	425.70007
1151.40138	299.40002
1152.10205	451.5
1152.8027	474.09998
1153.50333	263.70001
1154.20395	261.80005
1154.90456	183.40002
1155.60515	409.90002
1156.30573	306.5
1157.00629	302.90002
1157.70684	233.90002
1158.40737	377.40002
1159.10788	315.90002
1159.80838	336.5
1160.50887	348
1161.20934	264.20001
1161.9098	333.59998
1162.61024	349.90002
1163.31066	425.30005
1164.01107	324.09998
1164.71147	195.70001
1165.41185	418.70007
1166.11221	293.60004
1166.81256	396.09998
1167.5129	398
1168.21322	262.90002
1168.91352	433.90002
1169.61381	338.70007
1170.31408	308.59998
1171.01434	399.80005
1171.71458	187.10004
1172.41481	303.70007
1173.11502	383.40002
1173.81522	283.80005
1174.5154	295
1175.21557	271.20001
1175.91572	234.40002
1176.61586	299.40002
1177.31598	310.20007
1178.01609	281.60004
1178.71618	172.70001
1179.41625	211.80005
1180.11631	278.40002
1180.81636	260.70001
1181.51639	337.20007
1182.2164	280.90002
1182.9164	309
1183.61638	416.5
1184.31635	233
1185.0163	315.5
1185.71624	340.90002
1186.41616	273.30005
1187.11607	292.30005
1187.81596	230.80005
1188.51583	340.70007
1189.21569	373.30005
1189.91554	278.40002
1190.61537	264.10004
1191.31518	231
1192.01498	310
1192.71476	306.80005
1193.41453	392.80005
1194.11428	248.70001
1194.81402	283.40002
1195.51374	231.80005
1196.21345	278.80005
1196.91314	264.30005
1197.61281	354.90002
1198.31247	325.5
1199.01212	312.09998
1199.71174	404.30005
1200.41136	253.80005
1201.11095	297.09998
1201.81054	295.30005
1202.5101	310.40002
1203.20965	266.60004
1203.90919	278.20001
1204.60871	353.90002
1205.30821	299
1206.0077	342.80005
1206.70717	335.59998
1207.40663	325.90002
1208.10607	267.20001
1208.8055	464.20007
1209.50491	347.20007
1210.2043	286.40002
1210.90368	334.5
1211.60304	309.70007
1212.30239	302.5
1213.00172	441.90002
1213.70104	171.90002
1214.40034	317.09998
1215.09963	242.90002
1215.79889	250
1216.49815	188.90002
1217.19739	295.20007
1217.89661	261.70001
1218.59582	286.20001
1219.29501	363.80005
1219.99418	345.90002
1220.69334	440.59998
1221.39248	373.5
1222.09161	312.90002
1222.79072	259.30005
1223.48982	265
1224.1889	328.70007
1224.88797	377.09998
1225.58702	412
1226.28605	344.90002
1226.98507	371.30005
1227.68407	338.90002
1228.38305	327.5
1229.08202	259.10004
1229.78098	343.40002
1230.47992	166.30005
1231.17884	348.80005
1231.87775	265.60004
1232.57664	214.30005
1233.27551	325.70007
1233.97437	243.5
1234.67321	282.10004
1235.37204	203.30005
1236.07085	320.90002
1236.76965	302.80005
1237.46843	199
1238.16719	335.70007
1238.86594	361
1239.56467	223.90002
1240.26339	278.70001
1240.96209	252.30005
1241.66077	375.20007
1242.35944	320.70007
1243.05809	342.09998
1243.75673	312.20007
1244.45535	319.80005
1245.15395	231.70001
1245.85254	274.90002
1246.55111	299.90002
1247.24967	288.30005
1247.94821	346
1248.64673	341.80005
1249.34524	432.40002
1250.04373	289.30005
1250.74221	390.90002
1251.44067	214.10004
1252.13911	313.80005
1252.83754	320
1253.53595	138.90002
1254.23435	307.80005
1254.93273	513.40002
1255.63109	263.30005
1256.32944	328.30005
1257.02777	351.59998
1257.72609	331.5
1258.42438	239.70001
1259.12267	359.80005
1259.82093	264.90002
1260.51919	358.20007
1261.21742	350.20007
1261.91564	469.70007
1262.61384	397.5
1263.31203	390.80005
1264.0102	502.20007
1264.70835	400.5
1265.40649	510.09998
1266.10461	412.5
1266.80271	476.09998
1267.5008	413.5
1268.19887	467.90002
1268.89693	405.80005
1269.59497	382.80005
1270.293	474.80005
1270.991	237.40002
1271.68899	429.90002
1272.38697	435.5
1273.08493	478.20007
1273.78287	401.80005
1274.4808	286.90002
1275.17871	451.20007
1275.8766	358.70007
1276.57448	436.09998
1277.27234	341.30005
1277.97018	468.80005
1278.66801	228
1279.36582	235.40002
1280.06362	330.30005
1280.7614	202
1281.45916	252.30005
1282.15691	351.90002
1282.85464	206.5
1283.55235	209.60004
1284.25005	203.20001
1284.94773	430.5
1285.6454	461.5
1286.34304	401.09998
1287.04068	231.20001
1287.73829	267.5
1288.43589	405.70007
1289.13347	344.70007
1289.83104	386.70007
1290.52859	395.40002
1291.22612	228
1291.92364	253.30005
1292.62114	315.30005
1293.31862	510
1294.01609	354.30005
1294.71354	322.09998
1295.41097	386.09998
1296.10839	325
1296.80579	348.20007
1297.50318	312.09998
1298.20055	336.59998
1298.8979	254.60004
1299.59523	316.90002
1300.29255	326.70007
1300.98985	335.90002
1301.68714	359.40002
1302.38441	208.30005
1303.08166	351.90002
1303.7789	334.09998
1304.47611	284.70001
1305.17332	387.30005
1305.8705	291.20001
1306.56767	397.5
1307.26482	383.70007
1307.96196	316.30005
1308.65908	368.80005
1309.35618	323.80005
1310.05327	275.30005
1310.75034	281.70001
1311.44739	342.70007
1312.14443	294
1312.84145	295.20007
1313.53845	413.80005
1314.23543	417.90002
1314.9324	328.80005
1315.62936	347.5
1316.32629	394.70007
1317.02321	384.80005
1317.72011	367
1318.417	418.80005
1319.11387	439.80005
1319.81072	385.20007
1320.50755	347.5
1321.20437	264.40002
1321.90117	252.90002
1322.59796	410.30005
1323.29473	270.30005
1323.99148	239.90002
1324.68821	210.90002
1325.38493	281.5
1326.08163	255.60004
1326.77832	284.80005
1327.47498	405.70007
1328.17163	388
1328.86827	325.30005
1329.56488	358.70007
1330.26148	290.80005
1330.95807	317.59998
1331.65463	274.20001
1332.35118	250.30005
1333.04772	261.10004
1333.74423	350.40002
1334.44073	306.5
1335.13721	197.90002
1335.83368	301.30005
1336.53012	249.20001
1337.22655	327.40002
1337.92297	282.70001
1338.61937	323.30005
1339.31575	214.80005
1340.01211	258.60004
1340.70845	313.40002
1341.40478	290.10004
1342.1011	260.80005
1342.79739	338.09998
1343.49367	314.59998
1344.18993	278.5
1344.88617	379.70007
1345.5824	352.09998
1346.27861	375.80005
1346.9748	245.60004
1347.67098	237.90002
1348.36714	264.90002
1349.06328	292.80005
1349.75941	287.10004
1350.45551	149.30005
1351.15161	257.80005
1351.84768	190.5
1352.54374	129
1353.23977	282.20001
1353.9358	215.10004
1354.6318	220.5
1355.32779	316.5
1356.02376	378.90002
1356.71972	324.30005
1357.41565	346.20007
1358.11157	201.90002
1358.80747	224.40002
1359.50336	218.30005
1360.19923	185.80005
1360.89508	240.90002
1361.59091	347.30005
1362.28673	229.30005
1362.98253	191.5
1363.67831	231.90002
1364.37407	278.90002
1365.06982	225.80005
1365.76555	166.5
1366.46127	206.60004
1367.15696	210.5
1367.85264	244.20001
1368.5483	218.80005
1369.24395	235.70001
1369.93957	158.30005
1370.63518	258.60004
1371.33078	185.5
1372.02635	158.70001
1372.72191	168.10004
1373.41745	293.60004
