# Supplementary material for: Circular dichroism of quantum defects in carbon nanotubes created by photocatalytic oxygen functionalization
Source: Nat Commun. 2025 Jun 2;16:5107. doi: 10.1038/s41467-025-60342-y (PMC12130195; doi:10.1038/s41467-025-60342-y)
Supplement: Supplementary file 6 — Source Data [file 41467_2025_60342_MOESM6_ESM.zip › Raw data Manuscript and SI/Supplementary_Figure_23c.txt]

Wavelength (nm)	PL Intensity (arb. unit)
925.75191	103.90002
926.45702	173.59998
927.16212	193.90002
927.8672	216.59998
928.57227	107.09998
929.27733	84
929.98237	152.29993
930.6874	214.19995
931.39242	142.19995
932.09743	234.40002
932.80242	144.90002
933.5074	130.69995
934.21237	272.09998
934.91732	250.59998
935.62227	85.29999
936.3272	178.59998
937.03211	180.79993
937.73702	51.79999
938.44191	199.40002
939.14679	249.29993
939.85165	239.79993
940.55651	192.69995
941.26135	206.79993
941.96617	149.40002
942.67099	244.40002
943.37579	155.59998
944.08058	180.09998
944.78536	205.29993
945.49012	182
946.19487	121.5
946.89961	236
947.60433	162.09998
948.30905	296
949.01375	287
949.71843	283.19995
950.42311	275.19995
951.12777	212.69995
951.83241	181.40002
952.53705	159.19995
953.24167	208.5
953.94628	210.09998
954.65088	281.29993
955.35546	211.69995
956.06003	0
956.76459	226.29993
957.46913	186.09998
958.17366	236.5
958.87818	276.5
959.58268	268.40002
960.28718	155.40002
960.99166	196.90002
961.69612	318.29993
962.40058	288.5
963.10502	263.19995
963.80944	220.09998
964.51386	339.29993
965.21826	213
965.92265	303.79993
966.62702	278.19995
967.33138	420.59998
968.03573	253.90002
968.74007	310.59998
969.44439	265.5
970.1487	267.40002
970.853	247.19995
971.55728	291.69995
972.26155	210.5
972.96581	295.69995
973.67005	315.90002
974.37428	312.5
975.0785	290
975.78271	331.40002
976.4869	399.29993
977.19108	269
977.89524	366.5
978.59939	201.69995
979.30353	195.29993
980.00766	300
980.71177	244.5
981.41587	292.69995
982.11995	268
982.82403	181.29993
983.52809	276.19995
984.23213	345.40002
984.93616	235.29993
985.64018	265.59998
986.34419	234.19995
987.04818	181.5
987.75216	280.69995
988.45613	358.09998
989.16008	292.19995
989.86402	212
990.56795	232.40002
991.27186	317.5
991.97576	330.59998
992.67965	284.59998
993.38352	251.59998
994.08738	302.79993
994.79123	299.90002
995.49506	344.40002
996.19888	316.59998
996.90269	221.79993
997.60648	294.69995
998.31026	279.79993
999.01403	328
999.71778	248.69995
1000.42152	315.90002
1001.12524	271.29993
1001.82896	299.29993
1002.53266	207.29993
1003.23634	319.90002
1003.94001	276.79993
1004.64367	293.69995
1005.34732	349
1006.05095	307.19995
1006.75457	245.40002
1007.45817	288.90002
1008.16176	253.90002
1008.86534	333.09998
1009.5689	388.59998
1010.27246	288.29993
1010.97599	249.19995
1011.67952	328.5
1012.38303	218.90002
1013.08652	283.09998
1013.79001	279.59998
1014.49347	285.59998
1015.19693	348.79993
1015.90037	363.79993
1016.6038	417.59998
1017.30722	458
1018.01062	280.5
1018.71401	375.79993
1019.41738	335
1020.12074	319.29993
1020.82409	372.69995
1021.52742	219.5
1022.23074	376.40002
1022.93405	345.69995
1023.63734	239.90002
1024.34062	282
1025.04388	295.40002
1025.74713	217.69995
1026.45037	430.59998
1027.15359	317.59998
1027.8568	413.79993
1028.56	370.5
1029.26318	263.09998
1029.96635	284
1030.66951	411
1031.37265	397.40002
1032.07578	225.5
1032.77889	255.09998
1033.48199	257.19995
1034.18508	353.19995
1034.88815	210.19995
1035.59121	351.59998
1036.29425	180.29993
1036.99729	348.09998
1037.7003	333.19995
1038.40331	367.79993
1039.1063	312.29993
1039.80927	228.09998
1040.51223	430.79993
1041.21518	320.40002
1041.91812	297.09998
1042.62104	351
1043.32394	285.59998
1044.02684	300
1044.72972	275.29993
1045.43258	339.90002
1046.13543	332
1046.83827	271.79993
1047.54109	396.79993
1048.2439	353.90002
1048.9467	350
1049.64948	366.29993
1050.35225	312.40002
1051.055	324
1051.75774	406.29993
1052.46046	249.19995
1053.16318	184.5
1053.86587	329.90002
1054.56856	361
1055.27123	248.69995
1055.97388	285.79993
1056.67652	267.69995
1057.37915	417.79993
1058.08177	323.29993
1058.78437	277.09998
1059.48695	366.09998
1060.18952	340.29993
1060.89208	333.59998
1061.59462	363.5
1062.29715	227.5
1062.99967	321.5
1063.70217	229.5
1064.40466	292.5
1065.10713	323.40002
1065.80959	417.40002
1066.51203	269.90002
1067.21446	457.19995
1067.91688	360.69995
1068.61928	315.5
1069.32167	399.29993
1070.02404	327.40002
1070.7264	240.09998
1071.42875	346.90002
1072.13108	322
1072.8334	441.09998
1073.5357	421.5
1074.23799	305.59998
1074.94026	306.79993
1075.64252	416.59998
1076.34477	179.09998
1077.047	308.19995
1077.74922	349.40002
1078.45142	245.69995
1079.15361	323.19995
1079.85579	261.09998
1080.55795	345.90002
1081.26009	409.69995
1081.96223	233.19995
1082.66434	291.29993
1083.36645	295.59998
1084.06854	351.90002
1084.77061	362.29993
1085.47267	314.09998
1086.17472	229
1086.87675	267.09998
1087.57877	383.69995
1088.28077	332.09998
1088.98276	266.79993
1089.68473	284.29993
1090.38669	338.69995
1091.08864	320.90002
1091.79057	353.09998
1092.49249	438.5
1093.19439	332
1093.89628	208.09998
1094.59815	329.19995
1095.30001	337.59998
1096.00186	242.09998
1096.70369	256.79993
1097.4055	362.09998
1098.10731	309.59998
1098.80909	312.40002
1099.51087	325.79993
1100.21262	299.5
1100.91437	271.79993
1101.6161	363.5
1102.31781	287.40002
1103.01951	221.90002
1103.7212	306.29993
1104.42287	289.90002
1105.12452	325.40002
1105.82617	435.69995
1106.52779	322.59998
1107.22941	213.90002
1107.93101	358.69995
1108.63259	278.09998
1109.33416	350.29993
1110.03571	278.90002
1110.73725	415.69995
1111.43878	384.59998
1112.14029	411.90002
1112.84179	356.29993
1113.54327	379.79993
1114.24474	296.19995
1114.94619	395.29993
1115.64763	370.29993
1116.34905	412.29993
1117.05046	379.59998
1117.75185	301.5
1118.45323	291.19995
1119.1546	285.5
1119.85595	298.29993
1120.55728	317.5
1121.2586	304.19995
1121.95991	412.79993
1122.6612	323
1123.36248	304.40002
1124.06374	404.59998
1124.76498	421.90002
1125.46622	396
1126.16743	341
1126.86864	451.40002
1127.56982	301.79993
1128.271	323.40002
1128.97216	381.59998
1129.6733	405.19995
1130.37443	325.09998
1131.07554	356.29993
1131.77664	379.59998
1132.47773	329.69995
1133.1788	228.40002
1133.87985	297.40002
1134.58089	317.40002
1135.28192	399.90002
1135.98293	281.19995
1136.68392	351.09998
1137.3849	306.69995
1138.08587	331.19995
1138.78682	339.69995
1139.48775	283.69995
1140.18867	371.19995
1140.88958	410.59998
1141.59047	364.29993
1142.29135	340.69995
1142.99221	226.09998
1143.69306	333.19995
1144.39389	338.69995
1145.0947	391.69995
1145.79551	299.09998
1146.49629	230.40002
1147.19706	322.5
1147.89782	395
1148.59856	254.29993
1149.29929	394.5
1150	388.09998
1150.7007	427.09998
1151.40138	369.29993
1152.10205	351
1152.8027	286.5
1153.50333	434
1154.20395	428.79993
1154.90456	300.5
1155.60515	279
1156.30573	435.59998
1157.00629	253
1157.70684	265.69995
1158.40737	369.79993
1159.10788	355.40002
1159.80838	298.40002
1160.50887	359.90002
1161.20934	396.19995
1161.9098	356.40002
1162.61024	273
1163.31066	367.69995
1164.01107	346.5
1164.71147	287.79993
1165.41185	334.5
1166.11221	261.19995
1166.81256	325.59998
1167.5129	416.19995
1168.21322	253.40002
1168.91352	260
1169.61381	278.40002
1170.31408	335.79993
1171.01434	302.29993
1171.71458	205.59998
1172.41481	357.5
1173.11502	396.69995
1173.81522	338.29993
1174.5154	317.29993
1175.21557	322.40002
1175.91572	309.40002
1176.61586	407.79993
1177.31598	390.09998
1178.01609	378.79993
1178.71618	347.29993
1179.41625	378.79993
1180.11631	371.09998
1180.81636	232
1181.51639	396.90002
1182.2164	390.69995
1182.9164	285.90002
1183.61638	322.69995
1184.31635	341.40002
1185.0163	357.5
1185.71624	391.79993
1186.41616	305.90002
1187.11607	286.40002
1187.81596	294.09998
1188.51583	262.69995
1189.21569	336.59998
1189.91554	381
1190.61537	409.69995
1191.31518	390.40002
1192.01498	264
1192.71476	290.29993
1193.41453	228.19995
1194.11428	297
1194.81402	408.5
1195.51374	311.09998
1196.21345	330.19995
1196.91314	439.69995
1197.61281	372
1198.31247	312.5
1199.01212	386.79993
1199.71174	278.79993
1200.41136	270.29993
1201.11095	389.40002
1201.81054	451.40002
1202.5101	318.59998
1203.20965	335.90002
1203.90919	221.79993
1204.60871	311.59998
1205.30821	328.5
1206.0077	294.19995
1206.70717	337.59998
1207.40663	362.79993
1208.10607	338.19995
1208.8055	311.79993
1209.50491	388.29993
1210.2043	341.59998
1210.90368	264.5
1211.60304	422.29993
1212.30239	359.90002
1213.00172	396.79993
1213.70104	307.29993
1214.40034	389.09998
1215.09963	417.19995
1215.79889	392.19995
1216.49815	346.90002
1217.19739	417.19995
1217.89661	317.90002
1218.59582	315.79993
1219.29501	348
1219.99418	398.29993
1220.69334	473.09998
1221.39248	287.90002
1222.09161	273.59998
1222.79072	383.79993
1223.48982	335.19995
1224.1889	375.5
1224.88797	311.09998
1225.58702	359.59998
1226.28605	342.40002
1226.98507	380.40002
1227.68407	388.59998
1228.38305	320.09998
1229.08202	367.09998
1229.78098	421.90002
1230.47992	425.79993
1231.17884	284.90002
1231.87775	329.29993
1232.57664	428.40002
1233.27551	302.09998
1233.97437	286.29993
1234.67321	315.19995
1235.37204	335.69995
1236.07085	312.79993
1236.76965	300.09998
1237.46843	283.59998
1238.16719	182.19995
1238.86594	286.09998
1239.56467	370.19995
1240.26339	327.5
1240.96209	419.5
1241.66077	348.5
1242.35944	286.29993
1243.05809	303.5
1243.75673	294.40002
1244.45535	393.5
1245.15395	413
1245.85254	270.29993
1246.55111	451
1247.24967	319.79993
1247.94821	297.59998
1248.64673	236.19995
1249.34524	285.09998
1250.04373	266
1250.74221	334.5
1251.44067	332.79993
1252.13911	357.09998
1252.83754	368.69995
1253.53595	441.19995
1254.23435	367.40002
1254.93273	565.79993
1255.63109	707.29993
1256.32944	833.09998
1257.02777	1003.90002
1257.72609	1091.40002
1258.42438	1046.40002
1259.12267	1284.40002
1259.82093	1282.49988
1260.51919	1372.70007
1261.21742	1096.59998
1261.91564	1299.09998
1262.61384	1010.40002
1263.31203	998.59998
1264.0102	912
1264.70835	833.09998
1265.40649	743.59998
1266.10461	632.40002
1266.80271	729
1267.5008	659.19995
1268.19887	663
1268.89693	571.5
1269.59497	643.79993
1270.293	473.90002
1270.991	370.19995
1271.68899	602.90002
1272.38697	503.69995
1273.08493	425.79993
1273.78287	567.5
1274.4808	415.59998
1275.17871	482.59998
1275.8766	409.5
1276.57448	486
1277.27234	411
1277.97018	471.69995
1278.66801	431.79993
1279.36582	458.19995
1280.06362	443.29993
1280.7614	273.5
1281.45916	403.69995
1282.15691	370.5
1282.85464	262.59998
1283.55235	370.79993
1284.25005	405.40002
1284.94773	390.09998
1285.6454	368.40002
1286.34304	405.79993
1287.04068	402.69995
1287.73829	431.90002
1288.43589	380.19995
1289.13347	460.79993
1289.83104	428.59998
1290.52859	446.90002
1291.22612	464
1291.92364	302.90002
1292.62114	278.19995
1293.31862	416
1294.01609	480.59998
1294.71354	235.59998
1295.41097	420.69995
1296.10839	382.90002
1296.80579	355.79993
1297.50318	393.40002
1298.20055	361.09998
1298.8979	427
1299.59523	328.09998
1300.29255	321.59998
1300.98985	385.90002
1301.68714	359
1302.38441	433.29993
1303.08166	302.69995
1303.7789	349.5
1304.47611	327.90002
1305.17332	373.19995
1305.8705	364.40002
1306.56767	303.69995
1307.26482	300.59998
1307.96196	355.79993
1308.65908	415.79993
1309.35618	403.5
1310.05327	460.69995
1310.75034	476
1311.44739	415.09998
1312.14443	357.40002
1312.84145	410.79993
1313.53845	384.69995
1314.23543	326.09998
1314.9324	245.29993
1315.62936	297.5
1316.32629	276
1317.02321	256
1317.72011	336.59998
1318.417	426.79993
1319.11387	391.29993
1319.81072	384.09998
1320.50755	282
1321.20437	343
1321.90117	350.40002
1322.59796	358.29993
1323.29473	332.5
1323.99148	331.5
1324.68821	381.5
1325.38493	273.69995
1326.08163	290.79993
1326.77832	436.90002
1327.47498	240.29993
1328.17163	358.29993
1328.86827	359.09998
1329.56488	267.29993
1330.26148	291.29993
1330.95807	326.59998
1331.65463	314.29993
1332.35118	303.90002
1333.04772	285.19995
1333.74423	375.69995
1334.44073	377.79993
1335.13721	265.5
1335.83368	274.19995
1336.53012	329.19995
1337.22655	446.79993
1337.92297	286.19995
1338.61937	358.19995
1339.31575	316
1340.01211	302.59998
1340.70845	346.79993
1341.40478	255.40002
1342.1011	438.40002
1342.79739	359.79993
1343.49367	226.09998
1344.18993	365.69995
1344.88617	381.90002
1345.5824	345.90002
1346.27861	339.90002
1346.9748	360.19995
1347.67098	326.09998
1348.36714	256.59998
1349.06328	248.90002
1349.75941	183.19995
1350.45551	255.79993
1351.15161	310.29993
1351.84768	347.5
1352.54374	200.19995
1353.23977	237.79993
1353.9358	284.59998
1354.6318	250.69995
1355.32779	301.90002
1356.02376	284.79993
1356.71972	390.29993
1357.41565	376.40002
1358.11157	241.29993
1358.80747	177.69995
1359.50336	262.40002
1360.19923	232.40002
1360.89508	248.29993
1361.59091	238.69995
1362.28673	237.19995
1362.98253	240.40002
1363.67831	325.69995
1364.37407	230.09998
1365.06982	182.09998
1365.76555	264.90002
1366.46127	232.59998
1367.15696	227
1367.85264	142.19995
1368.5483	152.69995
1369.24395	199.90002
1369.93957	202.40002
1370.63518	157.5
1371.33078	177.29993
1372.02635	223.90002
1372.72191	195.59998
1373.41745	169.19995
