# Supplementary material for: Circular dichroism of quantum defects in carbon nanotubes created by photocatalytic oxygen functionalization
Source: Nat Commun. 2025 Jun 2;16:5107. doi: 10.1038/s41467-025-60342-y (PMC12130195; doi:10.1038/s41467-025-60342-y)
Supplement: Supplementary file 6 — Source Data [file 41467_2025_60342_MOESM6_ESM.zip › Raw data Manuscript and SI/Supplementary_Figure_23d.txt]

Wavelength (nm)	PL Intensity (arb. unit)
925.75191	14.10004
926.45702	4.20001
927.16212	58.20001
927.8672	144.10004
928.57227	4.40002
929.27733	0
929.98237	12
930.6874	157.20001
931.39242	44.80005
932.09743	86.10004
932.80242	176.30005
933.5074	125.40002
934.21237	94.5
934.91732	105.5
935.62227	25.10004
936.3272	188.30005
937.03211	158.70001
937.73702	68
938.44191	122.80005
939.14679	114
939.85165	167.60004
940.55651	90.60004
941.26135	92.70001
941.96617	210.60004
942.67099	84.5
943.37579	166.60004
944.08058	98.30005
944.78536	187
945.49012	64.10004
946.19487	140
946.89961	121.80005
947.60433	315.70001
948.30905	132.40002
949.01375	204.80005
949.71843	158.30005
950.42311	214.80005
951.12777	72.70001
951.83241	71.10004
952.53705	148.5
953.24167	199.30005
953.94628	148
954.65088	244.90002
955.35546	269.60004
956.06003	108.30005
956.76459	72.70001
957.46913	217
958.17366	178.20001
958.87818	58.90002
959.58268	150
960.28718	244.20001
960.99166	135.30005
961.69612	165.10004
962.40058	172.30005
963.10502	219.40002
963.80944	243.60004
964.51386	159.80005
965.21826	197.60004
965.92265	162.30005
966.62702	233.70001
967.33138	187.90002
968.03573	94
968.74007	200.70001
969.44439	162.90002
970.1487	169
970.853	117.40002
971.55728	283.80005
972.26155	188.70001
972.96581	182
973.67005	226.60004
974.37428	229.40002
975.0785	316.30005
975.78271	235.90002
976.4869	316.40002
977.19108	205.10004
977.89524	267.70001
978.59939	133.30005
979.30353	100.5
980.00766	196.40002
980.71177	266
981.41587	159
982.11995	260.80005
982.82403	279.60004
983.52809	184.20001
984.23213	208
984.93616	232.40002
985.64018	79.60004
986.34419	145.60004
987.04818	231.40002
987.75216	208.40002
988.45613	262.20001
989.16008	176.90002
989.86402	219.60004
990.56795	209.70001
991.27186	180.5
991.97576	211.10004
992.67965	354.40002
993.38352	235.80005
994.08738	133.60004
994.79123	192.80005
995.49506	267.5
996.19888	329.80005
996.90269	271
997.60648	123.40002
998.31026	278
999.01403	199.40002
999.71778	128.20001
1000.42152	164.80005
1001.12524	184
1001.82896	334
1002.53266	261.40002
1003.23634	109.10004
1003.94001	258.80005
1004.64367	294.5
1005.34732	246.90002
1006.05095	277.60004
1006.75457	176.20001
1007.45817	191.40002
1008.16176	212.20001
1008.86534	337.40002
1009.5689	170.40002
1010.27246	177
1010.97599	211.70001
1011.67952	224.40002
1012.38303	231.10004
1013.08652	182.20001
1013.79001	214.80005
1014.49347	199.10004
1015.19693	178.70001
1015.90037	230.80005
1016.6038	348.90002
1017.30722	271.20001
1018.01062	171.5
1018.71401	190.60004
1019.41738	201.5
1020.12074	167.60004
1020.82409	238.30005
1021.52742	102.10004
1022.23074	201.60004
1022.93405	184.20001
1023.63734	250.80005
1024.34062	155.20001
1025.04388	98.90002
1025.74713	174.30005
1026.45037	204.30005
1027.15359	241
1027.8568	260.70001
1028.56	247.5
1029.26318	339.90002
1029.96635	178.5
1030.66951	327.20001
1031.37265	177.80005
1032.07578	177.20001
1032.77889	203.20001
1033.48199	181.10004
1034.18508	347.5
1034.88815	132.5
1035.59121	217.10004
1036.29425	134.5
1036.99729	224.40002
1037.7003	203
1038.40331	137.80005
1039.1063	194
1039.80927	302
1040.51223	168.70001
1041.21518	237
1041.91812	262.5
1042.62104	295.5
1043.32394	225.20001
1044.02684	225.10004
1044.72972	167
1045.43258	196.60004
1046.13543	304.5
1046.83827	148.80005
1047.54109	176.60004
1048.2439	275.40002
1048.9467	172
1049.64948	210.20001
1050.35225	159.60004
1051.055	361.20001
1051.75774	318.40002
1052.46046	109.90002
1053.16318	169.20001
1053.86587	249.30005
1054.56856	223.5
1055.27123	104.10004
1055.97388	262.20001
1056.67652	270.20001
1057.37915	228.30005
1058.08177	225.80005
1058.78437	216.90002
1059.48695	233.60004
1060.18952	292.20001
1060.89208	159.30005
1061.59462	206.30005
1062.29715	173
1062.99967	254.40002
1063.70217	117.40002
1064.40466	205.10004
1065.10713	290.40002
1065.80959	292.30005
1066.51203	179.5
1067.21446	191
1067.91688	262.90002
1068.61928	160.90002
1069.32167	265.90002
1070.02404	160.90002
1070.7264	174
1071.42875	211.90002
1072.13108	266.20001
1072.8334	275.90002
1073.5357	175.80005
1074.23799	285.70001
1074.94026	250.20001
1075.64252	335.40002
1076.34477	172
1077.047	329.5
1077.74922	275.5
1078.45142	159.5
1079.15361	291.90002
1079.85579	187.30005
1080.55795	195.10004
1081.26009	370.30005
1081.96223	125.5
1082.66434	273.30005
1083.36645	189.80005
1084.06854	317.5
1084.77061	156.5
1085.47267	144.5
1086.17472	145.10004
1086.87675	309.40002
1087.57877	182.30005
1088.28077	198.90002
1088.98276	195.30005
1089.68473	270.80005
1090.38669	195.30005
1091.08864	207.70001
1091.79057	245.20001
1092.49249	216.60004
1093.19439	297.70001
1093.89628	194.10004
1094.59815	306
1095.30001	303.60004
1096.00186	168.70001
1096.70369	156.20001
1097.4055	246.80005
1098.10731	190.90002
1098.80909	281.60004
1099.51087	265.90002
1100.21262	246.5
1100.91437	152.10004
1101.6161	196.40002
1102.31781	248.80005
1103.01951	261.10004
1103.7212	245.30005
1104.42287	191.90002
1105.12452	219.20001
1105.82617	289.10004
1106.52779	350.5
1107.22941	201.60004
1107.93101	313.20001
1108.63259	347.20001
1109.33416	214.5
1110.03571	216.10004
1110.73725	249.80005
1111.43878	235.60004
1112.14029	129.20001
1112.84179	257.40002
1113.54327	145.40002
1114.24474	305.10004
1114.94619	245.20001
1115.64763	295.70001
1116.34905	338.20001
1117.05046	224
1117.75185	262.60004
1118.45323	226
1119.1546	256
1119.85595	188.90002
1120.55728	193.5
1121.2586	298.90002
1121.95991	222.30005
1122.6612	386.70001
1123.36248	312.60004
1124.06374	290.60004
1124.76498	196.20001
1125.46622	191.70001
1126.16743	262.80005
1126.86864	130.20001
1127.56982	217.60004
1128.271	217.20001
1128.97216	136.5
1129.6733	252
1130.37443	209.60004
1131.07554	88.80005
1131.77664	251.40002
1132.47773	176.80005
1133.1788	225
1133.87985	265.80005
1134.58089	172.80005
1135.28192	292.10004
1135.98293	200.80005
1136.68392	245.5
1137.3849	361.90002
1138.08587	345.10004
1138.78682	199.5
1139.48775	220.90002
1140.18867	216.10004
1140.88958	231.20001
1141.59047	264.20001
1142.29135	216.70001
1142.99221	177.90002
1143.69306	250
1144.39389	179
1145.0947	235.90002
1145.79551	213.80005
1146.49629	209.5
1147.19706	217.90002
1147.89782	242.90002
1148.59856	210.20001
1149.29929	118.30005
1150	384.40002
1150.7007	344.40002
1151.40138	153
1152.10205	233.60004
1152.8027	336.10004
1153.50333	237.30005
1154.20395	322.60004
1154.90456	234.10004
1155.60515	300.5
1156.30573	174.60004
1157.00629	271.80005
1157.70684	195.30005
1158.40737	115.80005
1159.10788	152.60004
1159.80838	267.20001
1160.50887	330.60004
1161.20934	271.90002
1161.9098	220.60004
1162.61024	216.70001
1163.31066	306.70001
1164.01107	297.5
1164.71147	269.10004
1165.41185	341.80005
1166.11221	318.90002
1166.81256	272.40002
1167.5129	276.90002
1168.21322	285.5
1168.91352	182.10004
1169.61381	260.80005
1170.31408	247.70001
1171.01434	247
1171.71458	162.20001
1172.41481	404.59998
1173.11502	368.5
1173.81522	744.20007
1174.5154	926.20007
1175.21557	741
1175.91572	670.70007
1176.61586	531.80005
1177.31598	531.5
1178.01609	457.59998
1178.71618	511.70007
1179.41625	646.70007
1180.11631	1077.59998
1180.81636	1173.30005
1181.51639	952.59998
1182.2164	857.09998
1182.9164	825.90002
1183.61638	800
1184.31635	709.70007
1185.0163	587.30005
1185.71624	868.59998
1186.41616	1010.20007
1187.11607	1041.30005
1187.81596	975
1188.51583	723.09998
1189.21569	617.30005
1189.91554	345.60004
1190.61537	254.80005
1191.31518	414.5
1192.01498	349.5
1192.71476	349.70001
1193.41453	280.10004
1194.11428	261.30005
1194.81402	307.10004
1195.51374	264.40002
1196.21345	163.60004
1196.91314	249.70001
1197.61281	331.70001
1198.31247	285.90002
1199.01212	322.10004
1199.71174	248.60004
1200.41136	217.30005
1201.11095	373
1201.81054	259.20001
1202.5101	208.60004
1203.20965	94.5
1203.90919	220.30005
1204.60871	193.30005
1205.30821	173.90002
1206.0077	297.20001
1206.70717	199.30005
1207.40663	251.60004
1208.10607	240.80005
1208.8055	269.60004
1209.50491	153.10004
1210.2043	292.40002
1210.90368	259.90002
1211.60304	160.5
1212.30239	284.40002
1213.00172	256.40002
1213.70104	256.70001
1214.40034	266.10004
1215.09963	229.90002
1215.79889	304
1216.49815	173.40002
1217.19739	222.20001
1217.89661	124.60004
1218.59582	210.40002
1219.29501	292.90002
1219.99418	238.60004
1220.69334	235.70001
1221.39248	197.70001
1222.09161	256
1222.79072	165.70001
1223.48982	192.40002
1224.1889	224.90002
1224.88797	196.70001
1225.58702	287.20001
1226.28605	141.40002
1226.98507	313.10004
1227.68407	313.70001
1228.38305	264.40002
1229.08202	283
1229.78098	332.80005
1230.47992	427.40002
1231.17884	288.80005
1231.87775	265.10004
1232.57664	153.40002
1233.27551	203.5
1233.97437	356.70001
1234.67321	184.5
1235.37204	228.60004
1236.07085	139.60004
1236.76965	152.5
1237.46843	127.20001
1238.16719	220.70001
1238.86594	324.40002
1239.56467	313.70001
1240.26339	152.30005
1240.96209	165.30005
1241.66077	254.40002
1242.35944	262.60004
1243.05809	223.70001
1243.75673	214.70001
1244.45535	268.90002
1245.15395	360.10004
1245.85254	234.60004
1246.55111	254.80005
1247.24967	375.5
1247.94821	289.5
1248.64673	155.60004
1249.34524	178.90002
1250.04373	294.80005
1250.74221	211.70001
1251.44067	209.40002
1252.13911	214.60004
1252.83754	172.70001
1253.53595	215.40002
1254.23435	169.80005
1254.93273	194.30005
1255.63109	251.60004
1256.32944	117.20001
1257.02777	211
1257.72609	240.90002
1258.42438	179.20001
1259.12267	215.5
1259.82093	237.40002
1260.51919	288.90002
1261.21742	160.10004
1261.91564	258.90002
1262.61384	228
1263.31203	296.60004
1264.0102	265.70001
1264.70835	272.70001
1265.40649	330.20001
1266.10461	219.70001
1266.80271	261.60004
1267.5008	182.30005
1268.19887	300.40002
1268.89693	240.90002
1269.59497	265.10004
1270.293	282.40002
1270.991	163.40002
1271.68899	298.30005
1272.38697	221.70001
1273.08493	279.30005
1273.78287	319.20001
1274.4808	254.30005
1275.17871	280.5
1275.8766	171.80005
1276.57448	291.80005
1277.27234	294.30005
1277.97018	152.80005
1278.66801	165
1279.36582	183.80005
1280.06362	174.60004
1280.7614	314
1281.45916	134.80005
1282.15691	207.70001
1282.85464	223.10004
1283.55235	188
1284.25005	238.40002
1284.94773	268.90002
1285.6454	331.30005
1286.34304	190.30005
1287.04068	150.10004
1287.73829	241.70001
1288.43589	282.60004
1289.13347	229.60004
1289.83104	267.90002
1290.52859	227.30005
1291.22612	209
1291.92364	275.60004
1292.62114	218.20001
1293.31862	170
1294.01609	227.60004
1294.71354	256.80005
1295.41097	360.30005
1296.10839	208.90002
1296.80579	314.60004
1297.50318	228.40002
1298.20055	129.5
1298.8979	295.30005
1299.59523	356.20001
1300.29255	372.30005
1300.98985	291.10004
1301.68714	92
1302.38441	231.20001
1303.08166	267.40002
1303.7789	236.40002
1304.47611	259.5
1305.17332	256.70001
1305.8705	223.10004
1306.56767	196.5
1307.26482	252.70001
1307.96196	251.10004
1308.65908	204.20001
1309.35618	204.20001
1310.05327	279
1310.75034	172.20001
1311.44739	299.30005
1312.14443	226.80005
1312.84145	269.5
1313.53845	320.10004
1314.23543	281.80005
1314.9324	192.5
1315.62936	228.40002
1316.32629	288.90002
1317.02321	310.60004
1317.72011	242.5
1318.417	252.80005
1319.11387	293.90002
1319.81072	171.30005
1320.50755	232.20001
1321.20437	265.30005
1321.90117	218.70001
1322.59796	227.80005
1323.29473	208.70001
1323.99148	252.30005
1324.68821	189.60004
1325.38493	168.30005
1326.08163	356
1326.77832	225.20001
1327.47498	214.80005
1328.17163	277
1328.86827	260.60004
1329.56488	150.5
1330.26148	136.40002
1330.95807	287.90002
1331.65463	187.70001
1332.35118	113.5
1333.04772	163.80005
1333.74423	198
1334.44073	138.80005
1335.13721	109.30005
1335.83368	95.30005
1336.53012	68.5
1337.22655	259.70001
1337.92297	223.90002
1338.61937	112
1339.31575	216.90002
1340.01211	252.40002
1340.70845	123.10004
1341.40478	206.10004
1342.1011	301.40002
1342.79739	252.5
1343.49367	243.40002
1344.18993	273
1344.88617	286.5
1345.5824	233.80005
1346.27861	308.40002
1346.9748	232.5
1347.67098	82.30005
1348.36714	192
1349.06328	238
1349.75941	175.60004
1350.45551	238.5
1351.15161	213.40002
1351.84768	204.90002
1352.54374	240
1353.23977	125.60004
1353.9358	253.10004
1354.6318	214.80005
1355.32779	150.60004
1356.02376	216.90002
1356.71972	80.90002
1357.41565	158.5
1358.11157	146
1358.80747	147.10004
1359.50336	294.10004
1360.19923	115.40002
1360.89508	175.20001
1361.59091	121.10004
1362.28673	155.20001
1362.98253	232.70001
1363.67831	59.90002
1364.37407	130.40002
1365.06982	62.40002
1365.76555	163.30005
1366.46127	129.60004
1367.15696	125.20001
1367.85264	210.80005
1368.5483	140.70001
1369.24395	163.10004
1369.93957	221.40002
1370.63518	136.10004
1371.33078	78.20001
1372.02635	148.90002
1372.72191	143
1373.41745	74.20001
