# Supplementary material for: Circular dichroism of quantum defects in carbon nanotubes created by photocatalytic oxygen functionalization
Source: Nat Commun. 2025 Jun 2;16:5107. doi: 10.1038/s41467-025-60342-y (PMC12130195; doi:10.1038/s41467-025-60342-y)
Supplement: Supplementary file 6 — Source Data [file 41467_2025_60342_MOESM6_ESM.zip › Raw data Manuscript and SI/Supplementary_Figure_23e.txt]

Wavelength (nm)	PL Intensity (arb. unit)
925.75191	24.78571
926.45702	193.28571
927.16212	155.07141
927.8672	39.07141
928.57227	88.35712
929.27733	30.71429
929.98237	171.78571
930.6874	110.71429
931.39242	167.42859
932.09743	3.14282
932.80242	85.07141
933.5074	22.07141
934.21237	181.14282
934.91732	0
935.62227	83.57141
936.3272	8.07141
937.03211	162.42859
937.73702	53.85712
938.44191	176.64282
939.14679	152.21429
939.85165	73.5
940.55651	100.5
941.26135	24
941.96617	178.85712
942.67099	228.35712
943.37579	213.35712
944.08058	135.42859
944.78536	204.42859
945.49012	127.85712
946.19487	197.21429
946.89961	173.71429
947.60433	223.64282
948.30905	165.57141
949.01375	185.35712
949.71843	149.71429
950.42311	155.5
951.12777	99.21429
951.83241	170.64282
952.53705	153.14282
953.24167	84.85712
953.94628	176.92859
954.65088	106.78571
955.35546	163
956.06003	120.28571
956.76459	100.5
957.46913	210.35712
958.17366	258.64288
958.87818	232
959.58268	119.64282
960.28718	156.42859
960.99166	251.28571
961.69612	213.28571
962.40058	200.92859
963.10502	130.35712
963.80944	169.14282
964.51386	195.64282
965.21826	216.85712
965.92265	107.5
966.62702	241.42853
967.33138	223.14282
968.03573	219.92859
968.74007	204.07141
969.44439	173.71429
970.1487	169.07141
970.853	44.64282
971.55728	257.49994
972.26155	192
972.96581	184.21429
973.67005	148.57141
974.37428	187.92859
975.0785	257.35712
975.78271	240.85712
976.4869	240.71429
977.19108	195.85712
977.89524	230.64282
978.59939	298.14288
979.30353	106.28571
980.00766	130.28571
980.71177	170
981.41587	136.85712
982.11995	252.57147
982.82403	140.14282
983.52809	110.07141
984.23213	221.85712
984.93616	174.92859
985.64018	190.14282
986.34419	336.57147
987.04818	239.35712
987.75216	74.21429
988.45613	170
989.16008	279.35712
989.86402	241.42853
990.56795	150.64282
991.27186	232.07141
991.97576	294.14288
992.67965	173
993.38352	238.99994
994.08738	223.21429
994.79123	244.85712
995.49506	219.21429
996.19888	233.21429
996.90269	249.28571
997.60648	149.92859
998.31026	205.21429
999.01403	189.85712
999.71778	191.92859
1000.42152	176.71429
1001.12524	233.21429
1001.82896	172.71429
1002.53266	228.85712
1003.23634	245.35712
1003.94001	271.07147
1004.64367	225.07141
1005.34732	241.71429
1006.05095	211.28571
1006.75457	196.71429
1007.45817	159.64282
1008.16176	246.21429
1008.86534	188.35712
1009.5689	242.99994
1010.27246	275.49994
1010.97599	176.85712
1011.67952	222.71429
1012.38303	239.64288
1013.08652	188.28571
1013.79001	251.49994
1014.49347	139.85712
1015.19693	274.21429
1015.90037	248.42853
1016.6038	248.85712
1017.30722	235.78571
1018.01062	170.71429
1018.71401	171.07141
1019.41738	201.14282
1020.12074	248.14288
1020.82409	166.64282
1021.52742	177.71429
1022.23074	156.07141
1022.93405	274.92853
1023.63734	179.07141
1024.34062	215.5
1025.04388	238.85712
1025.74713	272.92853
1026.45037	296.21429
1027.15359	233.42859
1027.8568	299.07147
1028.56	247.64288
1029.26318	215.14282
1029.96635	362.71429
1030.66951	264.21429
1031.37265	213.85712
1032.07578	197.71429
1032.77889	158.85712
1033.48199	180.28571
1034.18508	144.14282
1034.88815	148.57141
1035.59121	294.57147
1036.29425	322.99994
1036.99729	221.5
1037.7003	139.42859
1038.40331	209
1039.1063	219
1039.80927	278.64288
1040.51223	198.21429
1041.21518	239.92853
1041.91812	280.64288
1042.62104	302.42853
1043.32394	377.42853
1044.02684	256.64288
1044.72972	229.57141
1045.43258	159.35712
1046.13543	199.42859
1046.83827	267.49994
1047.54109	214.5
1048.2439	167.71429
1048.9467	211.64282
1049.64948	216.5
1050.35225	170.07141
1051.055	267.64288
1051.75774	190.85712
1052.46046	230.42859
1053.16318	249.14288
1053.86587	275.35712
1054.56856	282.71429
1055.27123	207.21429
1055.97388	311.71429
1056.67652	208.35712
1057.37915	315.35712
1058.08177	156.64282
1058.78437	171.92859
1059.48695	136.5
1060.18952	171.42859
1060.89208	262.28571
1061.59462	198.14282
1062.29715	262.42853
1062.99967	179.57141
1063.70217	249.57147
1064.40466	203.42859
1065.10713	202.85712
1065.80959	161.14282
1066.51203	196.5
1067.21446	195.57141
1067.91688	202.64282
1068.61928	173.78571
1069.32167	284.21429
1070.02404	244.42853
1070.7264	275.42853
1071.42875	344.78571
1072.13108	209.92859
1072.8334	271.42853
1073.5357	129
1074.23799	160.78571
1074.94026	250.99994
1075.64252	235
1076.34477	171.07141
1077.047	156.71429
1077.74922	265.85712
1078.45142	211.21429
1079.15361	266.35712
1079.85579	234.57141
1080.55795	244.64288
1081.26009	207.71429
1081.96223	224.64282
1082.66434	291.42853
1083.36645	375.28571
1084.06854	460.35712
1084.77061	672.78571
1085.47267	825.57147
1086.17472	540.64288
1086.87675	502.42853
1087.57877	564.85712
1088.28077	451.14288
1088.98276	426.78571
1089.68473	425.07147
1090.38669	430.21429
1091.08864	375.78571
1091.79057	358.35712
1092.49249	383.78571
1093.19439	367.07147
1093.89628	321.35712
1094.59815	297.07147
1095.30001	294.99994
1096.00186	205.57141
1096.70369	280.92853
1097.4055	259.14288
1098.10731	230.71429
1098.80909	140.14282
1099.51087	238.42859
1100.21262	328.14288
1100.91437	196.14282
1101.6161	224.14282
1102.31781	288.14288
1103.01951	234.92859
1103.7212	229.21429
1104.42287	213.71429
1105.12452	336.99994
1105.82617	247.99994
1106.52779	229.64282
1107.22941	226.35712
1107.93101	263.57147
1108.63259	313.92853
1109.33416	223.64282
1110.03571	195.21429
1110.73725	247.78571
1111.43878	234
1112.14029	232.78571
1112.84179	199.5
1113.54327	186.57141
1114.24474	265.28571
1114.94619	252.57147
1115.64763	189
1116.34905	392.71429
1117.05046	195.85712
1117.75185	305.85712
1118.45323	329.64288
1119.1546	266.85712
1119.85595	322.78571
1120.55728	326.99994
1121.2586	224.21429
1121.95991	224.21429
1122.6612	272.92853
1123.36248	285.78571
1124.06374	296.49994
1124.76498	158.21429
1125.46622	158.28571
1126.16743	256.28571
1126.86864	196.85712
1127.56982	206.71429
1128.271	196.85712
1128.97216	226.64282
1129.6733	194.14282
1130.37443	163.35712
1131.07554	226.14282
1131.77664	319.49994
1132.47773	218.57141
1133.1788	207.64282
1133.87985	273.35712
1134.58089	222.85712
1135.28192	272.35712
1135.98293	234.78571
1136.68392	137.57141
1137.3849	250.71429
1138.08587	192.07141
1138.78682	242.92853
1139.48775	193.57141
1140.18867	201.85712
1140.88958	161
1141.59047	332.92853
1142.29135	174.57141
1142.99221	267.21429
1143.69306	197.71429
1144.39389	193.78571
1145.0947	224.71429
1145.79551	212.14282
1146.49629	234.07141
1147.19706	211.64282
1147.89782	216.35712
1148.59856	252.78571
1149.29929	240.57147
1150	257.64288
1150.7007	210.57141
1151.40138	168.92859
1152.10205	171.57141
1152.8027	290.64288
1153.50333	126.57141
1154.20395	206.5
1154.90456	210.71429
1155.60515	288.99994
1156.30573	232
1157.00629	199.71429
1157.70684	163.21429
1158.40737	242.14288
1159.10788	270.42853
1159.80838	213.21429
1160.50887	260.99994
1161.20934	391.21429
1161.9098	154.71429
1162.61024	244.14288
1163.31066	239.85712
1164.01107	281.35712
1164.71147	248.35712
1165.41185	276.42853
1166.11221	239.92853
1166.81256	177.64282
1167.5129	324.42853
1168.21322	111.5
1168.91352	369.57147
1169.61381	214.57141
1170.31408	325.07147
1171.01434	320.71429
1171.71458	162.57141
1172.41481	259.28571
1173.11502	353.35712
1173.81522	260.35712
1174.5154	224.42859
1175.21557	199.92859
1175.91572	218.14282
1176.61586	191.35712
1177.31598	251.78571
1178.01609	214.5
1178.71618	293.85712
1179.41625	174.14282
1180.11631	260.78571
1180.81636	261.78571
1181.51639	262.85712
1182.2164	215.78571
1182.9164	150.64282
1183.61638	300.35712
1184.31635	251.92853
1185.0163	237.64282
1185.71624	279.92853
1186.41616	216.92859
1187.11607	248.49994
1187.81596	182.5
1188.51583	316.28571
1189.21569	252.71429
1189.91554	276.99994
1190.61537	151.5
1191.31518	251.85712
1192.01498	215.78571
1192.71476	250.57147
1193.41453	287.35712
1194.11428	181.78571
1194.81402	258.64288
1195.51374	239.35712
1196.21345	301.57147
1196.91314	251.28571
1197.61281	189.21429
1198.31247	296.14288
1199.01212	358.99994
1199.71174	494.57147
1200.41136	578.85712
1201.11095	979.21429
1201.81054	1098.07147
1202.5101	1154.21429
1203.20965	880.78571
1203.90919	804.71429
1204.60871	665.92853
1205.30821	509.07147
1206.0077	566.28571
1206.70717	555.92853
1207.40663	473.21429
1208.10607	465.85712
1208.8055	541.57147
1209.50491	272.71429
1210.2043	320.35712
1210.90368	324.21429
1211.60304	274.42853
1212.30239	334.99994
1213.00172	351.57147
1213.70104	350.35712
1214.40034	226.14282
1215.09963	335.21429
1215.79889	324.28571
1216.49815	293.49994
1217.19739	212.71429
1217.89661	337.28571
1218.59582	250.57147
1219.29501	265.21429
1219.99418	122.64282
1220.69334	228
1221.39248	257.14288
1222.09161	247.71429
1222.79072	196.92859
1223.48982	212.42859
1224.1889	264.42853
1224.88797	415.78571
1225.58702	223.71429
1226.28605	266.71429
1226.98507	212.85712
1227.68407	271.71429
1228.38305	251.64288
1229.08202	213.64282
1229.78098	237.71429
1230.47992	183.42859
1231.17884	251.99994
1231.87775	259.07147
1232.57664	318.78571
1233.27551	292.78571
1233.97437	266.35712
1234.67321	260.21429
1235.37204	178.21429
1236.07085	283.64288
1236.76965	203
1237.46843	186.85712
1238.16719	315.14288
1238.86594	303.28571
1239.56467	218.85712
1240.26339	234.5
1240.96209	225.28571
1241.66077	215
1242.35944	207.21429
1243.05809	340.14288
1243.75673	226.5
1244.45535	289.64288
1245.15395	226.78571
1245.85254	165.57141
1246.55111	253.42853
1247.24967	276.92853
1247.94821	137.92859
1248.64673	318.14288
1249.34524	313.57147
1250.04373	251.28571
1250.74221	226.42859
1251.44067	201.21429
1252.13911	235.35712
1252.83754	337.07147
1253.53595	258.85712
1254.23435	235.42859
1254.93273	262.49994
1255.63109	339.57147
1256.32944	303.35712
1257.02777	238.92853
1257.72609	272.85712
1258.42438	265.64288
1259.12267	268.78571
1259.82093	259.49994
1260.51919	283.14288
1261.21742	298.99994
1261.91564	345.99994
1262.61384	332.21429
1263.31203	297.14288
1264.0102	397.85712
1264.70835	217.64282
1265.40649	385.92853
1266.10461	289.07147
1266.80271	287.35712
1267.5008	298.14288
1268.19887	212.57141
1268.89693	290.14288
1269.59497	309.14288
1270.293	229.28571
1270.991	302.57147
1271.68899	346.78571
1272.38697	320.92853
1273.08493	169.71429
1273.78287	106.92859
1274.4808	412.99994
1275.17871	190
1275.8766	372.78571
1276.57448	347.42853
1277.27234	317.28571
1277.97018	298.07147
1278.66801	271.92853
1279.36582	237.07141
1280.06362	303.35712
1280.7614	174.14282
1281.45916	218.42859
1282.15691	34.57141
1282.85464	130
1283.55235	131.64282
1284.25005	161.78571
1284.94773	290.42853
1285.6454	284.99994
1286.34304	130.85712
1287.04068	166.35712
1287.73829	309.14288
1288.43589	243.28571
1289.13347	281.71429
1289.83104	278.21429
1290.52859	216.85712
1291.22612	290.92853
1291.92364	297.07147
1292.62114	313.28571
1293.31862	256.99994
1294.01609	325.78571
1294.71354	258.07147
1295.41097	279.99994
1296.10839	280.21429
1296.80579	285.85712
1297.50318	294.64288
1298.20055	306.35712
1298.8979	242.85712
1299.59523	253.64288
1300.29255	278.14288
1300.98985	313.28571
1301.68714	243.14288
1302.38441	206.42859
1303.08166	321.71429
1303.7789	185.07141
1304.47611	268.49994
1305.17332	260.64288
1305.8705	299.28571
1306.56767	364.49994
1307.26482	251.57147
1307.96196	181.07141
1308.65908	297.92853
1309.35618	262.99994
1310.05327	285.14288
1310.75034	258.85712
1311.44739	219.85712
1312.14443	199.35712
1312.84145	266.99994
1313.53845	200.42859
1314.23543	317.28571
1314.9324	285.35712
1315.62936	274.35712
1316.32629	223.28571
1317.02321	165.64282
1317.72011	210.64282
1318.417	319.07147
1319.11387	272.99994
1319.81072	219
1320.50755	182.14282
1321.20437	280.64288
1321.90117	191
1322.59796	196.14282
1323.29473	243.35712
1323.99148	189
1324.68821	241.78571
1325.38493	262.57147
1326.08163	208.64282
1326.77832	244.85712
1327.47498	254.64288
1328.17163	216.5
1328.86827	143
1329.56488	212.35712
1330.26148	217
1330.95807	183.42859
1331.65463	225.57141
1332.35118	231.21429
1333.04772	239.07147
1333.74423	275.99994
1334.44073	213.35712
1335.13721	211.78571
1335.83368	233.42859
1336.53012	131.71429
1337.22655	238.5
1337.92297	291.64288
1338.61937	187.78571
1339.31575	228.42859
1340.01211	214.21429
1340.70845	265.49994
1341.40478	229.71429
1342.1011	264.28571
1342.79739	242.99994
1343.49367	194.07141
1344.18993	132.14282
1344.88617	181.21429
1345.5824	174.21429
1346.27861	130.5
1346.9748	185.5
1347.67098	191.92859
1348.36714	255.71429
1349.06328	228.78571
1349.75941	144.21429
1350.45551	250.35712
1351.15161	213.92859
1351.84768	152.57141
1352.54374	205.71429
1353.23977	248.57147
1353.9358	246.14288
1354.6318	82.42859
1355.32779	225.71429
1356.02376	204.5
1356.71972	172.14282
1357.41565	181.07141
1358.11157	236.28571
1358.80747	192.14282
1359.50336	215.64282
1360.19923	255.28571
1360.89508	118.35712
1361.59091	182.64282
1362.28673	145
1362.98253	248.92853
1363.67831	129.21429
1364.37407	206.78571
1365.06982	194.35712
1365.76555	227.5
1366.46127	222.57141
1367.15696	124.35712
1367.85264	185
1368.5483	248.85712
1369.24395	147.85712
1369.93957	178.64282
1370.63518	125.5
1371.33078	61.92859
1372.02635	110.92859
1372.72191	145.57141
1373.41745	103.42859
