# Supplementary material for: Circular dichroism of quantum defects in carbon nanotubes created by photocatalytic oxygen functionalization
Source: Nat Commun. 2025 Jun 2;16:5107. doi: 10.1038/s41467-025-60342-y (PMC12130195; doi:10.1038/s41467-025-60342-y)
Supplement: Supplementary file 6 — Source Data [file 41467_2025_60342_MOESM6_ESM.zip › Raw data Manuscript and SI/Supplementary_Figure_23f.txt]

Wavelength (nm)	PL Intensity (arb. unit)
925.75191	151.80005
926.45702	7.20001
927.16212	9.33337
927.8672	91.46667
928.57227	150.40002
929.27733	33.06671
929.98237	59.60004
930.6874	31.80005
931.39242	77.66669
932.09743	65.80005
932.80242	57.80005
933.5074	122.80005
934.21237	171.06671
934.91732	50.73334
935.62227	17
936.3272	110.8667
937.03211	116.60004
937.73702	67.53339
938.44191	101.13336
939.14679	72.26672
939.85165	91.06671
940.55651	31.73334
941.26135	104.73334
941.96617	125.06671
942.67099	116.33337
943.37579	145.33337
944.08058	104.66669
944.78536	134.26672
945.49012	99.8667
946.19487	141.20001
946.89961	136.80005
947.60433	93.60004
948.30905	169.73334
949.01375	198.40009
949.71843	184.13336
950.42311	91.73334
951.12777	105.06671
951.83241	29.8667
952.53705	0
953.24167	97.06671
953.94628	129.33337
954.65088	136.26672
955.35546	143.66669
956.06003	81.93335
956.76459	123.60004
957.46913	97.73334
958.17366	103.66669
958.87818	129.8667
959.58268	117.33337
960.28718	237.26666
960.99166	200.33331
961.69612	219.53339
962.40058	105.13336
963.10502	125.60004
963.80944	184.33337
964.51386	180.60004
965.21826	193.66669
965.92265	251.00006
966.62702	180.93335
967.33138	214.73334
968.03573	101.06671
968.74007	187.80005
969.44439	156.40002
970.1487	199.20001
970.853	91.40002
971.55728	162.40002
972.26155	122.40002
972.96581	189.60004
973.67005	208.46674
974.37428	163.33337
975.0785	181.06671
975.78271	238.40009
976.4869	179.13336
977.19108	246.00006
977.89524	163.8667
978.59939	198.40009
979.30353	93
980.00766	176.20001
980.71177	118.93335
981.41587	77.06671
982.11995	188.66669
982.82403	57.46667
983.52809	269.06671
984.23213	214.60004
984.93616	215.13336
985.64018	159.06671
986.34419	277.33331
987.04818	133.06671
987.75216	226.00006
988.45613	226.13336
989.16008	180.8667
989.86402	247.33331
990.56795	238.26666
991.27186	205.93341
991.97576	217.00006
992.67965	228.79999
993.38352	126
994.08738	218.60004
994.79123	163.20001
995.49506	187.46667
996.19888	194.86664
996.90269	198.46674
997.60648	217.00006
998.31026	197.46674
999.01403	194.53339
999.71778	183.06671
1000.42152	135.13336
1001.12524	170.93335
1001.82896	178
1002.53266	139
1003.23634	91.8667
1003.94001	176.13336
1004.64367	163.13336
1005.34732	161
1006.05095	211.13336
1006.75457	169.66669
1007.45817	221.26666
1008.16176	168.26672
1008.86534	109.20001
1009.5689	139.13336
1010.27246	146
1010.97599	213.06671
1011.67952	172.66669
1012.38303	130
1013.08652	181.73334
1013.79001	256.60004
1014.49347	228.60004
1015.19693	198.86664
1015.90037	146.33337
1016.6038	244.53339
1017.30722	117.80005
1018.01062	216.20001
1018.71401	213.26666
1019.41738	188
1020.12074	227.33331
1020.82409	215.46674
1021.52742	177.73334
1022.23074	246.20001
1022.93405	99.46667
1023.63734	142.8667
1024.34062	197.06671
1025.04388	152.73334
1025.74713	77.13336
1026.45037	230.53339
1027.15359	211.79999
1027.8568	276.20001
1028.56	292.93341
1029.26318	194.06671
1029.96635	270.53339
1030.66951	186.46667
1031.37265	173.46667
1032.07578	128
1032.77889	101.93335
1033.48199	223.20001
1034.18508	206.53339
1034.88815	177.73334
1035.59121	243.73334
1036.29425	176.60004
1036.99729	172.33337
1037.7003	231.86664
1038.40331	247.53339
1039.1063	222.46674
1039.80927	314.86664
1040.51223	226.00006
1041.21518	79.33337
1041.91812	227.26666
1042.62104	148.40002
1043.32394	227.20001
1044.02684	131.60004
1044.72972	196.26666
1045.43258	221.33331
1046.13543	205.13336
1046.83827	217.79999
1047.54109	191.53339
1048.2439	231.00006
1048.9467	221.66669
1049.64948	249.53339
1050.35225	140.13336
1051.055	156.26672
1051.75774	279.06671
1052.46046	248.06671
1053.16318	166.46667
1053.86587	196.40009
1054.56856	232.73334
1055.27123	194.79999
1055.97388	173.66669
1056.67652	248.66669
1057.37915	227.26666
1058.08177	249.13336
1058.78437	160.13336
1059.48695	108.60004
1060.18952	190.13336
1060.89208	161.46667
1061.59462	211.33331
1062.29715	172
1062.99967	237.00006
1063.70217	178.73334
1064.40466	238.93341
1065.10713	219.26666
1065.80959	288.40009
1066.51203	273.20001
1067.21446	280.79999
1067.91688	136.33337
1068.61928	182.80005
1069.32167	298.26666
1070.02404	156.20001
1070.7264	145.46667
1071.42875	268.20001
1072.13108	156.80005
1072.8334	189.73334
1073.5357	233.79999
1074.23799	209.00006
1074.94026	246.46674
1075.64252	132.53339
1076.34477	85
1077.047	239.13336
1077.74922	128.33337
1078.45142	175.46667
1079.15361	195.13336
1079.85579	242.79999
1080.55795	314.73334
1081.26009	260.13336
1081.96223	223.40009
1082.66434	297.79999
1083.36645	218.33331
1084.06854	253.93341
1084.77061	590.86664
1085.47267	972.26666
1086.17472	1158.20001
1086.87675	856.86664
1087.57877	705.46674
1088.28077	664.53339
1088.98276	598.00006
1089.68473	653.06671
1090.38669	609.93341
1091.08864	524.60004
1091.79057	516.46674
1092.49249	457.53339
1093.19439	353.53339
1093.89628	313.66669
1094.59815	218.93341
1095.30001	320.06671
1096.00186	321.46674
1096.70369	327.13336
1097.4055	256.46674
1098.10731	246.40009
1098.80909	272.66669
1099.51087	233.20001
1100.21262	238.06671
1100.91437	258.20001
1101.6161	256.73334
1102.31781	235.73334
1103.01951	183.20001
1103.7212	217.79999
1104.42287	178.93335
1105.12452	270.20001
1105.82617	341.00006
1106.52779	300.73334
1107.22941	279.73334
1107.93101	248.06671
1108.63259	328.86664
1109.33416	235.53339
1110.03571	241.66669
1110.73725	233.60004
1111.43878	211.79999
1112.14029	198.79999
1112.84179	256.86664
1113.54327	252.20001
1114.24474	202.13336
1114.94619	195.93341
1115.64763	202.79999
1116.34905	186.06671
1117.05046	225.60004
1117.75185	259.00006
1118.45323	165.13336
1119.1546	204.26666
1119.85595	180.33337
1120.55728	306.26666
1121.2586	206.33331
1121.95991	211.86664
1122.6612	366.26666
1123.36248	282.46674
1124.06374	289.73334
1124.76498	182
1125.46622	226.06671
1126.16743	167.06671
1126.86864	356.20001
1127.56982	140.20001
1128.271	337.60004
1128.97216	230.93341
1129.6733	217.40009
1130.37443	125.93335
1131.07554	144.46667
1131.77664	228.60004
1132.47773	226.06671
1133.1788	202.26666
1133.87985	126.13336
1134.58089	263.93341
1135.28192	298.73334
1135.98293	200.66669
1136.68392	326.73334
1137.3849	320.93341
1138.08587	276.73334
1138.78682	192.13336
1139.48775	209.79999
1140.18867	124
1140.88958	213.06671
1141.59047	224.20001
1142.29135	148.26672
1142.99221	166.06671
1143.69306	193.33331
1144.39389	209.26666
1145.0947	213.20001
1145.79551	288.79999
1146.49629	312.60004
1147.19706	264.26666
1147.89782	198.53339
1148.59856	268.20001
1149.29929	215.53339
1150	256.06671
1150.7007	252.66669
1151.40138	181.46667
1152.10205	314.73334
1152.8027	263.00006
1153.50333	214.00006
1154.20395	243.53339
1154.90456	238.93341
1155.60515	211.79999
1156.30573	303.33331
1157.00629	314.33331
1157.70684	242.46674
1158.40737	247.26666
1159.10788	200.53339
1159.80838	224.26666
1160.50887	186.93335
1161.20934	328.66669
1161.9098	174.13336
1162.61024	221.13336
1163.31066	236.26666
1164.01107	262.60004
1164.71147	233.73334
1165.41185	227.06671
1166.11221	218.20001
1166.81256	131.8667
1167.5129	306.06671
1168.21322	289.06671
1168.91352	271.86664
1169.61381	221.13336
1170.31408	182.66669
1171.01434	137.80005
1171.71458	180.06671
1172.41481	218.93341
1173.11502	180.46667
1173.81522	195.79999
1174.5154	223.20001
1175.21557	204.26666
1175.91572	222.40009
1176.61586	206.73334
1177.31598	243.53339
1178.01609	143.13336
1178.71618	264.66669
1179.41625	138
1180.11631	160.20001
1180.81636	255.79999
1181.51639	247.33331
1182.2164	231.60004
1182.9164	136.66669
1183.61638	298.13336
1184.31635	235.79999
1185.0163	260.20001
1185.71624	285.40009
1186.41616	158.33337
1187.11607	222.00006
1187.81596	231.73334
1188.51583	279.93341
1189.21569	226.46674
1189.91554	443.86664
1190.61537	775.60004
1191.31518	1094.46674
1192.01498	1381.80011
1192.71476	1096.66669
1193.41453	714.33331
1194.11428	547.93341
1194.81402	537.20001
1195.51374	500.06671
1196.21345	415.93341
1196.91314	458.86664
1197.61281	455.79999
1198.31247	427.66669
1199.01212	437.26666
1199.71174	346.13336
1200.41136	365.46674
1201.11095	367.79999
1201.81054	335.46674
1202.5101	271.86664
1203.20965	261.93341
1203.90919	293.66669
1204.60871	289.93341
1205.30821	263.26666
1206.0077	195.46674
1206.70717	284.93341
1207.40663	230.00006
1208.10607	191.46667
1208.8055	345.33331
1209.50491	307.13336
1210.2043	260.53339
1210.90368	204.79999
1211.60304	274.86664
1212.30239	267.00006
1213.00172	192.86664
1213.70104	238.66669
1214.40034	234.40009
1215.09963	234.46674
1215.79889	272.93341
1216.49815	190.46667
1217.19739	176.8667
1217.89661	261.26666
1218.59582	263.66669
1219.29501	199.46674
1219.99418	164.33337
1220.69334	258.00006
1221.39248	208.40009
1222.09161	197.93341
1222.79072	209.26666
1223.48982	190.13336
1224.1889	273.20001
1224.88797	289.20001
1225.58702	250.66669
1226.28605	208.40009
1226.98507	255.73334
1227.68407	225.86664
1228.38305	219.40009
1229.08202	214.00006
1229.78098	256.46674
1230.47992	253.06671
1231.17884	224.40009
1231.87775	257.00006
1232.57664	245.06671
1233.27551	186.53339
1233.97437	248.93341
1234.67321	199.40009
1235.37204	143.66669
1236.07085	212.60004
1236.76965	259.93341
1237.46843	281.00006
1238.16719	226.46674
1238.86594	275.13336
1239.56467	321.46674
1240.26339	265.60004
1240.96209	353.40009
1241.66077	217.79999
1242.35944	186.60004
1243.05809	311.60004
1243.75673	211.73334
1244.45535	328.13336
1245.15395	345.46674
1245.85254	248.46674
1246.55111	283.06671
1247.24967	207.93341
1247.94821	124.66669
1248.64673	312.73334
1249.34524	147.8667
1250.04373	233.73334
1250.74221	192.46674
1251.44067	232.06671
1252.13911	207.00006
1252.83754	228.66669
1253.53595	210.20001
1254.23435	277.79999
1254.93273	188.33337
1255.63109	253.66669
1256.32944	284.60004
1257.02777	294.66669
1257.72609	320.46674
1258.42438	224.20001
1259.12267	259.46674
1259.82093	340.93341
1260.51919	247.20001
1261.21742	230.53339
1261.91564	325.20001
1262.61384	395.86664
1263.31203	331.46674
1264.0102	376.33331
1264.70835	268.66669
1265.40649	387.93341
1266.10461	442.33331
1266.80271	438.13336
1267.5008	352.86664
1268.19887	425.79999
1268.89693	274.79999
1269.59497	269.13336
1270.293	340.00006
1270.991	315.06671
1271.68899	370.20001
1272.38697	331.00006
1273.08493	319.66669
1273.78287	302.06671
1274.4808	234.33331
1275.17871	346.73334
1275.8766	371.06671
1276.57448	358.13336
1277.27234	244.33331
1277.97018	313.26666
1278.66801	299.33331
1279.36582	321.93341
1280.06362	196.86664
1280.7614	149.20001
1281.45916	183.60004
1282.15691	240.79999
1282.85464	224.46674
1283.55235	102.53339
1284.25005	151.13336
1284.94773	197.33331
1285.6454	218.53339
1286.34304	276.79999
1287.04068	222.60004
1287.73829	249.26666
1288.43589	229.73334
1289.13347	209.26666
1289.83104	281.73334
1290.52859	216.93341
1291.22612	255.13336
1291.92364	201.93341
1292.62114	153.66669
1293.31862	268.46674
1294.01609	237.40009
1294.71354	164.06671
1295.41097	228.46674
1296.10839	236.26666
1296.80579	305.40009
1297.50318	282.93341
1298.20055	204.00006
1298.8979	246.33331
1299.59523	225.40009
1300.29255	320.00006
1300.98985	103.80005
1301.68714	348.13336
1302.38441	184.66669
1303.08166	222.33331
1303.7789	206.93341
1304.47611	217.00006
1305.17332	258.86664
1305.8705	234.13336
1306.56767	311.53339
1307.26482	172.80005
1307.96196	244.33331
1308.65908	250.60004
1309.35618	210.06671
1310.05327	225.00006
1310.75034	187.93335
1311.44739	228.46674
1312.14443	231.20001
1312.84145	160.93335
1313.53845	279.40009
1314.23543	311.66669
1314.9324	181.53339
1315.62936	332.86664
1316.32629	241.86664
1317.02321	194.13336
1317.72011	257.40009
1318.417	261.40009
1319.11387	282.73334
1319.81072	306.13336
1320.50755	213.06671
1321.20437	283.79999
1321.90117	219.66669
1322.59796	244.13336
1323.29473	275.60004
1323.99148	225.79999
1324.68821	236.93341
1325.38493	190.60004
1326.08163	280.33331
1326.77832	236.00006
1327.47498	202.06671
1328.17163	224.66669
1328.86827	280.00006
1329.56488	100.73334
1330.26148	135.33337
1330.95807	330.79999
1331.65463	283.79999
1332.35118	179.33337
1333.04772	171.53339
1333.74423	277.26666
1334.44073	162.40002
1335.13721	121.8667
1335.83368	209.33331
1336.53012	174.13336
1337.22655	241.53339
1337.92297	195.00006
1338.61937	237.66669
1339.31575	233.06671
1340.01211	259.86664
1340.70845	211.73334
1341.40478	178.93335
1342.1011	251.60004
1342.79739	204.53339
1343.49367	202.46674
1344.18993	272.20001
1344.88617	206.60004
1345.5824	215.00006
1346.27861	278.26666
1346.9748	229.33331
1347.67098	135.8667
1348.36714	165.33337
1349.06328	206.93341
1349.75941	172.53339
1350.45551	84.20001
1351.15161	190.66669
1351.84768	143.20001
1352.54374	176.26672
1353.23977	172.46667
1353.9358	132.06671
1354.6318	170
1355.32779	182.80005
1356.02376	138.93335
1356.71972	155.46667
1357.41565	277.13336
1358.11157	129.66669
1358.80747	188.40002
1359.50336	82.33337
1360.19923	67.53339
1360.89508	165.06671
1361.59091	91.66669
1362.28673	83.20001
1362.98253	151.33337
1363.67831	211.33331
1364.37407	175.73334
1365.06982	138.33337
1365.76555	109.60004
1366.46127	166.40002
1367.15696	84.13336
1367.85264	152.8667
1368.5483	110.60004
1369.24395	97.33337
1369.93957	100.60004
1370.63518	115.46667
1371.33078	185.20001
1372.02635	93.46667
1372.72191	66.40002
1373.41745	54.53339
