# Supplementary material for: Circular dichroism of quantum defects in carbon nanotubes created by photocatalytic oxygen functionalization
Source: Nat Commun. 2025 Jun 2;16:5107. doi: 10.1038/s41467-025-60342-y (PMC12130195; doi:10.1038/s41467-025-60342-y)
Supplement: Supplementary file 6 — Source Data [file 41467_2025_60342_MOESM6_ESM.zip › Raw data Manuscript and SI/Supplementary_Figure_24a.txt]

	0	1	2	3	4	5	6	7	8	9	10	11	12	13	14	15	16	17	18	19	20	21	22	23	24	25	26	27	28	29	30	31	32	33	34	35	36	37	38	39	40	41	42	43	44	45	46	47	48
0	0.07486	0.06999	0.06254	0.07744	0.08054	0.07753	0.07793	0.07631	0.07694	0.07904	0.07884	0.08409	0.08565	0.08561	0.08994	0.07666	0.07413	0.09186	0.06158	0.05895	0.06336	0.08525	0.06418	0.06928	0.06083	0.03577	0.05451	0.08335	0.07526	0.08178	0.08052	0.07653	0.08147	0.07917	0.08246	0.0707	0.08465	0.08741	0.06928	0.06345	0.07006	0.07955	0.10445	0.08578	0.09187	0.08447	0.08065	0.07709	0.08692
1	0.07884	0.07974	0.08076	0.07349	0.07307	0.06581	0.09505	0.09786	0.09212	0.07257	0.07563	0.07535	0.08238	0.0868	0.09276	0.08591	0.09085	0.0837	0.0856	0.07532	0.08035	0.07976	0.08442	0.08131	0.04568	0.09267	0.08451	0.08498	0.07259	0.06022	0.09366	0.08264	0.08196	0.06842	0.06928	0.09426	0.08605	0.08238	0.08706	0.07295	0.07551	0.07998	0.0668	0.08479	0.08056	0.07456	0.08582	0.09526	0.07555
2	0.07437	0.07037	0.06216	0.07426	0.07059	0.09333	0.06016	0.05629	0.06812	0.07885	0.07353	0.10353	0.08431	0.08634	0.08594	0.08909	0.08088	0.0816	0.09249	0.09459	0.08943	0.09624	0.09681	0.07804	0.04616	0.07257	0.09552	0.08735	0.09433	0.08251	0.09437	0.11178	0.09478	0.08021	0.08421	0.092	0.08942	0.08417	0.074	0.07833	0.07601	0.0755	0.07846	0.07905	0.08762	0.09632	0.08495	0.09044	0.1008
3	0.07388	0.0722	0.07376	0.0754	0.07877	0.07928	0.06547	0.0675	0.07964	0.08107	0.09546	0.0998	0.07161	0.0901	0.07679	0.07867	0.07157	0.09614	0.07655	0.08533	0.08599	0.08427	0.08784	0.08917	0.07504	0.0778	0.08666	0.08577	0.07901	0.08484	0.09097	0.09222	0.08275	0.08854	0.08103	0.07642	0.08556	0.08753	0.08642	0.0811	0.07093	0.08112	0.09984	0.09109	0.06943	0.07642	0.08243	0.09732	0.10167
4	0.06004	0.0651	0.07547	0.08961	0.08095	0.06235	0.07507	0.06619	0.07964	0.0896	0.05812	0.08958	0.09109	0.08416	0.08837	0.06831	0.08046	0.07947	0.10044	0.08929	0.05684	0.11735	0.09734	0.09221	0.08253	0.07265	0.08068	0.07568	0.08365	0.08806	0.09201	0.09362	0.08403	0.08477	0.07253	0.08394	0.07433	0.0745	0.07427	0.07579	0.07401	0.08945	0.08417	0.08013	0.08	0.07115	0.08457	0.09163	0.10367
5	0.06647	0.06955	0.07824	0.08032	0.06815	0.06439	0.06382	0.07142	0.07717	0.07916	0.08789	0.08801	0.0737	0.08088	0.09287	0.0823	0.07818	0.09085	0.08497	0.09328	0.08513	0.07613	0.08083	0.06382	0.07662	0.06534	0.08154	0.07212	0.07317	0.08291	0.0922	0.09527	0.08465	0.06974	0.06585	0.07529	0.07743	0.07713	0.07192	0.09058	0.08486	0.08644	0.09162	0.08896	0.08895	0.08428	0.08134	0.08077	0.08915
6	0.06967	0.07117	0.06226	0.0626	0.06436	0.06165	0.06717	0.06016	0.06867	0.09034	0.09204	0.08246	0.07088	0.06724	0.06974	0.07342	0.08116	0.08789	0.08984	0.04476	0.06442	0.05446	0.06401	0.06502	0.07395	0.06944	0.05713	0.06736	0.08441	0.09839	0.08513	0.10371	0.08912	0.07173	0.06083	0.06646	0.06621	0.0697	0.07855	0.0794	0.08822	0.08369	0.08117	0.07996	0.08306	0.08336	0.07933	0.0734	0.08593
7	0.07063	0.07607	0.06334	0.05354	0.0511	0.05738	0.05779	0.0554	0.05123	0.06045	0.07631	0.06932	0.07313	0.07165	0.07981	0.0719	0.08077	0.06488	0.0632	0.05681	0.06117	0.07898	0.06323	0.07218	0.07032	0.06652	0.07556	0.07837	0.08966	0.09286	0.08086	0.08261	0.07558	0.06826	0.06871	0.07212	0.0717	0.0806	0.08643	0.07482	0.07871	0.06791	0.06399	0.06743	0.07405	0.08204	0.0776	0.07718	0.07971
8	0.06605	0.06846	0.06317	0.05426	0.05659	0.05567	0.06307	0.06712	0.07249	0.07993	0.08361	0.09904	0.08448	0.0783	0.07308	0.0782	0.06508	0.07035	0.06938	0.08188	0.07531	0.07897	0.08149	0.08814	0.08226	0.06719	0.07219	0.07756	0.07429	0.07623	0.06715	0.07129	0.06175	0.06396	0.07479	0.07283	0.07816	0.08351	0.08655	0.08588	0.07593	0.0679	0.06719	0.07331	0.0765	0.07772	0.06693	0.07047	0.07321
9	0.06028	0.05699	0.04913	0.05451	0.06084	0.06093	0.05731	0.06013	0.06944	0.06732	0.07322	0.07528	0.06398	0.05837	0.05747	0.07967	0.08261	0.08179	0.07758	0.09986	0.05365	0.0639	0.09495	0.09467	0.082	0.07419	0.07921	0.07578	0.08146	0.07773	0.06765	0.06468	0.072	0.06849	0.06764	0.07478	0.07839	0.07886	0.07557	0.07081	0.07878	0.06698	0.06127	0.06003	0.06833	0.07015	0.06253	0.06122	0.06121
10	0.061	0.06865	0.06941	0.05685	0.05928	0.05713	0.05811	0.06267	0.07016	0.06744	0.06466	0.0703	0.08789	0.07421	0.06349	0.07661	0.08993	0.09395	0.065	0.04733	0.06303	0.077	0.06992	0.07078	0.0683	0.0653	0.0783	0.09088	0.07944	0.07953	0.07594	0.07679	0.0709	0.06984	0.06951	0.07274	0.08693	0.0816	0.07312	0.07247	0.06099	0.0655	0.06615	0.06531	0.06274	0.06743	0.06499	0.061	0.05676
11	0.0723	0.06436	0.07052	0.07007	0.05951	0.05172	0.05341	0.05632	0.07618	0.07352	0.06613	0.07635	0.09607	0.07721	0.06967	0.07773	0.06674	0.06731	0.0317	0.05827	0.07267	0.07847	0.07607	0.08749	0.07535	0.08238	0.07789	0.07492	0.07509	0.07896	0.08394	0.07201	0.07144	0.05691	0.05795	0.05707	0.06552	0.06588	0.0664	0.07616	0.07035	0.07047	0.07134	0.06469	0.06611	0.0634	0.06328	0.06596	0.0645
12	0.06017	0.06444	0.07191	0.07202	0.06274	0.05628	0.05645	0.06045	0.06798	0.07639	0.07418	0.08451	0.09986	0.07097	0.07405	0.07049	0.07142	0.04736	0.05772	0.05874	0.07915	0.07996	0.08579	0.07497	0.08007	0.06723	0.06775	0.05159	0.06402	0.06379	0.07436	0.06698	0.06385	0.06352	0.06142	0.05503	0.05939	0.06757	0.07059	0.08229	0.0723	0.06627	0.06436	0.06714	0.06938	0.07024	0.07011	0.06969	0.06965
13	0.05153	0.06432	0.05572	0.05467	0.05542	0.05163	0.05828	0.05978	0.0628	0.05983	0.05605	0.05701	0.06971	0.09889	0.07514	0.06609	0.06668	0.05728	0.06462	0.05942	0.07158	0.06806	0.07112	0.07292	0.06538	0.06208	0.06236	0.0608	0.06706	0.07738	0.07742	0.07138	0.0672	0.06999	0.06413	0.0593	0.06037	0.06613	0.06537	0.06402	0.0778	0.06695	0.06793	0.06525	0.06884	0.06858	0.07299	0.06774	0.06815
14	0.05708	0.0522	0.05489	0.05666	0.05592	0.05689	0.05766	0.05929	0.06154	0.06333	0.0631	0.0681	0.06744	0.08499	0.04731	0.0753	0.07367	0.06759	0.06047	0.06139	0.06478	0.06113	0.06403	0.06623	0.06088	0.06268	0.07263	0.06505	0.06714	0.07562	0.07093	0.08479	0.08247	0.06496	0.05854	0.05435	0.05944	0.06531	0.07044	0.06538	0.06593	0.06952	0.07319	0.06408	0.06469	0.06752	0.06907	0.06456	0.06258
15	0.05868	0.0619	0.05995	0.0644	0.06794	0.06423	0.06657	0.06693	0.06141	0.0653	0.07543	0.07236	0.07314	0.07058	0.06027	0.05999	0.06597	0.07478	0.06472	0.06587	0.06366	0.06499	0.05962	0.05922	0.06095	0.05141	0.05144	0.05843	0.06982	0.06898	0.07171	0.06637	0.0634	0.06529	0.05842	0.05383	0.05974	0.07334	0.07689	0.07042	0.0776	0.0768	0.07058	0.06556	0.06392	0.06655	0.06698	0.06492	0.06706
16	0.04965	0.06107	0.05967	0.06017	0.06352	0.06808	0.07033	0.0692	0.05768	0.06401	0.06556	0.06382	0.06505	0.06421	0.06831	0.07822	0.06417	0.06245	0.06079	0.07342	0.06729	0.05997	0.05908	0.05291	0.05981	0.05793	0.04992	0.05307	0.0551	0.06084	0.05978	0.05893	0.07146	0.05953	0.0581	0.06493	0.06531	0.07729	0.08396	0.06369	0.06939	0.07289	0.06951	0.06312	0.0608	0.06117	0.07396	0.06443	0.05877
17	0.04451	0.05621	0.06179	0.05481	0.06493	0.06638	0.06242	0.068	0.06308	0.06076	0.06855	0.06523	0.0608	0.06576	0.07111	0.05967	0.05972	0.05642	0.06288	0.07751	0.06937	0.06294	0.06183	0.06071	0.06147	0.0602	0.05459	0.05818	0.05715	0.05556	0.06394	0.06407	0.05673	0.05702	0.05561	0.06465	0.07866	0.09164	0.08244	0.0773	0.07648	0.07031	0.06781	0.06531	0.06351	0.06345	0.06741	0.07428	0.06315
[truncated: 92 more columns]
