# Supplementary material for: Circular dichroism of quantum defects in carbon nanotubes created by photocatalytic oxygen functionalization
Source: Nat Commun. 2025 Jun 2;16:5107. doi: 10.1038/s41467-025-60342-y (PMC12130195; doi:10.1038/s41467-025-60342-y)
Supplement: Supplementary file 6 — Source Data [file 41467_2025_60342_MOESM6_ESM.zip › Raw data Manuscript and SI/Supplementary_Figure_24b.txt]

Wavelength (nm)	Norm. PL Intensity
881.39	8.64662E-4
881.919	0.00232
882.449	-8.45519E-4
882.979	0.00228
883.509	-6.35556E-4
884.038	4.1862E-4
884.568	8.03443E-4
885.098	0.00149
885.627	0.00146
886.157	0.00119
886.686	0.00167
887.216	0.00102
887.746	0.00143
888.275	1.99962E-4
888.805	0.00134
889.334	0.00203
889.864	7.9519E-4
890.393	8.43689E-4
890.923	0.00125
891.452	-6.45784E-5
891.981	0.00222
892.511	2.56287E-4
893.04	0.00201
893.57	0.00251
894.099	4.46944E-4
894.628	0.00174
895.158	9.49426E-4
895.687	0.00204
896.216	0.00162
896.745	0.00302
897.275	0.00199
897.804	0.00176
898.333	0.0016
898.862	0.00168
899.391	9.64147E-4
899.921	0.00122
900.45	0.00193
900.979	0.00191
901.508	0.00245
902.037	0.00213
902.566	0.00213
903.095	0.00215
903.624	0.00229
904.153	0.00225
904.682	0.00331
905.211	0.00301
905.74	0.0032
906.269	0.00304
906.798	0.00256
907.327	0.00318
907.856	0.00352
908.384	0.00284
908.913	0.00304
909.442	0.00289
909.971	0.00296
910.5	0.00448
911.028	0.00275
911.557	0.00399
912.086	0.00451
912.615	0.00384
913.143	0.00375
913.672	0.00433
914.201	0.00403
914.729	0.00423
915.258	0.00531
915.787	0.00532
916.315	0.00496
916.844	0.00513
917.372	0.0062
917.901	0.00638
918.429	0.00598
918.958	0.00602
919.486	0.00647
920.015	0.00615
920.543	0.00717
921.072	0.00673
921.6	0.00754
922.128	0.00746
922.657	0.00839
923.185	0.00761
923.713	0.00835
924.242	0.00825
924.77	0.00913
925.298	0.00931
925.827	0.00979
926.355	0.00942
926.883	0.01046
927.411	0.01044
927.939	0.011
928.468	0.0102
928.996	0.01116
929.524	0.01085
930.052	0.01225
930.58	0.01192
931.108	0.01285
931.636	0.01289
932.164	0.01441
932.692	0.01376
933.22	0.01478
933.748	0.01437
934.276	0.01608
934.804	0.01566
935.332	0.01691
935.86	0.01636
936.388	0.01699
936.916	0.01682
937.444	0.01823
937.972	0.01867
938.499	0.02016
939.027	0.02016
939.555	0.02076
940.083	0.02099
940.611	0.02222
941.138	0.02297
941.666	0.02473
942.194	0.02381
942.721	0.02625
943.249	0.02692
943.777	0.02749
944.304	0.02843
944.832	0.02991
945.359	0.03042
945.887	0.03236
946.415	0.03195
946.942	0.03423
947.47	0.03525
947.997	0.03707
948.525	0.03809
949.052	0.04036
949.58	0.04117
950.107	0.04367
950.634	0.04421
951.162	0.04736
951.689	0.04786
952.216	0.05051
952.744	0.05246
953.271	0.05626
953.798	0.05706
954.326	0.06177
954.853	0.06179
955.38	0.0659
955.907	0.06665
956.435	0.0718
956.962	0.07311
957.489	0.07752
958.016	0.07947
958.543	0.08541
959.07	0.08702
959.598	0.09253
960.125	0.09399
960.652	0.10109
961.179	0.10299
961.706	0.11089
962.233	0.1135
962.76	0.12108
963.287	0.12362
963.814	0.13212
964.341	0.13491
964.868	0.14413
965.394	0.14767
965.921	0.15819
966.448	0.16178
966.975	0.1732
967.502	0.17695
968.029	0.18919
968.556	0.19373
969.082	0.20667
969.609	0.21102
970.136	0.22616
970.663	0.23184
971.189	0.24882
971.716	0.25505
972.243	0.27155
972.769	0.27772
973.296	0.29844
973.822	0.30407
974.349	0.32605
974.876	0.33462
975.402	0.35776
975.929	0.36287
976.455	0.38787
976.982	0.39556
977.508	0.41969
978.035	0.42722
978.561	0.45475
979.088	0.46026
979.614	0.48816
980.14	0.49415
980.667	0.52356
981.193	0.52927
981.719	0.56134
982.246	0.56365
982.772	0.59648
983.298	0.60027
983.825	0.63082
984.351	0.6316
984.877	0.66411
985.403	0.66608
985.93	0.70072
986.456	0.69924
986.982	0.73566
987.508	0.73576
988.034	0.76801
988.56	0.7645
989.086	0.79984
989.612	0.7945
990.138	0.83079
990.665	0.82338
991.191	0.85882
991.717	0.85348
992.243	0.88882
992.768	0.87701
993.294	0.91017
993.82	0.8993
994.346	0.93216
994.872	0.91832
995.398	0.9542
995.924	0.93555
996.45	0.96991
996.976	0.94907
997.501	0.97975
998.027	0.96164
998.553	0.98948
999.079	0.9644
999.604	0.99653
1000.13	0.97154
1000.656	0.99965
1001.181	0.97371
1001.707	1
1002.233	0.97321
1002.758	0.99773
1003.284	0.9692
1003.809	0.98984
1004.335	0.96271
1004.861	0.98354
1005.386	0.95289
1005.912	0.97129
1006.437	0.93452
1006.963	0.95099
1007.488	0.91448
1008.013	0.93063
1008.539	0.89609
1009.064	0.90809
1009.59	0.86987
1010.115	0.88179
1010.64	0.84516
1011.166	0.8516
1011.691	0.81537
1012.216	0.82071
1012.742	0.78137
1013.267	0.78659
1013.792	0.74743
1014.317	0.7516
1014.843	0.71447
1015.368	0.71614
1015.893	0.6789
1016.418	0.68001
1016.943	0.64669
1017.468	0.64709
1017.993	0.61278
1018.518	0.61227
1019.043	0.57988
1019.569	0.5795
1020.094	0.54678
1020.619	0.54778
1021.144	0.51685
1021.668	0.51726
1022.193	0.4879
1022.718	0.48665
1023.243	0.45828
1023.768	0.4592
1024.293	0.43268
1024.818	0.43186
1025.343	0.40597
1025.868	0.40594
1026.392	0.38206
1026.917	0.383
1027.442	0.35971
1027.967	0.35939
1028.491	0.33744
1029.016	0.3377
1029.541	0.31697
1030.065	0.31781
1030.59	0.29911
1031.115	0.29865
1031.639	0.28013
1032.164	0.28159
1032.689	0.26466
1033.213	0.26409
1033.738	0.24866
1034.262	0.24904
1034.787	0.23382
1035.311	0.23421
1035.836	0.22029
1036.36	0.21948
1036.885	0.20709
1037.409	0.20815
1037.933	0.19566
1038.458	0.19634
1038.982	0.1849
1039.507	0.18455
1040.031	0.17416
1040.555	0.1761
1041.079	0.16508
1041.604	0.1663
1042.128	0.15712
1042.652	0.15765
1043.177	0.1488
1043.701	0.14881
1044.225	0.13971
1044.749	0.13985
1045.273	0.13198
1045.797	0.13194
1046.321	0.12459
1046.846	0.1251
1047.37	0.11815
1047.894	0.11863
1048.418	0.11166
1048.942	0.1136
1049.466	0.10607
1049.99	0.10708
1050.514	0.10036
1051.038	0.10113
1051.562	0.09558
1052.086	0.09717
1052.609	0.09034
1053.133	0.09202
1053.657	0.08694
1054.181	0.08712
1054.705	0.08331
1055.229	0.08328
1055.752	0.07935
1056.276	0.08042
1056.8	0.07555
1057.324	0.07683
1057.847	0.07207
1058.371	0.07322
1058.895	0.06959
1059.418	0.07196
1059.942	0.06782
1060.466	0.06854
1060.989	0.06468
1061.513	0.06573
1062.037	0.06194
1062.56	0.06356
1063.084	0.06012
1063.607	0.0618
1064.131	0.05795
1064.654	0.05951
1065.178	0.05619
1065.701	0.05781
1066.224	0.05485
1066.748	0.05547
1067.271	0.05312
1067.795	0.05436
1068.318	0.05133
1068.841	0.0525
1069.365	0.04985
1069.888	0.05034
1070.411	0.0481
1070.934	0.04889
1071.458	0.04688
1071.981	0.04781
1072.504	0.04583
1073.027	0.04688
1073.551	0.04421
1074.074	0.0453
1074.597	0.04284
1075.12	0.04428
1075.643	0.04208
1076.166	0.0435
1076.689	0.04136
1077.212	0.043
1077.735	0.04089
1078.258	0.04126
1078.781	0.04044
1079.304	0.04137
1079.827	0.03895
1080.35	0.04048
1080.873	0.03837
1081.396	0.03888
1081.919	0.03729
1082.442	0.03869
1082.965	0.03771
1083.487	0.03814
1084.01	0.03625
1084.533	0.03779
1085.056	0.0357
1085.579	0.0373
1086.101	0.03557
1086.624	0.03686
1087.147	0.03536
1087.669	0.03608
1088.192	0.034
1088.715	0.03615
1089.237	0.03419
1089.76	0.03577
1090.283	0.03378
1090.805	0.03528
1091.328	0.0343
1091.85	0.03505
1092.373	0.03326
1092.895	0.03511
1093.418	0.0328
1093.94	0.03387
1094.463	0.03382
1094.985	0.0347
1095.507	0.03337
1096.03	0.03411
1096.552	0.03364
1097.075	0.03441
1097.597	0.03315
1098.119	0.03452
1098.642	0.03272
1099.164	0.03446
1099.686	0.03358
1100.208	0.03529
1100.731	0.03345
1101.253	0.03476
1101.775	0.03397
1102.297	0.03529
1102.819	0.03332
1103.342	0.03518
1103.864	0.03358
1104.386	0.03504
1104.908	0.03448
1105.43	0.03563
1105.952	0.03432
1106.474	0.03552
1106.996	0.03423
1107.518	0.0354
1108.04	0.03459
1108.562	0.03574
1109.084	0.03501
1109.606	0.03618
1110.128	0.03525
1110.65	0.03693
1111.172	0.03483
1111.693	0.03682
1112.215	0.03544
1112.737	0.03712
1113.259	0.03541
1113.781	0.03724
1114.302	0.03517
1114.824	0.03718
1115.346	0.03604
1115.868	0.03775
1116.389	0.0359
1116.911	0.03793
1117.433	0.03571
1117.954	0.03725
1118.476	0.03671
1118.997	0.03768
1119.519	0.03584
1120.041	0.03756
1120.562	0.03643
1121.084	0.03744
1121.605	0.03538
1122.127	0.03747
1122.648	0.03598
1123.17	0.03724
1123.691	0.03541
1124.212	0.03785
1124.734	0.03626
1125.255	0.03789
1125.777	0.03547
1126.298	0.03715
1126.819	0.0353
1127.341	0.03726
1127.862	0.03562
1128.383	0.0372
1128.904	0.03539
1129.426	0.0372
1129.947	0.03548
1130.468	0.037
1130.989	0.03544
1131.51	0.03688
1132.032	0.03511
1132.553	0.03705
1133.074	0.03471
1133.595	0.03658
1134.116	0.03481
1134.637	0.03553
1135.158	0.03423
1135.679	0.03652
1136.2	0.03515
1136.721	0.03599
1137.242	0.03466
1137.763	0.03619
1138.284	0.03478
1138.805	0.03548
1139.326	0.03396
1139.847	0.03533
1140.367	0.03401
1140.888	0.03515
1141.409	0.0339
1141.93	0.03516
1142.451	0.03298
1142.971	0.03504
1143.492	0.03333
1144.013	0.03422
1144.534	0.03305
1145.054	0.03415
1145.575	0.03262
1146.096	0.03405
1146.616	0.03235
1147.137	0.03412
1147.658	0.03265
1148.178	0.03326
1148.699	0.03221
1149.219	0.03324
1149.74	0.03153
1150.26	0.03223
1150.781	0.0313
1151.301	0.03286
1151.822	0.03174
1152.342	0.03254
1152.863	0.03127
1153.383	0.03127
1153.903	0.03066
1154.424	0.03134
1154.944	0.02987
1155.464	0.03165
1155.985	0.02978
1156.505	0.03084
1157.025	0.02911
1157.546	0.03038
1158.066	0.02865
1158.586	0.0302
1159.106	0.02844
1159.626	0.0305
1160.147	0.02814
1160.667	0.02975
1161.187	0.0281
1161.707	0.02945
1162.227	0.02741
1162.747	0.02928
1163.267	0.02787
1163.787	0.02819
1164.307	0.02753
1164.827	0.02871
1165.347	0.02713
1165.867	0.02778
1166.387	0.02687
1166.907	0.02819
1167.427	0.0262
1167.947	0.02748
1168.467	0.02563
1168.987	0.02693
1169.507	0.02535
1170.026	0.02724
1170.546	0.0254
1171.066	0.02599
1171.586	0.02473
1172.105	0.02608
1172.625	0.02438
1173.145	0.02518
1173.665	0.02413
1174.184	0.0249
1174.704	0.02389
1175.224	0.0248
1175.743	0.02362
1176.263	0.02419
1176.782	0.0235
1177.302	0.02461
1177.822	0.02305
1178.341	0.0241
1178.861	0.02232
1179.38	0.02329
1179.9	0.02233
1180.419	0.02279
1180.939	0.02202
1181.458	0.02294
1181.977	0.02206
1182.497	0.02248
1183.016	0.02168
1183.535	0.02286
1184.055	0.02167
1184.574	0.02213
1185.093	0.02176
1185.613	0.02214
1186.132	0.02075
1186.651	0.0223
1187.17	0.02067
1187.69	0.02143
1188.209	0.02038
1188.728	0.02128
1189.247	0.02047
1189.766	0.02115
1190.285	0.02051
1190.805	0.02109
1191.324	0.02017
1191.843	0.02085
1192.362	0.01978
1192.881	0.0201
1193.4	0.0199
1193.919	0.01991
1194.438	0.01922
1194.957	0.01973
1195.476	0.01913
1195.995	0.0197
1196.513	0.01879
1197.032	0.01942
1197.551	0.01859
1198.07	0.01925
1198.589	0.01847
1199.108	0.01882
1199.627	0.0185
1200.145	0.01881
1200.664	0.01831
1201.183	0.01893
1201.702	0.01793
1202.22	0.01806
1202.739	0.01756
1203.258	0.01786
1203.776	0.01758
1204.295	0.01762
1204.813	0.01711
1205.332	0.01754
1205.851	0.01662
1206.369	0.01721
1206.888	0.01665
1207.406	0.01741
1207.925	0.01651
1208.443	0.0171
1208.962	0.0162
1209.48	0.0171
1209.999	0.01599
1210.517	0.01647
1211.035	0.01563
1211.554	0.01658
1212.072	0.01489
1212.591	0.01599
1213.109	0.01512
1213.627	0.01589
1214.145	0.01496
1214.664	0.01563
1215.182	0.0149
1215.7	0.01499
1216.218	0.01484
1216.737	0.01481
1217.255	0.01499
1217.773	0.01479
1218.291	0.0142
1218.809	0.01498
1219.327	0.01468
1219.845	0.01471
1220.363	0.01422
1220.882	0.01448
1221.4	0.01399
1221.918	0.0143
1222.436	0.01375
1222.954	0.01423
1223.472	0.01356
1223.989	0.01437
1224.507	0.01361
1225.025	0.01392
1225.543	0.01384
1226.061	0.01394
1226.579	0.01335
1227.097	0.0142
1227.615	0.01291
1228.132	0.01379
1228.65	0.01335
1229.168	0.01415
1229.686	0.01321
1230.203	0.01382
1230.721	0.01361
1231.239	0.01394
1231.756	0.01342
1232.274	0.01331
1232.792	0.01321
1233.309	0.01389
1233.827	0.01348
1234.345	0.01424
1234.862	0.01295
1235.38	0.01363
1235.897	0.01347
1236.415	0.01402
1236.932	0.01313
1237.45	0.01371
1237.967	0.01294
1238.485	0.01303
1239.002	0.01305
1239.519	0.01341
1240.037	0.01294
1240.554	0.01377
1241.071	0.01303
1241.589	0.01341
1242.106	0.01299
1242.623	0.01388
1243.141	0.01258
1243.658	0.01345
1244.175	0.01294
1244.692	0.01355
1245.21	0.01348
1245.727	0.01393
1246.244	0.01335
1246.761	0.01366
1247.278	0.01302
1247.795	0.01319
1248.312	0.01315
1248.829	0.01325
1249.347	0.01283
1249.864	0.01367
1250.381	0.01347
1250.898	0.01366
1251.415	0.01271
1251.932	0.01317
1252.448	0.01309
1252.965	0.01322
1253.482	0.01289
1253.999	0.01389
1254.516	0.01308
1255.033	0.01352
1255.55	0.01267
1256.067	0.01381
1256.583	0.01266
1257.1	0.01327
1257.617	0.01251
1258.134	0.01311
1258.65	0.01286
1259.167	0.01289
1259.684	0.01273
1260.201	0.01307
1260.717	0.01311
1261.234	0.01275
1261.75	0.01293
1262.267	0.01344
1262.784	0.01248
1263.3	0.01283
1263.817	0.01254
1264.333	0.01267
1264.85	0.01254
1265.366	0.01273
1265.883	0.01263
1266.399	0.01238
1266.916	0.01231
1267.432	0.01243
1267.949	0.01206
1268.465	0.01254
1268.981	0.01183
1269.498	0.01248
1270.014	0.01197
1270.53	0.01242
1271.047	0.01171
1271.563	0.01188
1272.079	0.01114
1272.595	0.01191
1273.112	0.01107
1273.628	0.01207
1274.144	0.01145
1274.66	0.01157
1275.176	0.01131
1275.692	0.01183
1276.209	0.01097
1276.725	0.01166
1277.241	0.01111
1277.757	0.0114
1278.273	0.01061
1278.789	0.01109
1279.305	0.01046
1279.821	0.01122
1280.337	0.01041
1280.853	0.01061
1281.369	0.01047
1281.885	0.01045
1282.401	0.01043
1282.916	0.01085
1283.432	0.01018
1283.948	0.01093
1284.464	0.01004
1284.98	0.01068
1285.496	0.00954
1286.011	0.01014
1286.527	0.00986
1287.043	0.01046
1287.559	0.00958
1288.074	0.01037
1288.59	0.00981
1289.106	0.01016
1289.621	0.00976
1290.137	0.01046
1290.652	0.00912
1291.168	0.01044
1291.684	0.00981
1292.199	0.00993
1292.715	0.00917
1293.23	0.01008
1293.746	0.00954
1294.261	0.01015
1294.777	0.0096
1295.292	0.00967
1295.808	0.00987
1296.323	0.00964
1296.838	0.00931
1297.354	0.00993
1297.869	0.00886
1298.384	0.00982
1298.9	0.00864
1299.415	0.00908
1299.93	0.00936
1300.446	0.01015
1300.961	0.00951
1301.476	0.0094
1301.991	0.00904
1302.506	0.00956
1303.022	0.00909
1303.537	0.00934
1304.052	0.00921
1304.567	0.00956
1305.082	0.00896
1305.597	0.00947
1306.112	0.00868
1306.627	0.00903
1307.142	0.00877
1307.657	0.00938
1308.172	0.00869
1308.687	0.00936
1309.202	0.00903
1309.717	0.00947
1310.232	0.00857
1310.747	0.00959
1311.262	0.00894
1311.777	0.00915
1312.292	0.00827
1312.807	0.00949
1313.321	0.00887
1313.836	0.00936
1314.351	0.00905
1314.866	0.00856
1315.38	0.00888
1315.895	0.00949
1316.41	0.009
1316.925	0.00878
1317.439	0.00879
1317.954	0.00889
1318.468	0.00859
1318.983	0.00885
1319.498	0.00851
1320.012	0.00895
1320.527	0.00855
1321.041	0.00883
1321.556	0.00841
1322.07	0.00875
1322.585	0.00872
1323.099	0.00917
1323.614	0.00881
1324.128	0.00894
1324.643	0.00834
1325.157	0.00924
1325.671	0.00878
1326.186	0.00892
1326.7	0.00937
1327.214	0.00844
1327.729	0.00827
1328.243	0.00888
1328.757	0.0083
1329.272	0.00894
1329.786	0.00851
1330.3	0.00847
1330.814	0.00877
1331.328	0.00854
1331.843	0.00841
1332.357	0.00879
1332.871	0.00873
1333.385	0.00957
1333.899	0.0084
1334.413	0.00914
1334.927	0.00869
1335.441	0.00858
1335.955	0.00828
1336.469	0.00847
1336.983	0.0084
1337.497	0.00884
1338.011	0.00855
1338.525	0.00928
1339.039	0.00799
1339.553	0.00874
1340.067	0.00811
1340.58	0.0092
1341.094	0.0084
1341.608	0.00883
1342.122	0.00857
1342.636	0.00864
1343.149	0.00838
1343.663	0.00863
1344.177	0.00796
1344.691	0.00851
1345.204	0.00795
1345.718	0.00847
1346.232	0.00808
1346.745	0.00837
1347.259	0.00814
1347.773	0.00894
1348.286	0.00827
1348.8	0.0082
1349.313	0.00761
1349.827	0.0086
1350.34	0.00783
1350.854	0.00868
1351.367	0.00832
1351.881	0.00874
1352.394	0.0078
1352.908	0.00858
1353.421	0.00773
1353.934	0.0078
1354.448	0.00745
1354.961	0.00861
1355.474	0.00758
1355.988	0.00784
1356.501	0.00773
1357.014	0.00824
1357.528	0.00748
1358.041	0.00756
1358.554	0.00719
1359.067	0.0084
1359.58	0.00738
1360.094	0.00746
1360.607	0.00726
1361.12	0.00735
1361.633	0.00753
1362.146	0.00741
1362.659	0.00741
1363.172	0.0074
1363.685	0.00729
1364.198	0.00776
1364.711	0.0074
1365.224	0.00724
1365.737	0.00746
1366.25	0.00746
1366.763	0.0068
1367.276	0.00779
1367.789	0.00685
1368.302	0.00721
1368.815	0.00695
1369.327	0.00756
1369.84	0.00694
1370.353	0.00743
1370.866	0.00682
1371.379	0.00716
1371.891	0.00679
1372.404	0.0071
1372.917	0.00665
1373.429	0.00725
1373.942	0.00723
1374.455	0.00713
1374.967	0.00688
1375.48	0.00769
1375.993	0.00696
1376.505	0.00694
1377.018	0.00617
1377.53	0.00724
1378.043	0.00595
1378.555	0.00713
1379.068	0.00623
1379.58	0.00667
1380.093	0.00584
1380.605	0.00607
1381.118	0.00608
1381.63	0.00633
1382.143	0.00667
1382.655	0.00698
1383.167	0.00578
1383.68	0.00673
1384.192	0.00638
1384.704	0.00667
1385.216	0.006
1385.729	0.00675
1386.241	0.00698
1386.753	0.00682
1387.265	0.00643
1387.778	0.00688
1388.29	0.00595
1388.802	0.00657
1389.314	0.0065
1389.826	0.006
1390.338	0.00659
1390.85	0.00602
1391.362	0.00615
1391.874	0.00619
1392.386	0.00556
1392.898	0.00613
1393.41	0.00564
1393.922	0.00618
1394.434	0.00564
1394.946	0.00595
1395.458	0.00594
1395.97	0.00613
1396.482	0.00594
1396.994	0.00529
1397.506	0.00594
1398.018	0.00588
1398.529	0.00539
1399.041	0.00559
1399.553	0.00562
1400.065	0.00528
1400.576	0.00556
1401.088	0.00601
1401.6	0.00549
1402.112	0.00599
1402.623	0.00541
1403.135	0.00635
1403.646	0.00626
1404.158	0.00612
1404.67	0.00566
1405.181	0.00655
1405.693	0.00671
1406.204	0.00662
1406.716	0.00635
1407.227	0.00662
1407.739	0.00662
1408.25	0.0064
1408.762	0.00549
1409.273	0.00637
1409.785	0.00649
1410.296	0.00655
1410.807	0.0061
1411.319	0.00638
1411.83	0.00611
1412.341	0.00611
1412.853	0.00568
1413.364	0.00572
1413.875	0.00568
