# Supplementary material for: Circular dichroism of quantum defects in carbon nanotubes created by photocatalytic oxygen functionalization
Source: Nat Commun. 2025 Jun 2;16:5107. doi: 10.1038/s41467-025-60342-y (PMC12130195; doi:10.1038/s41467-025-60342-y)
Supplement: Supplementary file 6 — Source Data [file 41467_2025_60342_MOESM6_ESM.zip › Raw data Manuscript and SI/Supplementary_Figure_24c.txt]

Wavelength (nm)	Norm. PL Intensity
881.39	0.00809
881.919	-0.00104
882.449	0.00264
882.979	-0.00415
883.509	0.00227
884.038	0.0094
884.568	0.00175
885.098	-9.31457E-4
885.627	4.55191E-4
886.157	0.00109
886.686	0.00305
887.216	0.00467
887.746	0.00447
888.275	2.07961E-4
888.805	-0.0023
889.334	0.0045
889.864	0.00827
890.393	0.00668
890.923	0.00328
891.452	0.00322
891.981	0.00529
892.511	0.0042
893.04	0.00243
893.57	0.00647
894.099	0.00518
894.628	0
895.158	0.00316
895.687	0.00405
896.216	0.00409
896.745	0.0023
897.275	0.00427
897.804	0.00378
898.333	0.00211
898.862	0.00712
899.391	0.00301
899.921	0.00672
900.45	9.11297E-4
900.979	0.00649
901.508	0.0033
902.037	0.00799
902.566	0.00398
903.095	0.00829
903.624	0.00635
904.153	0.00594
904.682	0.00987
905.211	0.00323
905.74	0.00675
906.269	0.00551
906.798	0.00855
907.327	0.00785
907.856	0.00528
908.384	0.00887
908.913	0.00665
909.442	0.00849
909.971	0.00669
910.5	0.00647
911.028	0.00741
911.557	0.00763
912.086	0.00997
912.615	0.00865
913.143	0.00922
913.672	0.00938
914.201	0.0099
914.729	0.00963
915.258	0.00888
915.787	0.00848
916.315	0.01572
916.844	0.01095
917.372	0.01189
917.901	0.01179
918.429	0.01228
918.958	0.01104
919.486	0.00974
920.015	0.01119
920.543	0.01252
921.072	0.01229
921.6	0.01205
922.128	0.01285
922.657	0.0132
923.185	0.01336
923.713	0.01546
924.242	0.01807
924.77	0.0154
925.298	0.0143
925.827	0.01712
926.355	0.01627
926.883	0.01924
927.411	0.01878
927.939	0.01947
928.468	0.02137
928.996	0.01809
929.524	0.02123
930.052	0.02182
930.58	0.02087
931.108	0.02102
931.636	0.02288
932.164	0.02351
932.692	0.02312
933.22	0.02637
933.748	0.02549
934.276	0.02831
934.804	0.02752
935.332	0.02789
935.86	0.02694
936.388	0.02864
936.916	0.03153
937.444	0.0325
937.972	0.03343
938.499	0.03662
939.027	0.03613
939.555	0.03805
940.083	0.03661
940.611	0.03763
941.138	0.04071
941.666	0.04209
942.194	0.04367
942.721	0.044
943.249	0.04419
943.777	0.04672
944.304	0.0487
944.832	0.04985
945.359	0.0496
945.887	0.05093
946.415	0.05213
946.942	0.05606
947.47	0.05695
947.997	0.0611
948.525	0.06132
949.052	0.06153
949.58	0.0653
950.107	0.06931
950.634	0.06998
951.162	0.07085
951.689	0.0759
952.216	0.07719
952.744	0.07819
953.271	0.0857
953.798	0.08385
954.326	0.08824
954.853	0.09094
955.38	0.096
955.907	0.09637
956.435	0.1001
956.962	0.10269
957.489	0.10802
958.016	0.11117
958.543	0.11895
959.07	0.11779
959.598	0.12511
960.125	0.12891
960.652	0.13284
961.179	0.13505
961.706	0.14158
962.233	0.14729
962.76	0.15268
963.287	0.15666
963.814	0.16511
964.341	0.16742
964.868	0.17643
965.394	0.1764
965.921	0.18879
966.448	0.19338
966.975	0.20431
967.502	0.20685
968.029	0.21684
968.556	0.21968
969.082	0.23007
969.609	0.23457
970.136	0.25011
970.663	0.25363
971.189	0.2682
971.716	0.27133
972.243	0.28635
972.769	0.29202
973.296	0.30633
973.822	0.31164
974.349	0.32965
974.876	0.33613
975.402	0.35288
975.929	0.35778
976.455	0.37687
976.982	0.38631
977.508	0.40428
978.035	0.40859
978.561	0.42405
979.088	0.43376
979.614	0.45003
980.14	0.46024
980.667	0.48284
981.193	0.48967
981.719	0.50871
982.246	0.51555
982.772	0.54139
983.298	0.54653
983.825	0.56813
984.351	0.57409
984.877	0.59706
985.403	0.60074
985.93	0.62895
986.456	0.63196
986.982	0.65859
987.508	0.66402
988.034	0.68845
988.56	0.69225
989.086	0.71739
989.612	0.71978
990.138	0.74781
990.665	0.74961
991.191	0.77524
991.717	0.77959
992.243	0.80067
992.768	0.80583
993.294	0.82566
993.82	0.8263
994.346	0.85143
994.872	0.85172
995.398	0.87548
995.924	0.87198
996.45	0.89513
996.976	0.89479
997.501	0.91391
998.027	0.91135
998.553	0.93308
999.079	0.92537
999.604	0.95016
1000.13	0.93977
1000.656	0.9591
1001.181	0.95304
1001.707	0.97369
1002.233	0.96343
1002.758	0.98121
1003.284	0.97322
1003.809	0.98921
1004.335	0.98323
1004.861	0.99937
1005.386	0.98715
1005.912	1.00092
1006.437	0.986
1006.963	0.99942
1007.488	0.98595
1008.013	0.99977
1008.539	0.9799
1009.064	0.99417
1009.59	0.97442
1010.115	0.99018
1010.64	0.97286
1011.166	0.98297
1011.691	0.96185
1012.216	0.9694
1012.742	0.94925
1013.267	0.95615
1013.792	0.93616
1014.317	0.94006
1014.843	0.91899
1015.368	0.92273
1015.893	0.89903
1016.418	0.89792
1016.943	0.87477
1017.468	0.87624
1017.993	0.84754
1018.518	0.84838
1019.043	0.81921
1019.569	0.82248
1020.094	0.79518
1020.619	0.79141
1021.144	0.77083
1021.668	0.77221
1022.193	0.74915
1022.718	0.74782
1023.243	0.72334
1023.768	0.72164
1024.293	0.70095
1024.818	0.69982
1025.343	0.67613
1025.868	0.67466
1026.392	0.65404
1026.917	0.65544
1027.442	0.63369
1027.967	0.63467
1028.491	0.61284
1029.016	0.6143
1029.541	0.59066
1030.065	0.59062
1030.59	0.57622
1031.115	0.5733
1031.639	0.55487
1032.164	0.55619
1032.689	0.53881
1033.213	0.53968
1033.738	0.52174
1034.262	0.52138
1034.787	0.50311
1035.311	0.50517
1035.836	0.48991
1036.36	0.48584
1036.885	0.47355
1037.409	0.47363
1037.933	0.45783
1038.458	0.46009
1038.982	0.4454
1039.507	0.44513
1040.031	0.43121
1040.555	0.4325
1041.079	0.42027
1041.604	0.42107
1042.128	0.41099
1042.652	0.40984
1043.177	0.3968
1043.701	0.39945
1044.225	0.3845
1044.749	0.38617
1045.273	0.37367
1045.797	0.37431
1046.321	0.36262
1046.846	0.3619
1047.37	0.35045
1047.894	0.35201
1048.418	0.34229
1048.942	0.34531
1049.466	0.33619
1049.99	0.33576
1050.514	0.32451
1051.038	0.32855
1051.562	0.31836
1052.086	0.31882
1052.609	0.30883
1053.133	0.31098
1053.657	0.3019
1054.181	0.30655
1054.705	0.29597
1055.229	0.29943
1055.752	0.29098
1056.276	0.29511
1056.8	0.28623
1057.324	0.29016
1057.847	0.28384
1058.371	0.28587
1058.895	0.27843
1059.418	0.27872
1059.942	0.27576
1060.466	0.2771
1060.989	0.27065
1061.513	0.27126
1062.037	0.2651
1062.56	0.26697
1063.084	0.26411
1063.607	0.2652
1064.131	0.25906
1064.654	0.26455
1065.178	0.25864
1065.701	0.26156
1066.224	0.25656
1066.748	0.25863
1067.271	0.25591
1067.795	0.25516
1068.318	0.25261
1068.841	0.25544
1069.365	0.25099
1069.888	0.25439
1070.411	0.24957
1070.934	0.25328
1071.458	0.24866
1071.981	0.25099
1072.504	0.2487
1073.027	0.25423
1073.551	0.24677
1074.074	0.25187
1074.597	0.24769
1075.12	0.25105
1075.643	0.24627
1076.166	0.24961
1076.689	0.24415
1077.212	0.25081
1077.735	0.2464
1078.258	0.25077
1078.781	0.24488
1079.304	0.25325
1079.827	0.24685
1080.35	0.2545
1080.873	0.24684
1081.396	0.25179
1081.919	0.24783
1082.442	0.25557
1082.965	0.24817
1083.487	0.25363
1084.01	0.2501
1084.533	0.25506
1085.056	0.24956
1085.579	0.25729
1086.101	0.24975
1086.624	0.25724
1087.147	0.25364
1087.669	0.25744
1088.192	0.25607
1088.715	0.26107
1089.237	0.25705
1089.76	0.26213
1090.283	0.25964
1090.805	0.26511
1091.328	0.2606
1091.85	0.26615
1092.373	0.26286
1092.895	0.26849
1093.418	0.26894
1093.94	0.27335
1094.463	0.27163
1094.985	0.2776
1095.507	0.27362
1096.03	0.28036
1096.552	0.27714
1097.075	0.28473
1097.597	0.28185
1098.119	0.28954
1098.642	0.28639
1099.164	0.29471
1099.686	0.28996
1100.208	0.30113
1100.731	0.29571
1101.253	0.30566
1101.775	0.29972
1102.297	0.30978
1102.819	0.30719
1103.342	0.31397
1103.864	0.31068
1104.386	0.32065
1104.908	0.31743
1105.43	0.32791
1105.952	0.32636
1106.474	0.33559
1106.996	0.32902
1107.518	0.33718
1108.04	0.33519
1108.562	0.34428
1109.084	0.34216
1109.606	0.35309
1110.128	0.35121
1110.65	0.36015
1111.172	0.35846
1111.693	0.36838
1112.215	0.36356
1112.737	0.37688
1113.259	0.37527
1113.781	0.38584
1114.302	0.38334
1114.824	0.39265
1115.346	0.39246
1115.868	0.40541
1116.389	0.40293
1116.911	0.41272
1117.433	0.41341
1117.954	0.42316
1118.476	0.42109
1118.997	0.43374
1119.519	0.42993
1120.041	0.44428
1120.562	0.44237
1121.084	0.45321
1121.605	0.45122
1122.127	0.46709
1122.648	0.46289
1123.17	0.47748
1123.691	0.47515
1124.212	0.49294
1124.734	0.48857
1125.255	0.50342
1125.777	0.50018
1126.298	0.51607
1126.819	0.51548
1127.341	0.53248
1127.862	0.53215
1128.383	0.54966
1128.904	0.54951
1129.426	0.56792
1129.947	0.56284
1130.468	0.58829
1130.989	0.58541
1131.51	0.60321
1132.032	0.59997
1132.553	0.62133
1133.074	0.61383
1133.595	0.63864
1134.116	0.63174
1134.637	0.65346
1135.158	0.65366
1135.679	0.67704
1136.2	0.67532
1136.721	0.70019
1137.242	0.69908
1137.763	0.72395
1138.284	0.72353
1138.805	0.74852
1139.326	0.74576
1139.847	0.77167
1140.367	0.76864
1140.888	0.7997
1141.409	0.79524
1141.93	0.82497
1142.451	0.82589
1142.971	0.85224
1143.492	0.84814
1144.013	0.87862
1144.534	0.87364
1145.054	0.90382
1145.575	0.90134
1146.096	0.9359
1146.616	0.93105
1147.137	0.95983
1147.658	0.95652
1148.178	0.98768
1148.699	0.98347
1149.219	1.01822
1149.74	1.00977
1150.26	1.04245
1150.781	1.03246
1151.301	1.06758
1151.822	1.06181
1152.342	1.09532
1152.863	1.09224
1153.383	1.12506
1153.903	1.12047
1154.424	1.15352
1154.944	1.14894
1155.464	1.1805
1155.985	1.17046
1156.505	1.20098
1157.025	1.18817
1157.546	1.22106
1158.066	1.20689
1158.586	1.24322
1159.106	1.23164
1159.626	1.26402
1160.147	1.2482
1160.667	1.2801
1161.187	1.2692
1161.707	1.29886
1162.227	1.27896
1162.747	1.30939
1163.267	1.2969
1163.787	1.33263
1164.307	1.31423
1164.827	1.34234
1165.347	1.32758
1165.867	1.35804
1166.387	1.3366
1166.907	1.37156
1167.427	1.3468
1167.947	1.36977
1168.467	1.34754
1168.987	1.37545
1169.507	1.35093
1170.026	1.38298
1170.546	1.35663
1171.066	1.37956
1171.586	1.35744
1172.105	1.38084
1172.625	1.34868
1173.145	1.36931
1173.665	1.34052
1174.184	1.36698
1174.704	1.34233
1175.224	1.36695
1175.743	1.33552
1176.263	1.35694
1176.782	1.32447
1177.302	1.34433
1177.822	1.31194
1178.341	1.33599
1178.861	1.30734
1179.38	1.32728
1179.9	1.29037
1180.419	1.30973
1180.939	1.27686
1181.458	1.29877
1181.977	1.27056
1182.497	1.28379
1183.016	1.24742
1183.535	1.26573
1184.055	1.23297
1184.574	1.2499
1185.093	1.21421
1185.613	1.23471
1186.132	1.19904
1186.651	1.21337
1187.17	1.1739
1187.69	1.18737
1188.209	1.15914
1188.728	1.17544
1189.247	1.13645
1189.766	1.14988
1190.285	1.11279
1190.805	1.12113
1191.324	1.08577
1191.843	1.10106
1192.362	1.06823
1192.881	1.07263
1193.4	1.04138
1193.919	1.04913
1194.438	1.01625
1194.957	1.02815
1195.476	0.99359
1195.995	1.00053
1196.513	0.96436
1197.032	0.97557
1197.551	0.93561
1198.07	0.94568
1198.589	0.91199
1199.108	0.92007
1199.627	0.89002
1200.145	0.89851
1200.664	0.86262
1201.183	0.87373
1201.702	0.83973
1202.22	0.84744
1202.739	0.81426
1203.258	0.81873
1203.776	0.7886
1204.295	0.79631
1204.813	0.76488
1205.332	0.77195
1205.851	0.74035
1206.369	0.75065
1206.888	0.72303
1207.406	0.72914
1207.925	0.70229
1208.443	0.71026
1208.962	0.6829
1209.48	0.69224
1209.999	0.65998
1210.517	0.66231
1211.035	0.63894
1211.554	0.64674
1212.072	0.62078
1212.591	0.62539
1213.109	0.60142
1213.627	0.60869
1214.145	0.58331
1214.664	0.59137
1215.182	0.56795
1215.7	0.57669
1216.218	0.55384
1216.737	0.56299
1217.255	0.54435
1217.773	0.54814
1218.291	0.52555
1218.809	0.53318
1219.327	0.51152
1219.845	0.51694
1220.363	0.49859
1220.882	0.50544
1221.4	0.48335
1221.918	0.49094
1222.436	0.47145
1222.954	0.47909
1223.472	0.46059
1223.989	0.46636
1224.507	0.44901
1225.025	0.45582
1225.543	0.44123
1226.061	0.44126
1226.579	0.42651
1227.097	0.43584
1227.615	0.41832
1228.132	0.42518
1228.65	0.40935
1229.168	0.4173
1229.686	0.39936
1230.203	0.40639
1230.721	0.39234
1231.239	0.4
1231.756	0.38365
1232.274	0.39129
1232.792	0.37623
1233.309	0.38428
1233.827	0.36921
1234.345	0.3772
1234.862	0.36066
1235.38	0.37057
1235.897	0.35593
1236.415	0.36113
1236.932	0.35288
1237.45	0.35794
1237.967	0.34501
1238.485	0.35113
1239.002	0.33681
1239.519	0.34552
1240.037	0.32985
1240.554	0.33916
1241.071	0.3248
1241.589	0.3308
1242.106	0.31999
1242.623	0.32687
1243.141	0.31429
1243.658	0.32281
1244.175	0.3103
1244.692	0.31667
1245.21	0.30555
1245.727	0.3136
1246.244	0.30119
1246.761	0.3042
1247.278	0.2918
1247.795	0.29997
1248.312	0.28864
1248.829	0.29624
1249.347	0.28248
1249.864	0.29222
1250.381	0.28186
1250.898	0.2872
1251.415	0.27921
1251.932	0.28565
1252.448	0.27588
1252.965	0.2817
1253.482	0.27146
1253.999	0.27805
1254.516	0.26451
1255.033	0.27225
1255.55	0.26309
1256.067	0.26841
1256.583	0.25654
1257.1	0.26361
1257.617	0.25095
1258.134	0.25801
1258.65	0.24954
1259.167	0.25873
1259.684	0.24708
1260.201	0.25366
1260.717	0.24531
1261.234	0.25266
1261.75	0.24355
1262.267	0.24916
1262.784	0.23971
1263.3	0.24617
1263.817	0.23762
1264.333	0.24345
1264.85	0.23466
1265.366	0.23884
1265.883	0.2327
1266.399	0.23488
1266.916	0.22622
1267.432	0.23548
1267.949	0.22779
1268.465	0.23132
1268.981	0.22338
1269.498	0.23092
1270.014	0.22238
1270.53	0.22904
1271.047	0.21882
1271.563	0.22585
1272.079	0.22122
1272.595	0.22688
1273.112	0.21752
1273.628	0.22298
1274.144	0.21464
1274.66	0.22176
1275.176	0.21309
1275.692	0.22031
1276.209	0.21204
1276.725	0.21943
1277.241	0.21025
1277.757	0.21879
1278.273	0.20818
1278.789	0.21299
1279.305	0.20583
1279.821	0.212
1280.337	0.2047
1280.853	0.21173
1281.369	0.20253
1281.885	0.20752
1282.401	0.1994
1282.916	0.20658
1283.432	0.19794
1283.948	0.20553
1284.464	0.19679
1284.98	0.20426
1285.496	0.19611
1286.011	0.2051
1286.527	0.19568
1287.043	0.2027
1287.559	0.19666
1288.074	0.19746
1288.59	0.19032
1289.106	0.19822
1289.621	0.18993
1290.137	0.19589
1290.652	0.18914
1291.168	0.19363
1291.684	0.18845
1292.199	0.19332
1292.715	0.186
1293.23	0.19203
1293.746	0.18368
1294.261	0.19051
1294.777	0.18417
1295.292	0.18875
1295.808	0.18325
1296.323	0.18762
1296.838	0.18256
1297.354	0.18674
1297.869	0.18117
1298.384	0.18616
1298.9	0.17863
1299.415	0.18312
1299.93	0.17585
1300.446	0.18181
1300.961	0.17533
1301.476	0.18156
1301.991	0.17349
1302.506	0.17919
1303.022	0.17253
1303.537	0.17866
1304.052	0.17033
1304.567	0.17737
1305.082	0.17136
1305.597	0.1759
1306.112	0.16803
1306.627	0.1732
1307.142	0.16729
1307.657	0.17465
1308.172	0.16771
1308.687	0.17266
1309.202	0.16561
1309.717	0.17277
1310.232	0.16532
1310.747	0.16955
1311.262	0.16307
1311.777	0.16596
1312.292	0.1625
1312.807	0.16655
1313.321	0.1594
1313.836	0.16491
1314.351	0.16078
1314.866	0.1656
1315.38	0.15962
1315.895	0.16497
1316.41	0.16
1316.925	0.16538
1317.439	0.15875
1317.954	0.16384
1318.468	0.15756
1318.983	0.16286
1319.498	0.15603
1320.012	0.16137
1320.527	0.15411
1321.041	0.15828
1321.556	0.15321
1322.07	0.15705
1322.585	0.15363
1323.099	0.15962
1323.614	0.15472
1324.128	0.15858
1324.643	0.15325
1325.157	0.15879
1325.671	0.15346
1326.186	0.15757
1326.7	0.15235
1327.214	0.157
1327.729	0.1503
1328.243	0.15731
1328.757	0.15016
1329.272	0.15531
1329.786	0.14973
1330.3	0.15513
1330.814	0.14872
1331.328	0.1531
1331.843	0.1476
1332.357	0.15241
1332.871	0.14865
1333.385	0.1545
1333.899	0.14884
1334.413	0.15115
1334.927	0.14838
1335.441	0.14999
1335.955	0.14536
1336.469	0.14861
1336.983	0.14186
1337.497	0.14916
1338.011	0.14342
1338.525	0.14853
1339.039	0.14424
1339.553	0.15047
1340.067	0.14757
1340.58	0.15065
1341.094	0.1447
1341.608	0.15094
1342.122	0.14398
1342.636	0.15349
1343.149	0.1436
1343.663	0.14855
1344.177	0.14313
1344.691	0.15176
1345.204	0.144
1345.718	0.14835
1346.232	0.14322
1346.745	0.14663
1347.259	0.14002
1347.773	0.14465
1348.286	0.13947
1348.8	0.14483
1349.313	0.13948
1349.827	0.14543
1350.34	0.13925
1350.854	0.14518
1351.367	0.1381
1351.881	0.14555
1352.394	0.13867
1352.908	0.14378
1353.421	0.13881
1353.934	0.14366
1354.448	0.13763
1354.961	0.14483
1355.474	0.13738
1355.988	0.14282
1356.501	0.13845
1357.014	0.14465
1357.528	0.13737
1358.041	0.1435
1358.554	0.13493
1359.067	0.14181
1359.58	0.13296
1360.094	0.13733
1360.607	0.13217
1361.12	0.13822
1361.633	0.13359
1362.146	0.13792
1362.659	0.13226
1363.172	0.13911
1363.685	0.13393
1364.198	0.13749
1364.711	0.13302
1365.224	0.13787
1365.737	0.13408
1366.25	0.13799
1366.763	0.1317
1367.276	0.13909
1367.789	0.13092
1368.302	0.13652
1368.815	0.13005
1369.327	0.13582
1369.84	0.129
1370.353	0.13218
1370.866	0.12837
1371.379	0.13458
1371.891	0.12847
1372.404	0.13256
1372.917	0.12624
1373.429	0.13125
1373.942	0.12672
1374.455	0.13185
1374.967	0.12559
1375.48	0.13192
1375.993	0.12789
1376.505	0.13081
1377.018	0.12498
1377.53	0.12937
1378.043	0.12486
1378.555	0.12936
1379.068	0.12457
1379.58	0.12871
1380.093	0.12525
1380.605	0.12675
1381.118	0.12198
1381.63	0.1279
1382.143	0.12074
1382.655	0.12381
1383.167	0.12055
1383.68	0.12646
1384.192	0.12116
1384.704	0.12673
1385.216	0.12003
1385.729	0.12638
1386.241	0.12073
1386.753	0.12346
1387.265	0.11775
1387.778	0.12131
1388.29	0.11747
1388.802	0.12185
1389.314	0.11984
1389.826	0.12361
1390.338	0.11607
1390.85	0.12116
1391.362	0.11483
1391.874	0.11796
1392.386	0.11203
1392.898	0.1172
1393.41	0.11201
1393.922	0.11684
1394.434	0.11028
1394.946	0.11393
1395.458	0.11089
1395.97	0.11105
1396.482	0.10649
1396.994	0.11097
1397.506	0.10795
1398.018	0.11331
1398.529	0.10486
1399.041	0.10952
1399.553	0.10484
1400.065	0.10989
1400.576	0.10685
1401.088	0.11343
1401.6	0.10924
1402.112	0.11597
1402.623	0.11197
1403.135	0.11862
1403.646	0.11549
1404.158	0.11998
1404.67	0.1163
1405.181	0.12337
1405.693	0.11883
1406.204	0.12494
1406.716	0.12016
1407.227	0.12392
1407.739	0.11834
1408.25	0.12511
1408.762	0.12179
1409.273	0.12566
1409.785	0.11836
1410.296	0.12496
1410.807	0.11716
1411.319	0.12382
1411.83	0.11893
1412.341	0.12192
1412.853	0.11551
1413.364	0.11933
1413.875	0.11571
