# Supplementary material for: Circular dichroism of quantum defects in carbon nanotubes created by photocatalytic oxygen functionalization
Source: Nat Commun. 2025 Jun 2;16:5107. doi: 10.1038/s41467-025-60342-y (PMC12130195; doi:10.1038/s41467-025-60342-y)
Supplement: Supplementary file 6 — Source Data [file 41467_2025_60342_MOESM6_ESM.zip › Raw data Manuscript and SI/Supplementary_Figure_25a.txt]

Wavelength (nm)	Abs (6,5) enantiomer
1400	0.05173
1399	0.2638
1398	-0.22677
1397	10.00064
1396	0.18411
1395	10.0006
1394	10.00059
1393	10.00057
1392	-0.39148
1391	-0.1481
1390	0.00816
1389	-0.0254
1388	0.01362
1387	0.01021
1386	-0.00535
1385	0.01056
1384	0.00282
1383	0.00532
1382	0.00588
1381	0.00378
1380	0.00609
1379	0.00373
1378	0.00519
1377	0.00324
1376	0.00334
1375	0.00435
1374	0.00337
1373	0.0035
1372	0.00313
1371	0.00264
1370	0.00297
1369	0.0023
1368	0.00347
1367	0.00267
1366	0.00229
1365	0.00264
1364	0.00215
1363	0.0018
1362	0.00123
1361	0.00153
1360	0.00108
1359	0.00188
1358	0.00153
1357	0.0013
1356	0.00107
1355	8.20357E-4
1354	9.2086E-4
1353	6.43104E-4
1352	0.00102
1351	8.9355E-4
1350	7.25936E-4
1349	6.43128E-4
1348	6.34998E-4
1347	2.81143E-4
1346	1.6411E-4
1345	2.60825E-4
1344	2.38613E-4
1343	1.37773E-4
1342	1.85792E-5
1341	7.78815E-5
1340	1.51996E-4
1339	6.19115E-5
1338	9.70239E-5
1337	-5.78869E-5
1336	-4.36957E-5
1335	3.36251E-5
1334	-1.44261E-5
1333	-9.06939E-5
1332	-8.20727E-5
1331	-6.34472E-5
1330	-7.6411E-5
1329	-1.01697E-5
1328	-1.09247E-5
1327	-6.01263E-5
1326	-6.71302E-5
1325	5.32349E-5
1324	-1.24148E-5
1323	-9.9576E-5
1322	1.09667E-4
1321	1.97296E-5
1320	-1.08456E-5
1319	8.45646E-5
1318	6.73424E-5
1317	-2.27597E-5
1316	5.0092E-5
1315	9.96646E-5
1314	-9.83134E-6
1313	4.52612E-5
1312	1.25093E-4
1311	3.29318E-5
1310	2.45995E-5
1309	1.50033E-4
1308	9.45465E-5
1307	6.43625E-5
1306	1.36456E-4
1305	1.46577E-4
1304	1.26328E-4
1303	2.14695E-4
1302	1.87302E-4
1301	2.04125E-4
1300	2.01707E-4
1299	2.47461E-4
1298	2.08892E-4
1297	1.7884E-4
1296	2.7327E-4
1295	2.2438E-4
1294	2.49725E-4
1293	3.07522E-4
1292	2.76157E-4
1291	2.74278E-4
1290	3.18467E-4
1289	3.37533E-4
1288	2.29268E-4
1287	3.18256E-4
1286	3.93362E-4
1285	2.9697E-4
1284	3.13355E-4
1283	4.29077E-4
1282	3.29125E-4
1281	3.02825E-4
1280	4.06516E-4
1279	3.47317E-4
1278	2.57962E-4
1277	2.97972E-4
1276	3.88281E-4
1275	3.43238E-4
1274	3.18634E-4
1273	3.37405E-4
1272	2.61122E-4
1271	2.29124E-4
1270	2.47052E-4
1269	2.66852E-4
1268	2.74793E-4
1267	2.31624E-4
1266	2.15917E-4
1265	1.52692E-4
1264	6.98878E-5
1263	1.20456E-4
1262	1.49965E-4
1261	1.75834E-4
1260	1.85212E-4
1259	4.77538E-5
1258	7.87072E-5
1257	9.10903E-5
1256	6.46089E-5
1255	4.71503E-5
1254	6.82662E-5
1253	4.3231E-5
1252	-3.01916E-5
1251	3.60225E-5
1250	1.02641E-4
1249	-2.57551E-5
1248	2.60205E-5
1247	6.46885E-5
1246	-4.99879E-5
1245	-5.80896E-5
1244	1.11292E-4
1243	2.5885E-5
1242	7.80742E-6
1241	3.06675E-5
1240	8.53397E-5
1239	6.05019E-6
1238	4.12962E-5
1237	1.26565E-4
1236	1.65271E-5
1235	1.25151E-4
1234	1.7606E-4
1233	2.46464E-4
1232	1.57544E-4
1231	3.27402E-4
1230	3.48031E-4
1229	2.95163E-4
1228	4.2388E-4
1227	4.99266E-4
1226	5.30568E-4
1225	6.30002E-4
1224	6.95572E-4
1223	7.98108E-4
1222	8.80497E-4
1221	0.00106
1220	0.00104
1219	0.00115
1218	0.00131
1217	0.00134
1216	0.00141
1215	0.0016
1214	0.00165
1213	0.00168
1212	0.00179
1211	0.00189
1210	0.00181
1209	0.00192
1208	0.00206
1207	0.00198
1206	0.00198
1205	0.00211
1204	0.00213
1203	0.00205
1202	0.00211
1201	0.00216
1200	0.0021
1199	0.00219
1198	0.00227
1197	0.00237
1196	0.00227
1195	0.00239
1194	0.00252
1193	0.00236
1192	0.00247
1191	0.00254
1190	0.00248
1189	0.0025
1188	0.0026
1187	0.00266
1186	0.00253
1185	0.00263
1184	0.0026
1183	0.00258
1182	0.00261
1181	0.00261
1180	0.00259
1179	0.00254
1178	0.00267
1177	0.00261
1176	0.0026
1175	0.00261
1174	0.00265
1173	0.00257
1172	0.00272
1171	0.00263
1170	0.00276
1169	0.00285
1168	0.00291
1167	0.00285
1166	0.00297
1165	0.00304
1164	0.00306
1163	0.00313
1162	0.00328
1161	0.00324
1160	0.00322
1159	0.00338
1158	0.00343
1157	0.00336
1156	0.0035
1155	0.00359
1154	0.00344
1153	0.0037
1152	0.0037
1151	0.0038
1150	0.0038
1149	0.00388
1148	0.00388
1147	0.00391
1146	0.00402
1145	0.0041
1144	0.00419
1143	0.00413
1142	0.00413
1141	0.00417
1140	0.00428
1139	0.00431
1138	0.00432
1137	0.0044
1136	0.0043
1135	0.00442
1134	0.00449
1133	0.00452
1132	0.00454
1131	0.00454
1130	0.00453
1129	0.00462
1128	0.00457
1127	0.00466
1126	0.00455
1125	0.0046
1124	0.00451
1123	0.00457
1122	0.00453
1121	0.0044
1120	0.00442
1119	0.00433
1118	0.00429
1117	0.00412
1116	0.00413
1115	0.00392
1114	0.00388
1113	0.00393
1112	0.00383
1111	0.00377
1110	0.00367
1109	0.0036
1108	0.00354
1107	0.00343
1106	0.00344
1105	0.00336
1104	0.00325
1103	0.00319
1102	0.00316
1101	0.00312
1100	0.00305
1099	0.00306
1098	0.00304
1097	0.00297
1096	0.00291
1095	0.00297
1094	0.00302
1093	0.00296
1092	0.00295
1091	0.00297
1090	0.00294
1089	0.00297
1088	0.00299
1087	0.00308
1086	0.00311
1085	0.00315
1084	0.00323
1083	0.00329
1082	0.00333
1081	0.00345
1080	0.00357
1079	0.00361
1078	0.00373
1077	0.00386
1076	0.00394
1075	0.00407
1074	0.00417
1073	0.00439
1072	0.00447
1071	0.00463
1070	0.0049
1069	0.00506
1068	0.00521
1067	0.00543
1066	0.00569
1065	0.00583
1064	0.00612
1063	0.00641
1062	0.00667
1061	0.00689
1060	0.00732
1059	0.00759
1058	0.00785
1057	0.00823
1056	0.00863
1055	0.00892
1054	0.00929
1053	0.00975
1052	0.0101
1051	0.01051
1050	0.01097
1049	0.0114
1048	0.01186
1047	0.01242
1046	0.01287
1045	0.01337
1044	0.01398
1043	0.01455
1042	0.01516
1041	0.01584
1040	0.01656
1039	0.01726
1038	0.01807
1037	0.01896
1036	0.01972
1035	0.02068
1034	0.02174
1033	0.02263
1032	0.0237
1031	0.02482
1030	0.02597
1029	0.02709
1028	0.02841
1027	0.02973
1026	0.03095
1025	0.03242
1024	0.03398
1023	0.03549
1022	0.03718
1021	0.03897
1020	0.04086
1019	0.04292
1018	0.04526
1017	0.04767
1016	0.05028
1015	0.05322
1014	0.05638
1013	0.05977
1012	0.06356
1011	0.06766
1010	0.07204
1009	0.07694
1008	0.08226
1007	0.088
1006	0.09447
1005	0.10142
1004	0.10899
1003	0.11747
1002	0.12658
1001	0.13658
1000	0.14764
999	0.15954
998	0.17247
997	0.18592
996	0.20041
995	0.21587
994	0.23152
993	0.24816
992	0.26501
991	0.28128
990	0.29823
989	0.31452
988	0.33035
987	0.34546
986	0.35913
985	0.37123
984	0.38105
983	0.38814
982	0.3923
981	0.39284
980	0.38947
979	0.38253
978	0.37237
977	0.35856
976	0.34255
975	0.32479
974	0.30503
973	0.28534
972	0.2655
971	0.24607
970	0.22752
969	0.20959
968	0.19282
967	0.17726
966	0.16315
965	0.15029
964	0.13817
963	0.12752
962	0.11779
961	0.10854
960	0.10059
959	0.09345
958	0.08674
957	0.08086
956	0.07542
955	0.07034
954	0.06586
953	0.06181
952	0.05814
951	0.05464
950	0.05163
949	0.04887
948	0.04613
947	0.04386
946	0.04183
945	0.03978
944	0.03806
943	0.03637
942	0.03493
941	0.03355
940	0.03232
939	0.03124
938	0.03022
937	0.02939
936	0.02854
935	0.02781
934	0.02728
933	0.02672
932	0.02616
931	0.02576
930	0.02542
929	0.02502
928	0.02477
927	0.02458
926	0.02433
925	0.02411
924	0.02406
923	0.02388
922	0.02363
921	0.02359
920	0.02348
919	0.02323
918	0.02306
917	0.02303
916	0.02272
915	0.02243
914	0.02235
913	0.02212
912	0.02178
911	0.02157
910	0.02132
909	0.02102
908	0.02074
907	0.02059
906	0.02026
905	0.02004
904	0.01992
903	0.01978
902	0.01965
901	0.01965
900	0.01963
899	0.01968
898	0.01984
897	0.02
896	0.02024
895	0.02059
894	0.02093
893	0.02135
892	0.0218
891	0.02227
890	0.02273
889	0.02323
888	0.02367
887	0.02411
886	0.02441
885	0.02481
884	0.02498
883	0.02498
882	0.02502
881	0.02491
880	0.02449
879	0.0241
878	0.02372
877	0.02306
876	0.02246
875	0.02198
874	0.02152
873	0.02096
872	0.02068
871	0.02049
870	0.02028
869	0.02031
868	0.02048
867	0.02069
866	0.02103
865	0.02152
864	0.02207
863	0.02272
862	0.02351
861	0.02429
860	0.02516
859	0.02606
858	0.02694
857	0.02788
856	0.02878
855	0.02968
854	0.03049
853	0.0313
852	0.03202
851	0.03262
850	0.03314
849	0.03367
848	0.03394
847	0.03418
846	0.03443
845	0.03448
844	0.03442
843	0.03446
842	0.03442
841	0.03418
840	0.03407
839	0.03398
838	0.03368
837	0.03346
836	0.0333
835	0.03296
834	0.03251
833	0.03215
832	0.03165
831	0.03099
830	0.03043
829	0.02978
828	0.02903
827	0.0283
826	0.02755
825	0.02679
824	0.02602
823	0.02531
822	0.02456
821	0.02375
820	0.02306
819	0.02236
818	0.0216
817	0.02096
816	0.02029
815	0.01956
814	0.01899
813	0.01835
812	0.01767
811	0.01704
810	0.01657
809	0.01595
808	0.01531
807	0.0149
806	0.01439
805	0.01374
804	0.01335
803	0.01292
802	0.01233
801	0.0119
800	0.01158
799	0.01124
798	0.01082
797	0.01036
796	0.00987
795	0.00955
794	0.0093
793	0.00896
792	0.00868
791	0.00838
790	0.0081
789	0.00793
788	0.00784
787	0.00759
786	0.00737
785	0.00735
784	0.0071
783	0.00706
782	0.00712
781	0.0069
780	0.00684
779	0.00678
778	0.00671
777	0.00646
776	0.00649
775	0.00645
774	0.00622
773	0.00607
772	0.00612
771	0.00598
770	0.00582
769	0.00562
768	0.00545
767	0.00527
766	0.00511
765	0.00504
764	0.00477
763	0.00473
762	0.00472
761	0.00439
760	0.0042
759	0.00419
758	0.00411
757	0.00399
756	0.00398
755	0.00386
754	0.00369
753	0.00366
752	0.00349
751	0.00341
750	0.00335
749	0.00333
748	0.00315
747	0.00319
746	0.00313
745	0.00292
744	0.00292
743	0.00282
742	0.00264
741	0.0025
740	0.00264
739	0.00257
738	0.00244
737	0.00242
736	0.00238
735	0.00219
734	0.0021
733	0.00214
732	0.00199
731	0.00193
730	0.00193
729	0.00185
728	0.00171
727	0.00167
726	0.00162
725	0.00147
724	0.00146
723	0.00142
722	0.00128
721	0.00119
720	0.00126
719	0.00111
718	9.97043E-4
717	0.00105
716	9.93244E-4
715	8.50947E-4
714	8.55905E-4
713	7.34925E-4
712	6.29663E-4
711	5.8977E-4
710	5.88722E-4
709	4.90017E-4
708	4.03825E-4
707	4.08299E-4
706	3.14096E-4
705	2.593E-4
704	2.98559E-4
703	2.17355E-4
702	1.56787E-4
701	9.03035E-5
700	7.78846E-5
699	5.87647E-5
698	7.99309E-5
697	1.05106E-4
696	3.81297E-5
695	2.72993E-5
694	-2.31659E-5
693	-9.97693E-5
692	-6.40922E-5
691	-7.05405E-5
690	-7.45301E-5
689	-1.41859E-4
688	-7.98701E-5
687	-7.94046E-5
686	-6.21551E-5
685	-1.40659E-4
684	2.47591E-5
683	-3.6091E-6
682	-3.46211E-5
681	5.7066E-5
680	1.25354E-4
679	1.17399E-4
678	1.98224E-4
677	3.06574E-4
676	3.43075E-4
675	4.66658E-4
674	5.37232E-4
673	6.47165E-4
672	7.15966E-4
671	8.41002E-4
670	9.22599E-4
669	0.00107
668	0.00127
667	0.00131
666	0.00145
665	0.0017
664	0.00183
663	0.00198
662	0.00218
661	0.00239
660	0.00255
659	0.00278
658	0.00304
657	0.00321
656	0.00341
655	0.00372
654	0.00383
653	0.00414
652	0.00442
651	0.00468
650	0.00489
649	0.00512
648	0.00535
647	0.00557
646	0.00579
645	0.00594
644	0.00608
643	0.00618
642	0.00615
641	0.00616
640	0.00609
639	0.00592
638	0.00574
637	0.00557
636	0.00534
635	0.00505
634	0.00478
633	0.0046
632	0.0044
631	0.0043
630	0.00418
629	0.00422
628	0.00421
627	0.00421
626	0.00436
625	0.00449
624	0.00464
623	0.00488
622	0.00502
621	0.00526
620	0.00548
619	0.00583
618	0.00614
617	0.00645
616	0.00677
615	0.00723
614	0.0076
613	0.00801
612	0.0085
611	0.00902
610	0.00948
609	0.01003
608	0.01061
607	0.01124
606	0.0119
605	0.01258
604	0.01334
603	0.01419
602	0.01502
601	0.01602
600	0.01703
599	0.01811
598	0.01936
597	0.02068
596	0.02209
595	0.02376
594	0.02547
593	0.02736
592	0.02942
591	0.03169
590	0.03405
589	0.03652
588	0.03913
587	0.04199
586	0.0449
585	0.04792
584	0.05118
583	0.05463
582	0.05819
581	0.06208
580	0.06632
579	0.07084
578	0.07572
577	0.08096
576	0.08644
575	0.09202
574	0.09733
573	0.10232
572	0.10664
571	0.10961
570	0.11138
569	0.11155
568	0.11015
567	0.10686
566	0.1023
565	0.09683
564	0.09022
563	0.08328
562	0.0764
561	0.06951
560	0.06292
559	0.05688
558	0.0513
557	0.04619
556	0.04172
555	0.0378
554	0.03431
553	0.03105
552	0.02843
551	0.026
550	0.02374
549	0.022
548	0.02034
547	0.01868
546	0.01748
545	0.0164
544	0.01528
543	0.01431
542	0.01352
541	0.01282
540	0.01209
539	0.0116
538	0.01121
537	0.01081
536	0.01069
535	0.01065
534	0.01059
533	0.01066
532	0.011
531	0.01119
530	0.0116
529	0.01213
528	0.01257
527	0.01322
526	0.01391
525	0.01454
524	0.01504
523	0.01567
522	0.016
521	0.01628
520	0.0165
519	0.01656
518	0.01627
517	0.01608
516	0.01589
515	0.01535
514	0.01472
513	0.01428
512	0.01374
511	0.01302
510	0.01243
509	0.01174
508	0.01105
507	0.01035
506	0.00981
505	0.00912
504	0.00848
503	0.00797
502	0.00741
501	0.00684
500	0.00636
499	0.00595
498	0.00549
497	0.00521
496	0.00485
495	0.00458
494	0.0044
493	0.00426
492	0.00401
491	0.0039
490	0.00379
489	0.00362
488	0.00341
487	0.00331
486	0.00322
485	0.00299
484	0.0029
483	0.00282
482	0.00251
481	0.00252
480	0.0025
479	0.00236
478	0.0023
477	0.00247
476	0.00241
475	0.00235
474	0.00259
473	0.00259
472	0.00255
471	0.00266
470	0.00289
469	0.00282
468	0.00289
467	0.00312
466	0.00311
465	0.003
464	0.00322
463	0.00321
462	0.00309
461	0.00312
460	0.00303
459	0.0029
458	0.00277
457	0.00261
456	0.0024
455	0.00228
454	0.0021
453	0.00195
452	0.00171
451	0.00165
450	0.00143
449	0.00131
448	0.00127
447	0.00113
446	9.98529E-4
445	0.00105
444	0.00106
443	8.64949E-4
442	8.59598E-4
441	7.5067E-4
440	6.70062E-4
439	5.85491E-4
438	5.7379E-4
437	4.69766E-4
436	2.40252E-4
435	3.77708E-4
434	2.9567E-4
433	1.48682E-4
432	2.18054E-4
431	1.8964E-4
430	-3.55998E-5
429	6.03686E-5
428	2.25311E-5
427	-5.05749E-5
426	-1.50393E-4
425	-1.2461E-4
424	-1.70112E-4
423	-2.19326E-4
422	-1.19087E-4
421	-2.21055E-4
420	-2.85593E-4
419	-2.15573E-4
418	-1.76098E-4
417	-1.20771E-4
416	-9.97228E-5
415	-4.86458E-6
414	-8.20581E-5
413	-5.86941E-5
412	9.17104E-5
411	1.42184E-4
410	2.45623E-5
409	1.67927E-4
408	2.36432E-4
407	5.36061E-5
406	2.92169E-5
405	1.43833E-4
404	1.16991E-4
403	-3.06433E-5
402	1.1402E-5
401	-8.42706E-6
400	-6.80693E-5
399	-8.36612E-5
398	-1.28144E-4
397	-1.89403E-4
396	-1.64506E-4
395	-2.0158E-4
394	-2.36779E-4
393	-1.31815E-4
392	-4.90533E-5
391	-3.79121E-5
390	-9.76004E-6
389	1.31519E-4
388	2.38057E-4
387	3.82967E-4
386	5.8028E-4
385	8.13395E-4
384	8.96291E-4
383	0.00119
382	0.00143
381	0.00177
380	0.00211
379	0.00239
378	0.00264
377	0.00303
376	0.00352
375	0.00376
374	0.00417
373	0.00478
372	0.00525
371	0.00554
370	0.00626
369	0.00689
368	0.00743
367	0.00833
366	0.00937
365	0.01034
364	0.01137
363	0.01275
362	0.01438
361	0.01594
360	0.01804
359	0.02047
358	0.02315
357	0.02652
356	0.03022
355	0.03445
354	0.03922
353	0.0444
352	0.04998
351	0.05546
350	0.061
349	0.06539
348	0.07188
347	0.06984
346	0.0735
345	0.07029
344	0.06759
343	0.06506
342	0.05942
341	0.05628
340	0.05169
339	0.04832
338	0.04501
337	0.04236
336	0.04038
335	0.03911
334	0.03822
333	0.03764
332	0.0375
331	0.03765
330	0.03806
329	0.03823
328	0.03896
327	0.03891
326	0.03941
325	0.03945
324	0.03949
323	0.03954
322	0.03983
321	0.04015
320	0.04027
319	0.04091
318	0.0417
317	0.04304
316	0.04455
315	0.04649
314	0.04905
313	0.05174
312	0.05503
311	0.05897
310	0.06283
309	0.06723
308	0.07165
307	0.07587
306	0.07964
305	0.08302
304	0.08524
303	0.08636
302	0.08659
301	0.08605
300	0.08483
299	0.08321
298	0.08169
297	0.08028
296	0.0793
295	0.07859
294	0.07841
293	0.07874
292	0.0795
291	0.08058
290	0.08166
289	0.08257
288	0.08321
287	0.08345
286	0.08308
285	0.08215
284	0.08073
283	0.07895
282	0.07691
281	0.07509
280	0.07318
279	0.07205
278	0.07086
277	0.07007
276	0.06944
275	0.0688
274	0.06816
273	0.06734
272	0.06629
271	0.06508
270	0.06376
269	0.06235
268	0.0607
267	0.05937
266	0.05804
265	0.05695
264	0.05607
263	0.05543
262	0.05475
261	0.0544
260	0.05423
259	0.05427
258	0.05441
257	0.05478
256	0.05531
255	0.05587
254	0.05696
253	0.0583
252	0.0598
251	0.06183
250	0.064
