# Supplementary material for: Circular dichroism of quantum defects in carbon nanotubes created by photocatalytic oxygen functionalization
Source: Nat Commun. 2025 Jun 2;16:5107. doi: 10.1038/s41467-025-60342-y (PMC12130195; doi:10.1038/s41467-025-60342-y)
Supplement: Supplementary file 6 — Source Data [file 41467_2025_60342_MOESM6_ESM.zip › Raw data Manuscript and SI/Supplementary_Figure_25b.txt]

Wavelength (nm)	Abs (11,-5) enantiomer
1400	0.10577
1399	0.29364
1398	-0.11534
1397	9.99958
1396	-0.08192
1395	9.99955
1394	-0.48362
1393	9.99952
1392	-0.03189
1391	-0.19598
1390	0.10816
1389	0.03642
1388	-0.02335
1387	0.00557
1386	0.00839
1385	0.00671
1384	0.00848
1383	0.00708
1382	0.01068
1381	0.00549
1380	0.00933
1379	0.00454
1378	0.00644
1377	0.00532
1376	0.00466
1375	0.00564
1374	0.00593
1373	0.00488
1372	0.00448
1371	0.00429
1370	0.00436
1369	0.00375
1368	0.00592
1367	0.00478
1366	0.00371
1365	0.00493
1364	0.0043
1363	0.00361
1362	0.00292
1361	0.00283
1360	0.00266
1359	0.00424
1358	0.0034
1357	0.00278
1356	0.00267
1355	0.00229
1354	0.00231
1353	0.00215
1352	0.00297
1351	0.00276
1350	0.00237
1349	0.00213
1348	0.00227
1347	0.00179
1346	0.00182
1345	0.00193
1344	0.00178
1343	0.00156
1342	0.00165
1341	0.00157
1340	0.00156
1339	0.00151
1338	0.0015
1337	0.00119
1336	0.00144
1335	0.00149
1334	0.0013
1333	0.0013
1332	0.0013
1331	0.00117
1330	0.00114
1329	0.00122
1328	0.00112
1327	0.00119
1326	0.00109
1325	9.91421E-4
1324	0.00101
1323	9.8238E-4
1322	9.40517E-4
1321	9.56571E-4
1320	9.99427E-4
1319	9.08107E-4
1318	8.72941E-4
1317	8.97908E-4
1316	8.38612E-4
1315	8.5703E-4
1314	7.48373E-4
1313	8.26468E-4
1312	8.65477E-4
1311	6.8538E-4
1310	6.98997E-4
1309	8.09844E-4
1308	6.90772E-4
1307	6.84945E-4
1306	7.95994E-4
1305	7.94224E-4
1304	6.83813E-4
1303	7.9624E-4
1302	7.90674E-4
1301	6.81848E-4
1300	7.1149E-4
1299	7.69299E-4
1298	6.75974E-4
1297	6.70061E-4
1296	7.08855E-4
1295	5.42877E-4
1294	6.30812E-4
1293	8.13305E-4
1292	7.28382E-4
1291	7.46256E-4
1290	6.66536E-4
1289	6.51058E-4
1288	6.24443E-4
1287	6.81829E-4
1286	6.20818E-4
1285	6.13156E-4
1284	6.83693E-4
1283	6.89785E-4
1282	5.82021E-4
1281	6.18465E-4
1280	7.04791E-4
1279	5.21726E-4
1278	4.95713E-4
1277	6.13392E-4
1276	5.49972E-4
1275	5.70734E-4
1274	6.06044E-4
1273	5.68305E-4
1272	4.06351E-4
1271	4.16412E-4
1270	4.59215E-4
1269	4.5821E-4
1268	3.9295E-4
1267	4.13907E-4
1266	3.79319E-4
1265	3.24803E-4
1264	3.04199E-4
1263	3.61209E-4
1262	3.53861E-4
1261	3.31379E-4
1260	3.07141E-4
1259	2.4678E-4
1258	1.77419E-4
1257	1.83607E-4
1256	1.52241E-4
1255	1.16435E-4
1254	1.19701E-4
1253	7.45424E-5
1252	-1.19436E-5
1251	5.7902E-5
1250	9.18747E-5
1249	2.70405E-5
1248	4.10469E-5
1247	7.43443E-5
1246	-6.06625E-5
1245	-1.29028E-6
1244	1.27548E-4
1243	9.34438E-5
1242	-3.19808E-5
1241	3.90055E-5
1240	7.68422E-5
1239	-8.00769E-5
1238	4.10985E-5
1237	9.8352E-5
1236	-1.51915E-5
1235	1.47567E-4
1234	1.93048E-4
1233	1.207E-4
1232	1.45227E-4
1231	2.74363E-4
1230	2.83273E-4
1229	2.14935E-4
1228	3.40454E-4
1227	4.7385E-4
1226	3.99756E-4
1225	5.21668E-4
1224	5.46926E-4
1223	5.96096E-4
1222	6.97795E-4
1221	8.36686E-4
1220	8.21526E-4
1219	9.38397E-4
1218	0.00104
1217	0.00108
1216	0.00118
1215	0.00126
1214	0.00132
1213	0.00137
1212	0.00149
1211	0.00155
1210	0.00152
1209	0.00164
1208	0.00176
1207	0.00168
1206	0.00181
1205	0.00191
1204	0.00191
1203	0.00187
1202	0.00199
1201	0.00201
1200	0.00199
1199	0.0021
1198	0.00215
1197	0.00228
1196	0.00227
1195	0.00237
1194	0.00252
1193	0.00243
1192	0.00259
1191	0.00268
1190	0.00268
1189	0.0027
1188	0.0028
1187	0.00292
1186	0.00287
1185	0.00294
1184	0.003
1183	0.00306
1182	0.00308
1181	0.00315
1180	0.00325
1179	0.00315
1178	0.00328
1177	0.0033
1176	0.00332
1175	0.00339
1174	0.00345
1173	0.0035
1172	0.00365
1171	0.00361
1170	0.00378
1169	0.00386
1168	0.00397
1167	0.00397
1166	0.00405
1165	0.00414
1164	0.00433
1163	0.00433
1162	0.00451
1161	0.00455
1160	0.00448
1159	0.00468
1158	0.0047
1157	0.0048
1156	0.00479
1155	0.00495
1154	0.00483
1153	0.00502
1152	0.00503
1151	0.00517
1150	0.00511
1149	0.00515
1148	0.00516
1147	0.00523
1146	0.00513
1145	0.00519
1144	0.00519
1143	0.00514
1142	0.00508
1141	0.00513
1140	0.00507
1139	0.00502
1138	0.00504
1137	0.00505
1136	0.00479
1135	0.0048
1134	0.00485
1133	0.00487
1132	0.00476
1131	0.00472
1130	0.00466
1129	0.00466
1128	0.00451
1127	0.00467
1126	0.00457
1125	0.00451
1124	0.00448
1123	0.00438
1122	0.00449
1121	0.00423
1120	0.00427
1119	0.0041
1118	0.00414
1117	0.00392
1116	0.00378
1115	0.00376
1114	0.00366
1113	0.00361
1112	0.00356
1111	0.00362
1110	0.00339
1109	0.00334
1108	0.0034
1107	0.00322
1106	0.00322
1105	0.00324
1104	0.00315
1103	0.00309
1102	0.00306
1101	0.00311
1100	0.00304
1099	0.00309
1098	0.0031
1097	0.0031
1096	0.00305
1095	0.00312
1094	0.00321
1093	0.00323
1092	0.00326
1091	0.00325
1090	0.00337
1089	0.00338
1088	0.00342
1087	0.00358
1086	0.00372
1085	0.00376
1084	0.00385
1083	0.00402
1082	0.00416
1081	0.00421
1080	0.00443
1079	0.00458
1078	0.00468
1077	0.00485
1076	0.00508
1075	0.00523
1074	0.00533
1073	0.00559
1072	0.00584
1071	0.00603
1070	0.0063
1069	0.00655
1068	0.00679
1067	0.00705
1066	0.00733
1065	0.00765
1064	0.00797
1063	0.00826
1062	0.00866
1061	0.00899
1060	0.00939
1059	0.00977
1058	0.01012
1057	0.0106
1056	0.01113
1055	0.01141
1054	0.01195
1053	0.0125
1052	0.01288
1051	0.01341
1050	0.01395
1049	0.01452
1048	0.01504
1047	0.01571
1046	0.01636
1045	0.01684
1044	0.0176
1043	0.01839
1042	0.01898
1041	0.01985
1040	0.0208
1039	0.02162
1038	0.02253
1037	0.02364
1036	0.02468
1035	0.02577
1034	0.02707
1033	0.02829
1032	0.02961
1031	0.03097
1030	0.03248
1029	0.03405
1028	0.03561
1027	0.03739
1026	0.03908
1025	0.04104
1024	0.04304
1023	0.04507
1022	0.04735
1021	0.04986
1020	0.05243
1019	0.05518
1018	0.05833
1017	0.0616
1016	0.06509
1015	0.06899
1014	0.07334
1013	0.07783
1012	0.08292
1011	0.08854
1010	0.09449
1009	0.10103
1008	0.10838
1007	0.11623
1006	0.12515
1005	0.13461
1004	0.1451
1003	0.15649
1002	0.16863
1001	0.18192
1000	0.19634
999	0.21139
998	0.22733
997	0.24367
996	0.26064
995	0.27829
994	0.29602
993	0.31428
992	0.33227
991	0.34942
990	0.36632
989	0.3817
988	0.39533
987	0.40661
986	0.4146
985	0.41907
984	0.41945
983	0.4155
982	0.40738
981	0.3954
980	0.37972
979	0.36179
978	0.34236
977	0.32095
976	0.29957
975	0.27851
974	0.25731
973	0.23761
972	0.21913
971	0.20181
970	0.18577
969	0.17091
968	0.15743
967	0.14509
966	0.1339
965	0.12406
964	0.11475
963	0.1065
962	0.09907
961	0.09208
960	0.0859
959	0.08043
958	0.07533
957	0.07076
956	0.06641
955	0.06251
954	0.05895
953	0.05574
952	0.05292
951	0.05012
950	0.04764
949	0.0455
948	0.04334
947	0.04145
946	0.03989
945	0.03832
944	0.03692
943	0.03557
942	0.03447
941	0.03341
940	0.03239
939	0.03168
938	0.03094
937	0.03026
936	0.02969
935	0.02921
934	0.02881
933	0.02843
932	0.02813
931	0.02786
930	0.02762
929	0.02741
928	0.02722
927	0.02706
926	0.02689
925	0.02676
924	0.0266
923	0.02637
922	0.02612
921	0.02595
920	0.02572
919	0.02542
918	0.02512
917	0.02486
916	0.02453
915	0.02416
914	0.0239
913	0.0236
912	0.02325
911	0.02294
910	0.02261
909	0.02239
908	0.02205
907	0.02189
906	0.02167
905	0.0215
904	0.02139
903	0.02142
902	0.0214
901	0.02149
900	0.02164
899	0.02191
898	0.02225
897	0.02258
896	0.02303
895	0.02368
894	0.02424
893	0.02492
892	0.02565
891	0.02636
890	0.02704
889	0.02764
888	0.02819
887	0.02866
886	0.02885
885	0.02901
884	0.02899
883	0.02874
882	0.02841
881	0.028
880	0.02741
879	0.02674
878	0.02619
877	0.0255
876	0.02488
875	0.02438
874	0.02399
873	0.0236
872	0.02344
871	0.02331
870	0.02333
869	0.02354
868	0.02382
867	0.0242
866	0.02472
865	0.02533
864	0.02596
863	0.02671
862	0.02758
861	0.02833
860	0.02916
859	0.03007
858	0.03089
857	0.03161
856	0.03242
855	0.03313
854	0.0336
853	0.03413
852	0.03455
851	0.03484
850	0.03494
849	0.03507
848	0.03502
847	0.03476
846	0.03453
845	0.03422
844	0.03373
843	0.0333
842	0.03283
841	0.03224
840	0.03167
839	0.03112
838	0.03041
837	0.02989
836	0.02942
835	0.02883
834	0.02828
833	0.02781
832	0.02726
831	0.02665
830	0.02625
829	0.02576
828	0.02514
827	0.02468
826	0.0242
825	0.02363
824	0.02305
823	0.02265
822	0.02208
821	0.0214
820	0.02099
819	0.02042
818	0.01978
817	0.01926
816	0.01879
815	0.01815
814	0.01761
813	0.01714
812	0.01658
811	0.016
810	0.01557
809	0.01511
808	0.01452
807	0.01408
806	0.01366
805	0.01314
804	0.01272
803	0.01229
802	0.01182
801	0.01145
800	0.01109
799	0.01077
798	0.0104
797	0.00992
796	0.00942
795	0.0092
794	0.00889
793	0.00863
792	0.00854
791	0.00806
790	0.00785
789	0.00777
788	0.00763
787	0.00754
786	0.00738
785	0.00741
784	0.00716
783	0.00714
782	0.00719
781	0.00702
780	0.00699
779	0.00691
778	0.00679
777	0.00672
776	0.00654
775	0.00652
774	0.00652
773	0.00624
772	0.00615
771	0.00606
770	0.00598
769	0.00569
768	0.00555
767	0.00544
766	0.00527
765	0.00522
764	0.00501
763	0.00494
762	0.00481
761	0.00469
760	0.00451
759	0.00443
758	0.00424
757	0.00429
756	0.00409
755	0.00398
754	0.00391
753	0.00384
752	0.0037
751	0.00357
750	0.00349
749	0.00336
748	0.00331
747	0.00323
746	0.00308
745	0.00295
744	0.00288
743	0.00278
742	0.00262
741	0.00253
740	0.00244
739	0.0024
738	0.00236
737	0.00214
736	0.00214
735	0.00201
734	0.00204
733	0.0019
732	0.00186
731	0.00178
730	0.00167
729	0.00163
728	0.00164
727	0.00151
726	0.00133
725	0.00143
724	0.00125
723	0.00114
722	0.00114
721	0.00107
720	0.00111
719	9.45255E-4
718	9.29E-4
717	9.05825E-4
716	8.98383E-4
715	7.17766E-4
714	7.46E-4
713	6.37611E-4
712	4.64784E-4
711	6.1382E-4
710	5.21141E-4
709	4.17155E-4
708	3.21962E-4
707	3.78827E-4
706	3.54764E-4
705	2.55091E-4
704	2.73984E-4
703	2.2647E-4
702	2.00217E-4
701	1.41843E-4
700	1.654E-5
699	1.67939E-4
698	1.17542E-4
697	-5.69216E-6
696	4.44749E-5
695	1.30714E-4
694	-1.04058E-5
693	-1.39802E-4
692	1.21941E-5
691	-4.45551E-5
690	-1.81095E-4
689	-7.39859E-5
688	-8.30305E-5
687	-1.78028E-4
686	-1.33186E-4
685	-1.05764E-4
684	-3.96262E-5
683	-1.17759E-4
682	-2.41386E-5
681	6.45494E-5
680	2.93858E-5
679	1.78463E-4
678	2.99121E-4
677	2.89703E-4
676	4.02302E-4
675	5.4947E-4
674	6.16709E-4
673	7.23544E-4
672	8.87023E-4
671	8.91695E-4
670	0.00105
669	0.00128
668	0.00136
667	0.00148
666	0.00171
665	0.00191
664	0.00201
663	0.00233
662	0.00255
661	0.00265
660	0.00297
659	0.00324
658	0.00337
657	0.00366
656	0.00402
655	0.00424
654	0.0044
653	0.00474
652	0.00504
651	0.00522
650	0.00549
649	0.00582
648	0.00592
647	0.00608
646	0.00635
645	0.00643
644	0.00641
643	0.00646
642	0.00634
641	0.00619
640	0.00602
639	0.00579
638	0.00552
637	0.00528
636	0.00503
635	0.00476
634	0.00457
633	0.00448
632	0.0043
631	0.00433
630	0.00434
629	0.00441
628	0.00438
627	0.00464
626	0.00479
625	0.00491
624	0.00512
623	0.00543
622	0.00563
621	0.00587
620	0.00628
619	0.00656
618	0.00692
617	0.00734
616	0.0077
615	0.00814
614	0.00866
613	0.0092
612	0.00963
611	0.01026
610	0.01082
609	0.01139
608	0.01208
607	0.01288
606	0.01361
605	0.01437
604	0.01532
603	0.01631
602	0.0173
601	0.0185
600	0.01974
599	0.021
598	0.02254
597	0.0242
596	0.02586
595	0.02783
594	0.03004
593	0.03218
592	0.03454
591	0.03732
590	0.04009
589	0.04291
588	0.04612
587	0.04949
586	0.05279
585	0.05633
584	0.0603
583	0.06423
582	0.06849
581	0.07313
580	0.07819
579	0.08351
578	0.08906
577	0.0948
576	0.10051
575	0.10582
574	0.11044
573	0.11408
572	0.11637
571	0.11706
570	0.11607
569	0.1135
568	0.10915
567	0.10345
566	0.09703
565	0.09015
564	0.08267
563	0.07546
562	0.0687
561	0.06213
560	0.05612
559	0.0507
558	0.04577
557	0.04142
556	0.03756
555	0.03423
554	0.03117
553	0.02839
552	0.02611
551	0.024
550	0.02208
549	0.02055
548	0.019
547	0.01768
546	0.01656
545	0.01546
544	0.01456
543	0.01374
542	0.013
541	0.01245
540	0.01187
539	0.01148
538	0.01117
537	0.01096
536	0.01102
535	0.01103
534	0.01116
533	0.0115
532	0.01184
531	0.01221
530	0.01279
529	0.01343
528	0.01399
527	0.01469
526	0.01531
525	0.01592
524	0.01628
523	0.01675
522	0.01694
521	0.01698
520	0.01699
519	0.01682
518	0.01646
517	0.0161
516	0.0156
515	0.015
514	0.01436
513	0.01375
512	0.01313
511	0.01237
510	0.01176
509	0.01101
508	0.01039
507	0.00972
506	0.009
505	0.0083
504	0.00776
503	0.00714
502	0.00654
501	0.00598
500	0.00552
499	0.00497
498	0.00444
497	0.00414
496	0.00372
495	0.00328
494	0.00309
493	0.00278
492	0.00252
491	0.00228
490	0.00207
489	0.00187
488	0.00169
487	0.00155
486	0.0014
485	0.00131
484	0.00123
483	0.00114
482	0.00109
481	0.00115
480	0.00112
479	0.00111
478	0.00116
477	0.00127
476	0.00129
475	0.00144
474	0.0017
473	0.00164
472	0.00181
471	0.00202
470	0.00208
469	0.00211
468	0.0024
467	0.00259
466	0.0026
465	0.00274
464	0.00303
463	0.00302
462	0.00301
461	0.00323
460	0.00321
459	0.00312
458	0.00312
457	0.00301
456	0.00275
455	0.00262
454	0.00245
453	0.00227
452	0.00196
451	0.00189
450	0.00158
449	0.00151
448	0.00142
447	0.0012
446	0.00107
445	0.00101
444	8.45774E-4
443	7.67033E-4
442	7.87631E-4
441	6.46933E-4
440	4.52217E-4
439	4.91815E-4
438	3.72146E-4
437	1.34771E-4
436	1.28606E-4
435	2.7797E-4
434	6.86324E-5
433	-5.02047E-5
432	2.11055E-4
431	7.03354E-5
430	-4.23726E-5
429	1.21609E-4
428	7.79959E-5
427	-6.0826E-7
426	-1.00543E-4
425	1.67346E-4
424	6.00759E-5
423	8.44682E-5
422	1.48959E-4
421	1.2967E-4
420	1.25222E-4
419	1.1805E-4
418	2.85807E-4
417	2.99712E-4
416	3.35981E-4
415	6.26E-4
414	5.53601E-4
413	4.57792E-4
412	5.68991E-4
411	6.38344E-4
410	5.02575E-4
409	5.9783E-4
408	6.26851E-4
407	4.82736E-4
406	5.16695E-4
405	4.70067E-4
404	3.93159E-4
403	3.80901E-4
402	3.00024E-4
401	2.35551E-4
400	2.26679E-4
399	1.81374E-4
398	4.84881E-5
397	1.67103E-5
396	-5.39113E-5
395	-6.03875E-5
394	-1.07262E-4
393	5.51539E-5
392	4.38429E-5
391	-8.19078E-6
390	3.00114E-5
389	1.85383E-4
388	2.58412E-4
387	2.34186E-4
386	6.04619E-4
385	7.65947E-4
384	9.56925E-4
383	0.00113
382	0.00132
381	0.00164
380	0.00203
379	0.00238
378	0.00268
377	0.00302
376	0.00351
375	0.00371
374	0.00434
373	0.00492
372	0.0053
371	0.00573
370	0.00645
369	0.00709
368	0.00781
367	0.00871
366	0.0097
365	0.01075
364	0.01198
363	0.01345
362	0.0152
361	0.0171
360	0.01954
359	0.02215
358	0.02514
357	0.02899
356	0.03306
355	0.03777
354	0.04311
353	0.04873
352	0.05465
351	0.06032
350	0.06583
349	0.06968
348	0.07416
347	0.07459
346	0.0734
345	0.07168
344	0.0674
343	0.06374
342	0.05899
341	0.05431
340	0.05063
339	0.04677
338	0.04409
337	0.04149
336	0.03955
335	0.03816
334	0.0377
333	0.0372
332	0.03723
331	0.03748
330	0.03773
329	0.03807
328	0.03857
327	0.03878
326	0.03916
325	0.0393
324	0.03925
323	0.03935
322	0.03973
321	0.04001
320	0.04058
319	0.0413
318	0.0424
317	0.04391
316	0.0457
315	0.04816
314	0.05093
313	0.05405
312	0.05769
311	0.06186
310	0.0663
309	0.07061
308	0.07519
307	0.07906
306	0.08243
305	0.08531
304	0.08662
303	0.08685
302	0.08638
301	0.085
300	0.08321
299	0.08138
298	0.0797
297	0.07809
296	0.07667
295	0.07615
294	0.07584
293	0.07618
292	0.07676
291	0.07761
290	0.07832
289	0.07884
288	0.07898
287	0.07856
286	0.07762
285	0.07614
284	0.07421
283	0.07186
282	0.06946
281	0.06743
280	0.0655
279	0.06416
278	0.06293
277	0.06197
276	0.06111
275	0.06029
274	0.05942
273	0.05838
272	0.05707
271	0.05557
270	0.05402
269	0.05248
268	0.0507
267	0.04936
266	0.04818
265	0.04699
264	0.04619
263	0.04573
262	0.04524
261	0.04487
260	0.04489
259	0.04515
258	0.04529
257	0.04575
256	0.04669
255	0.04753
254	0.04858
253	0.05022
252	0.05197
251	0.0541
250	0.05659
