# Supplementary material for: Circular dichroism of quantum defects in carbon nanotubes created by photocatalytic oxygen functionalization
Source: Nat Commun. 2025 Jun 2;16:5107. doi: 10.1038/s41467-025-60342-y (PMC12130195; doi:10.1038/s41467-025-60342-y)
Supplement: Supplementary file 6 — Source Data [file 41467_2025_60342_MOESM6_ESM.zip › Raw data Manuscript and SI/Supplementary_Figure_26a.txt]

Em_WL (nm)	Ex_WL (nm)	PL Intensity (arb. unit)
938.815	450	890.009
939.053	450	973.56339
939.29	450	931.47673
939.527	450	885.67655
939.764	450	861.53861
940	450	916.62262
940.237	450	893.72253
940.474	450	905.48203
940.711	450	880.10626
940.948	450	909.19556
941.185	450	898.6739
941.422	450	917.86046
941.658	450	881.96302
941.895	450	900.53066
942.132	450	856.58724
942.369	450	899.91174
942.605	450	914.76586
942.842	450	914.14693
943.079	450	885.05763
943.315	450	890.62792
943.552	450	886.91439
943.789	450	938.90379
944.025	450	936.42811
944.262	450	941.9984
944.498	450	939.52271
944.735	450	940.76056
944.971	450	923.43076
945.208	450	909.19556
945.444	450	910.43341
945.681	450	925.28752
945.917	450	939.52271
946.153	450	949.42546
946.39	450	946.33085
946.626	450	929.61997
946.862	450	956.85251
947.099	450	916.0037
947.335	450	937.04703
947.571	450	966.75525
947.807	450	955.61467
948.044	450	947.56869
948.28	450	916.0037
948.516	450	921.57399
948.752	450	934.57134
948.988	450	945.09301
949.224	450	951.28222
949.46	450	941.9984
949.696	450	912.29017
949.932	450	953.75791
950.168	450	969.23094
950.404	450	950.04438
950.64	450	941.9984
950.876	450	971.0877
951.112	450	929.00105
951.348	450	944.47408
951.584	450	980.99045
951.819	450	994.60672
952.055	450	932.71458
952.291	450	931.47673
952.527	450	933.95242
952.763	450	918.47938
952.998	450	943.85516
953.234	450	995.22564
953.47	450	1010.07975
953.705	450	1008.22299
953.941	450	946.33085
954.176	450	964.89849
954.412	450	963.04173
954.648	450	1006.98515
954.883	450	1022.45818
955.119	450	1009.46083
955.354	450	992.13103
955.59	450	1018.12573
955.825	450	1002.6527
956.06	450	990.27427
956.296	450	993.9878
956.531	450	1026.17171
956.767	450	1037.3123
957.002	450	1017.50681
957.237	450	1016.88789
957.472	450	1030.50416
957.708	450	1050.92857
957.943	450	1062.06915
958.178	450	1060.83131
958.413	450	1060.83131
958.648	450	1045.9772
958.884	450	1054.02317
959.119	450	1062.68807
959.354	450	1084.96925
959.589	450	1084.35032
959.824	450	1100.44228
960.059	450	1084.35032
960.294	450	1093.63415
960.529	450	1099.20444
960.764	450	1106.01257
960.999	450	1120.24777
961.234	450	1126.43698
961.468	450	1097.34767
961.703	450	1140.05325
961.938	450	1107.86934
962.173	450	1158.00197
962.408	450	1136.33972
962.642	450	1148.09923
962.877	450	1175.95069
963.112	450	1198.85079
963.347	450	1218.03735
963.581	450	1157.38305
963.816	450	1187.09128
964.051	450	1216.79951
964.285	450	1271.88351
964.52	450	1278.69165
964.754	450	1263.83754
964.989	450	1281.16734
965.223	450	1245.88881
965.458	450	1295.40253
965.692	450	1343.05948
965.927	450	1312.11341
966.161	450	1284.26194
966.395	450	1310.25664
966.63	450	1317.06478
966.864	450	1348.01085
967.098	450	1391.33535
967.333	450	1344.91624
967.567	450	1377.71908
967.801	450	1459.4167
968.035	450	1444.56259
968.27	450	1467.46268
968.504	450	1446.41935
968.738	450	1448.89504
968.972	450	1504.59797
969.206	450	1481.07895
969.44	450	1516.9764
969.674	450	1549.16031
969.908	450	1554.11168
970.142	450	1545.44678
970.376	450	1546.0657
970.61	450	1531.21159
970.844	450	1566.49011
971.078	450	1560.30089
971.312	450	1611.05245
971.546	450	1656.85264
971.779	450	1647.56881
972.013	450	1686.56086
972.247	450	1723.69615
972.481	450	1771.3531
972.714	450	1788.6829
972.948	450	1766.40173
973.182	450	1774.44771
973.415	450	1783.11261
973.649	450	1801.68025
973.883	450	1810.96407
974.116	450	1788.06398
974.35	450	1847.48043
974.583	450	1851.81288
974.817	450	1880.28327
975.05	450	1922.36992
975.284	450	1936.60512
975.517	450	1918.6564
975.751	450	1947.7457
975.984	450	1950.84031
976.217	450	1981.78638
976.451	450	1989.21344
976.684	450	1971.88364
976.917	450	2026.96764
977.151	450	2075.86244
977.384	450	2040.58392
977.617	450	2029.44333
977.85	450	2070.91106
978.083	450	2134.04105
978.316	450	2137.75458
978.55	450	2173.0331
978.783	450	2181.07908
979.016	450	2149.51408
979.249	450	2141.46811
979.482	450	2141.46811
979.715	450	2164.3682
979.948	450	2189.12506
980.181	450	2194.69535
980.414	450	2223.16573
980.646	450	2237.40093
980.879	450	2267.10915
981.112	450	2207.07378
981.345	450	2216.97652
981.578	450	2209.54946
981.811	450	2250.39828
982.043	450	2250.39828
982.276	450	2266.49023
982.509	450	2283.20111
982.741	450	2278.86866
982.974	450	2303.0066
983.207	450	2270.20376
983.439	450	2286.29572
983.672	450	2283.20111
983.904	450	2298.67415
984.137	450	2314.7661
984.369	450	2315.38502
984.602	450	2332.0959
984.834	450	2332.0959
985.067	450	2306.72012
985.299	450	2298.67415
985.531	450	2275.15513
985.764	450	2289.39033
985.996	450	2345.09325
986.228	450	2278.24974
986.461	450	2268.347
986.693	450	2262.15778
986.925	450	2254.1118
987.157	450	2255.34965
987.389	450	2229.97387
987.621	450	2260.30102
987.854	450	2225.64142
988.086	450	2250.39828
988.318	450	2209.54946
988.55	450	2179.22231
988.782	450	2238.01985
989.014	450	2195.93319
989.246	450	2216.3576
989.478	450	2194.69535
989.71	450	2168.08173
989.941	450	2184.79261
990.173	450	2180.46016
990.405	450	2169.31957
990.637	450	2174.27094
990.869	450	2166.84388
991.1	450	2168.70065
991.332	450	2173.65202
991.564	450	2111.14096
991.796	450	2085.76518
992.027	450	2074.00567
992.259	450	2111.75988
992.49	450	2101.23821
992.722	450	2059.15156
992.954	450	2090.71655
993.185	450	2084.52734
993.417	450	2034.3947
993.648	450	2018.30274
993.879	450	2040.58392
994.111	450	2046.77313
994.342	450	2026.96764
994.574	450	1994.78373
994.805	450	1992.92697
995.036	450	1958.88629
995.268	450	1983.02422
995.499	450	1977.45393
995.73	450	1934.12943
995.961	450	1886.47248
996.192	450	1879.04543
996.424	450	1901.3266
996.655	450	1898.85091
996.886	450	1877.80758
997.117	450	1867.90484
997.348	450	1844.38583
997.579	450	1843.7669
997.81	450	1855.52641
998.041	450	1841.29122
998.272	450	1781.25584
998.503	450	1791.15858
998.734	450	1793.01535
998.965	450	1812.20191
999.196	450	1761.45036
999.426	450	1754.0233
999.657	450	1802.91809
999.888	450	1779.39908
1000.119	450	1724.31507
1000.349	450	1706.36635
1000.58	450	1706.36635
1000.811	450	1694.60684
1001.041	450	1717.50694
1001.272	450	1706.36635
1001.503	450	1687.17979
1001.733	450	1654.37695
1001.964	450	1603.62539
1002.194	450	1609.19569
1002.425	450	1609.81461
1002.655	450	1623.43088
1002.886	450	1612.29029
1003.116	450	1651.90126
1003.346	450	1630.23902
1003.577	450	1604.86324
1003.807	450	1593.10373
1004.037	450	1542.35217
1004.268	450	1573.29824
1004.498	450	1576.39285
1004.728	450	1561.53874
1004.958	450	1545.44678
1005.188	450	1519.45208
1005.418	450	1511.4061
1005.649	450	1523.16561
1005.879	450	1556.58737
1006.109	450	1510.78718
1006.339	450	1506.45473
1006.569	450	1486.03032
1006.799	450	1477.36542
1007.029	450	1479.84111
1007.259	450	1492.83846
1007.489	450	1489.12493
1007.718	450	1474.88974
1007.948	450	1484.17356
1008.178	450	1416.71113
1008.408	450	1447.6572
1008.638	450	1440.84906
1008.867	450	1456.3221
1009.097	450	1451.37073
1009.327	450	1385.76505
1009.556	450	1423.51926
1009.786	450	1434.65985
1010.016	450	1421.04358
1010.245	450	1410.52191
1010.475	450	1414.85436
1010.704	450	1451.98965
1010.934	450	1383.90829
1011.163	450	1372.14878
1011.393	450	1370.29202
1011.622	450	1351.10546
1011.851	450	1351.72438
1012.081	450	1340.58379
1012.31	450	1356.67575
1012.539	450	1371.52986
1012.769	450	1426.61387
1012.998	450	1349.86761
1013.227	450	1335.63242
1013.456	450	1302.82958
1013.686	450	1274.97812
1013.915	450	1306.54311
1014.144	450	1361.0082
1014.373	450	1346.15408
1014.602	450	1332.53781
1014.831	450	1302.82958
1015.06	450	1289.21331
1015.289	450	1308.39988
1015.518	450	1275.59704
1015.747	450	1291.689
1015.976	450	1335.0135
1016.205	450	1315.20801
1016.434	450	1303.44851
1016.662	450	1294.16469
1016.891	450	1324.49183
1017.12	450	1304.06743
1017.349	450	1281.16734
1017.577	450	1285.49979
1017.806	450	1312.11341
1018.035	450	1289.83224
1018.263	450	1267.55106
1018.492	450	1284.88086
1018.721	450	1247.74558
1018.949	450	1242.17529
1019.178	450	1287.35655
1019.406	450	1235.36715
1019.635	450	1247.74558
1019.863	450	1255.79156
1020.091	450	1247.12666
1020.32	450	1258.26724
1020.548	450	1260.74293
1020.776	450	1228.55901
1021.005	450	1266.31322
1021.233	450	1273.12136
1021.461	450	1250.22126
1021.689	450	1248.98342
1021.918	450	1226.70225
1022.146	450	1257.64832
1022.374	450	1258.26724
1022.602	450	1253.31587
1022.83	450	1232.27254
1023.058	450	1210.61029
1023.286	450	1159.23982
1023.514	450	1175.33177
1023.742	450	1217.41843
1023.97	450	1224.22656
1024.198	450	1206.27784
1024.426	450	1198.23187
1024.654	450	1209.37245
1024.882	450	1179.66422
1025.109	450	1198.85079
1025.337	450	1187.09128
1025.565	450	1169.76148
1025.793	450	1162.95334
1026.02	450	1204.42108
1026.248	450	1195.13726
1026.476	450	1190.18589
1026.703	450	1199.46971
1026.931	450	1195.75618
1027.158	450	1188.32912
1027.386	450	1190.80481
1027.613	450	1144.3857
1027.841	450	1158.00197
1028.068	450	1147.48031
1028.296	450	1170.3804
1028.523	450	1179.66422
1028.75	450	1148.09923
1028.978	450	1173.47501
1029.205	450	1175.95069
1029.432	450	1174.71285
1029.66	450	1174.09393
1029.887	450	1136.33972
1030.114	450	1131.38835
1030.341	450	1125.81806
1030.568	450	1177.80746
1030.795	450	1174.71285
1031.022	450	1161.09658
1031.249	450	1137.57757
1031.476	450	1139.43433
1031.703	450	1135.7208
1031.93	450	1162.33442
1032.157	450	1149.95599
1032.384	450	1136.95864
1032.611	450	1122.10453
1032.838	450	1128.91267
1033.065	450	1127.0559
1033.292	450	1156.14521
1033.518	450	1133.24512
1033.745	450	1117.77208
1033.972	450	1123.34237
1034.198	450	1115.91532
1034.425	450	1121.48561
1034.652	450	1131.38835
1034.878	450	1100.44228
1035.105	450	1110.34502
1035.331	450	1104.77473
1035.558	450	1117.15316
1035.784	450	1100.44228
1036.011	450	1144.3857
1036.237	450	1127.67482
1036.464	450	1123.9613
1036.69	450	1098.58552
1036.916	450	1117.77208
1037.143	450	1135.7208
1037.369	450	1141.91002
1037.595	450	1091.77738
1037.821	450	1130.15051
1038.048	450	1081.87464
1038.274	450	1108.48826
1038.5	450	1050.92857
1038.726	450	1078.16111
1038.952	450	1101.0612
1039.178	450	1079.39895
1039.404	450	1068.87729
1039.63	450	1109.7261
1039.856	450	1080.6368
1040.082	450	1080.01787
1040.308	450	1070.11513
1040.534	450	1087.44493
1040.76	450	1086.82601
1040.986	450	1088.68277
1041.211	450	1091.15846
1041.437	450	1066.4016
1041.663	450	1045.9772
1041.888	450	1094.25307
1042.114	450	1056.49886
1042.34	450	1069.49621
1042.565	450	1078.16111
1042.791	450	1125.19914
1043.017	450	1086.82601
1043.242	450	1086.20709
1043.468	450	1041.64475
1043.693	450	1070.73405
1043.919	450	1109.10718
1044.144	450	1099.20444
1044.369	450	1076.92327
1044.595	450	1058.97455
1044.82	450	1064.54484
1045.045	450	1088.06385
1045.271	450	1027.40955
1045.496	450	1086.82601
1045.721	450	1081.87464
1045.946	450	1071.35297
1046.171	450	1060.21239
1046.397	450	1086.82601
1046.622	450	1047.83396
1046.847	450	1062.68807
1047.072	450	1048.45288
1047.297	450	1054.02317
1047.522	450	1050.92857
1047.747	450	1055.26102
1047.972	450	1058.35562
1048.196	450	1058.97455
1048.421	450	1054.02317
1048.646	450	1092.3963
1048.871	450	1050.92857
1049.096	450	1034.83661
1049.32	450	1055.87994
1049.545	450	1080.01787
1049.77	450	1042.88259
1049.995	450	1059.59347
1050.219	450	1059.59347
1050.444	450	1062.06915
1050.668	450	1027.40955
1050.893	450	1036.07445
1051.117	450	1031.12308
1051.342	450	999.55809
1051.566	450	1032.97985
1051.791	450	1108.48826
1052.015	450	1065.16376
1052.239	450	1080.6368
1052.464	450	1054.6421
1052.688	450	1041.64475
1052.912	450	1041.64475
1053.137	450	1060.83131
1053.361	450	1046.59612
1053.585	450	1018.74465
1053.809	450	1005.7473
1054.033	450	1040.4069
1054.257	450	1061.45023
1054.481	450	1080.01787
1054.706	450	1031.742
1054.93	450	1016.88789
1055.154	450	1031.742
1055.377	450	1054.6421
1055.601	450	1036.69338
1055.596	450	1031.91355
1055.829	450	1019.52563
1056.061	450	1036.24932
1056.294	450	1001.56315
1056.526	450	1022.00321
1056.758	450	1017.66744
1056.991	450	1020.14503
1057.223	450	994.1304
1057.455	450	1029.43596
1057.688	450	973.69033
1057.92	450	1016.42865
1058.152	450	1030.05536
1058.384	450	1016.42865
1058.617	450	995.36919
1058.849	450	995.36919
1059.081	450	996.60798
1059.313	450	1049.25663
1059.545	450	1045.54026
1059.777	450	1040.58509
1060.009	450	1036.86871
1060.241	450	1040.58509
1060.473	450	1020.76442
1060.705	450	1008.9959
1060.937	450	1009.6153
1061.169	450	1022.62261
1061.401	450	1035.01053
1061.633	450	1044.30146
1061.865	450	1036.86871
1062.097	450	1007.75711
1062.329	450	1050.49542
1062.56	450	1019.52563
1062.792	450	1026.95838
1063.024	450	1063.50274
1063.256	450	1042.44328
1063.487	450	1024.4808
1063.719	450	991.03342
1063.951	450	997.22738
1064.182	450	1010.85409
1064.414	450	1032.53294
1064.646	450	1026.95838
1064.877	450	1012.71227
1065.109	450	986.07825
1065.34	450	1014.57046
1065.572	450	1026.95838
1065.803	450	1021.38382
1066.035	450	1010.85409
1066.266	450	1028.81657
1066.497	450	989.17523
1066.729	450	1007.13771
1066.96	450	1036.86871
1067.191	450	1053.5924
1067.423	450	994.1304
1067.654	450	979.88429
1067.885	450	984.83946
1068.116	450	972.45154
1068.348	450	985.45886
1068.579	450	1041.20449
1068.81	450	1055.45059
1069.041	450	1032.53294
1069.272	450	975.54852
1069.503	450	1005.27952
1069.734	450	987.93644
1069.965	450	1036.86871
1070.196	450	1041.82388
1070.427	450	1013.33167
1070.658	450	1003.42134
1070.889	450	1028.19717
1071.12	450	1006.51832
1071.351	450	1008.3765
1071.582	450	990.41402
1071.813	450	1026.95838
1072.043	450	1033.15234
1072.274	450	1002.18254
1072.505	450	993.511
1072.736	450	991.03342
1072.966	450	1015.18986
1073.197	450	1041.20449
1073.428	450	1030.67476
1073.658	450	1035.01053
1073.889	450	1009.6153
1074.12	450	996.60798
1074.35	450	1005.89892
1074.581	450	1009.6153
1074.811	450	1020.14503
1075.042	450	1040.58509
1075.272	450	1009.6153
1075.503	450	1013.33167
1075.733	450	1013.95107
1075.963	450	1005.89892
1076.194	450	1017.04805
1076.424	450	1018.90623
1076.654	450	991.65281
1076.885	450	1026.95838
1077.115	450	982.36188
1077.345	450	1025.71959
1077.575	450	992.89161
1077.806	450	992.89161
1078.036	450	1017.66744
1078.266	450	1040.58509
1078.496	450	1046.15965
1078.726	450	979.2649
1078.956	450	997.22738
1079.186	450	1009.6153
1079.416	450	1061.02515
1079.646	450	1049.87603
1079.876	450	1030.05536
1080.106	450	1057.92817
1080.336	450	997.22738
1080.566	450	1038.7269
1080.796	450	1077.12945
1081.026	450	1031.91355
1081.255	450	984.83946
1081.485	450	993.511
1081.715	450	1000.32436
1081.945	450	1025.10019
1082.174	450	1046.77905
1082.404	450	1001.56315
1082.634	450	1013.33167
1082.863	450	1072.17428
1083.093	450	1049.25663
1083.323	450	1064.12213
1083.552	450	1017.66744
1083.782	450	1030.67476
1084.011	450	1059.78636
1084.241	450	1028.81657
1084.47	450	1039.3463
1084.7	450	1057.92817
1084.929	450	1044.92086
1085.158	450	1019.52563
1085.388	450	1005.27952
1085.617	450	990.41402
1085.846	450	995.36919
1086.076	450	989.79463
1086.305	450	1019.52563
1086.534	450	1047.39844
1086.763	450	1020.14503
1086.992	450	1035.62992
1087.222	450	1056.06999
1087.451	450	1105.00226
1087.68	450	1094.47253
1087.909	450	1067.21911
1088.138	450	1052.97301
1088.367	450	1046.77905
1088.596	450	1043.06267
1088.825	450	1027.57778
1089.054	450	999.70496
1089.283	450	1051.73422
1089.512	450	1038.10751
1089.741	450	1061.02515
1089.969	450	1070.93549
1090.198	450	1065.98032
1090.427	450	1035.01053
1090.656	450	1045.54026
1090.885	450	1036.24932
1091.113	450	1060.40576
1091.342	450	1051.11482
1091.571	450	1035.62992
1091.799	450	1056.06999
1092.028	450	1089.51736
1092.257	450	1043.06267
1092.485	450	1020.14503
1092.714	450	1048.63724
1092.942	450	1109.95743
1093.171	450	1095.71132
1093.399	450	1127.30051
1093.627	450	1111.19622
1093.856	450	1062.26395
1094.084	450	1048.01784
1094.313	450	1044.92086
1094.541	450	1052.35361
1094.769	450	1064.12213
1094.998	450	1065.98032
1095.226	450	1098.18891
1095.454	450	1092.61434
1095.682	450	1124.20353
1095.91	450	1056.06999
1096.139	450	1051.73422
1096.367	450	1036.24932
1096.595	450	1068.4579
1096.823	450	1058.54757
1097.051	450	1084.5622
1097.279	450	1091.99495
1097.507	450	1087.65918
1097.735	450	1109.33803
1097.963	450	1083.9428
1098.191	450	1087.65918
1098.419	450	1080.22643
1098.646	450	1094.47253
1098.874	450	1108.71864
1099.102	450	1099.4277
1099.33	450	1118.00958
1099.558	450	1123.58414
1099.785	450	1110.57682
1100.013	450	1087.65918
1100.241	450	1073.41307
1100.468	450	1087.65918
1100.696	450	1152.69575
1100.924	450	1072.79368
1101.151	450	1079.60703
1101.379	450	1080.22643
1101.606	450	1082.08461
1101.834	450	1081.46522
1102.061	450	1056.68938
1102.289	450	1097.56951
1102.516	450	1071.55488
1102.743	450	1091.37555
1102.971	450	1066.59972
1103.198	450	1035.62992
1103.425	450	1103.14407
1103.653	450	1070.31609
1103.88	450	1096.33072
1104.107	450	1080.22643
1104.334	450	1051.73422
1104.561	450	1081.46522
1104.789	450	1100.66649
1105.016	450	1089.51736
1105.243	450	1101.90528
1105.47	450	1105.62166
1105.697	450	1127.91991
1105.924	450	1132.87508
1106.151	450	1083.9428
1106.378	450	1062.26395
1106.605	450	1067.83851
1106.832	450	1105.62166
1107.058	450	1109.95743
1107.285	450	1087.65918
1107.512	450	1120.48716
1107.739	450	1121.10655
1107.966	450	1095.71132
1108.192	450	1082.70401
1108.419	450	1126.06172
1108.646	450	1129.7781
1108.872	450	1124.20353
1109.099	450	1106.24105
1109.326	450	1118.62897
1109.552	450	1092.61434
1109.779	450	1129.7781
1110.005	450	1134.11387
1110.232	450	1093.23374
1110.458	450	1056.06999
1110.685	450	1062.26395
1110.911	450	1098.18891
1111.138	450	1119.24837
1111.364	450	1101.90528
1111.59	450	1113.05441
1111.817	450	1083.9428
1112.043	450	1101.90528
1112.269	450	1115.53199
1112.495	450	1122.34535
1112.721	450	1081.46522
1112.948	450	1089.51736
1113.174	450	1104.38287
1113.4	450	1131.01689
1113.626	450	1093.23374
1113.852	450	1110.57682
1114.078	450	1157.65091
1114.304	450	1156.41212
1114.53	450	1093.85314
1114.756	450	1103.76347
1114.982	450	1101.28589
1115.208	450	1110.57682
1115.434	450	1131.01689
1115.66	450	1131.63628
1115.885	450	1120.48716
1116.111	450	1097.56951
1116.337	450	1062.26395
1116.563	450	1084.5622
1116.788	450	1087.65918
1117.014	450	1111.81562
1117.24	450	1102.52468
1117.465	450	1162.60608
1117.691	450	1135.97206
1117.916	450	1115.53199
1118.142	450	1113.05441
1118.367	450	1082.70401
1118.593	450	1112.43501
1118.818	450	1131.01689
1119.044	450	1116.15139
1119.269	450	1112.43501
1119.495	450	1089.51736
1119.72	450	1103.76347
1119.945	450	1109.33803
1120.171	450	1155.79272
1120.396	450	1111.81562
1120.621	450	1122.34535
1120.846	450	1095.71132
1121.071	450	1108.71864
1121.297	450	1108.09924
1121.522	450	1132.25568
1121.747	450	1131.01689
1121.972	450	1125.44233
1122.197	450	1129.1587
1122.422	450	1075.27126
1122.647	450	1109.95743
1122.872	450	1116.77078
1123.097	450	1124.20353
1123.322	450	1135.35266
1123.547	450	1062.26395
1123.771	450	1121.72595
1123.996	450	1122.34535
1124.221	450	1121.72595
1124.446	450	1113.6738
1124.67	450	1114.2932
1124.895	450	1153.93454
1125.12	450	1092.61434
1125.345	450	1086.42039
1125.569	450	1100.66649
1125.794	450	1078.36824
1126.018	450	1083.32341
1126.243	450	1077.12945
1126.467	450	1105.00226
1126.692	450	1111.81562
1126.916	450	1185.52373
1127.141	450	1101.28589
1127.365	450	1106.24105
1127.589	450	1070.31609
1127.814	450	1052.35361
1128.038	450	1074.65186
1128.262	450	1148.97937
1128.487	450	1124.82293
1128.711	450	1116.77078
1128.935	450	1079.60703
1129.159	450	1086.42039
1129.383	450	1102.52468
1129.607	450	1076.51005
1129.832	450	1085.18159
1130.056	450	1142.78541
1130.28	450	1123.58414
1130.504	450	1114.2932
1130.728	450	1103.14407
1130.952	450	1137.21085
1131.175	450	1126.68112
1131.399	450	1108.71864
1131.623	450	1106.24105
1131.847	450	1141.54662
1132.071	450	1114.2932
1132.295	450	1103.76347
1132.518	450	1110.57682
1132.742	450	1073.41307
1132.966	450	1066.59972
1133.189	450	1109.33803
1133.413	450	1069.6967
1133.637	450	1089.51736
1133.86	450	1100.04709
1134.084	450	1100.04709
1134.307	450	1103.76347
1134.531	450	1109.95743
1134.754	450	1072.17428
1134.978	450	1120.48716
1135.201	450	1123.58414
1135.424	450	1103.14407
1135.648	450	1103.14407
1135.871	450	1079.60703
1136.094	450	1113.05441
1136.317	450	1099.4277
1136.541	450	1106.86045
1136.764	450	1098.18891
1136.987	450	1073.41307
1137.21	450	1026.33898
1137.433	450	1037.48811
1137.656	450	1084.5622
1137.879	450	1092.61434
1138.102	450	1062.88334
1138.325	450	1060.40576
1138.548	450	1079.60703
1138.771	450	1049.25663
1138.994	450	1081.46522
1139.217	450	1060.40576
1139.44	450	1054.8312
1139.663	450	1043.06267
1139.886	450	1091.99495
1140.108	450	1080.22643
1140.331	450	1074.03247
1140.554	450	1085.18159
1140.777	450	1072.17428
1140.999	450	1075.27126
1141.222	450	1074.03247
1141.444	450	1031.91355
1141.667	450	1055.45059
1141.889	450	1038.7269
1142.112	450	1065.36093
1142.334	450	1075.27126
1142.557	450	1045.54026
1142.779	450	1069.6967
1143.002	450	1062.88334
1143.224	450	1070.31609
1143.446	450	1069.0773
1143.669	450	1033.15234
1143.891	450	1033.77173
1144.113	450	1025.10019
1144.335	450	1078.98763
1144.558	450	1071.55488
1144.78	450	1064.12213
1145.002	450	1039.3463
1145.224	450	1039.96569
1145.446	450	1043.68207
1145.668	450	1070.93549
1145.89	450	1057.92817
1146.112	450	1048.01784
1146.334	450	1026.33898
1146.556	450	1036.86871
1146.778	450	1041.20449
1147	450	1065.98032
1147.221	450	1046.15965
1147.443	450	1031.29415
1147.665	450	1035.01053
1147.887	450	1026.95838
1148.108	450	1038.10751
1148.33	450	1049.25663
1148.552	450	1016.42865
1148.773	450	1029.43596
1148.995	450	1017.04805
1149.217	450	1044.30146
1149.438	450	1018.90623
1149.66	450	1065.36093
1149.881	450	1045.54026
1150.102	450	1041.82388
1150.324	450	1020.76442
1150.545	450	1026.95838
1150.767	450	1056.68938
1150.988	450	1067.21911
1151.209	450	1017.04805
1151.431	450	1059.16697
1151.652	450	1000.94375
1151.873	450	1042.44328
1152.094	450	981.12308
1152.315	450	993.511
1152.536	450	1026.33898
1152.757	450	1012.09288
1152.979	450	994.74979
1153.2	450	1033.77173
1153.421	450	1007.75711
1153.642	450	1004.04073
1153.862	450	1002.18254
1154.083	450	1005.89892
1154.304	450	1010.85409
1154.525	450	1022.00321
1154.746	450	1014.57046
1154.967	450	997.22738
1155.187	450	974.92913
1155.408	450	1019.52563
1155.629	450	992.27221
1155.85	450	994.74979
1156.07	450	1009.6153
1156.291	450	1044.92086
1156.511	450	1017.04805
1156.732	450	1026.33898
1156.952	450	978.6455
1157.173	450	1004.66013
1157.393	450	1049.87603
1157.614	450	1034.39113
1157.834	450	1008.3765
1158.055	450	997.22738
1158.275	450	1000.32436
1158.495	450	1033.15234
1158.716	450	971.21275
1158.936	450	1025.71959
1159.156	450	1020.14503
1159.376	450	996.60798
1159.596	450	1002.18254
1159.816	450	1013.95107
1160.037	450	977.40671
1160.257	450	1002.80194
1160.477	450	986.07825
1160.697	450	997.22738
1160.917	450	1000.32436
1161.137	450	1000.32436
1161.356	450	1002.18254
1161.576	450	999.08557
1161.796	450	1001.56315
1162.016	450	1033.77173
1162.236	450	995.98859
1162.456	450	987.31704
1162.675	450	998.46617
1162.895	450	1020.76442
1163.115	450	985.45886
1163.334	450	1005.89892
1163.554	450	1008.3765
1163.774	450	1005.89892
1163.993	450	969.97396
1164.213	450	974.30973
1164.432	450	968.11577
1164.652	450	934.049
1164.871	450	982.36188
1165.09	450	1058.54757
1165.31	450	1007.75711
1165.529	450	1031.29415
1165.748	450	994.1304
1165.968	450	991.65281
1166.187	450	993.511
1166.406	450	997.22738
1166.625	450	993.511
1166.844	450	955.72785
1167.064	450	954.48906
1167.283	450	992.89161
1167.502	450	1010.23469
1167.721	450	1019.52563
1167.94	450	978.6455
1168.159	450	952.63087
1168.378	450	972.45154
1168.597	450	1007.75711
1168.815	450	978.02611
1168.805	450	973.91233
1169.033	450	958.4239
1169.26	450	975.77094
1169.488	450	941.07686
1169.716	450	963.99973
1169.943	450	966.47788
1170.171	450	959.66297
1170.399	450	930.54473
1170.626	450	962.76066
1170.854	450	912.57815
1171.081	450	960.90205
1171.309	450	974.53186
1171.536	450	954.70667
1171.764	450	931.16427
1171.991	450	929.92519
1172.219	450	936.7401
1172.446	450	987.54214
1172.673	450	979.48816
1172.901	450	978.24908
1173.128	450	980.1077
1173.355	450	980.1077
1173.583	450	964.61927
1173.81	450	952.22853
1174.037	450	946.65269
1174.264	450	956.56529
1174.491	450	980.1077
1174.719	450	986.9226
1174.946	450	978.24908
1175.173	450	964.61927
1175.4	450	987.54214
1175.627	450	944.17454
1175.854	450	962.76066
1176.081	450	994.97659
1176.308	450	974.53186
1176.535	450	973.91233
1176.762	450	933.64241
1176.989	450	946.65269
1177.215	450	954.70667
1177.442	450	963.38019
1177.669	450	964.61927
1177.896	450	951.60899
1178.123	450	920.0126
1178.349	450	965.23881
1178.576	450	970.81464
1178.803	450	957.18482
1179.029	450	949.13084
1179.256	450	952.84806
1179.483	450	931.16427
1179.709	450	948.5113
1179.936	450	978.86862
1180.162	450	986.30307
1180.389	450	929.92519
1180.615	450	920.63213
1180.842	450	921.25167
1181.068	450	904.52417
1181.295	450	915.67584
1181.521	450	963.99973
1181.747	450	986.9226
1181.974	450	983.20538
1182.2	450	915.67584
1182.426	450	938.59871
1182.653	450	928.68612
1182.879	450	968.95603
1183.105	450	975.1514
1183.331	450	959.66297
1183.557	450	944.17454
1183.783	450	965.85834
1184.01	450	944.79408
1184.236	450	921.25167
1184.462	450	918.77352
1184.688	450	968.33649
1184.914	450	968.33649
1185.14	450	947.89177
1185.366	450	929.92519
1185.592	450	935.50102
1185.817	450	950.36992
1186.043	450	952.84806
1186.269	450	963.99973
1186.495	450	966.47788
1186.721	450	936.12056
1186.946	450	936.7401
1187.172	450	945.41362
1187.398	450	939.21825
1187.624	450	947.89177
1187.849	450	954.08714
1188.075	450	940.45732
1188.301	450	952.84806
1188.526	450	944.17454
1188.752	450	933.64241
1188.977	450	947.27223
1189.203	450	949.13084
1189.428	450	916.29537
1189.654	450	950.98945
1189.879	450	911.33908
1190.104	450	957.80436
1190.33	450	923.72982
1190.555	450	916.29537
1190.781	450	938.59871
1191.006	450	964.61927
1191.231	450	967.71695
1191.456	450	904.52417
1191.682	450	918.15399
1191.907	450	929.92519
1192.132	450	980.1077
1192.357	450	980.72723
1192.582	450	949.13084
1192.807	450	963.38019
1193.032	450	918.77352
1193.257	450	950.98945
1193.482	450	990.02029
1193.707	450	953.4676
1193.932	450	901.42648
1194.157	450	912.57815
1194.382	450	911.33908
1194.607	450	936.12056
1194.832	450	967.71695
1195.057	450	914.43676
1195.281	450	921.25167
1195.506	450	989.40075
1195.731	450	958.4239
1195.956	450	977.01001
1196.18	450	928.68612
1196.405	450	936.12056
1196.63	450	963.99973
1196.854	450	928.68612
1197.079	450	942.31593
1197.303	450	963.99973
1197.528	450	951.60899
1197.752	450	938.59871
1197.977	450	915.0563
1198.201	450	890.89435
1198.426	450	900.80695
1198.65	450	879.74269
1198.875	450	916.29537
1199.099	450	953.4676
1199.323	450	917.53445
1199.548	450	949.13084
1199.772	450	957.80436
1199.996	450	994.97659
1200.22	450	988.78122
1200.444	450	949.13084
1200.669	450	941.07686
1200.893	450	943.55501
1201.117	450	941.07686
1201.341	450	936.12056
1201.565	450	899.56787
1201.789	450	928.68612
1202.013	450	924.34936
1202.237	450	952.22853
1202.461	450	961.52158
1202.685	450	967.09742
1202.909	450	924.96889
1203.133	450	941.07686
1203.356	450	928.06658
1203.58	450	936.7401
1203.804	450	934.26195
1204.028	450	911.95861
1204.251	450	937.35964
1204.475	450	983.20538
1204.699	450	928.06658
1204.922	450	900.80695
1205.146	450	927.44704
1205.37	450	978.24908
1205.593	450	970.1951
1205.817	450	1001.17196
1206.04	450	988.16168
1206.264	450	942.31593
1206.487	450	920.0126
1206.711	450	928.06658
1206.934	450	932.40334
1207.157	450	933.64241
1207.381	450	935.50102
1207.604	450	970.1951
1207.827	450	963.38019
1208.051	450	994.97659
1208.274	450	923.72982
1208.497	450	921.25167
1208.72	450	906.38278
1208.943	450	941.6964
1209.167	450	931.16427
1209.39	450	949.13084
1209.613	450	952.22853
1209.836	450	954.08714
1210.059	450	972.05371
1210.282	450	934.26195
1210.505	450	942.31593
1210.728	450	932.40334
1210.951	450	949.13084
1211.174	450	974.53186
1211.396	450	962.76066
1211.619	450	985.06399
1211.842	450	984.44446
1212.065	450	961.52158
1212.287	450	947.89177
1212.51	450	918.77352
1212.733	450	936.12056
1212.956	450	1009.84548
1213.178	450	932.40334
1213.401	450	934.88149
1213.623	450	928.06658
1213.846	450	933.02288
1214.068	450	929.30565
1214.291	450	907.00232
1214.513	450	939.21825
1214.736	450	913.81723
1214.958	450	937.97917
1215.181	450	903.90463
1215.403	450	879.74269
1215.625	450	949.75038
1215.848	450	905.76324
1216.07	450	942.31593
1216.292	450	918.15399
1216.514	450	892.75296
1216.737	450	923.11028
1216.959	450	928.06658
1217.181	450	926.82751
1217.403	450	947.27223
1217.625	450	942.31593
1217.847	450	957.80436
1218.069	450	968.33649
1218.291	450	910.1
1218.513	450	896.47019
1218.735	450	908.24139
1218.957	450	940.45732
1219.179	450	950.98945
1219.401	450	915.0563
1219.622	450	947.89177
1219.844	450	953.4676
1220.066	450	929.30565
1220.288	450	915.67584
1220.509	450	954.70667
1220.731	450	960.28251
1220.953	450	951.60899
1221.174	450	930.54473
1221.396	450	940.45732
1221.618	450	916.29537
1221.839	450	962.76066
1222.061	450	957.18482
1222.282	450	923.11028
1222.504	450	887.17713
1222.725	450	886.55759
1222.946	450	926.20797
1223.168	450	942.93547
1223.389	450	921.87121
1223.61	450	924.34936
1223.832	450	909.48047
1224.053	450	924.96889
1224.274	450	937.97917
1224.495	450	949.75038
1224.717	450	898.94834
1224.938	450	914.43676
1225.159	450	928.68612
1225.38	450	944.79408
1225.601	450	916.29537
1225.822	450	930.54473
1226.043	450	982.58584
1226.264	450	981.96631
1226.485	450	920.63213
1226.706	450	913.81723
1226.927	450	924.96889
1227.148	450	926.20797
1227.369	450	948.5113
1227.589	450	962.76066
1227.81	450	941.07686
1228.031	450	924.96889
1228.252	450	885.93806
1228.472	450	888.41621
1228.693	450	897.08972
1228.914	450	936.12056
1229.134	450	918.77352
1229.355	450	975.77094
1229.575	450	953.4676
1229.796	450	941.07686
1230.016	450	937.97917
1230.237	450	897.70926
1230.457	450	934.26195
1230.678	450	950.36992
1230.898	450	932.40334
1231.118	450	936.12056
1231.339	450	908.86093
1231.559	450	922.49075
1231.779	450	933.02288
1231.999	450	972.05371
1232.22	450	931.7838
1232.44	450	924.96889
1232.66	450	912.57815
1232.88	450	930.54473
1233.1	450	923.11028
1233.32	450	954.70667
1233.54	450	947.89177
1233.76	450	949.13084
1233.98	450	951.60899
1234.2	450	889.65528
1234.42	450	926.20797
1234.64	450	942.93547
1234.86	450	948.5113
1235.08	450	952.22853
1235.299	450	889.65528
1235.519	450	935.50102
1235.739	450	937.97917
1235.959	450	943.55501
1236.178	450	934.88149
1236.398	450	937.97917
1236.618	450	980.72723
1236.837	450	934.26195
1237.057	450	915.0563
1237.276	450	924.34936
1237.496	450	900.80695
1237.715	450	903.2851
1237.935	450	897.70926
1238.154	450	913.19769
1238.373	450	932.40334
1238.593	450	1009.22594
1238.812	450	931.16427
1239.031	450	922.49075
1239.251	450	890.89435
1239.47	450	866.73241
1239.689	450	901.42648
1239.908	450	969.57557
1240.127	450	952.84806
1240.347	450	936.7401
1240.566	450	912.57815
1240.785	450	904.52417
1241.004	450	927.44704
1241.223	450	901.42648
1241.442	450	910.1
1241.661	450	959.04343
1241.88	450	949.13084
1242.099	450	938.59871
1242.317	450	928.06658
1242.536	450	975.1514
1242.755	450	952.84806
1242.974	450	928.68612
1243.193	450	939.21825
1243.411	450	954.70667
1243.63	450	940.45732
1243.849	450	936.7401
1244.067	450	944.17454
1244.286	450	913.81723
1244.504	450	911.33908
1244.723	450	952.22853
1244.941	450	911.95861
1245.16	450	924.34936
1245.378	450	930.54473
1245.597	450	934.88149
1245.815	450	940.45732
1246.033	450	951.60899
1246.252	450	924.96889
1246.47	450	950.98945
1246.688	450	964.61927
1246.907	450	957.80436
1247.125	450	947.89177
1247.343	450	931.16427
1247.561	450	962.14112
1247.779	450	952.84806
1247.997	450	952.84806
1248.215	450	929.92519
1248.433	450	916.91491
1248.651	450	873.54731
1248.869	450	889.65528
1249.087	450	940.45732
1249.305	450	949.13084
1249.523	450	915.67584
1249.741	450	913.19769
1249.959	450	942.31593
1250.176	450	905.76324
1250.394	450	933.02288
1250.612	450	921.87121
1250.83	450	905.14371
1251.047	450	898.3288
1251.265	450	947.27223
1251.483	450	936.12056
1251.7	450	932.40334
1251.918	450	945.41362
1252.135	450	935.50102
1252.353	450	935.50102
1252.57	450	946.65269
1252.788	450	888.41621
1253.005	450	915.67584
1253.222	450	902.66556
1253.44	450	915.0563
1253.657	450	937.35964
1253.874	450	911.33908
1254.091	450	932.40334
1254.309	450	934.88149
1254.526	450	933.02288
1254.743	450	934.88149
1254.96	450	895.85065
1255.177	450	903.90463
1255.394	450	895.23111
1255.611	450	946.03316
1255.828	450	949.13084
1256.045	450	926.82751
1256.262	450	909.48047
1256.479	450	910.71954
1256.696	450	914.43676
1256.913	450	961.52158
1257.13	450	936.12056
1257.346	450	916.29537
1257.563	450	909.48047
1257.78	450	910.71954
1257.997	450	917.53445
1258.213	450	947.89177
1258.43	450	931.7838
1258.647	450	905.76324
1258.863	450	919.39306
1259.08	450	911.33908
1259.296	450	916.29537
1259.513	450	937.97917
1259.729	450	905.76324
1259.946	450	905.14371
1260.162	450	908.24139
1260.378	450	924.34936
1260.595	450	903.90463
1260.811	450	949.75038
1261.027	450	932.40334
1261.243	450	931.16427
1261.46	450	913.81723
1261.676	450	916.29537
1261.892	450	945.41362
1262.108	450	959.66297
1262.324	450	910.71954
1262.54	450	950.36992
1262.756	450	902.04602
1262.972	450	931.7838
1263.188	450	870.44963
1263.404	450	898.3288
1263.62	450	929.92519
1263.836	450	907.62186
1264.052	450	898.3288
1264.268	450	922.49075
1264.483	450	902.04602
1264.699	450	909.48047
1264.915	450	903.2851
1265.13	450	920.0126
1265.346	450	921.25167
1265.562	450	911.95861
1265.777	450	917.53445
1265.993	450	900.18741
1266.208	450	881.6013
1266.424	450	918.77352
1266.639	450	893.3725
1266.855	450	899.56787
1267.07	450	912.57815
1267.286	450	960.28251
1267.501	450	928.68612
1267.716	450	931.7838
1267.932	450	893.3725
1268.147	450	907.62186
1268.362	450	957.80436
1268.577	450	950.98945
1268.792	450	918.77352
1269.007	450	918.77352
1269.223	450	912.57815
1269.438	450	935.50102
1269.653	450	882.22083
1269.868	450	923.72982
1270.083	450	926.82751
1270.298	450	922.49075
1270.512	450	913.19769
1270.727	450	929.30565
1270.942	450	898.3288
1271.157	450	908.24139
1271.372	450	903.90463
1271.587	450	921.25167
1271.801	450	914.43676
1272.016	450	925.58843
1272.231	450	921.87121
1272.445	450	903.2851
1272.66	450	907.62186
1272.874	450	950.36992
1273.089	450	913.19769
1273.303	450	903.90463
1273.518	450	916.91491
1273.732	450	936.7401
1273.947	450	903.2851
1274.161	450	923.11028
1274.375	450	920.63213
1274.59	450	923.11028
1274.804	450	895.23111
1275.018	450	889.03574
1275.232	450	892.75296
1275.447	450	858.05889
1275.661	450	899.56787
1275.875	450	983.82492
1276.089	450	937.97917
1276.303	450	944.17454
1276.517	450	915.67584
1276.731	450	913.81723
1276.945	450	916.91491
1277.159	450	926.20797
1277.373	450	915.67584
1277.587	450	882.84037
1277.801	450	881.6013
1278.014	450	913.81723
1278.228	450	942.31593
1278.442	450	954.08714
1278.656	450	906.38278
1278.869	450	885.31852
1279.083	450	905.14371
1279.297	450	936.7401
1279.51	450	912.57815
1279.505	450	914.92007
1279.727	450	900.0534
1279.95	450	900.67284
1280.173	450	872.79782
1280.395	450	902.53118
1280.618	450	892.62006
1280.841	450	902.53118
1281.063	450	872.17838
1281.286	450	886.42561
1281.509	450	847.40058
1281.731	450	895.71728
1281.954	450	908.72562
1282.176	450	900.0534
1282.399	450	875.2756
1282.621	450	875.89505
1282.843	450	875.89505
1283.066	450	927.92842
1283.288	450	924.83119
1283.511	450	919.25619
1283.733	450	924.83119
1283.955	450	921.73397
1284.177	450	901.91173
1284.4	450	898.19506
1284.622	450	894.47839
1284.844	450	901.29229
1285.066	450	920.49508
1285.288	450	939.07842
1285.51	450	919.25619
1285.732	450	904.38951
1285.955	450	935.9812
1286.177	450	892.62006
1286.399	450	909.96451
1286.62	450	932.26453
1286.842	450	923.5923
1287.064	450	919.25619
1287.286	450	880.23116
1287.508	450	885.80616
1287.73	450	895.71728
1287.952	450	914.30063
1288.174	450	910.58396
1288.395	450	906.24784
1288.617	450	878.37283
1288.839	450	906.86729
1289.06	450	913.68118
1289.282	450	898.81451
1289.504	450	891.38117
1289.725	450	911.82285
1289.947	450	877.13394
1290.168	450	892.00061
1290.39	450	929.78675
1290.611	450	936.60064
1290.833	450	870.93949
1291.054	450	862.26726
1291.276	450	872.79782
1291.497	450	851.11725
1291.718	450	871.55893
1291.94	450	929.16731
1292.161	450	937.83953
1292.382	450	916.15896
1292.604	450	863.50615
1292.825	450	894.47839
1293.046	450	879.61172
1293.267	450	921.73397
1293.488	450	930.40619
1293.71	450	906.24784
1293.931	450	899.43395
1294.152	450	928.54786
1294.373	450	904.38951
1294.594	450	887.6645
1294.815	450	880.23116
1295.036	450	916.15896
1295.257	450	924.21175
1295.478	450	906.86729
1295.698	450	888.90339
1295.919	450	896.95617
1296.14	450	904.38951
1296.361	450	907.48673
1296.582	450	911.82285
1296.802	450	925.45064
1297.023	450	896.33673
1297.244	450	888.28394
1297.464	450	898.81451
1297.685	450	893.2395
1297.906	450	904.38951
1298.126	450	922.35341
1298.347	450	900.0534
1298.567	450	901.91173
1298.788	450	904.38951
1299.008	450	903.77007
1299.229	450	905.6284
1299.449	450	906.86729
1299.67	450	875.89505
1299.89	450	903.15062
1300.11	450	862.26726
1300.331	450	908.10618
1300.551	450	874.65616
1300.771	450	875.89505
1300.991	450	900.0534
1301.211	450	923.5923
1301.432	450	923.5923
1301.652	450	856.07281
1301.872	450	874.03671
1302.092	450	887.04505
1302.312	450	935.9812
1302.532	450	937.83953
1302.752	450	911.82285
1302.972	450	929.78675
1303.192	450	877.75338
1303.412	450	911.2034
1303.632	450	948.98954
1303.852	450	919.25619
1304.072	450	863.50615
1304.291	450	874.03671
1304.511	450	876.51449
1304.731	450	888.90339
1304.951	450	922.97286
1305.17	450	872.79782
1305.39	450	881.47005
1305.61	450	946.51176
1305.829	450	919.25619
1306.049	450	945.27287
1306.268	450	900.0534
1306.488	450	905.00896
1306.708	450	933.50342
1306.927	450	895.09784
1307.146	450	907.48673
1307.366	450	932.88397
1307.585	450	916.77841
1307.805	450	903.77007
1308.024	450	878.37283
1308.243	450	848.02003
1308.463	450	861.64781
1308.682	450	846.78114
1308.901	450	882.08949
1309.12	450	922.97286
1309.339	450	882.08949
1309.559	450	908.10618
1309.778	450	927.30897
1309.997	450	952.08677
1310.216	450	947.13121
1310.435	450	922.97286
1310.654	450	911.82285
1310.873	450	903.15062
1311.092	450	904.38951
1311.311	450	892.00061
1311.53	450	857.93114
1311.749	450	901.29229
1311.967	450	886.42561
1312.186	450	904.38951
1312.405	450	920.49508
1312.624	450	931.64508
1312.843	450	893.2395
1313.061	450	910.58396
1313.28	450	898.19506
1313.499	450	896.33673
1313.717	450	900.0534
1313.936	450	883.32838
1314.154	450	909.34507
1314.373	450	948.3701
1314.591	450	899.43395
1314.81	450	871.55893
1315.028	450	896.95617
1315.247	450	952.08677
1315.465	450	936.60064
1315.683	450	961.99788
1315.902	450	958.90066
1316.12	450	910.58396
1316.338	450	892.00061
1316.557	450	899.43395
1316.775	450	898.81451
1316.993	450	905.6284
1317.211	450	908.72562
1317.429	450	940.93676
1317.647	450	937.22009
1317.865	450	963.85622
1318.084	450	894.47839
1318.302	450	892.00061
1318.52	450	872.79782
1318.738	450	911.2034
1318.955	450	899.43395
1319.173	450	915.53952
1319.391	450	927.30897
1319.609	450	917.39785
1319.827	450	937.83953
1320.045	450	906.24784
1320.262	450	918.63674
1320.48	450	907.48673
1320.698	450	920.49508
1320.916	450	948.98954
1321.133	450	934.74231
1321.351	450	957.66177
1321.568	450	957.66177
1321.786	450	927.92842
1322.004	450	914.92007
1322.221	450	905.00896
1322.439	450	908.72562
1322.656	450	978.10345
1322.873	450	911.82285
1323.091	450	904.38951
1323.308	450	901.29229
1323.526	450	912.44229
1323.743	450	900.0534
1323.96	450	880.23116
1324.177	450	918.0173
1324.395	450	885.80616
1324.612	450	913.68118
1324.829	450	883.94783
1325.046	450	855.45337
1325.263	450	913.06174
1325.48	450	878.99227
1325.697	450	914.92007
1325.914	450	890.14228
1326.131	450	881.47005
1326.348	450	900.0534
1326.565	450	905.6284
1326.782	450	905.6284
1326.999	450	916.77841
1327.216	450	914.30063
1327.433	450	944.65343
1327.649	450	944.03398
1327.866	450	895.09784
1328.083	450	881.47005
1328.3	450	871.55893
1328.516	450	918.63674
1328.733	450	934.12286
1328.949	450	894.47839
1329.166	450	930.40619
1329.383	450	931.02564
1329.599	450	905.6284
1329.816	450	893.2395
1330.032	450	927.30897
1330.248	450	939.07842
1330.465	450	923.5923
1330.681	450	906.24784
1330.898	450	924.83119
1331.114	450	893.85895
1331.33	450	933.50342
1331.546	450	934.12286
1331.763	450	897.57562
1331.979	450	859.78948
1332.195	450	868.46171
1332.411	450	907.48673
1332.627	450	909.34507
1332.843	450	897.57562
1333.059	450	916.77841
1333.275	450	889.52283
1333.491	450	904.38951
1333.707	450	920.49508
1333.923	450	919.87563
1334.139	450	874.65616
1334.355	450	893.85895
1334.571	450	903.77007
1334.787	450	927.92842
1335.003	450	892.62006
1335.218	450	901.29229
1335.434	450	960.13955
1335.65	450	960.13955
1335.865	450	894.47839
1336.081	450	897.57562
1336.297	450	898.81451
1336.512	450	898.81451
1336.728	450	928.54786
1336.943	450	935.9812
1337.159	450	914.92007
1337.374	450	897.57562
1337.59	450	862.8867
1337.805	450	867.22282
1338.021	450	873.41727
1338.236	450	905.00896
1338.451	450	901.29229
1338.666	450	952.08677
1338.882	450	937.83953
1339.097	450	914.92007
1339.312	450	914.92007
1339.527	450	880.23116
1339.742	450	908.72562
1339.958	450	922.35341
1340.173	450	916.15896
1340.388	450	913.68118
1340.603	450	885.18672
1340.818	450	892.00061
1341.033	450	906.86729
1341.248	450	944.65343
1341.462	450	904.38951
1341.677	450	921.11452
1341.892	450	895.09784
1342.107	450	906.24784
1342.322	450	908.72562
1342.536	450	926.07008
1342.751	450	926.07008
1342.966	450	921.73397
1343.18	450	931.64508
1343.395	450	882.08949
1343.61	450	908.72562
1343.824	450	911.82285
1344.039	450	931.02564
1344.253	450	927.92842
1344.468	450	857.93114
1344.682	450	923.5923
1344.897	450	921.11452
1345.111	450	921.11452
1345.325	450	914.92007
1345.54	450	918.0173
1345.754	450	957.04232
1345.968	450	907.48673
1346.182	450	890.76172
1346.397	450	896.95617
1346.611	450	880.23116
1346.825	450	891.38117
1347.039	450	877.13394
1347.253	450	903.15062
1347.467	450	914.30063
1347.681	450	979.96178
1347.895	450	908.10618
1348.109	450	895.71728
1348.323	450	867.22282
1348.537	450	856.07281
1348.751	450	880.23116
1348.965	450	951.46732
1349.178	450	934.12286
1349.392	450	921.11452
1349.606	450	892.00061
1349.82	450	894.47839
1350.033	450	910.58396
1350.247	450	890.14228
1350.461	450	898.19506
1350.674	450	949.60899
1350.888	450	933.50342
1351.101	450	924.21175
1351.315	450	911.2034
1351.528	450	958.28121
1351.742	450	934.74231
1351.955	450	919.25619
1352.169	450	928.54786
1352.382	450	950.22843
1352.595	450	928.54786
1352.809	450	922.35341
1353.022	450	928.54786
1353.235	450	900.67284
1353.448	450	888.28394
1353.661	450	937.83953
1353.874	450	890.14228
1354.088	450	903.15062
1354.301	450	914.92007
1354.514	450	920.49508
1354.727	450	920.49508
1354.94	450	924.21175
1355.153	450	897.57562
1355.366	450	929.78675
1355.578	450	943.41454
1355.791	450	932.26453
1356.004	450	922.97286
1356.217	450	903.15062
1356.43	450	941.5562
1356.642	450	930.40619
1356.855	450	932.88397
1357.068	450	924.21175
1357.28	450	899.43395
1357.493	450	845.54225
1357.706	450	866.60337
1357.918	450	913.06174
1358.131	450	922.97286
1358.343	450	901.29229
1358.556	450	899.43395
1358.768	450	907.48673
1358.98	450	882.08949
1359.193	450	918.0173
1359.405	450	896.95617
1359.617	450	890.76172
1359.83	450	880.85061
1360.042	450	913.68118
1360.254	450	910.58396
1360.466	450	901.29229
1360.678	450	921.11452
1360.891	450	929.78675
1361.103	450	919.87563
1361.315	450	917.39785
1361.527	450	871.55893
1361.739	450	885.80616
1361.951	450	877.75338
1362.163	450	903.15062
1362.374	450	918.63674
1362.586	450	888.28394
1362.798	450	915.53952
1363.01	450	908.10618
1363.222	450	914.92007
1363.433	450	926.07008
1363.645	450	874.65616
1363.857	450	875.2756
1364.068	450	872.79782
1364.28	450	913.68118
1364.492	450	922.35341
1364.703	450	917.39785
1364.915	450	890.76172
1365.126	450	883.32838
1365.338	450	883.94783
1365.549	450	924.21175
1365.76	450	908.10618
1365.972	450	901.91173
1366.183	450	889.52283
1366.394	450	887.6645
1366.606	450	895.71728
1366.817	450	923.5923
1367.028	450	905.00896
1367.239	450	896.95617
1367.45	450	900.67284
1367.662	450	885.18672
1367.873	450	900.67284
1368.084	450	911.2034
1368.295	450	881.47005
1368.506	450	899.43395
1368.717	450	890.76172
1368.928	450	905.6284
1369.138	450	883.32838
1369.349	450	919.87563
1369.56	450	916.15896
1369.771	450	915.53952
1369.982	450	890.76172
1370.192	450	908.72562
1370.403	450	932.88397
1370.614	450	927.92842
1370.824	450	886.42561
1371.035	450	935.9812
1371.246	450	881.47005
1371.456	450	919.25619
1371.667	450	861.02837
1371.877	450	867.84226
1372.087	450	904.38951
1372.298	450	893.2395
1372.508	450	878.37283
1372.719	450	905.6284
1372.929	450	890.76172
1373.139	450	882.08949
1373.349	450	881.47005
1373.56	450	905.6284
1373.77	450	901.29229
1373.98	450	906.24784
1374.19	450	906.86729
1374.4	450	874.65616
1374.61	450	861.02837
1374.82	450	914.92007
1375.03	450	884.56727
1375.24	450	888.90339
1375.45	450	905.00896
1375.66	450	939.69787
1375.87	450	911.2034
1376.08	450	916.15896
1376.29	450	876.51449
1376.499	450	900.67284
1376.709	450	945.89232
1376.919	450	929.78675
1377.128	450	905.00896
1377.338	450	901.29229
1377.548	450	897.57562
1377.757	450	925.45064
1377.967	450	870.93949
1378.176	450	912.44229
1378.386	450	914.30063
1378.595	450	906.24784
1378.805	450	901.91173
1379.014	450	916.77841
1379.223	450	887.6645
1379.433	450	901.29229
1379.642	450	891.38117
1379.851	450	908.10618
1380.061	450	906.24784
1380.27	450	908.10618
1380.479	450	906.24784
1380.688	450	902.53118
1380.897	450	904.38951
1381.106	450	942.17565
1381.315	450	903.15062
1381.524	450	888.90339
1381.733	450	906.86729
1381.942	450	924.83119
1382.151	450	889.52283
1382.36	450	921.11452
1382.569	450	914.92007
1382.777	450	908.72562
1382.986	450	886.42561
1383.195	450	875.89505
1383.404	450	877.75338
1383.612	450	855.45337
1383.821	450	896.33673
1384.03	450	971.28956
1384.238	450	928.54786
1384.447	450	929.16731
1384.655	450	906.86729
[truncated: 141,279 more rows]
