# Supplementary material for: Circular dichroism of quantum defects in carbon nanotubes created by photocatalytic oxygen functionalization
Source: Nat Commun. 2025 Jun 2;16:5107. doi: 10.1038/s41467-025-60342-y (PMC12130195; doi:10.1038/s41467-025-60342-y)
Supplement: Supplementary file 6 — Source Data [file 41467_2025_60342_MOESM6_ESM.zip › Raw data Manuscript and SI/Supplementary_Figure_26b.txt]

Em_WL (nm)	Ex_WL (nm)	PL Intensity (arb. unit)
938.815	450	900.59511
939.053	450	995.62646
939.29	450	952.83089
939.527	450	908.77662
939.764	450	885.49079
940	450	926.39832
940.237	450	921.36355
940.474	450	928.91571
940.711	450	905.62988
940.948	450	925.13963
941.185	450	926.39832
941.422	450	931.4331
941.658	450	907.51792
941.895	450	925.76898
942.132	450	876.67994
942.369	450	920.7342
942.605	450	947.79611
942.842	450	927.65702
943.079	450	907.51792
943.315	450	918.21682
943.552	450	920.7342
943.789	450	961.01239
944.025	450	966.04717
944.262	450	961.64174
944.498	450	965.41782
944.735	450	967.93521
944.971	450	954.08958
945.208	450	936.46787
945.444	450	937.72656
945.681	450	949.05481
945.917	450	966.67651
946.153	450	987.44495
946.39	450	974.22867
946.626	450	953.46023
946.862	450	991.22103
947.099	450	944.02003
947.335	450	966.04717
947.571	450	997.5145
947.807	450	983.66887
948.044	450	967.93521
948.28	450	942.13199
948.516	450	945.27873
948.752	450	956.60697
948.988	450	972.96998
949.224	450	978.00475
949.46	450	958.49501
949.696	450	940.24395
949.932	450	972.96998
950.168	450	983.03953
950.404	450	983.66887
950.64	450	965.41782
950.876	450	979.89279
951.112	450	951.57219
951.348	450	960.38305
951.584	450	998.77319
951.819	450	1013.24817
952.055	450	953.46023
952.291	450	941.50264
952.527	450	958.49501
952.763	450	938.35591
952.998	450	963.52978
953.234	450	1019.54163
953.47	450	1033.38726
953.705	450	1022.05902
953.941	450	963.52978
954.176	450	988.70365
954.412	450	976.11671
954.648	450	1034.01661
954.883	450	1036.53399
955.119	450	1010.73078
955.354	450	1003.80797
955.59	450	1028.98183
955.825	450	1015.13621
956.06	450	998.14385
956.296	450	994.99711
956.531	450	1042.82746
956.767	450	1052.89701
957.002	450	1031.49922
957.237	450	1015.76555
957.472	450	1032.75791
957.708	450	1049.12093
957.943	450	1052.89701
958.178	450	1064.22525
958.413	450	1071.77741
958.648	450	1048.49158
958.884	450	1051.00897
959.119	450	1064.8546
959.354	450	1075.55349
959.589	450	1086.25238
959.824	450	1105.76213
960.059	450	1092.54585
960.294	450	1094.43389
960.529	450	1101.3567
960.764	450	1101.3567
960.999	450	1115.83168
961.234	450	1129.04796
961.468	450	1094.43389
961.703	450	1123.38384
961.938	450	1095.69258
962.173	450	1146.04032
962.408	450	1123.38384
962.642	450	1135.97077
962.877	450	1166.80876
963.112	450	1194.50001
963.347	450	1203.31087
963.581	450	1142.89359
963.816	450	1168.6968
964.051	450	1201.42283
964.285	450	1254.28795
964.52	450	1257.43468
964.754	450	1239.81297
964.989	450	1267.50423
965.223	450	1220.30323
965.458	450	1268.76292
965.692	450	1326.66282
965.927	450	1298.97156
966.161	450	1254.28795
966.395	450	1278.83247
966.63	450	1292.6781
966.864	450	1316.59327
967.098	450	1366.94101
967.333	450	1328.55086
967.567	450	1347.43126
967.801	450	1424.21155
968.035	450	1410.36593
968.27	450	1439.31587
968.504	450	1407.84854
968.738	450	1434.2811
968.972	450	1478.33537
969.206	450	1451.27346
969.44	450	1478.96472
969.674	450	1514.83748
969.908	450	1517.98421
970.142	450	1512.94944
970.376	450	1504.76793
970.61	450	1490.29296
970.844	450	1527.42441
971.078	450	1540.01135
971.312	450	1580.28953
971.546	450	1624.3438
971.779	450	1616.16229
972.013	450	1664.62199
972.247	450	1689.79586
972.481	450	1730.70339
972.714	450	1751.47183
972.948	450	1742.66098
973.182	450	1748.3251
973.415	450	1762.17073
973.649	450	1774.75766
973.883	450	1782.30982
974.116	450	1769.09354
974.35	450	1830.76951
974.583	450	1842.09776
974.817	450	1881.7466
975.05	450	1909.43785
975.284	450	1928.9476
975.517	450	1907.54981
975.751	450	1935.24106
975.984	450	1946.56931
976.217	450	1970.48448
976.451	450	1982.44207
976.684	450	1986.21815
976.917	450	2033.41915
977.151	450	2081.2495
977.384	450	2048.52347
977.617	450	2039.08327
977.85	450	2083.13754
978.083	450	2153.62437
978.316	450	2159.91783
978.55	450	2190.75582
978.783	450	2200.82537
979.016	450	2162.43522
979.249	450	2164.95261
979.482	450	2171.87542
979.715	450	2198.30798
979.948	450	2221.59381
980.181	450	2228.51662
980.414	450	2266.27742
980.646	450	2274.45893
980.879	450	2304.03822
981.112	450	2258.09592
981.345	450	2266.90677
981.578	450	2264.38938
981.811	450	2295.85672
982.043	450	2305.29692
982.276	450	2326.06536
982.509	450	2345.57511
982.741	450	2343.68707
982.974	450	2374.52505
983.207	450	2344.31641
983.439	450	2369.49028
983.672	450	2357.53269
983.904	450	2378.30113
984.137	450	2394.66415
984.369	450	2400.95761
984.602	450	2423.61409
984.834	450	2424.87279
985.067	450	2402.21631
985.299	450	2390.88807
985.531	450	2366.34355
985.764	450	2387.11199
985.996	450	2446.89992
986.228	450	2377.67179
986.461	450	2363.82616
986.693	450	2370.74897
986.925	450	2370.74897
987.157	450	2368.86093
987.389	450	2342.42837
987.621	450	2379.55983
987.854	450	2336.76425
988.086	450	2365.7142
988.318	450	2326.6947
988.55	450	2298.3741
988.782	450	2347.46315
989.014	450	2311.59038
989.246	450	2330.47078
989.478	450	2309.073
989.71	450	2278.23501
989.941	450	2299.6328
990.173	450	2295.22737
990.405	450	2285.15782
990.637	450	2281.38174
990.869	450	2287.67521
991.1	450	2288.9339
991.332	450	2295.85672
991.564	450	2228.51662
991.796	450	2207.74818
992.027	450	2198.30798
992.259	450	2230.40466
992.49	450	2214.04165
992.722	450	2175.02215
992.954	450	2200.82537
993.185	450	2199.56667
993.417	450	2157.40045
993.648	450	2139.14939
993.879	450	2154.25371
994.111	450	2157.40045
994.342	450	2136.63201
994.574	450	2105.16467
994.805	450	2102.64728
995.036	450	2073.06799
995.268	450	2102.64728
995.499	450	2086.91362
995.73	450	2045.37674
995.961	450	1994.39965
996.192	450	1976.77795
996.424	450	2007.61593
996.655	450	2008.24528
996.886	450	1981.18337
997.117	450	1969.85513
997.348	450	1945.31061
997.579	450	1947.828
997.81	450	1947.19865
998.041	450	1941.53453
998.272	450	1877.97052
998.503	450	1884.26398
998.734	450	1885.52268
998.965	450	1896.85092
999.196	450	1847.76188
999.426	450	1840.20972
999.657	450	1896.85092
999.888	450	1879.85856
1000.119	450	1813.14781
1000.349	450	1808.11303
1000.58	450	1787.97394
1000.811	450	1791.75002
1001.041	450	1801.19022
1001.272	450	1784.19786
1001.503	450	1765.31746
1001.733	450	1739.51425
1001.964	450	1687.27847
1002.194	450	1700.49475
1002.425	450	1689.79586
1002.655	450	1704.90018
1002.886	450	1686.64912
1003.116	450	1725.03927
1003.346	450	1708.67626
1003.577	450	1689.16651
1003.807	450	1665.25134
1004.037	450	1619.93837
1004.268	450	1642.59486
1004.498	450	1646.37094
1004.728	450	1630.00792
1004.958	450	1617.42099
1005.188	450	1578.40149
1005.418	450	1567.7026
1005.649	450	1587.84169
1005.879	450	1632.52531
1006.109	450	1573.36672
1006.339	450	1563.29717
1006.569	450	1549.45155
1006.799	450	1551.33959
1007.029	450	1544.41677
1007.259	450	1557.00371
1007.489	450	1553.22763
1007.718	450	1545.04612
1007.948	450	1541.89939
1008.178	450	1473.92994
1008.408	450	1505.39728
1008.638	450	1500.3625
1008.867	450	1507.28532
1009.097	450	1504.76793
1009.327	450	1435.53979
1009.556	450	1482.7408
1009.786	450	1483.37014
1010.016	450	1475.81798
1010.245	450	1462.6017
1010.475	450	1466.37778
1010.704	450	1499.73316
1010.934	450	1429.87567
1011.163	450	1417.91809
1011.393	450	1422.32351
1011.622	450	1395.26161
1011.851	450	1399.66703
1012.081	450	1388.33879
1012.31	450	1399.03769
1012.539	450	1409.10723
1012.769	450	1482.11145
1012.998	450	1402.18442
1013.227	450	1387.0801
1013.456	450	1345.54322
1013.686	450	1324.14543
1013.915	450	1354.98342
1014.144	450	1410.36593
1014.373	450	1390.22683
1014.602	450	1383.30402
1014.831	450	1350.57799
1015.06	450	1341.76714
1015.289	450	1354.35407
1015.518	450	1329.80955
1015.747	450	1334.21498
1015.976	450	1387.0801
1016.205	450	1361.90623
1016.434	450	1360.64754
1016.662	450	1343.65518
1016.891	450	1376.38121
1017.12	450	1352.46603
1017.349	450	1334.21498
1017.577	450	1334.84432
1017.806	450	1356.24211
1018.035	450	1337.99106
1018.263	450	1322.88674
1018.492	450	1332.32694
1018.721	450	1295.19548
1018.949	450	1288.90202
1019.178	450	1331.69759
1019.406	450	1287.01398
1019.635	450	1305.89438
1019.863	450	1307.78242
1020.091	450	1295.82483
1020.32	450	1303.37699
1020.548	450	1311.5585
1020.776	450	1274.42704
1021.005	450	1307.15307
1021.233	450	1323.51608
1021.461	450	1304.00634
1021.689	450	1292.6781
1021.918	450	1263.0988
1022.146	450	1303.37699
1022.374	450	1295.82483
1022.602	450	1293.93679
1022.83	450	1280.72051
1023.058	450	1254.9173
1023.286	450	1194.50001
1023.514	450	1215.26845
1023.742	450	1263.72815
1023.97	450	1273.7977
1024.198	450	1249.88252
1024.426	450	1237.92493
1024.654	450	1246.73579
1024.882	450	1225.96735
1025.109	450	1247.36514
1025.337	450	1232.89016
1025.565	450	1223.44996
1025.793	450	1207.08695
1026.02	450	1246.10644
1026.248	450	1244.84775
1026.476	450	1237.29559
1026.703	450	1247.99448
1026.931	450	1246.10644
1027.158	450	1238.55428
1027.386	450	1235.40755
1027.613	450	1183.80112
1027.841	450	1207.71629
1028.068	450	1194.50001
1028.296	450	1219.04453
1028.523	450	1222.82061
1028.75	450	1192.61197
1028.978	450	1222.19127
1029.205	450	1215.26845
1029.432	450	1220.93257
1029.66	450	1225.338
1029.887	450	1180.65439
1030.114	450	1168.06745
1030.341	450	1170.58484
1030.568	450	1218.41519
1030.795	450	1218.41519
1031.022	450	1207.71629
1031.249	450	1183.80112
1031.476	450	1179.39569
1031.703	450	1178.137
1031.93	450	1214.63911
1032.157	450	1195.12936
1032.384	450	1180.65439
1032.611	450	1165.55007
1032.838	450	1168.6968
1033.065	450	1176.24896
1033.292	450	1200.79348
1033.518	450	1176.24896
1033.745	450	1158.62725
1033.972	450	1167.43811
1034.198	450	1155.48052
1034.425	450	1173.10223
1034.652	450	1181.28373
1034.878	450	1142.26424
1035.105	450	1154.22183
1035.331	450	1147.29901
1035.558	450	1164.29137
1035.784	450	1142.89359
1036.011	450	1182.54243
1036.237	450	1168.6968
1036.464	450	1168.06745
1036.69	450	1141.00554
1036.916	450	1154.85117
1037.143	450	1185.68916
1037.369	450	1184.43047
1037.595	450	1137.85881
1037.821	450	1173.10223
1038.048	450	1120.2371
1038.274	450	1166.17941
1038.5	450	1102.6154
1038.726	450	1105.13278
1038.952	450	1147.92836
1039.178	450	1127.15992
1039.404	450	1110.16756
1039.63	450	1152.33379
1039.856	450	1120.86645
1040.082	450	1117.09037
1040.308	450	1113.31429
1040.534	450	1129.04796
1040.76	450	1132.82404
1040.986	450	1130.936
1041.211	450	1130.30665
1041.437	450	1108.27952
1041.663	450	1086.88173
1041.888	450	1123.38384
1042.114	450	1101.3567
1042.34	450	1105.13278
1042.565	450	1120.86645
1042.791	450	1161.77399
1043.017	450	1132.19469
1043.242	450	1135.34142
1043.468	450	1088.76977
1043.693	450	1107.65017
1043.919	450	1154.85117
1044.144	450	1142.89359
1044.369	450	1118.97841
1044.595	450	1102.6154
1044.82	450	1104.50344
1045.045	450	1132.82404
1045.271	450	1077.44153
1045.496	450	1122.12514
1045.721	450	1122.75449
1045.946	450	1106.39148
1046.171	450	1099.46866
1046.397	450	1124.64253
1046.622	450	1078.70022
1046.847	450	1096.95128
1047.072	450	1092.54585
1047.297	450	1100.72736
1047.522	450	1098.83932
1047.747	450	1101.3567
1047.972	450	1104.50344
1048.196	450	1104.50344
1048.421	450	1098.20997
1048.646	450	1130.936
1048.871	450	1101.98605
1049.096	450	1078.70022
1049.32	450	1100.72736
1049.545	450	1124.01318
1049.77	450	1077.44153
1049.995	450	1113.31429
1050.219	450	1110.7969
1050.444	450	1096.95128
1050.668	450	1075.55349
1050.893	450	1073.0361
1051.117	450	1071.77741
1051.342	450	1040.31007
1051.566	450	1078.07088
1051.791	450	1157.36856
1052.015	450	1108.90886
1052.239	450	1120.86645
1052.464	450	1090.65781
1052.688	450	1081.21761
1052.912	450	1084.99369
1053.137	450	1106.39148
1053.361	450	1086.25238
1053.585	450	1049.75028
1053.809	450	1048.49158
1054.033	450	1078.70022
1054.257	450	1100.72736
1054.481	450	1113.94364
1054.706	450	1066.74264
1054.93	450	1044.7155
1055.154	450	1063.5959
1055.377	450	1085.62304
1055.601	450	1074.2948
1055.596	450	1060.98014
1055.829	450	1050.28224
1056.061	450	1062.23871
1056.294	450	1032.66216
1056.526	450	1053.42868
1056.758	450	1052.1701
1056.991	450	1066.01444
1057.223	450	1029.51572
1057.455	450	1065.38516
1057.688	450	1009.37849
1057.92	450	1038.95505
1058.152	450	1069.16089
1058.384	450	1052.79939
1058.617	450	1028.88643
1058.849	450	1038.32576
1059.081	450	1033.92074
1059.313	450	1078.60021
1059.545	450	1086.15167
1059.777	450	1083.63452
1060.009	450	1077.97092
1060.241	450	1085.52238
1060.473	450	1063.49729
1060.705	450	1046.50651
1060.937	450	1047.76508
1061.169	450	1057.8337
1061.401	450	1073.5659
1061.633	450	1088.66882
1061.865	450	1079.85879
1062.097	450	1059.09227
1062.329	450	1091.18598
1062.56	450	1054.05797
1062.792	450	1062.23871
1063.024	450	1091.81527
1063.256	450	1078.60021
1063.487	450	1066.01444
1063.719	450	1034.55003
1063.951	450	1040.84291
1064.182	450	1050.28224
1064.414	450	1067.27302
1064.646	450	1064.12658
1064.877	450	1058.46298
1065.109	450	1028.88643
1065.34	450	1055.31654
1065.572	450	1067.90231
1065.803	450	1055.31654
1066.035	450	1049.65295
1066.266	450	1060.35085
1066.497	450	1030.14501
1066.729	450	1047.76508
1066.96	450	1078.60021
1067.191	450	1104.40103
1067.423	450	1025.1107
1067.654	450	1010.63707
1067.885	450	1020.70568
1068.116	450	999.93917
1068.348	450	1027.62786
1068.579	450	1073.5659
1068.81	450	1088.03954
1069.041	450	1074.82448
1069.272	450	1013.15422
1069.503	450	1042.73078
1069.734	450	1026.36928
1069.965	450	1080.48808
1070.196	450	1085.52238
1070.427	450	1062.23871
1070.658	450	1059.72156
1070.889	450	1069.16089
1071.12	450	1048.39437
1071.351	450	1040.21362
1071.582	450	1025.73999
1071.813	450	1071.04875
1072.043	450	1076.08306
1072.274	450	1049.02366
1072.505	450	1038.95505
1072.736	450	1038.32576
1072.966	450	1054.05797
1073.197	450	1063.49729
1073.428	450	1064.75587
1073.658	450	1070.41946
1073.889	450	1047.76508
1074.12	450	1041.4722
1074.35	450	1049.65295
1074.581	450	1069.16089
1074.811	450	1064.12658
1075.042	450	1064.75587
1075.272	450	1054.05797
1075.503	450	1055.31654
1075.733	450	1049.02366
1075.963	450	1051.54081
1076.194	450	1063.49729
1076.424	450	1057.8337
1076.654	450	1029.51572
1076.885	450	1067.27302
1077.115	450	1016.30067
1077.345	450	1075.45377
1077.575	450	1034.55003
1077.806	450	1032.66216
1078.036	450	1056.57512
1078.266	450	1071.04875
1078.496	450	1082.37594
1078.726	450	1011.89565
1078.956	450	1032.03287
1079.186	450	1054.68725
1079.416	450	1096.84957
1079.646	450	1095.591
1079.876	450	1071.04875
1080.106	450	1089.29811
1080.336	450	1027.62786
1080.566	450	1069.16089
1080.796	450	1117.61609
1081.026	450	1066.64373
1081.255	450	1022.59355
1081.485	450	1040.21362
1081.715	450	1036.43789
1081.945	450	1055.31654
1082.174	450	1088.03954
1082.404	450	1037.06718
1082.634	450	1046.50651
1082.863	450	1121.39182
1083.093	450	1091.81527
1083.323	450	1096.84957
1083.552	450	1061.60943
1083.782	450	1057.20441
1084.011	450	1093.07384
1084.241	450	1057.20441
1084.47	450	1072.30733
1084.7	450	1099.99601
1084.929	450	1079.2295
1085.158	450	1058.46298
1085.388	450	1041.4722
1085.617	450	1006.86134
1085.846	450	1027.62786
1086.076	450	1016.92995
1086.305	450	1052.1701
1086.534	450	1081.74665
1086.763	450	1050.91152
1086.992	450	1088.03954
1087.222	450	1089.9274
1087.451	450	1127.6847
1087.68	450	1124.53826
1087.909	450	1090.55669
1088.138	450	1082.37594
1088.367	450	1073.5659
1088.596	450	1077.97092
1088.825	450	1065.38516
1089.054	450	1032.03287
1089.283	450	1075.45377
1089.512	450	1060.35085
1089.741	450	1097.47886
1089.969	450	1103.77174
1090.198	450	1099.99601
1090.427	450	1065.38516
1090.656	450	1077.34163
1090.885	450	1070.41946
1091.113	450	1083.63452
1091.342	450	1079.85879
1091.571	450	1064.12658
1091.799	450	1086.78096
1092.028	450	1125.79684
1092.257	450	1071.67804
1092.485	450	1050.91152
1092.714	450	1079.85879
1092.942	450	1128.31399
1093.171	450	1124.53826
1093.399	450	1153.48552
1093.627	450	1134.60687
1093.856	450	1086.15167
1094.084	450	1078.60021
1094.313	450	1072.30733
1094.541	450	1083.00523
1094.769	450	1093.70313
1094.998	450	1091.81527
1095.226	450	1122.02111
1095.454	450	1115.09893
1095.682	450	1147.82193
1095.91	450	1077.97092
1096.139	450	1071.67804
1096.367	450	1062.23871
1096.595	450	1094.33242
1096.823	450	1086.15167
1097.051	450	1106.2889
1097.279	450	1111.3232
1097.507	450	1112.58178
1097.735	450	1130.20185
1097.963	450	1097.47886
1098.191	450	1107.54747
1098.419	450	1094.33242
1098.646	450	1115.09893
1098.874	450	1130.83114
1099.102	450	1122.02111
1099.33	450	1150.33908
1099.558	450	1151.59766
1099.785	450	1122.02111
1100.013	450	1111.95249
1100.241	450	1091.81527
1100.468	450	1103.14246
1100.696	450	1168.58844
1100.924	450	1092.44455
1101.151	450	1093.07384
1101.379	450	1094.33242
1101.606	450	1093.70313
1101.834	450	1097.47886
1102.061	450	1067.90231
1102.289	450	1109.43534
1102.516	450	1081.11736
1102.743	450	1102.51317
1102.971	450	1086.15167
1103.198	450	1047.76508
1103.425	450	1111.3232
1103.653	450	1076.08306
1103.88	450	1101.25459
1104.107	450	1091.18598
1104.334	450	1071.04875
1104.561	450	1089.9274
1104.789	450	1107.54747
1105.016	450	1096.84957
1105.243	450	1101.25459
1105.47	450	1113.21107
1105.697	450	1131.46043
1105.924	450	1139.64118
1106.151	450	1088.03954
1106.378	450	1067.90231
1106.605	450	1071.04875
1106.832	450	1117.61609
1107.058	450	1114.46965
1107.285	450	1085.52238
1107.512	450	1122.02111
1107.739	450	1122.02111
1107.966	450	1098.10815
1108.192	450	1090.55669
1108.419	450	1132.08972
1108.646	450	1130.20185
1108.872	450	1116.9868
1109.099	450	1103.77174
1109.326	450	1113.84036
1109.552	450	1089.9274
1109.779	450	1132.08972
1110.005	450	1127.6847
1110.232	450	1101.88388
1110.458	450	1055.94583
1110.685	450	1053.42868
1110.911	450	1092.44455
1111.138	450	1100.6253
1111.364	450	1093.07384
1111.59	450	1099.99601
1111.817	450	1083.63452
1112.043	450	1094.96171
1112.269	450	1110.69392
1112.495	450	1124.53826
1112.721	450	1070.41946
1112.948	450	1084.89309
1113.174	450	1098.73744
1113.4	450	1116.9868
1113.626	450	1093.07384
1113.852	450	1099.36673
1114.078	450	1152.22695
1114.304	450	1152.22695
1114.53	450	1088.03954
1114.756	450	1084.89309
1114.982	450	1091.81527
1115.208	450	1094.96171
1115.434	450	1120.76253
1115.66	450	1122.02111
1115.885	450	1108.17676
1116.111	450	1089.29811
1116.337	450	1039.58433
1116.563	450	1062.23871
1116.788	450	1064.75587
1117.014	450	1088.66882
1117.24	450	1086.15167
1117.465	450	1138.3826
1117.691	450	1121.39182
1117.916	450	1113.84036
1118.142	450	1104.40103
1118.367	450	1064.75587
1118.593	450	1101.25459
1118.818	450	1111.3232
1119.044	450	1098.10815
1119.269	450	1101.25459
1119.495	450	1067.90231
1119.72	450	1068.5316
1119.945	450	1091.18598
1120.171	450	1138.3826
1120.396	450	1094.96171
1120.621	450	1091.18598
1120.846	450	1081.74665
1121.071	450	1093.07384
1121.297	450	1088.66882
1121.522	450	1104.40103
1121.747	450	1107.54747
1121.972	450	1106.91819
1122.197	450	1115.09893
1122.422	450	1059.72156
1122.647	450	1089.29811
1122.872	450	1099.99601
1123.097	450	1108.17676
1123.322	450	1111.3232
1123.547	450	1048.39437
1123.771	450	1094.96171
1123.996	450	1100.6253
1124.221	450	1104.40103
1124.446	450	1095.591
1124.67	450	1110.06463
1124.895	450	1137.75331
1125.12	450	1077.97092
1125.345	450	1071.67804
1125.569	450	1072.93662
1125.794	450	1062.868
1126.018	450	1064.75587
1126.243	450	1050.91152
1126.467	450	1084.89309
1126.692	450	1092.44455
1126.916	450	1158.51983
1127.141	450	1086.78096
1127.365	450	1076.71235
1127.589	450	1047.13579
1127.814	450	1029.51572
1128.038	450	1060.35085
1128.262	450	1127.6847
1128.487	450	1099.36673
1128.711	450	1091.18598
1128.935	450	1067.27302
1129.159	450	1056.57512
1129.383	450	1081.74665
1129.607	450	1048.39437
1129.832	450	1066.01444
1130.056	450	1122.02111
1130.28	450	1095.591
1130.504	450	1098.10815
1130.728	450	1088.66882
1130.952	450	1115.09893
1131.175	450	1103.77174
1131.399	450	1084.89309
1131.623	450	1090.55669
1131.847	450	1119.50395
1132.071	450	1095.591
1132.295	450	1083.00523
1132.518	450	1094.33242
1132.742	450	1057.20441
1132.966	450	1055.94583
1133.189	450	1096.84957
1133.413	450	1054.05797
1133.637	450	1076.71235
1133.86	450	1080.48808
1134.084	450	1081.11736
1134.307	450	1084.89309
1134.531	450	1087.41025
1134.754	450	1055.94583
1134.978	450	1093.07384
1135.201	450	1108.80605
1135.424	450	1092.44455
1135.648	450	1086.15167
1135.871	450	1063.49729
1136.094	450	1101.25459
1136.317	450	1089.9274
1136.541	450	1095.591
1136.764	450	1071.04875
1136.987	450	1061.60943
1137.21	450	1004.97348
1137.433	450	1020.0764
1137.656	450	1079.2295
1137.879	450	1080.48808
1138.102	450	1056.57512
1138.325	450	1054.68725
1138.548	450	1064.12658
1138.771	450	1036.43789
1138.994	450	1056.57512
1139.217	450	1050.91152
1139.44	450	1041.4722
1139.663	450	1030.14501
1139.886	450	1085.52238
1140.108	450	1070.41946
1140.331	450	1057.8337
1140.554	450	1071.04875
1140.777	450	1072.30733
1140.999	450	1071.67804
1141.222	450	1067.27302
1141.444	450	1021.33497
1141.667	450	1049.65295
1141.889	450	1028.25714
1142.112	450	1046.50651
1142.334	450	1064.75587
1142.557	450	1035.17932
1142.779	450	1062.868
1143.002	450	1060.35085
1143.224	450	1067.90231
1143.446	450	1073.5659
1143.669	450	1024.48141
1143.891	450	1019.44711
1144.113	450	1021.96426
1144.335	450	1063.49729
1144.558	450	1071.04875
1144.78	450	1057.8337
1145.002	450	1035.17932
1145.224	450	1038.95505
1145.446	450	1033.92074
1145.668	450	1069.79017
1145.89	450	1055.31654
1146.112	450	1037.06718
1146.334	450	1032.66216
1146.556	450	1030.7743
1146.778	450	1042.73078
1147	450	1060.98014
1147.221	450	1046.50651
1147.443	450	1033.92074
1147.665	450	1040.84291
1147.887	450	1028.88643
1148.108	450	1037.06718
1148.33	450	1049.02366
1148.552	450	1018.18853
1148.773	450	1020.70568
1148.995	450	1023.85213
1149.217	450	1051.54081
1149.438	450	1020.0764
1149.66	450	1055.94583
1149.881	450	1053.42868
1150.102	450	1045.24793
1150.324	450	1028.88643
1150.545	450	1044.61864
1150.767	450	1066.01444
1150.988	450	1070.41946
1151.209	450	1023.22284
1151.431	450	1066.64373
1151.652	450	1009.37849
1151.873	450	1045.87722
1152.094	450	992.38771
1152.315	450	998.0513
1152.536	450	1035.17932
1152.757	450	1013.15422
1152.979	450	1002.45632
1153.2	450	1042.73078
1153.421	450	1012.52494
1153.642	450	1017.55924
1153.862	450	1006.86134
1154.083	450	1021.33497
1154.304	450	1031.40359
1154.525	450	1020.70568
1154.746	450	1027.62786
1154.967	450	1001.82703
1155.187	450	984.83625
1155.408	450	1030.14501
1155.629	450	1000.56846
1155.85	450	1011.89565
1156.07	450	1020.70568
1156.291	450	1061.60943
1156.511	450	1037.06718
1156.732	450	1029.51572
1156.952	450	1001.82703
1157.173	450	1020.70568
1157.393	450	1065.38516
1157.614	450	1050.91152
1157.834	450	1023.22284
1158.055	450	1016.92995
1158.275	450	1014.4128
1158.495	450	1042.10149
1158.716	450	982.94838
1158.936	450	1035.8086
1159.156	450	1038.95505
1159.376	450	1018.18853
1159.596	450	1017.55924
1159.816	450	1035.17932
1160.037	450	999.30988
1160.257	450	1029.51572
1160.477	450	1010.63707
1160.697	450	1011.26636
1160.917	450	1014.4128
1161.137	450	1019.44711
1161.356	450	1023.22284
1161.576	450	1013.15422
1161.796	450	1016.30067
1162.016	450	1047.76508
1162.236	450	1015.67138
1162.456	450	1001.19775
1162.675	450	1012.52494
1162.895	450	1038.95505
1163.115	450	1003.7149
1163.334	450	1022.59355
1163.554	450	1024.48141
1163.774	450	1021.96426
1163.993	450	995.53415
1164.213	450	992.38771
1164.432	450	994.90486
1164.652	450	965.9576
1164.871	450	997.42202
1165.09	450	1090.55669
1165.31	450	1037.69647
1165.529	450	1040.21362
1165.748	450	1016.92995
1165.968	450	1003.08561
1166.187	450	1010.00778
1166.406	450	1021.96426
1166.625	450	1012.52494
1166.844	450	982.94838
1167.064	450	975.39692
1167.283	450	1011.26636
1167.502	450	1030.14501
1167.721	450	1037.06718
1167.94	450	1000.56846
1168.159	450	971.62119
1168.378	450	996.16344
1168.597	450	1016.30067
1168.815	450	999.30988
1168.805	450	989.93721
1169.033	450	980.49725
1169.26	450	988.67855
1169.488	450	968.53997
1169.716	450	983.6439
1169.943	450	979.23859
1170.171	450	991.8252
1170.399	450	960.988
1170.626	450	979.86792
1170.854	450	933.92678
1171.081	450	979.23859
1171.309	450	996.85985
1171.536	450	989.93721
1171.764	450	962.87599
1171.991	450	962.24666
1172.219	450	967.28131
1172.446	450	1017.62776
1172.673	450	1018.25709
1172.901	450	1005.04115
1173.128	450	1013.85178
1173.355	450	1015.11044
1173.583	450	994.34253
1173.81	450	984.90257
1174.037	450	981.75591
1174.264	450	991.19587
1174.491	450	1010.07579
1174.719	450	1025.17973
1174.946	450	1013.22245
1175.173	450	992.45453
1175.4	450	1027.06772
1175.627	450	971.68662
1175.854	450	999.37717
1176.081	450	1032.10237
1176.308	450	1011.33446
1176.535	450	1001.26516
1176.762	450	969.1693
1176.989	450	977.97993
1177.215	450	981.12658
1177.442	450	1001.26516
1177.669	450	1000.63583
1177.896	450	989.93721
1178.123	450	962.87599
1178.349	450	991.8252
1178.576	450	1006.29981
1178.803	450	994.34253
1179.029	450	985.5319
1179.256	450	997.48918
1179.483	450	966.65198
1179.709	450	981.12658
1179.936	450	1014.48111
1180.162	450	1028.95572
1180.389	450	959.72934
1180.615	450	950.28938
1180.842	450	954.06536
1181.068	450	937.70276
1181.295	450	960.988
1181.521	450	1003.15316
1181.747	450	1031.47304
1181.974	450	1009.44646
1182.2	450	948.40138
1182.426	450	965.39331
1182.653	450	962.24666
1182.879	450	1011.33446
1183.105	450	1013.85178
1183.331	450	986.79056
1183.557	450	980.49725
1183.783	450	1000.63583
1184.01	450	975.46261
1184.236	450	972.94528
1184.462	450	961.61733
1184.688	450	1004.41182
1184.914	450	1000.63583
1185.14	450	972.31595
1185.366	450	964.76398
1185.592	450	962.24666
1185.817	450	991.8252
1186.043	450	991.8252
1186.269	450	996.85985
1186.495	450	991.8252
1186.721	450	973.57461
1186.946	450	966.02264
1187.172	450	974.20394
1187.398	450	982.38524
1187.624	450	981.12658
1187.849	450	989.93721
1188.075	450	980.49725
1188.301	450	984.90257
1188.526	450	976.72127
1188.752	450	983.01457
1188.977	450	981.75591
1189.203	450	972.31595
1189.428	450	950.28938
1189.654	450	977.97993
1189.879	450	938.96142
1190.104	450	984.27324
1190.33	450	956.58268
1190.555	450	959.72934
1190.781	450	979.23859
1191.006	450	993.08387
1191.231	450	998.74784
1191.456	450	926.37481
1191.682	450	945.88406
1191.907	450	976.09194
1192.132	450	1015.73977
1192.357	450	1014.48111
1192.582	450	986.79056
1192.807	450	996.23052
1193.032	450	944.6254
1193.257	450	989.93721
1193.482	450	1034.61969
1193.707	450	984.27324
1193.932	450	937.07343
1194.157	450	953.43603
1194.382	450	952.17737
1194.607	450	967.28131
1194.832	450	1003.78249
1195.057	450	943.99607
1195.281	450	956.58268
1195.506	450	1026.43839
1195.731	450	992.45453
1195.956	450	1015.11044
1196.18	450	970.42796
1196.405	450	971.68662
1196.63	450	1005.04115
1196.854	450	966.65198
1197.079	450	983.01457
1197.303	450	1007.55847
1197.528	450	985.5319
1197.752	450	965.39331
1197.977	450	949.03072
1198.201	450	922.59883
1198.426	450	935.18544
1198.65	450	929.52146
1198.875	450	951.54804
1199.099	450	993.7132
1199.323	450	957.21201
1199.548	450	978.60926
1199.772	450	996.85985
1199.996	450	1026.43839
1200.22	450	1028.95572
1200.444	450	994.97186
1200.669	450	986.79056
1200.893	450	978.60926
1201.117	450	979.23859
1201.341	450	972.94528
1201.565	450	930.15079
1201.789	450	974.83327
1202.013	450	966.02264
1202.237	450	984.90257
1202.461	450	1004.41182
1202.685	450	999.37717
1202.909	450	969.79863
1203.133	450	977.3506
1203.356	450	967.91064
1203.58	450	981.75591
1203.804	450	976.09194
1204.028	450	959.72934
1204.251	450	983.01457
1204.475	450	1027.69705
1204.699	450	967.91064
1204.922	450	942.10808
1205.146	450	975.46261
1205.37	450	1017.62776
1205.593	450	1014.48111
1205.817	450	1035.87835
1206.04	450	1030.21438
1206.264	450	975.46261
1206.487	450	967.28131
1206.711	450	966.02264
1206.934	450	974.20394
1207.157	450	994.97186
1207.381	450	984.27324
1207.604	450	1014.48111
1207.827	450	1003.15316
1208.051	450	1030.84371
1208.274	450	963.50532
1208.497	450	966.02264
1208.72	450	956.58268
1208.943	450	985.5319
1209.167	450	966.65198
1209.39	450	979.23859
1209.613	450	993.7132
1209.836	450	993.7132
1210.059	450	1011.33446
1210.282	450	981.12658
1210.505	450	986.16123
1210.728	450	974.83327
1210.951	450	997.48918
1211.174	450	1013.22245
1211.396	450	1010.07579
1211.619	450	1025.17973
1211.842	450	1024.5504
1212.065	450	1006.29981
1212.287	450	983.01457
1212.51	450	972.94528
1212.733	450	981.75591
1212.956	450	1039.65434
1213.178	450	971.68662
1213.401	450	971.68662
1213.623	450	974.20394
1213.846	450	974.83327
1214.068	450	972.31595
1214.291	450	948.40138
1214.513	450	990.56654
1214.736	450	960.35867
1214.958	450	983.01457
1215.181	450	963.50532
1215.403	450	925.11615
1215.625	450	988.04922
1215.848	450	952.8067
1216.07	450	979.23859
1216.292	450	967.91064
1216.514	450	941.47875
1216.737	450	969.79863
1216.959	450	979.86792
1217.181	450	973.57461
1217.403	450	982.38524
1217.625	450	986.16123
1217.847	450	1006.29981
1218.069	450	1010.70513
1218.291	450	967.91064
1218.513	450	942.10808
1218.735	450	943.99607
1218.957	450	989.93721
1219.179	450	989.30788
1219.401	450	960.988
1219.622	450	994.97186
1219.844	450	1003.78249
1220.066	450	972.31595
1220.288	450	960.35867
1220.509	450	991.19587
1220.731	450	1011.33446
1220.953	450	996.85985
1221.174	450	979.23859
1221.396	450	997.48918
1221.618	450	965.39331
1221.839	450	1005.67048
1222.061	450	1007.55847
1222.282	450	981.12658
1222.504	450	932.66812
1222.725	450	928.89213
1222.946	450	971.05729
1223.168	450	975.46261
1223.389	450	967.28131
1223.61	450	976.09194
1223.832	450	955.95335
1224.053	450	965.39331
1224.274	450	991.8252
1224.495	450	997.48918
1224.717	450	942.73741
1224.938	450	969.1693
1225.159	450	975.46261
1225.38	450	1000.0065
1225.601	450	962.87599
1225.822	450	966.02264
1226.043	450	1037.13702
1226.264	450	1022.66241
1226.485	450	969.79863
1226.706	450	971.05729
1226.927	450	971.68662
1227.148	450	971.68662
1227.369	450	1001.8945
1227.589	450	1010.70513
1227.81	450	988.04922
1228.031	450	968.53997
1228.252	450	927.63347
1228.472	450	942.10808
1228.693	450	947.77205
1228.914	450	972.94528
1229.134	450	973.57461
1229.355	450	1018.25709
1229.575	450	1000.63583
1229.796	450	989.30788
1230.016	450	982.38524
1230.237	450	952.17737
1230.457	450	979.86792
1230.678	450	993.7132
1230.898	450	982.38524
1231.118	450	969.79863
1231.339	450	954.06536
1231.559	450	954.69469
1231.779	450	974.83327
1231.999	450	1018.25709
1232.22	450	976.72127
1232.44	450	977.3506
1232.66	450	964.13465
1232.88	450	967.28131
1233.1	450	973.57461
1233.32	450	997.48918
1233.54	450	993.08387
1233.76	450	1004.41182
1233.98	450	996.23052
1234.2	450	935.81477
1234.42	450	979.23859
1234.64	450	980.49725
1234.86	450	993.7132
1235.08	450	994.97186
1235.299	450	937.70276
1235.519	450	988.04922
1235.739	450	989.30788
1235.959	450	995.60119
1236.178	450	981.75591
1236.398	450	998.11851
1236.618	450	1023.92107
1236.837	450	964.76398
1237.057	450	964.76398
1237.276	450	966.65198
1237.496	450	952.17737
1237.715	450	957.21201
1237.935	450	948.40138
1238.154	450	964.76398
1238.373	450	986.16123
1238.593	450	1048.46497
1238.812	450	975.46261
1239.031	450	971.05729
1239.251	450	937.07343
1239.47	450	928.89213
1239.689	450	947.14272
1239.908	450	1010.07579
1240.127	450	1000.63583
1240.347	450	980.49725
1240.566	450	957.21201
1240.785	450	954.06536
1241.004	450	977.3506
1241.223	450	944.6254
1241.442	450	962.87599
1241.661	450	1018.25709
1241.88	450	994.34253
1242.099	450	999.37717
1242.317	450	980.49725
1242.536	450	1018.25709
1242.755	450	998.74784
1242.974	450	974.83327
1243.193	450	994.34253
1243.411	450	1012.59312
1243.63	450	998.11851
1243.849	450	979.86792
1244.067	450	993.08387
1244.286	450	962.87599
1244.504	450	953.43603
1244.723	450	1009.44646
1244.941	450	959.10001
1245.16	450	967.28131
1245.378	450	982.38524
1245.597	450	971.68662
1245.815	450	981.75591
1246.033	450	986.79056
1246.252	450	963.50532
1246.47	450	1000.63583
1246.688	450	1018.88642
1246.907	450	991.8252
1247.125	450	989.30788
1247.343	450	967.91064
1247.561	450	1001.26516
1247.779	450	999.37717
1247.997	450	1000.0065
1248.215	450	974.83327
1248.433	450	963.50532
1248.651	450	904.34823
1248.869	450	933.29745
1249.087	450	980.49725
1249.305	450	992.45453
1249.523	450	960.988
1249.741	450	963.50532
1249.959	450	980.49725
1250.176	450	951.54804
1250.394	450	980.49725
1250.612	450	959.10001
1250.83	450	947.77205
1251.047	450	941.47875
1251.265	450	979.23859
1251.483	450	983.6439
1251.7	450	971.68662
1251.918	450	991.19587
1252.135	450	985.5319
1252.353	450	978.60926
1252.57	450	983.6439
1252.788	450	935.18544
1253.005	450	964.76398
1253.222	450	951.54804
1253.44	450	967.28131
1253.657	450	984.90257
1253.874	450	949.66005
1254.091	450	981.12658
1254.309	450	983.01457
1254.526	450	987.41989
1254.743	450	987.41989
1254.96	450	948.40138
1255.177	450	948.40138
1255.394	450	941.47875
1255.611	450	1000.0065
1255.828	450	994.34253
1256.045	450	972.94528
1256.262	450	956.58268
1256.479	450	956.58268
1256.696	450	963.50532
1256.913	450	988.04922
1257.13	450	983.6439
1257.346	450	965.39331
1257.563	450	950.91871
1257.78	450	958.47068
1257.997	450	969.1693
1258.213	450	989.30788
1258.43	450	972.31595
1258.647	450	958.47068
1258.863	450	964.13465
1259.08	450	964.76398
1259.296	450	966.65198
1259.513	450	984.90257
1259.729	450	947.14272
1259.946	450	945.88406
1260.162	450	956.58268
1260.378	450	972.31595
1260.595	450	947.77205
1260.811	450	990.56654
1261.027	450	978.60926
1261.243	450	971.68662
1261.46	450	954.69469
1261.676	450	973.57461
1261.892	450	997.48918
1262.108	450	1008.81713
1262.324	450	950.91871
1262.54	450	987.41989
1262.756	450	938.96142
1262.972	450	974.20394
1263.188	450	915.67619
1263.404	450	934.55611
1263.62	450	974.83327
1263.836	450	946.51339
1264.052	450	940.84942
1264.268	450	974.20394
1264.483	450	951.54804
1264.699	450	949.66005
1264.915	450	945.88406
1265.13	450	965.39331
1265.346	450	961.61733
1265.562	450	970.42796
1265.777	450	964.76398
1265.993	450	936.4441
1266.208	450	925.11615
1266.424	450	957.21201
1266.639	450	937.07343
1266.855	450	943.99607
1267.07	450	957.21201
1267.286	450	994.97186
1267.501	450	976.72127
1267.716	450	966.65198
1267.932	450	935.81477
1268.147	450	960.35867
1268.362	450	1005.67048
1268.577	450	988.67855
1268.792	450	970.42796
1269.007	450	950.28938
1269.223	450	954.06536
1269.438	450	985.5319
1269.653	450	923.22816
1269.868	450	983.01457
1270.083	450	971.05729
1270.298	450	951.54804
1270.512	450	953.43603
1270.727	450	965.39331
1270.942	450	943.99607
1271.157	450	955.95335
1271.372	450	949.03072
1271.587	450	958.47068
1271.801	450	958.47068
1272.016	450	960.35867
1272.231	450	964.76398
1272.445	450	954.69469
1272.66	450	964.13465
1272.874	450	991.19587
1273.089	450	959.72934
1273.303	450	940.22009
1273.518	450	959.72934
1273.732	450	988.04922
1273.947	450	951.54804
1274.161	450	977.3506
1274.375	450	970.42796
1274.59	450	974.20394
1274.804	450	938.96142
1275.018	450	932.03879
1275.232	450	941.47875
1275.447	450	904.97757
1275.661	450	947.77205
1275.875	450	1026.43839
1276.089	450	987.41989
1276.303	450	990.56654
1276.517	450	966.02264
1276.731	450	954.69469
1276.945	450	963.50532
1277.159	450	971.68662
1277.373	450	964.13465
1277.587	450	928.89213
1277.801	450	927.63347
1278.014	450	959.10001
1278.228	450	979.86792
1278.442	450	1000.63583
1278.656	450	943.36674
1278.869	450	920.0815
1279.083	450	942.73741
1279.297	450	967.28131
1279.51	450	948.40138
1279.505	450	934.45359
1279.727	450	930.04876
1279.95	450	937.5999
1280.173	450	913.05869
1280.395	450	928.16097
1280.618	450	931.93654
1280.841	450	938.85842
1281.063	450	912.42943
1281.286	450	931.30728
1281.509	450	889.14675
1281.731	450	924.3854
1281.954	450	947.66808
1282.176	450	940.11694
1282.399	450	917.46352
1282.621	450	919.98057
1282.843	450	919.35131
1283.066	450	964.65815
1283.288	450	967.17519
1283.511	450	963.39962
1283.733	450	967.80446
1283.955	450	970.95076
1284.177	450	951.44365
1284.4	450	940.11694
1284.622	450	935.08285
1284.844	450	948.29734
1285.066	450	965.28741
1285.288	450	981.01895
1285.51	450	968.43372
1285.732	450	950.81439
1285.955	450	982.27747
1286.177	450	947.66808
1286.399	450	953.33144
1286.62	450	984.16526
1286.842	450	969.69224
1287.064	450	952.07291
1287.286	450	929.41949
1287.508	450	925.64392
1287.73	450	937.5999
1287.952	450	957.73627
1288.174	450	956.47775
1288.395	450	940.11694
1288.617	450	918.72205
1288.839	450	941.37547
1289.06	450	957.73627
1289.282	450	948.92661
1289.504	450	943.89251
1289.725	450	950.18513
1289.947	450	925.64392
1290.168	450	940.11694
1290.39	450	970.95076
1290.611	450	986.05304
1290.833	450	925.01466
1291.054	450	913.68795
1291.276	450	918.72205
1291.497	450	908.0246
1291.718	450	914.31721
1291.94	450	970.3215
1292.161	450	986.05304
1292.382	450	975.3556
1292.604	450	909.91238
1292.825	450	930.67802
1293.046	450	926.27319
1293.267	450	965.28741
1293.488	450	979.76043
1293.71	450	955.21922
1293.931	450	945.7803
1294.152	450	961.51184
1294.373	450	943.89251
1294.594	450	926.27319
1294.815	450	926.90245
1295.036	450	960.88258
1295.257	450	968.43372
1295.478	450	941.37547
1295.698	450	935.71211
1295.919	450	938.85842
1296.14	450	949.55587
1296.361	450	965.28741
1296.582	450	967.17519
1296.802	450	968.43372
1297.023	450	938.85842
1297.244	450	935.08285
1297.464	450	942.00473
1297.685	450	955.21922
1297.906	450	953.9607
1298.126	450	959.62405
1298.347	450	944.52177
1298.567	450	944.52177
1298.788	450	944.52177
1299.008	450	936.34137
1299.229	450	948.29734
1299.449	450	946.40956
1299.67	450	926.27319
1299.89	450	947.03882
1300.11	450	910.54164
1300.331	450	954.58996
1300.551	450	920.60983
1300.771	450	924.3854
1300.991	450	952.70218
1301.211	450	959.62405
1301.432	450	971.58003
1301.652	450	901.10272
1301.872	450	921.23909
1302.092	450	938.85842
1302.312	450	989.82861
1302.532	450	981.01895
1302.752	450	952.07291
1302.972	450	967.80446
1303.192	450	921.86835
1303.412	450	957.10701
1303.632	450	1000.52606
1303.852	450	957.73627
1304.072	450	908.0246
1304.291	450	924.3854
1304.511	450	924.3854
1304.731	450	935.08285
1304.951	450	974.72633
1305.17	450	920.60983
1305.39	450	930.04876
1305.61	450	1002.41385
1305.829	450	969.06298
1306.049	450	986.05304
1306.268	450	940.7462
1306.488	450	947.66808
1306.708	450	973.46781
1306.927	450	942.00473
1307.146	450	952.07291
1307.366	450	974.72633
1307.585	450	969.06298
1307.805	450	939.48768
1308.024	450	925.01466
1308.243	450	894.18084
1308.463	450	915.57574
1308.682	450	897.32715
1308.901	450	932.5658
1309.12	450	962.1411
1309.339	450	927.53171
1309.559	450	958.99479
1309.778	450	976.61412
1309.997	450	1004.93089
1310.216	450	1003.67237
1310.435	450	968.43372
1310.654	450	955.84848
1310.873	450	946.40956
1311.092	450	957.10701
1311.311	450	949.55587
1311.53	450	909.28312
1311.749	450	954.58996
1311.967	450	936.97063
1312.186	450	969.06298
1312.405	450	971.58003
1312.624	450	974.09707
1312.843	450	943.89251
1313.061	450	950.81439
1313.28	450	942.63399
1313.499	450	955.84848
1313.717	450	951.44365
1313.936	450	930.04876
1314.154	450	963.39962
1314.373	450	992.34566
1314.591	450	947.66808
1314.81	450	919.98057
1315.028	450	947.66808
1315.247	450	994.86271
1315.465	450	991.08714
1315.683	450	1016.88687
1315.902	450	1011.22351
1316.12	450	955.21922
1316.338	450	943.26325
1316.557	450	949.55587
1316.775	450	952.70218
1316.993	450	968.43372
1317.211	450	960.88258
1317.429	450	987.94083
1317.647	450	978.5019
1317.865	450	1011.85277
1318.084	450	936.34137
1318.302	450	938.85842
1318.52	450	923.75614
1318.738	450	953.9607
1318.955	450	950.18513
1319.173	450	963.39962
1319.391	450	975.3556
1319.609	450	970.95076
1319.827	450	992.97492
1320.045	450	960.25332
1320.262	450	967.80446
1320.48	450	964.02889
1320.698	450	974.72633
1320.916	450	994.23345
1321.133	450	982.90674
1321.351	450	1008.70646
1321.568	450	1003.67237
1321.786	450	974.72633
1322.004	450	968.43372
1322.221	450	943.89251
1322.439	450	961.51184
1322.656	450	1022.55022
1322.873	450	960.25332
1323.091	450	958.99479
1323.308	450	950.18513
1323.526	450	964.02889
1323.743	450	950.18513
1323.96	450	938.22916
1324.177	450	969.06298
1324.395	450	932.5658
1324.612	450	966.54593
1324.829	450	927.53171
1325.046	450	908.0246
1325.263	450	968.43372
1325.48	450	930.67802
1325.697	450	957.73627
1325.914	450	948.29734
1326.131	450	919.98057
1326.348	450	945.15104
1326.565	450	955.21922
1326.782	450	951.44365
1326.999	450	964.02889
1327.216	450	966.54593
1327.433	450	990.45788
1327.649	450	993.60418
1327.866	450	947.03882
1328.083	450	925.01466
1328.3	450	921.86835
1328.516	450	967.17519
1328.733	450	967.80446
1328.949	450	939.48768
1329.166	450	969.69224
1329.383	450	978.5019
1329.599	450	950.18513
1329.816	450	940.7462
1330.032	450	973.46781
1330.248	450	989.19935
1330.465	450	970.95076
1330.681	450	953.9607
1330.898	450	964.65815
1331.114	450	943.89251
1331.33	450	982.27747
1331.546	450	988.57009
1331.763	450	953.33144
1331.979	450	911.80017
1332.195	450	914.94648
1332.411	450	955.21922
1332.627	450	967.80446
1332.843	450	949.55587
1333.059	450	957.73627
1333.275	450	939.48768
1333.491	450	948.92661
1333.707	450	967.17519
1333.923	450	979.13117
1334.139	450	922.49762
1334.355	450	945.15104
1334.571	450	952.07291
1334.787	450	974.09707
1335.003	450	944.52177
1335.218	450	947.66808
1335.434	450	1013.1113
1335.65	450	1003.04311
1335.865	450	944.52177
1336.081	450	943.89251
1336.297	450	950.81439
1336.512	450	950.18513
1336.728	450	981.64821
1336.943	450	983.536
1337.159	450	964.65815
1337.374	450	948.29734
1337.59	450	908.65386
1337.805	450	930.67802
1338.021	450	933.19506
1338.236	450	947.03882
1338.451	450	943.26325
1338.666	450	994.23345
1338.882	450	979.13117
1339.097	450	964.02889
1339.312	450	964.02889
1339.527	450	922.49762
1339.742	450	961.51184
1339.958	450	977.87264
1340.173	450	960.88258
1340.388	450	955.84848
1340.603	450	935.71211
1340.818	450	946.40956
1341.033	450	957.73627
1341.248	450	1009.33573
1341.462	450	955.21922
1341.677	450	960.25332
1341.892	450	950.18513
1342.107	450	948.92661
1342.322	450	956.47775
1342.536	450	971.58003
1342.751	450	969.69224
1342.966	450	973.46781
1343.18	450	981.64821
1343.395	450	919.98057
1343.61	450	954.58996
1343.824	450	961.51184
1344.039	450	976.61412
1344.253	450	985.42378
1344.468	450	911.80017
1344.682	450	975.3556
1344.897	450	972.20929
1345.111	450	962.77036
1345.325	450	963.39962
1345.54	450	973.46781
1345.754	450	1011.85277
1345.968	450	941.37547
1346.182	450	941.37547
1346.397	450	945.15104
1346.611	450	928.16097
1346.825	450	935.08285
1347.039	450	930.04876
1347.253	450	950.81439
1347.467	450	960.88258
1347.681	450	1035.76472
1347.895	450	957.73627
1348.109	450	955.21922
1348.323	450	912.42943
1348.537	450	897.95641
1348.751	450	930.67802
1348.965	450	989.19935
1349.178	450	981.64821
1349.392	450	968.43372
1349.606	450	941.37547
1349.82	450	931.30728
1350.033	450	965.28741
1350.247	450	931.30728
1350.461	450	947.03882
1350.674	450	1003.04311
1350.888	450	977.87264
1351.101	450	985.42378
1351.315	450	966.54593
1351.528	450	999.8968
1351.742	450	992.34566
1351.955	450	962.77036
1352.169	450	973.46781
1352.382	450	998.00902
1352.595	450	976.61412
1352.809	450	962.1411
1353.022	450	978.5019
1353.235	450	945.7803
1353.448	450	935.08285
1353.661	450	988.57009
1353.874	450	937.5999
1354.088	450	964.02889
1354.301	450	956.47775
1354.514	450	951.44365
1354.727	450	965.91667
1354.94	450	965.91667
1355.153	450	946.40956
1355.366	450	978.5019
1355.578	450	991.08714
1355.791	450	969.06298
1356.004	450	977.24338
1356.217	450	952.07291
1356.43	450	989.82861
1356.642	450	977.87264
1356.855	450	981.64821
1357.068	450	960.25332
1357.28	450	948.29734
1357.493	450	894.8101
1357.706	450	916.205
1357.918	450	970.3215
1358.131	450	975.98486
1358.343	450	955.21922
1358.556	450	950.18513
1358.768	450	969.06298
1358.98	450	932.5658
1359.193	450	953.9607
1359.405	450	947.03882
1359.617	450	928.16097
1359.83	450	926.27319
1360.042	450	966.54593
1360.254	450	964.65815
1360.466	450	958.99479
1360.678	450	977.87264
1360.891	450	965.28741
1361.103	450	962.1411
1361.315	450	969.69224
1361.527	450	922.49762
1361.739	450	948.92661
1361.951	450	931.93654
1362.163	450	956.47775
1362.374	450	965.28741
1362.586	450	943.26325
1362.798	450	967.17519
1363.01	450	958.36553
1363.222	450	969.69224
1363.433	450	969.69224
1363.645	450	931.30728
1363.857	450	926.27319
1364.068	450	927.53171
1364.28	450	972.83855
1364.492	450	974.09707
1364.703	450	960.25332
1364.915	450	942.00473
1365.126	450	943.89251
1365.338	450	942.00473
1365.549	450	976.61412
1365.76	450	967.17519
1365.972	450	945.7803
1366.183	450	936.34137
1366.394	450	936.97063
1366.606	450	945.15104
1366.817	450	964.65815
1367.028	450	958.99479
1367.239	450	943.26325
1367.45	450	952.70218
1367.662	450	941.37547
1367.873	450	948.29734
1368.084	450	960.25332
1368.295	450	933.19506
1368.506	450	936.97063
1368.717	450	936.97063
1368.928	450	959.62405
1369.138	450	930.67802
1369.349	450	984.16526
1369.56	450	962.1411
1369.771	450	953.33144
1369.982	450	938.22916
1370.192	450	950.81439
1370.403	450	979.13117
1370.614	450	981.64821
1370.824	450	940.7462
1371.035	450	970.3215
1371.246	450	922.49762
1371.456	450	966.54593
1371.667	450	908.0246
1371.877	450	923.12688
1372.087	450	961.51184
1372.298	450	937.5999
1372.508	450	925.01466
1372.719	450	960.25332
1372.929	450	938.22916
1373.139	450	940.11694
1373.349	450	931.30728
1373.56	450	953.33144
1373.77	450	951.44365
1373.98	450	950.18513
1374.19	450	952.70218
1374.4	450	923.75614
1374.61	450	911.80017
1374.82	450	952.70218
1375.03	450	927.53171
1375.24	450	938.22916
1375.45	450	957.73627
1375.66	450	992.97492
1375.87	450	964.65815
1376.08	450	963.39962
1376.29	450	925.64392
1376.499	450	956.47775
1376.709	450	1000.52606
1376.919	450	982.90674
1377.128	450	950.18513
1377.338	450	945.7803
1377.548	450	946.40956
1377.757	450	966.54593
1377.967	450	919.98057
1378.176	450	967.80446
1378.386	450	968.43372
1378.595	450	948.92661
1378.805	450	947.66808
1379.014	450	960.25332
1379.223	450	933.19506
1379.433	450	951.44365
1379.642	450	943.26325
1379.851	450	952.70218
1380.061	450	952.70218
1380.27	450	965.28741
1380.479	450	958.36553
1380.688	450	961.51184
1380.897	450	953.33144
1381.106	450	979.13117
1381.315	450	952.70218
1381.524	450	931.93654
1381.733	450	956.47775
1381.942	450	982.90674
1382.151	450	950.81439
1382.36	450	970.3215
1382.569	450	974.09707
1382.777	450	965.91667
1382.986	450	937.5999
1383.195	450	942.00473
1383.404	450	940.7462
1383.612	450	902.9905
1383.821	450	950.18513
1384.03	450	1033.24767
1384.238	450	981.64821
1384.447	450	1001.15532
1384.655	450	964.65815
[truncated: 141,279 more rows]
