# Supplementary material for: Circular dichroism of quantum defects in carbon nanotubes created by photocatalytic oxygen functionalization
Source: Nat Commun. 2025 Jun 2;16:5107. doi: 10.1038/s41467-025-60342-y (PMC12130195; doi:10.1038/s41467-025-60342-y)
Supplement: Supplementary file 6 — Source Data [file 41467_2025_60342_MOESM6_ESM.zip › Raw data Manuscript and SI/Supplementary_Figure_27.txt]

Wavelength (nm)	(6,5) funct CD	(11,-5) funct CD	(6,5) funct Abs	(11,-5) funct Abs
800	-6.97838	6.55891	0.31948	0.35049
799.5	-6.68085	6.82417	0.31942	0.35002
799	-7.06094	6.55191	0.31941	0.34987
798.5	-7.48872	5.90312	0.3192	0.34947
798	-7.10232	6.05914	0.31892	0.34891
797.5	-6.82097	5.69744	0.31821	0.34824
797	-6.5836	5.57494	0.31753	0.34727
796.5	-6.76483	5.45098	0.31637	0.34606
796	-6.67601	5.67048	0.31487	0.34475
795.5	-6.77316	5.64335	0.3133	0.3431
795	-6.90113	5.1244	0.31136	0.3412
794.5	-6.55912	5.13752	0.30908	0.33915
794	-6.46781	5.36498	0.30671	0.33706
793.5	-6.19438	5.57705	0.30419	0.33511
793	-6.26961	5.23637	0.30222	0.33327
792.5	-6.32134	5.18255	0.30104	0.33195
792	-5.92196	5.27753	0.30054	0.33125
791.5	-5.94241	5.01455	0.30069	0.33126
791	-5.87197	5.10281	0.30124	0.33145
790.5	-5.95552	5.36355	0.30187	0.33183
790	-5.83004	5.57607	0.30246	0.33221
789.5	-5.45628	5.3104	0.30308	0.33243
789	-5.63443	5.16769	0.3036	0.33263
788.5	-5.51015	5.50066	0.30406	0.33289
788	-5.86623	5.31145	0.30458	0.33329
787.5	-6.3709	4.882	0.30493	0.33336
787	-6.42879	4.64689	0.30516	0.33317
786.5	-6.63861	4.73482	0.30475	0.33277
786	-6.36893	4.80713	0.30361	0.33156
785.5	-6.52464	4.92182	0.30188	0.3299
785	-6.88353	4.90167	0.29976	0.32798
784.5	-6.94143	5.16717	0.2975	0.32603
784	-6.92868	5.20402	0.29572	0.32422
783.5	-7.15689	5.1906	0.29403	0.32256
783	-7.1718	5.72935	0.29272	0.32137
782.5	-7.15677	5.82811	0.29184	0.32034
782	-6.80097	6.52661	0.29079	0.31926
781.5	-6.78129	6.6271	0.29029	0.31846
781	-6.62851	6.62579	0.28977	0.31783
780.5	-6.92565	6.71253	0.28904	0.31706
780	-7.06799	6.75628	0.28828	0.31635
779.5	-6.78423	7.06651	0.28761	0.31564
779	-6.58965	7.3539	0.2869	0.31502
778.5	-6.49584	7.15501	0.28614	0.31415
778	-6.67462	7.02937	0.28524	0.31332
777.5	-6.58844	6.63526	0.28423	0.31246
777	-6.5731	6.41657	0.28324	0.31168
776.5	-6.40001	6.5218	0.28255	0.31102
776	-6.7756	6.1547	0.28185	0.31033
775.5	-6.90155	6.15305	0.28114	0.30974
775	-6.57942	6.23029	0.28051	0.30929
774.5	-6.31877	6.50608	0.27978	0.30857
774	-6.245	6.53761	0.27937	0.30815
773.5	-6.59337	6.43362	0.27861	0.3075
773	-6.66623	6.35131	0.27777	0.30703
772.5	-6.84076	6.00353	0.27691	0.30617
772	-7.07095	6.02536	0.27561	0.30537
771.5	-6.91655	6.39174	0.27415	0.30429
771	-6.92729	6.59489	0.27255	0.30304
770.5	-6.74843	6.70574	0.27017	0.30134
770	-6.84895	6.64957	0.26727	0.29911
769.5	-6.70114	6.65429	0.26349	0.29623
769	-6.9742	6.27109	0.25969	0.29327
768.5	-7.02763	6.06003	0.25635	0.29069
768	-7.05257	6.08612	0.25401	0.2884
767.5	-7.08696	5.85599	0.25304	0.28738
767	-6.74465	6.08938	0.25381	0.28759
766.5	-6.75303	6.11997	0.25641	0.28909
766	-6.71762	6.0532	0.26028	0.29157
765.5	-6.57779	6.05941	0.26409	0.29413
765	-6.33534	6.08753	0.26717	0.29616
764.5	-6.39799	5.98358	0.26978	0.29813
764	-6.30519	5.99305	0.27218	0.29962
763.5	-6.14234	6.03458	0.27489	0.3012
763	-5.9543	5.76933	0.27822	0.30329
762.5	-5.80382	5.91239	0.28242	0.3062
762	-5.60883	6.10562	0.28627	0.30902
761.5	-5.34936	6.0654	0.28921	0.31106
761	-5.21659	6.14666	0.29072	0.31233
760.5	-5.33448	6.16929	0.29019	0.31199
760	-5.40859	6.18192	0.28741	0.31011
759.5	-5.23876	6.04318	0.28325	0.30713
759	-5.37643	5.99683	0.27875	0.30365
758.5	-5.21031	6.02074	0.27565	0.30112
758	-5.12754	5.80552	0.27374	0.29927
757.5	-5.23623	5.81321	0.27215	0.29818
757	-5.22308	5.99342	0.27114	0.29736
756.5	-5.47393	5.90571	0.27	0.29674
756	-5.40191	5.75284	0.26902	0.29579
755.5	-5.34428	5.92501	0.26841	0.29534
755	-5.40968	5.7242	0.26786	0.29483
754.5	-5.42533	5.49452	0.26737	0.29466
754	-5.36285	5.06567	0.26686	0.29422
753.5	-5.71213	5.10442	0.26656	0.29393
753	-5.76821	5.06242	0.26619	0.29342
752.5	-5.61091	5.35949	0.26599	0.29329
752	-5.74881	5.42244	0.266	0.29336
751.5	-5.74333	5.45938	0.26604	0.29313
751	-5.5631	5.61108	0.26613	0.29288
750.5	-5.59702	5.50807	0.26618	0.29287
750	-5.6489	5.23421	0.26627	0.29274
749.5	-5.55389	5.65862	0.26606	0.29263
749	-5.4463	5.58462	0.26583	0.29216
748.5	-5.67491	5.59266	0.26541	0.29167
748	-5.51124	5.64574	0.26488	0.29083
747.5	-5.42037	5.94473	0.26468	0.29052
747	-5.10281	6.04601	0.2641	0.28997
746.5	-5.23873	6.04815	0.26349	0.28963
746	-5.16695	5.96294	0.26308	0.28899
745.5	-5.04165	6.1169	0.26244	0.28831
745	-4.74791	6.25851	0.26193	0.28781
744.5	-4.95976	6.0435	0.26151	0.28732
744	-5.02482	6.07585	0.26099	0.28687
743.5	-5.02546	6.26259	0.26083	0.28655
743	-4.99863	6.04041	0.26078	0.2862
742.5	-5.25514	6.21477	0.2608	0.28619
742	-4.9793	6.33651	0.26068	0.28592
741.5	-4.88536	6.5828	0.2604	0.28581
741	-5.02635	6.35713	0.26038	0.28572
740.5	-5.09939	6.02078	0.26023	0.28537
740	-5.06664	6.10199	0.26018	0.28523
739.5	-5.28363	6.08098	0.25977	0.28505
739	-5.33116	5.87207	0.25943	0.28481
738.5	-5.57927	5.78456	0.25895	0.28424
738	-5.52889	5.90686	0.25779	0.28359
737.5	-5.55505	5.80145	0.25698	0.28292
737	-5.71808	5.68469	0.25617	0.28221
736.5	-5.52137	5.94496	0.2554	0.28157
736	-5.34674	5.86413	0.25502	0.2811
735.5	-5.33897	5.90216	0.25489	0.28105
735	-5.45429	5.75847	0.25489	0.2809
734.5	-5.10691	5.85615	0.25504	0.28076
734	-4.9914	6.13454	0.2553	0.28091
733.5	-4.99722	5.97932	0.25561	0.28082
733	-4.95451	5.97808	0.25604	0.28095
732.5	-5.06526	5.86517	0.25644	0.281
732	-5.08059	5.73844	0.25681	0.2813
731.5	-5.09111	5.79145	0.25758	0.28168
731	-5.00886	5.7667	0.25827	0.28214
730.5	-5.19441	5.67869	0.25881	0.28259
730	-5.22033	5.62739	0.25909	0.2828
729.5	-5.20648	5.59176	0.25921	0.28275
729	-5.37646	5.59748	0.25905	0.28256
728.5	-5.15909	5.56277	0.25874	0.28249
728	-5.09765	5.64867	0.25825	0.28217
727.5	-5.11076	5.71618	0.25784	0.28169
727	-5.18688	5.77109	0.25715	0.28117
726.5	-5.13423	5.68221	0.25671	0.28067
726	-4.72507	5.98111	0.25631	0.28034
725.5	-4.74287	5.92047	0.25607	0.28023
725	-4.78325	5.67142	0.25546	0.27968
724.5	-4.5994	5.48846	0.25477	0.27902
724	-4.46518	5.44389	0.25418	0.27848
723.5	-4.44986	5.31824	0.25333	0.27791
723	-4.44287	5.20555	0.25271	0.27744
722.5	-4.43409	5.07021	0.25223	0.277
722	-4.45858	5.23681	0.25173	0.27631
721.5	-4.66292	5.30025	0.2514	0.27574
721	-4.57863	5.29349	0.25109	0.27553
720.5	-4.49656	5.11479	0.25088	0.27534
720	-4.45598	5.09291	0.25036	0.27507
719.5	-4.77987	4.73294	0.2501	0.27482
719	-4.59289	4.93292	0.24993	0.27462
718.5	-4.51243	5.04068	0.24963	0.27424
718	-4.39927	5.1421	0.24952	0.27429
717.5	-4.332	4.98546	0.24951	0.27427
717	-4.45164	4.89966	0.24948	0.27425
716.5	-4.30913	4.94569	0.24921	0.27389
716	-4.15553	5.06096	0.24912	0.27369
715.5	-4.43303	4.79874	0.24904	0.27379
715	-4.3375	4.80765	0.24908	0.27387
714.5	-4.36077	4.64728	0.24902	0.27382
714	-4.51972	4.47913	0.24923	0.27392
713.5	-4.43053	4.52182	0.24919	0.27385
713	-4.20715	4.743	0.24966	0.27389
712.5	-4.09346	4.74373	0.24983	0.27381
712	-4.19376	4.68375	0.25024	0.27411
711.5	-4.24209	4.58857	0.25045	0.27411
711	-4.30406	4.6444	0.25056	0.27419
710.5	-4.61368	4.73088	0.25082	0.27416
710	-4.64294	4.61333	0.25098	0.27425
709.5	-4.86076	4.40884	0.25113	0.27438
709	-4.91139	4.17835	0.2513	0.27435
708.5	-4.82637	4.18301	0.25119	0.27433
708	-5.08443	3.99986	0.25121	0.2744
707.5	-4.84388	4.13072	0.25096	0.27417
707	-4.71881	4.3414	0.25118	0.2742
706.5	-4.75884	4.34556	0.25093	0.27431
706	-4.89129	4.41033	0.25055	0.27432
705.5	-4.9345	4.42864	0.25029	0.27412
705	-4.76018	4.35526	0.25	0.27392
704.5	-4.73437	4.37866	0.24974	0.27362
704	-4.56517	4.46772	0.24937	0.27337
703.5	-4.47056	4.53815	0.24924	0.27329
703	-4.50291	4.54553	0.24916	0.27316
702.5	-4.37973	4.61084	0.24917	0.27328
702	-4.42704	4.5702	0.249	0.27312
701.5	-4.06042	4.65129	0.24891	0.27302
701	-4.20542	4.68731	0.24885	0.27292
700.5	-4.32191	4.42194	0.24861	0.27301
700	-4.23612	4.51969	0.24858	0.27271
699.5	-4.15437	4.42616	0.24868	0.27282
699	-4.19152	4.36114	0.24884	0.27282
698.5	-4.24121	4.46093	0.24876	0.27284
698	-4.28515	4.55372	0.24889	0.27313
697.5	-4.13688	4.61909	0.24899	0.27334
697	-4.0298	4.69357	0.24895	0.27357
696.5	-4.00345	4.71808	0.24898	0.27367
696	-4.11616	4.86168	0.24902	0.27372
695.5	-4.12135	4.88006	0.24931	0.27401
695	-4.12548	4.862	0.24937	0.27428
694.5	-4.28079	4.77817	0.24935	0.27445
694	-4.24708	4.78826	0.24945	0.27449
693.5	-4.34312	4.78371	0.2495	0.27463
693	-4.4646	4.93542	0.24965	0.27471
692.5	-4.37774	5.18436	0.2499	0.27495
692	-4.47814	5.16745	0.25032	0.27525
691.5	-4.59846	4.91646	0.25073	0.27547
691	-4.77023	4.80233	0.25119	0.27585
690.5	-5.02997	4.76903	0.25175	0.27631
690	-4.94728	4.90665	0.25214	0.2766
689.5	-4.92793	4.71333	0.25239	0.27695
689	-4.86703	4.86485	0.25276	0.27727
688.5	-5.07399	4.78135	0.25318	0.27771
688	-4.83461	5.01858	0.25373	0.27822
687.5	-5.04177	4.97711	0.25407	0.27853
687	-5.17538	4.95738	0.25459	0.27903
686.5	-5.08916	5.1178	0.25507	0.27958
686	-5.03045	5.11379	0.25531	0.28003
685.5	-5.07667	5.1639	0.25599	0.28059
685	-5.16851	5.42456	0.25666	0.28137
684.5	-5.14802	5.37417	0.25721	0.28181
684	-5.32867	5.40381	0.25792	0.28248
683.5	-5.56429	5.58235	0.25834	0.28293
683	-5.5746	5.62577	0.25919	0.28366
682.5	-5.66912	5.64601	0.25953	0.28407
682	-5.76199	5.76243	0.26022	0.28451
681.5	-5.82498	5.99463	0.2609	0.28513
681	-5.80373	6.25001	0.26154	0.28588
680.5	-5.9395	6.39726	0.2619	0.28639
680	-5.9729	6.47007	0.2626	0.28693
679.5	-6.25206	6.60183	0.26324	0.28754
679	-6.32359	6.71262	0.26358	0.28804
678.5	-6.5071	6.81552	0.26387	0.28859
678	-6.59704	6.99968	0.264	0.2889
677.5	-6.51812	7.1824	0.26452	0.28945
677	-6.68946	7.13655	0.2651	0.28982
676.5	-6.98097	7.36705	0.26569	0.29048
676	-7.12842	7.65752	0.26652	0.29115
675.5	-7.36165	7.74954	0.26709	0.29182
675	-7.29952	7.94779	0.268	0.29254
674.5	-7.40574	8.26019	0.26863	0.29313
674	-7.55674	8.51927	0.26947	0.29392
673.5	-7.95932	8.5038	0.27001	0.29462
673	-8.21789	8.62423	0.27038	0.29501
672.5	-8.22683	8.80331	0.27107	0.29569
672	-8.34063	9.06285	0.27192	0.29644
671.5	-8.58925	9.32786	0.27275	0.29747
671	-8.77454	9.51926	0.27329	0.29825
670.5	-8.87736	9.79679	0.27392	0.29923
670	-8.93142	10.1052	0.27459	0.3
669.5	-9.17591	10.3695	0.27527	0.301
669	-9.22614	10.5158	0.27606	0.30181
668.5	-9.55014	10.7603	0.27661	0.30256
668	-9.77342	10.8904	0.27738	0.30332
667.5	-9.94404	10.9772	0.27793	0.30395
667	-10.1101	11.1948	0.27908	0.30483
666.5	-10.1461	11.6402	0.28006	0.30567
666	-10.4783	11.9392	0.28102	0.30629
665.5	-10.6987	11.992	0.28174	0.30691
665	-10.9648	12.3307	0.28255	0.30742
664.5	-11.3813	12.6536	0.28348	0.30823
664	-11.6658	13.0916	0.28426	0.30899
663.5	-12.0512	13.2193	0.28516	0.30972
663	-12.5217	13.3429	0.28603	0.31047
662.5	-12.9058	13.5248	0.2869	0.31123
662	-13.3526	13.5827	0.28776	0.31213
661.5	-13.5612	13.9004	0.28903	0.31321
661	-14.0058	14.185	0.2903	0.31434
660.5	-14.1602	14.5726	0.29105	0.31518
660	-14.3111	14.6899	0.29185	0.31629
659.5	-14.5504	14.8646	0.29279	0.31743
659	-15.0538	15.1476	0.29383	0.31843
658.5	-15.3617	15.5743	0.29474	0.3195
658	-15.5162	15.679	0.2957	0.32026
657.5	-15.9573	15.773	0.29665	0.32115
657	-16.2387	15.9377	0.29773	0.32235
656.5	-16.3036	16.2866	0.29884	0.32336
656	-16.533	16.8842	0.29968	0.32436
655.5	-16.6312	17.3499	0.30081	0.32555
655	-17.2326	17.616	0.30172	0.32652
654.5	-17.5408	17.9281	0.30251	0.32743
654	-17.8903	18.0602	0.30334	0.32827
653.5	-18.1714	18.2636	0.30414	0.32895
653	-18.5068	18.7083	0.30481	0.32951
652.5	-18.6645	19.0267	0.30598	0.33058
652	-18.8429	19.2325	0.30697	0.33143
651.5	-19.1717	19.4763	0.30779	0.33231
651	-19.229	19.751	0.30878	0.33317
650.5	-19.3977	19.9345	0.3098	0.33404
650	-19.6814	19.8216	0.31071	0.33485
649.5	-19.9133	19.6051	0.31164	0.33543
649	-20.0099	19.5523	0.31252	0.33607
648.5	-19.7502	19.3927	0.31325	0.33668
648	-19.4724	19.36	0.31418	0.33737
647.5	-19.5433	19.2194	0.31517	0.3383
647	-19.6035	19.2757	0.31601	0.33906
646.5	-19.2479	19.0595	0.31673	0.33982
646	-19.0759	18.7949	0.31735	0.34052
645.5	-18.8101	18.3433	0.31796	0.34099
645	-18.2461	18.2621	0.31849	0.34167
644.5	-17.7449	17.8907	0.31896	0.34226
644	-17.1709	17.6609	0.31939	0.34278
643.5	-16.6623	17.3795	0.31962	0.34326
643	-15.9932	17.2423	0.32007	0.34378
642.5	-15.367	16.6343	0.32032	0.34418
642	-14.8963	16.2329	0.32062	0.34462
641.5	-14.3792	15.7529	0.32071	0.34496
641	-13.8365	15.2643	0.3209	0.34539
640.5	-13.0075	14.7467	0.32096	0.3456
640	-12.4708	14.0492	0.32102	0.34573
639.5	-11.8011	13.473	0.32122	0.34587
639	-11.1506	12.9844	0.32136	0.3462
638.5	-10.808	12.2376	0.32149	0.34631
638	-10.356	11.5579	0.3215	0.34634
637.5	-9.79846	11.0325	0.32138	0.34643
637	-9.34252	10.5058	0.32122	0.34648
636.5	-8.97953	9.78953	0.32125	0.34669
636	-8.69116	9.29889	0.32126	0.34668
635.5	-8.26731	8.75481	0.32127	0.34672
635	-7.85791	8.25068	0.32123	0.34689
634.5	-7.42357	7.94637	0.32129	0.34687
634	-7.12105	7.56697	0.32142	0.34696
633.5	-6.82584	7.22503	0.32149	0.34726
633	-6.65799	6.97879	0.32146	0.34731
632.5	-6.50236	6.84928	0.32158	0.34768
632	-6.37784	6.6819	0.32179	0.34791
631.5	-6.24029	6.67138	0.32197	0.348
631	-6.43913	6.50126	0.32244	0.34841
630.5	-6.26726	6.35158	0.323	0.34879
630	-5.94265	6.38974	0.32319	0.34898
629.5	-5.94011	6.59379	0.32334	0.34954
629	-6.1477	6.58767	0.32382	0.35013
628.5	-6.13985	6.73176	0.32433	0.35058
628	-6.09285	6.70018	0.32488	0.35126
627.5	-6.00565	6.55564	0.32551	0.35218
627	-5.91296	6.54005	0.32634	0.35309
626.5	-5.92551	6.40257	0.32719	0.35407
626	-5.83005	6.52951	0.32793	0.35462
625.5	-5.77666	6.39049	0.32861	0.35547
625	-5.67158	6.22981	0.3296	0.35661
624.5	-5.58317	6.03691	0.33034	0.35749
624	-5.41192	5.89481	0.33119	0.35862
623.5	-5.53016	5.92624	0.33214	0.35979
623	-5.34755	5.74855	0.33325	0.36087
622.5	-5.14189	5.39488	0.33429	0.36205
622	-5.28585	5.07974	0.33546	0.36331
621.5	-5.29663	5.00186	0.33647	0.36434
621	-5.30791	4.99011	0.33758	0.36559
620.5	-5.31359	4.96317	0.33854	0.36654
620	-5.3083	4.85762	0.33978	0.36774
619.5	-5.26088	4.71112	0.34085	0.36895
619	-5.05069	4.75189	0.342	0.37023
618.5	-4.87532	4.70042	0.34315	0.37153
618	-4.7688	4.45306	0.34432	0.3728
617.5	-4.63609	4.32756	0.34575	0.37423
617	-4.72612	4.18829	0.34703	0.37549
616.5	-4.44699	3.73143	0.34844	0.37688
616	-4.34126	3.56111	0.34991	0.37831
615.5	-4.09739	3.44899	0.35128	0.37956
615	-3.80581	3.28623	0.35269	0.38117
614.5	-3.67028	2.74597	0.3545	0.38274
614	-3.33649	2.6027	0.35599	0.3843
613.5	-3.03314	2.34669	0.35786	0.38613
613	-2.74799	1.95784	0.35944	0.38781
612.5	-2.54625	1.35059	0.3613	0.38976
612	-2.27484	0.79407	0.36298	0.39163
611.5	-1.97296	0.59079	0.36495	0.39374
611	-1.75999	0.06104	0.36667	0.39547
610.5	-1.18877	-0.25495	0.36889	0.39757
610	-0.90264	-0.62027	0.37079	0.39967
609.5	-0.54885	-0.97337	0.37275	0.40158
609	-0.21657	-1.38454	0.37477	0.40354
608.5	0.06664	-1.64592	0.37701	0.40577
608	0.50013	-2.00205	0.37893	0.40793
607.5	0.88347	-2.41354	0.38114	0.4102
607	1.48779	-2.6068	0.38326	0.41251
606.5	1.83331	-3.06431	0.38554	0.4149
606	2.29648	-3.24531	0.38762	0.41726
605.5	2.70667	-3.56736	0.39007	0.41967
605	3.22579	-4.30646	0.39236	0.42208
604.5	3.76749	-4.55411	0.3947	0.42469
604	4.16078	-5.24907	0.39707	0.42716
603.5	4.49562	-5.72277	0.3998	0.42994
603	4.94664	-6.14969	0.40227	0.4325
602.5	5.46417	-6.68691	0.40525	0.43563
602	6.00145	-7.31353	0.40787	0.43845
601.5	6.61433	-7.92804	0.41076	0.44135
601	6.97924	-8.67335	0.4136	0.44419
600.5	7.23382	-9.22631	0.41654	0.44728
600	7.63283	-9.77042	0.41979	0.45051
599.5	8.08524	-10.3979	0.42335	0.45403
599	8.5128	-10.9152	0.4269	0.4577
598.5	8.97416	-11.3098	0.43039	0.46112
598	9.5729	-11.773	0.43412	0.46477
597.5	9.97762	-12.2374	0.438	0.46856
597	10.4092	-12.8419	0.44162	0.47222
596.5	10.9595	-13.3615	0.4458	0.47665
596	11.5072	-13.9738	0.44982	0.48067
595.5	11.9568	-14.5083	0.4539	0.48481
595	12.4431	-14.8357	0.45811	0.4891
594.5	12.946	-15.2824	0.46274	0.49388
594	13.6945	-15.9222	0.46753	0.49857
593.5	14.3541	-16.5606	0.47201	0.50313
593	14.7373	-17.1989	0.47672	0.50806
592.5	15.356	-17.921	0.48168	0.51293
592	15.6632	-18.6703	0.48692	0.51817
591.5	16.2489	-19.2739	0.49239	0.52348
591	16.9284	-20.0195	0.49777	0.52894
590.5	17.7694	-20.6469	0.50356	0.53481
590	18.3094	-21.402	0.5093	0.54056
589.5	19.0308	-22.12	0.5151	0.54643
589	19.8906	-22.8158	0.52131	0.55255
588.5	20.4731	-23.8179	0.52775	0.559
588	21.2377	-24.5252	0.53424	0.56544
587.5	21.9392	-25.3506	0.54083	0.57214
587	22.6049	-26.0633	0.54769	0.57888
586.5	23.4197	-26.9787	0.55501	0.5861
586	24.1248	-27.7355	0.56227	0.59341
585.5	25.1127	-28.4666	0.56969	0.60092
585	26.0311	-29.4753	0.57719	0.60843
584.5	26.7944	-30.2262	0.58533	0.61652
584	27.4637	-31.2978	0.59335	0.62457
583.5	28.3121	-32.3231	0.60218	0.63332
583	29.0676	-33.1913	0.61123	0.64205
582.5	29.7869	-34.2186	0.6201	0.65077
582	30.8821	-35.2774	0.63	0.66039
581.5	31.9117	-36.5049	0.63948	0.66965
581	32.9788	-37.5731	0.64934	0.6791
580.5	34.2182	-39.0737	0.65988	0.6891
580	35.2028	-40.2339	0.66971	0.69845
579.5	36.3212	-41.4774	0.68045	0.70848
579	37.5442	-42.5901	0.69103	0.71835
578.5	38.9006	-43.8334	0.70237	0.72896
578	39.9244	-45.235	0.71331	0.73901
577.5	41.2624	-46.5752	0.72498	0.74971
577	42.6059	-48.0474	0.73616	0.75973
576.5	43.9288	-49.3703	0.74695	0.76964
576	45.3264	-50.6293	0.75881	0.78032
575.5	46.3327	-51.7924	0.76956	0.78975
575	47.2211	-53.0154	0.78023	0.79909
574.5	48.3026	-54.3517	0.79053	0.80826
574	49.4418	-55.4235	0.80038	0.81692
573.5	50.7181	-56.4259	0.81019	0.82529
573	51.5292	-57.2555	0.81924	0.8329
572.5	52.2146	-58.2383	0.82803	0.84025
572	52.9429	-59.1813	0.83563	0.84632
571.5	53.9131	-59.8793	0.8422	0.85159
571	54.4176	-60.2835	0.84805	0.85609
570.5	54.9884	-60.498	0.85258	0.8595
570	55.4011	-60.776	0.85611	0.86182
569.5	55.7521	-61.1571	0.85826	0.86309
569	56.128	-61.1239	0.85926	0.8633
568.5	56.3639	-60.944	0.85888	0.86215
568	56.2981	-60.7474	0.85725	0.85973
567.5	55.8894	-60.2202	0.85453	0.85644
567	55.4475	-59.6944	0.85048	0.85217
566.5	55.046	-59.3913	0.84492	0.84655
566	54.7177	-58.8057	0.83834	0.84002
565.5	53.9218	-57.9636	0.83054	0.83259
565	52.9639	-56.9142	0.8221	0.82468
564.5	52.2282	-56.2346	0.81303	0.81624
564	51.1009	-55.2122	0.80267	0.80667
563.5	50.0326	-54.2463	0.79194	0.79688
563	48.7078	-53.0985	0.78076	0.78657
562.5	47.5028	-52.0021	0.76892	0.77582
562	46.316	-50.9748	0.7575	0.76548
561.5	44.9271	-49.781	0.74543	0.7545
561	43.6853	-48.6541	0.73315	0.74343
560.5	42.5683	-47.4513	0.72066	0.732
560	41.1461	-46.1246	0.70757	0.72012
559.5	39.8347	-45.0033	0.69534	0.70895
559	38.5219	-43.601	0.68313	0.69801
558.5	37.3627	-42.4342	0.67069	0.68672
558	36.2261	-41.085	0.65912	0.67632
557.5	35.1187	-39.9926	0.64696	0.66511
557	33.946	-38.9767	0.63573	0.65482
556.5	33.034	-37.6821	0.62455	0.64471
556	31.9808	-36.6312	0.61405	0.63518
555.5	31.0339	-35.5686	0.60363	0.62536
555	30.151	-34.7209	0.59347	0.61623
554.5	29.4476	-33.8515	0.58407	0.60766
554	28.541	-32.9702	0.57494	0.59918
553.5	27.8641	-32.1236	0.56633	0.59133
553	26.9314	-31.1842	0.55771	0.58341
552.5	26.1825	-30.6642	0.54937	0.57557
552	25.4504	-30.1249	0.54182	0.56857
551.5	24.8055	-29.5367	0.53416	0.56128
551	24.3323	-28.8554	0.52684	0.55449
550.5	23.8383	-28.3007	0.5203	0.54829
550	23.252	-27.6769	0.51351	0.54183
549.5	22.7936	-27.3754	0.50729	0.53587
549	22.4674	-26.8397	0.50159	0.53043
548.5	21.8852	-26.4121	0.49574	0.52498
548	21.4144	-25.955	0.48997	0.51959
547.5	20.9928	-25.613	0.4848	0.51458
547	20.5422	-25.4779	0.48002	0.50976
546.5	20.3401	-25.2517	0.47509	0.50519
546	20.0669	-25.0612	0.47069	0.50089
545.5	19.8316	-24.8556	0.46625	0.49685
545	19.5298	-24.5468	0.46208	0.49271
544.5	19.273	-24.4034	0.45818	0.48907
544	18.9988	-24.1168	0.45475	0.48574
543.5	18.7073	-24.0542	0.45131	0.48224
543	18.4884	-23.89	0.44808	0.47895
542.5	18.2374	-23.5341	0.44503	0.47579
542	18.2193	-23.3726	0.44204	0.47278
541.5	18.0927	-23.4459	0.43959	0.47007
541	18.0068	-23.5205	0.43707	0.46751
540.5	17.9682	-23.4177	0.43459	0.46531
540	17.8315	-23.346	0.43224	0.46325
539.5	17.8697	-23.2432	0.42999	0.46111
539	18.0356	-23.3242	0.42812	0.45918
538.5	18.1874	-23.5234	0.42635	0.45732
538	18.3637	-23.6541	0.42474	0.45563
537.5	18.4689	-23.7142	0.42313	0.45412
537	18.7406	-23.7994	0.42188	0.45295
536.5	18.9602	-23.9647	0.42062	0.45184
536	19.0005	-24.2782	0.41957	0.45102
535.5	19.1934	-24.4964	0.41875	0.45032
535	19.3307	-24.6716	0.41801	0.4498
534.5	19.4962	-24.7862	0.41769	0.44936
534	19.6464	-24.9409	0.41742	0.44915
533.5	19.9292	-25.0837	0.4173	0.44888
533	20.262	-25.3712	0.41725	0.44867
532.5	20.5241	-25.5518	0.41739	0.44879
532	20.5679	-25.7456	0.41784	0.44916
531.5	20.6205	-26.0202	0.41822	0.44944
531	20.7647	-26.1595	0.419	0.44993
530.5	20.9457	-26.416	0.41946	0.45035
530	20.9368	-26.7728	0.42042	0.45108
529.5	21.2372	-27.0012	0.4211	0.45165
529	21.3787	-27.2847	0.42177	0.45229
528.5	21.5832	-27.5168	0.4226	0.45296
528	21.6606	-27.8279	0.42326	0.45349
527.5	21.9612	-28.0076	0.42423	0.45408
527	22.2818	-28.0776	0.42509	0.45475
526.5	22.4922	-28.3184	0.42609	0.45565
526	22.5645	-28.4533	0.42695	0.45629
525.5	22.8192	-28.5785	0.42778	0.4569
525	23.0805	-28.8455	0.42864	0.45758
524.5	23.3165	-29.0725	0.4295	0.45816
524	23.434	-29.3152	0.43012	0.45848
523.5	23.6772	-29.5779	0.43075	0.45893
523	23.8179	-29.8256	0.43129	0.45923
522.5	23.9493	-30.1129	0.43189	0.45945
522	24.0985	-30.2926	0.43226	0.45933
521.5	24.3013	-30.3072	0.43247	0.45953
521	24.3976	-30.7331	0.43248	0.45944
520.5	24.4817	-30.9532	0.43235	0.45911
520	24.4858	-31.1845	0.43219	0.45875
519.5	24.5416	-31.325	0.43166	0.45809
519	24.5706	-31.3794	0.43128	0.4573
518.5	24.7376	-31.4671	0.43066	0.45668
518	24.7085	-31.6632	0.42982	0.45571
517.5	24.7764	-31.8274	0.42896	0.45476
517	24.9237	-31.7978	0.42789	0.4534
516.5	24.9827	-31.6995	0.42671	0.45208
516	25.0655	-31.7547	0.42549	0.45071
515.5	25.1581	-31.7435	0.4243	0.44959
515	25.1663	-31.7824	0.42315	0.44807
514.5	25.2574	-31.7245	0.42171	0.44655
514	25.292	-31.6958	0.42031	0.44503
513.5	25.1986	-31.5596	0.41898	0.44345
513	25.2779	-31.5196	0.4175	0.44191
512.5	25.4888	-31.5931	0.41584	0.4403
512	25.468	-31.5954	0.41422	0.43862
511.5	25.5624	-31.595	0.41272	0.43682
511	25.6341	-31.5742	0.41139	0.43532
510.5	25.6658	-31.5509	0.40949	0.43351
510	25.765	-31.6784	0.40783	0.43172
509.5	25.6631	-31.646	0.40607	0.42993
509	25.7834	-31.6706	0.40425	0.42796
508.5	25.9035	-31.7959	0.40238	0.42613
508	25.9726	-31.8679	0.40068	0.42425
507.5	26.0296	-31.9083	0.3987	0.4224
507	26.1407	-31.9487	0.39696	0.42078
506.5	26.2714	-32.0436	0.3951	0.41906
506	26.1291	-32.1855	0.3933	0.41722
505.5	26.1605	-32.2064	0.39156	0.41536
505	26.348	-32.2258	0.38968	0.4135
504.5	26.3894	-32.2487	0.38766	0.4116
504	26.4544	-32.2857	0.38592	0.40993
503.5	26.6442	-32.5284	0.38427	0.40823
503	26.7536	-32.7789	0.38272	0.40668
502.5	26.8953	-32.9822	0.38106	0.40507
502	26.9809	-32.9879	0.3794	0.40357
501.5	27.077	-33.0852	0.37769	0.40197
501	27.2559	-33.2166	0.37595	0.40015
500.5	27.439	-33.3166	0.37421	0.39848
500	27.4727	-33.5529	0.37253	0.39655
499.5	27.5513	-33.6499	0.37106	0.39495
499	27.7085	-33.7191	0.36989	0.39359
498.5	27.7223	-33.8079	0.36847	0.39194
498	27.8653	-33.9437	0.36719	0.39054
497.5	27.9124	-34.1366	0.36577	0.38914
497	27.9043	-34.2378	0.36433	0.38797
496.5	27.8903	-34.3004	0.36316	0.38682
496	28.067	-34.3183	0.36187	0.38538
495.5	28.0695	-34.377	0.3606	0.38401
495	28.0501	-34.6023	0.35947	0.38272
494.5	28.1879	-34.7177	0.35846	0.38146
494	28.2016	-34.7723	0.35757	0.38033
493.5	28.2452	-34.8533	0.35688	0.37928
493	28.2886	-35.0111	0.35593	0.37823
492.5	28.3739	-35.049	0.35488	0.37724
492	28.2508	-35.1208	0.35392	0.37657
491.5	28.1541	-35.1229	0.3528	0.37571
491	28.2671	-35.0284	0.35184	0.37475
490.5	28.119	-34.9646	0.35121	0.37373
490	28.1251	-34.8204	0.35065	0.37298
489.5	27.937	-34.8177	0.34969	0.37195
489	27.7302	-34.8392	0.34907	0.37125
488.5	27.7808	-34.6846	0.34862	0.37065
488	27.5232	-34.6087	0.34817	0.37015
487.5	27.335	-34.4694	0.34754	0.36964
487	27.1821	-34.3774	0.34665	0.36884
486.5	26.9782	-34.2341	0.34587	0.36796
486	26.8541	-34.0829	0.34527	0.36716
485.5	26.7151	-33.8733	0.34446	0.36635
485	26.5498	-33.8321	0.34357	0.36546
484.5	26.2789	-33.709	0.34306	0.3649
484	26.2017	-33.5707	0.34224	0.36406
483.5	26.0002	-33.4546	0.34142	0.36306
483	25.8861	-33.2113	0.34097	0.36255
482.5	25.7713	-32.983	0.34048	0.36207
482	25.5556	-32.838	0.33999	0.36137
481.5	25.3992	-32.5322	0.33917	0.36069
481	25.2652	-32.3185	0.33869	0.36016
480.5	24.8777	-32.2491	0.33849	0.35996
480	24.7712	-32.0209	0.33831	0.35977
479.5	24.5726	-31.8159	0.3379	0.35956
479	24.4042	-31.6601	0.33789	0.35937
478.5	24.1261	-31.4749	0.33777	0.35919
478	23.9471	-31.3048	0.33765	0.35892
477.5	23.6793	-31.1508	0.33723	0.35871
477	23.5257	-30.9045	0.33718	0.35894
476.5	23.323	-30.8299	0.33679	0.3588
476	23.1326	-30.7526	0.33604	0.35796
475.5	22.9698	-30.6527	0.33529	0.35732
475	22.8217	-30.4448	0.335	0.35714
474.5	22.6595	-30.2739	0.33445	0.35667
474	22.5683	-30.2031	0.33414	0.35645
473.5	22.4791	-29.9709	0.33339	0.3559
473	22.2484	-29.9353	0.33307	0.35542
472.5	22.1419	-29.8589	0.33243	0.35499
472	22.1219	-29.7791	0.33181	0.35455
471.5	22.0587	-29.7498	0.33128	0.35411
471	22.1231	-29.6828	0.33089	0.3536
470.5	22.0573	-29.6461	0.33014	0.35269
470	21.9913	-29.5309	0.32956	0.35197
469.5	21.8852	-29.5187	0.32987	0.35205
469	21.9652	-29.3987	0.32996	0.35222
468.5	22.0639	-29.3802	0.33005	0.35217
468	22.041	-29.4856	0.33011	0.35226
467.5	22.0745	-29.5333	0.33	0.35213
467	22.1716	-29.557	0.32983	0.35199
466.5	22.377	-29.5586	0.32964	0.35197
466	22.5238	-29.7092	0.32976	0.35201
465.5	22.5732	-29.871	0.32994	0.35196
465	22.7483	-29.9853	0.32986	0.35174
464.5	22.9503	-30.1889	0.32979	0.3518
464	23.2407	-30.3514	0.32994	0.35202
463.5	23.4944	-30.6356	0.32994	0.35217
463	23.8611	-30.9752	0.32998	0.35248
462.5	24.134	-31.4178	0.33034	0.35294
462	24.4419	-31.839	0.33067	0.35311
461.5	24.7513	-32.3932	0.33076	0.35305
461	25.2775	-32.7532	0.33047	0.35295
460.5	25.7129	-33.4156	0.33063	0.35293
460	26.2473	-33.994	0.33076	0.35305
459.5	26.7246	-34.5136	0.33078	0.35285
459	27.445	-35.0251	0.33079	0.35315
458.5	28.0878	-35.6427	0.33074	0.35321
458	28.6802	-36.3407	0.33098	0.35352
457.5	29.3572	-37.1668	0.33137	0.35382
457	30.0417	-37.9685	0.33157	0.35385
456.5	30.8484	-38.7299	0.33193	0.35394
456	31.6165	-39.4967	0.33179	0.35405
455.5	32.3953	-40.3799	0.33149	0.35379
455	33.3225	-41.2085	0.33081	0.35342
454.5	34.2601	-42.1651	0.33082	0.35343
454	35.0681	-43.1316	0.33097	0.35366
453.5	36.0115	-44.0638	0.33114	0.35383
453	36.8641	-45.1349	0.33087	0.35343
452.5	37.6674	-46.0651	0.33064	0.35299
452	38.5517	-47.1628	0.33056	0.35284
451.5	39.3537	-48.091	0.33059	0.35293
451	40.147	-48.8656	0.33063	0.35281
450.5	40.9185	-49.6347	0.33066	0.35291
450	41.5964	-50.3173	0.33078	0.35306
449.5	42.1909	-51.095	0.33064	0.35277
449	42.8745	-51.5772	0.33086	0.35295
448.5	43.4107	-52.1725	0.33115	0.35314
448	43.8012	-52.5694	0.33143	0.35357
447.5	44.1704	-52.8415	0.33138	0.35336
447	44.3114	-53.1493	0.3314	0.35326
446.5	44.3474	-53.247	0.33169	0.35354
446	44.3061	-53.4035	0.33219	0.35417
445.5	44.2655	-53.359	0.33251	0.35431
445	44.2007	-53.2634	0.33256	0.35416
444.5	44.0031	-53.1346	0.33283	0.35451
444	43.7673	-52.8967	0.333	0.3547
443.5	43.428	-52.6402	0.33307	0.35481
443	43.0335	-52.3092	0.33325	0.3549
442.5	42.5647	-52.0291	0.33349	0.35504
442	42.0888	-51.5979	0.33344	0.35491
441.5	41.5562	-51.14	0.33344	0.35466
441	40.9979	-50.7431	0.33337	0.35464
440.5	40.5809	-50.1102	0.33349	0.35472
440	40.0501	-49.6202	0.33351	0.35463
439.5	39.5809	-49.165	0.33342	0.35467
439	39.0809	-48.6179	0.33353	0.35485
438.5	38.576	-48.1219	0.33358	0.35482
438	38.1174	-47.5827	0.33341	0.35459
437.5	37.6741	-47.0828	0.33303	0.35415
437	37.3083	-46.4792	0.33286	0.35401
436.5	36.889	-46.0658	0.33253	0.35379
436	36.4867	-45.5961	0.33223	0.35374
435.5	36.1214	-45.1325	0.33219	0.35373
435	35.8567	-44.6264	0.33224	0.35373
434.5	35.6116	-44.271	0.33232	0.35373
434	35.3227	-43.8651	0.33224	0.35361
433.5	34.9914	-43.5659	0.33212	0.35361
433	34.7139	-43.1516	0.33198	0.35344
432.5	34.5176	-42.8579	0.33187	0.35331
432	34.3558	-42.4885	0.33169	0.35326
431.5	34.1554	-42.1804	0.33184	0.35326
431	33.8772	-41.8362	0.33187	0.35324
430.5	33.6156	-41.6638	0.33202	0.35319
430	33.3593	-41.3844	0.3323	0.35329
429.5	33.2672	-40.9978	0.33251	0.35345
429	32.9134	-40.6871	0.33265	0.35358
428.5	32.5942	-40.5296	0.33271	0.35354
428	32.2095	-40.1464	0.33274	0.35363
427.5	31.8439	-39.8282	0.33283	0.35372
427	31.5357	-39.4009	0.33268	0.35357
426.5	31.2697	-38.9901	0.33285	0.35384
426	30.9432	-38.6396	0.33305	0.3538
425.5	30.5928	-38.2866	0.3331	0.35395
425	30.0397	-38.0411	0.3332	0.35386
424.5	29.5818	-37.5985	0.33324	0.35401
424	29.3397	-37.1551	0.33334	0.35416
423.5	28.9703	-36.7087	0.33361	0.35427
423	28.4832	-36.3273	0.33359	0.35426
422.5	28.1509	-35.9852	0.33364	0.3541
422	27.8684	-35.4583	0.33362	0.35404
421.5	27.4923	-34.9995	0.33368	0.35399
421	27.2513	-34.6766	0.33378	0.3539
420.5	27.0085	-34.2314	0.33406	0.35397
420	26.5623	-33.8355	0.33425	0.35403
419.5	26.1705	-33.4321	0.33434	0.3541
419	25.8999	-32.9071	0.33443	0.35406
418.5	25.6378	-32.3566	0.33469	0.35426
418	25.3554	-31.9074	0.33484	0.35446
417.5	24.9646	-31.4708	0.33503	0.35445
417	24.5155	-31.0474	0.33514	0.35464
416.5	24.2716	-30.6403	0.33502	0.35462
416	23.9744	-30.1681	0.33537	0.3549
415.5	23.6424	-29.7472	0.33577	0.35516
415	23.3119	-29.3804	0.33598	0.35542
414.5	23.0313	-29.0239	0.33618	0.35574
414	22.7557	-28.7022	0.3363	0.35607
413.5	22.519	-28.2824	0.33657	0.35636
413	22.3299	-27.9492	0.33665	0.35654
412.5	22.0537	-27.5568	0.33696	0.35686
412	21.771	-27.2023	0.33747	0.35726
411.5	21.5011	-26.8616	0.33746	0.35723
411	21.1413	-26.5584	0.33761	0.35761
410.5	20.9474	-26.2385	0.33771	0.35789
410	20.8015	-25.9558	0.33801	0.35829
409.5	20.5435	-25.788	0.33828	0.35864
409	20.2717	-25.5337	0.33836	0.35904
408.5	20.0176	-25.2614	0.33859	0.35935
408	19.8724	-25.022	0.33895	0.35971
407.5	19.6074	-24.7332	0.33923	0.36009
407	19.425	-24.5115	0.33954	0.36058
406.5	19.1869	-24.3307	0.34014	0.36107
406	18.9094	-24.1559	0.34035	0.36133
405.5	18.7981	-23.95	0.34043	0.36137
405	18.689	-23.6834	0.34088	0.36181
404.5	18.563	-23.4511	0.34136	0.36242
404	18.4849	-23.0741	0.3419	0.36299
403.5	18.2719	-22.7396	0.34243	0.36349
403	18.0162	-22.4825	0.34298	0.36404
402.5	17.8279	-22.2042	0.34346	0.36443
402	17.6648	-21.8719	0.34401	0.36516
401.5	17.2986	-21.5743	0.34435	0.36588
401	17.1259	-21.179	0.34493	0.36641
400.5	16.8591	-20.8326	0.34537	0.36689
400	16.5623	-20.4595	0.3453	0.36715
399.5	16.2496	-20.1111	0.346	0.36787
399	15.894	-19.7772	0.34671	0.36868
398.5	15.4354	-19.3972	0.3474	0.36941
398	15.0504	-18.885	0.34791	0.37005
397.5	14.5699	-18.4751	0.34854	0.37066
397	14.0792	-18.0236	0.34949	0.37157
396.5	13.6872	-17.4478	0.35023	0.3723
396	13.3097	-16.7428	0.35097	0.37315
395.5	12.7388	-16.1051	0.35162	0.37374
395	12.292	-15.5337	0.3525	0.37454
394.5	11.755	-14.882	0.35328	0.37534
394	11.0734	-14.3064	0.35421	0.37638
393.5	10.542	-13.5647	0.35531	0.37739
393	9.98773	-12.9926	0.35633	0.3785
392.5	9.42408	-12.2216	0.35707	0.37955
392	8.85863	-11.4634	0.35837	0.3809
391.5	8.17168	-10.7551	0.3596	0.3823
391	7.50787	-10.0655	0.36052	0.38336
390.5	6.81851	-9.3075	0.36133	0.3847
390	6.11788	-8.54478	0.36262	0.38618
389.5	5.2929	-7.71024	0.36388	0.38752
389	4.604	-6.95059	0.3652	0.38894
388.5	3.9272	-6.12884	0.36661	0.39044
388	3.1952	-5.35146	0.36792	0.39191
387.5	2.45357	-4.4216	0.36942	0.39362
387	1.66589	-3.53161	0.37081	0.39516
386.5	0.93276	-2.71516	0.37228	0.39669
386	0.08034	-1.74431	0.37374	0.39827
385.5	-0.77177	-0.70883	0.37498	0.39981
385	-1.62142	0.17156	0.37645	0.40145
384.5	-2.49519	1.16201	0.37811	0.40333
384	-3.27065	2.26241	0.37993	0.40512
383.5	-4.05923	3.15634	0.38177	0.40692
383	-4.86523	4.04882	0.38332	0.40863
382.5	-5.65655	5.0368	0.385	0.41057
382	-6.50385	6.15111	0.38657	0.41229
381.5	-7.45909	7.33953	0.38859	0.41442
381	-8.40832	8.45415	0.39073	0.41655
380.5	-9.37236	9.5843	0.39279	0.41857
380	-10.4242	10.827	0.39503	0.42093
379.5	-11.3129	11.9991	0.39732	0.4234
379	-12.3689	13.1624	0.39973	0.42586
378.5	-13.2544	14.4085	0.40191	0.42821
378	-14.2655	15.5756	0.4042	0.43051
377.5	-15.2811	16.7278	0.40636	0.43276
377	-16.3234	17.8444	0.40852	0.4349
376.5	-17.3099	18.8703	0.41044	0.43718
376	-18.3894	20.0519	0.4126	0.4394
375.5	-19.3718	21.0755	0.41493	0.44192
375	-20.4126	22.2399	0.4173	0.44438
374.5	-21.5735	23.3879	0.41987	0.44722
374	-22.7448	24.5043	0.42217	0.44981
373.5	-23.8977	25.9654	0.42478	0.45265
373	-25.2233	27.2235	0.42744	0.45569
372.5	-26.4017	28.4284	0.43004	0.45847
372	-27.4226	29.6203	0.43263	0.46113
371.5	-28.5143	30.8114	0.43556	0.46426
371	-29.6013	32.078	0.43829	0.46727
370.5	-30.7083	33.3436	0.44135	0.47079
370	-31.9737	34.6938	0.44478	0.47425
369.5	-33.0921	36.1903	0.4483	0.47788
369	-34.2378	37.606	0.45205	0.48173
368.5	-35.4204	39.0122	0.45589	0.48589
368	-36.6102	40.5475	0.45969	0.48995
367.5	-37.9001	41.9821	0.46395	0.49448
367	-39.0264	43.4082	0.46818	0.49879
366.5	-40.3673	44.88	0.47283	0.50344
366	-41.5839	46.4359	0.4772	0.50818
365.5	-43.031	47.9804	0.48234	0.51351
365	-44.458	49.6415	0.48762	0.51902
364.5	-46.1197	51.3776	0.4935	0.52529
364	-47.6095	53.101	0.49983	0.53151
363.5	-49.2803	54.9093	0.50626	0.5381
363	-50.9336	56.7697	0.5129	0.54511
362.5	-52.7481	58.7326	0.51991	0.5523
362	-54.6471	60.8254	0.52744	0.55991
361.5	-56.6759	62.8772	0.53521	0.56792
361	-58.5619	65.0799	0.54369	0.57632
360.5	-60.6546	67.4536	0.55273	0.58537
360	-62.9824	70.0984	0.56258	0.59547
359.5	-65.3376	72.7773	0.57266	0.60557
359	-67.927	75.7096	0.58406	0.61674
358.5	-70.8057	78.7587	0.59582	0.62839
358	-73.4891	81.8623	0.60742	0.63988
357.5	-76.6668	85.3339	0.62026	0.65278
357	-79.8037	88.8472	0.63347	0.66603
356.5	-82.8823	92.2987	0.64654	0.67879
356	-86.2185	95.8797	0.66	0.69225
355.5	-89.6227	99.679	0.67384	0.70598
355	-93.2079	103.734	0.68907	0.72117
354.5	-96.991	107.777	0.70374	0.73564
354	-100.689	111.864	0.71879	0.7508
353.5	-104.563	116.339	0.73491	0.76683
353	-108.621	120.689	0.75116	0.78292
352.5	-112.807	125.339	0.76812	0.79974
352	-116.699	129.782	0.78397	0.81561
351.5	-120.587	134.437	0.80032	0.83188
351	-124.106	138.397	0.81461	0.84636
350.5	-127.545	142.455	0.82852	0.86045
350	-130.498	145.94	0.84076	0.87292
349.5	-133.161	149.18	0.85236	0.88501
349	-135.622	152.106	0.86266	0.89559
348.5	-137.775	154.565	0.87133	0.90495
348	-139.343	156.694	0.87817	0.91265
347.5	-140.527	158.379	0.88357	0.91899
347	-141.318	159.5	0.88667	0.92301
346.5	-141.427	160.209	0.88801	0.92543
346	-141.172	160.179	0.88761	0.92622
345.5	-140.488	159.758	0.88539	0.92529
345	-139.374	158.711	0.88159	0.92267
344.5	-137.947	157.34	0.87668	0.91879
344	-136.017	155.28	0.87004	0.91304
343.5	-133.741	153.279	0.86267	0.90653
343	-131.651	151.149	0.85472	0.89931
342.5	-129.155	148.419	0.84584	0.89123
342	-126.691	145.809	0.83726	0.88311
341.5	-124.228	143.036	0.82836	0.87463
341	-121.418	139.887	0.81878	0.86538
340.5	-118.282	136.597	0.80905	0.85574
340	-115.463	133.274	0.80005	0.8468
339.5	-112.807	130.195	0.79097	0.83791
339	-110.312	127.229	0.78343	0.8302
338.5	-107.758	124.244	0.77571	0.82229
338	-105.193	121.485	0.76883	0.81534
337.5	-102.875	118.844	0.76243	0.80892
337	-100.484	115.897	0.75635	0.80276
336.5	-98.1148	113.036	0.75102	0.79733
336	-95.6563	110.216	0.74611	0.79232
335.5	-93.2509	107.583	0.74238	0.78827
335	-90.9753	104.951	0.73905	0.78473
334.5	-88.5805	102.435	0.73651	0.78214
334	-86.4838	99.9344	0.73471	0.78016
333.5	-84.4583	97.527	0.73344	0.77846
333	-82.3976	94.9088	0.7325	0.77734
332.5	-80.2546	92.379	0.73186	0.77647
332	-78.0523	89.9478	0.73186	0.77646
331.5	-76.0096	87.3062	0.73234	0.77655
331	-73.6807	84.7159	0.73301	0.77715
330.5	-71.5744	82.1665	0.73382	0.77791
330	-69.3818	79.6005	0.73499	0.77903
329.5	-67.1466	76.9376	0.73634	0.77993
329	-64.9453	74.3112	0.73776	0.78135
328.5	-62.6697	71.6345	0.73932	0.78304
328	-60.6713	68.9737	0.74113	0.78454
327.5	-58.228	66.1307	0.74262	0.78615
327	-55.7424	63.3691	0.74423	0.78802
326.5	-53.1777	60.4463	0.74625	0.79016
326	-50.5563	57.6882	0.74827	0.79239
325.5	-47.9205	54.5685	0.75017	0.79437
325	-45.1357	51.6395	0.75196	0.79647
324.5	-42.592	48.5149	0.75389	0.79868
324	-40.0054	45.7035	0.75599	0.8007
323.5	-37.1333	42.5623	0.75821	0.80314
323	-34.3075	39.2875	0.76075	0.80577
322.5	-31.3016	35.8014	0.7632	0.80869
322	-28.1455	32.1571	0.76603	0.81184
321.5	-24.962	28.6459	0.76897	0.81519
321	-21.5252	24.9053	0.77218	0.81875
320.5	-18.0998	20.7779	0.7759	0.8228
320	-14.6505	16.8458	0.77994	0.82691
319.5	-11.1993	12.8587	0.78427	0.83155
319	-7.70869	8.51735	0.78912	0.83667
318.5	-4.25738	4.47601	0.79457	0.84227
318	-0.30629	-0.06344	0.80048	0.84858
317.5	3.80957	-4.86622	0.80751	0.85595
317	7.83449	-9.56329	0.81477	0.86351
316.5	12.0181	-14.2192	0.82268	0.87195
316	16.4198	-19.4534	0.83155	0.88115
315.5	20.7665	-24.3612	0.84053	0.89047
315	25.0799	-29.7465	0.85041	0.90054
314.5	29.4487	-34.9428	0.86065	0.91113
314	33.8841	-40.1187	0.87168	0.92243
313.5	38.517	-45.2869	0.88343	0.93451
313	42.9078	-50.452	0.89516	0.94645
312.5	47.4617	-55.5746	0.908	0.95965
312	51.9038	-60.7051	0.92079	0.9726
311.5	56.2978	-65.8252	0.93439	0.98653
311	60.6185	-70.7411	0.9477	1.00006
310.5	64.9081	-75.8146	0.96221	1.01476
310	69.188	-80.9873	0.97726	1.03013
309.5	73.2775	-86.0407	0.99254	1.0455
309	76.9389	-90.27	1.00703	1.06019
308.5	80.4165	-94.2521	1.02123	1.0745
308	83.4374	-97.7672	1.03489	1.08859
307.5	86.2105	-100.927	1.04818	1.10198
307	88.7115	-103.806	1.06149	1.11535
306.5	90.3948	-105.958	1.07319	1.12711
306	91.7066	-107.635	1.08389	1.1381
305.5	92.6814	-108.54	1.09359	1.14799
305	93.0975	-109.081	1.10199	1.15671
304.5	92.8742	-108.936	1.10946	1.16442
304	92.2791	-108.305	1.11574	1.17096
303.5	91.215	-107.05	1.12092	1.17624
303	89.5354	-105.108	1.12505	1.18044
302.5	87.4842	-102.723	1.12809	1.18366
302	85.0585	-99.9328	1.12997	1.18582
301.5	82.135	-96.5146	1.13127	1.18729
301	79.0302	-92.6978	1.13197	1.18803
300.5	75.0189	-88.4607	1.1314	1.18816
300	71.2261	-83.8225	1.13035	1.18777
299.5	67.0478	-78.9955	1.12977	1.18735
299	62.7438	-74.152	1.12868	1.18665
298.5	58.4036	-69.3023	1.12785	1.1862
298	53.9345	-64.2267	1.12706	1.1856
297.5	49.6594	-59.2417	1.12653	1.18544
297	45.0055	-53.8464	1.12626	1.18555
296.5	40.595	-48.6971	1.12627	1.18627
296	35.9978	-43.3837	1.1269	1.18723
295.5	31.676	-38.2782	1.12816	1.18898
295	27.4955	-33.3364	1.12978	1.19109
294.5	23.3915	-28.6465	1.13218	1.1937
294	19.3792	-23.9967	1.13507	1.19674
293.5	15.8138	-19.999	1.13851	1.20036
293	12.1573	-15.6683	1.14224	1.20446
292.5	8.87192	-11.7839	1.14629	1.20863
292	6.00768	-8.23051	1.1505	1.21297
291.5	3.32423	-4.94692	1.15489	1.21743
291	0.60545	-1.88064	1.15961	1.22214
290.5	-1.39389	0.56697	1.16408	1.22665
290	-3.21839	2.56257	1.16805	1.23046
289.5	-4.75628	4.52786	1.17214	1.23436
289	-5.91592	5.82116	1.17524	1.23731
288.5	-6.55676	6.694	1.17814	1.23999
288	-6.86959	7.05325	1.18003	1.24198
287.5	-6.5303	6.81644	1.1815	1.24328
287	-5.93394	6.4527	1.18222	1.24379
286.5	-5.06041	5.47519	1.18225	1.2434
286	-3.85858	3.91874	1.1813	1.24218
285.5	-2.12655	2.08478	1.17994	1.24072
285	0.10459	-0.05825	1.17777	1.23827
284.5	2.59178	-2.7746	1.17531	1.2355
284	5.29354	-5.65649	1.17203	1.23198
283.5	8.22939	-9.05211	1.16858	1.2283
283	11.3374	-12.5287	1.16491	1.22427
282.5	14.4166	-16.0736	1.16125	1.22041
282	17.6088	-19.591	1.15757	1.21639
281.5	20.7855	-23.2541	1.1542	1.21237
281	23.8625	-26.6449	1.15083	1.20855
280.5	26.8543	-30.0399	1.14747	1.20515
280	29.646	-33.2532	1.14453	1.20199
279.5	32.2997	-36.1388	1.14208	1.19925
279	34.7322	-38.9144	1.13948	1.19624
278.5	36.8209	-41.6267	1.13741	1.19372
278	38.7198	-43.9769	1.13509	1.19126
277.5	40.2275	-46.0083	1.1331	1.18914
277	41.7348	-47.7539	1.13119	1.1869
276.5	43.2603	-49.1135	1.12931	1.18486
276	44.3187	-50.2974	1.12733	1.18284
275.5	45.0841	-51.201	1.12567	1.18121
275	45.5563	-51.881	1.12356	1.17921
274.5	45.9285	-52.4125	1.12166	1.17735
274	46.0902	-52.9235	1.11956	1.17534
273.5	46.2419	-53.2047	1.11744	1.17319
273	45.9597	-53.2258	1.11523	1.17092
272.5	45.8005	-52.7132	1.11295	1.16877
272	45.3933	-52.3607	1.11054	1.16654
271.5	44.6767	-51.7749	1.10848	1.16442
271	44.1171	-51.2761	1.10648	1.16227
270.5	43.4058	-50.3836	1.10479	1.16067
270	42.5616	-49.487	1.10296	1.15903
269.5	41.4813	-48.4705	1.10169	1.15752
269	40.5957	-47.418	1.10044	1.15609
268.5	39.5977	-46.3068	1.09967	1.15525
268	38.314	-44.8917	1.09933	1.15483
267.5	37.0698	-43.2073	1.0996	1.15483
267	35.9586	-41.6542	1.10052	1.15561
266.5	34.8373	-40.2548	1.10197	1.15692
266	33.7231	-38.8929	1.1039	1.15877
265.5	32.3553	-37.3974	1.10704	1.1617
265	30.9806	-35.6847	1.11023	1.16463
264.5	29.8229	-34.2226	1.11398	1.16803
264	28.5117	-32.6437	1.11827	1.1721
263.5	27.2513	-31.2057	1.12291	1.17623
263	25.9261	-29.4025	1.12766	1.18088
262.5	24.6817	-27.6912	1.13273	1.18571
262	23.0334	-25.8385	1.13894	1.19165
261.5	21.5818	-24.1094	1.14485	1.19734
261	19.9148	-22.1883	1.15115	1.20347
260.5	18.1433	-20.336	1.15721	1.20953
260	16.4775	-18.0652	1.1633	1.21539
259.5	14.378	-16.1463	1.16944	1.22128
259	12.7171	-13.9212	1.17531	1.22708
258.5	10.703	-11.5754	1.18122	1.23293
258	8.73793	-9.31594	1.18669	1.23864
257.5	6.40841	-6.71778	1.19269	1.2449
257	4.26328	-4.10367	1.19795	1.25055
256.5	1.39653	-0.71027	1.20479	1.25776
256	-1.36048	2.28831	1.21092	1.26432
255.5	-3.59574	5.15563	1.21613	1.2701
255	-5.95186	8.059	1.22171	1.27615
254.5	-8.40922	11.0192	1.22713	1.28203
254	-10.6967	13.744	1.23253	1.28779
253.5	-12.9883	16.1466	1.23794	1.29374
253	-15.0715	18.9298	1.24333	1.29974
252.5	-17.4484	21.9048	1.24975	1.30675
252	-19.4415	24.5226	1.25593	1.31361
251.5	-21.9638	27.5556	1.26312	1.32127
251	-23.9804	30.248	1.27029	1.32913
250.5	-25.5967	32.4376	1.27699	1.33617
250	-27.4621	34.589	1.28456	1.34431
