# Supplementary material for: Circular dichroism of quantum defects in carbon nanotubes created by photocatalytic oxygen functionalization
Source: Nat Commun. 2025 Jun 2;16:5107. doi: 10.1038/s41467-025-60342-y (PMC12130195; doi:10.1038/s41467-025-60342-y)
Supplement: Supplementary file 6 — Source Data [file 41467_2025_60342_MOESM6_ESM.zip › Raw data Manuscript and SI/Supplementary_Figure_28a.txt]

Raman Shift (cm-1)	(6,5) enantiomer pristine	(6,5) enantiomer functionalized
1990.9	0.00994	0.00961
1989.88	0.01059	0.01021
1988.86	0.01063	0.0101
1987.83	0.01126	0.01077
1986.81	0.01209	0.01132
1985.78	0.01247	0.01169
1984.76	0.01322	0.01239
1983.74	0.01398	0.01305
1982.71	0.01468	0.01338
1981.69	0.01575	0.01438
1980.66	0.01657	0.01488
1979.64	0.01768	0.01572
1978.61	0.01868	0.01676
1977.59	0.02023	0.01776
1976.56	0.02163	0.01899
1975.54	0.02326	0.0202
1974.51	0.02458	0.02114
1973.49	0.02619	0.02255
1972.46	0.02775	0.02371
1971.44	0.02964	0.02519
1970.41	0.03076	0.02617
1969.38	0.0322	0.02751
1968.36	0.03406	0.029
1967.33	0.03606	0.03037
1966.3	0.03818	0.03207
1965.28	0.04044	0.03386
1964.25	0.04269	0.03563
1963.22	0.04505	0.03764
1962.2	0.04696	0.03943
1961.17	0.04922	0.04103
1960.14	0.0514	0.04319
1959.11	0.05377	0.04505
1958.09	0.05639	0.04709
1957.06	0.05847	0.04888
1956.03	0.06105	0.05083
1955	0.06332	0.05305
1953.97	0.06564	0.05443
1952.95	0.06862	0.05716
1951.92	0.07123	0.05933
1950.89	0.07323	0.06062
1949.86	0.07614	0.06336
1948.83	0.07781	0.06396
1947.8	0.08076	0.06629
1946.77	0.083	0.06791
1945.74	0.08425	0.06839
1944.71	0.08677	0.07021
1943.68	0.08771	0.07073
1942.65	0.08895	0.07156
1941.62	0.09052	0.07239
1940.59	0.09083	0.07217
1939.56	0.09163	0.0729
1938.53	0.09181	0.07274
1937.5	0.09094	0.07168
1936.47	0.09132	0.07177
1935.44	0.09043	0.07082
1934.41	0.08945	0.0699
1933.38	0.08804	0.06846
1932.35	0.08544	0.06654
1931.32	0.08285	0.06434
1930.28	0.07905	0.06186
1929.25	0.07525	0.0593
1928.22	0.07178	0.05677
1927.19	0.06776	0.05379
1926.16	0.06513	0.05129
1925.12	0.06294	0.04942
1924.09	0.05961	0.04634
1923.06	0.05645	0.0435
1922.02	0.05304	0.04127
1920.99	0.04924	0.03812
1919.96	0.04498	0.03531
1918.93	0.04106	0.03224
1917.89	0.03712	0.02937
1916.86	0.03342	0.02663
1915.82	0.03012	0.02401
1914.79	0.02686	0.02149
1913.76	0.0248	0.01971
1912.72	0.02237	0.01798
1911.69	0.02051	0.01635
1910.65	0.01882	0.01502
1909.62	0.01744	0.01398
1908.58	0.016	0.01274
1907.55	0.01511	0.01199
1906.51	0.01403	0.01137
1905.48	0.01336	0.01059
1904.44	0.01256	0.00993
1903.41	0.01203	0.00987
1902.37	0.01096	0.00904
1901.34	0.01063	0.00877
1900.3	0.00991	0.00827
1899.26	0.00901	0.00745
1898.23	0.00832	0.00711
1897.19	0.00778	0.00651
1896.15	0.00702	0.00566
1895.12	0.00648	0.00521
1894.08	0.00602	0.0046
1893.04	0.00549	0.00438
1892	0.00539	0.00395
1890.97	0.00517	0.00391
1889.93	0.00464	0.00391
1888.89	0.0045	0.00347
1887.85	0.00444	0.0032
1886.82	0.00421	0.0028
1885.78	0.00389	0.00256
1884.74	0.00387	0.00263
1883.7	0.00363	0.0023
1882.66	0.00359	0.00229
1881.62	0.00339	0.00203
1880.58	0.00329	0.00196
1879.54	0.00306	0.00176
1878.5	0.00322	0.0019
1877.46	0.00287	0.00162
1876.42	0.00302	0.00176
1875.38	0.00305	0.00159
1874.34	0.00282	0.00145
1873.3	0.00284	0.00137
1872.26	0.0028	0.00144
1871.22	0.00257	0.00123
1870.18	0.00256	0.00118
1869.14	0.00237	0.00106
1868.1	0.00231	9.51893E-4
1867.06	0.00218	9.28822E-4
1866.02	0.00219	9.77311E-4
1864.97	0.00193	6.07628E-4
1863.93	0.00202	9.3724E-4
1862.89	0.00198	8.56061E-4
1861.85	0.00199	6.15778E-4
1860.81	0.00188	7.14295E-4
1859.76	0.00173	7.25414E-4
1858.72	0.00153	4.63811E-4
1857.68	0.00159	4.48295E-4
1856.64	0.0014	4.75547E-4
1855.59	0.00126	3.72193E-4
1854.55	0.00103	1.31196E-4
1853.51	0.00111	3.01381E-4
1852.46	8.44246E-4	1.36338E-5
1851.42	7.9745E-4	7.77164E-5
1850.37	4.46023E-4	8.09744E-5
1849.33	3.20126E-4	-1.72058E-4
1848.29	2.7906E-5	-3.42969E-4
1847.24	3.41122E-4	-2.84735E-4
1846.2	-1.77832E-4	-4.51182E-4
1845.15	-2.53444E-4	-5.66688E-4
1844.11	-2.64254E-4	-3.23331E-4
1843.06	-4.70833E-4	-4.16839E-4
1842.02	-6.13376E-4	-4.79795E-4
1840.97	-4.502E-4	-2.63612E-4
1839.92	-7.19552E-4	-6.24688E-4
1838.88	-5.41608E-4	-3.09632E-4
1837.83	-6.45043E-4	-3.21812E-4
1836.79	-5.5313E-4	-3.46898E-4
1835.74	-7.00006E-4	-2.59513E-4
1834.69	-5.5205E-4	-2.36865E-4
1833.65	-6.39328E-4	-3.8982E-4
1832.6	-5.63813E-4	-3.11897E-4
1831.55	-6.05799E-4	-3.08478E-4
1830.51	-6.71835E-4	-3.5875E-4
1829.46	-7.71276E-4	-3.10804E-4
1828.41	-7.82596E-4	-3.195E-4
1827.36	-8.34585E-4	-5.7844E-4
1826.31	-7.25861E-4	-2.89308E-4
1825.27	-4.9886E-4	-9.76786E-5
1824.22	-5.32147E-4	-9.64636E-6
1823.17	-2.63488E-4	7.82794E-5
1822.12	-1.67975E-4	3.9052E-4
1821.07	-3.69694E-5	4.88252E-4
1820.02	2.82857E-4	6.80412E-4
1818.97	6.03943E-4	0.00124
1817.92	7.15027E-4	0.00127
1816.87	0.00106	0.0014
1815.83	0.00136	0.00173
1814.78	0.0014	0.00183
1813.72	0.00181	0.00232
1812.67	0.00182	0.00249
1811.62	0.00215	0.00276
1810.57	0.00236	0.00304
1809.52	0.00247	0.00349
1808.47	0.00251	0.00359
1807.42	0.0029	0.00403
1806.37	0.00305	0.00413
1805.32	0.00328	0.0045
1804.27	0.00367	0.00503
1803.21	0.00406	0.00538
1802.16	0.00454	0.00547
1801.11	0.00516	0.00632
1800.06	0.00566	0.00673
1799.01	0.00637	0.00721
1797.95	0.00681	0.00766
1796.9	0.00761	0.00839
1795.85	0.00822	0.00887
1794.79	0.00931	0.00987
1793.74	0.01033	0.01058
1792.69	0.01133	0.0112
1791.63	0.01213	0.01195
1790.58	0.01223	0.01137
1789.52	0.01433	0.01371
1788.47	0.01581	0.01463
1787.41	0.01724	0.0157
1786.36	0.01844	0.01635
1785.3	0.01952	0.0172
1784.25	0.02077	0.01818
1783.19	0.02182	0.01857
1782.14	0.02287	0.01942
1781.08	0.02385	0.0201
1780.03	0.02455	0.02085
1778.97	0.0251	0.02124
1777.92	0.02556	0.02183
1776.86	0.02548	0.02182
1775.8	0.02584	0.02209
1774.75	0.02541	0.02238
1773.69	0.02517	0.02231
1772.63	0.02504	0.02241
1771.57	0.02458	0.02276
1770.52	0.02396	0.0223
1769.46	0.02395	0.02262
1768.4	0.02387	0.02258
1767.34	0.02372	0.02268
1766.28	0.02404	0.02297
1765.23	0.02439	0.02318
1764.17	0.02451	0.02314
1763.11	0.02477	0.02353
1762.05	0.02533	0.0241
1760.99	0.02574	0.02441
1759.93	0.02634	0.02491
1758.87	0.02703	0.02542
1757.81	0.02743	0.02583
1756.75	0.0281	0.02635
1755.69	0.02882	0.02682
1754.63	0.02955	0.02739
1753.57	0.03038	0.02816
1752.51	0.03154	0.02877
1751.45	0.03224	0.02924
1750.39	0.03339	0.03037
1749.33	0.03432	0.03081
1748.27	0.03538	0.03157
1747.2	0.03648	0.03223
1746.14	0.03771	0.03311
1745.08	0.03834	0.03332
1744.02	0.03904	0.03374
1742.96	0.03992	0.03447
1741.89	0.04056	0.03477
1740.83	0.04069	0.03485
1739.77	0.04156	0.0355
1738.71	0.04165	0.03531
1737.64	0.04195	0.03545
1736.58	0.04174	0.03547
1735.51	0.04118	0.03503
1734.45	0.04057	0.0349
1733.39	0.04026	0.03476
1732.32	0.0391	0.03349
1731.26	0.03836	0.03335
1730.19	0.03728	0.03284
1729.13	0.03621	0.03217
1728.06	0.03529	0.03164
1727	0.03405	0.03088
1725.93	0.03286	0.02993
1724.87	0.03189	0.02946
1723.8	0.03083	0.02844
1722.74	0.02968	0.02744
1721.67	0.02918	0.02694
1720.6	0.02846	0.02645
1719.54	0.02758	0.0252
1718.47	0.02685	0.02469
1717.4	0.02654	0.0238
1716.34	0.0262	0.02324
1715.27	0.02565	0.02245
1714.2	0.02503	0.02157
1713.13	0.02383	0.02048
1712.07	0.02284	0.01965
1711	0.02172	0.01822
1709.93	0.02044	0.01719
1708.86	0.01877	0.01613
1707.79	0.0173	0.01488
1706.72	0.01552	0.0134
1705.65	0.01416	0.01234
1704.59	0.0129	0.01094
1703.52	0.01167	0.00991
1702.45	0.01035	0.00888
1701.38	0.00953	0.0081
1700.31	0.00874	0.00701
1699.24	0.008	0.00636
1698.17	0.00716	0.00564
1697.1	0.00609	0.00464
1696.02	0.00477	0.00343
1694.95	0.00371	0.00227
1693.88	0.00288	0.00111
1692.81	0.00204	3.73387E-4
1691.74	0.00141	-2.40549E-5
1690.67	0.00106	-5.45785E-4
1689.6	0.00103	-7.68935E-4
1688.52	0.00118	-7.0572E-4
1687.45	0.00138	-8.71365E-4
1686.38	0.0017	-8.52767E-4
1685.31	0.00184	-5.63197E-4
1684.23	0.00204	-3.08232E-4
1683.16	0.00258	-6.23111E-5
1682.09	0.00352	6.81009E-4
1681.01	0.00446	0.00113
1679.94	0.00592	0.00184
1678.87	0.00704	0.00217
1677.79	0.00787	0.00253
1676.72	0.00838	0.00279
1675.64	0.00885	0.00326
1674.57	0.00923	0.00336
1673.49	0.00931	0.00368
1672.42	0.00916	0.00356
1671.34	0.0085	0.00323
1670.27	0.00833	0.00321
1669.19	0.00805	0.00324
1668.12	0.00732	0.00295
1667.04	0.00701	0.00295
1665.96	0.00628	0.00278
1664.89	0.00588	0.00274
1663.81	0.00533	0.00253
1662.73	0.00504	0.00251
1661.66	0.00462	0.00232
1660.58	0.00455	0.00236
1659.5	0.00442	0.00238
1658.43	0.00397	0.00243
1657.35	0.00398	0.00252
1656.27	0.00417	0.00263
1655.19	0.0037	0.00223
1654.11	0.00397	0.00263
1653.03	0.00399	0.0027
1651.96	0.00399	0.00252
1650.88	0.00405	0.00284
1649.8	0.00403	0.00304
1648.72	0.00402	0.00292
1647.64	0.00438	0.00343
1646.56	0.00444	0.00357
1645.48	0.0044	0.0035
1644.4	0.0046	0.0037
1643.32	0.00487	0.00399
1642.24	0.00496	0.00396
1641.16	0.00513	0.00437
1640.08	0.00566	0.00478
1638.99	0.00616	0.00488
1637.91	0.00663	0.00521
1636.83	0.00732	0.00581
1635.75	0.00804	0.0061
1634.67	0.00901	0.00678
1633.59	0.01002	0.00725
1632.5	0.01122	0.0077
1631.42	0.0127	0.00859
1630.34	0.01445	0.00933
1629.26	0.01593	0.01006
1628.17	0.01793	0.01111
1627.09	0.02029	0.01215
1626.01	0.02265	0.01315
1624.92	0.02563	0.01451
1623.84	0.02872	0.01564
1622.75	0.03204	0.01705
1621.67	0.0359	0.01905
1620.58	0.0405	0.02078
1619.5	0.04537	0.02279
1618.41	0.05125	0.0252
1617.33	0.05771	0.02808
1616.24	0.06501	0.03123
1615.16	0.07388	0.03505
1614.07	0.08374	0.03934
1612.99	0.09494	0.04444
1611.9	0.10801	0.05023
1610.81	0.12258	0.05704
1609.73	0.13998	0.06575
1608.64	0.15988	0.07595
1607.55	0.18233	0.08717
1606.47	0.20861	0.10176
1605.38	0.23907	0.11836
1604.29	0.27501	0.13949
1603.2	0.31619	0.16483
1602.12	0.36448	0.1957
1601.03	0.41855	0.23372
1599.94	0.48125	0.28178
1598.85	0.5526	0.33847
1597.76	0.63053	0.40731
1596.67	0.71783	0.49277
1595.58	0.80224	0.58581
1594.5	0.88707	0.69155
1593.41	0.95234	0.80077
1592.32	0.99075	0.89546
1591.23	1	0.96674
1590.14	0.96935	1
1589.05	0.89803	0.98567
1587.95	0.8057	0.93947
1586.86	0.6954	0.85489
1585.77	0.58155	0.74901
1584.68	0.47363	0.63617
1583.59	0.38059	0.52519
1582.5	0.30752	0.4263
1581.41	0.25255	0.34672
1580.31	0.21072	0.28299
1579.22	0.18101	0.23522
1578.13	0.15849	0.19894
1577.04	0.13906	0.16903
1575.94	0.12225	0.14508
1574.85	0.10644	0.12537
1573.76	0.09254	0.1082
1572.66	0.08079	0.09487
1571.57	0.07168	0.08429
1570.48	0.06455	0.07543
1569.38	0.05896	0.06838
1568.29	0.05363	0.06166
1567.19	0.04919	0.05627
1566.1	0.04545	0.05114
1565.01	0.04253	0.04676
1563.91	0.03978	0.04246
1562.81	0.03826	0.04002
1561.72	0.03713	0.03781
1560.62	0.03661	0.03606
1559.53	0.03675	0.03523
1558.43	0.03811	0.03471
1557.34	0.04011	0.03441
1556.24	0.04375	0.03527
1555.14	0.04934	0.03724
1554.05	0.05748	0.03986
1552.95	0.0696	0.04417
1551.85	0.08583	0.05002
1550.75	0.10659	0.05711
1549.66	0.13271	0.06532
1548.56	0.16154	0.07464
1547.46	0.18623	0.08127
1546.36	0.20478	0.08581
1545.26	0.21043	0.08659
1544.16	0.20341	0.08368
1543.07	0.18574	0.07836
1541.97	0.16189	0.0713
1540.87	0.1363	0.06338
1539.77	0.11393	0.05601
1538.67	0.09501	0.04964
1537.57	0.07958	0.04417
1536.47	0.06921	0.04112
1535.37	0.06251	0.03941
1534.27	0.05968	0.04004
1533.17	0.06134	0.04322
1532.06	0.06854	0.05067
1530.96	0.08434	0.0641
1529.86	0.1106	0.08432
1528.76	0.14194	0.1071
1527.66	0.16676	0.12376
1526.56	0.1725	0.12616
1525.45	0.15976	0.11687
1524.35	0.13771	0.10027
1523.25	0.11635	0.08481
1522.15	0.09981	0.07303
1521.04	0.08604	0.06349
1519.94	0.07452	0.05539
1518.84	0.06427	0.04813
1517.73	0.05458	0.04043
1516.63	0.04561	0.03359
1515.52	0.038	0.02772
1514.42	0.03209	0.02294
1513.32	0.02788	0.01961
1512.21	0.02495	0.01682
1511.11	0.0234	0.0148
1510	0.02247	0.01355
1508.9	0.02223	0.01233
1507.79	0.02216	0.01116
1506.68	0.02178	0.01004
1505.58	0.02128	0.00952
1504.47	0.02018	0.00844
1503.37	0.01922	0.00779
1502.26	0.0178	0.00702
1501.15	0.01586	0.00622
1500.05	0.01409	0.00544
1498.94	0.01238	0.00494
1497.83	0.01069	0.00425
1496.72	0.00898	0.0037
1495.62	0.0075	0.00321
1494.51	0.00626	0.00291
1493.4	0.00527	0.00245
1492.29	0.00462	0.00223
1491.18	0.00369	0.00187
1490.07	0.00329	0.00167
1488.97	0.00282	0.00141
1487.86	0.00223	0.00123
1486.75	0.00182	9.13981E-4
1485.64	0.00151	8.55153E-4
1484.53	0.00124	6.0982E-4
1483.42	9.97485E-4	5.86585E-4
1482.31	0.00107	3.50881E-4
1481.2	7.57787E-4	3.36295E-4
1480.09	5.90358E-4	1.52715E-4
1478.97	6.79425E-4	3.50157E-4
1477.86	3.75792E-4	-6.71784E-6
1476.75	3.77489E-4	7.08108E-5
1475.64	3.47455E-4	-2.4459E-5
1474.53	3.85106E-4	7.76926E-6
1473.42	5.06359E-4	3.41842E-5
1472.31	5.43942E-4	1.76387E-4
1471.19	6.61394E-4	-5.86309E-5
1470.08	9.61851E-4	2.2887E-4
1468.97	9.80682E-4	3.00895E-4
1467.85	0.00125	3.58246E-4
1466.74	0.00114	2.9984E-4
1465.63	0.00107	3.55109E-4
1464.51	5.4957E-4	-3.79109E-5
1463.4	6.19291E-4	-2.22219E-5
1462.29	4.25646E-4	-1.07448E-4
1461.17	2.87794E-4	-3.24634E-4
1460.06	1.80545E-4	-2.64684E-4
1458.94	1.91837E-4	-1.88806E-4
1457.83	9.6663E-5	-4.04999E-4
1456.71	-1.30508E-4	-5.59745E-4
1455.6	-6.73701E-5	-2.8384E-4
1454.48	-7.96394E-5	-2.2367E-4
1453.37	-1.8418E-4	-2.58788E-4
1452.25	-1.67509E-4	-1.95608E-4
1451.14	-3.21964E-4	-3.91021E-4
1450.02	-3.39853E-4	-3.62293E-4
1448.9	-2.42927E-4	-3.95855E-4
1447.79	-4.48295E-4	-3.06192E-4
1446.67	-3.12576E-4	-4.25357E-4
1445.55	-2.88942E-4	-1.86286E-4
1444.43	-5.4294E-4	-4.48546E-4
1443.32	-4.69605E-4	-3.9607E-4
1442.2	-4.93496E-4	-4.63998E-4
1441.08	-6.29215E-4	-4.50324E-4
1439.96	-5.72391E-4	-4.6044E-4
1438.84	-6.16619E-4	-3.21092E-4
1437.73	-4.73046E-4	-3.34381E-4
1436.61	-4.93722E-4	-3.52402E-4
1435.49	-5.22556E-4	-3.03908E-4
1434.37	-4.58386E-4	-3.53064E-4
1433.25	-5.19731E-4	-5.11996E-4
1432.13	-5.88429E-4	-4.08065E-4
1431.01	-7.23752E-4	-5.40874E-4
1429.89	-5.61311E-4	-6.37454E-4
1428.77	-7.25464E-4	-4.72426E-4
1427.65	-6.36018E-4	-4.18012E-4
1426.53	-7.14723E-4	-4.06354E-4
1425.41	-7.46247E-4	-5.1735E-4
1424.29	-8.59426E-4	-6.88051E-4
1423.17	-7.82665E-4	-4.98966E-4
1422.04	-6.44347E-4	-4.34426E-4
1420.92	-6.6204E-4	-4.94817E-4
1419.8	-6.33339E-4	-3.71289E-4
1418.68	-5.48279E-4	-7.67182E-5
1417.56	-7.44342E-4	-3.83676E-4
1416.43	-5.41848E-4	-8.04406E-5
1415.31	-3.79849E-4	3.59997E-5
1414.19	-5.46949E-4	-1.37645E-4
1413.06	-4.10252E-4	1.3475E-4
1411.94	-2.54995E-4	2.14515E-4
1410.82	-5.13326E-4	5.28714E-5
1409.69	-4.11576E-4	1.98397E-4
1408.57	-1.44486E-4	4.49689E-4
1407.45	-2.43293E-4	3.55299E-4
1406.32	-1.94792E-4	4.4681E-4
1405.2	-1.21695E-4	5.5205E-4
1404.07	-1.34951E-4	4.86254E-4
1402.95	6.13879E-5	5.56566E-4
1401.82	1.67516E-4	8.14077E-4
1400.7	1.36808E-4	9.00178E-4
1399.57	1.16723E-4	8.84354E-4
1398.44	2.1906E-4	0.00112
1397.32	8.28543E-5	9.4816E-4
1396.19	2.90352E-4	0.00114
1395.07	3.02963E-4	0.00143
1393.94	1.7149E-4	0.00138
1392.81	4.38183E-4	0.00155
1391.68	5.27881E-4	0.00171
1390.56	5.91366E-4	0.00181
1389.43	6.33335E-4	0.0021
1388.3	3.80752E-4	0.00182
1387.17	7.93101E-4	0.00228
1386.05	0.001	0.00271
1384.92	0.00112	0.00294
1383.79	0.00106	0.00295
1382.66	0.00166	0.00367
1381.53	0.00157	0.00374
1380.4	0.00182	0.00406
1379.27	0.00197	0.00446
1378.14	0.00218	0.00489
1377.01	0.00231	0.00511
1375.88	0.00234	0.0054
1374.75	0.00252	0.00571
1373.62	0.00259	0.00588
1372.49	0.00255	0.00612
1371.36	0.00251	0.00646
1370.23	0.00256	0.00655
1369.1	0.00272	0.00698
1367.97	0.00289	0.00728
1366.83	0.0028	0.00765
1365.7	0.00292	0.00782
1364.57	0.00326	0.00827
1363.44	0.00298	0.00834
1362.3	0.00336	0.00903
1361.17	0.00339	0.00927
1360.04	0.00339	0.00938
1358.91	0.00352	0.00973
1357.77	0.00359	0.0102
1356.64	0.00351	0.01029
1355.5	0.00371	0.01086
1354.37	0.0037	0.01134
1353.24	0.00367	0.01137
1352.1	0.0038	0.01189
1350.97	0.004	0.01248
1349.83	0.004	0.01275
1348.7	0.00426	0.01351
1347.56	0.00426	0.0142
1346.43	0.00439	0.01472
1345.29	0.00434	0.01541
1344.15	0.00461	0.0165
1343.02	0.00482	0.01718
1341.88	0.00502	0.0182
1340.75	0.00537	0.01955
1339.61	0.00523	0.02059
1338.47	0.00558	0.02204
1337.33	0.00601	0.02397
1336.2	0.00637	0.02585
1335.06	0.0067	0.02774
1333.92	0.00694	0.03028
1332.78	0.00721	0.03294
1331.64	0.00772	0.03595
1330.51	0.00853	0.0397
1329.37	0.00876	0.04318
1328.23	0.00958	0.048
1327.09	0.01034	0.05273
1325.95	0.01114	0.05811
1324.81	0.01214	0.06429
1323.67	0.01331	0.07096
1322.53	0.01426	0.07725
1321.39	0.01568	0.08414
1320.25	0.01693	0.09009
1319.11	0.01845	0.09517
1317.97	0.01994	0.09952
1316.83	0.02134	0.10269
1315.69	0.02263	0.10495
1314.54	0.02435	0.10711
1313.4	0.02572	0.10814
1312.26	0.02626	0.10681
1311.12	0.02656	0.10517
1309.98	0.0263	0.1016
1308.83	0.02533	0.0961
1307.69	0.02404	0.09027
1306.55	0.02274	0.08406
1305.4	0.02132	0.07771
1304.26	0.02023	0.07193
1303.12	0.01926	0.06609
1301.97	0.0182	0.06053
1300.83	0.0174	0.05547
1299.69	0.01682	0.05074
1298.54	0.01644	0.04675
1297.4	0.01587	0.0426
1296.25	0.01547	0.03947
1295.11	0.01524	0.03621
1293.96	0.01526	0.03379
1292.82	0.01527	0.03161
1291.67	0.01518	0.03007
1290.52	0.01527	0.02844
1289.38	0.01522	0.02706
1288.23	0.01488	0.0257
1287.08	0.01498	0.02479
1285.94	0.01484	0.02372
1284.79	0.01448	0.02271
1283.64	0.01451	0.02203
1282.5	0.01428	0.02146
1281.35	0.01379	0.02059
1280.2	0.01375	0.01993
1279.05	0.01357	0.01945
1277.9	0.01319	0.01868
1276.75	0.01291	0.01823
1275.61	0.01271	0.01789
1274.46	0.01239	0.01718
1273.31	0.01235	0.01685
1272.16	0.01192	0.01621
1271.01	0.01164	0.01578
1269.86	0.01152	0.01515
1268.71	0.0114	0.0151
1267.56	0.01127	0.01464
1266.41	0.01099	0.01441
1265.26	0.01103	0.01414
1264.11	0.01097	0.01389
1262.96	0.01081	0.01359
1261.8	0.01082	0.01344
1260.65	0.01068	0.01322
1259.5	0.01051	0.01289
1258.35	0.01051	0.01272
1257.2	0.01035	0.01246
1256.04	0.0102	0.01222
1254.89	0.01015	0.01206
1253.74	0.01007	0.01182
1252.59	0.01002	0.01164
1251.43	0.00997	0.01142
1250.28	0.0098	0.01106
1249.13	0.00976	0.01102
1247.97	0.0099	0.01086
1246.82	0.00965	0.01061
1245.66	0.01	0.01055
1244.51	0.00989	0.01043
1243.35	0.00984	0.01013
1242.2	0.00986	0.01022
1241.04	0.01009	0.01004
1239.89	0.01001	0.00979
1238.73	0.01008	0.00983
1237.58	0.01005	0.00973
1236.42	0.01014	0.00965
1235.26	0.01021	0.00937
1234.11	0.01015	0.00944
1232.95	0.00988	0.00885
1231.79	0.00987	0.0089
1230.64	0.00982	0.00864
1229.48	0.00948	0.00835
1228.32	0.00934	0.00808
1227.16	0.00919	0.00791
1226.01	0.00855	0.00746
1224.85	0.00843	0.00724
1223.69	0.00818	0.00691
1222.53	0.00774	0.00655
1221.37	0.00724	0.00617
1220.21	0.00686	0.00588
1219.05	0.0064	0.00555
1217.89	0.00614	0.00525
1216.73	0.00578	0.0049
1215.57	0.00521	0.00442
1214.41	0.00485	0.00404
1213.25	0.00455	0.00386
1212.09	0.00405	0.00328
1210.93	0.00389	0.00307
1209.77	0.00361	0.0029
1208.61	0.00326	0.00268
1207.45	0.00305	0.00246
1206.29	0.00307	0.00234
1205.12	0.00265	0.00212
1203.96	0.00268	0.00203
1202.8	0.0026	0.00194
1201.64	0.00237	0.00168
1200.47	0.00216	0.00155
1199.31	0.00245	0.0016
1198.15	0.00215	0.00141
1196.98	0.00208	0.00123
1195.82	0.0018	0.00112
1194.66	0.00143	8.84981E-4
1193.49	0.00133	8.60117E-4
1192.33	0.00104	6.30855E-4
1191.16	7.99899E-4	4.43483E-4
1190	9.35289E-4	5.42657E-4
1188.83	8.49011E-4	5.25889E-4
1187.67	7.1503E-4	3.95907E-4
1186.5	7.65313E-4	5.26053E-4
1185.34	5.97256E-4	5.27812E-4
1184.17	4.94948E-4	3.96335E-4
1183	5.46251E-4	4.59074E-4
1181.84	4.74261E-4	5.73572E-4
1180.67	4.68666E-4	5.57125E-4
1179.5	3.76643E-4	6.59796E-4
1178.34	4.97938E-4	7.89412E-4
1177.17	3.31407E-4	7.38422E-4
1176	3.09062E-4	8.69518E-4
1174.84	3.3251E-4	8.70602E-4
1173.67	2.95106E-4	7.85544E-4
1172.5	1.51432E-4	7.97616E-4
1171.33	4.26831E-4	7.76112E-4
1170.16	1.86674E-4	4.14989E-4
1168.99	3.23465E-4	5.25119E-4
1167.82	1.57987E-4	3.82982E-4
1166.66	5.6358E-5	1.24797E-4
1165.49	7.12266E-5	5.97295E-5
1164.32	1.215E-4	2.66902E-4
1163.15	-1.54632E-5	-9.00619E-5
1161.98	1.91886E-4	1.07805E-4
1160.81	9.15173E-5	2.83423E-5
1159.64	2.118E-5	9.78612E-5
1158.46	7.99666E-5	3.81556E-5
1157.29	2.20092E-4	1.99172E-4
1156.12	2.83125E-5	1.17572E-4
1154.95	1.19868E-4	7.6136E-5
1153.78	3.22757E-4	5.48719E-5
1152.61	1.26166E-4	-2.71146E-6
1151.43	1.08352E-4	4.50626E-5
1150.26	-9.41739E-5	-1.74369E-4
1149.09	2.09916E-4	-7.04167E-5
1147.92	1.44466E-4	6.77524E-6
1146.74	2.17841E-4	1.13431E-4
1145.57	1.38366E-4	-5.14168E-5
1144.4	1.89288E-4	-4.09567E-5
1143.22	2.64906E-4	2.1963E-4
1142.05	1.2534E-4	-2.58436E-5
1140.88	2.60098E-4	9.17347E-5
1139.7	3.17887E-4	2.20729E-5
1138.53	1.46203E-4	-1.48485E-5
1137.35	1.10222E-4	1.38994E-5
1136.18	1.41568E-4	5.11304E-5
1135	2.1885E-4	-1.19427E-4
1133.83	3.35731E-4	1.80539E-4
1132.65	2.83714E-4	2.35502E-4
1131.47	2.40887E-4	1.23621E-4
1130.3	3.57566E-4	1.91914E-4
1129.12	3.3066E-4	1.55363E-4
1127.95	3.17801E-4	2.8163E-4
1126.77	4.34093E-4	3.15657E-4
1125.59	6.16181E-4	5.06718E-4
1124.41	5.20268E-4	3.43398E-4
1123.24	5.97555E-4	4.26186E-4
1122.06	8.94401E-4	6.34886E-4
1120.88	7.44495E-4	6.44723E-4
1119.7	9.41425E-4	6.14585E-4
1118.52	0.00104	7.3302E-4
1117.35	9.94831E-4	7.42542E-4
1116.17	0.00102	8.25795E-4
1114.99	0.00133	8.6644E-4
1113.81	0.00115	8.21551E-4
1112.63	0.00118	0.00106
1111.45	0.00127	0.0011
1110.27	0.00123	0.00118
1109.09	0.00131	0.00111
1107.91	0.00133	0.00124
1106.73	0.00132	0.00114
1105.55	0.00142	0.00145
1104.36	0.00145	0.00132
1103.18	0.00145	0.00135
1102	0.00143	0.00125
1100.82	0.00162	0.00161
1099.64	0.00177	0.00169
1098.46	0.0019	0.00192
1097.27	0.00211	0.00205
1096.09	0.00225	0.00217
1094.91	0.00223	0.00227
1093.72	0.00245	0.0024
1092.54	0.00244	0.00231
1091.36	0.00252	0.00252
1090.17	0.00266	0.0027
1088.99	0.00256	0.00287
1087.8	0.00281	0.0031
1086.62	0.00297	0.00329
1085.43	0.00288	0.00313
1084.25	0.00315	0.00359
1083.06	0.00329	0.00365
1081.88	0.00369	0.00388
1080.69	0.00403	0.00417
1079.51	0.00453	0.00459
1078.32	0.00498	0.00483
1077.13	0.00568	0.00537
1075.95	0.00662	0.00579
1074.76	0.00758	0.00623
1073.57	0.00877	0.00679
1072.39	0.01025	0.00745
1071.2	0.01164	0.00776
1070.01	0.0133	0.00848
1068.82	0.01464	0.00897
1067.63	0.01555	0.00916
1066.45	0.01645	0.00967
1065.26	0.01725	0.01012
1064.07	0.01747	0.01009
1062.88	0.01789	0.01049
1061.69	0.01824	0.01086
1060.5	0.01833	0.01087
1059.31	0.01852	0.01095
1058.12	0.01903	0.01114
1056.93	0.01916	0.01124
1055.74	0.01947	0.01134
1054.55	0.01995	0.01137
1053.36	0.02039	0.01139
1052.16	0.02064	0.01166
1050.97	0.02121	0.01179
1049.78	0.02106	0.01136
1048.59	0.02116	0.01137
1047.4	0.02016	0.01076
1046.2	0.01915	0.0105
1045.01	0.01756	0.00979
1043.82	0.01574	0.00924
1042.62	0.01331	0.00825
1041.43	0.01122	0.00739
1040.24	0.00925	0.00654
1039.04	0.00757	0.00584
1037.85	0.00632	0.00522
1036.65	0.00549	0.0047
1035.46	0.0046	0.00403
1034.26	0.00388	0.00372
1033.07	0.00351	0.00344
1031.87	0.00295	0.00289
1030.68	0.00266	0.00268
1029.48	0.0026	0.00258
1028.29	0.00218	0.00202
1027.09	0.00208	0.00197
1025.89	0.00187	0.00174
1024.7	0.00176	0.00151
1023.5	0.00161	0.00143
1022.3	0.00163	0.00149
1021.1	0.0014	0.00104
1019.91	0.00143	0.00111
1018.71	0.00137	0.00102
1017.51	0.00107	8.87825E-4
1016.31	0.00104	8.15145E-4
1015.11	9.72086E-4	7.19355E-4
1013.91	7.63382E-4	6.88539E-4
1012.71	7.00422E-4	6.95352E-4
1011.51	7.52103E-4	5.73089E-4
1010.31	6.24979E-4	5.76891E-4
1009.11	6.14859E-4	3.9792E-4
1007.91	6.62668E-4	4.87694E-4
1006.71	3.72431E-4	1.9334E-4
1005.51	4.29243E-4	3.15509E-4
1004.31	3.61616E-4	2.40271E-4
1003.11	4.35873E-4	2.90132E-4
1001.91	4.09584E-4	1.26806E-4
1000.71	4.29757E-4	3.40221E-4
999.505	2.78636E-4	1.30985E-4
998.303	2.39875E-4	6.90552E-5
997.101	2.54895E-4	1.17396E-4
995.898	2.33385E-4	6.39707E-5
994.695	8.50048E-5	-7.12651E-5
993.492	1.84429E-4	1.86871E-5
992.288	-3.62303E-5	-1.28847E-4
991.084	-3.34514E-5	-8.80772E-6
989.88	-5.40067E-5	-1.15904E-6
988.676	-1.27475E-4	-1.82213E-4
987.472	-1.06754E-4	-2.22373E-4
986.267	4.61948E-5	-1.11019E-5
985.062	-1.08322E-4	-2.0004E-4
983.857	-1.43468E-4	-1.55817E-4
982.651	-1.4706E-4	-2.36469E-5
981.446	6.45501E-6	-1.85648E-5
980.24	-1.35734E-4	8.3557E-5
979.033	-8.93654E-5	8.16411E-5
977.827	-2.17112E-4	8.22692E-5
976.62	-1.44749E-4	9.357E-5
975.413	-3.77018E-5	1.11769E-4
974.206	-2.16516E-4	1.50511E-4
972.998	1.71883E-5	9.34703E-5
971.791	8.72368E-5	4.00195E-4
970.583	-3.53374E-5	1.52036E-4
969.374	3.21095E-5	3.34413E-4
968.166	1.7315E-4	6.11385E-4
966.957	4.74723E-5	4.85221E-4
965.748	4.8236E-5	4.98399E-4
964.539	-3.22443E-5	2.93246E-4
963.329	-1.20162E-4	2.96155E-4
962.12	1.30205E-4	6.89058E-4
960.91	-3.0662E-5	4.70708E-4
959.699	1.09297E-4	5.18724E-4
958.489	-1.43678E-5	5.78736E-4
957.278	6.47941E-5	6.2134E-4
956.067	-8.67903E-6	5.52848E-4
954.856	1.94395E-4	7.24397E-4
953.644	1.56687E-4	8.1343E-4
952.432	3.45054E-4	7.60067E-4
951.22	2.9528E-4	8.31467E-4
950.008	3.39706E-4	9.38707E-4
948.795	4.98321E-4	9.46973E-4
947.583	5.55273E-4	0.00116
946.37	7.72267E-4	0.00122
945.156	7.72759E-4	0.00117
943.943	9.34416E-4	0.00158
942.729	0.0011	0.00152
941.515	0.00103	0.00149
940.3	0.00104	0.00156
939.086	0.00117	0.00174
937.871	0.00122	0.00162
936.655	0.00139	0.00174
935.44	0.00142	0.00196
934.224	0.00147	0.00189
933.008	0.00187	0.0022
931.792	0.00183	0.00217
930.576	0.00194	0.00224
929.359	0.00196	0.0023
928.142	0.00222	0.00258
926.925	0.0021	0.00261
925.707	0.00234	0.00269
924.489	0.00251	0.00282
923.271	0.00242	0.00279
922.053	0.00273	0.00305
920.834	0.00272	0.00322
919.616	0.00268	0.00319
918.397	0.00303	0.00321
917.177	0.0031	0.00337
915.958	0.00298	0.00337
914.738	0.00322	0.00352
913.517	0.0033	0.00365
912.297	0.00326	0.0038
911.076	0.00326	0.00388
909.855	0.00354	0.00387
908.634	0.00347	0.00404
907.413	0.00363	0.00413
906.191	0.00374	0.00431
904.969	0.00363	0.0041
903.746	0.00388	0.00446
902.524	0.00383	0.00439
901.301	0.00392	0.00458
900.078	0.00403	0.00454
898.854	0.00417	0.00478
897.631	0.00398	0.00482
896.407	0.00424	0.00482
895.183	0.00428	0.00497
893.958	0.00425	0.0049
892.733	0.00438	0.00489
891.508	0.0043	0.00513
890.283	0.00431	0.00507
889.057	0.00445	0.00504
887.832	0.0043	0.00507
886.605	0.00431	0.005
885.379	0.00414	0.00511
884.152	0.00423	0.00523
882.925	0.00413	0.00501
881.698	0.00418	0.00531
880.471	0.00403	0.00513
879.243	0.00394	0.005
878.015	0.00384	0.0049
876.787	0.0039	0.00492
875.558	0.00358	0.00481
874.329	0.00347	0.00487
873.1	0.00339	0.00522
871.87	0.00336	0.00524
870.641	0.00324	0.00524
869.411	0.003	0.00506
868.18	0.00272	0.00474
866.95	0.00248	0.00451
865.719	0.00239	0.00427
864.488	0.00226	0.00438
863.256	0.00204	0.00415
862.025	0.00204	0.00412
860.793	0.0018	0.00378
859.56	0.00178	0.00382
858.328	0.00174	0.00376
857.095	0.00156	0.00362
855.862	4.64828E-4	0.00223
