# Supplementary material for: Circular dichroism of quantum defects in carbon nanotubes created by photocatalytic oxygen functionalization
Source: Nat Commun. 2025 Jun 2;16:5107. doi: 10.1038/s41467-025-60342-y (PMC12130195; doi:10.1038/s41467-025-60342-y)
Supplement: Supplementary file 6 — Source Data [file 41467_2025_60342_MOESM6_ESM.zip › Raw data Manuscript and SI/Supplementary_Figure_28b.txt]

Raman Shift (cm-1)	(11,-5) enantiomer pristine	(11,-5) enantiomer functionalized
1990.9	0.01062	0.01075
1989.88	0.01146	0.01136
1988.86	0.0116	0.01128
1987.83	0.01218	0.01168
1986.81	0.01315	0.01251
1985.78	0.01361	0.01288
1984.76	0.01435	0.01325
1983.74	0.01534	0.0141
1982.71	0.01601	0.01451
1981.69	0.01725	0.01523
1980.66	0.01815	0.0156
1979.64	0.01953	0.0165
1978.61	0.02075	0.01731
1977.59	0.02221	0.01854
1976.56	0.02392	0.01951
1975.54	0.02555	0.0208
1974.51	0.02724	0.02164
1973.49	0.02879	0.02312
1972.46	0.03054	0.0241
1971.44	0.03237	0.02557
1970.41	0.03358	0.02618
1969.38	0.03524	0.0278
1968.36	0.03703	0.02926
1967.33	0.03911	0.03055
1966.3	0.04115	0.03204
1965.28	0.04382	0.03373
1964.25	0.04585	0.03536
1963.22	0.04833	0.03734
1962.2	0.05024	0.03898
1961.17	0.0523	0.04058
1960.14	0.05465	0.04226
1959.11	0.05693	0.04428
1958.09	0.05966	0.04621
1957.06	0.06171	0.04821
1956.03	0.06384	0.05002
1955	0.06666	0.05184
1953.97	0.06836	0.05342
1952.95	0.07154	0.05568
1951.92	0.07416	0.05776
1950.89	0.07579	0.0588
1949.86	0.07898	0.06129
1948.83	0.08016	0.06226
1947.8	0.08296	0.06403
1946.77	0.08496	0.0661
1945.74	0.08584	0.06608
1944.71	0.08795	0.06803
1943.68	0.0893	0.06862
1942.65	0.09011	0.06892
1941.62	0.0915	0.07002
1940.59	0.09126	0.06922
1939.56	0.09153	0.06982
1938.53	0.092	0.07013
1937.5	0.09012	0.06875
1936.47	0.09054	0.06906
1935.44	0.08953	0.06822
1934.41	0.08746	0.06723
1933.38	0.08626	0.06562
1932.35	0.08296	0.06371
1931.32	0.07956	0.0616
1930.28	0.0758	0.05921
1929.25	0.07136	0.05679
1928.22	0.06818	0.05435
1927.19	0.06456	0.05153
1926.16	0.06145	0.04896
1925.12	0.05919	0.04688
1924.09	0.05526	0.04432
1923.06	0.05191	0.04156
1922.02	0.04867	0.03936
1920.99	0.04491	0.03628
1919.96	0.04121	0.03334
1918.93	0.0372	0.03055
1917.89	0.03369	0.02784
1916.86	0.03009	0.02538
1915.82	0.02716	0.02287
1914.79	0.02446	0.0206
1913.76	0.02228	0.01887
1912.72	0.02042	0.01713
1911.69	0.01853	0.01559
1910.65	0.01712	0.01418
1909.62	0.01605	0.01336
1908.58	0.01484	0.01233
1907.55	0.01401	0.01155
1906.51	0.01317	0.01089
1905.48	0.0124	0.0104
1904.44	0.01177	0.00976
1903.41	0.01119	0.00944
1902.37	0.01035	0.00856
1901.34	0.00997	0.00866
1900.3	0.00922	0.00813
1899.26	0.00832	0.00724
1898.23	0.00778	0.00688
1897.19	0.00708	0.00636
1896.15	0.0062	0.00551
1895.12	0.00587	0.00505
1894.08	0.00535	0.00473
1893.04	0.00491	0.00425
1892	0.00454	0.00392
1890.97	0.00435	0.00393
1889.93	0.00408	0.0034
1888.89	0.00395	0.00337
1887.85	0.00361	0.00301
1886.82	0.00343	0.00275
1885.78	0.0033	0.00252
1884.74	0.00328	0.00264
1883.7	0.00297	0.00229
1882.66	0.00282	0.00223
1881.62	0.00268	0.00201
1880.58	0.00269	0.00205
1879.54	0.00237	0.00185
1878.5	0.00252	0.00199
1877.46	0.00242	0.00155
1876.42	0.00236	0.00182
1875.38	0.00227	0.00169
1874.34	0.00225	0.00154
1873.3	0.0021	0.00157
1872.26	0.00212	0.00149
1871.22	0.00186	0.00136
1870.18	0.00181	0.00127
1869.14	0.00183	0.00108
1868.1	0.00169	0.0012
1867.06	0.00159	0.00105
1866.02	0.00161	0.00103
1864.97	0.00146	7.02012E-4
1863.93	0.00149	8.35551E-4
1862.89	0.00146	8.23265E-4
1861.85	0.00127	6.77824E-4
1860.81	0.0013	7.90038E-4
1859.76	0.00121	6.45101E-4
1858.72	0.00106	5.35664E-4
1857.68	0.00102	4.99664E-4
1856.64	8.52343E-4	4.24204E-4
1855.59	8.06704E-4	2.57372E-4
1854.55	5.56252E-4	2.39053E-4
1853.51	5.53341E-4	2.74844E-4
1852.46	3.0125E-4	-3.01517E-5
1851.42	2.64237E-4	1.13241E-4
1850.37	1.67735E-4	-3.5321E-6
1849.33	-1.2404E-4	-1.4535E-4
1848.29	-1.81247E-4	-3.82149E-4
1847.24	-1.83581E-4	-2.00738E-4
1846.2	-3.70149E-4	-4.94898E-4
1845.15	-4.19152E-4	-4.1967E-4
1844.11	-4.0472E-4	-3.18715E-4
1843.06	-6.56091E-4	-4.39127E-4
1842.02	-5.50349E-4	-3.9734E-4
1840.97	-5.25284E-4	-2.91019E-4
1839.92	-7.26367E-4	-5.02018E-4
1838.88	-4.6105E-4	-2.55101E-4
1837.83	-5.17209E-4	-2.96207E-4
1836.79	-6.64814E-4	-3.30046E-4
1835.74	-4.73362E-4	-2.65706E-4
1834.69	-4.46475E-4	-1.38628E-4
1833.65	-5.37364E-4	-4.13987E-4
1832.6	-5.87262E-4	-2.67665E-4
1831.55	-6.68221E-4	-2.60625E-4
1830.51	-6.86373E-4	-3.34589E-4
1829.46	-6.38861E-4	-2.36171E-4
1828.41	-6.70064E-4	-2.7959E-4
1827.36	-6.70541E-4	-4.87671E-4
1826.31	-6.26149E-4	-2.22947E-4
1825.27	-4.65972E-4	-1.54015E-4
1824.22	-3.55252E-4	-1.01567E-4
1823.17	-2.39906E-4	1.89495E-4
1822.12	-5.42985E-5	4.12804E-4
1821.07	5.80832E-5	3.7875E-4
1820.02	3.93323E-4	7.18946E-4
1818.97	7.56163E-4	9.80369E-4
1817.92	9.17186E-4	0.00132
1816.87	0.00106	0.00133
1815.83	0.00143	0.00178
1814.78	0.00149	0.00201
1813.72	0.00184	0.00224
1812.67	0.00199	0.00235
1811.62	0.00213	0.00265
1810.57	0.00226	0.00299
1809.52	0.00259	0.00342
1808.47	0.00261	0.00339
1807.42	0.00302	0.00385
1806.37	0.00324	0.00406
1805.32	0.00351	0.00423
1804.27	0.00398	0.00467
1803.21	0.00428	0.00511
1802.16	0.0047	0.00533
1801.11	0.0054	0.00614
1800.06	0.00584	0.00636
1799.01	0.00653	0.00689
1797.95	0.00723	0.00739
1796.9	0.00796	0.00836
1795.85	0.0088	0.00878
1794.79	0.00971	0.00952
1793.74	0.01067	0.01018
1792.69	0.01171	0.01112
1791.63	0.0128	0.01157
1790.58	0.01316	0.01096
1789.52	0.015	0.01333
1788.47	0.0164	0.01426
1787.41	0.01773	0.01507
1786.36	0.01898	0.01581
1785.3	0.02008	0.01653
1784.25	0.02129	0.01757
1783.19	0.0223	0.01821
1782.14	0.02314	0.0189
1781.08	0.02409	0.01954
1780.03	0.02456	0.01987
1778.97	0.02497	0.02029
1777.92	0.02547	0.02114
1776.86	0.02512	0.02094
1775.8	0.0253	0.02141
1774.75	0.02527	0.0217
1773.69	0.0247	0.02146
1772.63	0.02434	0.0216
1771.57	0.02399	0.02199
1770.52	0.02337	0.02167
1769.46	0.02326	0.02195
1768.4	0.02296	0.02181
1767.34	0.02292	0.02178
1766.28	0.02324	0.02204
1765.23	0.0236	0.02247
1764.17	0.02359	0.02243
1763.11	0.02383	0.02263
1762.05	0.02428	0.02332
1760.99	0.02465	0.02344
1759.93	0.02521	0.02414
1758.87	0.02584	0.02463
1757.81	0.0262	0.02482
1756.75	0.0268	0.02538
1755.69	0.02738	0.02577
1754.63	0.02818	0.02647
1753.57	0.02909	0.02722
1752.51	0.02999	0.02771
1751.45	0.03098	0.02807
1750.39	0.03225	0.02927
1749.33	0.0332	0.02969
1748.27	0.03441	0.03039
1747.2	0.03539	0.03132
1746.14	0.0366	0.03194
1745.08	0.03723	0.03235
1744.02	0.03796	0.03253
1742.96	0.03892	0.03316
1741.89	0.03959	0.0336
1740.83	0.03976	0.0335
1739.77	0.0407	0.03428
1738.71	0.04065	0.03416
1737.64	0.04086	0.03433
1736.58	0.04079	0.03428
1735.51	0.0401	0.03369
1734.45	0.03976	0.03339
1733.39	0.03926	0.0335
1732.32	0.03784	0.0322
1731.26	0.03715	0.03205
1730.19	0.0363	0.03159
1729.13	0.03505	0.03095
1728.06	0.03391	0.03036
1727	0.03286	0.02961
1725.93	0.03155	0.02879
1724.87	0.03073	0.02844
1723.8	0.02959	0.02747
1722.74	0.02836	0.02626
1721.67	0.02801	0.02581
1720.6	0.02742	0.02559
1719.54	0.02655	0.02433
1718.47	0.02625	0.02367
1717.4	0.02589	0.02299
1716.34	0.02549	0.02246
1715.27	0.02496	0.02159
1714.2	0.02436	0.02086
1713.13	0.02345	0.01969
1712.07	0.0225	0.01892
1711	0.02104	0.0178
1709.93	0.01976	0.01662
1708.86	0.0183	0.01558
1707.79	0.01662	0.01441
1706.72	0.01488	0.01286
1705.65	0.01345	0.01191
1704.59	0.01216	0.0104
1703.52	0.01093	0.00958
1702.45	0.00977	0.00843
1701.38	0.00905	0.00772
1700.31	0.00831	0.00678
1699.24	0.00773	0.00615
1698.17	0.00695	0.00511
1697.1	0.00635	0.00429
1696.02	0.00541	0.00303
1694.95	0.00459	0.00222
1693.88	0.00374	0.00103
1692.81	0.00301	8.64256E-5
1691.74	0.00269	-3.86242E-4
1690.67	0.00267	-6.01105E-4
1689.6	0.00252	-7.7546E-4
1688.52	0.00281	-7.5024E-4
1687.45	0.00297	-0.00107
1686.38	0.00329	-7.72415E-4
1685.31	0.0038	-5.01474E-4
1684.23	0.00413	-2.35717E-4
1683.16	0.00464	2.21701E-5
1682.09	0.00569	8.37752E-4
1681.01	0.00633	0.00115
1679.94	0.00723	0.00167
1678.87	0.00769	0.00219
1677.79	0.00808	0.00243
1676.72	0.00853	0.00281
1675.64	0.00895	0.00325
1674.57	0.0091	0.00333
1673.49	0.00925	0.00356
1672.42	0.00891	0.00362
1671.34	0.00834	0.0031
1670.27	0.00792	0.00328
1669.19	0.00744	0.00318
1668.12	0.00678	0.00279
1667.04	0.00617	0.00298
1665.96	0.00552	0.00266
1664.89	0.005	0.00267
1663.81	0.00448	0.00247
1662.73	0.00411	0.00252
1661.66	0.00371	0.00224
1660.58	0.00349	0.00241
1659.5	0.00338	0.00238
1658.43	0.00295	0.00213
1657.35	0.00302	0.00237
1656.27	0.00292	0.00255
1655.19	0.00256	0.00216
1654.11	0.00265	0.00259
1653.03	0.00263	0.00276
1651.96	0.00264	0.00269
1650.88	0.00267	0.00273
1649.8	0.00265	0.00307
1648.72	0.00249	0.00299
1647.64	0.00268	0.00349
1646.56	0.0028	0.00351
1645.48	0.00261	0.00344
1644.4	0.00278	0.00369
1643.32	0.00291	0.00406
1642.24	0.00295	0.00375
1641.16	0.00317	0.00404
1640.08	0.00355	0.00454
1638.99	0.00366	0.00471
1637.91	0.00413	0.00507
1636.83	0.00471	0.00555
1635.75	0.00515	0.00572
1634.67	0.00595	0.00643
1633.59	0.00665	0.00691
1632.5	0.00759	0.00739
1631.42	0.00873	0.0081
1630.34	0.00984	0.00896
1629.26	0.01096	0.00945
1628.17	0.01257	0.01071
1627.09	0.01399	0.0115
1626.01	0.01577	0.01232
1624.92	0.01787	0.01356
1623.84	0.02	0.01474
1622.75	0.0223	0.01624
1621.67	0.02516	0.01773
1620.58	0.02822	0.01921
1619.5	0.03182	0.02128
1618.41	0.03586	0.02318
1617.33	0.04023	0.0257
1616.24	0.0456	0.02867
1615.16	0.052	0.03205
1614.07	0.05905	0.03545
1612.99	0.06757	0.04041
1611.9	0.07722	0.04551
1610.81	0.08787	0.05129
1609.73	0.10162	0.0591
1608.64	0.11714	0.06838
1607.55	0.13427	0.07834
1606.47	0.15638	0.09143
1605.38	0.18104	0.10639
1604.29	0.2112	0.12572
1603.2	0.24829	0.1491
1602.12	0.29062	0.17752
1601.03	0.34201	0.21256
1599.94	0.40364	0.25802
1598.85	0.47313	0.31248
1597.76	0.55236	0.37861
1596.67	0.64848	0.46381
1595.58	0.74149	0.55804
1594.5	0.83761	0.66676
1593.41	0.92487	0.78188
1592.32	0.97857	0.88275
1591.23	1	0.96058
1590.14	0.98043	1
1589.05	0.91642	0.9873
1587.95	0.8291	0.94133
1586.86	0.71924	0.85661
1585.77	0.60162	0.747
1584.68	0.49139	0.63225
1583.59	0.39378	0.52018
1582.5	0.31424	0.41977
1581.41	0.25561	0.34007
1580.31	0.21054	0.27622
1579.22	0.17784	0.22902
1578.13	0.15277	0.19298
1577.04	0.13101	0.16288
1575.94	0.11289	0.13928
1574.85	0.09746	0.12021
1573.76	0.08395	0.1032
1572.66	0.07338	0.09059
1571.57	0.06535	0.08047
1570.48	0.05863	0.07201
1569.38	0.05303	0.06539
1568.29	0.04819	0.059
1567.19	0.04408	0.05371
1566.1	0.04032	0.04883
1565.01	0.03748	0.04483
1563.91	0.03492	0.04084
1562.81	0.03346	0.03818
1561.72	0.03248	0.03629
1560.62	0.03189	0.03461
1559.53	0.03225	0.03315
1558.43	0.0335	0.03292
1557.34	0.03555	0.03263
1556.24	0.03904	0.03311
1555.14	0.04509	0.03496
1554.05	0.05271	0.03725
1552.95	0.06353	0.04117
1551.85	0.07695	0.04644
1550.75	0.09229	0.0527
1549.66	0.1085	0.06009
1548.56	0.12331	0.06816
1547.46	0.13213	0.07329
1546.36	0.13479	0.07673
1545.26	0.12978	0.07651
1544.16	0.11884	0.07324
1543.07	0.10483	0.06808
1541.97	0.08989	0.06132
1540.87	0.07594	0.05454
1539.77	0.06413	0.04851
1538.67	0.05539	0.04358
1537.57	0.04852	0.03927
1536.47	0.04469	0.03694
1535.37	0.04353	0.03604
1534.27	0.04549	0.03736
1533.17	0.05161	0.04119
1532.06	0.06351	0.04926
1530.96	0.08374	0.06333
1529.86	0.11167	0.08415
1528.76	0.13949	0.107
1527.66	0.15434	0.1223
1526.56	0.14717	0.12264
1525.45	0.1266	0.1113
1524.35	0.10412	0.09457
1523.25	0.08665	0.0797
1522.15	0.07449	0.06864
1521.04	0.06455	0.05952
1519.94	0.05586	0.05195
1518.84	0.04753	0.04497
1517.73	0.03982	0.03792
1516.63	0.03272	0.03126
1515.52	0.02742	0.02583
1514.42	0.02315	0.02146
1513.32	0.0202	0.01809
1512.21	0.0183	0.01577
1511.11	0.01693	0.01397
1510	0.01607	0.01249
1508.9	0.01516	0.01121
1507.79	0.01445	0.01023
1506.68	0.01353	0.00906
1505.58	0.01278	0.00859
1504.47	0.01166	0.00771
1503.37	0.01043	0.00702
1502.26	0.00936	0.00621
1501.15	0.00833	0.00542
1500.05	0.00714	0.00478
1498.94	0.00628	0.00444
1497.83	0.00538	0.0038
1496.72	0.00449	0.00317
1495.62	0.00396	0.00292
1494.51	0.00333	0.00246
1493.4	0.00278	0.00222
1492.29	0.00251	0.00207
1491.18	0.0021	0.00166
1490.07	0.0018	0.00141
1488.97	0.00157	0.00127
1487.86	0.00124	0.00125
1486.75	9.85078E-4	7.67423E-4
1485.64	8.49114E-4	6.29681E-4
1484.53	6.87137E-4	6.60874E-4
1483.42	5.20582E-4	5.51481E-4
1482.31	4.32835E-4	4.79296E-4
1481.2	3.86365E-4	3.01511E-4
1480.09	1.47438E-4	-3.20403E-5
1478.97	2.31491E-4	9.54123E-5
1477.86	9.00496E-5	-8.1653E-5
1476.75	1.32551E-4	-8.68081E-5
1475.64	1.72681E-4	1.11083E-4
1474.53	2.34308E-4	-1.2811E-4
1473.42	1.11526E-4	-8.15507E-5
1472.31	2.22626E-4	8.88811E-5
1471.19	2.08837E-4	-1.72482E-4
1470.08	4.54168E-4	1.40434E-4
1468.97	5.43716E-4	1.69215E-4
1467.85	6.28155E-4	2.7601E-4
1466.74	5.97716E-4	3.40278E-4
1465.63	5.51861E-4	2.8909E-4
1464.51	2.89289E-4	-6.81274E-5
1463.4	1.40996E-4	1.61593E-5
1462.29	-1.72336E-6	-1.58477E-4
1461.17	-1.16483E-4	-2.61872E-4
1460.06	-2.19907E-4	-2.9706E-4
1458.94	-1.2276E-4	-1.32212E-4
1457.83	-2.46149E-4	-4.47202E-4
1456.71	-4.61888E-4	-5.50819E-4
1455.6	-3.79954E-4	-3.31295E-4
1454.48	-2.11174E-4	-1.43069E-4
1453.37	-3.16003E-4	-3.5649E-4
1452.25	-3.01668E-4	-1.34067E-4
1451.14	-4.52168E-4	-3.63577E-4
1450.02	-4.41077E-4	-2.61485E-4
1448.9	-3.94022E-4	-2.15065E-4
1447.79	-4.9544E-4	-4.15495E-4
1446.67	-4.5836E-4	-3.10745E-4
1445.55	-4.41424E-4	-1.99311E-4
1444.43	-4.65568E-4	-4.05487E-4
1443.32	-4.62929E-4	-3.50118E-4
1442.2	-5.41188E-4	-4.23481E-4
1441.08	-6.46315E-4	-4.82317E-4
1439.96	-5.6048E-4	-3.74049E-4
1438.84	-5.63708E-4	-2.77992E-4
1437.73	-5.5359E-4	-4.81314E-4
1436.61	-5.03554E-4	-3.37225E-4
1435.49	-5.71114E-4	-2.91965E-4
1434.37	-5.02938E-4	-2.61419E-4
1433.25	-4.64899E-4	-3.05498E-4
1432.13	-5.48051E-4	-3.28211E-4
1431.01	-7.01152E-4	-4.54201E-4
1429.89	-6.47498E-4	-6.09263E-4
1428.77	-7.12399E-4	-4.06464E-4
1427.65	-4.9451E-4	-3.80348E-4
1426.53	-5.13892E-4	-4.8289E-4
1425.41	-6.18159E-4	-3.74722E-4
1424.29	-7.22666E-4	-7.16739E-4
1423.17	-6.09862E-4	-4.42705E-4
1422.04	-5.82416E-4	-2.67504E-4
1420.92	-5.50559E-4	-4.80895E-4
1419.8	-4.90981E-4	-3.86616E-4
1418.68	-3.31648E-4	-1.15134E-4
1417.56	-5.30321E-4	-4.24362E-4
1416.43	-4.09971E-4	-1.09252E-4
1415.31	-3.11827E-4	-1.39586E-5
1414.19	-3.40558E-4	-8.86946E-5
1413.06	-2.07732E-4	5.94462E-5
1411.94	-1.15673E-4	1.05074E-4
1410.82	-2.3634E-4	5.42146E-5
1409.69	-1.55657E-4	8.70512E-5
1408.57	-6.03264E-5	1.80066E-4
1407.45	-5.37615E-5	2.17308E-4
1406.32	-1.85507E-5	3.13987E-4
1405.2	1.2551E-4	5.22165E-4
1404.07	9.58407E-5	3.70543E-4
1402.95	1.63978E-4	6.85178E-4
1401.82	3.0945E-4	7.38049E-4
1400.7	3.8434E-4	7.44631E-4
1399.57	3.34832E-4	9.32279E-4
1398.44	4.71075E-4	0.00105
1397.32	4.71101E-4	9.44319E-4
1396.19	4.76785E-4	0.00109
1395.07	5.1356E-4	0.0011
1393.94	5.47896E-4	0.00118
1392.81	6.35346E-4	0.00145
1391.68	7.74601E-4	0.00174
1390.56	7.94692E-4	0.00162
1389.43	9.01156E-4	0.00196
1388.3	7.63081E-4	0.00165
1387.17	0.00102	0.00202
1386.05	0.0012	0.00235
1384.92	0.0014	0.00265
1383.79	0.00122	0.00265
1382.66	0.00171	0.00346
1381.53	0.00178	0.00357
1380.4	0.00205	0.00375
1379.27	0.00205	0.00416
1378.14	0.00221	0.00452
1377.01	0.00231	0.00489
1375.88	0.00247	0.00513
1374.75	0.00256	0.00553
1373.62	0.00265	0.00566
1372.49	0.0025	0.00589
1371.36	0.00265	0.00603
1370.23	0.00247	0.00597
1369.1	0.00258	0.00647
1367.97	0.00273	0.00689
1366.83	0.00266	0.00701
1365.7	0.00278	0.00729
1364.57	0.00297	0.00787
1363.44	0.0028	0.00775
1362.3	0.00294	0.00838
1361.17	0.00306	0.00883
1360.04	0.00306	0.0088
1358.91	0.00313	0.00911
1357.77	0.00316	0.00958
1356.64	0.00318	0.00967
1355.5	0.00336	0.01039
1354.37	0.00341	0.01068
1353.24	0.0034	0.0107
1352.1	0.00348	0.01141
1350.97	0.00363	0.01187
1349.83	0.00364	0.01209
1348.7	0.00384	0.01286
1347.56	0.00396	0.01336
1346.43	0.00401	0.01411
1345.29	0.00401	0.01486
1344.15	0.00426	0.01594
1343.02	0.0043	0.01642
1341.88	0.00447	0.01768
1340.75	0.0047	0.01907
1339.61	0.00475	0.01997
1338.47	0.00499	0.02134
1337.33	0.00534	0.02309
1336.2	0.00562	0.02526
1335.06	0.00591	0.02713
1333.92	0.00616	0.02956
1332.78	0.00646	0.03209
1331.64	0.00684	0.03523
1330.51	0.0074	0.03894
1329.37	0.00779	0.04261
1328.23	0.0085	0.04724
1327.09	0.00914	0.052
1325.95	0.00978	0.05734
1324.81	0.01066	0.06331
1323.67	0.01153	0.06993
1322.53	0.01233	0.07631
1321.39	0.01345	0.08314
1320.25	0.01437	0.08873
1319.11	0.01553	0.09372
1317.97	0.01659	0.09728
1316.83	0.01774	0.10033
1315.69	0.01892	0.1023
1314.54	0.02019	0.10421
1313.4	0.02113	0.10537
1312.26	0.02143	0.10401
1311.12	0.02134	0.10169
1309.98	0.02084	0.09803
1308.83	0.0198	0.09252
1307.69	0.01882	0.08673
1306.55	0.01771	0.08095
1305.4	0.01675	0.07445
1304.26	0.016	0.06905
1303.12	0.01522	0.0634
1301.97	0.01441	0.05793
1300.83	0.01384	0.05298
1299.69	0.01353	0.04859
1298.54	0.01318	0.04464
1297.4	0.01283	0.04064
1296.25	0.01276	0.03756
1295.11	0.01256	0.03462
1293.96	0.01254	0.03237
1292.82	0.01244	0.03014
1291.67	0.01254	0.0286
1290.52	0.01259	0.02716
1289.38	0.01269	0.02591
1288.23	0.01242	0.02447
1287.08	0.01253	0.02372
1285.94	0.01238	0.02274
1284.79	0.01217	0.02162
1283.64	0.01215	0.02129
1282.5	0.01189	0.02049
1281.35	0.01159	0.01957
1280.2	0.0115	0.01921
1279.05	0.01121	0.01856
1277.9	0.01097	0.01774
1276.75	0.01088	0.01748
1275.61	0.01063	0.01699
1274.46	0.01036	0.0162
1273.31	0.01017	0.0161
1272.16	0.00995	0.01552
1271.01	0.00975	0.015
1269.86	0.00942	0.01442
1268.71	0.00947	0.01442
1267.56	0.00931	0.01393
1266.41	0.00917	0.01352
1265.26	0.00912	0.01346
1264.11	0.00902	0.01323
1262.96	0.00884	0.0129
1261.8	0.00881	0.01266
1260.65	0.00857	0.01254
1259.5	0.00855	0.01213
1258.35	0.00847	0.01214
1257.2	0.00848	0.01189
1256.04	0.00839	0.01158
1254.89	0.00827	0.01141
1253.74	0.00809	0.01116
1252.59	0.00832	0.01109
1251.43	0.0081	0.01094
1250.28	0.008	0.01053
1249.13	0.00795	0.0105
1247.97	0.00794	0.01025
1246.82	0.00792	0.00999
1245.66	0.00803	0.01018
1244.51	0.00802	0.01003
1243.35	0.00803	0.00966
1242.2	0.00809	0.00962
1241.04	0.00818	0.00976
1239.89	0.00811	0.00943
1238.73	0.00811	0.00936
1237.58	0.00819	0.00924
1236.42	0.0082	0.00921
1235.26	0.00819	0.00899
1234.11	0.0082	0.0091
1232.95	0.00805	0.00846
1231.79	0.00804	0.00841
1230.64	0.00799	0.00837
1229.48	0.00778	0.00795
1228.32	0.00764	0.00772
1227.16	0.00747	0.00755
1226.01	0.00713	0.0072
1224.85	0.00696	0.007
1223.69	0.00663	0.00664
1222.53	0.00623	0.00618
1221.37	0.00592	0.00601
1220.21	0.00548	0.00563
1219.05	0.00518	0.00539
1217.89	0.00495	0.00508
1216.73	0.00448	0.00466
1215.57	0.00412	0.0042
1214.41	0.00379	0.00395
1213.25	0.00355	0.00373
1212.09	0.00307	0.00318
1210.93	0.00289	0.00294
1209.77	0.00262	0.00276
1208.61	0.00249	0.00254
1207.45	0.00226	0.00241
1206.29	0.00212	0.00226
1205.12	0.0019	0.00195
1203.96	0.00186	0.00192
1202.8	0.00178	0.00173
1201.64	0.00166	0.00173
1200.47	0.00154	0.00157
1199.31	0.00161	0.00169
1198.15	0.00151	0.00139
1196.98	0.00151	0.00152
1195.82	0.00124	0.00104
1194.66	9.65666E-4	7.44514E-4
1193.49	7.75238E-4	6.8565E-4
1192.33	6.22064E-4	5.09815E-4
1191.16	5.03858E-4	3.55424E-4
1190	4.41357E-4	6.42027E-4
1188.83	4.4734E-4	5.18269E-4
1187.67	3.57299E-4	3.67397E-4
1186.5	4.08831E-4	4.27327E-4
1185.34	4.03117E-4	4.32768E-4
1184.17	2.67685E-4	3.91895E-4
1183	2.62445E-4	3.95297E-4
1181.84	2.37623E-4	6.15231E-4
1180.67	1.87225E-4	4.08636E-4
1179.5	1.6085E-4	5.43194E-4
1178.34	2.22891E-4	7.40216E-4
1177.17	1.76062E-4	7.1613E-4
1176	1.54714E-4	7.64857E-4
1174.84	1.516E-4	8.04953E-4
1173.67	1.0949E-4	8.12697E-4
1172.5	4.8078E-5	6.58719E-4
1171.33	1.31531E-4	7.26036E-4
1170.16	6.99456E-5	4.91599E-4
1168.99	4.62658E-5	5.09402E-4
1167.82	9.22083E-7	1.57897E-4
1166.66	-8.41438E-5	1.24275E-4
1165.49	-4.6158E-5	1.65359E-4
1164.32	1.60032E-5	1.02703E-4
1163.15	-1.03267E-4	-4.07742E-5
1161.98	7.94942E-5	1.82077E-4
1160.81	-7.18672E-6	2.87087E-5
1159.64	-1.8431E-5	4.44042E-5
1158.46	-5.35545E-5	4.64702E-5
1157.29	1.35265E-4	2.09572E-4
1156.12	4.6841E-5	1.16815E-6
1154.95	1.23895E-4	3.38787E-5
1153.78	3.65909E-5	1.4135E-4
1152.61	7.00675E-5	8.07901E-5
1151.43	6.50238E-5	-6.39499E-5
1150.26	-1.18105E-4	-1.19879E-4
1149.09	-6.10795E-5	-4.12633E-5
1147.92	5.55371E-5	6.33736E-5
1146.74	7.37329E-5	1.36402E-4
1145.57	-8.34817E-6	-1.25699E-4
1144.4	3.78475E-5	-8.69421E-6
1143.22	6.7296E-5	1.0016E-4
1142.05	-5.11837E-5	-1.67987E-4
1140.88	-1.00605E-5	8.34973E-5
1139.7	-3.4387E-6	1.54007E-5
1138.53	1.13218E-5	-3.67107E-5
1137.35	-1.08684E-4	1.11338E-5
1136.18	-5.58326E-5	5.08383E-5
1135	-2.28452E-5	-6.4055E-5
1133.83	3.32101E-5	7.35483E-5
1132.65	9.01874E-5	2.37525E-4
1131.47	4.65484E-6	1.34184E-4
1130.3	-4.99595E-6	1.07106E-4
1129.12	9.47695E-5	2.84469E-4
1127.95	3.65959E-5	1.72606E-4
1126.77	1.40004E-4	3.52474E-4
1125.59	1.96402E-4	3.41668E-4
1124.41	1.78117E-4	5.18362E-4
1123.24	1.75698E-4	6.01981E-4
1122.06	2.83915E-4	7.33124E-4
1120.88	3.08829E-4	6.28619E-4
1119.7	3.96231E-4	7.26525E-4
1118.52	4.14372E-4	7.6615E-4
1117.35	4.42539E-4	8.22972E-4
1116.17	4.24131E-4	9.29457E-4
1114.99	6.02376E-4	0.00101
1113.81	4.44158E-4	8.1717E-4
1112.63	6.37098E-4	0.00105
1111.45	6.63985E-4	0.00106
1110.27	7.11604E-4	0.00111
1109.09	6.07842E-4	0.00128
1107.91	6.77041E-4	0.00124
1106.73	6.1134E-4	0.00107
1105.55	7.73545E-4	0.00136
1104.36	6.91731E-4	0.00133
1103.18	8.21638E-4	0.00143
1102	7.7146E-4	0.00138
1100.82	9.072E-4	0.00168
1099.64	9.87846E-4	0.00153
1098.46	0.00117	0.00191
1097.27	0.00122	0.00208
1096.09	0.00131	0.00219
1094.91	0.00136	0.00212
1093.72	0.00156	0.00241
1092.54	0.00151	0.0024
1091.36	0.00161	0.00262
1090.17	0.00171	0.00258
1088.99	0.00179	0.00277
1087.8	0.00183	0.00289
1086.62	0.00204	0.00325
1085.43	0.00204	0.00305
1084.25	0.00222	0.00346
1083.06	0.00234	0.00353
1081.88	0.00259	0.00378
1080.69	0.0028	0.00413
1079.51	0.00322	0.00444
1078.32	0.00361	0.00473
1077.13	0.00429	0.0052
1075.95	0.00489	0.00569
1074.76	0.00567	0.00607
1073.57	0.00668	0.00656
1072.39	0.00779	0.00713
1071.2	0.00898	0.00741
1070.01	0.01045	0.00816
1068.82	0.01162	0.00859
1067.63	0.01244	0.00876
1066.45	0.01337	0.00928
1065.26	0.01397	0.0098
1064.07	0.01427	0.00978
1062.88	0.01454	0.01021
1061.69	0.01492	0.01043
1060.5	0.01512	0.01051
1059.31	0.01511	0.0104
1058.12	0.01543	0.01075
1056.93	0.01567	0.01078
1055.74	0.01598	0.01097
1054.55	0.01621	0.01097
1053.36	0.01668	0.01095
1052.16	0.01711	0.01119
1050.97	0.01756	0.01135
1049.78	0.0177	0.01112
1048.59	0.01787	0.01095
1047.4	0.01725	0.01047
1046.2	0.01646	0.01013
1045.01	0.01527	0.00951
1043.82	0.01374	0.00883
1042.62	0.01181	0.0079
1041.43	0.00984	0.00724
1040.24	0.008	0.00643
1039.04	0.00646	0.00561
1037.85	0.00531	0.00496
1036.65	0.00449	0.00452
1035.46	0.00375	0.00388
1034.26	0.00322	0.00344
1033.07	0.00273	0.00321
1031.87	0.00231	0.00291
1030.68	0.00203	0.00257
1029.48	0.00188	0.00256
1028.29	0.0016	0.00201
1027.09	0.0015	0.00191
1025.89	0.00135	0.00185
1024.7	0.00116	0.00159
1023.5	0.00111	0.00139
1022.3	0.00112	0.00146
1021.1	8.4822E-4	0.0012
1019.91	8.70315E-4	0.00122
1018.71	8.02213E-4	0.00103
1017.51	6.48939E-4	8.27405E-4
1016.31	6.29619E-4	7.79984E-4
1015.11	5.63918E-4	7.71151E-4
1013.91	3.56361E-4	6.27949E-4
1012.71	3.46573E-4	7.51302E-4
1011.51	3.60237E-4	7.53361E-4
1010.31	3.31834E-4	6.58374E-4
1009.11	2.07786E-4	3.37312E-4
1007.91	2.44779E-4	5.91152E-4
1006.71	5.30098E-5	2.08757E-4
1005.51	1.43896E-4	4.07932E-4
1004.31	8.21955E-5	4.17435E-4
1003.11	4.54658E-5	3.21463E-4
1001.91	5.49101E-5	2.05846E-4
1000.71	5.85028E-5	3.44472E-4
999.505	-5.25342E-5	2.10257E-4
998.303	9.40868E-5	3.35761E-4
997.101	-1.32148E-5	1.88536E-4
995.898	-8.61378E-5	4.09083E-5
994.695	-1.93964E-4	-1.4469E-4
993.492	-1.32281E-4	6.59157E-5
992.288	-1.86006E-4	-1.20723E-4
991.084	-2.09781E-4	2.35744E-5
989.88	-1.89807E-4	5.12575E-5
988.676	-3.01061E-4	-1.40235E-4
987.472	-3.27964E-4	-9.63447E-5
986.267	-1.17965E-4	1.40462E-5
985.062	-2.31127E-4	-8.90881E-5
983.857	-2.05532E-4	-4.04021E-5
982.651	-1.92693E-4	-6.89162E-5
981.446	-1.31145E-4	-6.44578E-6
980.24	-1.18406E-4	9.28451E-5
979.033	-7.13002E-5	1.82917E-4
977.827	-1.60234E-4	-7.08228E-5
976.62	-9.88767E-5	1.17794E-4
975.413	-6.04467E-5	1.85816E-4
974.206	-4.19808E-5	1.42252E-4
972.998	-9.09278E-5	1.92972E-4
971.791	2.90855E-5	3.92783E-4
970.583	3.41036E-5	1.74526E-4
969.374	8.41357E-5	3.66787E-4
968.166	1.11605E-4	3.82685E-4
966.957	9.64235E-5	3.91545E-4
965.748	7.40171E-5	5.43412E-4
964.539	-2.36088E-6	3.53096E-4
963.329	-5.45914E-5	3.19635E-4
962.12	1.52272E-4	6.53192E-4
960.91	1.20734E-4	5.24711E-4
959.699	4.24786E-5	5.28129E-4
958.489	2.74213E-5	5.88197E-4
957.278	1.29296E-4	5.16855E-4
956.067	8.10353E-5	4.58264E-4
954.856	1.84462E-4	5.36299E-4
953.644	3.20648E-4	5.94774E-4
952.432	3.51902E-4	6.48326E-4
951.22	3.31796E-4	7.3236E-4
950.008	4.73817E-4	9.56049E-4
948.795	4.0792E-4	8.53064E-4
947.583	6.0668E-4	9.66846E-4
946.37	7.21291E-4	0.0012
945.156	7.26314E-4	0.00113
943.943	8.71291E-4	0.00134
942.729	9.88445E-4	0.00159
941.515	8.70658E-4	0.00142
940.3	0.001	0.00145
939.086	0.00114	0.00165
937.871	0.00113	0.00161
936.655	0.0012	0.00163
935.44	0.00129	0.00181
934.224	0.00129	0.00182
933.008	0.00152	0.00213
931.792	0.00152	0.00209
930.576	0.00157	0.00209
929.359	0.00171	0.00222
928.142	0.00183	0.00243
926.925	0.00185	0.00239
925.707	0.00191	0.00263
924.489	0.00192	0.00263
923.271	0.00205	0.00278
922.053	0.00223	0.00288
920.834	0.00234	0.00309
919.616	0.00229	0.00307
918.397	0.00248	0.0032
917.177	0.00261	0.00325
915.958	0.00252	0.00329
914.738	0.00265	0.00348
913.517	0.0028	0.00362
912.297	0.0027	0.00359
911.076	0.00278	0.0035
909.855	0.0029	0.00377
908.634	0.00295	0.00383
907.413	0.00308	0.00385
906.191	0.00319	0.00405
904.969	0.00316	0.00387
903.746	0.00339	0.00429
902.524	0.00339	0.00442
901.301	0.00348	0.00441
900.078	0.00361	0.00441
898.854	0.00374	0.00468
897.631	0.00366	0.00445
896.407	0.0038	0.00476
895.183	0.00384	0.00462
893.958	0.00394	0.00462
892.733	0.0039	0.00459
891.508	0.00404	0.0048
890.283	0.00406	0.00465
889.057	0.00408	0.0048
887.832	0.00406	0.00483
886.605	0.00404	0.00476
885.379	0.00409	0.00469
884.152	0.00407	0.00481
882.925	0.00395	0.00456
881.698	0.00406	0.0047
880.471	0.00394	0.00483
879.243	0.00373	0.00445
878.015	0.00373	0.0046
876.787	0.00367	0.00457
875.558	0.00346	0.00448
874.329	0.00341	0.00449
873.1	0.00337	0.0047
871.87	0.00322	0.00482
870.641	0.00315	0.00484
869.411	0.00293	0.00461
868.18	0.00268	0.00436
866.95	0.00263	0.0041
865.719	0.00246	0.0041
864.488	0.00228	0.00382
863.256	0.00221	0.00376
862.025	0.00224	0.00391
860.793	0.00198	0.00356
859.56	0.00196	0.00357
858.328	0.00194	0.00342
857.095	0.00178	0.00342
855.862	9.5253E-4	0.00194
