# Supplementary material for: Circular dichroism of quantum defects in carbon nanotubes created by photocatalytic oxygen functionalization
Source: Nat Commun. 2025 Jun 2;16:5107. doi: 10.1038/s41467-025-60342-y (PMC12130195; doi:10.1038/s41467-025-60342-y)
Supplement: Supplementary file 6 — Source Data [file 41467_2025_60342_MOESM6_ESM.zip › Raw data Manuscript and SI/Supplementary_Figure_2a.txt]

Wavelength (nm)	Intensity (arb. unit)
303.97226	9.03342E-4
308.70113	9.03342E-4
313.80832	9.03342E-4
319.86129	9.03342E-4
326.86003	0.00181
331.77806	0.00181
337.45271	9.03342E-4
341.80328	0.00181
346.72131	0.00181
350.69357	0.00361
353.72005	0.00903
355.80076	0.02168
357.50315	0.04155
358.82724	0.06143
359.77301	0.08491
360.34048	0.11201
361.47541	0.15537
362.98865	0.22674
364.12358	0.29268
364.69105	0.3523
365.63682	0.40018
366.5826	0.4318
368.09584	0.44444
368.85246	0.43631
370.17654	0.38934
371.68979	0.32611
372.82472	0.26558
374.71627	0.19874
376.04035	0.14724
377.9319	0.1084
379.6343	0.07046
382.66078	0.04426
385.87642	0.028
390.03783	0.01445
396.4691	0.00542
402.14376	0.00271
407.81841	0.00271
421.05927	0.00271
432.40858	0.00181
444.32535	0.00181
450.18916	0.00271
