# Supplementary material for: Circular dichroism of quantum defects in carbon nanotubes created by photocatalytic oxygen functionalization
Source: Nat Commun. 2025 Jun 2;16:5107. doi: 10.1038/s41467-025-60342-y (PMC12130195; doi:10.1038/s41467-025-60342-y)
Supplement: Supplementary file 6 — Source Data [file 41467_2025_60342_MOESM6_ESM.zip › Raw data Manuscript and SI/Supplementary_Figure_2b.txt]

Wavelength (nm)	Absorption
1100	-8.75375E-5
1099	-1.95033E-4
1098	-2.68406E-4
1097	-2.20492E-4
1096	-1.19577E-4
1095	-2.51228E-4
1094	-2.54126E-4
1093	-2.19354E-4
1092	-1.59325E-4
1091	-2.88843E-4
1090	-2.84549E-4
1089	-3.54234E-4
1088	-2.54747E-4
1087	-3.79064E-4
1086	-3.09538E-4
1085	-3.05192E-4
1084	-2.4683E-4
1083	-1.72056E-4
1082	-2.56558E-4
1081	-2.77461E-4
1080	-2.43984E-4
1079	-3.53821E-4
1078	-3.86616E-4
1077	-2.81496E-4
1076	-2.00466E-4
1075	-3.90444E-4
1074	-4.01668E-4
1073	-4.03944E-4
1072	-3.39233E-4
1071	-2.99553E-4
1070	-3.77512E-4
1069	-5.61466E-4
1068	-4.09737E-4
1067	-3.86771E-4
1066	-3.94013E-4
1065	-3.14142E-4
1064	-3.56666E-4
1063	-3.94013E-4
1062	-4.50182E-4
1061	-3.33645E-4
1060	-3.47251E-4
1059	-3.98513E-4
1058	-3.93392E-4
1057	-3.69494E-4
1056	-4.46717E-4
1055	-5.84112E-4
1054	-4.66215E-4
1053	-4.49045E-4
1052	-5.65034E-4
1051	-5.29304E-4
1050	-6.63468E-4
1049	-5.9011E-4
1048	-6.52251E-4
1047	-6.21957E-4
1046	-5.13119E-4
1045	-5.84836E-4
1044	-8.95042E-4
1043	-6.38138E-4
1042	-5.94918E-4
1041	-6.03397E-4
1040	-5.98847E-4
1039	-6.8461E-4
1038	-5.84319E-4
1037	-5.9135E-4
1036	-6.07171E-4
1035	-6.47546E-4
1034	-5.8649E-4
1033	-6.08929E-4
1032	-6.30487E-4
1031	-6.81353E-4
1030	-6.62641E-4
1029	-6.39999E-4
1028	-6.60108E-4
1027	-6.2966E-4
1026	-6.53336E-4
1025	-6.46461E-4
1024	-7.21464E-4
1023	-5.99261E-4
1022	-6.95465E-4
1021	-6.89779E-4
1020	-7.32007E-4
1019	-6.1658E-4
1018	-6.54732E-4
1017	-6.08101E-4
1016	-5.66223E-4
1015	-4.98847E-4
1014	-5.43782E-4
1013	-4.68542E-4
1012	-5.51797E-4
1011	-4.86435E-4
1010	-4.73507E-4
1009	-4.12426E-4
1008	-3.65615E-4
1007	-3.55062E-4
1006	-3.83461E-4
1005	-1.87063E-4
1004	-4.2034E-4
1003	-0.00112
1002	-0.00115
1001	-4.19564E-4
1000	-3.1766E-4
999	-2.20285E-4
998	-1.10467E-4
997	-5.97925E-5
996	-3.47893E-5
995	9.18013E-5
994	1.10547E-4
993	7.71729E-5
992	1.78676E-4
991	2.33917E-4
990	2.44899E-4
989	3.1626E-4
988	4.39974E-4
987	5.01079E-4
986	4.95896E-4
985	5.64603E-4
984	5.89513E-4
983	6.30911E-4
982	6.34385E-4
981	7.8508E-4
980	8.06034E-4
979	8.01833E-4
978	9.54869E-4
977	8.97332E-4
976	9.61044E-4
975	0.00106
974	0.00101
973	0.00111
972	0.00114
971	0.00124
970	0.0012
969	0.0013
968	0.00138
967	0.00133
966	0.00133
965	0.0014
964	0.0014
963	0.00148
962	0.00135
961	0.0015
960	0.00142
959	0.00137
958	0.00126
957	0.0012
956	0.0011
955	0.00107
954	0.001
953	9.14452E-4
952	8.26678E-4
951	7.72114E-4
950	7.69624E-4
949	7.26813E-4
948	6.37936E-4
947	5.4633E-4
946	6.43951E-4
945	4.94211E-4
944	4.65653E-4
943	4.21758E-4
942	4.68556E-4
941	3.6455E-4
940	3.79447E-4
939	4.09502E-4
938	3.10587E-4
937	2.0649E-4
936	3.02687E-4
935	2.73597E-4
934	2.28063E-4
933	1.88879E-4
932	2.43603E-4
931	8.02021E-5
930	5.40533E-5
929	1.42215E-4
928	1.04255E-4
927	3.39637E-5
926	4.61054E-5
925	2.26767E-5
924	9.08607E-6
923	4.12901E-5
922	-6.21736E-5
921	-4.74205E-5
920	-4.66958E-5
919	7.48111E-6
918	-1.04463E-4
917	-2.44357E-5
916	-6.28983E-5
915	-6.49689E-5
914	-1.17765E-4
913	-4.17779E-5
912	-6.28983E-5
911	-1.62533E-4
910	-7.68745E-5
909	-7.48558E-5
908	-1.4737E-4
907	-1.23459E-4
906	-1.1026E-4
905	-1.09639E-4
904	-1.53321E-4
903	-1.21958E-4
902	-1.8106E-4
901	-1.18386E-4
900	-1.29204E-4
899	-1.61498E-4
898	-1.96792E-4
897	-8.4173E-5
896	-1.46179E-4
895	-1.99794E-4
894	-1.83855E-4
893	-7.55287E-5
892	-2.00673E-4
891	-1.82354E-4
890	-1.24338E-4
889	-1.18749E-4
888	-2.21941E-4
887	-1.54512E-4
886	-1.10519E-4
885	-1.80853E-4
884	-1.55392E-4
883	-1.67139E-4
882	-1.80802E-4
881	-2.37516E-4
880	-1.43747E-4
879	-1.61498E-4
878	-1.60153E-4
877	-1.08035E-4
876	-1.73608E-4
875	-1.70503E-4
874	-6.79712E-5
873	-1.36294E-4
872	-2.32135E-4
871	-1.28117E-4
870	-5.34254E-5
869	-1.7071E-4
868	-1.55806E-4
867	-6.65218E-5
866	-1.03221E-4
865	-1.57617E-4
864	-1.12382E-4
863	-5.94819E-5
862	-1.30187E-4
861	-8.25166E-5
860	-6.71948E-5
859	-1.08345E-4
858	-1.10364E-4
857	-9.08502E-5
856	-1.07155E-4
855	-6.5176E-5
854	-4.72134E-5
853	-1.46956E-4
852	-1.54356E-4
851	-2.87325E-5
850	-8.14814E-5
849	-1.27082E-4
848	-6.57499E-6
847	-6.83384E-6
846	-9.5664E-5
845	-1.01151E-4
844	2.01398E-5
843	-6.74018E-5
842	-5.58583E-5
841	-1.38747E-5
840	-6.8023E-5
839	-9.55605E-5
838	-6.0055E-6
837	-2.11742E-5
836	-6.65218E-5
835	-4.86653E-6
834	-6.02584E-5
833	-1.23976E-4
832	-1.69809E-5
831	-1.99317E-5
830	-1.33137E-4
829	-6.13972E-5
828	-9.11177E-6
827	-1.11968E-4
826	-1.79922E-4
825	-3.47893E-5
824	-4.71617E-5
823	-1.33189E-4
822	-1.50837E-4
821	-7.79098E-5
820	-1.41418E-4
819	-1.63413E-4
818	-9.49911E-5
817	-1.55806E-4
816	-1.24235E-4
815	-1.41159E-4
814	-2.04296E-4
813	-1.22579E-4
812	-7.42346E-5
811	-1.65535E-4
810	-2.222E-4
809	-6.58489E-5
808	-1.01151E-4
807	-2.55161E-4
806	-1.35673E-4
805	-4.64369E-5
804	-2.11178E-4
803	-2.90343E-4
802	-1.09639E-4
801	-1.55288E-4
800	-2.06883E-4
799	-1.22941E-4
798	-1.5446E-4
797	-1.74126E-4
796	-2.17802E-4
795	-2.71045E-4
794	-2.71821E-4
793	-1.21388E-4
792	-4.93876E-5
791	-3.01519E-4
790	-1.76662E-4
789	-6.49689E-5
788	-1.89185E-4
787	-3.09279E-4
786	-1.9612E-4
785	-3.34008E-4
784	-1.05188E-4
783	-2.63594E-4
782	-1.55185E-4
781	-1.26512E-4
780	-2.09626E-4
779	-2.63853E-4
778	-1.14194E-4
777	-1.22698E-5
776	-2.0621E-4
775	-3.83095E-5
774	6.64544E-5
773	4.75033E-5
772	-1.32257E-4
771	2.86826E-5
770	-2.09154E-5
769	2.84496E-5
768	-1.61188E-4
767	-4.30203E-5
766	-1.18231E-4
765	-1.65667E-5
764	-1.33033E-4
763	-2.70759E-5
762	-6.21259E-6
761	-3.68601E-5
760	-5.71007E-5
759	9.25263E-5
758	4.43449E-5
757	4.0384E-5
756	-4.27097E-5
755	6.08104E-5
754	1.30511E-4
753	-2.19507E-5
752	-2.66337E-4
751	1.78495E-4
750	9.2604E-5
749	5.97489E-5
748	-7.0927E-6
747	2.15243E-4
746	-0.001
745	-2.75443E-4
744	-1.12486E-4
743	-6.51242E-5
742	-1.86893E-5
741	-1.50992E-4
740	-1.99317E-5
739	3.47662E-5
738	2.18092E-4
737	2.33062E-4
736	2.88414E-4
735	5.86091E-4
734	3.85017E-4
733	3.43228E-4
732	3.50948E-4
731	4.03983E-4
730	3.49627E-4
729	7.36199E-4
728	-0.00186
727	-7.50148E-4
726	-3.62873E-4
725	-1.40383E-4
724	-1.08242E-4
723	-1.80129E-4
722	-2.27219E-4
721	-1.6569E-4
720	-2.13921E-4
719	-1.30187E-4
718	-1.72108E-4
717	-1.91462E-4
716	-1.44057E-4
715	-2.15525E-4
714	-1.81112E-4
713	-1.87995E-4
712	-1.04877E-4
711	-1.2408E-4
710	-1.48301E-4
709	-1.47577E-4
708	-1.41521E-4
707	-2.11385E-4
706	-3.08244E-4
705	-8.22061E-5
704	-1.40693E-4
703	-2.47555E-4
702	-2.10712E-4
701	-1.9405E-4
700	-1.95861E-4
699	-1.75782E-4
698	-1.77438E-4
697	-2.13403E-4
696	-1.76455E-4
695	-1.95913E-4
694	-1.10416E-4
693	-1.57617E-4
692	-1.93325E-4
691	-3.0395E-4
690	-2.10712E-4
689	-1.3764E-4
688	-1.23096E-4
687	-2.79582E-4
686	-2.95465E-4
685	-2.40776E-4
684	-2.91533E-4
683	-3.8253E-4
682	-2.08436E-4
681	-1.64138E-4
680	-2.10505E-4
679	-2.05175E-4
678	-2.56558E-4
677	-2.44916E-4
676	-2.80462E-4
675	-1.75057E-4
674	-1.83027E-4
673	-2.34515E-4
672	-2.81445E-4
671	-3.17246E-4
670	-2.27633E-4
669	-3.60442E-4
668	-3.93961E-4
667	-2.40311E-4
666	-2.0947E-4
665	-3.25472E-4
664	-2.86877E-4
663	-2.12938E-4
662	-1.87943E-4
661	-2.45847E-4
660	-2.53764E-4
659	-2.02536E-4
658	-2.52832E-4
657	-2.26495E-4
656	-1.13055E-4
655	-2.7715E-4
654	-3.58114E-4
653	-3.70581E-4
652	-2.75391E-4
651	-2.03209E-4
650	-2.71407E-4
649	-3.24592E-4
648	-2.75081E-4
647	-2.71304E-4
646	-2.67009E-4
645	-2.77564E-4
644	-2.41656E-4
643	-1.86132E-4
642	-2.39379E-4
641	-2.82014E-4
640	-2.03364E-4
639	-1.57306E-4
638	-1.83079E-4
637	-4.10532E-5
636	-1.52442E-4
635	-1.60981E-4
634	-2.55937E-4
633	-3.56511E-4
632	-4.63888E-4
631	-2.90447E-4
630	-2.64733E-4
629	2.53964E-4
628	3.66561E-5
627	-7.60463E-5
626	-1.22786E-4
625	-1.98707E-4
624	-1.31636E-4
623	-1.82716E-4
622	-2.60645E-4
621	-2.1211E-4
620	-1.94619E-4
619	-2.13093E-4
618	-3.25161E-4
617	-3.83409E-4
616	-4.48372E-4
615	-2.96759E-4
614	-2.27375E-4
613	-2.04968E-4
612	-1.91255E-4
611	-2.13714E-4
610	-2.2339E-4
609	3.8595E-4
608	-5.46368E-4
607	-3.06847E-4
606	-1.99794E-4
605	-4.08495E-4
604	-3.24747E-4
603	-2.5604E-4
602	-1.74074E-4
601	-1.92963E-4
600	-2.02019E-4
599	-3.7565E-4
598	-3.84237E-4
597	-1.67709E-4
596	-1.76506E-4
595	-2.8936E-4
594	-2.70269E-4
593	2.57435E-4
592	-7.05079E-4
591	-3.52579E-4
590	-3.49579E-4
589	-1.60619E-4
588	-2.29861E-5
587	5.49853E-5
586	-8.90468E-6
585	-1.23459E-4
584	-1.31499E-5
583	-9.04362E-5
582	-6.66771E-5
581	-3.23045E-5
580	-5.48779E-6
579	1.79652E-5
578	1.28724E-4
577	6.27003E-5
576	3.25917E-5
575	1.80947E-5
574	5.02191E-6
573	-3.44787E-5
572	-5.04747E-5
571	-1.2144E-4
570	-1.58911E-4
569	-4.65801E-4
568	-5.05311E-4
567	-4.06633E-4
566	-4.97399E-4
565	-5.04794E-4
564	-4.6275E-4
563	-3.98616E-4
562	-4.67146E-4
561	-3.73477E-4
560	-3.48492E-4
559	-3.14142E-4
558	-3.23299E-4
557	-3.13832E-4
556	-3.65149E-4
555	-2.69958E-4
554	-1.92394E-4
553	1.59202E-4
552	7.60596E-5
551	-1.21699E-4
550	-2.83359E-4
549	-3.08606E-4
548	-1.91307E-4
547	-1.59842E-4
546	-3.11762E-4
545	-2.08073E-4
544	-2.00518E-4
543	-2.88429E-4
542	-3.10831E-4
541	-2.61421E-4
540	-1.7956E-4
539	-2.47037E-4
538	-2.62508E-4
537	-2.2784E-4
536	-2.84238E-4
535	-2.57282E-4
534	-1.95964E-4
533	-1.7542E-4
532	-2.18733E-4
531	-2.05279E-4
530	-2.90809E-4
529	-2.3793E-4
528	-2.30531E-4
527	-3.13883E-4
526	-3.04778E-4
525	-1.9317E-4
524	-2.41811E-4
523	-3.73477E-4
522	-2.49003E-4
521	-2.12368E-4
520	-3.50924E-4
519	-2.65975E-4
518	-2.11747E-4
517	-2.68562E-4
516	-2.77512E-4
515	-2.72908E-4
514	-2.57282E-4
513	-3.20402E-4
512	-2.53971E-4
511	-2.74512E-4
510	-3.25523E-4
509	-2.69907E-4
508	-2.64784E-4
507	-3.19419E-4
506	-1.94981E-4
505	-2.49055E-4
504	-3.50044E-4
503	-3.3199E-4
502	-2.0916E-4
501	-2.86567E-4
500	-3.26455E-4
499	-2.92465E-4
498	-2.01087E-4
497	-2.99967E-4
496	-3.4663E-4
495	-2.20182E-4
494	-2.91275E-4
493	-2.93551E-4
492	-3.11038E-4
491	-3.02295E-4
490	-2.68044E-4
489	-3.68615E-4
488	-3.49734E-4
487	-2.43208E-4
486	-2.61887E-4
485	-3.30283E-4
484	-3.84133E-4
483	-3.04364E-4
482	-2.21217E-4
481	-1.88926E-4
480	-1.16368E-4
479	-5.29595E-5
478	-2.8279E-4
477	-3.73426E-4
476	-2.66233E-4
475	-1.95861E-4
474	-3.49837E-4
473	-3.38767E-4
472	-1.83545E-4
471	-2.71097E-4
470	-3.32973E-4
469	-1.95809E-4
468	-2.20234E-4
467	-2.26754E-4
466	-3.17246E-4
465	-3.09641E-4
464	-2.40311E-4
463	-2.55005E-4
462	-3.72495E-4
461	-3.12435E-4
460	-2.59093E-4
459	-2.75598E-4
458	-3.60649E-4
457	-3.38094E-4
456	-3.1228E-4
455	-2.91792E-4
454	-3.76064E-4
453	-2.80048E-4
452	-3.0038E-4
451	-4.35287E-4
450	-4.13357E-4
449	-2.70062E-4
448	-3.70063E-4
447	-3.60649E-4
446	-3.53148E-4
445	-3.89357E-4
444	-2.9293E-4
443	-3.90754E-4
442	-3.70425E-4
441	-3.18436E-4
440	-2.37982E-4
439	-4.20805E-4
438	-3.85685E-4
437	-3.86771E-4
436	-3.5351E-4
435	-4.70145E-4
434	-3.30231E-4
433	-3.11348E-4
432	-4.10047E-4
431	-4.64715E-4
430	-3.09331E-4
429	-2.64474E-4
428	-3.76685E-4
427	-4.29753E-4
426	-3.84806E-4
425	-3.52889E-4
424	-4.43097E-4
423	-3.85271E-4
422	-3.5708E-4
421	-3.32094E-4
420	-2.93241E-4
419	-3.22109E-4
418	-2.72959E-4
417	-1.28738E-4
416	-2.1894E-4
415	-1.90841E-4
414	-9.99083E-5
413	-1.07413E-4
412	-2.48176E-4
411	-4.49357E-5
410	1.58244E-4
409	3.28505E-5
408	2.22806E-4
407	2.84969E-4
406	1.78779E-4
405	3.39896E-5
404	1.48663E-4
403	2.28038E-4
402	1.66919E-4
401	3.25457E-4
400	4.47514E-4
399	4.3347E-4
398	4.18156E-4
397	5.60456E-4
396	4.46555E-4
395	6.27904E-4
394	6.42551E-4
393	5.42546E-4
392	7.18801E-4
391	8.44003E-4
390	8.2175E-4
389	8.10184E-4
388	0.00108
387	0.00108
386	0.00111
385	0.00113
384	0.0013
383	0.00145
382	0.0015
381	0.00154
380	0.00203
379	0.00201
378	0.002
377	0.00215
376	0.00228
375	0.00258
374	0.00257
373	0.00285
372	0.00314
371	0.0035
370	0.00374
369	0.00416
368	0.00457
367	0.00489
366	0.00535
365	0.00587
364	0.00656
363	0.00704
362	0.00768
361	0.00837
360	0.00897
359	0.0099
358	0.01086
357	0.01157
356	0.0124
355	0.01315
354	0.01406
353	0.01505
352	0.01593
351	0.01694
350	0.018
349	0.01599
348	0.022
347	0.02076
346	0.02191
345	0.02391
344	0.02376
343	0.02588
342	0.02604
341	0.02725
340	0.02806
339	0.02874
338	0.02953
337	0.03048
336	0.0306
335	0.03137
334	0.03198
333	0.03199
332	0.0324
331	0.03263
330	0.03278
329	0.03267
328	0.03239
327	0.03236
326	0.03189
325	0.0317
324	0.0314
323	0.03076
322	0.03018
321	0.02969
320	0.02889
319	0.02834
318	0.02737
317	0.02674
316	0.02582
315	0.02503
314	0.02423
313	0.02329
312	0.02267
311	0.02197
310	0.02097
309	0.02014
308	0.01941
307	0.0187
306	0.01771
305	0.01716
304	0.01638
303	0.01543
302	0.01501
301	0.01461
300	0.01389
299	0.01332
298	0.01306
297	0.01252
296	0.01226
295	0.01213
294	0.01203
293	0.01232
292	0.01294
291	0.01394
290	0.01519
289	0.01722
288	0.02047
287	0.02426
286	0.02922
285	0.03537
284	0.0422
283	0.05006
282	0.05831
281	0.06623
280	0.07349
279	0.07971
278	0.08428
277	0.08731
276	0.0887
275	0.08912
274	0.08882
273	0.08869
272	0.08919
271	0.09065
270	0.09355
269	0.09805
268	0.10483
267	0.11418
266	0.12703
265	0.1438
264	0.16422
263	0.1879
262	0.21183
261	0.23384
260	0.25352
259	0.2711
258	0.2858
257	0.29664
256	0.30099
255	0.29739
254	0.28711
253	0.27317
252	0.25825
251	0.24379
250	0.23047
249	0.21753
248	0.20427
247	0.19054
246	0.17712
245	0.1643
244	0.15254
243	0.14219
242	0.13249
241	0.1236
240	0.11585
239	0.10904
238	0.10303
237	0.0978
236	0.09302
235	0.08792
234	0.08246
233	0.07714
232	0.0721
231	0.06777
230	0.06417
229	0.06106
228	0.05824
227	0.05579
226	0.05377
225	0.05229
224	0.05181
223	0.05222
222	0.05349
221	0.05608
220	0.05985
219	0.06511
218	0.07191
217	0.08037
216	0.09062
215	0.10307
214	0.11776
213	0.13479
212	0.15308
211	0.17107
210	0.18727
209	0.19958
208	0.20843
207	0.21313
206	0.21463
205	0.2135
204	0.20938
203	0.2031
202	0.19506
201	0.18624
200	0.17762
