# Supplementary material for: Circular dichroism of quantum defects in carbon nanotubes created by photocatalytic oxygen functionalization
Source: Nat Commun. 2025 Jun 2;16:5107. doi: 10.1038/s41467-025-60342-y (PMC12130195; doi:10.1038/s41467-025-60342-y)
Supplement: Supplementary file 6 — Source Data [file 41467_2025_60342_MOESM6_ESM.zip › Raw data Manuscript and SI/Supplementary_Figure_3a.txt]

Wavelength (nm)	pristine	20 min	90 min
938.815	3.93677E-4	-6.22004E-4	0.00118
939.053	55.62893	36.79107	43.90556
939.29	39.02705	26.21997	24.25417
939.527	23.74323	14.00937	4.60279
939.764	10.83195	6.71729	-6.94064
940	32.71777	22.56128	16.30183
940.237	26.39685	17.27305	9.46624
940.474	32.46582	19.27152	13.61563
940.711	22.98153	13.98328	4.68767
940.948	30.63218	20.1716	13.28336
941.185	33.27416	20.8949	11.67871
941.422	40.6612	27.62973	15.8281
941.658	26.69544	16.51292	6.3772
941.895	40.93646	23.24774	16.28062
942.132	20.64396	9.94413	-5.2016
942.369	42.00258	22.14399	13.33288
942.605	52.28936	29.42611	23.75954
942.842	46.75928	27.05255	19.01633
943.079	42.54728	21.94649	9.30373
943.315	43.08032	27.95343	13.71482
943.552	45.7223	24.66904	14.4641
943.789	68.92622	37.4154	32.73702
944.025	70.51371	40.50766	31.65562
944.262	73.68292	40.32012	29.78943
944.498	74.47957	41.77288	35.50825
944.735	76.59432	44.50002	41.48847
944.971	71.32784	39.57691	29.16055
945.208	66.58861	37.93202	21.80187
945.444	71.33948	39.38478	25.95141
945.681	81.36266	44.29793	33.76245
945.917	90.06775	49.57621	37.65045
946.153	99.8273	55.58315	42.84617
946.39	96.93338	53.2096	41.76462
946.626	86.13098	47.55782	37.54466
946.862	109.33488	61.76231	50.32525
947.099	91.41492	49.18737	34.33551
947.335	104.60146	56.10515	41.36207
947.571	125.69643	69.76314	55.71194
947.807	120.95718	67.57255	51.75352
948.044	117.53602	63.92382	48.84114
948.28	110.16062	54.81085	33.6362
948.516	114.64787	58.99613	37.78574
948.752	120.18959	65.36741	42.45837
948.988	134.95782	72.64953	48.96184
949.224	138.65423	73.92012	52.32673
949.46	134.4422	70.45435	50.46069
949.696	132.07548	68.44592	38.65586
949.932	150.00708	81.55741	53.79038
950.168	159.76663	85.74268	61.86312
950.404	164.25388	85.00942	59.47398
950.64	162.678	87.00868	60.48496
950.876	172.43755	93.56213	67.24997
951.112	163.48046	86.63518	52.04503
951.348	177.98508	92.64213	59.07158
951.584	198.28921	106.66445	78.91394
951.819	208.83958	116.86204	86.72529
952.055	189.07429	100.09804	60.53537
952.291	193.82516	98.63611	58.40778
952.527	203.84832	104.27872	59.41876
952.763	199.89991	105.73148	54.6757
952.998	216.51342	113.92523	69.81036
953.234	246.04406	135.96293	98.54532
953.47	259.49421	142.88071	104.78723
953.705	262.39976	141.78391	98.47504
953.941	245.53423	128.29893	75.16214
954.176	262.14773	141.04687	86.11205
954.412	267.95306	144.68563	86.86148
954.648	298.80178	164.53732	112.45787
954.883	308.29769	169.26988	117.91529
955.119	306.98542	170.35831	112.91069
955.354	316.74495	171.26535	108.69087
955.59	337.83992	184.0125	119.37908
955.825	336.79125	181.8227	113.85153
956.06	346.02354	182.72974	111.98564
956.296	353.41056	187.82585	114.82744
956.531	376.87804	203.85281	134.66995
956.767	395.33687	216.41779	140.38877
957.002	395.07904	214.22798	132.24575
957.237	407.47471	220.78223	132.47223
957.472	425.6699	228.79381	142.37596
957.708	447.55572	240.44795	151.49489
957.943	470.49598	250.64554	161.39861
958.178	481.83719	259.3858	165.5483
958.413	495.81455	266.85087	169.95953
958.648	499.51093	270.49043	164.95507
958.884	511.90663	278.68339	167.53533
959.119	538.53749	289.42749	176.39286
959.354	555.41461	298.89641	183.68112
959.589	578.09125	312.91952	190.44627
959.824	600.24066	327.1248	199.8269
960.059	615.7997	332.58604	200.31493
960.294	635.31297	343.5123	209.43401
960.529	658.25322	354.2564	214.62989
960.764	677.23925	366.0935	224.27206
960.999	703.34288	381.39179	228.6833
961.234	728.12844	390.86071	232.83299
961.468	740.26047	397.59791	227.30558
961.703	776.90869	417.63255	246.1019
961.938	787.72267	421.81862	236.91269
962.173	833.07016	448.59346	262.77078
962.408	847.04752	453.50819	258.81251
962.642	880.79595	470.99328	271.07031
962.877	918.49862	490.29926	288.29735
963.112	956.72852	509.96957	300.81654
963.347	991.26782	529.45771	313.33573
963.581	989.42828	524.17184	288.7154
963.816	1028.71264	545.846	306.72707
964.051	1072.47844	569.88833	321.86174
964.285	1126.26158	599.03214	350.59699
964.52	1155.52859	616.88078	356.57751
964.754	1185.05918	628.71867	359.9427
964.989	1225.66161	647.29597	374.29273
965.223	1240.16618	651.30066	362.22665
965.458	1295.53103	685.18004	388.86938
965.692	1355.3773	716.14553	415.25071
965.927	1374.62695	720.69593	407.63078
966.161	1395.72188	727.97963	398.18018
966.395	1441.59658	751.84059	413.05344
966.63	1487.20769	774.60774	425.57263
966.864	1533.08239	799.37954	442.27673
967.098	1593.98312	830.34503	468.13496
967.333	1611.12386	832.70941	457.11493
967.567	1665.43422	859.84939	473.55747
967.801	1736.35231	901.3806	511.70842
968.035	1772.73689	916.31534	510.62732
968.27	1825.20198	943.09019	528.639
968.504	1854.73257	956.02108	524.41933
968.738	1900.08004	975.32785	536.67712
968.972	1965.98945	1011.0297	562.01227
969.206	2000.52873	1022.32109	561.19271
969.44	2055.89355	1051.64707	576.32752
969.674	2115.47621	1081.70173	598.78565
969.908	2162.66898	1103.1945	602.67394
970.142	2197.73549	1117.76491	605.51604
970.376	2245.7191	1137.80034	611.75825
970.61	2287.63958	1154.01026	609.89251
970.844	2348.54032	1185.15792	629.73517
971.078	2392.56972	1207.37936	638.59285
971.312	2466.91479	1244.35639	663.4049
971.546	2530.71529	1277.14355	693.18634
971.779	2573.16297	1292.07909	693.41313
972.013	2635.64539	1323.95542	714.56352
972.247	2700.76396	1355.46741	732.57535
972.481	2771.15482	1390.25842	762.61834
972.714	2825.99239	1418.12786	773.56854
972.948	2864.7495	1435.06644	770.65661
973.182	2919.05987	1458.74523	779.5143
973.415	2967.04346	1479.14579	792.55688
973.649	3023.72636	1509.20044	804.55313
973.883	3074.34612	1529.41805	811.05689
974.116	3120.48441	1549.63644	811.80676
974.35	3193.2478	1585.33829	839.23428
974.583	3246.7673	1610.65738	848.87676
974.817	3312.4131	1641.80504	873.68881
975.05	3380.4314	1675.686	894.05471
975.284	3428.94225	1700.09346	906.8356
975.517	3473.49885	1717.76151	905.75464
975.751	3535.98127	1746.54099	920.36636
975.984	3590.29161	1770.94923	927.91646
976.217	3645.12918	1800.45818	947.23617
976.451	3703.13016	1827.05165	956.61695
976.684	3741.62362	1840.89417	962.07467
976.917	3811.22361	1875.32164	983.48676
977.151	3875.28772	1909.74832	1011.69892
977.384	3912.1995	1921.95134	1002.24846
977.617	3945.68429	1935.24736	1001.42905
977.85	4014.75705	1968.03532	1025.45661
978.083	4083.5662	2004.28446	1056.02284
978.316	4133.65871	2025.41369	1064.35758
978.55	4187.17823	2052.55367	1081.58477
978.783	4237.53436	2074.2294	1093.58117
979.016	4262.31986	2077.68838	1081.25369
979.249	4308.72177	2098.08894	1086.18832
979.482	4347.74246	2115.93915	1092.16913
979.715	4400.47112	2137.61489	1106.51945
979.948	4444.50049	2156.74028	1118.2543
980.181	4487.47541	2175.50133	1124.75821
980.414	4534.93177	2197.72357	1139.63162
980.646	4581.33365	2215.39241	1149.0127
980.879	4622.72688	2238.34331	1166.76313
981.112	4633.80443	2233.05824	1148.68162
981.345	4665.70753	2244.53259	1152.83161
981.578	4701.56485	2256.73561	1155.15076
981.811	4742.95808	2277.86484	1172.63965
982.043	4774.86115	2288.79348	1175.7436
982.276	4802.01919	2299.17483	1182.7706
982.509	4841.3035	2315.20336	1196.33628
982.741	4858.18055	2318.2988	1194.20928
982.974	4900.101	2333.59866	1210.65198
983.207	4905.90626	2331.22828	1194.4013
983.439	4935.4368	2342.88558	1203.78237
983.672	4947.56881	2343.61204	1200.87059
983.904	4975.78128	2355.81585	1209.72857
984.137	4996.87619	2361.64301	1216.75558
984.369	5014.01685	2366.01361	1220.12107
984.602	5027.99415	2371.6586	1224.5326
984.834	5043.55312	2374.20753	1227.11346
985.067	5039.86825	2362.54659	1213.47825
985.299	5048.30963	2361.45216	1210.30507
985.531	5041.98859	2351.06719	1199.54702
985.764	5055.70228	2355.43701	1206.31248
985.996	5080.22415	2366.72998	1227.72472
986.228	5055.45009	2345.05061	1197.87374
986.461	5045.17485	2333.75401	1189.20792
986.693	5045.97141	2330.10924	1186.03474
986.925	5038.06868	2324.09629	1182.07692
987.157	5035.43824	2317.35467	1179.68838
987.389	5010.40056	2297.31482	1163.1763
987.621	5022.79616	2300.95675	1178.57296
987.854	4991.16814	2282.73778	1156.56825
988.086	4992.49192	2278.54651	1161.76457
988.318	4962.9728	2257.77798	1138.45227
988.55	4939.25319	2238.4668	1124.55566
988.782	4940.04974	2240.10489	1143.61398
989.014	4907.36724	2217.51469	1124.48643
989.246	4891.29246	2210.40873	1125.75955
989.478	4863.35502	2189.45804	1113.95531
989.71	4823.29131	2163.58882	1093.52003
989.941	4818.55193	2156.48365	1097.93186
990.173	4789.56004	2139.54065	1089.78929
990.405	4759.51368	2121.1403	1081.64671
990.637	4726.83118	2104.1973	1073.24259
990.869	4704.42965	2089.4403	1071.90024
991.1	4670.69266	2072.86242	1067.41947
991.332	4644.86414	2056.28375	1061.63082
991.564	4581.33873	2017.84497	1028.11819
991.796	4542.32948	1993.43309	1012.6523
992.027	4500.42044	1969.75068	1000.06358
992.259	4485.1365	1963.37339	1009.7062
992.49	4441.11855	1938.59797	997.90212
992.722	4386.81965	1907.62806	975.636
992.954	4355.98245	1893.7819	981.87852
993.185	4323.82715	1876.47535	973.99764
993.417	4261.3562	1842.59076	953.30081
993.648	4215.49294	1816.358	934.95805
993.879	4178.59258	1799.96229	935.96977
994.111	4138.52887	1780.83327	929.13493
994.342	4083.70272	1751.32149	912.36146
994.574	4031.77635	1721.08025	895.06474
994.805	3982.22249	1699.76601	888.75314
995.036	3925.81465	1667.88605	867.01027
995.268	3891.02323	1655.31507	875.08361
995.499	3844.36913	1632.54349	861.18715
995.73	3775.30779	1595.01634	835.25953
995.961	3711.51874	1561.86121	806.97799
996.192	3658.27427	1535.26411	792.81998
996.424	3630.07322	1523.60396	800.63178
996.655	3572.08369	1498.09987	795.88946
996.886	3521.73898	1472.77795	778.0698
997.117	3467.17644	1449.64204	770.71201
997.348	3410.50499	1420.49459	751.32307
997.579	3365.43258	1399.54469	743.44219
997.81	3325.63246	1384.60632	741.57689
998.041	3275.28775	1362.38124	735.00375
998.272	3205.17195	1325.58276	706.19911
998.503	3154.0364	1306.45453	696.22586
998.734	3113.70905	1288.23715	693.31438
998.965	3071.27278	1274.02745	694.3261
999.196	3011.43795	1242.32966	671.01394
999.426	2961.09322	1221.01621	663.39476
999.657	2941.0642	1219.55824	679.83776
999.888	2884.39274	1195.51149	665.4182
1000.119	2815.59502	1161.44552	635.30583
1000.349	2769.99535	1139.03907	629.25593
1000.58	2727.8227	1122.46119	617.45185
1000.811	2675.36907	1105.33681	609.83252
1001.041	2643.47737	1092.94958	613.19831
1001.272	2598.93218	1071.99967	606.10207
1001.503	2550.16917	1051.96061	592.46716
1001.733	2498.76998	1029.37199	574.3861
1001.964	2440.51683	999.31371	550.8124
1002.194	2403.08922	987.10864	548.16261
1002.425	2367.24332	971.62377	542.11257
1002.655	2333.76992	962.51555	544.69372
1002.886	2297.66041	949.39886	536.28975
1003.116	2276.31329	947.21301	555.08681
1003.346	2234.66784	927.90341	537.52884
1003.577	2191.70434	908.41085	524.15548
1003.807	2152.16781	894.01977	517.05939
1004.037	2099.18694	865.96613	493.48584
1004.268	2079.94875	862.13998	502.08243
1004.498	2050.42958	853.9426	502.5712
1004.728	2011.15666	837.36551	491.02882
1004.958	1972.41098	822.0636	483.67118
1005.188	1934.71975	804.21134	468.46714
1005.418	1904.67334	791.8241	465.29425
1005.649	1883.32624	788.72663	464.99824
1005.879	1869.36033	787.81595	476.47199
1006.109	1827.9785	766.13817	454.72927
1006.339	1797.14125	754.29744	451.03329
1006.569	1764.19508	739.17769	438.70627
1006.799	1740.21181	729.52298	437.36421
1007.029	1716.75577	722.05427	432.62205
1007.259	1699.36287	720.41492	438.60331
1007.489	1678.01575	710.7602	433.86115
1007.718	1647.96932	700.92411	430.94996
1007.948	1628.73111	692.18023	427.77708
1008.178	1582.86783	669.95594	400.80342
1008.408	1573.64698	671.04911	410.18479
1008.638	1551.77263	661.21223	405.70417
1008.867	1535.69777	656.84116	411.16249
1009.097	1519.09571	649.73679	408.25116
1009.327	1470.8599	623.50482	374.73882
1009.556	1468.75662	632.43199	396.15151
1009.786	1452.9454	624.23461	392.19398
1010.016	1430.80744	618.95191	390.32884
1010.245	1412.09643	610.02665	384.54063
1010.475	1393.64907	603.28662	381.36775
1010.704	1393.65471	607.47743	394.67248
1010.934	1348.84588	586.71048	367.17573
1011.163	1330.92573	574.68838	362.9568
1011.393	1316.6962	570.49869	360.83011
1011.622	1294.55821	560.48042	351.6418
1011.851	1279.01058	552.64817	351.86917
1012.081	1258.98153	544.81513	343.98845
1012.31	1256.08741	546.81993	349.44676
1012.539	1245.54846	545.54571	354.64353
1012.769	1259.78931	557.38677	379.19463
1012.998	1213.66239	531.51992	345.68245
1013.227	1196.53307	525.14501	339.37115
1013.456	1168.59556	509.47955	322.85952
1013.686	1145.66675	498.36749	313.14796
1013.915	1147.25407	502.74047	324.62186
1014.144	1159.12237	516.404	346.55764
1014.373	1141.20221	506.93224	340.76944
1014.602	1123.54566	498.91782	332.62731
1014.831	1099.56237	484.89187	321.08508
1015.06	1084.27836	478.88129	314.25068
1015.289	1083.75677	480.70392	324.1553
1015.518	1062.93685	467.04231	306.85903
1015.747	1057.40658	466.67893	312.31735
1015.976	1070.32933	480.88896	334.77622
1016.205	1049.2458	468.86685	323.75708
1016.434	1036.33432	462.30977	318.75352
1016.662	1024.74088	455.02481	314.53474
1016.891	1030.01881	464.68065	325.7471
1017.12	1011.83504	456.8484	318.12806
1017.349	992.33319	443.18679	306.58583
1017.577	989.43904	443.73504	311.78275
1017.806	993.13528	449.56535	320.37963
1018.035	976.5332	441.36877	312.49905
1018.263	958.61302	435.72332	303.83398
1018.492	958.88227	435.17777	307.98456
1018.721	935.4262	421.33399	290.42674
1018.949	925.94169	417.69238	289.86963
1019.178	938.86444	427.89472	306.83601
1019.406	910.9269	412.95873	286.13978
1019.635	909.08724	414.05269	293.42893
1019.863	905.40224	414.41877	299.41049
1020.091	897.49942	410.23066	295.97636
1020.32	896.71421	410.41378	300.38849
1020.548	887.75692	407.50085	297.739
1020.776	871.94566	396.93688	284.88918
1021.005	879.06889	405.86404	299.76319
1021.233	878.28365	407.86963	304.69856
1021.461	863.79046	398.03433	292.37183
1021.689	860.10547	395.12139	293.64555
1021.918	844.29423	385.8318	280.53403
1022.146	851.41743	394.94193	299.33139
1022.374	842.46015	391.84683	295.37417
1022.602	837.98431	390.20906	298.21716
1022.83	820.32774	382.19544	286.67507
1023.058	809.78877	375.09265	279.57929
1023.286	782.64208	358.69931	253.91366
1023.514	784.22938	361.61574	262.77224
1023.742	798.20656	375.28005	282.61579
1023.97	797.94856	374.7353	286.24343
1024.198	782.40091	362.71398	272.34742
1024.426	777.39784	360.16538	274.40577
1024.654	778.45791	362.35314	278.55651
1024.882	762.64664	353.97518	269.36834
1025.109	767.13368	359.98925	276.91933
1025.337	757.64916	355.61897	273.74675
1025.565	747.63742	349.97352	264.29704
1025.793	737.88929	346.51408	264.00147
1026.02	755.02983	356.71801	279.13733
1026.248	743.70001	353.80507	276.74938
1026.476	735.53357	348.34179	273.0537
1026.703	739.49337	351.25901	279.55851
1026.931	732.90862	349.43908	276.64747
1027.158	725.79661	347.25561	275.56741
1027.386	723.16608	346.34652	276.57958
1027.613	701.02804	329.95397	260.85289
1027.841	704.19702	334.87424	264.74208
1028.068	695.50333	329.77609	261.83119
1028.296	698.4087	334.69636	266.76656
1028.523	701.05043	338.34225	274.84065
1028.75	686.82083	327.0504	260.16014
1028.978	696.58018	334.33885	274.24966
1029.205	689.9954	332.88404	268.98485
1029.432	687.89207	332.88658	274.18192
1029.66	688.68853	332.52399	273.62481
1029.887	667.07771	319.7748	260.77513
1030.114	659.17486	314.49448	256.81806
1030.341	655.75346	315.77219	257.04573
1030.568	671.31231	328.70863	276.36634
1030.795	668.41813	327.80033	278.42485
1031.022	659.46082	321.9735	271.06766
1031.249	647.86737	317.05751	265.27976
1031.476	640.75536	314.5097	261.06113
1031.703	640.76095	314.69441	263.11964
1031.93	652.62919	323.07666	276.94776
1032.157	642.09019	317.06766	274.55997
1032.384	631.02396	313.60902	266.94123
1032.611	624.96642	309.9682	267.692
1032.838	621.80863	308.69557	265.04266
1033.065	623.65951	311.61279	269.45509
1033.292	627.35571	315.62301	276.22144
1033.518	618.66199	311.80082	273.8338
1033.745	608.12299	304.51666	263.86114
1033.972	608.6558	307.43388	270.1044
1034.198	601.80739	304.70469	266.93211
1034.425	603.39466	306.16457	274.22156
1034.652	603.92748	307.98878	274.18769
1034.878	589.69785	297.60856	265.78446
1035.105	587.06729	299.25061	267.84297
1035.331	584.96393	298.3431	268.07079
1035.558	586.81482	305.08584	275.09869
1035.784	576.2758	296.52729	266.95701
1036.011	589.72573	308.18855	282.09287
1036.237	582.35008	305.09503	281.2745
1036.464	572.86555	302.36506	277.31743
1036.69	565.4899	295.08168	271.52967
1036.916	565.49546	297.63536	276.46535
1037.143	574.20033	304.74243	288.72418
1037.369	572.09697	307.47828	288.42892
1037.595	552.59505	293.4547	269.30226
1037.821	561.82713	302.38424	284.69981
1038.048	539.16186	287.26687	267.66539
1038.274	550.50285	296.56075	282.80139
1038.5	524.41056	279.62249	260.01308
1038.726	525.20697	279.99015	264.42566
1038.952	540.23856	290.74137	281.91559
1039.178	527.32701	283.82233	271.94308
1039.404	523.90558	281.09315	267.72461
1039.63	529.44705	289.47619	281.81442
1039.856	518.11718	282.19281	274.19584
1040.082	512.58684	278.37062	270.23891
1040.308	511.01071	277.46311	272.82066
1040.534	511.01628	281.29196	279.84871
1040.76	509.96738	279.83795	281.90736
1040.986	503.38258	279.11261	277.68889
1041.211	503.1245	279.11673	280.53233
1041.437	489.15849	272.56202	271.34447
1041.663	479.14669	266.37165	265.55671
1041.888	492.06935	277.85233	282.78524
1042.114	479.94864	268.74728	272.28964
1042.34	477.58167	270.93662	274.60984
1042.565	483.38672	273.85543	284.7766
1042.791	496.83663	283.33147	299.91261
1043.017	479.18001	274.95509	288.37082
1043.242	472.59519	274.04837	284.67559
1043.468	457.3111	260.75347	270.25678
1043.693	462.32532	266.22262	278.06962
1043.919	477.88414	280.43502	300.79049
1044.144	470.77208	276.24928	293.17205
1044.369	458.38773	268.05586	287.38445
1044.595	450.22124	261.31899	281.0736
1044.82	449.96316	264.60213	283.65549
1045.045	453.92292	272.62162	294.86844
1045.271	426.51256	255.31903	272.86477
1045.496	447.60727	267.52838	293.75496
1045.721	441.81329	268.26117	297.90614
1045.946	430.74701	263.34677	288.45688
1046.171	429.9617	263.89739	291.30032
1046.397	432.07618	267.17974	296.49754
1046.622	416.52846	258.43981	287.04828
1046.847	424.17882	262.81595	294.59957
1047.072	413.90339	260.63406	292.21207
1047.297	411.27278	262.45986	295.31706
1047.522	410.48747	264.46782	301.03752
1047.747	411.02024	263.92544	300.74241
1047.972	410.49854	265.02257	304.89359
1048.196	406.02261	262.84147	301.7216
1048.421	404.18284	264.4851	306.65742
1048.646	412.62405	273.96193	319.96274
1048.871	397.60355	266.13285	309.46729
1049.096	384.69197	260.67194	301.58731
1049.32	391.81508	266.32405	312.01577
1049.545	403.15605	275.80088	322.96717
1049.77	383.6541	265.96795	311.68707
1049.995	392.62254	272.71228	322.63848
1050.219	387.35576	273.81019	326.52826
1050.444	383.14346	271.99264	325.18695
1050.668	368.12294	266.35035	317.56867
1050.893	368.39209	265.80797	317.27355
1051.117	365.76146	266.90161	321.68642
1051.342	347.8412	290.58766	307.52931
1051.566	361.29106	335.01912	329.46584
1051.791	391.87589	312.79894	362.12564
1052.015	370.26501	320.84367	347.18404
1052.239	374.75197	310.86773	351.85846
1052.464	360.2587	305.98991	343.19384
1052.688	353.14662	312.3344	340.2834
1052.912	352.36129	320.72096	347.83484
1053.137	355.5302	315.5031	351.98602
1053.361	346.83643	299.74459	351.95259
1053.585	332.60676	304.38885	340.4111
1053.809	327.60359	324.67524	341.94696
1054.033	337.09923	341.90121	357.60636
1054.257	350.28547	348.58575	370.91183
1054.481	353.45436	328.40843	376.10935
1054.706	329.73458	322.17042	365.87545
1054.93	322.6225	333.27556	359.30335
1055.154	324.47332	354.24025	369.20871
1055.377	332.12363	345.96355	384.08362
1055.601	324.74793	381.71204	379.0808
1055.596	351.15799	380.43249	437.28387
1055.829	343.52914	390.52647	435.94074
1056.061	346.43072	383.27754	444.54132
1056.294	330.90403	399.49346	436.91805
1056.526	340.65042	404.82672	449.70538
1056.758	336.44394	416.62382	456.21258
1056.991	336.44968	405.29102	466.64471
1057.223	323.02905	424.22859	459.28326
1057.455	333.56522	405.75611	476.7807
1057.688	310.93047	435.23623	461.56893
1057.92	327.78491	454.51391	483.5148
1058.152	334.10889	454.74556	496.82548
1058.384	329.11264	447.15652	498.62257
1058.617	316.48182	455.54996	494.13937
1058.849	318.0671	463.26398	506.40336
1059.081	315.96672	498.52672	510.03216
1059.313	332.5579	508.28138	535.1181
1059.545	335.45948	515.31519	539.53192
1059.777	333.3591	521.66877	545.77744
1060.009	329.15263	534.82451	553.06965
1060.241	329.15834	531.65509	561.67022
1060.473	319.68663	530.86641	562.42062
1060.705	309.68841	539.94086	565.52608
1060.937	312.85325	556.15757	570.72491
1061.169	316.80789	577.13579	581.68054
1061.401	319.97273	594.37282	597.08459
1061.633	324.19063	599.70609	609.87193
1061.865	322.09024	600.27785	613.23905
1062.097	308.1431	626.35768	611.89607
1062.329	326.05058	610.94259	635.67365
1062.56	308.68101	635.32267	624.91061
1062.792	312.89891	669.22498	643.45474
1063.024	327.12073	674.55824	667.75566
1063.256	322.12448	671.04692	671.9078
1063.487	311.33644	669.91893	675.53675
1063.719	297.91582	687.49607	669.222
1063.951	305.55611	707.45218	681.48598
1064.182	304.77201	729.45151	697.67521
1064.414	307.93686	743.96768	714.6493
1064.646	312.68127	749.29915	725.8666
1064.877	304.78911	753.27278	731.06558
1065.109	293.73784	783.09201	731.81598
1065.34	310.59226	805.43145	753.50033
1065.572	311.65101	817.90518	770.99777
1065.803	304.8119	831.40182	780.90685
1066.035	299.81564	850.3376	788.46074
1066.266	305.61308	853.28912	803.86495
1066.497	294.29852	877.6692	806.4472
1066.729	299.83272	911.56972	826.82304
1066.96	312.2117	940.36942	853.74083
1067.191	321.69479	926.31733	872.02344
1067.423	292.21522	933.00924	858.9052
1067.654	285.37611	956.0271	864.8892
1067.885	290.38376	966.46099	883.43347
1068.116	279.0692	991.52129	891.77252
1068.348	286.18297	1043.1074	911.88669
1068.579	312.77806	1074.28785	950.31807
1068.81	314.10005	1083.0212	970.95573
1069.041	303.83854	1077.12991	976.41638
1069.272	281.467	1106.94993	969.57843
1069.503	295.16228	1127.92715	995.18786
1069.734	287.79665	1171.69158	1008.49869
1069.965	305.96737	1200.49127	1044.57502
1070.196	308.07915	1208.20429	1063.64264
1070.427	299.92373	1234.28313	1068.57995
1070.658	295.98049	1270.22508	1085.03085
1070.889	308.62273	1280.31886	1107.76189
1071.12	294.67556	1297.55489	1115.57759
1071.351	290.99558	1326.35459	1132.02849
1071.582	285.9993	1371.81956	1151.88113
1071.813	303.6435	1407.41962	1181.93899
1072.043	306.01851	1412.75268	1208.33359
1072.274	293.12439	1442.9128	1211.96254
1072.505	291.81376	1470.69217	1231.03016
1072.736	289.97662	1513.7746	1249.83611
1072.966	299.19643	1548.01681	1281.72583
1073.197	306.04691	1583.61866	1308.64363
1073.428	304.73629	1612.07646	1330.58965
1073.658	301.05629	1631.01382	1350.96578
1073.889	294.21718	1659.81352	1362.70657
1074.12	291.85351	1698.81465	1382.55921
1074.35	293.43874	1731.69643	1407.90712
1074.581	301.07901	1773.75853	1433.25488
1074.811	301.08467	1813.10236	1465.1446
1075.042	303.72297	1843.94091	1491.01571
1075.272	297.14709	1883.28473	1508.77512
1075.503	302.68126	1919.90512	1533.33786
1075.733	301.89714	1958.22683	1561.04082
1075.963	301.37628	2002.67227	1585.86539
1076.194	303.48805	2038.61243	1614.61489
1076.424	303.49372	2070.13199	1639.9628
1076.654	290.86282	2123.08012	1659.55392
1076.885	300.87245	2146.43631	1696.67694
1077.115	290.34765	2211.62652	1708.41788
1077.345	310.09792	2244.84662	1756.79297
1077.575	291.93854	2288.95195	1774.2907
1077.806	296.94619	2347.33922	1806.18028
1078.036	307.21905	2404.02675	1845.92017
1078.266	315.12255	2463.43514	1881.21163
1078.496	320.39344	2465.70543	1920.95153
1078.726	293.01991	2530.89565	1920.65554
1078.956	298.02754	2586.90296	1962.48881
1079.186	306.45756	2663.65684	2001.44369
1079.416	328.57719	2709.12081	2055.3139
1079.646	325.42371	2751.52382	2085.11024
1079.876	317.53153	2810.25199	2111.50484
1080.106	326.22482	2839.7309	2149.15135
1080.336	302.80021	2910.70295	2162.98568
1080.566	319.91786	2991.53812	2212.40745
1080.796	338.87835	3023.39778	2268.89438
1081.026	320.4557	3055.25566	2282.72871
1081.255	301.50651	3119.08624	2302.31997
1081.485	311.51611	3186.99732	2342.58321
1081.715	309.41568	3249.46667	2383.3698
1081.945	314.42331	3326.21876	2430.95986
1082.174	329.96137	3350.93696	2481.69015
1082.404	307.32654	3425.99029	2487.41263
1082.634	316.80962	3517.02691	2537.35775
1082.863	348.40663	3572.01468	2605.09675
1083.093	333.66965	3639.58565	2633.32305
1083.323	340.25684	3683.00719	2679.86643
1083.552	323.94027	3743.09658	2701.55108
1083.782	322.89288	3833.79309	2738.1509
1084.011	340.53704	3872.4557	2796.73136
1084.241	325.27353	3953.28908	2816.58415
1084.47	331.8607	4032.76461	2864.69771
1084.7	347.92531	4096.93271	2919.87628
1084.929	339.50658	4146.81709	2960.40135
1085.158	328.45524	4214.04874	2986.79609
1085.388	322.40588	4265.97297	3025.75097
1085.617	308.45866	4358.71091	3055.80914
1085.846	318.73149	4422.20138	3112.81956
1086.076	318.21063	4522.08079	3147.32601
1086.305	330.32629	4605.97593	3211.13992
1086.534	342.44196	4671.16515	3268.41202
1086.763	329.28452	4754.72018	3305.79701
1086.992	341.66344	4845.75937	3356.78897
1087.222	349.30369	4939.17674	3413.79925
1087.451	365.36827	5021.03123	3470.80967
1087.68	365.11065	5075.337	3524.9417
1087.909	353.79604	5161.95301	3555.52321
1088.138	348.00992	5235.30481	3601.02005
1088.367	346.69925	5321.92081	3643.37682
1088.596	346.17836	5399.3539	3696.72383
1088.825	340.12899	5475.42657	3740.65063
1089.054	330.13069	5575.98699	3783.0074
1089.283	351.19724	5667.7046	3846.55964
1089.512	346.72743	5764.86394	3898.59829
1089.741	357.00026	5871.54451	3957.70209
1089.969	365.95676	5953.7399	4025.17957
1090.198	365.69914	6029.13235	4071.19975
1090.427	349.90909	6124.59115	4111.98648
1090.656	361.49823	6215.28844	4169.52026
1090.885	354.65906	6309.72513	4223.91396
1091.113	358.08707	6408.24569	4277.78446
1091.342	357.30292	6481.5975	4336.6266
1091.571	348.35767	6597.80107	4377.675
1091.799	362.84266	6706.18476	4448.29255
1092.028	378.11746	6784.29807	4517.07823
1092.257	359.16827	6859.68873	4554.98657
1092.485	351.01278	6983.37726	4590.01666
1092.714	361.02235	7102.3017	4665.34416
1092.942	386.30106	7205.58377	4739.10177
1093.171	382.09451	7305.46218	4796.63554
1093.399	391.57754	7411.80342	4855.21615
1093.627	388.95053	7478.01376	4918.24519
1093.856	366.31568	7581.97346	4951.44343
1094.084	363.68868	7679.13359	5009.50069
1094.313	363.95758	7787.17459	5062.06269
1094.541	369.49168	7892.49551	5125.87675
1094.769	378.18492	7997.13801	5183.67234
1094.998	375.03142	8103.47847	5244.86953
1095.226	388.98989	8216.62187	5311.30031
1095.454	385.83636	8325.34387	5374.59102
1095.682	396.89895	8401.07543	5436.83505
1095.91	369.26211	8496.87513	5472.38848
1096.139	370.32079	8605.25623	5525.99717
1096.367	365.5877	8719.07985	5584.57778
1096.595	376.65029	8828.14196	5651.79358
1096.823	374.54981	8927.34094	5712.2059
1097.051	383.76957	9049.66725	5769.73982
1097.279	387.7241	9146.48549	5844.54412
1097.507	386.15015	9271.87276	5891.34947
1097.735	396.42295	9352.02572	5963.53705
1097.963	383.00223	9470.95095	6008.51069
1098.191	385.37719	9567.42908	6075.72649
1098.419	384.0665	9690.0937	6127.76529
1098.646	391.18014	9801.87747	6199.69134
1098.874	395.39794	9914.68076	6261.41202
1099.102	396.71986	10022.72255	6325.48776
1099.33	402.78048	10138.2467	6386.94676
1099.558	403.57588	10225.20002	6451.02249
1099.785	395.1571	10339.36454	6496.51963
1100.013	392.79335	10433.46191	6559.287
1100.241	383.32155	10552.72546	6603.7373
1100.468	388.32911	10682.19482	6675.66335
1100.696	417.82	10766.08896	6753.08438
1100.924	388.60359	10853.7225	6789.6845
1101.151	388.60918	10977.75014	6839.10673
1101.379	386.77196	11075.92701	6906.84587
1101.606	390.46321	11192.81239	6962.28656
1101.834	387.04642	11278.40528	7027.14731
1102.061	377.04807	11410.5955	7068.98104
1102.289	391.2698	11492.78732	7148.23377
1102.516	379.95514	11622.59499	7187.97411
1102.743	390.75445	11704.78939	7265.39529
1102.971	374.43785	11802.62616	7304.08879
1103.198	367.07211	11920.53007	7357.17443
1103.425	393.66711	12015.30844	7425.1754
1103.653	377.08725	12125.72919	7474.85914
1103.88	392.62526	12231.72934	7537.10332
1104.107	384.20648	12304.39893	7593.85237
1104.334	376.57748	12436.58736	7632.54602
1104.561	386.06048	12533.40638	7707.35048
1104.789	391.33132	12635.66455	7760.43596
1105.016	387.38799	12729.08071	7814.30662
1105.243	390.81597	12843.24343	7868.96229
1105.47	394.77048	12930.19755	7934.86988
1105.697	400.83108	13048.10146	7982.19872
1105.924	402.94276	13103.76566	8047.58297
1106.151	383.99352	13201.60322	8071.36129
1106.378	376.36453	13281.75518	8121.56853
1106.605	375.31707	13414.96394	8168.11236
1106.832	390.85508	13487.29163	8244.48684
1107.058	393.49326	13576.28718	8286.05904
1107.285	376.91337	13675.48517	8328.93945
1107.512	391.13508	13780.46499	8385.68851
1107.739	397.19568	13838.50995	8444.53094
1107.966	386.14428	13930.56388	8472.23435
1108.192	379.56831	14024.66105	8523.48843
1108.419	396.15936	14125.89968	8576.83574
1108.646	398.79757	14188.36425	8634.89315
1108.872	392.48485	14269.87744	8667.04514
1109.099	382.74976	14344.58767	8708.35552
1109.326	386.70427	14416.57526	8745.74081
1109.552	375.91611	14497.06812	8783.12625
1109.779	395.40305	14586.06108	8834.90353
1110.005	394.35557	14629.48221	8884.84924
1110.232	378.82873	14695.34785	8904.96415
1110.458	363.56512	14743.19038	8934.76109
1110.685	364.62375	14848.84862	8964.55788
1110.911	377.26587	14904.51362	9027.06388
1111.138	378.3245	14980.5825	9057.12234
1111.364	372.53831	15032.16441	9098.95621
1111.59	373.33365	15092.25081	9128.2298
1111.817	365.96792	15149.95387	9160.38165
1112.043	370.71219	15238.60753	9191.48695
1112.269	378.61559	15285.08783	9245.09608
1112.495	379.14768	15316.9435	9270.70626
1112.721	356.77602	15360.02451	9284.01783
1112.948	366.52228	15427.25059	9307.79615
1113.174	371.00328	15473.05068	9345.44327
1113.4	378.11691	15517.49033	9373.67017
1113.626	361.27373	15556.14816	9398.23366
1113.852	363.38539	15641.06063	9421.48879
1114.078	387.87427	15654.55048	9472.21952
1114.304	381.56155	15686.40616	9476.8959
1114.53	361.29598	15718.94204	9494.13256
1114.756	362.09133	15773.24482	9511.10755
1114.982	358.14797	15792.51651	9541.95118
1115.208	362.62897	15850.56047	9557.61781
1115.434	370.79564	15862.34979	9596.04994
1115.66	369.74816	15895.5641	9602.29635
1115.885	360.53954	15898.85152	9621.1032
1116.111	349.75138	15915.06224	9618.71443
1116.337	334.75104	15925.49113	9624.17583
1116.563	339.23205	15967.20814	9635.65569
1116.788	340.81716	15991.58223	9659.43431
1117.014	352.14296	16024.11812	9676.14763
1117.24	346.88329	16059.03297	9700.44945
1117.465	368.73953	16074.22416	9725.53643
1117.691	360.84725	16060.84372	9733.35288
1117.916	354.53451	16079.09587	9725.20746
1118.142	351.6442	16056.19242	9737.47235
1118.367	332.95817	16084.3077	9715.71996
1118.593	345.07376	16084.19146	9738.97509
1118.818	352.45062	16092.24039	9739.20319
1119.044	344.03181	16074.09844	9750.15971
1119.269	343.51083	16078.40618	9740.70593
1119.495	332.19615	16065.70596	9742.24224
1119.72	329.56907	16089.05794	9739.85362
1119.945	336.68267	16092.00526	9754.73538
1120.171	353.2737	16077.26439	9766.21524
1120.396	333.53463	16052.32108	9753.88306
1120.621	335.11973	16051.52542	9742.3359
1120.846	326.96417	16032.70405	9745.70407
1121.071	328.02275	16043.81394	9739.12869
1121.297	327.23853	16025.33189	9747.46849
1121.522	336.72148	16022.15547	9741.93979
1121.747	337.25354	15989.04958	9742.69124
1121.972	330.9408	15992.33521	9727.48066
1122.197	333.57895	15926.23888	9730.84883
1122.422	312.26031	15924.42289	9689.47101
1122.647	322.7963	15881.45388	9696.76427
1122.872	319.90597	15875.89671	9675.53523
1123.097	325.43999	15841.77049	9682.82849
1123.322	324.39248	15785.53728	9665.26286
1123.547	297.01883	15763.31305	9629.11849
1123.771	323.87701	15746.19301	9625.945
1123.996	323.88255	15688.25926	9621.46299
1124.221	319.41264	15654.47315	9592.38378
1124.446	313.62643	15597.89804	9575.60317
1124.67	314.15846	15584.17908	9543.38403
1124.895	328.64338	15483.73187	9545.70551
1125.12	302.84929	15439.40242	9486.27229
1125.345	299.43243	15372.96419	9461.90318
1125.569	301.8073	15324.55424	9427.85234
1125.794	291.54564	15259.13634	9404.26825
1126.018	291.81441	15211.74671	9371.26409
1126.243	286.29146	15158.57268	9346.37164
1126.467	293.40503	15108.8023	9319.9093
1126.692	300.78189	15065.15129	9300.77363
1126.916	331.32573	14977.96907	9285.30154
1127.141	294.73792	14891.80459	9231.88678
1127.365	288.42516	14821.96607	9188.41573
1127.589	273.42477	14729.68224	9149.91646
1127.814	265.00594	14699.97563	9094.67
1128.038	278.43779	14649.52325	9084.95469
1128.262	304.76945	14590.56997	9070.52929
1128.487	295.56083	14500.3242	9039.88004
1128.711	290.30112	14429.80547	8986.46543
1128.935	273.72116	14333.77866	8947.96616
1129.159	269.51449	14284.68671	8897.69162
1129.383	283.2096	14183.21818	8876.20106
1129.607	267.68268	14126.98576	8818.07635
1129.832	269.00453	14067.00957	8797.10898
1130.056	291.38726	14000.23202	8771.43166
1130.28	280.33579	13903.525	8733.7174
1130.504	275.33934	13827.22444	8685.53625
1130.728	272.18571	13753.30463	8648.34534
1130.952	291.40931	13678.70281	8610.10773
1131.175	277.72521	13576.55486	8568.73021
1131.399	265.88395	13514.19871	8512.43721
1131.623	270.89143	13428.03502	8482.31146
1131.847	280.90088	13347.99327	8437.79371
1132.071	271.16572	13239.38248	8398.50942
1132.295	265.37948	13170.5625	8338.81468
1132.518	269.07063	13052.76959	8304.76399
1132.742	251.17436	12977.14924	8236.17238
1132.966	248.54726	12906.62872	8198.45812
1133.189	271.19323	12807.54173	8161.79071
1133.413	249.61131	12715.59622	8110.46948
1133.637	256.72488	12650.17731	8065.4284
1133.86	255.94058	12541.2272	8027.19094
1134.084	251.73391	12472.40722	7972.99132
1134.307	257.00463	12368.55872	7941.03401
1134.531	259.37949	12270.14937	7882.38596
1134.754	245.43212	12190.44852	7828.70983
1134.978	260.7068	12119.928	7788.37885
1135.201	262.29186	12004.17395	7750.40307
1135.424	250.71384	11920.0517	7684.95168
1135.648	251.7724	11810.41879	7642.52732
1135.871	242.03722	11747.72154	7577.59928
1136.094	254.67925	11637.0691	7551.9221
1136.317	250.2093	11553.28696	7492.48918
1136.541	249.42502	11438.89255	7453.46656
1136.764	241.53267	11345.2455	7384.8751
1136.987	234.16684	11203.98337	7334.07737
1137.21	210.47879	11127.00159	7249.5239
1137.433	217.06582	11042.19734	7209.71641
1137.656	239.71179	10963.51502	7171.74063
1137.879	239.98054	10842.65936	7131.14812
1138.102	228.92905	10758.53532	7060.46329
1138.325	224.45909	10669.64977	7016.46904
1138.548	228.15024	10573.62197	6969.33473
1138.771	217.09874	10485.41664	6915.6586
1138.994	228.68774	10396.19098	6870.61766
1139.217	218.68929	10287.23908	6822.96
1139.44	213.95607	10205.4958	6765.35879
1139.663	207.90655	10123.0723	6718.22447
1139.886	224.49751	10043.02776	6679.98702
1140.108	225.55602	9943.93978	6636.25459
1140.331	220.03301	9879.20188	6579.96174
1140.554	223.4609	9783.85429	6546.69607
1140.777	220.04399	9701.429	6493.01994
1140.999	218.99641	9604.38166	6448.76417
1141.222	220.05494	9502.23012	6395.87306
1141.444	197.15666	9420.14752	6335.13193
1141.667	205.84977	9335.00137	6291.66102
1141.889	201.37979	9240.33479	6242.1718
1142.112	210.59943	9173.21434	6194.51414
1142.334	215.87012	9058.82151	6161.24862
1142.557	201.39623	8999.52355	6096.84392
1142.779	207.71997	8903.49653	6066.98013
1143.002	205.3561	8831.61458	6009.11725
1143.224	210.10027	8745.4489	5972.97332
1143.446	211.15878	8650.4422	5927.40919
1143.669	191.1564	8549.6511	5872.16303
1143.891	186.68642	8477.76994	5814.56197
1144.113	187.2184	8418.13265	5776.32466
1144.335	206.17869	8349.99447	5751.43265
1144.558	204.60461	8251.24401	5709.27012
1144.78	201.45094	8168.4794	5656.37915
1145.002	195.66465	8081.6335	5609.24499
1145.224	189.6151	8010.43256	5560.01744
1145.446	186.98795	7942.29258	5520.99512
1145.668	202.52584	7868.71088	5486.42123
1145.89	196.73955	7775.40294	5446.09055
1146.112	191.21652	7701.14103	5395.29297
1146.334	184.11393	7621.7775	5354.70061
1146.556	180.96025	7561.11989	5303.90303
1146.778	184.12485	7488.2184	5274.30092
1147	191.7649	7417.35578	5237.63365
1147.221	185.71532	7331.19089	5199.91984
1147.443	178.0862	7272.23382	5146.50554
1147.665	182.83037	7185.04781	5115.59506
1147.887	178.09713	7130.17024	5066.89086
1148.108	181.52497	7056.24923	5037.55057
1148.33	182.58348	6974.16484	4997.21989
1148.552	169.16261	6905.34286	4949.3007
1148.773	171.80066	6844.34593	4912.89526
1148.995	170.48982	6780.62735	4878.84471
1149.217	179.18291	6712.8257	4843.74748
1149.438	169.44767	6664.41276	4802.8936
1149.66	185.51209	6602.39293	4778.78661
1149.881	179.72577	6525.40915	4743.9512
1150.102	176.83533	6454.88921	4702.05063
1150.324	171.31231	6392.52928	4659.62657
1150.545	174.47688	6349.55806	4622.95945
1150.767	185.01281	6283.79705	4602.77754
1150.988	184.22846	6201.03144	4567.68046
1151.209	163.96277	6149.89764	4517.40637
1151.431	180.5537	6071.89275	4488.06593
1151.652	156.33909	6025.17856	4439.88523
1151.873	173.45652	5946.83436	4417.34842
1152.094	146.87255	5885.83564	4364.98095
1152.315	152.933	5864.62953	4331.71558
1152.536	165.31173	5795.12812	4325.14079
1152.757	155.83976	5738.8927	4284.02524
1152.979	151.63304	5695.5788	4251.8064
1153.2	164.01176	5638.32127	4229.00792
1153.421	152.69696	5574.60169	4190.77077
1153.642	153.75544	5523.80442	4155.41201
1153.862	150.60172	5478.11134	4129.99696
1154.083	155.60913	5426.97575	4099.60998
1154.304	154.82478	5369.71822	4072.10139
1154.525	159.30567	5330.4864	4038.31267
1154.746	156.67849	5261.66521	4017.60757
1154.967	144.31064	5208.48718	3975.18366
1155.187	138.5243	5172.31712	3939.56338
1155.408	156.16826	5117.10023	3924.09173
1155.629	141.69432	5071.74647	3892.91973
1155.85	144.85889	5037.95458	3867.24285
1156.07	152.76215	5004.50538	3847.32292
1156.291	163.82457	4946.90595	3833.15963
1156.511	154.08931	4898.15191	3795.44597
1156.732	153.83149	4841.91291	3765.58234
1156.952	134.35556	4802.34177	3726.03697
1157.173	143.83841	4785.89537	3703.50016
1157.393	163.85169	4733.40014	3699.01891
1157.614	156.48581	4682.94297	3666.53855
1157.834	143.32815	4628.4071	3637.1984
1158.055	137.8051	4596.31575	3606.28808
1158.275	142.28596	4572.38777	3589.24654
1158.495	152.82183	4507.64866	3573.51337
1158.716	127.29091	4489.84183	3528.99608
1158.936	145.72462	4455.71063	3525.03816
1159.156	145.46678	4405.25425	3507.99663
1159.376	138.10087	4375.88455	3476.56311
1159.596	134.68389	4343.79399	3458.99823
1159.816	144.16671	4295.72016	3438.55495
1160.037	129.16625	4268.73042	3410.52302
1160.257	137.59603	4226.43663	3394.00483
1160.477	132.33621	4197.40704	3371.72984
1160.697	136.81707	4167.69723	3353.90329
1160.917	135.76944	4133.56603	3337.90845
1161.137	135.51159	4103.51432	3319.0352
1161.356	134.99046	4071.08445	3301.2088
1161.576	133.41631	4047.49658	3278.1488
1161.796	131.57889	4028.33011	3268.69576
1162.016	141.8515	3990.11761	3258.19604
1162.236	132.3795	3945.78317	3235.65938
1162.456	124.48707	3926.27481	3202.65582
1162.675	129.75769	3906.76902	3199.74475
1162.895	143.97923	3854.272	3187.93666
1163.115	125.02981	3835.44385	3155.9798
1163.334	128.4576	3810.49634	3140.24677
1163.554	132.6752	3778.40578	3128.17701
1163.774	129.78474	3751.07494	3108.78043
1163.993	118.99641	3712.86323	3090.169
1164.213	119.79161	3687.91314	3069.72573
1164.432	119.00721	3636.43723	3057.13277
1164.652	99.79454	3626.79199	3020.72747
1164.871	120.33432	3636.87378	3019.90978
1165.09	151.93109	3587.43852	3027.4656
1165.31	130.87559	3549.22423	2994.46205
1165.529	138.2523	3513.39149	2975.85063
1165.748	125.35787	3480.6215	2949.6507
1165.968	118.51849	3453.29066	2925.54401
1166.187	122.4728	3423.91996	2909.54932
1166.406	125.90059	3394.20916	2892.7696
1166.625	116.42857	3347.15286	2871.54146
1166.844	103.27088	3329.68772	2838.0147
1167.064	103.2763	3311.87989	2826.99163
1167.283	114.86519	3307.67716	2821.46384
1167.502	126.98061	3287.82948	2820.64614
1167.721	130.93492	3244.85447	2805.43646
1167.94	109.35287	3201.19925	2777.14316
1168.159	99.88085	3189.51416	2750.68157
1168.378	110.67996	3179.8697	2748.03216
1168.597	118.84645	3150.15711	2741.196
1168.815	110.16419	3293.78698	2723.89309
1168.805	116.0627	3265.63425	2943.01622
1169.033	107.9097	3238.6518	2921.01132
1169.26	112.12618	3208.95111	2904.23773
1169.488	101.86773	3198.97565	2884.84841
1169.716	110.55832	3180.8359	2874.35207
1169.943	107.14255	3161.67843	2864.11743
1170.171	107.67452	3128.5759	2854.40576
1170.399	95.31062	3118.93876	2833.70865
1170.626	105.58027	3077.33442	2827.9205
1170.854	85.32093	3074.83946	2800.16133
1171.081	103.22284	3068.60593	2798.81966
1171.309	110.33434	3038.90266	2798.26253
1171.536	105.0763	3015.66394	2781.48894
1171.764	91.3965	3000.92523	2764.45364
1171.991	93.77071	2981.42765	2750.03408
1172.219	95.61859	2981.65352	2741.36864
1172.446	114.04686	2970.31664	2744.47347
1172.673	111.94699	2948.43834	2736.3313
1172.901	108.26807	2934.37984	2719.55756
1173.128	110.64229	2916.9211	2709.84604
1173.355	110.64787	2888.58082	2700.39608
1173.583	103.02123	2858.19733	2679.17585
1173.81	96.44729	2841.7589	2656.64799
1174.037	94.34743	2831.78244	2647.9827
1174.264	101.4589	2829.62837	2642.19455
1174.491	104.88584	2822.37453	2641.37601
1174.719	107.26009	2807.63583	2637.68017
1174.946	106.73931	2778.61355	2628.75333
1175.173	95.95447	2792.10426	2606.22546
1175.4	111.48774	2756.2799	2618.48482
1175.627	95.1761	2755.14615	2592.5567
1175.854	98.60304	2757.07332	2596.18464
1176.081	109.39905	2741.6552	2600.59726
1176.308	105.19374	2718.07459	2589.31639
1176.535	99.40934	2691.09293	2572.28124
1176.762	84.67679	2679.75606	2552.1074
1176.989	90.20918	2676.23978	2547.36548
1177.215	89.68838	2667.28443	2542.62372
1177.442	94.6944	2655.26734	2536.57401
1177.669	97.85816	2627.26538	2531.83209
1177.896	89.44195	2607.0858	2513.75071
1178.123	77.60439	2609.01119	2496.71557
1178.349	91.55855	2604.13708	2497.98964
1178.576	94.98549	2580.89657	2496.38642
1178.803	93.67517	2561.73551	2482.48997
1179.029	86.31166	2546.65829	2471.20925
1179.256	90.26497	2522.05736	2463.59019
1179.483	77.1115	2507.99786	2445.77037
1179.709	84.74931	2516.0477	2433.70498
1179.936	97.38759	2502.66841	2444.13343
1180.162	103.18314	2456.98184	2437.03764
1180.389	75.29153	2428.29788	2400.90876
1180.615	68.1912	2415.60138	2384.65843
1180.842	71.09178	2383.85648	2375.47003
1181.068	62.41236	2378.98237	2352.94231
1181.295	70.83974	2384.30879	2351.33909
1181.521	95.05797	2373.31103	2356.27498
1181.747	96.11626	2344.96975	2351.27165
1181.974	90.33186	2297.58007	2329.00534
1182.2	65.59839	2287.60261	2293.92284
1182.426	72.70985	2265.0431	2292.31977
1182.653	68.24135	2268.66901	2277.11553
1182.879	89.03822	2261.75248	2284.40543
1183.105	90.62287	2228.98807	2281.49457
1183.331	84.31209	2213.90905	2256.61283
1183.557	77.73812	2210.73367	2245.07055
1183.783	82.74412	2185.45333	2240.8519
1184.01	70.64338	2159.15009	2223.29364
1184.236	68.28031	2148.15232	2208.87422
1184.462	66.70679	2150.4186	2198.63974
1184.688	80.66095	2146.56302	2204.36029
1184.914	83.03514	2114.47881	2198.83385
1185.14	70.14483	2094.63834	2177.09081
1185.366	66.72903	2082.28015	2167.37944
1185.592	65.68187	2083.52433	2161.06832
1185.817	75.42511	2073.20756	2161.29631
1186.043	77.53612	2065.27073	2158.38545
1186.269	78.06804	2051.21202	2151.0281
1186.495	78.07361	2024.90958	2140.79361
1186.721	65.18329	2004.047	2126.11264
1186.946	66.76792	2002.91304	2113.26272
1187.172	67.56302	1994.9762	2110.87498
1187.398	69.67403	1986.01906	2101.42516
1187.624	72.04823	1977.06012	2098.5143
1187.849	76.00148	1961.64179	2091.94178
1188.075	66.26934	1950.98413	2083.5382
1188.301	71.53852	1938.62415	2076.44241
1188.526	65.75408	1927.28707	2069.34677
1188.752	64.18055	1922.74949	2058.32761
1188.977	68.13381	1904.61033	2058.81715
1189.203	65.77074	1885.78838	2048.05955
1189.428	55.77539	1887.71535	2035.9943
1189.654	66.04502	1854.94914	2035.96058
1189.879	48.6806	1870.81858	2017.61794
1190.104	68.42472	1845.19713	2026.21579
1190.33	55.53441	1837.93872	2010.48858
1190.555	58.17176	1839.52558	2006.00852
1190.781	63.44094	1842.47028	2010.15973
1191.006	67.65738	1837.93349	2009.34148
1191.231	71.34745	1787.82277	2012.96972
1191.456	42.66624	1792.13047	1973.964
1191.682	52.67269	1788.27309	1979.16144
1191.907	60.0473	1808.90399	1980.69721
1192.132	79.00188	1798.58542	1997.66492
1192.357	77.42833	1776.36323	1987.16902
1192.582	63.74845	1768.7655	1974.3191
1192.807	69.28079	1732.25894	1973.2393
1193.032	47.17911	1746.08776	1947.04992
1193.257	64.29142	1763.65771	1958.00178
1193.482	79.82464	1726.47095	1972.87702
1193.707	61.67068	1693.36543	1944.59518
1193.932	41.41127	1695.63071	1920.75982
1194.157	50.89133	1685.31215	1918.89534
1194.382	46.15961	1678.39463	1918.07709
1194.607	50.90241	1693.58386	1919.35131
1194.832	68.01472	1652.31585	1928.99539
1195.057	43.28123	1650.49809	1897.8364
1195.281	52.2349	1677.59175	1901.46479
1195.506	79.34809	1653.66904	1922.09431
1195.731	63.56276	1654.2338	1906.1057
1195.956	71.99009	1622.48691	1903.45654
1196.18	54.09929	1607.74779	1885.89873
1196.405	58.57891	1622.25681	1876.97218
1196.63	67.26942	1591.19012	1886.61626
1196.854	52.53679	1594.47651	1863.30416
1197.079	58.06913	1596.3999	1866.93241
1197.303	68.60189	1584.04151	1869.25301
1197.528	60.18563	1560.117	1862.94204
1197.752	53.34843	1540.27632	1844.33799
1197.977	43.08991	1514.6513	1832.27275
1198.201	30.72591	1517.93768	1813.40714
1198.426	38.3637	1507.95744	1820.95875
1198.65	29.94741	1515.32507	1808.6321
1198.875	44.16473	1522.69012	1817.75306
1199.099	60.75066	1498.0862	1825.04327
1199.323	45.22848	1505.11373	1810.36259
1199.548	55.49808	1504.31629	1816.34485
1199.772	59.97767	1517.4639	1819.71169
1199.996	76.82678	1506.12403	1828.8328
1200.22	74.99002	1479.81959	1822.52198
1200.444	60.25739	1469.50182	1800.51768
1200.669	57.63112	1453.0596	1794.46827
1200.893	56.05755	1448.86191	1785.80343
1201.117	51.06262	1435.48142	1785.24689
1201.341	45.80451	1413.25822	1777.62828
1201.565	34.75641	1425.38552	1761.90137
1201.789	46.60507	1415.40606	1772.33027
1202.013	44.50514	1418.69066	1766.01946
1202.237	54.24835	1426.73671	1773.0481
1202.461	60.57021	1414.03643	1776.41493
1202.685	62.15481	1387.39188	1771.15035
1202.909	45.05355	1387.27544	1752.80786
1203.133	48.7436	1379.33482	1752.77444
1203.356	44.01183	1375.81813	1745.94065
1203.58	48.7546	1371.96054	1746.6919
1203.804	49.81284	1345.6561	1745.08913
1204.028	39.2911	1360.84254	1731.71625
1204.251	50.87656	1373.99095	1741.09906
1204.475	66.93612	1341.22453	1751.78952
1204.699	44.30806	1314.23809	1726.90808
1204.922	37.73402	1329.42712	1709.35041
1205.146	46.68769	1349.0367	1721.61022
1205.37	64.8527	1340.75597	1740.9321
1205.593	61.43683	1344.72157	1734.88299
1205.817	73.54868	1339.16168	1738.77294
1206.04	69.86963	1300.95439	1733.5085
1206.264	47.76793	1289.61273	1707.58083
1206.487	42.50979	1283.0351	1701.27016
1206.711	41.46258	1281.89656	1697.31336
1206.934	44.88943	1280.4187	1698.84944
1207.157	47.00036	1272.82077	1700.64707
1207.381	49.11132	1279.50461	1694.85937
1207.604	58.59133	1271.90489	1703.19596
1207.827	58.59682	1281.99235	1701.07022
1208.051	70.97185	1235.9601	1709.14509
1208.274	39.13242	1230.7411	1675.89394
1208.497	45.71743	1216.6794	1670.89107
1208.72	32.82705	1232.54684	1663.53417
1208.943	45.99159	1219.50724	1672.91698
1209.167	41.52302	1222.44995	1668.43707
1209.39	46.79214	1221.6523	1669.18847
1209.613	52.06125	1216.09319	1672.81701
1209.836	52.32992	1216.99607	1664.67544
1210.059	59.70447	1194.43177	1669.87333
1210.282	43.9191	1191.25339	1652.31566
1210.505	51.55684	1184.33387	1655.15953
1210.728	43.66689	1187.61747	1651.20288
1210.951	51.83099	1184.7792	1652.73895
1211.174	57.88965	1182.27924	1657.15217
1211.396	55.2633	1185.56363	1653.98035
1211.619	65.53285	1182.38526	1656.3011
1211.842	62.64335	1166.62304	1657.31405
1212.065	52.64795	1152.21944	1643.94132
1212.287	47.65297	1139.17885	1636.32301
1212.51	37.65758	1138.3812	1624.51962
1212.733	44.50578	1170.23352	1629.97907
1212.956	70.03983	1124.88048	1653.22446
1213.178	40.30583	1111.49978	1621.80437
1213.401	46.1013	1109.33992	1614.97058
1213.623	40.0536	1109.22327	1613.62967
1213.846	37.1641	1102.64207	1611.50393
1214.068	39.27501	1085.86033	1610.94769
1214.291	29.80598	1099.34525	1598.09807
1214.513	44.81276	1080.86299	1612.7122
1214.736	31.92238	1089.92657	1595.41609
1214.958	44.56053	1062.60161	1603.49127
1215.181	32.19651	1048.53812	1585.9336
1215.403	18.25337	1074.60768	1578.57685
1215.625	43.52422	1051.02386	1600.5146
1215.848	30.10747	1065.5291	1581.38759
1216.07	39.0611	1049.42578	1589.20121
1216.292	34.3293	1029.58131	1581.32134
1216.514	25.91297	1041.02819	1570.04122
1216.737	36.18252	1040.90896	1580.20871
1216.959	41.4516	1030.2473	1579.91403
1217.181	35.66708	1032.50959	1578.57311
1217.403	40.40981	1036.8125	1579.0631
1217.625	43.83663	1039.07479	1581.64556
1217.847	48.84253	1039.29646	1581.08932
1218.069	55.16434	1007.88846	1585.76424
1218.291	30.43078	994.50597	1563.23712
1218.513	24.38308	992.68701	1553.00323
1218.735	25.70444	1012.2946	1547.73894
1218.957	42.5535	1004.35377	1566.79956
1219.179	47.03304	983.14889	1565.19709
1219.401	32.03718	996.97292	1547.90113
1219.622	46.2544	997.53548	1560.42294
1219.844	46.78623	981.09205	1564.31319
1220.066	37.05399	970.7705	1550.15593
1220.288	35.21718	981.53359	1542.79917
1220.509	48.38168	985.15709	1550.61294
1220.731	49.96623	977.89647	1553.98007
1220.953	44.18171	960.09084	1548.45423
1221.174	36.55489	961.67371	1536.38958
1221.396	41.03444	943.86987	1537.66425
1221.618	31.3022	965.85639	1525.59945
1221.839	50.51986	960.29708	1539.69061
1222.061	50.26214	937.04979	1537.56502
1222.282	37.10852	912.10456	1521.577
1222.504	17.63858	906.20256	1506.11195
1222.725	19.74947	925.80915	1503.72495
1222.946	35.80896	925.3514	1517.55456
1223.168	37.13033	916.38847	1515.42897
1223.389	33.71441	914.22841	1512.25729
1223.61	36.61484	899.14619	1508.56251
1223.832	26.61942	901.40669	1498.85173
1224.053	33.20439	908.76953	1502.48057
1224.274	40.84208	906.26937	1512.12524
1224.495	42.68979	876.56268	1508.69201
1224.717	21.64076	880.1836	1483.81087
1224.938	27.43619	883.4652	1486.13192
1225.159	36.1266	890.82805	1491.3301
1225.38	42.44839	870.98258	1498.62075
1225.601	28.24205	875.2845	1482.37118
1225.822	34.56383	902.03327	1483.38443
1226.043	56.93967	886.94926	1506.89169
1226.264	52.47103	857.58089	1495.35016
1226.485	29.57971	860.18228	1471.25384
1226.706	28.00606	858.36232	1467.55905
1226.927	30.11695	848.37987	1467.00296
1227.148	31.17511	861.86459	1466.18531
1227.369	45.39233	865.1444	1476.61465
1227.589	45.39774	853.12212	1474.48936
1227.81	36.45503	831.91624	1465.0403
1228.031	30.4073	805.6088	1451.4063
1228.252	12.25324	813.30996	1434.11049
1228.472	16.46955	813.87153	1435.38546
1228.693	19.89634	820.55417	1437.44494
1228.914	30.16585	818.39232	1443.42781
1229.134	31.48717	845.14188	1442.87186
1229.355	53.59982	832.77691	1462.45574
1229.575	42.81481	821.77494	1451.43748
1229.796	44.66252	812.1308	1443.55776
1230.016	38.35158	785.14395	1440.90935
1230.237	17.30253	803.72844	1418.64394
1230.457	33.09881	810.41187	1428.81188
1230.678	38.63106	796.68648	1433.74851
1230.898	32.84649	785.68272	1424.29959
1231.118	31.53599	773.66044	1417.2047
1231.339	21.27737	775.57984	1406.44784
1231.559	25.2305	783.62189	1404.58411
1231.779	30.76272	803.22748	1408.47465
1231.999	49.98035	775.56042	1426.22778
1232.22	32.61584	774.07878	1407.62418
1232.44	32.62125	763.75523	1402.36019
1232.66	24.73123	762.61448	1397.0962
1232.88	28.68436	762.83415	1397.32493
1233.1	31.32159	769.17568	1395.4612
1233.32	45.01242	768.03494	1400.13642
1233.54	39.49103	766.55409	1399.31892
1233.76	38.7069	765.75344	1395.88584
1233.98	41.87049	736.72418	1394.80678
1234.2	15.29461	747.82717	1369.40282
1234.42	29.77499	743.96559	1378.78608
1234.64	32.67539	751.32744	1373.78365
1234.86	36.36534	751.207	1383.95159
1235.08	41.63438	709.5921	1377.90293
1235.299	10.05804	738.72139	1348.31419
1235.519	32.69703	735.19992	1368.68289
1235.739	34.80789	733.71906	1367.08072
1235.959	33.76058	727.13486	1365.21698
1236.178	31.9237	729.73605	1358.3838
1236.398	33.77138	746.96091	1355.73539
1236.618	50.35721	708.40695	1368.25735
1236.837	26.6763	703.18575	1339.45329
1237.057	21.94445	701.0229	1334.1893
1237.276	27.21346	691.38034	1333.89506
1237.496	16.69163	693.63884	1322.8768
1237.715	17.48656	682.97598	1319.44386
1237.935	16.17607	688.29541	1316.5339
1238.154	24.60326	696.33647	1317.54746
1238.373	30.39863	730.56732	1318.82257
1238.593	61.98578	688.27221	1345.20711
1238.812	27.25126	680.32839	1311.695
1239.031	21.99303	658.10199	1305.12337
1239.251	9.36575	644.37561	1289.92017
1239.47	3.58116	659.89896	1272.88622
1239.689	18.06151	690.38687	1286.71612
1239.908	40.96366	680.40242	1308.39277
1240.127	35.44224	670.41977	1301.55958
1240.347	32.0263	654.65276	1289.49508
1240.566	17.55673	650.79018	1275.33827
1240.785	19.66757	660.19166	1270.33599
1241.004	27.83157	639.32389	1275.01135
1241.223	12.04609	644.64411	1259.80831
1241.442	18.89419	671.73099	1261.34498
1241.661	42.05952	659.02571	1282.76007
1241.88	34.43266	654.48293	1272.52662
1242.099	34.70123	649.93835	1264.38565
1242.317	26.54798	668.86353	1258.07572
1242.536	39.71242	653.43742	1268.50537
1242.755	34.98055	636.31079	1256.96414
1242.974	25.51142	638.91018	1247.51537
1243.193	28.14862	650.01039	1248.52892
1243.411	42.62895	640.36684	1254.25067
1243.63	34.73891	632.08291	1245.84814
1243.849	29.21749	638.08155	1232.73756
1244.067	31.32831	614.49374	1236.10529
1244.286	17.12191	612.32989	1216.97887
1244.504	16.8641	638.73735	1213.80764
1244.723	32.66036	609.3652	1229.20689
1244.941	15.82213	614.34611	1208.77283
1245.16	23.19659	616.26351	1215.27911
1245.378	26.62331	612.74183	1211.06165
1245.597	25.83916	617.72016	1204.75158
1245.815	29.26588	619.63835	1209.68866
1246.033	33.48214	601.4922	1203.64029
1246.252	20.85483	621.095	1191.31439
1246.47	33.22971	625.73403	1202.2673
1246.688	40.07779	610.64881	1206.4197
1246.907	30.60866	608.82507	1190.69354
1247.125	31.66674	592.71775	1190.39945
1247.343	22.46077	612.32134	1175.45811
1247.561	36.15155	611.1786	1189.28816
1247.779	35.63056	609.69575	1183.50136
1247.997	33.53047	594.26864	1181.89948
1248.215	27.48267	586.32382	1171.14307
1248.433	21.43487	557.29256	1160.64822
1248.651	-4.6147	567.37324	1133.15209
1248.869	6.70746	591.73829	1137.56605
1249.087	28.82004	594.33668	1155.58103
1249.305	31.19403	580.6101	1157.11785
1249.523	21.98806	578.44704	1141.13028
1249.741	20.9407	583.08606	1140.8362
1249.959	27.78877	567.99727	1140.80367
1250.176	13.31915	579.09905	1126.90871
1250.394	25.69403	568.7735	1132.89202
1250.612	20.17259	564.90993	1126.32054
1250.83	12.01934	557.64352	1117.13348
1251.047	10.97196	578.60832	1116.57799
1251.265	30.18954	575.08485	1129.62336
1251.483	26.51037	574.62052	1125.92902
1251.7	24.14708	579.94054	1116.21899
1251.918	30.46879	575.73508	1120.10984
1252.135	30.73732	570.85198	1114.32318
1252.353	27.05815	575.82931	1110.62884
1252.57	27.32667	549.51967	1109.02711
1252.788	10.75162	558.91836	1089.90084
1253.005	18.6524	550.63243	1092.22249
1253.222	12.34139	554.93214	1088.00518
1253.44	19.18946	565.01104	1085.09551
1253.657	26.82706	549.58293	1090.81741
1253.874	17.88424	564.08397	1074.04532
1254.091	25.52183	559.88108	1087.61396
1254.309	24.73765	564.17821	1080.51936
1254.526	28.95389	567.11571	1082.84101
1254.743	26.32742	544.88552	1079.14681
1254.96	11.33144	538.64022	1060.28225
1255.177	10.02087	536.81627	1053.18781
1255.394	8.71031	566.28188	1052.89387
1255.611	31.34922	569.55949	1068.81653
1255.828	31.09138	562.63398	1069.30727
1256.045	25.30674	548.90639	1059.33569
1256.262	15.57438	541.98088	1051.19501
1256.479	14.00063	543.89807	1045.40835
1256.696	17.42732	562.48035	1043.80662
1256.913	31.38127	554.19443	1053.19034
1257.13	24.5439	545.90672	1048.18835
1257.346	22.18058	542.04293	1040.30938
1257.563	14.29049	543.62002	1033.73805
1257.78	21.13854	548.59815	1028.73607
1257.997	20.35434	558.33594	1032.3655
1258.213	25.62327	554.13205	1035.99509
1258.43	20.36499	546.86644	1031.25466
1258.647	14.05398	551.16257	1020.75996
1258.863	20.11247	544.23785	1023.08175
1259.08	16.95963	549.89439	1016.77198
1259.296	19.59676	554.87331	1018.57066
1259.513	26.44481	536.04238	1018.27672
1259.729	9.08017	542.38171	1005.6897
1259.946	13.03323	542.25649	1005.39577
1260.162	13.03854	548.25393	1002.22484
1260.378	18.83384	539.28859	1006.90066
1260.595	10.15421	561.61022	996.66751
1260.811	29.89811	556.72434	1009.45163
1261.027	28.32434	551.49835	1002.88045
1261.243	22.80285	542.1929	996.04771
1261.46	15.43912	549.20987	986.33768
1261.676	24.65577	562.68959	989.70571
1261.892	29.66153	566.3063	997.78178
1262.108	31.24593	539.99387	996.70332
1262.324	13.35493	560.61578	974.70021
1262.54	28.09839	531.58252	985.65342
1262.756	7.57558	555.60547	963.38875
1262.972	24.95085	523.17117	977.2191
1263.188	0.7435	527.80819	947.36925
1263.404	4.43335	547.40979	953.35286
1263.62	22.33498	538.10255	964.04451
1263.836	12.86578	531.51615	955.38086
1264.052	6.29157	548.05681	945.40943
1264.268	26.29865	536.70716	957.93198
1264.483	15.25033	535.56321	942.46798
1264.699	10.25521	535.77888	939.03549
1264.915	9.47098	545.85578	937.95703
1265.13	15.52944	542.3311	941.32521
1265.346	16.85066	542.54678	939.72363
1265.562	15.80325	541.40025	931.84466
1265.777	17.65081	523.93131	932.85881
1265.993	7.39206	516.3228	920.01023
1266.208	-0.49808	539.32623	908.4696
1266.424	20.03536	525.25575	924.13085
1266.639	5.56569	531.93419	908.66685
1266.855	13.46644	537.92984	911.77331
1267.07	15.84036	557.87233	915.6646
1267.286	31.89973	544.14195	925.83314
1267.501	19.79869	539.93528	911.15381
1267.716	18.75125	522.12624	907.45991
1267.932	4.01842	535.94428	890.16485
1268.147	15.86687	559.62612	895.10237
1268.362	32.97893	550.9981	910.76378
1268.577	27.7206	536.92841	904.45431
1268.792	17.19865	530.341	891.08276
1269.007	9.04532	534.97882	883.98861
1269.223	13.7879	549.13696	881.60236
1269.438	23.79407	519.4225	895.1713
1269.653	0.11306	542.42413	866.36783
1269.868	22.48875	546.72005	884.64482
1270.083	21.17813	538.43213	882.25872
1270.298	15.9198	535.92419	872.81054
1270.512	13.29326	547.36308	869.63992
1270.727	18.56217	531.93298	875.62367
1270.942	6.19795	540.65025	860.94434
1271.157	12.51959	536.44358	868.23589
1271.372	10.94579	542.44002	859.57239
1271.587	14.8988	542.99301	860.32498
1271.801	14.3777	546.94962	860.81617
1272.016	18.85707	546.82419	858.16851
1272.231	16.23055	543.63603	860.49045
1272.445	12.81447	548.61296	856.01203
1272.66	13.34612	566.85135	855.45683
1272.874	25.98408	548.021	866.93346
1273.089	15.46213	540.41149	854.86971
1273.303	6.51923	551.85039	843.59078
1273.518	15.99905	569.74868	850.35921
1273.732	29.68973	547.17718	857.12779
1273.947	9.43008	558.6135	840.09443
1274.161	21.80486	561.548	847.64769
1274.375	20.23104	562.78378	844.47706
1274.59	15.76225	547.35189	844.18342
1274.804	4.71391	548.58588	831.33514
1275.018	4.71917	551.52038	828.16451
1275.232	6.56671	533.37024	828.13258
1275.447	-6.85024	552.62894	810.05299
1275.661	13.41997	595.69571	825.97611
1275.875	43.69107	571.42191	858.11582
1276.089	22.37867	579.45797	834.80522
1276.303	32.12163	564.02687	835.29641
1276.517	17.38876	558.45878	824.27903
1276.731	13.44631	561.39329	815.35413
1276.945	15.29384	568.06894	816.10687
1277.159	17.40456	562.16075	816.85962
1277.373	15.04119	545.70934	811.33496
1277.587	1.09786	544.5626	793.51708
1277.801	-1.00232	566.20103	791.13113
1278.014	11.89879	579.67955	803.91569
1278.228	23.22085	585.33489	811.20739
1278.442	29.54246	562.0814	813.79104
1278.656	9.0196	555.49121	797.28095
1278.869	0.86623	564.20827	784.17126
1279.083	10.87238	580.06673	791.46296
1279.297	19.03626	569.73539	802.67803
1279.51	13.77788	617.92447	790.35301
1279.505	9.40917	610.84108	844.63273
1279.727	2.84198	615.48731	837.01205
1279.95	7.84268	602.10145	836.4555
1280.173	-0.56483	612.1885	827.78811
1280.395	3.91004	612.41195	837.17402
1280.618	4.96715	619.09866	833.73943
1280.841	8.91623	606.05123	832.92124
1281.063	-4.48652	621.92448	821.37596
1281.286	6.03522	597.65181	829.9768
1281.509	-12.36273	618.96589	809.53563
1281.731	3.68001	630.75659	827.55564
1281.954	11.83559	630.29703	833.54008
1282.176	8.94909	619.63367	826.96597
1282.399	-2.8762	623.59689	817.25202
1282.621	0.02123	623.13813	814.86414
1282.843	-0.76203	650.23841	814.56938
1283.066	22.90502	654.20163	834.944
1283.288	20.80724	648.30125	833.86432
1283.511	15.02879	651.58404	832.2612
1283.733	17.40041	652.48613	833.27464
1283.955	16.61715	643.18183	827.74708
1284.177	10.04996	635.24017	819.86477
1284.4	4.27151	635.46104	815.64526
1284.622	5.85441	644.86846	809.85606
1284.844	6.38569	656.31715	815.57901
1285.066	17.43321	667.08542	824.96491
1285.288	22.17099	664.24517	825.19343
1285.51	15.8667	651.19853	821.23571
1285.732	6.93335	673.53583	810.47535
1285.955	22.1874	651.98307	826.14046
1286.177	3.78943	663.43176	810.14732
1286.399	10.10464	687.12634	816.39354
1286.62	30.35386	679.52389	831.01239
1286.842	20.63179	668.17832	824.43827
1287.064	10.90973	653.77082	812.10808
1287.286	-2.23012	659.09568	800.30117
1287.508	2.50765	667.48246	804.19264
1287.73	7.24543	678.93115	806.51428
1287.952	13.03483	680.51367	811.71395
1288.174	14.61773	671.54779	814.55886
1288.395	5.42145	660.54322	803.53702
1288.617	-5.87805	680.83745	793.56158
1288.839	9.37597	689.22244	806.87208
1289.06	15.69116	686.38298	809.71714
1289.282	11.49012	677.7591	802.09647
1289.504	5.18584	683.7626	798.40039
1289.725	11.50103	670.71675	803.07693
1289.947	-1.37592	678.42131	787.8687
1290.168	7.04252	696.33484	795.94655
1290.39	17.30133	705.06004	807.42558
1290.611	28.87464	672.28184	811.57884
1290.833	-1.09121	669.09958	785.1201
1291.054	-10.02458	670.68289	773.57498
1291.276	-3.70937	660.69637	775.63497
1291.497	-11.85402	672.48428	767.75281
1291.718	-3.17268	707.40847	773.99918
1291.94	18.65401	709.32941	792.0192
1292.161	25.49501	699.6839	795.1259
1292.382	15.2471	670.64803	787.50537
1292.604	-8.14609	682.77536	758.1686
1292.825	5.00466	676.8722	764.93826
1293.046	-1.03674	699.88713	759.41085
1293.267	21.31573	703.85014	776.64609
1293.488	20.26954	695.56727	781.06099
1293.71	11.07328	690.34374	767.16097
1293.931	6.34641	699.40994	763.20339
1294.152	13.18741	684.32103	766.3101
1294.373	6.09438	675.69615	756.59645
1294.594	0.31588	681.02001	753.68544
1294.815	-0.20449	701.31325	746.32655
1295.036	13.47207	704.25562	760.68376
1295.257	16.89529	691.20798	764.83702
1295.478	5.33286	682.92153	749.3673
1295.698	4.02374	688.24618	743.84004
1295.919	3.76627	697.99281	740.66739
1296.14	9.29274	702.29603	747.69869
1296.361	16.39665	701.15585	750.28211
1296.582	12.98431	697.9726	749.46421
1296.802	14.30425	684.92575	748.64647
1297.023	5.10797	684.46599	738.67119
1297.244	-2.77377	688.76742	730.78902
1297.464	4.0672	689.32909	734.15751
1297.685	6.7017	695.33338	736.47929
1297.906	13.01689	705.41843	735.6614
1298.126	15.38846	692.37158	736.15185
1298.347	7.50671	694.29152	727.7464
1298.567	9.08957	692.81191	730.59161
1298.788	6.20304	689.28845	726.89568
1299.008	6.73426	695.29353	722.67662
1299.229	8.31714	693.47113	726.3066
1299.449	12.26615	678.72321	722.87246
1299.67	-4.0286	691.18976	710.01914
1299.89	12.01409	673.03792	717.8355
1300.11	-6.64684	699.79599	702.1043
1300.331	6.24101	679.60209	722.74086
1300.551	-5.05855	681.52282	707.27129
1300.771	-0.32082	692.28909	703.83715
1300.991	9.67503	704.076	711.39187
1301.211	12.83532	709.06044	720.51643
1301.432	20.20213	662.67014	722.57658
1301.652	-11.60411	674.79726	689.57715
1301.872	-3.7115	689.30587	694.51548
1302.092	5.49563	713.00024	705.73316
1302.312	23.11576	709.13735	720.61379
1302.532	21.80664	697.44956	714.56325
1302.752	11.55871	704.13328	707.98944
1302.972	21.55457	672.37292	709.52645
1303.192	-6.57099	697.76835	682.28309
1303.412	9.73461	718.06059	698.99521
1303.632	29.45799	686.64045	716.75388
1303.852	11.58579	663.72563	694.48168
1304.072	-11.01874	673.12926	671.16292
1304.291	-6.01813	673.34972	676.36304
1304.511	-1.80621	677.99216	677.11513
1304.731	2.66861	695.22247	679.17542
1304.951	16.60805	663.12012	691.17802
1305.17	-7.83684	669.1242	665.76629
1305.39	-0.20715	708.12815	673.05938
1305.61	25.30017	689.97452	697.88233
1305.829	11.89735	699.38073	682.67455
1306.049	21.63029	675.10327	688.39779
1306.268	3.49515	670.22054	668.4805
1306.488	3.76347	688.13128	660.59848
1306.708	17.44001	667.25595	675.74076
1306.927	6.14043	677.3408	660.0097
1307.146	6.67163	689.80893	664.68654
1307.366	17.71911	677.43893	673.8111
1307.585	12.72928	662.69001	663.31284
1307.805	1.95554	648.61894	653.07606
1308.024	-6.18917	635.90952	643.10108
1308.243	-19.32909	642.93424	627.10838
1308.463	-9.85905	635.66743	630.73851
1308.682	-17.74085	651.87611	624.16484
1308.901	-3.01271	670.46628	635.12103
1309.12	10.4009	648.23089	648.43197
1309.339	-0.89868	656.27625	635.05567
1309.559	8.83427	664.31903	642.6104
1309.778	14.36069	681.20814	646.50232
1309.997	32.50661	678.7051	656.93523
1310.216	25.67643	659.87184	652.71632
1310.435	14.11395	651.24497	635.67706
1310.654	9.38703	647.7213	630.93487
1310.873	5.44882	645.21826	627.50087
1311.092	7.03165	635.57076	624.59016
1311.311	0.9902	615.71686	617.23157
1311.53	-12.67554	639.41022	600.71559
1311.749	2.31551	630.78157	617.42786
1311.967	-0.04529	642.56827	612.16254
1312.186	10.21345	648.23035	615.79281
1312.405	16.52859	645.72731	622.03949
1312.624	16.00816	627.57448	618.6055
1312.843	0.76499	631.5337	601.82788
1313.061	8.13173	621.88698	609.3829
1313.28	0.51284	625.50778	599.14628
1313.499	8.93123	624.36381	601.99164
1313.717	4.73009	607.91283	598.81943
1313.936	-2.62589	621.39802	587.79789
1314.154	11.57641	637.94771	597.18439
1314.373	24.72711	611.62797	607.35566
1314.591	4.4887	597.21827	587.17688
1314.81	-8.38832	607.64154	575.37041
1315.028	2.92201	634.0574	582.14052
1315.247	25.01153	626.10917	604.60886
1315.465	23.17655	637.89408	597.7737
1315.683	31.85782	631.98971	602.18904
1315.902	28.97124	600.90699	596.40029
1316.12	7.94411	593.98019	573.86675
1316.338	1.37682	590.1171	566.76995
1316.557	3.48546	591.69483	565.16744
1316.775	2.7021	595.31463	565.13491
1316.993	11.38337	589.40847	570.07353
1317.211	7.97096	600.51295	565.85477
1317.429	17.17804	598.34913	571.83996
1317.647	17.70922	611.15468	572.59235
1317.865	27.44211	570.54858	580.40901
1318.084	-1.73509	568.04376	547.40973
1318.302	-1.20391	556.35398	544.76081
1318.52	-4.87923	574.60294	535.57089
1318.738	6.4311	568.35477	550.71347
1318.955	3.28156	569.93408	542.57026
1319.173	9.59668	575.59516	542.27609
1319.391	15.12307	569.34879	545.64488
1319.609	12.76228	578.412	539.59464
1319.827	20.91774	558.5571	549.76606
1320.045	9.61814	560.81426	530.89547
1320.262	8.57185	554.22846	532.69457
1320.48	4.37072	560.56996	528.73745
1320.698	10.94874	563.50934	530.01312
1320.916	17.00095	561.00352	534.6901
1321.133	17.00629	565.98496	530.99477
1321.351	23.3214	566.54105	537.50323
1321.568	26.74452	552.13036	535.1161
1321.786	16.23364	542.82206	524.35634
1322.004	9.66635	526.36751	516.9979
1322.221	0.46997	533.05002	502.3137
1322.439	7.3109	564.90571	506.99069
1322.656	37.28755	524.29682	530.76752
1322.873	4.1667	520.77294	499.07674
1323.091	2.59463	518.60733	498.52093
1323.308	3.9145	515.42366	495.87216
1323.526	1.29081	511.8972	496.36291
1323.743	2.08487	497.82492	489.5279
1323.96	-6.84861	517.77395	475.62862
1324.177	11.29726	498.94048	491.03298
1324.395	-2.89431	508.68233	473.99387
1324.612	10.25635	489.16665	483.11888
1324.829	-6.0385	477.81608	467.9114
1325.046	-16.54941	507.29107	454.79704
1325.263	11.5869	483.0124	482.23683
1325.48	-3.91923	493.77568	464.67459
1325.697	10.28305	486.84788	476.93928
1325.914	-3.11983	469.03326	465.39475
1326.131	-11.00168	480.13675	449.14071
1326.348	1.62316	481.71428	459.31228
1326.565	4.78338	476.48754	460.06482
1326.782	2.15966	478.40528	454.27637
1326.999	6.10859	481.68387	457.38367
1327.216	10.58334	487.68416	456.82801
1327.433	14.53227	488.23926	461.76679
1327.649	18.48118	456.13648	464.87423
1327.866	-0.44273	451.93039	442.60248
1328.083	-8.58748	445.68301	436.02911
1328.3	-6.7418	465.97046	432.33377
1328.516	9.3008	462.44558	447.21501
1328.733	12.72392	444.28896	442.73475
1328.949	-3.57095	462.87793	427.78906
1329.166	9.05389	463.43481	441.10031
1329.383	13.00282	445.95862	441.59121
1329.599	0.91445	438.6914	427.95372
1329.816	-2.23508	452.5148	421.38035
1330.032	10.38973	458.85431	432.86026
1330.248	18.01933	449.20559	434.65951
1330.465	11.71492	436.15217	427.8245
1330.681	3.30723	437.05006	415.23357
1330.898	13.30301	426.03791	421.2189
1331.114	-1.41442	443.94466	407.05813
1331.33	16.46852	442.79948	425.07904
1331.546	18.05127	419.54225	422.69205
1331.763	3.85968	397.64329	407.74621
1331.979	-15.85298	393.77641	386.52116
1332.195	-14.27022	415.08529	387.01221
1332.411	1.24656	414.28032	402.15509
1332.627	3.61803	406.6711	402.90778
1332.843	-1.37187	406.88677	392.14832
1333.059	3.10285	397.57648	390.28461
1333.275	-3.72739	398.47258	381.61827
1333.491	-2.93336	408.55443	383.41752
1333.707	7.06239	404.68755	392.0194
1333.923	9.95968	379.38725	393.29537
1334.139	-9.22716	385.72675	370.23885
1334.355	-3.175	392.74669	374.65449
1334.571	2.87716	397.04492	376.1921
1334.787	13.13581	376.84781	382.96251
1335.003	-4.9994	377.40191	366.70862
1335.218	2.63017	409.25818	366.15326
1335.434	25.50833	399.94789	391.23844
1335.65	19.72971	371.24367	384.40358
1335.865	-4.18947	369.07864	358.73081
1336.081	-4.70996	369.29432	359.4835
1336.297	0.55348	366.7865	358.66635
1336.512	-1.01867	381.63212	358.37263
1336.728	10.55452	376.74281	366.71287
1336.943	12.13725	368.79417	363.27947
1337.159	6.88444	351.65719	353.30493
1337.374	-1.78617	332.48151	343.59218
1337.59	-19.65848	337.79859	324.7219
1337.805	-11.24019	340.73676	328.87605
1338.021	-11.49778	347.7549	331.46022
1338.236	0.07538	345.58809	339.01569
1338.451	-2.02258	369.61767	336.62885
1338.666	21.90718	360.9886	355.95811
1338.882	10.60753	348.27439	346.76849
1339.097	2.98854	345.76736	340.19542
1339.312	5.35999	321.14649	337.02366
1339.527	-13.82688	338.0316	318.15352
1339.742	1.68988	339.60892	329.89523
1339.958	7.47914	335.74024	332.21776
1340.173	3.54083	327.78981	324.85977
1340.388	-0.66038	316.43724	318.80997
1340.603	-9.06808	314.95085	309.35887
1340.818	-6.43373	321.62957	308.01859
1341.033	-0.90741	345.65916	315.31242
1341.248	17.23841	321.03649	332.54856
1341.462	-0.63394	317.16941	312.89365
1341.677	2.00041	308.19833	312.86157
1341.892	-5.88149	309.77386	304.45702
1342.107	-0.88098	311.6896	303.64002
1342.322	-2.19022	320.0676	304.13122
1342.536	10.17164	317.90157	310.117
1342.751	9.12531	313.35326	310.08492
1342.966	6.23863	314.24658	306.91316
1343.18	9.66168	284.18308	307.66615
1343.395	-14.78331	300.38777	281.73174
1343.61	-0.84399	295.83767	294.52001
1343.824	-0.57582	302.8574	292.91824
1344.039	9.41991	300.6888	300.21207
1344.253	9.95099	263.82104	299.13358
1344.468	-19.75212	296.01395	267.4431
1344.682	5.75505	297.93048	285.98758
1344.897	4.1829	290.9989	286.74042
1345.111	8.39467	283.38767	284.87701
1345.325	1.03856	283.60314	283.79852
1345.54	6.56488	303.88859	281.15005
1345.754	19.45256	270.7614	294.98502
1345.968	-8.67314	263.15017	267.21928
1346.182	-9.19369	260.98415	265.09423
1346.397	-5.50771	252.01128	264.01559
1346.611	-11.54929	252.22496	255.34955
1346.825	-10.4924	245.29416	252.70123
1347.039	-13.90491	259.45658	248.7447
1347.253	-6.27536	264.09302	253.68392
1347.467	-0.74907	294.92587	260.45462
1347.681	27.91298	253.29335	285.80174
1347.895	-1.52725	248.06361	255.68125
1348.109	-3.88814	228.20472	248.84668
1348.323	-21.49759	216.85116	233.90129
1348.537	-29.11661	234.75591	223.14213
1348.751	-11.49662	264.22791	236.19219
1348.965	12.43311	253.89319	260.49275
1349.178	4.55116	243.90127	251.82685
1349.392	0.87574	229.826	243.94573
1349.606	-9.10943	226.63755	232.40166
1349.82	-14.36228	237.05582	225.56709
1350.033	-3.05207	220.59985	235.21598
1350.247	-16.45503	220.81353	221.31714
1350.461	-9.35129	251.30438	226.51801
1350.674	13.7897	237.57011	247.4174
1350.888	4.06744	237.782	239.53628
1351.101	6.43883	229.49114	234.2717
1351.315	-2.49471	246.37347	229.26862
1351.528	10.65584	232.29899	239.96406
1351.742	5.14008	222.30448	231.8213
1351.955	-2.74187	224.22002	220.53901
1352.169	2.25862	237.36	221.55364
1352.382	10.15105	221.58267	229.63269
1352.595	4.37235	207.16797	223.5832
1352.809	-1.14341	214.86455	214.65552
1353.022	2.27961	197.72636	219.07161
1353.235	-11.12337	195.89776	200.72505
1353.448	-12.95847	215.8428	200.95491
1353.661	8.07927	188.83843	216.62151
1353.874	-12.94798	197.89844	196.70511
1354.088	-1.90066	204.23416	202.42925
1354.301	0.20784	202.40556	205.27551
1354.514	-5.30795	206.36058	199.74929
1354.727	-1.88493	204.53198	204.68866
1354.94	1.27519	185.35252	201.77884
1355.153	-7.92129	202.57585	191.01983
1355.366	3.38892	208.23015	204.33168
1355.578	10.75551	192.11339	208.48628
1355.791	2.87357	195.38799	196.15743
1356.004	3.93043	183.353	198.74205
1356.217	-6.58057	198.53505	185.88992
1356.43	9.46195	199.76657	200.7716
1356.642	6.8381	196.2377	194.19898
1356.855	6.58044	180.80058	194.95211
1357.068	1.32756	172.16593	184.45474
1357.28	-7.60604	139.37874	179.7136
1357.493	-26.00423	153.19994	154.30277
1357.706	-21.26668	182.66915	163.69001
1357.918	-2.06931	182.5424	182.75808
1358.131	4.7715	163.70136	182.20302
1358.343	-7.05406	161.53334	168.04284
1358.556	-6.52301	168.54849	169.31926
1358.768	-2.5742	154.13101	173.47386
1358.98	-15.18848	167.953	160.36024
1359.193	-4.66699	155.57601	168.43929
1359.405	-8.86827	155.44747	160.82011
1359.617	-14.9099	147.49583	155.0324
1359.83	-17.53372	169.82057	153.95406
1360.042	0.34912	163.5682	170.40573
1360.254	-2.80054	155.95498	165.40294
1360.466	-2.26951	162.29049	158.56868
1360.678	1.15349	162.50396	166.1246
1360.891	-0.4187	157.27144	163.47642
1361.103	-3.04255	160.54504	161.09003
1361.315	-2.77442	131.15819	161.32004
1361.527	-19.85811	137.83392	140.88051
1361.739	-12.49152	134.98368	150.00626
1361.951	-16.4299	146.7626	143.95692
1362.163	-10.11493	151.73547	148.6348
1362.374	1.19523	133.23623	155.40595
1362.586	-13.78521	141.95323	138.89102
1362.798	-3.00083	139.44321	151.41809
1363.01	-2.4698	142.03638	147.7235
1363.222	-1.41296	149.05053	149.78499
1363.433	1.74711	126.80894	148.96858
1363.645	-19.01727	124.97935	132.71529
1363.857	-19.01205	117.70455	127.97414
1364.068	-18.21814	143.77321	126.8961
1364.28	-3.22727	141.6034	145.70253
1364.492	0.19573	131.6069	146.97909
1364.703	-5.0572	123.31404	138.3135
1364.915	-11.36173	124.54457	127.81628
1365.126	-12.93398	121.35491	125.43004
1365.338	-12.14004	141.97758	126.96824
1365.549	4.16534	129.26017	138.97219
1365.76	-5.557	120.28689	133.18463
1365.972	-7.12922	112.67188	128.96676
1366.183	-12.90797	110.16086	122.39429
1366.394	-12.11405	117.5178	121.57788
1366.606	-9.74268	128.2743	122.85445
1366.817	3.40782	118.95901	130.41052
1367.028	-4.99998	105.22096	124.09968
1367.239	-17.8772	110.87505	116.21901
1367.45	-9.1961	110.06688	118.54228
1367.662	-16.55225	111.97784	118.51065
1367.873	-12.34056	117.29172	120.83392
1368.084	-7.86596	100.83196	123.41884
1368.295	-17.06249	105.80562	108.47389
1368.506	-15.74277	101.25332	110.27388
1368.717	-15.21176	111.33018	107.626
1368.928	-6.79357	93.50778	112.56568
1369.138	-16.51593	112.77118	101.54547
1369.349	3.99595	107.87867	115.64253
1369.56	-2.57151	104.34701	110.6399
1369.771	-5.19538	94.01109	109.82349
1369.982	-13.34028	96.26126	100.37298
1370.192	-9.12862	112.12253	106.35936
1370.403	3.49607	116.75598	114.96199
1370.614	3.50127	87.02613	116.50034
1370.824	-15.15991	103.56782	92.6598
1371.035	0.61966	75.20061	108.84997
1371.246	-18.04149	101.26569	84.22436
1371.456	-2.78776	61.67224	102.24616
1371.667	-26.44413	64.94305	75.52743
1371.877	-22.49537	86.92637	80.20561
1372.087	-7.24164	78.97273	91.16315
1372.298	-13.8091	66.93395	79.61952
1372.508	-18.79915	85.17671	74.09375
1372.719	-6.17446	68.71517	86.35933
1372.929	-16.15973	62.4608	76.38569
1373.139	-14.57712	61.99006	74.26124
1373.349	-18.25264	73.42856	70.82859
1373.56	-6.15376	67.51362	78.64629
1373.77	-11.14381	65.68202	74.952
1373.98	-10.08702	67.93298	75.44395
1374.19	-10.60766	60.31777	73.05786
1374.4	-22.69618	45.89829	59.94454
1374.61	-25.05717	67.88161	52.06401
1374.82	-11.11797	44.61659	70.6091
1375.03	-20.84033	49.58926	56.44922
1375.24	-16.36576	57.62384	61.91232
1375.45	-8.47341	81.30822	65.54394
1375.66	5.46579	60.08448	78.59459
1375.87	-4.51948	55.8714	64.95799
1376.08	-4.51431	34.98787	61.52534
1376.29	-21.86095	52.20642	44.22579
1376.499	-8.44759	72.82967	54.66019
1376.709	7.85776	61.81233	72.15872
1376.919	4.70806	47.39106	68.20279
1377.128	-7.38048	45.22004	54.3047
1377.338	-14.9996	41.68738	45.11598
1377.548	-14.73152	57.54507	44.56136
1377.757	-4.73594	21.69297	53.94921
1377.967	-24.44874	46.05599	30.10866
1378.176	-4.98854	45.58603	51.27029
1378.386	-5.24628	34.22668	47.83764
1378.595	-11.28798	31.37524	45.71334
1378.805	-12.86024	40.76889	41.23413
1379.014	-2.86466	25.66798	46.95902
1379.223	-21.00005	32.68272	29.39797
1379.433	-10.21573	25.74614	34.07615
1379.642	-14.67999	33.43951	27.76562
1379.851	-14.93775	31.26849	30.87411
1380.061	-11.77771	29.0949	31.62769
1380.27	-12.29838	27.2623	34.73618
1380.479	-11.76742	24.74928	30.25712
1380.688	-14.39134	25.29818	27.87118
1380.897	-10.96842	37.75453	26.00852
1381.106	0.07879	18.57107	35.658
1381.315	-11.22104	8.91358	22.28319
1381.524	-17.52564	17.9678	13.09462
1381.733	-10.68494	32.80565	23.26738
1381.942	-1.21517	12.60155	35.27162
1382.151	-15.40696	24.03727	13.00107
1382.36	-4.88557	23.90574	23.43547
1382.569	-8.0353	20.03008	21.57281
1382.777	-6.45274	1.52784	17.09389
1382.986	-20.11872	1.05609	6.85876
1383.195	-22.47974	-0.09607	2.90298
1383.404	-19.84553	-17.92047	2.8718
1383.612	-36.92932	2.02136	-8.40975
1383.821	-15.36586	42.71539	5.16433
1384.03	18.81709	17.74653	35.48335
1384.238	0.15587	25.7809	16.09098
1384.447	3.05298	8.63693	19.98439
1384.655	-6.14362	1.36172	8.70285
[truncated: 19 more rows]
