# Supplementary material for: Circular dichroism of quantum defects in carbon nanotubes created by photocatalytic oxygen functionalization
Source: Nat Commun. 2025 Jun 2;16:5107. doi: 10.1038/s41467-025-60342-y (PMC12130195; doi:10.1038/s41467-025-60342-y)
Supplement: Supplementary file 6 — Source Data [file 41467_2025_60342_MOESM6_ESM.zip › Raw data Manuscript and SI/Supplementary_Figure_3b.txt]

Irradiation duration (min)	PL Intensity E11 (arb. unit)	PL Intensity E11* (arb. unit)	E11*/E11 PL Intensity Ratio
0	5080.22415
1	4897.20608	2732.00782	0.55787
5	4176.89492	4964.62592	1.18859
10	2675.81514	8404.63803	3.14096
20	2366.72998	16077.26439	6.79303
40	1803.77833	13244.93748	7.34289
90	1227.72472	9766.21524	7.95473
