# Supplementary material for: Circular dichroism of quantum defects in carbon nanotubes created by photocatalytic oxygen functionalization
Source: Nat Commun. 2025 Jun 2;16:5107. doi: 10.1038/s41467-025-60342-y (PMC12130195; doi:10.1038/s41467-025-60342-y)
Supplement: Supplementary file 6 — Source Data [file 41467_2025_60342_MOESM6_ESM.zip › Raw data Manuscript and SI/Supplementary_Figure_4a.txt]

Wavelength (nm)	pristine	irradiation 365nm (no anthraquinone)	anthraquinone (no irradiation)
938.815	0.00364	-3.498E-5	0.0027
939.053	46.39056	41.92003	41.71885
939.29	25.84622	21.50496	27.38086
939.527	6.61942	4.27296	7.46402
939.764	-5.75615	-5.26662	-2.88908
940	12.69876	12.51509	15.71465
940.237	10.07302	8.28062	12.26869
940.474	11.3999	10.9428	16.79251
940.711	4.55801	2.99476	8.03336
940.948	12.20911	10.16628	14.15113
941.185	14.06301	12.5632	16.28402
941.422	15.38989	16.81692	19.7452
941.658	5.64937	4.35948	9.1264
941.895	15.14502	13.3878	18.69775
942.132	-2.23721	-3.8442	1.17185
942.369	12.0016	11.81551	18.18165
942.605	26.50388	24.55736	27.75296
942.842	18.87147	20.85341	22.18173
943.079	11.76607	10.2528	16.07917
943.315	17.04555	15.30224	19.27466
943.552	17.31839	18.49493	19.54793
943.789	34.4558	36.01143	40.54263
944.025	39.73528	37.8778	42.67548
944.262	36.05549	35.76538	40.29216
944.498	40.80795	39.75379	44.81594
944.735	43.9794	42.41597	48.01146
944.971	37.66449	36.58993	40.84624
945.208	28.97804	32.35546	34.74369
945.444	34.78453	33.69132	37.1422
945.681	38.21949	35.55773	42.72865
945.917	47.97861	45.91229	51.50299
946.153	53.7851	54.94056	59.48034
946.39	56.42953	54.15442	56.5657
946.626	43.79041	43.28851	47.80652
946.862	65.40743	61.86599	66.67591
947.099	45.91712	44.634	48.35303
947.335	56.73028	54.98855	57.92434
947.571	71.49607	71.44398	76.26241
947.807	68.34326	65.8832	70.9568
948.044	62.0284	62.97501	67.51084
948.28	52.02437	52.1091	56.36073
948.516	56.51331	56.36278	62.21281
948.752	64.42788	63.00375	66.20528
948.988	71.55191	72.56254	78.69884
949.224	77.62191	76.2857	79.76906
949.46	71.83402	72.84696	78.714
949.696	65.78262	65.16412	71.81444
949.932	82.12946	82.41532	84.57366
950.168	91.09806	89.58681	90.95706
950.404	88.20877	89.06588	90.69898
950.64	88.21807	87.74918	88.58128
950.876	96.39614	96.24695	95.496
951.112	88.76369	86.44207	87.79946
951.348	96.15123	97.06188	97.37077
951.584	116.71421	113.25206	115.70884
951.819	124.62873	127.5854	128.99935
952.055	102.5033	99.47788	102.97232
952.291	102.5126	96.83491	103.77688
952.527	110.16366	103.74114	110.95726
952.763	103.32173	103.22021	104.58901
952.998	119.66853	115.69677	118.94216
953.234	144.44765	143.29294	145.51566
953.47	155.78783	153.64749	153.75868
953.705	154.21604	153.39178	153.50057
953.941	136.30674	131.11988	134.38068
954.176	150.01846	148.90155	150.32778
954.412	150.02776	149.7069	151.13233
954.648	174.01635	171.73271	173.72095
954.883	184.30245	181.55671	182.2296
955.119	179.5686	178.11797	176.92399
955.354	183.00347	179.9843	180.91642
955.59	198.55979	192.4609	195.00394
955.825	194.61642	189.55262	193.41753
956.06	197.26077	194.60202	193.42508
956.296	200.69568	196.73365	197.41755
956.531	225.21125	219.02467	219.74047
956.767	236.02441	232.29704	230.90574
957.002	232.34455	227.00146	228.78801
957.237	235.2524	231.2551	229.06122
957.472	239.74131	241.87486	237.83552
957.708	259.51377	255.41249	255.11095
957.943	274.01601	264.97123	271.32371
958.178	283.24807	275.591	277.44142
958.413	293.53418	285.68026	282.49649
958.648	288.00975	283.3025	284.36366
958.884	298.82291	291.53501	294.9976
959.119	311.48059	304.54208	305.63152
959.354	324.9288	316.48812	316.26544
959.589	338.90402	332.67826	329.82161
959.824	354.46029	345.15482	347.09701
960.059	359.21271	349.67371	350.29247
960.294	372.1339	365.06808	365.70825
960.529	381.62948	376.21836	373.95123
960.764	394.28715	385.24659	383.25685
960.999	411.42448	401.43673	400.79791
961.234	422.50111	418.42264	419.13595
961.468	429.09805	419.75842	416.48687
961.703	455.45818	441.78418	443.85732
961.938	457.312	440.46744	442.53657
962.173	490.25985	477.87803	473.09494
962.408	493.69473	478.68334	478.68133
962.642	514.52114	502.56586	499.94158
962.877	541.14478	522.73483	524.12413
963.112	564.34281	550.86147	550.6976
963.347	589.12189	571.82621	571.42657
963.581	577.27322	564.93907	557.88546
963.816	604.95089	591.47418	588.44382
964.051	637.89874	618.5398	617.93955
964.285	676.64374	662.31649	658.32728
964.52	700.89581	679.56765	676.66531
964.754	713.55345	690.98314	691.81541
964.989	742.02165	719.6403	718.38888
965.223	746.24701	722.56761	721.84996
965.458	789.73521	765.28332	762.50338
965.692	834.80442	810.38629	807.40731
965.927	838.76631	813.84415	811.13409
966.161	849.8429	823.66812	820.971
966.395	880.68264	854.97779	852.06065
966.63	915.73856	886.81801	883.94731
966.864	952.639	923.4328	919.81883
967.098	997.70821	967.74	966.31671
967.333	1005.62273	973.85042	974.5597
967.567	1046.4758	1013.91353	1014.15045
967.801	1109.46361	1075.99286	1076.32223
968.035	1132.6616	1099.07961	1098.64513
968.27	1172.46067	1142.06057	1141.42382
968.504	1196.9762	1160.63797	1161.35578
968.738	1231.76858	1195.39597	1194.5707
968.972	1287.11463	1249.25237	1247.17875
969.206	1311.10314	1269.68656	1269.50165
969.44	1361.44253	1319.82939	1320.51575
969.674	1414.94402	1370.50273	1368.87325
969.908	1452.89849	1408.44379	1407.40136
970.142	1484.26525	1436.57039	1437.69403
970.376	1520.63867	1476.89876	1474.36253
970.61	1554.37701	1507.14741	1506.78047
970.844	1611.30411	1563.12586	1563.10776
971.078	1652.94771	1602.92371	1602.96416
971.312	1721.73271	1668.71663	1667.79254
971.546	1781.03139	1727.34763	1729.69867
971.779	1820.30337	1766.61494	1768.22675
972.013	1883.29117	1823.91967	1827.47628
972.247	1942.85336	1884.67272	1890.71071
972.481	2009.79379	1952.58768	1958.99266
972.714	2068.56542	2009.0966	2011.33502
972.948	2109.15498	2044.38511	2048.00351
973.182	2162.39296	2096.64998	2102.20552
973.415	2211.15126	2147.58853	2153.21959
973.649	2275.19309	2208.8721	2207.95291
973.883	2329.74862	2256.62762	2262.68624
974.116	2375.60832	2301.99581	2309.98108
974.35	2452.82559	2376.01165	2386.49846
974.583	2510.80669	2437.82568	2443.35703
974.817	2578.80116	2506.0059	2510.31069
975.05	2654.96435	2577.10388	2586.82804
975.284	2711.89146	2635.20438	2643.68664
975.517	2766.18343	2687.20395	2692.84109
975.751	2833.38738	2750.60956	2758.46645
975.984	2900.32777	2814.54565	2822.49782
976.217	2963.05203	2880.07326	2887.32617
976.451	3029.99246	2946.66194	2951.35757
976.684	3080.85882	2997.33524	3003.69993
976.917	3161.76518	3075.06462	3085.26481
977.151	3242.14456	3154.91608	3162.04786
977.384	3290.11232	3200.28426	3205.35781
977.617	3337.81658	3248.305	3254.51226
977.85	3420.30399	3331.07424	3339.26505
978.083	3502.52789	3413.31296	3419.50164
978.316	3569.73179	3480.43211	3483.26735
978.55	3638.51679	3548.34707	3551.81496
978.783	3706.24771	3614.4052	3618.76858
979.016	3745.7832	3653.93776	3657.82798
979.249	3811.93307	3718.13909	3724.51594
979.482	3872.28574	3780.21839	3780.57753
979.715	3944.49631	3849.99009	3851.51604
979.948	4008.80162	3915.51771	3917.40702
980.181	4074.68798	3981.04532	3981.70405
980.414	4144.26346	4050.02126	4048.92333
980.646	4211.99434	4113.16154	4115.07995
980.879	4280.25228	4183.99427	4182.83055
981.112	4317.6797	4221.67004	4218.70203
981.345	4373.02571	4277.9137	4276.35758
981.578	4436.804	4340.25825	4336.40406
981.811	4509.01457	4413.21303	4406.01427
982.043	4568.04966	4475.55753	4464.73243
982.276	4624.44971	4529.14864	4520.2627
982.509	4692.97115	4598.65509	4586.685
982.741	4741.4659	4649.06309	4637.43337
982.974	4810.77787	4718.03903	4705.18397
983.207	4851.36739	4757.30634	4741.85244
983.439	4913.8281	4822.3034	4804.02416
983.672	4957.57973	4870.5894	4848.6624
983.904	5022.14851	4933.72967	4911.89676
984.137	5074.59592	4989.97334	4966.63006
984.369	5130.99593	5044.36017	5019.5037
984.602	5180.54475	5095.56398	5070.25211
984.834	5231.67458	5149.68556	5123.12576
985.067	5262.51428	5182.05622	5149.16785
985.299	5307.31991	5230.07692	5195.13435
985.531	5338.68658	5262.71278	5226.75526
985.764	5393.50558	5313.65134	5277.23801
985.996	5455.17576	5379.44417	5337.55011
986.228	5466.51578	5392.45112	5351.6375
986.461	5488.39618	5422.43447	5377.6796
986.693	5532.41128	5464.35429	5418.33292
986.925	5559.82533	5498.31644	5450.48514
987.157	5597.51622	5535.46165	5485.29396
987.389	5613.07237	5551.65167	5499.91267
987.621	5659.98607	5603.38595	5548.27011
987.854	5666.05595	5610.55731	5553.59077
988.086	5702.95631	5649.55932	5592.65014
988.318	5712.45177	5656.20013	5593.98588
988.55	5723.79179	5672.39015	5609.66723
988.782	5757.26654	5710.59638	5643.14775
989.014	5761.75533	5718.56347	5650.328
989.246	5783.10867	5741.65014	5669.19726
989.478	5790.23255	5747.76044	5679.0341
989.71	5783.12696	5742.99526	5670.00914
989.941	5802.89922	5768.73444	5696.05116
990.173	5808.44204	5775.6405	5697.65257
990.405	5810.82277	5780.68978	5701.91057
990.637	5807.4063	5780.16869	5697.40181
990.869	5815.84772	5791.31885	5707.76997
991.1	5810.58665	5785.75786	5702.19854
991.332	5813.23088	5788.68509	5707.25352
991.564	5778.45687	5755.27229	5669.53735
991.796	5763.18251	5746.79353	5657.59013
992.027	5742.37442	5727.17398	5637.93876
992.259	5752.13339	5738.05889	5646.44731
992.49	5727.37267	5713.13423	5624.93632
992.722	5701.03095	5688.47487	5598.90916
992.954	5685.75659	5676.81304	5586.96195
993.185	5672.06324	5669.92577	5570.49849
993.417	5623.32327	5622.71968	5530.39138
993.648	5601.98817	5597.26451	5501.7076
993.879	5575.90991	5574.99241	5480.46227
994.111	5554.31134	5557.49495	5458.95132
994.342	5511.36852	5511.08458	5415.92193
994.574	5470.79732	5478.2023	5380.33104
994.805	5432.07065	5438.15807	5340.75522
995.036	5384.38467	5395.99179	5296.13188
995.268	5356.46189	5370.80192	5269.30774
995.499	5326.1675	5330.49243	5235.84209
995.73	5258.71837	5267.1057	5171.2943
995.961	5200.22854	5210.61562	5116.31024
996.192	5149.11696	5158.90013	5064.5141
996.424	5121.9847	5131.85347	5037.15864
996.655	5070.08259	5081.72953	4987.48777
996.886	5020.02504	5032.93186	4938.61388
997.117	4963.37977	4975.64601	4882.56719
997.348	4903.5724	4919.68643	4827.05182
997.579	4850.35274	4867.17518	4774.72436
997.81	4810.30852	4828.72249	4734.61722
998.041	4749.97413	4767.19255	4677.50789
998.272	4670.66712	4690.80828	4599.9428
998.503	4611.38676	4633.78769	4539.64556
998.734	4560.80219	4581.80695	4491.03732
998.965	4506.5285	4526.37789	4440.03816
999.196	4438.28885	4455.29874	4369.38021
999.426	4373.73828	4392.70774	4307.75464
999.657	4338.96423	4357.96862	4274.8203
999.888	4260.18423	4281.84962	4200.44312
1000.119	4178.50564	4200.16024	4120.22143
1000.349	4113.69156	4134.91668	4058.59586
1000.58	4053.35717	4074.1825	3998.82994
1000.811	3985.38103	4002.8381	3931.09424
1001.041	3937.43151	3951.91835	3882.75164
1001.272	3865.23922	3885.6138	3815.01594
1001.503	3798.84413	3818.24823	3747.54589
1001.733	3720.85462	3738.15035	3671.30906
1001.964	3641.28409	3657.78726	3595.33793
1002.194	3577.78756	3593.60472	3533.18104
1002.425	3515.3451	3536.58412	3474.74341
1002.655	3457.90927	3481.95079	3420.29064
1002.886	3399.15593	3419.09457	3360.79038
1003.116	3355.42255	3373.47993	3317.4953
1003.346	3286.65584	3303.46176	3247.10298
1003.577	3212.09198	3229.73006	3174.31975
1003.807	3150.44	3168.73059	3118.00737
1004.037	3071.39646	3084.65387	3040.17658
1004.268	3026.08206	3041.42657	2993.95928
1004.498	2965.22061	2986.79324	2936.05294
1004.728	2908.3118	2924.46749	2878.1466
1004.958	2843.49772	2858.69341	2813.86444
1005.188	2780.5282	2796.89817	2751.44189
1005.418	2723.09237	2738.55126	2694.33253
1005.649	2679.62254	2694.52819	2653.16276
1005.879	2637.73372	2652.89239	2616.24351
1006.109	2570.28455	2586.05729	2549.83607
1006.339	2516.01082	2531.95447	2495.64896
1006.569	2461.73709	2477.05588	2440.93053
1006.799	2412.73354	2424.54459	2391.52529
1007.029	2368.20963	2380.25623	2351.68378
1007.259	2331.06397	2338.08991	2310.77964
1007.489	2287.33058	2293.80155	2269.07851
1007.718	2236.21892	2247.92161	2219.14192
1007.948	2194.85712	2205.22478	2179.83173
1008.178	2130.57006	2137.0634	2114.48693
1008.408	2102.38369	2110.54717	2086.33443
1008.638	2057.59627	2063.87151	2045.16463
1008.867	2027.82881	2034.17217	2013.29287
1009.097	1990.41964	1995.98469	1978.76455
1009.327	1927.45012	1931.80215	1914.48239
1009.556	1912.43915	1916.69187	1899.0815
1009.786	1883.46226	1884.07476	1866.94411
1010.016	1844.73554	1847.21356	1833.47843
1010.245	1808.90738	1810.61757	1798.95007
1010.475	1777.82242	1780.65301	1767.344
1010.704	1764.65601	1768.7258	1754.33405
1010.934	1706.42965	1709.58312	1695.63073
1011.163	1676.39868	1678.02699	1665.61859
1011.393	1647.42179	1649.65397	1639.06004
1011.622	1615.80977	1617.03682	1606.39131
1011.851	1588.6774	1587.86799	1582.22366
1012.081	1562.07208	1561.0865	1552.21155
1012.31	1545.48006	1543.05841	1535.48237
1012.539	1531.52312	1528.21339	1519.01884
1012.769	1530.21464	1528.48799	1521.41716
1012.998	1479.8935	1478.36396	1469.3553
1013.227	1453.02464	1447.07308	1443.32804
1013.456	1420.09508	1416.31272	1411.45628
1013.686	1386.90204	1383.1651	1380.64719
1013.915	1385.33002	1379.72607	1375.60701
1014.144	1391.39974	1384.77522	1380.66189
1014.373	1365.84842	1361.97253	1361.01046
1014.602	1340.03359	1336.78254	1332.59227
1014.831	1313.16473	1308.93999	1306.03369
1015.06	1292.62008	1289.05511	1284.52264
1015.289	1288.67647	1283.75929	1280.01379
1015.518	1260.49006	1254.59046	1254.51785
1015.747	1249.95874	1242.92851	1245.22713
1015.976	1255.23794	1251.69125	1252.67294
1016.205	1234.16627	1227.82753	1230.09926
1016.434	1220.20933	1210.32995	1214.16705
1016.662	1205.19832	1195.48489	1197.96916
1016.891	1203.09928	1198.94251	1198.77349
1017.12	1183.87216	1176.93559	1177.79376
1017.349	1165.17207	1156.25494	1160.2676
1017.577	1157.2758	1147.2455	1152.03948
1017.806	1155.44026	1146.19378	1148.59326
1018.035	1141.48332	1132.67504	1135.05199
1018.263	1126.2088	1116.23844	1119.11976
1018.492	1116.99502	1109.8816	1114.07958
1018.721	1090.38967	1082.30431	1088.31799
1018.949	1087.23655	1075.41691	1079.29289
1019.178	1095.41434	1083.91439	1087.80134
1019.406	1064.85632	1055.01078	1060.97707
1019.635	1060.3857	1051.83701	1059.39047
1019.863	1059.60416	1048.92845	1052.49065
1020.091	1043.2756	1035.14441	1038.68369
1020.32	1043.81164	1034.6232	1042.14461
1020.548	1038.02344	1028.53158	1034.97913
1020.776	1018.53278	1007.58563	1012.40542
1021.005	1024.6025	1013.1653	1019.31991
1021.233	1024.61149	1012.9093	1020.38987
1021.461	1004.0668	997.00322	1000.20708
1021.689	999.33262	987.99378	993.57292
1021.918	980.89604	968.63941	981.09429
1022.146	991.97239	981.11569	988.00875
1022.374	980.6505	970.24946	974.73311
1022.602	975.38931	963.62732	970.22422
1022.83	961.16883	949.31277	955.08896
1023.058	946.42133	936.58976	942.6103
1023.286	915.8633	902.38103	909.41021
1023.514	920.61544	905.57335	917.91863
1023.742	931.16478	919.37591	930.41193
1023.97	932.75482	921.24195	926.96568
1024.198	911.15609	902.1528	906.25158
1024.426	906.42192	894.20439	900.94572
1024.654	903.2688	895.53992	900.68738
1024.882	890.62936	879.89909	885.55212
1025.109	893.53691	881.23459	888.74732
1025.337	880.89747	872.22515	879.45657
1025.565	869.31208	860.56316	870.43147
1025.793	863.26036	853.41051	860.6094
1026.02	873.54615	867.21302	869.91476
1026.248	865.12285	855.81628	862.48362
1026.476	858.80763	844.15429	851.33326
1026.703	856.18149	847.87709	856.91939
1026.931	851.18381	839.39816	847.36298
1027.158	843.28749	834.36752	839.40049
1027.386	836.97227	829.86743	834.36028
1027.613	813.52894	804.94261	807.27032
1027.841	815.38249	806.80866	810.73122
1028.068	808.80372	797.79918	801.70609
1028.296	805.12358	799.13472	800.65077
1028.523	808.03112	801.26598	804.90861
1028.75	788.80393	786.95139	785.78843
1028.978	798.56274	790.67422	793.76553
1029.205	785.92327	781.39949	783.41211
1029.432	788.30379	782.20447	782.35676
1029.66	780.14401	776.3781	777.84787
1029.887	758.54524	754.10584	754.7428
1030.114	748.54085	743.77009	747.04597
1030.341	746.17822	741.12675	740.67744
1030.568	760.41664	754.664	758.74956
1030.795	758.05401	752.55117	753.178
1031.022	742.25243	738.50184	738.57403
1031.249	729.61296	726.04404	726.36099
1031.476	719.34506	720.21763	717.07021
1031.703	718.56348	717.83954	717.0775
1031.93	727.00471	723.41913	721.33533
1032.157	715.41927	714.40965	710.98191
1032.384	702.25278	701.68659	695.84662
1032.611	696.99155	692.67712	690.0094
1032.838	691.73033	683.93289	684.17219
1033.065	686.99612	689.24722	682.31986
1033.292	688.84962	687.66491	682.85847
1033.518	678.8452	680.24692	676.75556
1033.745	667.78678	664.3408	661.08895
1033.972	666.74169	664.35001	660.29927
1034.198	655.94674	653.21845	648.61751
1034.425	654.37463	654.02343	653.14101
1034.652	654.38358	651.64535	647.3038
1034.878	634.89284	636.26969	628.44924
1035.105	632.79372	631.23905	625.53428
1035.331	626.47842	627.26939	622.88494
1035.558	630.17648	628.87014	621.29828
1035.784	613.32083	617.47332	609.88218
1036.011	627.82276	628.88853	622.1098
1036.237	619.39939	621.20529	612.02201
1036.464	605.17886	609.278	600.60594
1036.69	594.1204	600.53374	589.72117
1036.916	593.60229	598.68613	587.86881
1037.143	599.93545	603.20469	595.84588
1037.369	597.30927	599.23503	589.47731
1037.595	570.70379	576.16696	566.10655
1037.821	583.36112	587.31688	575.14623
1038.048	554.91112	559.20899	551.24418
1038.274	566.51441	573.01146	563.47176
1038.5	538.32789	541.45521	530.53727
1038.726	533.59364	542.26015	531.60716
1038.952	548.35903	553.41007	543.83475
1039.178	538.0911	539.09543	531.09036
1039.404	522.8165	531.94271	519.93992
1039.63	533.36576	540.97058	525.79169
1039.856	517.56414	523.47288	513.57862
1040.082	509.9313	519.23796	509.06966
1040.308	504.93354	509.43268	501.10714
1040.534	508.10455	515.27748	507.75588
1040.76	503.63381	509.71628	498.99638
1040.986	499.69008	505.21611	496.87837
1041.211	494.16527	500.98115	489.97845
1041.437	477.30962	483.2182	479.35933
1041.663	467.83221	475.2697	465.02099
1041.888	482.86107	491.19418	476.45156
1042.114	464.95139	471.57443	461.84756
1042.34	467.06836	474.23617	459.72954
1042.565	467.86776	473.98005	463.98732
1042.791	477.09947	488.04777	475.41792
1043.017	461.03434	470.01956	457.89167
1043.242	457.6176	464.98884	456.30493
1043.468	437.59984	446.43012	432.66851
1043.693	437.87222	449.88758	442.23947
1043.919	456.59024	466.60786	456.59233
1044.144	448.69385	456.80253	441.9883
1044.369	434.47325	441.42684	430.04085
1044.595	421.30672	433.7436	423.93795
1044.82	421.57909	429.50864	421.02292
1045.045	430.28375	437.7407	427.93728
1045.271	403.15126	411.48957	401.64427
1045.496	420.28819	424.23097	415.73144
1045.721	415.29039	423.44434	413.61339
1045.946	405.54944	414.9653	404.32254
1046.171	402.92322	409.66932	397.68828
1046.397	405.56721	411.27003	401.68043
1046.622	390.02907	396.95535	387.07639
1046.847	396.09863	400.67807	389.20889
1047.072	388.99277	393.79056	382.30897
1047.297	385.83953	396.45225	386.56675
1047.522	383.74033	392.7478	382.05776
1047.747	382.43165	390.36964	381.26801
1047.972	382.70403	387.1957	377.29035
1048.196	374.54408	383.49122	368.79644
1048.421	375.07997	381.64356	369.8663
1048.646	384.57515	391.2019	384.21913
1048.871	369.82753	376.09146	365.89586
1049.096	358.24201	361.24628	355.54238
1049.32	362.46698	368.15202	362.72237
1049.545	371.43514	379.3019	371.76201
1049.77	354.31594	358.88634	351.31347
1049.995	360.64902	362.3438	358.4935
1050.219	355.38767	362.88341	355.57844
1050.444	352.23444	361.03575	348.67852
1050.668	338.2773	344.86425	339.91896
1050.893	339.0767	339.03776	335.94129
1051.117	336.45044	340.37313	331.16662
1051.342	317.75019	324.46693	312.04637
1051.566	333.30603	338.79983	331.71235
1051.791	365.46296	365.86504	363.86435
1052.015	344.39109	348.10201	341.55616
1052.239	343.08237	351.29417	339.43808
1052.464	329.9158	336.9795	327.22498
1052.688	324.91797	327.43939	324.30992
1052.912	325.98083	330.63155	322.4575
1053.137	328.36128	333.82375	319.80813
1053.361	321.25537	324.81415	315.83043
1053.585	303.0821	306.25535	302.55466
1053.809	301.24636	305.99919	296.71735
1054.033	312.84957	318.4753	308.67921
1054.257	321.29068	326.97258	316.65618
1054.481	327.62372	326.1859	321.97656
1054.706	307.0789	309.74919	303.38763
1054.93	293.12177	299.67856	291.97148
1055.154	299.98183	304.46226	296.22922
1055.377	311.84851	311.36796	309.51934
1055.601	302.37102	304.48041	298.10319
1055.596	316.54218	323.33392	322.33781
1055.829	308.91308	313.79744	314.64912
1056.061	312.60967	317.51916	318.10658
1056.294	297.60567	303.74004	305.64096
1056.526	303.93615	309.31793	308.83303
1056.758	304.20869	307.73636	307.77894
1056.991	306.06159	309.86714	311.23643
1057.223	292.63789	295.55765	297.17847
1057.455	303.44599	304.58268	304.6167
1057.688	279.75014	282.31828	282.06646
1057.92	292.40197	298.76793	297.99701
1058.152	303.21007	308.85361	307.29293
1058.384	296.89787	300.90808	298.01191
1058.617	283.73759	288.18962	287.1386
1058.849	287.96096	287.93388	290.59606
1059.081	283.49249	287.41297	289.54197
1059.313	298.51482	307.84009	306.79944
1059.545	298.26057	305.99335	306.80689
1059.777	297.47955	302.82079	302.3028
1060.009	296.69852	302.03472	305.49487
1060.241	299.86834	305.49128	304.44078
1060.473	286.44463	291.44696	294.09821
1060.705	277.49854	283.76659	285.87872
1060.937	276.9809	282.45019	285.3554
1061.169	282.25783	290.67972	289.8744
1061.401	290.69543	297.0531	295.18955
1061.633	296.23575	298.38834	300.23931
1061.865	291.24049	294.68545	295.73522
1062.097	278.34357	283.55794	284.06573
1062.329	293.89267	299.2121	298.40397
1062.56	273.09403	278.00827	282.48828
1062.792	282.05841	285.44231	288.06882
1063.024	296.29056	300.03581	300.81475
1063.256	287.60786	292.62061	296.04527
1063.487	282.0858	286.00086	288.35652
1063.719	268.66209	271.4262	275.09472
1063.951	271.04174	275.94343	277.75602
1064.182	274.21151	276.7483	277.49805
1064.414	281.33216	284.71267	284.14012
1064.646	280.02436	283.66143	286.80142
1064.877	272.65856	276.24619	282.03191
1065.109	261.60536	265.38384	268.77011
1065.34	278.20798	280.77279	279.12754
1065.572	279.27068	284.49452	282.05423
1065.803	274.53878	279.9961	283.12319
1066.035	267.69981	274.17188	277.02678
1066.266	270.60619	277.89357	279.15728
1066.497	259.55295	265.4402	266.6916
1066.729	267.99055	270.75292	270.94521
1066.96	279.85216	283.75538	285.5488
1067.191	289.34328	291.18938	289.00622
1067.423	259.32605	262.82614	263.53671
1067.654	251.96026	259.38838	258.23643
1067.885	253.81309	259.39775	260.63231
1068.116	247.23746	249.86119	254.0051
1068.348	254.35811	258.62106	259.32025
1068.579	279.91597	284.08628	282.41617
1068.81	282.03219	285.95181	288.52744
1069.041	273.08606	280.92305	284.02331
1069.272	248.86335	257.06758	255.89992
1069.503	259.40803	266.88807	262.54196
1069.734	254.41274	261.32898	258.03783
1069.965	272.59569	276.45276	279.01067
1070.196	274.44852	280.70478	281.40655
1070.427	266.81934	271.69855	268.4101
1070.658	262.35083	267.20012	265.2329
1070.889	272.8955	274.10379	273.99802
1071.12	260.26192	264.8324	265.51312
1071.351	255.79341	261.65979	263.92822
1071.582	252.11506	259.28269	258.36256
1071.813	265.03024	275.7323	273.76231
1072.043	272.4142	278.12812	276.68893
1072.274	263.20468	265.40958	266.08094
1072.505	258.73617	261.44148	261.8422
1072.736	259.00866	264.10251	261.84962
1072.966	264.28551	268.08932	267.69547
1073.197	269.03562	270.48519	274.07213
1073.428	269.04472	272.61589	274.8757
1073.658	269.58056	273.95105	274.6177
1073.889	257.73715	266.53581	266.66357
1074.12	256.6927	263.62837	265.60945
1074.35	260.38921	265.49386	265.88222
1074.581	267.24644	268.42006	268.01271
1074.811	269.09923	273.7327	271.73549
1075.042	270.16189	279.84087	277.58138
1075.272	262.00588	268.97844	269.36183
1075.503	263.33193	269.51815	269.90002
1075.733	265.44811	271.64881	271.49971
1075.963	265.45718	271.39298	270.97633
1076.194	268.10017	274.31917	273.90298
1076.424	270.74313	271.94203	272.31805
1076.654	258.89968	259.75378	261.97542
1076.885	266.81046	274.08206	277.64056
1077.115	250.75278	258.71183	258.80561
1077.345	271.3062	276.75239	276.3284
1077.575	258.14581	262.44282	264.12808
1077.806	262.10575	268.02066	270.23935
1078.036	271.86021	275.71979	277.41213
1078.266	282.66824	286.33572	282.9926
1078.496	283.20408	288.99671	288.0423
1078.726	252.66	260.36823	257.53041
1078.956	262.94124	266.2112	267.62243
1079.186	271.64215	276.82714	280.36829
1079.416	291.14201	299.90583	296.56417
1079.646	290.6243	294.3467	296.83694
1079.876	282.20491	284.54493	288.88277
1080.106	289.85226	291.97889	296.85171
1080.336	269.84374	270.2447	274.83213
1080.566	283.02227	292.79306	291.29339
1080.796	301.99535	308.18197	307.48926
1081.026	285.67429	287.50844	293.96201
1081.255	264.87557	270.81234	272.20779
1081.485	273.0497	281.42828	276.99211
1081.715	274.6391	279.3163	280.71488
1081.945	282.81322	284.62894	289.47998
1082.174	297.83543	300.0178	301.16427
1082.404	274.66625	279.8746	278.08316
1082.634	281.26004	285.98273	286.84825
1082.863	312.34899	313.56919	319.23258
1083.093	299.45199	301.38094	306.76687
1083.323	308.67967	308.8149	311.55118
1083.552	292.09518	294.50528	294.04312
1083.782	288.68018	291.86297	293.78512
1084.011	305.01934	309.10799	311.0425
1084.241	292.38572	297.9804	297.51525
1084.47	298.4527	304.88399	303.09569
1084.7	313.47495	314.70443	315.31079
1084.929	304.52874	309.14527	309.21428
1085.158	295.05575	301.19961	299.13701
1085.388	289.79703	293.51917	293.04054
1085.617	280.06066	281.33087	284.29018
1085.846	284.5473	290.09062	293.05524
1086.076	284.81975	287.71347	285.89723
1086.305	298.26163	302.83717	302.88923
1086.534	310.64994	317.96087	319.35045
1086.763	300.38679	303.91643	307.41548
1086.992	313.56527	315.59298	316.18054
1087.222	319.3689	324.35277	323.35332
1087.451	335.70805	342.65845	341.40685
1087.68	334.40013	340.54643	341.67959
1087.909	320.71292	327.56264	325.49846
1088.138	320.19517	326.51128	325.50581
1088.367	322.83808	322.80826	325.77855
1088.596	320.74	323.61306	325.25513
1088.825	313.11073	322.03136	320.48556
1089.054	304.16453	308.78241	306.95827
1089.283	322.08402	324.43644	327.40027
1089.512	321.03948	322.58958	325.54993
1089.741	332.90102	335.85713	333.51884
1089.969	340.02152	342.23035	344.67233
1090.198	336.34309	340.38349	346.53738
1090.427	325.55316	329.52102	331.68317
1090.656	333.46386	338.8111	336.46745
1090.885	328.73188	335.63841	335.14788
1091.113	339.27643	340.68581	343.38214
1091.342	338.2319	340.6951	343.12411
1091.571	327.70536	334.60561	333.31221
1091.799	342.72753	349.19894	346.05801
1092.028	357.48635	362.46648	367.03079
1092.257	340.63846	343.3839	342.8881
1092.485	331.42883	335.17304	334.93387
1092.714	343.02698	346.05411	347.67971
1092.942	367.26777	367.54173	369.71398
1093.171	364.37951	367.81619	368.6598
1093.399	379.40168	382.40952	384.59022
1093.627	375.19644	377.11548	381.94369
1093.856	352.02722	358.0329	359.12793
1094.084	348.61214	355.65567	354.35832
1094.313	351.51845	351.15716	354.36568
1094.541	356.00505	358.59104	359.41531
1094.769	359.96487	367.88107	370.03803
1094.998	359.71051	367.36004	366.59538
1095.226	373.67912	375.05908	378.81041
1095.454	372.89794	377.71998	378.81774
1095.682	384.75944	391.25266	393.952
1095.91	356.58578	363.15442	365.56313
1096.139	358.96531	364.22438	369.55126
1096.367	355.55023	358.66517	362.65857
1096.595	370.5724	378.03147	375.66975
1096.823	368.21089	371.94194	370.90014
1097.051	373.22427	376.459	379.66517
1097.279	379.81798	384.95353	384.18404
1097.507	378.24663	381.51565	386.31444
1097.735	389.31796	393.72249	395.34485
1097.963	377.47444	381.79932	382.08292
1098.191	381.17087	386.05122	387.66333
1098.419	379.86291	382.083	383.95526
1098.646	386.1932	392.16849	391.9241
1098.874	394.10386	402.51918	403.07759
1099.102	392.7959	399.87679	399.90029
1099.33	402.0235	407.84099	411.58455
1099.558	405.19316	411.2974	413.44957
1099.785	396.77365	402.55617	403.63761
1100.013	393.35858	397.52729	399.13339
1100.241	383.62216	390.11193	393.56762
1100.468	391.00601	396.21994	397.55569
1100.696	419.46102	419.82888	425.95921
1100.924	390.23381	393.85197	397.03956
1101.151	388.13564	395.45217	394.65838
1101.379	390.25174	393.07494	395.99263
1101.606	392.10441	398.1223	401.30762
1101.834	390.79645	397.33606	399.19186
1102.061	381.58678	384.08702	391.50298
1102.289	399.76962	403.98365	407.69879
1102.516	387.13588	394.44693	395.23298
1102.743	400.84106	406.38857	407.97875
1102.971	389.52431	390.75309	396.04375
1103.198	377.94414	382.80736	386.49718
1103.425	404.292	412.51506	412.24681
1103.653	390.86814	393.6976	397.65796
1103.88	405.36349	408.82122	410.13834
1104.107	396.94398	401.93615	404.83793
1104.334	387.20753	389.74777	397.14906
1104.561	398.54221	403.81073	406.44482
1104.789	404.34576	410.71428	410.6983
1105.016	401.9842	406.48086	409.64405
1105.243	406.73415	409.67205	412.83596
1105.47	408.06004	416.04523	418.15095
1105.697	415.1805	424.53972	426.91594
1105.924	418.35011	425.6096	428.25016
1106.151	397.8147	406.7921	406.76126
1106.378	395.18976	400.70252	401.19546
1106.605	393.35498	397.79492	399.87583
1106.832	410.48422	419.28251	421.64469
1107.058	412.33685	420.61751	423.77503
1107.285	398.12278	404.71682	407.59383
1107.512	416.04219	420.37077	425.38191
1107.739	414.99758	424.35746	426.98151
1107.966	407.36824	411.90393	412.12724
1108.192	402.10937	410.32211	411.33834
1108.419	416.86811	424.65024	426.47258
1108.646	419.77433	427.57627	429.3991
1108.872	416.09579	422.81247	423.03712
1109.099	407.4129	413.54092	415.87901
1109.326	415.32352	423.09607	420.66323
1109.552	400.31924	409.0515	408.99355
1109.779	417.97526	428.94809	430.49702
1110.005	419.30111	428.42694	428.91197
1110.232	403.7701	411.99593	412.2
1110.458	385.34176	395.83004	395.488
1110.685	386.66765	397.16508	396.82222
1110.911	405.1138	411.228	410.62949
1111.138	408.54681	416.01018	418.06756
1111.364	400.39065	409.39023	411.4402
1111.59	401.18972	411.25557	408.7936
1111.817	395.14072	401.98401	401.63549
1112.043	403.31469	405.70549	409.07353
1112.269	407.80121	413.66962	416.24619
1112.495	406.75656	417.12594	418.64191
1112.721	387.01128	394.59609	396.35682
1112.948	394.39512	399.37828	398.22181
1113.174	397.5647	403.89526	406.19061
1113.4	406.79223	410.53356	416.01712
1113.626	390.99779	396.75415	399.83589
1113.852	395.48431	404.18795	403.55853
1114.078	416.82774	424.34966	428.51198
1114.304	410.25192	420.38136	419.23076
1114.53	387.08257	396.26052	396.14952
1114.756	390.25215	396.80003	398.27986
1114.982	386.31022	395.21822	396.16404
1115.208	385.26557	397.34871	396.96745
1115.434	397.91716	406.90383	406.52857
1115.66	400.82335	405.05685	402.55505
1115.885	392.14037	397.90653	398.5815
1116.111	379.24321	390.22592	391.42336
1116.337	362.13181	370.08255	369.93443
1116.563	369.25223	377.78151	376.57631
1116.788	367.15398	378.85131	377.11431
1117.014	376.38151	386.28511	382.96003
1117.24	374.54669	384.43813	382.96729
1117.465	397.47042	408.04695	406.59378
1117.691	386.68037	396.65403	394.9241
1117.916	377.73401	390.56437	390.15439
1118.142	376.16258	385.00508	385.11933
1118.367	359.05115	365.92233	362.56883
1118.593	369.85901	379.72009	378.76457
1118.818	370.39466	384.76736	383.81411
1119.044	366.71611	378.67774	374.5329
1119.269	362.24736	373.11841	371.09011
1119.495	349.87698	361.99065	361.54351
1119.72	351.72957	364.9166	359.95842
1119.945	357.26961	368.63805	368.19259
1120.171	375.45237	388.26943	386.51141
1120.396	356.76061	367.86086	364.75706
1120.621	358.34981	365.21835	362.11044
1120.846	347.29633	356.7422	354.15611
1121.071	344.93469	362.3198	354.16333
1121.297	347.84088	361.26832	355.49752
1121.522	356.80498	369.49757	366.12014
1121.747	353.38979	366.58989	362.14659
1121.972	348.13087	361.82606	358.9692
1122.197	349.98347	362.10036	358.44565
1122.422	327.07747	341.95695	335.89515
1122.647	339.72902	350.9817	347.57931
1122.872	339.4745	349.93017	343.07499
1123.097	341.0637	354.44711	349.45146
1123.322	339.49223	353.13042	351.05099
1123.547	311.58185	323.70624	319.74278
1123.771	331.87164	345.1937	341.51155
1123.996	331.61712	345.99833	341.25339
1124.221	332.94293	342.02999	335.95291
1124.446	325.5769	336.73583	333.30629
1124.67	320.84473	339.9269	334.10964
1124.895	339.02745	353.98978	348.97842
1125.12	312.17062	323.7701	318.20098
1125.345	305.06798	319.80176	314.7582
1125.569	307.18392	320.07602	316.62309
1125.794	296.92061	310.53922	306.01491
1126.018	292.71521	308.16183	304.69518
1126.243	291.67052	303.92832	299.39471
1126.467	298.00069	311.89237	307.62883
1126.692	300.38006	316.93964	313.20914
1126.916	328.83492	342.13941	337.63176
1127.141	296.44691	308.73775	303.13893
1127.365	285.65678	303.97388	300.22689
1127.589	274.86665	290.45956	281.92251
1127.814	264.86673	276.94528	267.86433
1128.038	276.2013	287.03064	282.20232
1128.262	302.02226	314.08657	308.74801
1128.487	292.28573	305.61042	300.26292
1128.711	279.65188	297.3994	290.45086
1128.935	268.07158	284.15024	277.45419
1129.159	264.65635	279.65153	275.60369
1129.383	272.56685	290.00206	282.2455
1129.607	257.82589	274.10126	266.06421
1129.832	260.99542	275.17105	267.92913
1130.056	284.97267	297.71917	289.43251
1130.28	271.54865	287.652	277.49738
1130.504	268.13342	284.21395	273.25841
1130.728	260.76735	274.41194	266.63097
1130.952	274.99919	287.67928	281.49973
1131.175	263.94563	280.26371	272.4838
1131.399	254.20906	271.2572	263.73329
1131.623	256.58839	269.14497	263.47509
1131.847	265.55245	280.55616	271.17845
1132.071	256.34266	270.75415	264.02025
1132.295	250.55692	265.72511	257.92358
1132.518	254.25316	267.85548	260.5846
1132.742	238.72203	248.7727	242.81099
1132.966	232.6729	247.1908	239.10279
1133.189	249.01182	265.49624	256.35998
1133.413	230.32002	244.5573	236.99407
1133.637	235.33324	247.74838	242.83973
1133.86	235.60542	251.20457	243.11228
1134.084	231.9268	248.56202	239.40408
1134.307	237.99354	249.8969	242.33047
1134.531	239.31931	251.23182	244.72613
1134.754	225.10508	236.12647	228.27942
1134.978	236.70303	249.65898	239.69817
1135.201	241.18944	253.6455	244.74764
1135.424	228.29216	242.25246	235.46633
1135.648	228.03759	241.2009	232.55429
1135.871	218.03759	229.80786	221.94605
1136.094	230.42567	241.74934	233.89553
1136.317	225.16668	236.98542	230.71807
1136.541	225.17551	236.46418	231.25604
1136.764	218.33618	227.98796	221.70933
1136.987	207.54601	221.10272	210.57032
1137.21	182.53282	192.47396	185.10052
1137.433	187.54601	200.70312	194.39616
1137.656	207.57237	220.86472	214.83797
1137.879	211.26861	223.52542	215.64128
1138.102	198.10794	212.39755	204.76766
1138.325	195.74622	210.28528	201.85558
1138.548	198.12552	212.94598	203.45505
1138.771	184.43807	198.1058	190.98912
1138.994	196.29937	207.66079	201.87706
1139.217	186.82615	201.04072	193.3919
1139.44	183.14749	197.86779	192.33752
1139.663	179.9956	192.30838	184.38313
1139.886	198.44164	205.57569	198.98647
1140.108	191.07549	203.72854	195.27821
1140.331	185.5531	196.31298	193.16229
1140.554	192.14662	202.95116	195.55791
1140.777	187.94118	202.69505	195.29969
1140.999	185.05265	199.52208	188.67219
1141.222	186.90516	198.47047	187.08704
1141.444	165.05261	175.41013	167.19029
1141.667	173.48985	183.6393	175.159
1141.889	165.07015	176.48886	167.20458
1142.112	169.29316	183.92253	175.43868
1142.334	176.67681	189.23485	179.69197
1142.557	164.83308	179.16763	165.89911
1142.779	176.69435	185.27544	175.99087
1143.002	174.06924	182.63284	175.99803
1143.224	172.23427	183.17218	175.73977
1143.446	169.08235	184.77219	174.41997
1143.669	151.70745	166.21969	156.91172
1143.891	148.02875	162.25123	152.93807
1144.113	148.82766	160.13892	152.14905
1144.335	169.64416	177.38366	174.18313
1144.558	168.59939	181.10502	172.86337
1144.78	160.96985	174.48491	163.84741
1145.002	151.75998	163.88733	155.89298
1145.224	150.71517	161.50985	152.71549
1145.446	152.04087	160.45821	152.45724
1145.668	166.27263	172.13448	168.91824
1145.89	156.0092	168.16602	159.90227
1146.112	149.16983	159.68975	155.13247
1146.334	145.49113	154.39547	150.36267
1146.556	144.70972	157.05613	146.65441
1146.778	147.87914	162.10328	149.84616
1147	155.52617	164.23361	158.61099
1147.221	150.2671	159.99994	153.31039
1147.443	140.00367	150.99335	143.49827
1147.665	143.96325	153.65401	146.9554
1147.887	139.75778	151.01137	142.45098
1148.108	143.45393	157.11914	147.5004
1148.33	144.77963	159.51464	149.89599
1148.552	131.09214	143.87892	135.04156
1148.773	132.68118	143.62272	135.04865
1148.995	133.21671	144.6924	136.38271
1149.217	142.70747	150.80021	144.88216
1149.438	132.18061	141.26324	133.4777
1149.66	146.93916	159.30347	154.71563
1149.881	143.7872	155.60013	147.29194
1150.102	138.79151	152.42713	141.99134
1150.324	131.95214	142.8902	134.56769
1150.545	135.91169	147.40698	139.6171
1150.767	145.13906	157.49226	149.44347
1150.988	145.93794	157.23607	149.18518
1151.209	127.5094	136.56217	129.02302
1151.431	143.58489	153.27658	144.42248
1151.652	121.20552	131.01169	125.05647
1151.873	135.70064	149.84738	143.10974
1152.094	109.63382	122.27919	113.6591
1152.315	112.53981	130.24312	116.58543
1152.536	130.19559	141.65418	133.57717
1152.757	122.30263	131.05656	125.35733
1152.979	115.72665	125.4971	120.32215
1153.2	127.58787	139.55982	135.45619
1153.421	118.37796	128.96219	123.25557
1153.642	116.54294	128.17567	121.13959
1153.862	113.91772	124.73746	120.61588
1154.083	119.19421	132.43622	126.99222
1154.304	120.51987	132.97552	123.8147
1154.525	118.42147	134.57548	122.76025
1154.746	119.74712	130.60698	123.82889
1154.967	110.01043	116.82737	114.54751
1155.187	102.38081	111.00267	105.2661
1155.408	118.71965	129.04287	125.97323
1155.629	106.61246	115.79359	111.38415
1155.85	110.04523	120.0452	116.43356
1156.07	115.84846	126.15293	122.01371
1156.291	132.1873	144.72345	134.75929
1156.511	120.08007	131.7393	121.4971
1156.732	116.40133	132.2786	120.17727
1156.952	101.92359	112.93049	105.05739
1157.173	112.73126	120.09892	114.61834
1157.393	133.0209	139.73006	136.38698
1157.614	123.5476	133.9054	128.9633
1157.834	114.07426	122.51224	117.02803
1158.055	105.9179	115.09659	113.31974
1158.275	108.29707	116.96168	113.3268
1158.495	116.20742	129.43336	123.68388
1158.716	93.03788	106.10782	97.68325
1158.936	112.27396	127.86028	118.65573
1159.156	113.0728	126.01305	116.8051
1159.376	106.49674	115.68055	109.116
1159.596	107.29558	115.42432	108.06152
1159.816	110.46492	123.91853	115.49937
1160.037	98.62112	109.07826	103.29875
1160.257	106.26807	116.24665	112.85968
1160.477	102.85268	112.27811	104.90519
1160.697	102.86135	116.52968	105.97379
1160.917	105.24053	114.41729	109.96163
1161.137	105.2492	118.66886	109.43793
1161.356	106.57477	118.67775	108.38342
1161.576	102.6326	117.0957	107.32894
1161.796	105.53856	113.65748	107.86678
1162.016	114.23907	125.86401	121.14309
1162.236	102.65862	111.55403	109.20783
1162.456	94.76561	104.40351	101.78411
1162.675	104.25625	112.10218	106.03731
1162.895	111.63982	122.71771	116.65977
1163.115	97.68886	106.28642	101.27451
1163.334	105.86256	116.37158	110.30463
1163.554	106.92478	114.78952	108.454
1163.774	101.13889	114.53329	107.13414
1163.993	92.19229	101.28393	92.81038
1164.213	89.30368	102.35352	93.87898
1164.432	91.9462	103.68824	95.21294
1164.652	77.46847	87.5221	83.27768
1164.871	97.23129	103.97122	98.41165
1165.09	128.05645	136.86057	132.91874
1165.31	107.52077	115.12598	111.96039
1165.529	112.00701	118.58201	114.62127
1165.748	101.48008	108.7798	103.48213
1165.968	93.58707	106.13708	100.30457
1166.187	98.6001	108.00213	102.1693
1166.406	102.03279	109.86718	104.83018
1166.625	99.9343	106.69409	101.6526
1166.844	81.76908	94.50539	88.92115
1167.064	83.88487	93.1885	84.41667
1167.283	96.0094	102.47816	99.28526
1167.502	108.66071	114.15431	111.23462
1167.721	107.87917	118.14068	111.77242
1167.94	92.61123	101.17901	95.32558
1168.159	82.08429	91.3768	86.30952
1168.378	91.57494	99.07547	92.42041
1168.597	99.22185	109.16063	104.36977
1168.815	94.22605	100.68421	95.88445
1168.805	95.11287	100.73926	99.69878
1169.033	89.32613	93.85345	93.86326
1169.26	89.07163	97.57539	97.58872
1169.488	81.44079	83.52931	87.23827
1169.716	86.19174	92.8204	93.88519
1169.943	88.04478	93.36	93.6269
1170.171	89.89786	94.43004	98.14914
1170.399	78.57883	81.97513	83.54935
1170.626	85.96416	89.9402	94.71116
1170.854	67.5322	70.32501	73.20619
1171.081	81.50357	88.1023	89.14851
1171.309	93.10401	96.863	98.45127
1171.536	82.04839	90.50753	95.00597
1171.764	73.36379	77.25703	81.99968
1171.991	76.00715	81.24418	84.92839
1172.219	74.17204	78.86668	84.13896
1172.446	92.62194	100.88709	99.8157
1172.673	96.58252	100.10072	103.54116
1172.901	90.00545	97.72322	99.03356
1173.128	93.1757	98.26283	98.50968
1173.355	91.34055	95.88529	101.1728
1173.583	82.65595	90.32544	91.08794
1173.81	72.12721	80.78764	84.19005
1174.037	76.87811	81.85763	82.60383
1174.264	78.73115	85.84478	86.86046
1174.491	86.90681	92.74907	93.77293
1174.719	92.97496	99.6534	100.68543
1174.946	89.8226	95.68469	95.64663
1175.173	76.396	85.88168	87.95199
1175.4	93.79212	98.88546	101.76964
1175.627	72.98914	81.92219	86.10748
1175.854	81.95512	88.03089	89.83294
1176.081	95.13617	104.21701	102.85384
1176.308	91.45693	94.9444	96.22153
1176.535	83.03573	88.85413	88.52689
1176.762	67.23815	74.01241	74.72382
1176.989	70.93528	78.26475	79.24603
1177.215	78.58401	80.92588	79.78446
1177.442	78.32951	84.64783	85.63459
1177.669	82.81698	87.0438	85.11071
1177.896	74.65922	76.9756	79.54074
1178.123	66.50146	70.35494	70.78376
1178.349	74.67707	81.76751	83.53904
1178.576	82.06239	88.1414	88.32684
1178.803	77.06594	83.6423	84.61596
1179.029	71.806	77.2868	78.78037
1179.256	76.29347	82.33472	81.97466
1179.483	65.50128	67.7582	69.49951
1179.709	65.51019	73.33648	76.41195
1179.936	84.22353	88.46182	89.43285
1180.162	88.18407	95.36606	97.93879
1180.389	64.21978	66.9994	67.13835
1180.615	53.42756	62.23507	57.319
1180.842	60.02256	64.10065	64.23147
1181.068	48.44001	56.68436	54.41212
1181.295	55.56189	61.73228	62.38693
1181.521	77.4365	85.07863	84.43765
1181.747	84.82179	91.18729	90.55333
1181.974	76.40058	85.89261	84.45219
1182.2	54.80723	58.32149	58.43223
1182.426	59.82154	70.26445	68.79726
1182.653	57.19607	62.583	60.57145
1182.879	75.11904	77.7083	81.02866
1183.105	80.92367	83.81696	84.48851
1183.331	68.02391	72.42275	74.93475
1183.557	65.66184	69.77997	70.69266
1183.783	69.0955	75.62344	77.87068
1184.01	61.20118	65.02485	66.45787
1184.236	53.57026	60.26052	63.5437
1184.462	55.68671	59.47411	61.42629
1184.688	68.34084	77.25136	77.63416
1184.914	73.0917	78.32131	77.907
1185.14	58.61129	64.27515	67.02532
1185.366	57.03954	59.77601	63.04882
1185.592	54.67747	61.90674	65.44633
1185.817	64.17026	68.01536	69.7029
1186.043	67.60391	74.38922	75.02183
1186.269	67.34937	72.27684	75.02909
1186.495	66.04107	73.34679	71.84934
1186.721	59.72737	60.8918	63.62349
1186.946	49.98887	55.86223	57.78787
1187.172	57.11072	61.70569	60.98214
1187.398	59.4906	63.83643	61.78615
1187.624	60.81672	65.43678	66.30833
1187.849	62.93313	68.89345	70.29931
1188.075	59.51728	60.68158	62.33905
1188.301	55.838	62.81231	63.67423
1188.526	55.84687	61.76067	63.41587
1188.752	50.58693	61.23945	58.64262
1188.977	57.70874	64.69612	63.16477
1189.203	55.61011	60.72737	62.90644
1189.428	45.87162	50.1287	49.36889
1189.654	53.52034	60.48049	59.20275
1189.879	38.24957	42.45636	42.74377
1190.104	54.85529	61.29434	64.52887
1190.33	43.79963	47.24818	48.33551
1190.555	44.07194	50.43965	49.67066
1190.781	52.77443	58.66988	56.5831
1191.006	56.99837	62.39175	64.29225
1191.231	64.38362	66.37881	66.68973
1191.456	30.40845	36.68609	37.48273
1191.682	40.95504	44.38592	45.45751
1191.907	47.28652	55.53325	53.43225
1192.132	68.37076	72.24968	72.03034
1192.357	64.428	66.95491	70.17848
1192.582	57.06048	60.86456	61.15585
1192.807	58.38656	64.05604	66.20917
1193.032	36.52973	39.13683	40.98593
1193.257	50.50103	59.0356	59.58402
1193.482	70.00462	74.69125	77.65095
1193.707	49.20156	56.40192	57.20822
1193.932	33.14045	36.25622	36.4999
1194.157	38.15472	41.56926	43.67789
1194.382	39.21736	42.63918	42.3572
1194.607	41.33376	47.15663	47.94168
1194.832	56.88571	61.22111	62.8216
1195.057	31.07725	37.36268	39.98862
1195.281	39.77967	42.94087	44.51073
1195.506	65.07898	72.65186	74.52893
1195.731	51.91574	58.07526	57.53879
1195.956	59.56443	67.10103	66.0447
1196.18	46.92804	47.75088	49.05453
1196.405	41.9315	46.43404	49.06175
1196.63	56.95657	60.49852	62.08258
1196.854	41.68576	46.98266	48.81058
1197.079	48.80756	51.23492	52.53598
1197.303	55.40244	59.99545	63.16653
1197.528	50.66935	53.9051	55.47182
1197.752	38.2964	44.89756	48.30825
1197.977	32.2461	34.82928	38.48887
1198.201	16.71184	22.3742	27.07596
1198.426	29.10249	30.33919	32.92603
1198.65	20.41772	26.10517	26.82479
1198.875	34.65247	37.78289	38.25212
1199.099	45.98931	50.52135	54.45993
1199.323	33.61635	39.39224	40.65676
1199.548	43.10914	49.74399	51.28734
1199.772	53.65565	55.32218	54.74713
1199.996	62.88495	70.1822	70.42377
1200.22	63.42067	66.47857	67.24395
1200.444	47.09608	51.63673	54.50312
1200.669	43.6802	50.0547	50.261
1200.893	39.47396	47.14665	50.00261
1201.117	41.06344	44.76898	45.76046
1201.341	33.43244	40.53496	43.3774
1201.565	21.58637	28.34507	26.91839
1201.789	36.08452	43.2051	46.04762
1202.013	35.30302	38.17548	41.53989
1202.237	41.37102	47.46641	47.12435
1202.461	50.60032	54.37057	54.56789
1202.685	47.71128	53.05369	53.51274
1202.909	35.60177	39.53784	39.17841
1203.133	42.19666	44.85083	42.10702
1203.356	37.99037	38.23001	38.39601
1203.58	37.9992	44.33859	43.98046
1203.804	38.27147	41.69573	42.92532
1204.028	27.74261	31.09702	33.63708
1204.251	43.82137	47.01779	46.12668
1204.475	54.63132	62.143	60.20982
1204.699	34.61855	40.4061	38.43913
1204.922	23.03588	28.74656	29.41644
1205.146	36.7437	39.36346	41.10932
1205.37	54.6666	60.05778	61.83206
1205.593	52.83129	57.14968	57.32429
1205.817	61.27027	68.82736	69.81393
1206.04	61.5425	65.65408	64.50941
1206.264	36.52432	43.38678	43.26989
1206.487	33.89869	39.6831	39.2933
1206.711	31.27309	35.71427	37.17582
1206.934	36.55073	38.11008	39.30765
1207.157	37.87672	44.48382	43.03298
1207.381	38.67588	44.75811	41.97784
1207.604	46.06105	53.2534	53.67069
1207.827	48.17737	51.67129	52.61552
1208.051	56.35291	63.34897	61.91815
1208.274	30.54437	34.98214	33.50783
1208.497	27.91873	36.31717	33.24941
1208.72	21.86835	26.51401	26.61697
1208.943	35.57613	40.04801	42.028
1209.167	35.32152	35.28359	36.72351
1209.39	36.12063	40.86175	43.10469
1209.613	43.5058	46.1747	47.0956
1209.836	38.50919	44.59258	45.50926
1210.059	50.37287	53.08788	55.87419
1210.282	34.31169	37.98081	41.53983
1210.505	39.58932	42.76338	44.73399
1210.728	32.48517	40.91607	41.81973
1210.951	41.71444	46.49422	45.54506
1211.174	45.14797	53.66354	51.12949
1211.396	44.36639	51.81619	49.27753
1211.619	50.96124	59.5159	58.58012
1211.842	54.92166	59.79015	59.9152
1212.065	42.81211	51.04777	50.89251
1212.287	37.02513	43.10092	44.26004
1212.51	27.02312	34.35854	34.70619
1212.733	36.77926	40.46708	40.82178
1212.956	60.2344	66.46526	67.12174
1213.178	31.26452	36.24203	37.38347
1213.401	27.58512	36.51628	38.71855
1213.623	30.75517	35.46451	35.27309
1213.846	28.91986	38.6559	39.79518
1214.068	29.71894	35.74777	36.08413
1214.291	19.45348	28.33136	22.54652
1214.513	36.58597	42.39572	40.34776
1214.736	20.26135	30.47099	26.0134
1214.958	35.81318	40.55742	38.50297
1215.181	17.90791	26.24593	24.69976
1215.403	7.11553	14.32117	13.28679
1215.625	35.57603	42.44086	38.2588
1215.848	22.14927	27.0686	25.25235
1216.07	29.79784	36.62464	39.06984
1216.292	24.80119	30.00377	28.98478
1216.514	14.53569	19.93537	19.96206
1216.737	26.92626	30.28703	31.65491
1216.959	28.51566	35.06956	35.91138
1217.181	27.47064	31.36584	31.40358
1217.403	27.21595	34.292	34.59772
1217.625	34.86452	38.54414	39.38535
1217.847	38.56146	43.06147	44.17299
1218.069	44.36594	49.43516	48.16388
1218.291	21.71866	27.16778	28.25222
1218.513	18.30266	21.6077	19.49508
1218.735	11.72536	20.29074	18.17429
1218.957	35.70734	40.71978	38.63137
1219.179	33.08167	40.99398	40.49759
1219.401	22.28929	24.2957	25.36644
1219.622	34.67978	40.48158	41.30857
1219.844	36.26918	43.14254	42.9092
1220.066	23.63271	31.48297	30.96505
1220.288	23.37802	28.57484	27.25401
1220.509	33.66097	41.04798	38.68121
1220.731	38.14823	45.83051	43.20326
1220.953	32.88814	40.53562	41.3513
1221.174	29.4721	31.79315	30.20388
1221.396	29.48085	36.84087	34.99152
1221.618	19.74224	25.71169	24.64087
1221.839	37.40157	45.6103	43.50442
1222.061	38.20065	45.08892	44.3083
1222.282	22.92971	29.71658	31.56737
1222.504	8.97603	11.95752	13.78038
1222.725	6.35032	12.23168	12.45956
1222.946	25.06342	29.21314	27.87052
1223.168	26.12594	33.73047	31.33024
1223.389	21.91957	27.10957	27.61916
1223.61	22.98205	27.64893	29.75093
1223.832	19.03917	19.70209	21.25937
1224.053	18.52099	23.95419	24.18789
1224.274	30.91148	35.89694	32.42809
1224.495	29.86642	36.7015	32.43519
1224.717	11.96111	17.61646	15.44495
1224.938	16.71178	21.86856	22.35722
1225.159	24.88719	30.36377	28.73833
1225.38	33.85293	40.45016	38.30645
1225.601	18.84544	25.07781	22.6441
1225.822	20.4348	26.67796	24.77586
1226.043	48.63182	50.55449	50.81018
1226.264	40.47383	46.05515	47.89585
1226.485	20.98782	24.31812	24.79715
1226.706	19.15243	24.32709	24.53866
1226.927	19.68803	25.66204	22.68667
1227.148	20.48706	27.26218	24.28727
1227.369	33.40444	38.93974	37.83915
1227.589	29.72492	37.09231	35.98712
1227.81	27.36265	33.12335	31.21371
1228.031	15.7799	24.11569	22.98771
1228.252	0.24553	6.88698	5.46627
1228.472	6.31337	12.73021	11.58176
1228.693	11.59092	14.86074	16.90054
1228.914	18.71257	23.35596	25.93748
1229.134	20.30189	24.69086	25.41338
1229.355	39.80532	45.38506	45.87043
1229.575	32.17416	36.11216	36.58206
1229.796	23.75273	32.1432	29.94956
1230.016	25.86893	31.35655	29.42546
1230.237	4.27539	13.59745	11.63844
1230.457	23.25189	27.13133	25.98703
1230.678	25.89502	34.83097	35.02398
1230.898	23.00583	29.0056	28.92261
1231.118	20.11664	28.21895	26.80501
1231.339	13.80273	18.15051	15.12641
1231.559	10.12321	18.95503	17.78931
1231.779	21.4599	26.12423	26.02948
1231.999	37.80198	44.96201	45.15858
1232.22	20.68695	27.20291	25.77805
1232.44	19.64185	28.53782	26.58187
1232.66	16.22577	22.18207	20.21492
1232.88	16.23444	22.191	20.48757
1233.1	22.82917	27.50384	23.41606
1233.32	29.68733	34.93823	32.71856
1233.54	28.37879	33.0908	33.78796
1233.76	26.80681	33.63012	34.59177
1233.98	32.08432	35.76061	35.13
1234.2	3.90469	10.8412	11.23452
1234.42	18.66612	24.64028	26.11428
1234.64	17.88446	24.38402	23.46551
1234.86	27.64049	31.02283	29.84658
1235.08	27.9126	33.41852	34.10299
1235.299	0.78669	6.6427	3.30229
1235.519	21.34385	24.4197	28.80541
1235.739	25.56759	27.87617	28.54689
1235.959	23.73217	28.68069	26.96045
1236.178	20.05261	26.56802	23.78048
1236.398	21.64193	28.16812	28.30247
1236.618	40.35499	45.94513	44.51015
1236.837	12.96564	18.37373	18.22437
1237.057	11.92054	15.46551	17.43469
1237.276	13.77327	19.45233	19.83197
1237.496	6.669	9.91424	10.27802
1237.715	7.20452	12.84028	11.61297
1237.935	6.42286	10.19726	9.76095
1238.154	10.38312	19.48798	16.93874
1238.373	20.666	24.80077	24.91329
1238.593	47.80921	52.92039	53.07225
1238.812	17.25855	21.37106	21.74038
1239.031	11.99834	19.78878	17.23249
1239.251	1.73277	5.74237	3.96036
1239.47	-10.64038	-3.00018	-2.40662
1239.689	6.22854	9.73808	8.75493
1239.908	29.94697	35.4709	34.78918
1240.127	25.74052	30.44108	30.28129
1240.347	18.63626	25.14611	24.17993
1240.566	9.9513	12.69083	11.43893
1240.785	4.42764	9.78258	9.32129
1241.004	15.2374	21.72525	19.6861
1241.223	0.49327	7.4136	5.3516
1241.442	8.93205	12.4612	10.67031
1241.661	29.48917	35.27688	35.11106
1241.88	21.85798	26.26913	23.96357
1242.099	15.80744	23.62607	22.90826
1242.317	13.97194	18.86141	17.86917
1242.536	28.46988	34.78201	35.13915
1242.755	22.68279	27.63063	28.77217
1242.974	10.30964	18.62289	18.15585
1243.193	17.95809	21.81412	22.67781
1243.411	26.92371	32.16558	31.44908
1243.63	22.71727	26.87057	25.87885
1243.849	14.82264	18.65842	19.77745
1244.067	20.36351	25.56234	25.36171
1244.286	3.51185	9.92472	11.2928
1244.504	6.94519	8.3424	10.50305
1244.723	21.70658	27.18014	27.77303
1244.941	5.6452	11.01209	8.65799
1245.16	10.92267	17.12047	17.42929
1245.378	15.67322	19.51608	20.6233
1245.597	13.04743	17.9338	20.89591
1245.815	21.48617	24.30733	28.07368
1246.033	20.44099	23.5206	25.95601
1246.252	10.70227	12.65649	13.74618
1246.47	25.72706	28.31185	30.21938
1246.688	30.74105	35.48097	33.41339
1246.907	19.15823	25.14725	24.92174
1247.125	23.11845	26.48208	27.58457
1247.343	12.58936	15.61793	17.76497
1247.561	26.29694	31.80368	31.31675
1247.779	23.40767	28.365	29.73024
1247.997	28.15822	29.43463	30.00283
1248.215	15.25814	18.30528	21.77673
1248.433	10.52478	14.8666	15.40972
1248.651	-13.70331	-8.46172	-6.62674
1248.869	-4.73768	2.15493	1.87894
1249.087	16.60972	22.849	23.39823
1249.305	22.94092	25.50981	26.85782
1249.523	11.35806	15.97163	14.91355
1249.741	10.83977	14.38931	15.45172
1249.959	14.79999	19.43687	18.38014
1250.176	7.16872	9.36827	8.02934
1250.394	13.49992	17.59817	19.72203
1250.612	11.13754	13.89429	15.47968
1250.83	4.82352	9.12962	11.23734
1251.047	2.19765	6.75168	7.79172
1251.265	19.32998	23.99821	22.937
1251.483	20.12889	20.82472	21.88166
1251.7	14.60516	18.44678	20.56071
1251.918	22.25357	26.94187	27.20731
1252.135	19.10082	23.76834	25.35519
1252.353	19.6363	22.71641	23.23752
1252.57	17.80075	22.46002	21.91657
1252.788	2.00282	4.17041	3.06711
1253.005	8.59742	12.66547	13.16627
1253.222	5.44467	7.63557	8.12714
1253.44	9.93178	14.80469	15.83607
1253.657	19.95113	23.29974	24.07614
1253.874	2.04562	8.72282	8.67925
1254.091	19.17791	22.52178	21.69982
1254.309	14.97142	21.20465	21.17566
1254.526	18.40472	24.13061	23.04171
1254.743	16.30574	23.87422	24.90777
1254.96	3.14218	6.38016	8.71412
1255.177	-0.8009	4.00221	4.47174
1255.394	2.6324	7.19336	5.00988
1255.611	19.50125	24.97025	23.8733
1255.828	22.67111	27.8962	25.73936
1256.045	13.72263	19.94916	20.70023
1256.262	9.51611	11.73692	13.80202
1256.479	6.09991	9.88936	11.15315
1256.696	6.10846	9.10259	11.95687
1256.913	21.13322	26.34908	26.03978
1257.13	18.50735	21.84957	20.46949
1257.346	9.03194	12.31132	14.63358
1257.563	7.72328	12.58533	13.04704
1257.78	6.41463	11.26816	12.52284
1257.997	12.74579	14.72451	15.9824
1258.213	18.55003	21.89354	25.55035
1258.43	15.66072	21.63716	21.57356
1258.647	6.71224	11.30336	11.75393
1258.863	11.72615	15.29006	16.80696
1259.08	5.67553	10.79055	9.90875
1259.296	14.90452	14.51205	16.55528
1259.513	18.07438	19.55957	19.74925
1259.729	3.59357	7.36936	8.86725
1259.946	4.65589	8.70415	11.79564
1260.162	7.29883	8.18253	10.74024
1260.378	12.57618	14.55598	18.18352
1260.595	4.41803	9.26089	8.62947
1260.811	20.75995	27.30293	26.43053
1261.027	19.97814	22.27299	23.78163
1261.243	13.4006	16.97786	19.8048
1261.46	10.24784	12.47835	11.84426
1261.676	13.41766	17.26063	18.2252
1261.892	25.01763	29.20318	29.65225
1262.108	25.02614	30.27273	30.19035
1262.324	6.85715	10.12667	10.27849
1262.54	19.51088	24.19078	25.95488
1262.756	2.6591	4.30992	7.90211
1262.972	19.52791	20.23039	23.5785
1263.188	-5.22714	-2.83281	-2.44179
1263.404	-1.00355	0.0931	3.40799
1263.62	14.2846	17.60475	20.14671
1263.836	4.54576	7.00572	8.99913
1264.052	-0.18769	3.30175	5.55347
1264.268	12.72949	14.97911	19.90194
1264.483	5.88846	7.82757	13.00366
1264.699	1.94535	5.71478	10.08917
1264.915	1.69042	4.92796	7.97144
1265.13	9.07527	12.62735	12.75885
1265.346	10.40099	13.6969	14.35929
1265.562	8.30197	9.99294	14.63181
1265.777	11.99863	11.85803	17.02897
1265.993	-1.42841	2.58497	5.35021
1266.208	-5.37156	-4.83176	-2.07923
1266.424	9.38971	13.47547	15.45624
1266.639	0.17771	2.8764	1.3872
1266.855	2.29376	6.5979	6.44023
1267.07	8.09796	13.5017	13.08673
1267.286	24.96676	29.42218	31.95012
1267.501	15.75476	16.17115	20.27133
1267.716	10.23095	10.87598	16.56006
1267.932	-2.6692	1.33772	1.6943
1268.147	6.82319	10.09789	12.32456
1268.362	28.9608	29.46586	31.71908
1268.577	18.69503	22.57952	23.2273
1268.792	10.27336	12.24564	13.67319
1269.007	4.4861	7.21566	10.2275
1269.223	6.60215	9.34599	11.03119
1269.438	14.25045	20.22772	23.25495
1269.653	-3.3917	-3.10072	-1.70303
1269.868	14.53084	16.79764	18.75383
1270.083	13.48554	18.92793	17.96398
1270.298	6.64452	11.5112	11.86246
1270.512	7.70672	10.98949	10.54141
1270.727	10.8765	13.38498	15.06324
1270.942	-0.96992	3.31629	4.71237
1271.157	5.09772	11.28088	12.42121
1271.372	4.57931	7.04648	7.38202
1271.587	4.0609	8.64638	9.24801
1271.801	8.2844	11.83741	11.37955
1272.016	8.55632	11.05056	13.51113
1272.231	8.30135	11.58968	13.51803
1272.445	1.98717	8.15083	10.86906
1272.66	8.5817	10.54631	13.00064
1272.874	18.60093	21.16281	25.48995
1273.089	5.70074	10.03334	13.54558
1273.303	-0.34999	1.82098	3.99143
1273.518	10.45961	11.90712	12.23144
1273.732	18.37131	20.40206	21.26816
1273.947	2.57325	6.88583	6.66795
1274.161	11.27528	15.64596	17.82935
1274.375	13.91813	18.83699	17.57063
1274.59	9.71153	14.6026	14.65611
1274.804	-0.81772	4.26868	4.30521
1275.018	-4.23404	0.82983	1.65625
1275.232	0.51636	2.42969	3.52221
1275.447	-16.86235	-10.82134	-10.54683
1275.661	3.69457	9.07698	8.84766
1275.875	36.10638	38.25713	38.86551
1276.089	17.93731	19.96736	20.28151
1276.303	20.05328	24.48436	25.60006
1276.517	11.89501	15.21122	15.51474
1276.731	7.68837	10.1812	9.1476
1276.945	9.80434	13.10704	12.60706
1277.159	11.65687	15.76768	16.86328
1277.373	9.82121	11.79844	11.55847
1277.587	-5.45	-3.57419	-1.97944
1277.801	-6.2319	-2.76991	-1.70698
1278.014	6.68516	9.17251	10.7823
1278.228	21.44636	22.70615	24.06837
1278.442	23.29889	24.30601	27.79341
1278.656	6.18358	10.25936	11.86525
1278.869	-3.29194	1.78176	0.45198
1279.083	7.51762	10.54189	8.69196
1279.297	17.53685	19.56721	19.85335
1279.51	10.43231	12.94598	12.95501
1279.505	6.24393	10.69145	10.30176
1279.727	2.03732	5.92535	6.85859
1279.95	4.15379	9.3831	10.84686
1280.173	-6.37583	0.63777	0.76856
1280.395	2.59056	5.95247	3.42975
1280.618	1.80897	6.2268	6.8872
1280.841	4.71582	9.15399	9.01762
1281.063	-7.65806	-1.71366	-2.12234
1281.286	-0.7993	5.98864	5.84703
1281.509	-18.1789	-12.57221	-11.66267
1281.731	-2.36253	2.02744	4.79969
1281.954	6.34045	11.85202	13.03446
1282.176	-0.76423	6.55534	5.6102
1282.399	-7.60541	-2.98584	-3.40648
1282.621	-7.06974	-1.11984	-2.33772
1282.843	-7.32445	-1.37611	-2.06518
1283.066	10.33618	14.28472	16.78586
1283.288	12.71607	16.94658	18.91625
1283.511	7.98257	14.83336	16.80015
1283.733	12.99707	18.02579	19.19594
1283.955	13.7962	17.50423	19.20307
1284.177	3.79345	9.82	12.04421
1284.4	-3.04773	1.60524	3.55836
1284.622	1.70331	2.4101	4.89252
1284.844	3.81974	5.07196	7.0229
1285.066	9.88808	15.69235	16.58468
1285.288	13.32181	18.3542	20.57291
1285.51	11.22288	17.30208	17.39515
1285.732	-2.20485	4.31216	6.78601
1285.955	18.09038	23.42169	24.04462
1286.177	-1.92385	1.94267	3.61541
1286.399	6.25217	13.88948	12.38097
1286.62	17.85313	25.83624	24.59678
1286.842	12.59267	20.009	20.09199
1287.064	5.22453	10.99835	10.01366
1287.286	-7.41281	-1.46101	-2.71874
1287.508	-5.29638	-0.39085	2.33112
1287.73	-0.28189	3.86271	5.52313
1287.952	5.25953	9.44269	13.49246
1288.174	8.69326	10.24756	15.35744
1288.395	-1.30952	1.50215	3.95204
1288.617	-8.94112	-5.12095	-3.47222
1288.839	0.28874	6.82586	8.21281
1289.06	8.46472	13.20166	12.99723
1289.282	3.20426	10.02726	6.9
1289.504	-1.00235	6.32229	5.58009
1289.725	2.95826	8.71882	9.03748
1289.947	-6.51756	-0.02655	-1.30626
1290.168	-3.61079	3.43112	3.47816
1290.39	14.57672	19.3572	18.08267
1290.611	17.4835	24.93714	22.60168
1290.833	-8.32687	-1.05171	-2.33944
1291.054	-15.69505	-8.73599	-8.70211
1291.276	-9.89017	-4.48242	-5.7755
1291.497	-19.62949	-12.69727	-12.66899
1291.718	-10.13621	-1.81164	-3.63806
1291.94	11.47628	16.23671	15.74377
1292.161	19.12534	25.00007	25.04011
1292.382	10.43986	17.84637	17.35041
1292.604	-10.10129	-6.02021	-7.59071
1292.825	-1.13493	0.35558	0.644
1293.046	-8.23965	-1.75772	-0.41053
1293.267	8.63052	15.22945	14.72476
1293.488	15.4892	18.95241	18.44755
1293.71	9.43836	11.26817	10.49247
1293.931	3.12402	8.6243	8.11091
1294.152	9.71924	12.61254	15.54939
1294.373	-1.86431	5.19355	4.94022
1294.594	-6.86134	0.16212	-2.21867
1294.815	-5.27187	-1.95118	-0.08832
1295.036	4.74833	12.64843	14.51615
1295.257	12.92431	17.96309	19.30057
1295.478	-1.03038	2.055	1.52541
1295.698	-3.12939	2.32922	1.79788
1295.919	-3.12068	2.33819	3.66282
1296.14	4.79184	8.71399	11.36672
1296.361	7.96207	12.70223	15.35492
1296.582	9.28808	15.89461	15.36201
1296.802	5.87177	12.72013	13.24582
1297.023	0.61127	6.62756	5.02531
1297.244	-5.43961	0.00443	-0.54114
1297.464	0.62865	5.84961	6.63191
1297.685	0.3739	7.98086	9.29307
1297.906	5.91528	13.03024	12.48505
1298.126	6.18741	13.30445	13.02293
1298.347	2.24421	7.21189	8.2527
1298.567	1.4625	6.42497	6.40192
1298.788	3.31543	8.02564	10.39012
1299.008	-0.6278	1.40247	5.61986
1299.229	4.91357	10.16582	9.34265
1299.449	1.49726	7.25663	6.96105
1299.67	-7.18822	-2.54992	-2.5865
1299.89	2.30502	6.74396	7.50603
1300.11	-15.07469	-7.04189	-8.41132
1300.331	3.90316	9.68	9.64344
1300.551	-5.57274	-2.51415	-2.02739
1300.771	-3.19292	-1.70937	-0.42789
1300.991	3.66571	7.8498	8.60301
1301.211	6.30899	9.98101	12.59118
1301.432	12.9042	18.2138	18.70263
1301.652	-19.22928	-13.08083	-13.40454
1301.872	-9.20912	-4.84808	-4.37364
1302.092	-1.29664	4.44581	5.71889
1302.312	18.47155	25.4122	26.16228
1302.532	14.52832	21.70715	20.33039
1302.752	7.42356	12.16585	10.5174
1302.972	11.12067	15.09291	15.03638
1303.192	-12.31862	-5.59034	-5.39288
1303.412	4.02459	9.80508	12.39644
1303.632	24.3197	28.11864	30.71658
1303.852	4.04193	9.29238	8.69488
1304.072	-13.60125	-9.00331	-9.87654
1304.291	-8.32341	-5.54572	-4.56137
1304.511	-7.78782	-5.2715	-2.96187
1304.731	-4.35416	-1.28331	1.29171
1304.951	12.51597	17.56081	18.01941
1305.17	-12.24067	-5.77532	-7.18722
1305.39	-7.22626	0.06987	-0.27957
1305.61	22.28997	26.60724	27.86062
1305.829	12.55057	14.67833	16.18975
1306.049	15.72076	20.52352	21.23954
1306.268	0.97562	4.88064	6.38379
1306.488	-0.59648	3.56315	4.53301
1306.708	13.63905	18.16272	21.52611
1306.927	-1.36956	1.72398	7.46658
1307.146	9.17749	11.28311	13.84338
1307.366	13.92844	19.25057	20.48561
1307.585	6.29673	11.30093	13.85747
1307.805	-3.17918	2.82076	2.71745
1308.024	-9.75705	-4.33302	-4.1761
1308.243	-21.34068	-18.64949	-16.11237
1308.463	-15.27242	-9.3556	-9.20473
1308.682	-20.26953	-16.77467	-15.03665
1308.901	-6.82443	-1.37929	0.09857
1309.12	4.77646	11.36325	12.31432
1309.339	-5.2264	-0.30037	1.17426
1309.559	2.68608	7.93238	8.87813
1309.778	10.33506	14.57338	17.11277
1309.997	23.5167	31.56047	28.5323
1310.216	22.47149	30.50822	27.74311
1310.435	6.6725	13.00835	13.41817
1310.654	7.99844	10.36439	9.70951
1310.873	3.52824	7.18987	4.93922
1311.092	2.21957	6.93348	7.0695
1311.311	-2.51408	4.28953	4.95328
1311.53	-14.88809	-8.16995	-7.51381
1311.749	-0.6526	3.77674	6.02897
1311.967	-1.69785	1.66332	3.1165
1312.186	4.89729	10.69188	8.43167
1312.405	13.60011	18.39402	18.52416
1312.624	11.76452	18.40291	17.20416
1312.843	0.44436	3.55587	3.41003
1313.061	4.40485	6.21757	9.7868
1313.28	-1.6461	2.51248	4.7511
1313.499	2.31443	7.82706	5.55435
1313.717	1.53264	7.57062	6.62298
1313.936	-8.99714	-4.62357	-1.86301
1314.154	6.29215	11.30235	11.67974
1314.373	18.94688	24.57546	24.69171
1314.591	-1.8579	3.36156	5.32401
1314.81	-13.70498	-5.64922	-5.81605
1315.028	-1.31375	7.09328	6.13426
1315.247	19.50824	24.34566	25.516
1315.465	17.14569	23.02809	24.19596
1315.683	26.63885	34.70945	33.4922
1315.902	25.59364	32.0655	31.90679
1316.12	0.5735	5.54591	7.76177
1316.338	0.84555	1.5755	4.84929
1316.557	-3.62464	0.25797	4.32551
1316.775	-1.24491	3.71551	5.92495
1316.993	3.24251	10.62176	9.11683
1317.211	5.62225	10.89589	10.98168
1317.429	13.00773	17.53685	18.68548
1317.647	15.124	18.07627	18.16167
1317.865	24.61716	28.96178	29.31576
1318.084	-3.301	1.3811	1.98588
1318.302	-6.45393	-0.73232	0.13503
1318.52	-11.45109	-7.0903	-4.63529
1318.738	0.14976	6.18277	8.11124
1318.955	-0.89553	4.06931	4.40251
1319.173	2.01112	9.11856	9.98305
1319.391	8.34276	16.0248	15.29819
1319.609	4.66291	9.40155	11.5895
1319.827	18.89836	21.34819	21.94736
1320.045	1.25511	6.7664	5.76454
1320.262	6.53287	11.01976	14.26453
1320.48	3.64339	7.57992	10.55584
1320.698	10.50195	14.48616	16.66719
1320.916	13.14515	17.94371	19.85908
1321.133	14.73446	17.15667	19.33523
1321.351	20.53918	25.12405	25.9774
1321.568	21.60157	27.25513	28.90385
1321.786	12.12559	18.5096	19.6216
1322.004	10.0265	13.21276	11.93181
1322.221	-5.77256	3.14077	0.26087
1322.439	3.45714	10.57758	9.55711
1322.656	26.91366	33.93141	35.57395
1322.873	-1.5315	5.02423	6.38616
1323.091	-3.36713	4.7678	4.53532
1323.308	0.59332	5.30717	6.93095
1323.526	-1.50577	5.31603	2.69144
1323.743	-0.17992	3.73313	5.08707
1323.96	-10.18286	-6.60415	-5.25683
1324.177	4.84293	10.38286	11.20536
1324.395	-9.63879	-2.87251	-1.26176
1324.612	5.387	10.13524	11.21933
1324.829	-9.35823	-6.83415	-5.49434
1325.046	-20.41501	-16.37558	-15.04202
1325.263	2.51459	9.89638	10.44401
1325.48	-10.91333	-3.35903	-3.61559
1325.697	2.26823	5.93474	8.6001
1325.914	-1.93858	1.43371	1.70649
1326.131	-15.89342	-11.02584	-11.02607
1326.348	-2.71186	2.51247	1.72042
1326.565	-2.7033	4.37827	4.64687
1326.782	-3.48513	5.18293	5.45006
1326.999	1.2657	7.5793	8.90731
1327.216	7.5973	11.03681	12.09916
1327.433	10.76738	16.08602	16.61805
1327.649	15.25472	21.40048	21.93312
1327.866	-6.8674	-3.52744	1.23835
1328.083	-11.86459	-5.11033	-4.06282
1328.3	-13.4368	-7.75437	-6.1791
1328.516	9.2293	10.82431	11.61009
1328.733	6.07633	12.95539	10.82084
1328.949	-7.35164	-1.09591	-1.38094
1329.166	10.83568	10.8507	13.2234
1329.383	11.10769	15.36934	17.47688
1329.599	-2.32027	4.50145	5.80592
1329.816	-3.89248	2.65327	2.09719
1330.032	7.44482	12.74285	13.51662
1330.248	12.19562	16.73088	19.89332
1330.465	5.61766	12.22986	13.53052
1330.681	1.14735	5.07595	7.96391
1330.898	4.58089	10.12516	11.68658
1331.114	-4.63171	0.5837	2.40427
1331.33	11.9748	15.1831	19.13184
1331.546	13.03716	18.64057	17.28093
1331.763	-3.55229	3.52817	4.01755
1331.979	-17.50718	-12.91069	-12.43074
1332.195	-19.34289	-12.63663	-13.22002
1332.411	-2.73637	5.41147	3.50755
1332.627	-0.35672	5.15496	5.63774
1332.843	-2.98281	0.65389	3.78683
1333.059	-1.92045	3.58079	5.91702
1333.275	-6.91769	-3.57312	-2.56907
1333.491	-5.59187	-1.97264	0.35734
1333.707	3.37429	8.11693	10.44974
1333.923	2.59242	9.98269	9.39505
1334.139	-13.99707	-9.10901	-9.1765
1334.355	-10.56357	-1.67228	-4.12683
1334.571	-1.59741	6.29502	3.84231
1334.787	7.36876	11.60948	11.81145
1335.003	-6.58613	-1.64597	-0.92114
1335.218	-5.26035	2.07674	-0.91424
1335.434	22.93841	27.02224	27.22583
1335.65	14.77966	21.19475	23.25166
1335.865	-5.49831	-1.34569	0.69898
1336.081	-5.75326	-2.13277	3.62539
1336.297	-3.63707	-0.00173	3.36692
1336.512	-4.41898	-1.5847	2.04679
1336.728	11.1337	11.15771	13.99703
1336.943	7.19026	10.10531	12.6769
1337.159	0.87573	6.13481	8.43733
1337.374	-8.86383	-2.61085	-1.37582
1337.59	-21.76487	-17.458	-15.70086
1337.805	-18.06795	-11.61301	-13.03988
1338.021	-13.58062	-9.21669	-10.37888
1338.236	-6.45871	-1.77999	-0.28651
1338.451	-6.45024	-1.50598	0.51661
1338.666	15.42544	20.25606	18.83659
1338.882	8.58398	13.89801	14.0662
1339.097	0.68865	7.00935	8.49956
1339.312	2.54134	5.42637	7.17943
1339.527	-18.26355	-12.86952	-9.26889
1339.742	-3.23784	4.64797	4.80457
1339.958	0.19566	8.63601	8.2618
1340.173	-2.69393	4.93076	6.41085
1340.388	-7.42775	1.2255	3.49828
1340.603	-11.37118	-7.25487	-6.04946
1340.818	-11.62616	-6.185	-8.43122
1341.033	-3.97734	1.25169	1.66114
1341.248	14.20989	18.23862	19.98112
1341.462	-3.17005	3.1261	1.94033
1341.677	-3.95196	3.6654	2.21264
1341.892	-7.63193	-1.63156	-3.88482
1342.107	-7.62346	-2.41869	-2.28547
1342.322	-5.24384	1.56931	1.17172
1342.536	3.19532	8.47539	9.1408
1342.751	5.31148	8.48412	11.53636
1342.966	0.84112	8.49285	8.09298
1343.18	6.11876	13.01137	11.55014
1343.395	-18.37457	-13.24305	-12.32958
1343.61	-2.82194	1.6216	3.60174
1343.824	-4.13081	0.83444	2.01617
1344.039	3.51801	8.53641	10.25069
1344.253	3.26299	9.60624	11.05378
1344.468	-22.02073	-18.77046	-17.33785
1344.682	-2.77969	4.31797	5.75942
1344.897	-0.66354	5.38784	6.03173
1345.111	-0.6551	6.45766	6.30401
1345.325	-0.38321	4.07879	4.71844
1345.54	-0.11128	3.29167	3.1329
1345.754	15.96824	23.19668	20.12581
1345.968	-9.05206	-3.58835	-4.81556
1346.182	-11.15131	-4.37552	-4.80869
1346.397	-10.87938	-4.36679	-4.53638
1346.611	-14.29593	-11.25549	-10.36846
1346.825	-12.70673	-13.10379	-10.09618
1347.039	-16.38674	-13.0951	-12.74338
1347.253	-10.05526	-5.92374	-4.7743
1347.467	-2.40648	-0.07879	2.39855
1347.681	22.89415	27.25418	31.60018
1347.895	-4.49729	-2.18369	1.61608
1348.109	-8.96768	-6.95012	-5.80844
1348.323	-23.18611	-18.87923	-19.07192
1348.537	-31.34494	-25.50265	-27.02725
1348.751	-15.79235	-14.08673	-13.21922
1348.965	8.45443	12.1851	13.06293
1349.178	2.93016	7.41863	7.49623
1349.392	-3.38445	-6.39351E-4	1.13333
1349.606	-14.44135	-10.60333	-10.5377
1349.82	-17.33098	-14.5739	-13.1849
1350.033	-4.41303	-2.09689	-2.29637
1350.247	-20.73914	-18.00526	-16.09066
1350.461	-15.19804	-12.69089	-10.77565
1350.674	7.7314	9.07108	9.1367
1350.888	-0.42743	2.18237	0.65055
1351.101	-4.6344	0.59931	0.12658
1351.315	-5.15289	-3.90183	-1.7244
1351.528	5.39392	12.28916	12.34901
1351.742	-0.39378	5.40046	5.72071
1351.955	-8.55265	-7.05926	-4.62332
1352.169	-3.80193	-0.68375	0.42628
1352.382	5.16411	10.46684	11.3148
1352.595	-0.36016	4.10867	5.7481
1352.809	-7.72862	-4.37174	-0.8802
1353.022	-1.66063	4.92186	7.08884
1353.235	-17.45986	-12.31298	-10.68658
1353.448	-16.66108	-12.03905	-8.82189
1353.661	-0.05469	4.9478	8.43639
1353.874	-15.06353	-12.02175	-8.54281
1354.088	-7.67821	-5.11567	-1.90076
1354.301	-4.50829	-1.65832	1.29096
1354.514	-7.1345	-3.50667	-4.01034
1354.727	-0.27614	2.60352	3.42789
1354.94	0.25918	3.14274	2.63851
1355.153	-9.217	-7.99056	-7.97092
1355.366	2.91057	4.22117	9.02196
1355.578	8.18813	11.12717	16.46016
1355.791	0.81964	2.11615	3.72747
1356.004	3.19917	4.51236	5.59215
1356.217	-7.33085	-6.88622	-5.8135
1356.43	5.06018	10.10062	12.77182
1356.642	2.43394	5.5994	8.53211
1356.855	6.65769	9.32203	10.66221
1357.068	-3.87232	0.57629	0.58359
1357.28	-9.13318	-3.92494	-5.24856
1357.493	-33.89005	-30.97529	-29.39374
1357.706	-23.87016	-20.08999	-19.30144
1357.918	-3.83883	0.34552	-1.51237
1358.131	0.91185	4.06815	5.39504
1358.343	-12.77973	-7.86104	-7.60309
1358.556	-11.19057	-5.19955	-4.67677
1358.768	-6.43993	-4.12981	-0.15805
1358.98	-16.96999	-11.54916	-10.2367
1359.193	-8.53086	-1.72499	-4.65632
1359.405	-9.83981	-6.4915	-7.83439
1359.617	-18.52565	-13.91086	-11.54328
1359.83	-19.04417	-13.90221	-13.39429
1360.042	-3.75512	0.69704	4.12937
1360.254	-5.06406	0.44036	3.60537
1360.466	-8.74415	-2.73445	-2.22678
1360.678	-0.83199	4.17155	5.74224
1360.891	-4.24858	-0.59492	0.97175
1361.103	-4.24022	1.0054	1.50937
1361.315	-4.23187	1.014	3.37403
1361.527	-22.13882	-18.87372	-16.25927
1361.739	-15.54395	-10.11073	-9.35189
1361.951	-16.58944	-13.02025	-14.1224
1362.163	-12.36572	-8.76709	-6.94961
1362.374	-4.71706	1.32228	2.081
1362.586	-18.40864	-11.40276	-10.91713
1362.798	-5.49073	0.01308	1.5638
1363.01	-7.06313	-1.83531	-3.47212
1363.222	-3.10287	2.68313	2.37363
1363.433	-3.88494	0.30414	-0.00825
1363.645	-19.15728	-14.01261	-14.33342
1363.857	-22.31045	-17.4527	-15.91905
1364.068	-20.72137	-18.50527	-16.44309
1364.28	-4.11502	1.39967	1.87679
1364.492	-0.94514	4.06112	3.21063
1364.703	-8.05025	-5.21527	-2.62154
1364.915	-14.10149	-9.7165	-10.84235
1365.126	-15.93739	-12.09549	-12.42801
1365.338	-13.03097	-10.49517	-9.50173
1365.549	-0.37656	4.89988	5.36783
1365.76	-4.58361	0.39862	-0.19894
1365.972	-10.89831	-7.02074	-10.27759
1366.183	-16.94958	-10.72615	-12.65948
1366.394	-15.88742	-10.71759	-11.06026
1366.606	-10.08294	-6.46443	-5.21451
1366.817	-1.90735	-0.35432	0.63122
1367.028	-5.85094	-3.26388	-3.34311
1367.239	-16.6445	-11.21385	-11.29854
1367.45	-8.99584	-6.16488	-5.98362
1367.662	-18.47205	-12.5231	-13.40821
1367.873	-10.29647	-5.88242	-7.29708
1368.084	-6.59971	-4.54743	-3.3092
1368.295	-18.44711	-15.94609	-15.51114
1368.506	-18.17533	-14.34582	-14.44274
1368.717	-14.74203	-14.60254	-14.43596
1368.928	-9.72797	-5.5743	-7.2632
1369.138	-17.88696	-12.72845	-14.15704
1369.349	-1.80757	2.13604	6.02066
1369.56	-4.96078	-0.50824	0.18849
1369.771	-8.6409	-2.09138	-3.52044
1369.982	-12.05757	-8.98021	-9.0872
1370.192	-9.67815	-5.2577	-7.75343
1370.403	1.65895	8.28037	7.11613
1370.614	3.51149	8.02365	8.98076
1370.824	-13.86861	-10.00716	-9.85639
1371.035	1.94732	3.53091	2.88992
1371.246	-17.80389	-15.29571	-15.41638
1371.456	-1.46107	1.42573	0.78018
1371.667	-26.48149	-24.033	-25.48833
1371.877	-21.99438	-21.10635	-21.23507
1372.087	-5.12465	-2.52792	-3.71148
1372.298	-15.9182	-13.13073	-14.85179
1372.508	-20.91567	-16.5709	-15.90667
1372.719	-8.78818	-3.5634	-2.89496
1372.929	-14.8395	-11.5134	-11.38124
1373.139	-19.31005	-14.68829	-14.29397
1373.349	-18.51139	-14.94505	-13.2256
1373.56	-13.76079	-10.42665	-8.70691
1373.77	-12.96213	-8.56113	-7.10772
1373.98	-13.48077	-10.40959	-6.57017
1374.19	-8.99367	-8.01351	-6.03261
1374.4	-20.57765	-17.02465	-18.23458
1374.61	-27.15588	-22.85238	-22.73976
1374.82	-10.81307	-8.5185	-6.27779
1375.03	-22.13358	-17.52964	-17.68354
1375.24	-20.54455	-15.39884	-15.02273
1375.45	-12.10554	-7.69707	-7.05378
1375.66	2.12959	8.4938	6.48871
1375.87	-8.40054	-2.63961	-2.52838
1376.08	-10.23649	-7.67149	-6.50274
1376.29	-24.19161	-21.45775	-20.82796
1376.499	-14.96226	-12.96017	-10.47039
1376.709	5.33246	9.59753	12.09594
1376.919	-0.45539	1.38224	3.34426
1377.128	-10.98557	-5.77195	-6.73449
1377.338	-18.09072	-15.04838	-11.50507
1377.548	-14.394	-10.53002	-8.31345
1377.757	-4.37427	-0.9713	-0.87534
1377.967	-28.07742	-23.24666	-21.83574
1378.176	-9.36351	-4.93355	-3.25055
1378.386	-6.19371	-3.06803	-1.91677
1378.595	-13.56236	-9.95694	-12.52634
1378.805	-15.66176	-10.47898	-11.19256
1379.014	-8.01318	-6.22595	-2.69283
1379.223	-20.38758	-15.50242	-16.75268
1379.433	-16.95432	-9.65763	-9.31455
1379.642	-18.52684	-13.36313	-12.49272
1379.851	-15.35708	-13.08936	-11.42438
1380.061	-14.29496	-9.89742	-8.76357
1380.27	-16.39441	-9.09308	-7.69523
1380.479	-11.64389	-6.16647	-5.03445
1380.688	-13.74333	-12.25952	-11.3975
1380.897	-14.26202	-8.53706	-8.73672
1381.106	-2.92499	1.28695	2.15167
1381.315	-11.8744	-9.05066	-10.58115
1381.524	-23.72188	-18.32712	-18.80205
1381.733	-12.38485	-7.97255	-8.97529
1381.942	-3.1555	-1.06667	-0.47556
1382.151	-19.74526	-13.52655	-13.73919
1382.36	-12.36014	-6.0901	-4.70864
1382.569	-8.13654	-3.95934	-4.43653
1382.777	-12.08024	-8.72601	-9.47258
1382.986	-23.13734	-17.47191	-16.89726
1383.195	-25.76371	-20.91212	-19.0138
1383.404	-21.27664	-19.31193	-18.21087
1383.612	-35.23184	-33.62884	-32.27076
1383.821	-17.30831	-13.72403	-13.42016
1384.03	15.89593	17.05744	16.57753
1384.238	-2.53809	-0.44288	0.9252
1384.447	0.10475	3.81015	5.44383
1384.655	-10.42547	-4.40522	-3.83873
[truncated: 19 more rows]
