# Supplementary material for: Circular dichroism of quantum defects in carbon nanotubes created by photocatalytic oxygen functionalization
Source: Nat Commun. 2025 Jun 2;16:5107. doi: 10.1038/s41467-025-60342-y (PMC12130195; doi:10.1038/s41467-025-60342-y)
Supplement: Supplementary file 6 — Source Data [file 41467_2025_60342_MOESM6_ESM.zip › Raw data Manuscript and SI/Supplementary_Figure_4b.txt]

Wavelength (nm)	525 nm irradiation (1h)
938.815	0.01025
939.053	0.01938
939.29	0.01789
939.527	0.01561
939.764	0.01464
940	0.01723
940.237	0.01716
940.474	0.01785
940.711	0.0173
940.948	0.0182
941.185	0.01934
941.422	0.02021
941.658	0.01893
941.895	0.02021
942.132	0.01834
942.369	0.02086
942.605	0.02304
942.842	0.02294
943.079	0.02235
943.315	0.02287
943.552	0.02363
943.789	0.02674
944.025	0.02781
944.262	0.02795
944.498	0.02892
944.735	0.02968
944.971	0.02961
945.208	0.02954
945.444	0.03054
945.681	0.03162
945.917	0.03348
946.153	0.035
946.39	0.03549
946.626	0.03545
946.862	0.03815
947.099	0.03659
947.335	0.03912
947.571	0.04199
947.807	0.0424
948.044	0.04275
948.28	0.04188
948.516	0.04399
948.752	0.04572
948.988	0.04752
949.224	0.04966
949.46	0.05046
949.696	0.05042
949.932	0.05374
950.168	0.05634
950.404	0.05737
950.64	0.05876
950.876	0.06152
951.112	0.06156
951.348	0.06398
951.584	0.06778
951.819	0.07096
952.055	0.06999
952.291	0.07186
952.527	0.07418
952.763	0.07553
952.998	0.07923
953.234	0.08486
953.47	0.08873
953.705	0.09119
953.941	0.09074
954.176	0.09506
954.412	0.09762
954.648	0.10357
954.883	0.10761
955.119	0.10955
955.354	0.11287
955.59	0.1175
955.825	0.12023
956.06	0.12369
956.296	0.1277
956.531	0.13427
956.767	0.13942
957.002	0.14236
957.237	0.14675
957.472	0.15218
957.708	0.15847
957.943	0.16459
958.178	0.17033
958.413	0.17566
958.648	0.1805
958.884	0.18613
959.119	0.19308
959.354	0.19996
959.589	0.20684
959.824	0.21455
960.059	0.22057
960.294	0.22811
960.529	0.23544
960.764	0.24294
960.999	0.25127
961.234	0.25919
961.468	0.26669
961.703	0.27603
961.938	0.28336
962.173	0.29442
962.408	0.30165
962.642	0.31098
962.877	0.32232
963.112	0.33235
963.347	0.34317
963.581	0.34877
963.816	0.36022
964.051	0.37111
964.285	0.38421
964.52	0.39417
964.754	0.40403
964.989	0.41561
965.223	0.42363
965.458	0.43677
965.692	0.45122
965.927	0.45872
966.161	0.46733
966.395	0.47919
966.63	0.4915
966.864	0.50291
967.098	0.51671
967.333	0.52411
967.567	0.53714
967.801	0.55156
968.035	0.56231
968.27	0.57376
968.504	0.58358
968.738	0.59388
968.972	0.60809
969.206	0.61673
969.44	0.62932
969.674	0.64197
969.908	0.65311
970.142	0.66161
970.376	0.67254
970.61	0.68139
970.844	0.69435
971.078	0.70372
971.312	0.71749
971.546	0.72945
971.779	0.73875
972.013	0.74947
972.247	0.76178
972.481	0.77308
972.714	0.78428
972.948	0.79158
973.182	0.80119
973.415	0.80984
973.649	0.82004
973.883	0.82823
974.116	0.83677
974.35	0.84745
974.583	0.85686
974.817	0.86619
975.05	0.87708
975.284	0.88421
975.517	0.89098
975.751	0.89911
975.984	0.90689
976.217	0.91405
976.451	0.92189
976.684	0.92649
976.917	0.93559
977.151	0.94302
977.384	0.947
977.617	0.94997
977.85	0.95813
978.083	0.96449
978.316	0.96999
978.55	0.97473
978.783	0.97929
979.016	0.97894
979.249	0.98316
979.482	0.98534
979.715	0.9897
979.948	0.99146
980.181	0.99395
980.414	0.99627
980.646	0.99872
980.879	1
981.112	0.99775
981.345	0.99755
981.578	0.99779
981.811	0.99865
982.043	0.99865
982.276	0.99692
982.509	0.99748
982.741	0.99495
982.974	0.99551
983.207	0.99108
983.439	0.99018
983.672	0.98645
983.904	0.98527
984.137	0.98226
984.369	0.98002
984.602	0.97659
984.834	0.9731
985.067	0.96684
985.299	0.96304
985.531	0.95661
985.764	0.95312
985.996	0.9507
986.228	0.94229
986.461	0.93538
986.693	0.93075
986.925	0.92411
987.157	0.91878
987.389	0.91031
987.621	0.90661
987.854	0.89693
988.086	0.89213
988.318	0.88265
988.55	0.87453
988.782	0.86913
989.014	0.86049
989.246	0.85323
989.478	0.84493
989.71	0.83438
989.941	0.8284
990.173	0.81972
990.405	0.81122
990.637	0.80209
990.869	0.79473
991.1	0.78536
991.332	0.77761
991.564	0.76492
991.796	0.75566
992.027	0.74556
992.259	0.73954
992.49	0.72966
992.722	0.7189
992.954	0.71064
993.185	0.70262
993.417	0.69052
993.648	0.6808
993.879	0.67236
994.111	0.66414
994.342	0.65342
994.574	0.64381
994.805	0.63402
995.036	0.62337
995.268	0.61583
995.499	0.60743
995.73	0.59512
995.961	0.58458
996.192	0.5749
996.424	0.56881
996.655	0.55927
996.886	0.55042
997.117	0.54146
997.348	0.5323
997.579	0.52373
997.81	0.51716
998.041	0.50855
998.272	0.49779
998.503	0.48967
998.734	0.48265
998.965	0.4757
999.196	0.46654
999.426	0.45876
999.657	0.45471
999.888	0.4459
1000.119	0.43597
1000.349	0.42868
1000.58	0.42166
1000.811	0.4144
1001.041	0.40921
1001.272	0.40206
1001.503	0.39528
1001.733	0.38753
1001.964	0.37917
1002.194	0.37298
1002.425	0.36772
1002.655	0.36288
1002.886	0.35697
1003.116	0.35386
1003.346	0.34756
1003.577	0.34079
1003.807	0.33567
1004.037	0.32761
1004.268	0.32464
1004.498	0.32004
1004.728	0.31493
1004.958	0.30936
1005.188	0.30358
1005.418	0.29902
1005.649	0.29608
1005.879	0.2939
1006.109	0.28751
1006.339	0.28325
1006.569	0.27886
1006.799	0.27496
1007.029	0.27174
1007.259	0.26904
1007.489	0.2659
1007.718	0.26206
1007.948	0.25888
1008.178	0.25248
1008.408	0.25117
1008.638	0.24754
1008.867	0.24619
1009.097	0.24273
1009.327	0.23665
1009.556	0.23627
1009.786	0.2344
1010.016	0.23139
1010.245	0.22835
1010.475	0.22596
1010.704	0.22607
1010.934	0.21977
1011.163	0.21735
1011.393	0.21483
1011.622	0.21206
1011.851	0.21009
1012.081	0.20778
1012.31	0.20653
1012.539	0.20536
1012.769	0.20726
1012.998	0.201
1013.227	0.19875
1013.456	0.19498
1013.686	0.1918
1013.915	0.1917
1014.144	0.19364
1014.373	0.19149
1014.602	0.18862
1014.831	0.18572
1015.06	0.18371
1015.289	0.18354
1015.518	0.18046
1015.747	0.1797
1015.976	0.18122
1016.205	0.17894
1016.434	0.17735
1016.662	0.17538
1016.891	0.17562
1017.12	0.17331
1017.349	0.17068
1017.577	0.17019
1017.806	0.17064
1018.035	0.16871
1018.263	0.16625
1018.492	0.16601
1018.721	0.16307
1018.949	0.16183
1019.178	0.16272
1019.406	0.15958
1019.635	0.15941
1019.863	0.15885
1020.091	0.15695
1020.32	0.15685
1020.548	0.15595
1020.776	0.15339
1021.005	0.15439
1021.233	0.15408
1021.461	0.15173
1021.689	0.15076
1021.918	0.14841
1022.146	0.14979
1022.374	0.14869
1022.602	0.14768
1022.83	0.14513
1023.058	0.14354
1023.286	0.13939
1023.514	0.13952
1023.742	0.1416
1023.97	0.14125
1024.198	0.1387
1024.426	0.13787
1024.654	0.13738
1024.882	0.13506
1025.109	0.13531
1025.337	0.13392
1025.565	0.13226
1025.793	0.13105
1026.02	0.13278
1026.248	0.13143
1026.476	0.13009
1026.703	0.13016
1026.931	0.12874
1027.158	0.12791
1027.386	0.12711
1027.613	0.12376
1027.841	0.12407
1028.068	0.12255
1028.296	0.12234
1028.523	0.12279
1028.75	0.11992
1028.978	0.12096
1029.205	0.11989
1029.432	0.1194
1029.66	0.11902
1029.887	0.11612
1030.114	0.11456
1030.341	0.11415
1030.568	0.11601
1030.795	0.11515
1031.022	0.11332
1031.249	0.11142
1031.476	0.11045
1031.703	0.1101
1031.93	0.111
1032.157	0.10976
1032.384	0.10765
1032.611	0.10689
1032.838	0.10585
1033.065	0.10571
1033.292	0.10581
1033.518	0.10485
1033.745	0.10298
1033.972	0.10288
1034.198	0.10115
1034.425	0.10128
1034.652	0.10111
1034.878	0.09921
1035.105	0.0988
1035.331	0.098
1035.558	0.09797
1035.784	0.09606
1036.011	0.09776
1036.237	0.09703
1036.464	0.09548
1036.69	0.09406
1036.916	0.09351
1037.143	0.09458
1037.369	0.09416
1037.595	0.09143
1037.821	0.09223
1038.048	0.08932
1038.274	0.09129
1038.5	0.08707
1038.726	0.08697
1038.952	0.08856
1039.178	0.08707
1039.404	0.08614
1039.63	0.08711
1039.856	0.08476
1040.082	0.084
1040.308	0.08355
1040.534	0.0841
1040.76	0.08348
1040.986	0.08244
1041.211	0.08241
1041.437	0.08044
1041.663	0.07947
1041.888	0.08078
1042.114	0.07885
1042.34	0.07916
1042.565	0.07943
1042.791	0.08095
1043.017	0.07847
1043.242	0.07764
1043.468	0.07549
1043.693	0.0766
1043.919	0.07843
1044.144	0.07719
1044.369	0.07542
1044.595	0.07435
1044.82	0.07435
1045.045	0.07515
1045.271	0.07165
1045.496	0.07432
1045.721	0.07359
1045.946	0.07221
1046.171	0.07172
1046.397	0.07203
1046.622	0.07031
1046.847	0.07114
1047.072	0.07031
1047.297	0.06996
1047.522	0.06961
1047.747	0.06937
1047.972	0.06968
1048.196	0.0691
1048.421	0.06896
1048.646	0.06996
1048.871	0.06847
1049.096	0.0675
1049.32	0.06802
1049.545	0.06878
1049.77	0.06643
1049.995	0.06726
1050.219	0.06712
1050.444	0.06664
1050.668	0.06512
1050.893	0.06436
1051.117	0.06491
1051.342	0.0627
1051.566	0.0647
1051.791	0.06844
1052.015	0.06633
1052.239	0.06643
1052.464	0.06446
1052.688	0.06353
1052.912	0.06398
1053.137	0.06415
1053.361	0.06318
1053.585	0.0609
1053.809	0.06097
1054.033	0.0628
1054.257	0.0636
1054.481	0.06363
1054.706	0.06159
1054.93	0.06107
1055.154	0.06132
1055.377	0.06221
1055.601	0.06132
1055.596	0.06186
1055.829	0.06103
1056.061	0.06179
1056.294	0.0601
1056.526	0.06058
1056.758	0.06083
1056.991	0.0611
1057.223	0.05958
1057.455	0.06096
1057.688	0.05858
1057.92	0.06024
1058.152	0.06141
1058.384	0.06089
1058.617	0.05986
1058.849	0.06006
1059.081	0.05951
1059.313	0.06197
1059.545	0.06235
1059.777	0.0619
1060.009	0.06204
1060.241	0.06207
1060.473	0.06089
1060.705	0.06034
1060.937	0.0602
1061.169	0.06058
1061.401	0.0619
1061.633	0.06238
1061.865	0.06179
1062.097	0.06048
1062.329	0.06311
1062.56	0.06051
1062.792	0.06145
1063.024	0.06318
1063.256	0.06297
1063.487	0.0619
1063.719	0.06003
1063.951	0.06069
1064.182	0.06114
1064.414	0.06242
1064.646	0.06238
1064.877	0.06145
1065.109	0.06065
1065.34	0.06238
1065.572	0.063
1065.803	0.06248
1066.035	0.06221
1066.266	0.06259
1066.497	0.061
1066.729	0.06172
1066.96	0.06394
1067.191	0.06494
1067.423	0.06145
1067.654	0.06045
1067.885	0.06096
1068.116	0.06003
1068.348	0.06121
1068.579	0.06425
1068.81	0.06529
1069.041	0.06446
1069.272	0.06127
1069.503	0.06242
1069.734	0.06238
1069.965	0.06473
1070.196	0.06532
1070.427	0.06439
1070.658	0.06408
1070.889	0.06497
1071.12	0.06383
1071.351	0.06311
1071.582	0.06335
1071.813	0.06567
1072.043	0.06605
1072.274	0.06418
1072.505	0.06387
1072.736	0.0649
1072.966	0.06563
1073.197	0.06639
1073.428	0.06681
1073.658	0.06674
1073.889	0.0657
1074.12	0.06573
1074.35	0.06618
1074.581	0.06643
1074.811	0.06691
1075.042	0.06781
1075.272	0.06698
1075.503	0.06726
1075.733	0.06798
1075.963	0.06774
1076.194	0.06819
1076.424	0.06774
1076.654	0.06705
1076.885	0.06885
1077.115	0.06677
1077.345	0.06919
1077.575	0.06774
1077.806	0.0684
1078.036	0.06992
1078.266	0.07071
1078.496	0.07137
1078.726	0.06739
1078.956	0.06905
1079.186	0.07078
1079.416	0.07338
1079.646	0.0731
1079.876	0.07217
1080.106	0.073
1080.336	0.07044
1080.566	0.07317
1080.796	0.07528
1081.026	0.07268
1081.255	0.07068
1081.485	0.07192
1081.715	0.07196
1081.945	0.07324
1082.174	0.07524
1082.404	0.07189
1082.634	0.07324
1082.863	0.07759
1083.093	0.0759
1083.323	0.07656
1083.552	0.07476
1083.782	0.07448
1084.011	0.07697
1084.241	0.07566
1084.47	0.07625
1084.7	0.07756
1084.929	0.07673
1085.158	0.07531
1085.388	0.07479
1085.617	0.07362
1085.846	0.07448
1086.076	0.07372
1086.305	0.076
1086.534	0.07787
1086.763	0.07635
1086.992	0.07815
1087.222	0.07898
1087.451	0.0806
1087.68	0.08077
1087.909	0.07905
1088.138	0.07905
1088.367	0.07884
1088.596	0.07887
1088.825	0.07808
1089.054	0.07649
1089.283	0.07894
1089.512	0.0787
1089.741	0.08015
1089.969	0.08105
1090.198	0.08143
1090.427	0.07936
1090.656	0.08029
1090.885	0.0797
1091.113	0.08005
1091.342	0.08029
1091.571	0.0788
1091.799	0.08095
1092.028	0.08306
1092.257	0.08036
1092.485	0.07877
1092.714	0.08029
1092.942	0.08316
1093.171	0.0833
1093.399	0.08458
1093.627	0.0842
1093.856	0.08119
1094.084	0.08053
1094.313	0.08064
1094.541	0.08074
1094.769	0.08143
1094.998	0.08133
1095.226	0.08264
1095.454	0.08278
1095.682	0.08423
1095.91	0.08043
1096.139	0.07998
1096.367	0.07905
1096.595	0.08088
1096.823	0.08084
1097.051	0.08119
1097.279	0.08178
1097.507	0.08126
1097.735	0.0825
1097.963	0.08105
1098.191	0.08129
1098.419	0.08064
1098.646	0.08115
1098.874	0.08171
1099.102	0.08195
1099.33	0.08316
1099.558	0.08285
1099.785	0.08157
1100.013	0.08057
1100.241	0.07949
1100.468	0.08019
1100.696	0.0833
1100.924	0.07918
1101.151	0.07846
1101.379	0.0786
1101.606	0.07867
1101.834	0.07839
1102.061	0.07683
1102.289	0.07894
1102.516	0.0768
1102.743	0.07856
1102.971	0.07669
1103.198	0.07493
1103.425	0.07794
1103.653	0.07569
1103.88	0.07697
1104.107	0.07614
1104.334	0.07476
1104.561	0.07597
1104.789	0.07618
1105.016	0.07559
1105.243	0.07552
1105.47	0.07621
1105.697	0.07704
1105.924	0.07687
1106.151	0.07317
1106.378	0.07244
1106.605	0.07196
1106.832	0.07476
1107.058	0.07469
1107.285	0.07234
1107.512	0.07424
1107.739	0.07434
1107.966	0.07237
1108.192	0.07189
1108.419	0.07344
1108.646	0.07348
1108.872	0.07227
1109.099	0.07123
1109.326	0.07199
1109.552	0.07009
1109.779	0.07213
1110.005	0.07161
1110.232	0.06926
1110.458	0.06688
1110.685	0.06691
1110.911	0.0685
1111.138	0.0685
1111.364	0.06771
1111.59	0.06805
1111.817	0.06622
1112.043	0.06667
1112.269	0.06733
1112.495	0.06688
1112.721	0.06411
1112.948	0.06508
1113.174	0.06529
1113.4	0.06618
1113.626	0.06418
1113.852	0.06414
1114.078	0.06715
1114.304	0.06632
1114.53	0.06266
1114.756	0.06238
1114.982	0.06255
1115.208	0.06248
1115.434	0.06338
1115.66	0.0629
1115.885	0.06179
1116.111	0.06027
1116.337	0.05785
1116.563	0.05844
1116.788	0.05834
1117.014	0.05899
1117.24	0.05882
1117.465	0.06162
1117.691	0.06003
1117.916	0.05872
1118.142	0.05844
1118.367	0.05595
1118.593	0.05744
1118.818	0.05775
1119.044	0.05692
1119.269	0.05637
1119.495	0.05467
1119.72	0.05433
1119.945	0.05516
1120.171	0.05751
1120.396	0.05481
1120.621	0.05453
1120.846	0.05363
1121.071	0.05336
1121.297	0.05339
1121.522	0.05467
1121.747	0.05415
1121.972	0.0537
1122.197	0.0537
1122.422	0.05049
1122.647	0.05187
1122.872	0.05132
1123.097	0.05211
1123.322	0.05218
1123.547	0.04793
1123.771	0.05076
1123.996	0.0509
1124.221	0.05014
1124.446	0.04983
1124.67	0.04993
1124.895	0.05146
1125.12	0.04755
1125.345	0.04734
1125.569	0.04765
1125.794	0.04599
1126.018	0.04603
1126.243	0.04568
1126.467	0.04589
1126.692	0.04655
1126.916	0.05049
1127.141	0.04575
1127.365	0.04503
1127.589	0.04347
1127.814	0.04198
1128.038	0.0433
1128.262	0.04703
1128.487	0.04579
1128.711	0.04475
1128.935	0.04333
1129.159	0.04267
1129.383	0.0435
1129.607	0.04091
1129.832	0.04191
1130.056	0.04471
1130.28	0.04323
1130.504	0.04323
1130.728	0.04229
1130.952	0.04361
1131.175	0.04278
1131.399	0.04136
1131.623	0.04167
1131.847	0.04326
1132.071	0.04174
1132.295	0.04025
1132.518	0.04133
1132.742	0.03908
1132.966	0.03898
1133.189	0.04181
1133.413	0.03884
1133.637	0.03901
1133.86	0.03925
1134.084	0.03918
1134.307	0.03977
1134.531	0.03994
1134.754	0.03759
1134.978	0.03936
1135.201	0.04008
1135.424	0.03873
1135.648	0.03873
1135.871	0.03776
1136.094	0.03936
1136.317	0.03908
1136.541	0.0388
1136.764	0.03749
1136.987	0.03649
1137.21	0.03313
1137.433	0.0341
1137.656	0.03676
1137.879	0.03673
1138.102	0.0351
1138.325	0.03524
1138.548	0.03555
1138.771	0.0342
1138.994	0.03521
1139.217	0.03431
1139.44	0.03389
1139.663	0.03313
1139.886	0.03521
1140.108	0.03524
1140.331	0.03417
1140.554	0.03528
1140.777	0.03479
1140.999	0.03458
1141.222	0.03503
1141.444	0.03178
1141.667	0.03234
1141.889	0.03199
1142.112	0.03272
1142.334	0.03386
1142.557	0.03189
1142.779	0.0332
1143.002	0.03317
1143.224	0.0331
1143.446	0.03317
1143.669	0.0312
1143.891	0.03061
1144.113	0.03071
1144.335	0.03303
1144.558	0.03296
1144.78	0.03237
1145.002	0.03092
1145.224	0.0305
1145.446	0.03061
1145.668	0.03237
1145.89	0.03165
1146.112	0.03068
1146.334	0.03019
1146.556	0.03019
1146.778	0.03064
1147	0.03154
1147.221	0.03064
1147.443	0.02978
1147.665	0.02995
1147.887	0.02933
1148.108	0.03023
1148.33	0.0303
1148.552	0.02867
1148.773	0.02885
1148.995	0.02888
1149.217	0.02961
1149.438	0.02833
1149.66	0.03061
1149.881	0.03002
1150.102	0.02988
1150.324	0.0285
1150.545	0.02929
1150.767	0.03019
1150.988	0.03026
1151.209	0.02812
1151.431	0.02995
1151.652	0.02719
1151.873	0.02898
1152.094	0.0257
1152.315	0.02618
1152.536	0.0286
1152.757	0.02701
1152.979	0.02632
1153.2	0.02836
1153.421	0.02667
1153.642	0.0267
1153.862	0.02639
1154.083	0.02667
1154.304	0.02684
1154.525	0.02656
1154.746	0.02708
1154.967	0.02584
1155.187	0.0248
1155.408	0.02663
1155.629	0.0249
1155.85	0.02542
1156.07	0.02632
1156.291	0.02874
1156.511	0.0267
1156.732	0.02684
1156.952	0.02432
1157.173	0.02539
1157.393	0.02798
1157.614	0.02687
1157.834	0.02577
1158.055	0.0247
1158.275	0.02508
1158.495	0.02639
1158.716	0.02359
1158.936	0.02604
1159.156	0.02573
1159.376	0.02508
1159.596	0.02456
1159.816	0.02573
1160.037	0.02362
1160.257	0.02442
1160.477	0.02383
1160.697	0.0238
1160.917	0.02435
1161.137	0.02435
1161.356	0.02449
1161.576	0.02345
1161.796	0.0238
1162.016	0.02553
1162.236	0.02418
1162.456	0.02273
1162.675	0.02376
1162.895	0.02501
1163.115	0.02293
1163.334	0.02404
1163.554	0.02407
1163.774	0.02366
1163.993	0.02186
1164.213	0.02169
1164.432	0.02179
1164.652	0.02031
1164.871	0.02217
1165.09	0.02674
1165.31	0.02383
1165.529	0.02449
1165.748	0.0229
1165.968	0.0219
1166.187	0.02248
1166.406	0.02241
1166.625	0.02203
1166.844	0.02017
1167.064	0.02024
1167.283	0.02169
1167.502	0.02328
1167.721	0.02335
1167.94	0.02117
1168.159	0.01975
1168.378	0.02107
1168.597	0.02176
1168.815	0.0211
1168.805	0.02103
1169.033	0.0203
1169.26	0.02089
1169.488	0.01944
1169.716	0.02016
1169.943	0.02006
1170.171	0.02009
1170.399	0.01868
1170.626	0.01975
1170.854	0.01726
1171.081	0.01892
1171.309	0.02044
1171.536	0.01951
1171.764	0.01843
1171.991	0.0184
1172.219	0.01847
1172.446	0.02058
1172.673	0.02096
1172.901	0.02037
1173.128	0.02075
1173.355	0.02041
1173.583	0.01954
1173.81	0.01833
1174.037	0.01864
1174.264	0.01888
1174.491	0.01996
1174.719	0.02034
1174.946	0.01999
1175.173	0.01847
1175.4	0.02085
1175.627	0.01785
1175.854	0.0192
1176.081	0.02082
1176.308	0.02006
1176.535	0.01906
1176.762	0.01729
1176.989	0.01719
1177.215	0.01802
1177.442	0.01875
1177.669	0.0192
1177.896	0.01812
1178.123	0.01678
1178.349	0.01785
1178.576	0.01861
1178.803	0.01792
1179.029	0.01754
1179.256	0.01757
1179.483	0.01615
1179.709	0.01653
1179.936	0.01871
1180.162	0.01964
1180.389	0.01629
1180.615	0.01501
1180.842	0.01567
1181.068	0.01418
1181.295	0.01543
1181.521	0.01843
1181.747	0.01909
1181.974	0.01778
1182.2	0.01484
1182.426	0.0156
1182.653	0.01532
1182.879	0.01764
1183.105	0.01809
1183.331	0.01681
1183.557	0.01626
1183.783	0.01702
1184.01	0.01601
1184.236	0.01515
1184.462	0.0148
1184.688	0.01643
1184.914	0.01757
1185.14	0.01539
1185.366	0.01501
1185.592	0.01484
1185.817	0.01595
1186.043	0.0165
1186.269	0.01667
1186.495	0.01657
1186.721	0.01518
1186.946	0.01449
1187.172	0.01498
1187.398	0.01522
1187.624	0.01557
1187.849	0.01591
1188.075	0.01508
1188.301	0.01501
1188.526	0.01539
1188.752	0.01467
1188.977	0.01539
1189.203	0.01491
1189.428	0.01346
1189.654	0.0146
1189.879	0.01263
1190.104	0.01508
1190.33	0.01308
1190.555	0.01339
1190.781	0.01463
1191.006	0.01525
1191.231	0.01619
1191.456	0.0119
1191.682	0.01294
1191.907	0.01384
1192.132	0.01653
1192.357	0.01598
1192.582	0.0148
1192.807	0.01508
1193.032	0.01256
1193.257	0.01467
1193.482	0.01733
1193.707	0.01456
1193.932	0.01225
1194.157	0.01252
1194.382	0.0128
1194.607	0.01363
1194.832	0.01536
1195.057	0.012
1195.281	0.01283
1195.506	0.0166
1195.731	0.01494
1195.956	0.0157
1196.18	0.01363
1196.405	0.01294
1196.63	0.01498
1196.854	0.01287
1197.079	0.01401
1197.303	0.01515
1197.528	0.01453
1197.752	0.01287
1197.977	0.01204
1198.201	0.01021
1198.426	0.01142
1198.65	0.01017
1198.875	0.01197
1199.099	0.01384
1199.323	0.01235
1199.548	0.01318
1199.772	0.01425
1199.996	0.01591
1200.22	0.01581
1200.444	0.0138
1200.669	0.01342
1200.893	0.01283
1201.117	0.01294
1201.341	0.01228
1201.565	0.01041
1201.789	0.01245
1202.013	0.01238
1202.237	0.01318
1202.461	0.01429
1202.685	0.01391
1202.909	0.012
1203.133	0.01273
1203.356	0.01228
1203.58	0.0128
1203.804	0.01259
1204.028	0.01107
1204.251	0.01321
1204.475	0.01487
1204.699	0.01194
1204.922	0.01041
1205.146	0.01204
1205.37	0.01477
1205.593	0.0146
1205.817	0.01577
1206.04	0.01539
1206.264	0.01214
1206.487	0.01166
1206.711	0.01138
1206.934	0.01169
1207.157	0.01252
1207.381	0.01245
1207.604	0.01387
1207.827	0.01391
1208.051	0.01505
1208.274	0.01131
1208.497	0.01162
1208.72	0.01062
1208.943	0.01225
1209.167	0.01173
1209.39	0.01221
1209.613	0.01308
1209.836	0.01256
1210.059	0.01387
1210.282	0.01187
1210.505	0.01256
1210.728	0.01176
1210.951	0.01276
1211.174	0.01366
1211.396	0.01335
1211.619	0.01397
1211.842	0.01429
1212.065	0.01301
1212.287	0.01249
1212.51	0.01083
1212.733	0.01218
1212.956	0.01512
1213.178	0.01142
1213.401	0.01104
1213.623	0.01131
1213.846	0.01111
1214.068	0.01124
1214.291	0.00993
1214.513	0.01214
1214.736	0.01031
1214.958	0.01204
1215.181	0.00986
1215.403	0.00855
1215.625	0.01218
1215.848	0.01007
1216.07	0.01149
1216.292	0.01062
1216.514	0.00886
1216.737	0.01048
1216.959	0.01128
1217.181	0.01145
1217.403	0.01152
1217.625	0.012
1217.847	0.01232
1218.069	0.01311
1218.291	0.01045
1218.513	0.00945
1218.735	0.0092
1218.957	0.01176
1219.179	0.01138
1219.401	0.00972
1219.622	0.0118
1219.844	0.01214
1220.066	0.01066
1220.288	0.01041
1220.509	0.01166
1220.731	0.01232
1220.953	0.01197
1221.174	0.01104
1221.396	0.01166
1221.618	0.01024
1221.839	0.01232
1222.061	0.01249
1222.282	0.01062
1222.504	0.00827
1222.725	0.0081
1222.946	0.01059
1223.168	0.01069
1223.389	0.0101
1223.61	0.01073
1223.832	0.00983
1224.053	0.01014
1224.274	0.01135
1224.495	0.011
1224.717	0.00879
1224.938	0.00952
1225.159	0.01048
1225.38	0.01152
1225.601	0.00979
1225.822	0.00976
1226.043	0.01315
1226.264	0.01249
1226.485	0.00983
1226.706	0.00979
1226.927	0.0099
1227.148	0.00972
1227.369	0.01152
1227.589	0.01114
1227.81	0.01052
1228.031	0.00927
1228.252	0.00748
1228.472	0.00831
1228.693	0.00841
1228.914	0.00979
1229.134	0.00983
1229.355	0.01242
1229.575	0.01176
1229.796	0.01059
1230.016	0.01069
1230.237	0.00792
1230.457	0.01003
1230.678	0.01055
1230.898	0.01014
1231.118	0.00969
1231.339	0.00865
1231.559	0.00855
1231.779	0.00958
1231.999	0.01221
1232.22	0.00983
1232.44	0.00979
1232.66	0.00886
1232.88	0.00886
1233.1	0.00938
1233.32	0.01107
1233.54	0.01093
1233.76	0.01076
1233.98	0.01086
1234.2	0.00751
1234.42	0.00958
1234.64	0.00962
1234.86	0.01052
1235.08	0.01069
1235.299	0.00737
1235.519	0.00996
1235.739	0.01014
1235.959	0.01045
1236.178	0.0099
1236.398	0.01003
1236.618	0.01245
1236.837	0.00893
1237.057	0.00869
1237.276	0.00869
1237.496	0.0081
1237.715	0.0081
1237.935	0.00786
1238.154	0.00889
1238.373	0.00983
1238.593	0.01301
1238.812	0.00903
1239.031	0.00862
1239.251	0.00716
1239.47	0.00568
1239.689	0.00758
1239.908	0.01107
1240.127	0.01048
1240.347	0.00955
1240.566	0.00817
1240.785	0.00779
1241.004	0.00903
1241.223	0.00713
1241.442	0.00803
1241.661	0.01062
1241.88	0.00986
1242.099	0.00976
1242.317	0.0092
1242.536	0.01097
1242.755	0.01021
1242.974	0.00875
1243.193	0.00931
1243.411	0.01069
1243.63	0.00996
1243.849	0.009
1244.067	0.0099
1244.286	0.00775
1244.504	0.00786
1244.723	0.01017
1244.941	0.00799
1245.16	0.00848
1245.378	0.00924
1245.597	0.00875
1245.815	0.00952
1246.033	0.00983
1246.252	0.00831
1246.47	0.01014
1246.688	0.01079
1246.907	0.00948
1247.125	0.00976
1247.343	0.00858
1247.561	0.01031
1247.779	0.0099
1247.997	0.01031
1248.215	0.00917
1248.433	0.00851
1248.651	0.00554
1248.869	0.00654
1249.087	0.00955
1249.305	0.00983
1249.523	0.00817
1249.741	0.00841
1249.959	0.00886
1250.176	0.00741
1250.394	0.00879
1250.612	0.00831
1250.83	0.00727
1251.047	0.00734
1251.265	0.00941
1251.483	0.00931
1251.7	0.00886
1251.918	0.00962
1252.135	0.00917
1252.353	0.00903
1252.57	0.0092
1252.788	0.00668
1253.005	0.00768
1253.222	0.00737
1253.44	0.00782
1253.657	0.00917
1253.874	0.00744
1254.091	0.0092
1254.309	0.00862
1254.526	0.0091
1254.743	0.00893
1254.96	0.00699
1255.177	0.00661
1255.394	0.00658
1255.611	0.00924
1255.828	0.00976
1256.045	0.00869
1256.262	0.00765
1256.479	0.00741
1256.696	0.00786
1256.913	0.00965
1257.13	0.00913
1257.346	0.00789
1257.563	0.00741
1257.78	0.0073
1257.997	0.00789
1258.213	0.00931
1258.43	0.00858
1258.647	0.0073
1258.863	0.00806
1259.08	0.0073
1259.296	0.00803
1259.513	0.00827
1259.729	0.00682
1259.946	0.00727
1260.162	0.00748
1260.378	0.0082
1260.595	0.00713
1260.811	0.00931
1261.027	0.0091
1261.243	0.00824
1261.46	0.00748
1261.676	0.00817
1261.892	0.00976
1262.108	0.00993
1262.324	0.00737
1262.54	0.00924
1262.756	0.00699
1262.972	0.00907
1263.188	0.00557
1263.404	0.00613
1263.62	0.0082
1263.836	0.00741
1264.052	0.00671
1264.268	0.00837
1264.483	0.0071
1264.699	0.00671
1264.915	0.00692
1265.13	0.00761
1265.346	0.00768
1265.562	0.00754
1265.777	0.00789
1265.993	0.00661
1266.208	0.00564
1266.424	0.00789
1266.639	0.00644
1266.855	0.00671
1267.07	0.00772
1267.286	0.00969
1267.501	0.0082
1267.716	0.00789
1267.932	0.00602
1268.147	0.00716
1268.362	0.01003
1268.577	0.00931
1268.792	0.00796
1269.007	0.00682
1269.223	0.00723
1269.438	0.00848
1269.653	0.00564
1269.868	0.00834
1270.083	0.00831
1270.298	0.00727
1270.512	0.00748
1270.727	0.00782
1270.942	0.00654
1271.157	0.00734
1271.372	0.00696
1271.587	0.00706
1271.801	0.0073
1272.016	0.00744
1272.231	0.00768
1272.445	0.00699
1272.66	0.00727
1272.874	0.00865
1273.089	0.0072
1273.303	0.00613
1273.518	0.00748
1273.732	0.00889
1273.947	0.00685
1274.161	0.00768
1274.375	0.00792
1274.59	0.00758
1274.804	0.00627
1275.018	0.00575
1275.232	0.00609
1275.447	0.00429
1275.661	0.00678
1275.875	0.01079
1276.089	0.00851
1276.303	0.00896
1276.517	0.00772
1276.731	0.00713
1276.945	0.00758
1277.159	0.00786
1277.373	0.00741
1277.587	0.00575
1277.801	0.00544
1278.014	0.00706
1278.228	0.00869
1278.442	0.0092
1278.656	0.00682
1278.869	0.00557
1279.083	0.00665
1279.297	0.00834
1279.51	0.00716
1279.505	0.00764
1279.727	0.00646
1279.95	0.00702
1280.173	0.0056
1280.395	0.00643
1280.618	0.00636
1280.841	0.00681
1281.063	0.00505
1281.286	0.00688
1281.509	0.00394
1281.731	0.00588
1281.954	0.0075
1282.176	0.00671
1282.399	0.00525
1282.621	0.00577
1282.843	0.0056
1283.066	0.00798
1283.288	0.00812
1283.511	0.00757
1283.733	0.00798
1283.955	0.00833
1284.177	0.00722
1284.4	0.00636
1284.622	0.00636
1284.844	0.00684
1285.066	0.00778
1285.288	0.0083
1285.51	0.00802
1285.732	0.00643
1285.955	0.00861
1286.177	0.00636
1286.399	0.00722
1286.62	0.00906
1286.842	0.00823
1287.064	0.00688
1287.286	0.0055
1287.508	0.00605
1287.73	0.00664
1287.952	0.00743
1288.174	0.00754
1288.395	0.00653
1288.617	0.00546
1288.839	0.00709
1289.06	0.0075
1289.282	0.00698
1289.504	0.00636
1289.725	0.00712
1289.947	0.00553
1290.168	0.00612
1290.39	0.00798
1290.611	0.00888
1290.833	0.00525
1291.054	0.00453
1291.276	0.00498
1291.497	0.00404
1291.718	0.00532
1291.94	0.00847
1292.161	0.00913
1292.382	0.0083
1292.604	0.00505
1292.825	0.00646
1293.046	0.0056
1293.267	0.0083
1293.488	0.00847
1293.71	0.00733
1293.931	0.00664
1294.152	0.0076
1294.373	0.00633
1294.594	0.00563
1294.815	0.00536
1295.036	0.00774
1295.257	0.00823
1295.478	0.00643
1295.698	0.00577
1295.919	0.00629
1296.14	0.00695
1296.361	0.00785
1296.582	0.00778
1296.802	0.00736
1297.023	0.00615
1297.244	0.00605
1297.464	0.00629
1297.685	0.00667
1297.906	0.00691
1298.126	0.00726
1298.347	0.00643
1298.567	0.00633
1298.788	0.00626
1299.008	0.00653
1299.229	0.00674
1299.449	0.00671
1299.67	0.00515
1299.89	0.0065
1300.11	0.00432
1300.331	0.00757
1300.551	0.00536
1300.771	0.0056
1300.991	0.00653
1301.211	0.00719
1301.432	0.00788
1301.652	0.00387
1301.872	0.00501
1302.092	0.00629
1302.312	0.00875
1302.532	0.00836
1302.752	0.00712
1302.972	0.00747
1303.192	0.0046
1303.412	0.00691
1303.632	0.00916
1303.852	0.00664
1304.072	0.00442
1304.291	0.00505
1304.511	0.00487
1304.731	0.00584
1304.951	0.00754
1305.17	0.00463
1305.39	0.00529
1305.61	0.00919
1305.829	0.00754
1306.049	0.00816
1306.268	0.00605
1306.488	0.00601
1306.708	0.00802
1306.927	0.00601
1307.146	0.00674
1307.366	0.00795
1307.585	0.00705
1307.805	0.00563
1308.024	0.0047
1308.243	0.00321
1308.463	0.00391
1308.682	0.00349
1308.901	0.00518
1309.12	0.00702
1309.339	0.0055
1309.559	0.00671
1309.778	0.0074
1309.997	0.00919
1310.216	0.00916
1310.435	0.00698
1310.654	0.00684
1310.873	0.00646
1311.092	0.00615
1311.311	0.00563
1311.53	0.00377
1311.749	0.00588
1311.967	0.00557
1312.186	0.00698
1312.405	0.00778
1312.624	0.00743
1312.843	0.00536
1313.061	0.00626
1313.28	0.0055
1313.499	0.00629
1313.717	0.00608
1313.936	0.00501
1314.154	0.00664
1314.373	0.00847
1314.591	0.00557
1314.81	0.00425
1315.028	0.00563
1315.247	0.00875
1315.465	0.00809
1315.683	0.00926
1315.902	0.00906
1316.12	0.00601
1316.338	0.0055
1316.557	0.00532
1316.775	0.00563
1316.993	0.00639
1317.211	0.00608
1317.429	0.00722
1317.647	0.00767
1317.865	0.00902
1318.084	0.00515
1318.302	0.00553
1318.52	0.00436
1318.738	0.00619
1318.955	0.00567
1319.173	0.00588
1319.391	0.00667
1319.609	0.00657
1319.827	0.00795
1320.045	0.00581
1320.262	0.00657
1320.48	0.00601
1320.698	0.00684
1320.916	0.00767
1321.133	0.0074
1321.351	0.00843
1321.568	0.00826
1321.786	0.00705
1322.004	0.00633
1322.221	0.00491
1322.439	0.00591
1322.656	0.00964
1322.873	0.00574
1323.091	0.0055
1323.308	0.00543
1323.526	0.00525
1323.743	0.00536
1323.96	0.00429
1324.177	0.00608
1324.395	0.00439
1324.612	0.00595
1324.829	0.00418
1325.046	0.00266
1325.263	0.00653
1325.48	0.00453
1325.697	0.00581
1325.914	0.0047
1326.131	0.00346
1326.348	0.00494
1326.565	0.00557
1326.782	0.00539
1326.999	0.0056
1327.216	0.00595
1327.433	0.00677
1327.649	0.0075
1327.866	0.0047
1328.083	0.00384
1328.3	0.00373
1328.516	0.00619
1328.733	0.00612
1328.949	0.00429
1329.166	0.0065
1329.383	0.00653
1329.599	0.00508
1329.816	0.0047
1330.032	0.00639
1330.248	0.00709
1330.465	0.00629
1330.681	0.00536
1330.898	0.00622
1331.114	0.00453
1331.33	0.00702
1331.546	0.00688
1331.763	0.00491
1331.979	0.00266
1332.195	0.00266
1332.411	0.0047
1332.627	0.00553
1332.843	0.00456
1333.059	0.00512
1333.275	0.00391
1333.491	0.00422
1333.707	0.00557
1333.923	0.00563
1334.139	0.00335
1334.355	0.00394
1334.571	0.00487
1334.787	0.00629
1335.003	0.00436
1335.218	0.0046
1335.434	0.00788
1335.65	0.00705
1335.865	0.00408
1336.081	0.00439
1336.297	0.00467
1336.512	0.00432
1336.728	0.00608
1336.943	0.00626
1337.159	0.00553
1337.374	0.00404
1337.59	0.00197
1337.805	0.00301
1338.021	0.00308
1338.236	0.00453
1338.451	0.00436
1338.666	0.00688
1338.882	0.00608
1339.097	0.00553
1339.312	0.00529
1339.527	0.0028
1339.742	0.0047
1339.958	0.00553
1340.173	0.00498
1340.388	0.00463
1340.603	0.00353
1340.818	0.0038
1341.033	0.0046
1341.248	0.00719
1341.462	0.00477
1341.677	0.00484
1341.892	0.00391
1342.107	0.00436
1342.322	0.00442
1342.536	0.00546
1342.751	0.00546
1342.966	0.00532
1343.18	0.0057
1343.395	0.0028
1343.61	0.00439
1343.824	0.00442
1344.039	0.00525
1344.253	0.00546
1344.468	0.0019
1344.682	0.00494
1344.897	0.00505
1345.111	0.00501
1345.325	0.00474
1345.54	0.00508
1345.754	0.00695
1345.968	0.00408
1346.182	0.0038
1346.397	0.00394
1346.611	0.0029
1346.825	0.00287
1347.039	0.00256
1347.253	0.0037
1347.467	0.00467
1347.681	0.0084
1347.895	0.00418
1348.109	0.00359
1348.323	0.00183
1348.537	7.9501E-4
1348.751	0.00266
1348.965	0.00633
1349.178	0.00546
1349.392	0.00453
1349.606	0.00294
1349.82	0.00245
1350.033	0.00411
1350.247	0.00252
1350.461	0.00318
1350.674	0.00595
1350.888	0.00501
1351.101	0.00456
1351.315	0.00404
1351.528	0.00588
1351.742	0.00515
1351.955	0.0038
1352.169	0.00422
1352.382	0.00612
1352.595	0.00501
1352.809	0.00404
1353.022	0.0048
1353.235	0.0028
1353.448	0.00252
1353.661	0.00508
1353.874	0.00266
1354.088	0.00321
1354.301	0.00387
1354.514	0.00387
1354.727	0.00474
1354.94	0.00484
1355.153	0.00308
1355.366	0.00498
1355.578	0.00557
1355.791	0.00467
1356.004	0.00474
1356.217	0.00339
1356.43	0.00512
1356.642	0.00491
1356.855	0.00515
1357.068	0.00422
1357.28	0.00321
1357.493	1.72828E-4
1357.706	0.00138
1357.918	0.00422
1358.131	0.00474
1358.343	0.00353
1358.556	0.00335
1358.768	0.00401
1358.98	0.00245
1359.193	0.00339
1359.405	0.00294
1359.617	0.00256
1359.83	0.00204
1360.042	0.00418
1360.254	0.00408
1360.466	0.00384
1360.678	0.00446
1360.891	0.0046
1361.103	0.00422
1361.315	0.00398
1361.527	0.00128
1361.739	0.0027
1361.951	0.00214
1362.163	0.00294
1362.374	0.00411
1362.586	0.00242
1362.798	0.00398
1363.01	0.00377
1363.222	0.00387
1363.433	0.00373
1363.645	0.0019
1363.857	0.00197
1364.068	0.00166
1364.28	0.00418
1364.492	0.00432
1364.703	0.00356
1364.915	0.00242
1365.126	0.00249
1365.338	0.00235
1365.549	0.00429
1365.76	0.00377
1365.972	0.00318
1366.183	0.00263
1366.394	0.0029
1366.606	0.00304
1366.817	0.00408
1367.028	0.00356
1367.239	0.00228
1367.45	0.00297
1367.662	0.00263
1367.873	0.00315
1368.084	0.00363
1368.295	0.002
1368.506	0.00249
1368.717	0.00242
1368.928	0.00321
1369.138	0.00218
1369.349	0.00442
1369.56	0.00384
1369.771	0.00342
1369.982	0.00273
1370.192	0.00359
1370.403	0.00463
1370.614	0.0047
1370.824	0.00207
1371.035	0.00422
1371.246	0.00145
1371.456	0.00411
1371.667	5.5305E-4
1371.877	0.00114
1372.087	0.00328
1372.298	0.00221
1372.508	0.00173
1372.719	0.00339
1372.929	0.002
1373.139	0.0019
1373.349	0.00173
1373.56	0.0027
1373.77	0.0027
1373.98	0.00259
1374.19	0.0029
1374.4	0.00149
1374.61	5.5305E-4
1374.82	0.00339
1375.03	0.00135
1375.24	0.00207
1375.45	0.00266
1375.66	0.00484
1375.87	0.00363
1376.08	0.00339
1376.29	0.00114
1376.499	0.0027
1376.709	0.00505
1376.919	0.00415
1377.128	0.0028
1377.338	0.00207
1377.548	0.00232
1377.757	0.00353
1377.967	5.5305E-4
1378.176	0.0037
1378.386	0.00346
1378.595	0.00239
1378.805	0.00225
1379.014	0.00308
1379.223	0.00149
1379.433	0.0027
1379.642	0.00194
1379.851	0.00263
1380.061	0.00249
1380.27	0.00294
1380.479	0.00283
1380.688	0.00245
1380.897	0.00245
1381.106	0.00411
1381.315	0.00252
1381.524	0.00194
1381.733	0.00266
1381.942	0.00404
1382.151	0.00228
1382.36	0.00342
1382.569	0.00332
1382.777	0.00297
1382.986	0.00145
1383.195	0.00131
1383.404	0.00128
1383.612	0
1383.821	0.00197
1384.03	0.00653
1384.238	0.00398
1384.447	0.00449
1384.655	0.00308
[truncated: 19 more rows]
