# Supplementary material for: Circular dichroism of quantum defects in carbon nanotubes created by photocatalytic oxygen functionalization
Source: Nat Commun. 2025 Jun 2;16:5107. doi: 10.1038/s41467-025-60342-y (PMC12130195; doi:10.1038/s41467-025-60342-y)
Supplement: Supplementary file 6 — Source Data [file 41467_2025_60342_MOESM6_ESM.zip › Raw data Manuscript and SI/Supplementary_Figure_4c.txt]

Wavelength (nm)	pristine	Daylight (2 days)
938.815	3.08496E-4	-0.0042
939.053	39.28434	38.44284
939.29	23.88286	22.29461
939.527	3.50998	5.89822
939.764	-5.1801	-4.54231
940	14.21822	15.29283
940.237	10.0024	10.31183
940.474	11.75228	13.52013
940.711	3.55934	5.5612
940.948	12.02061	16.71064
941.185	16.50475	12.47413
941.422	18.5032	20.14932
941.658	7.82451	8.2199
941.895	17.77721	14.90245
942.132	2.87287	-1.24578
942.369	16.80269	13.62607
942.605	28.99247	24.52743
942.842	24.03094	22.27619
943.079	15.838	12.58014
943.315	19.5764	16.28484
943.552	22.07198	16.51521
943.789	38.98464	32.87603
944.025	44.21446	35.33992
944.262	40.74436	33.83317
944.498	45.97417	36.79339
944.735	47.72404	40.74617
944.971	41.51962	33.28364
945.208	37.30381	27.06184
945.444	40.29649	28.03677
945.681	43.78636	34.223
945.917	55.72757	41.89826
946.153	60.46025	48.82905
946.39	59.47585	45.83334
946.626	49.79144	35.8892
946.862	70.43262	53.24273
947.099	53.29115	35.35738
947.335	61.50381	45.51425
947.571	78.665	59.39354
947.807	75.19485	54.66077
948.044	69.73618	50.1761
948.28	61.79177	40.97644
948.516	67.02159	43.68849
948.752	75.23425	49.62664
948.988	81.95548	58.04639
949.224	85.94245	60.26212
949.46	82.4723	54.78488
949.696	73.53361	49.30763
949.932	92.68336	61.69795
950.168	97.41604	67.63609
950.404	95.93446	65.6331
950.64	97.93286	65.86355
950.876	105.39981	70.80905
951.112	97.70396	61.36123
951.348	105.91662	69.53282
951.584	124.81781	86.39003
951.819	133.52756	94.31353
952.055	111.91179	73.45033
952.291	114.90447	69.46205
952.527	120.63142	74.65571
952.763	118.15556	70.17111
952.998	128.85388	82.80966
953.234	155.70931	104.38192
953.47	167.15339	114.04248
953.705	165.42319	110.55059
953.941	149.02739	93.16164
954.176	162.45998	102.5741
954.412	162.46982	106.2788
954.648	188.33098	127.10658
954.883	196.29502	133.29296
955.119	193.07345	129.30468
955.354	200.29178	127.54992
955.59	214.47013	142.17368
955.825	207.02282	135.45571
956.06	210.76117	137.42336
956.296	217.23384	139.39093
956.531	238.12354	156.49638
956.767	251.80475	167.39773
957.002	249.32884	157.70183
957.237	252.32148	160.41396
957.472	258.79411	164.3669
957.708	278.93814	178.99066
957.943	291.62503	188.15497
958.178	300.83192	195.58215
958.413	311.53025	200.03141
958.648	312.28575	199.26929
958.884	316.27272	202.72582
959.119	330.69959	209.65669
959.354	349.60073	222.04708
959.589	362.28762	227.24082
959.824	378.70306	235.66064
960.059	382.68998	236.13933
960.294	395.37686	244.55915
960.529	408.56088	255.21242
960.764	420.9992	259.66168
960.999	438.40892	268.0815
961.234	454.32721	275.01236
961.468	458.56267	273.754
961.703	482.93235	290.61128
961.938	484.185	287.61572
962.173	517.00608	317.37736
962.408	520.993	311.15571
962.642	540.39124	325.77962
962.877	569.48377	340.89978
963.112	593.60489	357.01259
963.347	618.72028	370.39563
963.581	609.28437	353.25498
963.816	637.38261	370.60859
964.051	664.48657	388.95484
964.285	709.23899	417.47575
964.52	727.39442	428.8735
964.754	742.81553	430.84122
964.989	770.41663	447.69851
965.223	774.40351	435.76924
965.458	815.92455	464.04191
965.692	856.94841	495.29259
965.927	867.8953	491.30439
966.161	875.1136	484.09017
966.395	907.68606	502.68465
966.63	938.51858	516.06769
966.864	975.56531	532.42873
967.098	1016.09203	561.1978
967.333	1023.31037	554.97615
967.567	1059.36282	575.30776
967.801	1122.758	617.72566
968.035	1142.15624	618.45258
968.27	1180.1973	638.53596
968.504	1201.08696	635.54047
968.738	1228.43945	649.4199
968.972	1278.41184	678.18898
969.206	1303.5272	678.9159
969.44	1341.81678	701.97727
969.674	1391.29203	726.52761
969.908	1424.11307	736.43648
970.142	1449.22843	740.14133
970.376	1482.29803	751.04283
970.61	1507.91053	756.23664
970.844	1559.12577	783.02043
971.078	1592.19538	792.92929
971.312	1648.6306	822.19469
971.546	1703.57439	851.9564
971.779	1733.90969	856.15764
972.013	1783.88207	881.94879
972.247	1836.34017	905.50649
972.481	1893.02395	938.74245
972.714	1937.03061	956.34437
972.948	1965.87453	961.78634
973.182	2005.65553	975.91394
973.415	2047.42506	992.02689
973.649	2095.16032	1006.89897
973.883	2135.9356	1020.7784
974.116	2172.48515	1026.71677
974.35	2233.64321	1061.68986
974.583	2278.64415	1078.05097
974.817	2332.84223	1102.35315
975.05	2390.02312	1127.89621
975.284	2432.78697	1147.97966
975.517	2468.83938	1151.68458
975.751	2519.80605	1176.97941
975.984	2568.0384	1187.63283
976.217	2619.2536	1210.19796
976.451	2670.96598	1231.02589
976.684	2706.27268	1234.73081
976.917	2765.93927	1266.22973
977.151	2827.09733	1299.46569
977.384	2858.67547	1298.2074
977.617	2891.74504	1302.16048
977.85	2953.15162	1333.16308
978.083	3016.04962	1368.88072
978.316	3063.03913	1384.00103
978.55	3115.49722	1411.28114
978.783	3162.73529	1426.40145
979.016	3187.35347	1423.40604
979.249	3232.85155	1431.32969
979.482	3271.63823	1446.20184
979.715	3321.36201	1465.29272
979.948	3369.84294	1485.12809
980.181	3413.60102	1500.00024
980.414	3462.57909	1520.33193
980.646	3507.57999	1535.70047
980.879	3555.81235	1557.0248
981.112	3571.73056	1546.58457
981.345	3608.77725	1555.74902
981.578	3649.5525	1565.65796
981.811	3696.29343	1586.73413
982.043	3739.55434	1599.86923
982.276	3773.12104	1610.52265
982.509	3817.37627	1629.8617
982.741	3844.97725	1633.56669
982.974	3892.96104	1654.89102
983.207	3909.87353	1651.15112
983.439	3948.4116	1666.27151
983.672	3972.78121	1669.97643
983.904	4010.07643	1687.57843
984.137	4042.64885	1695.50208
984.369	4076.71266	1705.90742
984.602	4105.05939	1717.30532
984.834	4135.89178	1725.72537
985.067	4145.34716	1720.74467
985.299	4166.73388	1723.20886
985.531	4173.45495	1715.49847
985.764	4204.53596	1724.66293
985.996	4243.3226	1753.18399
986.228	4235.87516	1726.86155
986.461	4241.35342	1725.3551
986.693	4259.26016	1725.58585
986.925	4269.46121	1728.29821
987.157	4286.37367	1730.01792
987.389	4284.39478	1715.85535
987.621	4307.77006	1733.95367
987.854	4294.85411	1717.06126
988.086	4315.74369	1725.48131
988.318	4304.81627	1711.81506
988.55	4300.60025	1701.12674
988.782	4318.50698	1720.2177
989.014	4308.0767	1701.8364
989.246	4313.55492	1709.51197
989.478	4304.86463	1695.84572
989.71	4283.74583	1681.43499
989.941	4291.95828	1687.37351
990.173	4282.27371	1680.4076
990.405	4273.33485	1673.19353
990.637	4262.15886	1666.97211
990.869	4257.69426	1667.20285
991.1	4244.03253	1661.72598
991.332	4238.07651	1657.24168
991.564	4193.09495	1628.18947
991.796	4171.72758	1616.26035
992.027	4146.38304	1604.82763
992.259	4149.87269	1615.23296
992.49	4124.27958	1601.07047
992.722	4091.47797	1579.71124
992.954	4078.81056	1578.94935
993.185	4055.20601	1575.45776
993.417	4012.71016	1547.89452
993.648	3986.6199	1535.46915
993.879	3965.25249	1532.22573
994.111	3942.89083	1527.98959
994.342	3901.63779	1508.36756
994.574	3866.1019	1488.99362
994.805	3833.30025	1479.29802
995.036	3788.8158	1456.4499
995.268	3767.69699	1461.3957
995.499	3734.3982	1447.48137
995.73	3681.46235	1420.66269
995.961	3631.26078	1389.12895
996.192	3591.49916	1376.20726
996.424	3569.1375	1379.16778
996.655	3528.63017	1366.49425
996.886	3486.63142	1349.10567
997.117	3445.87552	1334.69501
997.348	3396.17108	1312.34322
997.579	3358.14946	1304.38474
997.81	3327.33637	1300.89316
998.041	3283.59762	1286.48251
998.272	3224.69609	1253.95613
998.503	3179.96306	1243.01972
998.734	3142.68714	1233.57228
998.965	3107.64836	1230.82518
999.196	3055.45822	1202.51753
999.426	3010.47658	1190.09224
999.657	2991.09773	1201.73845
999.888	2938.41045	1180.87562
1000.119	2877.76893	1150.33452
1000.349	2829.3073	1137.41291
1000.58	2787.80569	1127.22099
1000.811	2741.82981	1108.09528
1001.041	2713.50238	1106.09274
1001.272	2670.26078	1093.91553
1001.503	2623.04205	1076.77511
1001.733	2568.36617	1054.17523
1001.964	2511.4532	1025.86758
1002.194	2469.95154	1017.66102
1002.425	2433.17277	1007.71726
1002.655	2402.11107	1006.95551
1002.886	2360.60945	995.02647
1003.116	2340.98199	1003.94299
1003.346	2297.98891	985.31368
1003.577	2248.03591	965.19533
1003.807	2209.26853	953.26636
1004.037	2154.09551	926.44775
1004.268	2134.21951	929.90466
1004.498	2099.42925	925.91683
1004.728	2058.17617	910.01729
1004.958	2018.16594	896.35119
1005.188	1974.67572	874.99211
1005.418	1940.87975	866.53739
1005.649	1917.02663	863.54213
1005.879	1899.63629	871.21784
1006.109	1853.4118	844.89556
1006.339	1820.11297	836.93715
1006.569	1782.58844	821.03761
1006.799	1752.52102	812.33473
1007.029	1729.165	806.36161
1007.259	1710.03467	807.83331
1007.489	1679.71868	799.13043
1007.718	1647.91123	789.9313
1007.948	1626.2952	783.2137
1008.178	1574.60216	751.18372
1008.408	1562.68038	753.64806
1008.638	1535.34723	748.41943
1008.867	1520.44256	747.65776
1009.097	1496.5894	741.9328
1009.327	1448.87349	706.67673
1009.556	1444.1602	719.06758
1009.786	1426.02415	717.56135
1010.016	1400.431	707.61767
1010.245	1379.0635	698.6667
1010.475	1355.70748	691.45278
1010.704	1352.98275	701.11386
1010.934	1306.75826	669.08387
1011.163	1285.63933	663.60715
1011.393	1271.48041	657.13771
1011.622	1243.40151	645.9533
1011.851	1229.49112	638.24313
1012.081	1207.87509	630.28473
1012.31	1198.43897	630.26754
1012.539	1187.75999	633.47645
1012.769	1194.23241	650.33411
1012.998	1151.73643	617.31156
1013.227	1133.84892	606.87162
1013.456	1104.52717	590.47584
1013.686	1081.66828	573.58365
1013.915	1080.18641	582.74841
1014.144	1087.4045	603.57672
1014.373	1067.77699	592.64046
1014.602	1051.38089	579.71892
1014.831	1029.01911	565.55658
1015.06	1009.3916	559.08722
1015.289	1006.91545	560.80715
1015.518	986.54223	545.40401
1015.747	978.59753	544.39418
1015.976	986.80989	562.98904
1016.205	969.17095	548.8267
1016.434	957.74626	544.09446
1016.662	943.83583	534.8954
1016.891	949.81106	544.80464
1017.12	931.42641	530.6423
1017.349	910.80462	518.7134
1017.577	904.35129	516.71101
1017.806	906.84654	523.39416
1018.035	893.18472	516.67663
1018.263	878.03144	504.49965
1018.492	875.80385	507.46039
1018.721	852.94493	490.81644
1018.949	843.2602	485.09164
1019.178	851.72113	498.22697
1019.406	828.86217	476.37172
1019.635	829.36886	480.82142
1019.863	824.15839	482.54144
1020.091	812.48509	477.06479
1020.32	812.24606	479.28105
1020.548	805.79274	477.52681
1020.776	787.15947	460.63478
1021.005	794.8747	472.03298
1021.233	793.39278	475.73828
1021.461	776.74808	463.5613
1021.689	773.2776	461.80706
1021.918	757.62721	450.37449
1022.146	765.59097	459.78748
1022.374	757.89479	452.82187
1022.602	753.18146	451.06763
1022.83	739.76817	442.86122
1023.058	727.8463	435.39929
1023.286	698.52451	411.06244
1023.514	700.27401	413.27877
1023.742	716.93772	428.64762
1023.97	714.7101	433.59372
1024.198	697.56825	421.6649
1024.426	693.60063	415.94009
1024.654	694.60442	419.14907
1024.882	679.45113	408.46105
1025.109	685.42628	416.63332
1025.337	674.74727	406.44162
1025.565	663.81968	400.71681
1025.793	657.61492	395.24017
1026.02	670.30147	409.12013
1026.248	664.59386	406.12509
1026.476	655.1577	402.63373
1026.703	658.64714	405.0983
1026.931	651.19954	400.11797
1027.158	645.74046	397.61933
1027.386	641.52427	399.5875
1027.613	619.41097	377.48417
1027.841	624.14331	381.68579
1028.068	615.94996	376.70554
1028.296	616.95374	382.89245
1028.523	621.68604	387.09414
1028.75	602.55559	373.18011
1028.978	610.76792	385.07471
1029.205	604.81169	382.57607
1029.432	606.80972	382.06271
1029.66	601.59925	382.29376
1029.887	582.4688	362.92019
1030.114	574.77258	358.1881
1030.341	573.78776	358.17107
1030.568	587.46859	375.77344
1030.795	585.73807	374.01927
1031.022	575.05901	366.0611
1031.249	564.87709	359.59189
1031.476	559.418	357.58956
1031.703	558.43319	355.8354
1031.93	565.65119	368.72272
1032.157	557.7064	363.99063
1032.384	545.53592	356.77694
1032.611	541.07112	350.80405
1032.838	535.61203	352.02781
1033.065	536.11864	354.24422
1033.292	538.86238	359.43856
1033.518	534.14896	353.46574
1033.745	519.24421	345.01124
1033.972	522.98223	349.70926
1034.198	515.53454	346.21805
1034.425	516.53828	346.44917
1034.652	516.05061	348.66558
1034.878	502.14009	337.72955
1035.105	500.40956	339.94596
1035.331	494.20473	337.94372
1035.558	498.43988	344.37886
1035.784	488.75506	337.16524
1036.011	500.6959	351.78968
1036.237	492.99964	345.5687
1036.464	484.55772	342.07742
1036.69	475.61861	335.11196
1036.916	478.61087	339.06557
1037.143	483.0946	348.47863
1037.369	480.36975	348.95799
1037.595	459.74784	331.07347
1037.821	470.44578	342.96822
1038.048	446.34393	323.84281
1038.274	459.03043	341.44525
1038.5	430.70284	316.11591
1038.726	433.69511	318.33239
1038.952	444.64162	332.70875
1039.178	434.45966	324.75065
1039.404	425.27198	320.01863
1039.63	434.4785	331.41706
1039.856	423.05369	321.47367
1040.082	419.08599	320.46407
1040.308	412.13544	319.45447
1040.534	415.62485	324.40072
1040.76	410.91143	325.3764
1040.986	405.20374	327.09656
1041.211	404.46741	324.34991
1041.437	392.79402	313.9102
1041.663	384.8492	308.68187
1041.888	398.77851	324.79542
1042.114	381.13944	310.6333
1042.34	381.14887	313.84243
1042.565	385.13537	321.0222
1042.791	396.57903	334.15776
1043.017	386.1485	320.2438
1043.242	381.68361	317.24899
1043.468	363.05026	306.0648
1043.693	368.03105	314.98169
1043.919	382.70612	331.59149
1044.144	373.76697	324.87427
1044.369	362.34211	316.66808
1044.595	357.13156	310.19894
1044.82	353.90952	314.15263
1045.045	360.38173	326.54377
1045.271	335.53412	301.46259
1045.496	350.20915	320.55407
1045.721	348.72711	321.03351
1045.946	340.03653	316.05341
1046.171	334.82593	313.80308
1046.397	338.31534	318.25301
1046.622	327.88476	308.55785
1046.847	332.11984	315.98579
1047.072	324.42354	309.76489
1047.297	323.19007	314.95937
1047.522	325.18801	316.67961
1047.747	323.70597	316.41456
1047.972	321.47822	317.39032
1048.196	316.76472	317.62167
1048.421	317.02267	317.35662
1048.646	328.96343	328.75513
1048.871	313.81002	317.81917
1049.096	301.88802	311.59827
1049.32	306.12306	319.27444
1049.545	316.07525	328.43949
1049.77	300.17613	317.50354
1049.995	305.40549	326.17228
1050.219	300.44342	324.91466
1050.444	297.9671	323.16065
1050.668	288.77933	316.93982
1050.893	284.06588	318.66006
1051.117	281.83808	317.89877
1051.342	265.19325	305.47385
1051.566	283.34822	325.30989
1051.791	308.96035	352.83884
1052.015	288.83549	333.46549
1052.239	294.0648	340.8935
1052.464	282.14281	333.92812
1052.688	275.19218	328.45177
1052.912	273.46152	330.66841
1053.137	277.19946	332.88497
1053.361	270.74597	332.62
1053.585	257.58108	320.44331
1053.809	253.6133	319.1857
1054.033	264.31116	334.05853
1054.257	274.01474	345.95342
1054.481	275.76407	349.90718
1054.706	257.87639	333.26353
1054.93	246.45149	326.29823
1055.154	254.66365	337.44864
1055.377	264.61576	348.10281
1055.601	254.18514	340.39302
1055.596	271.14535	351.82513
1055.829	265.44625	348.08516
1056.061	267.19338	352.53474
1056.294	254.04801	345.81676
1056.526	259.76649	354.237
1056.758	261.51363	355.21225
1056.991	262.51618	361.89525
1057.223	249.12255	354.43286
1057.455	262.03911	365.33476
1057.688	236.73148	346.20847
1057.92	250.39266	363.31453
1058.152	260.57891	377.19443
1058.384	257.36186	373.45452
1058.617	242.97544	365.24755
1058.849	243.23332	370.19346
1059.081	243.4912	374.64304
1059.313	259.38626	393.9826
1059.545	259.89236	396.94318
1059.777	256.4271	396.42943
1060.009	258.42244	401.37535
1060.241	257.9357	406.32126
1060.473	247.76879	398.85886
1060.705	243.06249	394.37446
1060.937	240.59007	399.56854
1061.169	241.84079	406.25161
1061.401	250.04136	415.16818
1061.633	257.2491	423.34026
1061.865	250.30892	427.04534
1062.097	238.65275	417.59761
1062.329	255.54065	433.21467
1062.56	236.18996	419.05186
1062.792	242.90129	434.66892
1063.024	254.32858	451.77498
1063.256	250.61512	448.77957
1063.487	242.43384	445.78424
1063.719	228.29559	435.84018
1063.951	235.00691	441.03426
1064.182	233.27907	451.4399
1064.414	239.74219	463.0863
1064.646	241.73753	466.04689
1064.877	236.53477	463.05156
1065.109	224.87861	458.56715
1065.34	235.31303	474.18429
1065.572	240.03867	485.58252
1065.803	235.58054	487.79868
1066.035	231.12244	488.02943
1066.266	234.85521	496.69791
1066.497	224.19185	489.98009
1066.729	228.66928	498.40033
1066.96	242.33042	518.98079
1067.191	249.0417	533.10893
1067.423	221.50015	511.99739
1067.654	215.55276	513.46905
1067.885	217.79627	520.8967
1068.116	213.58634	519.39036
1068.348	218.5602	531.03676
1068.579	237.43373	557.82138
1068.81	240.67008	571.20502
1069.041	236.70837	569.20235
1069.272	213.13812	554.54321
1069.503	218.11193	570.65667
1069.734	216.63231	573.61733
1069.965	237.73972	598.66478
1070.196	237.74936	608.32593
1070.427	226.34136	603.0971
1070.658	225.85457	607.54676
1070.889	233.06227	621.67489
1071.12	220.66144	622.15389
1071.351	216.2033	625.11455
1071.582	217.20577	632.04586
1071.813	228.38482	652.37816
1072.043	233.11038	665.5137
1072.274	220.21313	659.04405
1072.505	219.47813	667.71253
1072.736	217.99851	675.63651
1072.966	225.20617	692.49455
1073.197	231.91745	702.90019
1073.428	231.67887	715.29117
1073.658	229.45457	722.96706
1073.889	221.76972	725.67955
1074.12	221.28293	729.38471
1074.35	221.54073	745.99458
1074.581	222.29498	757.14472
1074.811	228.26159	772.51377
1075.042	230.50511	786.89007
1075.272	222.82021	790.84347
1075.503	223.32626	802.48994
1075.733	225.32152	814.38466
1075.963	222.3526	824.29405
1076.194	227.07821	838.17402
1076.424	230.81093	851.8059
1076.654	218.41006	855.0148
1076.885	225.36955	878.07692
1077.115	213.21689	876.57066
1077.345	231.34575	909.31134
1077.575	216.46278	908.79774
1077.806	219.69913	928.13737
1078.036	228.89246	950.2069
1078.266	233.36982	970.53927
1078.496	238.84001	992.11247
1078.726	213.78047	974.4754
1078.956	217.51319	996.29677
1079.186	226.95473	1020.10346
1079.416	247.56569	1055.57397
1079.646	247.82349	1072.18384
1079.876	240.3868	1077.87441
1080.106	243.87132	1097.21411
1080.336	222.53491	1095.45968
1080.566	240.66377	1128.20036
1080.796	256.06233	1164.66353
1081.026	236.95981	1162.66094
1081.255	219.09829	1164.62908
1081.485	225.80953	1190.91744
1081.715	226.81196	1207.52731
1081.945	232.28215	1232.32667
1082.174	247.68067	1267.05276
1082.404	226.09605	1260.08684
1082.634	233.30371	1285.38253
1082.863	261.3609	1336.23942
1083.093	248.46361	1344.90797
1083.323	255.42306	1371.4445
1083.552	238.05796	1377.13513
1083.782	240.54964	1392.25601
1084.011	252.96965	1430.20825
1084.241	238.33489	1435.65065
1084.47	245.2943	1467.6469
1084.7	256.96972	1499.64308
1084.929	250.52583	1517.99019
1085.158	241.35163	1526.41066
1085.388	234.16315	1546.24669
1085.617	223.74791	1560.37498
1085.846	231.20374	1593.3639
1086.076	226.24914	1613.19994
1086.305	239.66199	1654.13017
1086.534	255.30871	1691.08975
1086.763	243.40422	1705.71437
1086.992	251.60467	1738.70329
1087.222	258.0677	1775.91096
1087.451	274.21085	1815.10403
1087.68	271.7383	1842.13696
1087.909	259.5856	1855.76892
1088.138	257.85768	1879.32752
1088.367	255.38513	1901.89346
1088.596	257.13214	1935.13055
1088.825	252.92213	1958.93732
1089.054	240.0248	1975.2991
1089.283	255.67153	2020.44816
1089.512	257.91496	2051.69992
1089.741	265.61899	2089.65216
1089.969	271.83373	2131.32697
1090.198	274.82179	2158.3599
1090.427	257.95311	2180.67767
1090.656	263.91967	2220.61525
1090.885	260.45429	2249.13717
1091.113	267.91007	2284.856
1091.342	266.92678	2318.34125
1091.571	258.0008	2343.14068
1091.799	271.66181	2388.04166
1092.028	289.54242	2433.43888
1092.257	267.95777	2451.53783
1092.485	259.27995	2472.36668
1092.714	266.98398	2522.9754
1092.942	288.8359	2576.81036
1093.171	288.59724	2614.26627
1093.399	298.78332	2656.18924
1093.627	296.06253	2693.64523
1093.856	274.47787	2707.02902
1094.084	272.25349	2743.98867
1094.313	270.02916	2779.45925
1094.541	273.7618	2820.1414
1094.769	278.48728	2863.80154
1094.998	279.48966	2902.49828
1095.226	290.66859	2947.64742
1095.454	290.18167	2992.05206
1095.682	299.37492	3033.47871
1095.91	277.2938	3048.59973
1096.139	279.04081	3086.55198
1096.367	269.12195	3124.25613
1096.595	280.54908	3175.60942
1096.823	281.30321	3215.54707
1097.051	287.76616	3254.98839
1097.279	291.25059	3306.09351
1097.507	287.78517	3338.33801
1097.735	299.46051	3390.18763
1097.963	288.54881	3418.2133
1098.191	290.04757	3465.8441
1098.419	285.83752	3502.30743
1098.646	296.02356	3550.6828
1098.874	304.47218	3596.8246
1099.102	301.50317	3642.22191
1099.33	307.4697	3688.86004
1099.558	312.19518	3736.98717
1099.785	306.49583	3765.75742
1100.013	297.3216	3810.41022
1100.241	287.65094	3839.67673
1100.468	294.11384	3892.02276
1100.696	320.92995	3956.28069
1100.924	293.14002	3974.62788
1101.151	290.66739	4009.35412
1101.379	287.69838	4060.70741
1101.606	292.17561	4100.64513
1101.834	292.18512	4148.02777
1102.061	284.25189	4178.53517
1102.289	298.65753	4240.06328
1102.516	287.00116	4268.58536
1102.743	297.1872	4326.14288
1102.971	284.53803	4351.43872
1103.198	273.8745	4389.88745
1103.425	297.46384	4452.65646
1103.653	287.04856	4484.90096
1103.88	299.9649	4536.00616
1104.107	290.79063	4575.19939
1104.334	279.87888	4607.94029
1104.561	292.79523	4667.23498
1104.789	297.02429	4706.17996
1105.016	292.8142	4747.60668
1105.243	297.78784	4787.29624
1105.47	302.26507	4841.37943
1105.697	309.2244	4882.55799
1105.924	310.97132	4933.41502
1106.151	291.12405	4950.52145
1106.378	286.91396	4988.97018
1106.605	287.91626	5027.66707
1106.832	301.57723	5088.94709
1107.058	300.59381	5124.16973
1107.285	290.92312	5156.4143
1107.512	306.56976	5205.78234
1107.739	305.33818	5255.15038
1107.966	295.41927	5277.96463
1108.192	294.18765	5320.63226
1108.419	308.59325	5365.03697
1108.646	310.09197	5414.90134
1108.872	305.63362	5439.701
1109.099	297.9486	5475.91623
1109.326	304.90792	5511.1388
1109.552	292.01046	5542.39078
1109.779	307.4089	5590.51799
1110.005	307.66653	5631.44845
1110.232	295.26553	5647.31405
1110.458	278.39673	5671.61738
1110.685	276.91694	5701.87662
1110.911	292.06712	5757.20072
1111.138	295.0551	5787.2118
1111.364	290.84496	5821.44177
1111.59	294.57752	5848.97126
1111.817	284.1622	5874.76351
1112.043	286.15729	5907.00815
1112.269	297.33613	5955.63177
1112.495	297.09734	5984.40209
1112.721	276.75361	5993.56728
1112.948	280.73442	6019.35952
1113.174	289.43116	6058.05649
1113.4	296.39044	6087.57131
1113.626	281.01089	6105.42231
1113.852	284.74345	6131.71097
1114.078	307.58813	6182.81625
1114.304	304.86725	6195.2076
1114.53	281.79321	6208.34344
1114.756	278.82412	6227.68345
1114.982	280.81922	6256.70193
1115.208	284.79999	6273.56027
1115.434	292.7521	6308.78291
1115.66	289.53481	6325.14492
1115.885	282.84254	6345.47766
1116.111	276.64673	6348.93503
1116.337	260.77076	6358.59655
1116.563	266.48899	6378.43289
1116.788	265.50554	6403.72895
1117.014	273.20944	6427.53595
1117.24	274.70812	6449.10945
1117.465	294.82245	6479.36884
1117.691	285.39992	6490.51936
1117.916	277.46661	6492.73596
1118.142	278.96528	6509.09797
1118.367	261.84823	6497.41728
1118.593	272.28244	6529.91009
1118.818	276.01495	6540.31618
1119.044	271.80482	6550.47403
1119.269	270.82136	6550.45715
1119.495	256.68286	6558.87784
1119.72	257.68508	6561.83895
1119.945	267.62283	6587.13501
1120.171	282.5248	6607.71585
1120.396	261.68461	6605.2173
1120.621	261.44578	6604.45591
1120.846	259.71769	6611.63585
1121.071	260.22349	6611.61896
1121.297	261.22575	6625.25114
1121.522	266.19931	6634.4164
1121.747	270.18004	6644.078
1121.972	267.21091	6639.84229
1122.197	263.49715	6648.51122
1122.422	241.41591	6619.45889
1122.647	256.31785	6639.2953
1122.872	254.58976	6629.8481
1123.097	259.81154	6641.99135
1123.322	262.0548	6639.49281
1123.547	232.27907	6614.41113
1123.771	252.88978	6622.33564
1123.996	253.89199	6625.04858
1124.221	252.66033	6611.87889
1124.446	248.45015	6605.40968
1124.67	250.44516	6589.7584
1124.895	264.35426	6600.66082
1125.12	239.54272	6559.20018
1125.345	235.08433	6551.73831
1125.569	234.10083	6536.83152
1125.794	224.92647	6523.1655
1126.018	231.14104	6505.28072
1126.243	224.44877	6495.33718
1126.467	229.91871	6485.39372
1126.692	236.13333	6478.42818
1126.916	262.94926	6479.90037
1127.141	231.18786	6442.16222
1127.365	227.97048	6418.56962
1127.589	210.60517	6392.99169
1127.814	203.16827	6357.7352
1128.038	215.09166	6358.46289
1128.262	237.93624	6357.70158
1128.487	229.50651	6341.05756
1128.711	229.01943	6311.01264
1128.935	212.64696	6286.1792
1129.159	208.43674	6253.65262
1129.383	218.12624	6248.42432
1129.607	206.46974	6208.94908
1129.832	209.20943	6196.02755
1130.056	226.84162	6189.80658
1130.28	217.41901	6165.71765
1130.504	217.92476	6132.9429
1130.728	209.99141	6113.07279
1130.952	221.41837	6098.66234
1131.175	215.71886	6069.85833
1131.399	207.04087	6032.36842
1131.623	210.27693	6015.72447
1131.847	219.96643	5988.16121
1132.071	211.04023	5964.56861
1132.295	203.6033	5926.3342
1132.518	207.08752	5906.46417
1132.742	195.18282	5859.04761
1132.966	190.22797	5838.68117
1133.189	206.61908	5822.28547
1133.413	190.49482	5783.30656
1133.637	193.73087	5755.99147
1133.86	195.72585	5733.63977
1134.084	196.72802	5695.65353
1134.307	197.48195	5679.50599
1134.531	196.49845	5644.00141
1134.754	186.82758	5603.78175
1134.978	198.00634	5583.66348
1135.201	200.24952	5564.04161
1135.424	194.05358	5517.36963
1135.648	193.3183	5491.54353
1135.871	182.15818	5447.35321
1136.094	197.30824	5433.43917
1136.317	194.83544	5391.48234
1136.541	192.6109	5365.40808
1136.764	186.16675	5318.23976
1136.987	177.24052	5283.23159
1137.21	154.16636	5220.92514
1137.433	161.12551	5199.56611
1137.656	183.47364	5179.69607
1137.879	182.98652	5156.59988
1138.102	171.57819	5104.22008
1138.325	170.59465	5077.15322
1138.548	172.58962	5048.84554
1138.771	161.92592	5010.11487
1138.994	172.85642	4982.30352
1139.217	165.66765	4948.53618
1139.44	157.48604	4906.82752
1139.663	157.24713	4876.28634
1139.886	170.65973	4855.42365
1140.108	170.17256	4825.13071
1140.331	167.20335	4786.64821
1140.554	170.68758	4767.77084
1140.777	168.46299	4729.04018
1140.999	168.47225	4696.51374
1141.222	165.75124	4663.4909
1141.444	148.38585	4619.54882
1141.667	155.34501	4589.50398
1141.889	149.64545	4557.47387
1142.112	154.86714	4523.2102
1142.334	161.82625	4502.59574
1142.557	148.68046	4451.70494
1142.779	158.61808	4436.30197
1143.002	157.63454	4400.05297
1143.224	156.15454	4376.70868
1143.446	157.40485	4339.96342
1143.669	142.7698	4301.23276
1143.891	139.05591	4262.00584
1144.113	137.82412	4236.17989
1144.335	158.93116	4223.75492
1144.558	156.70658	4196.93623
1144.78	151.00702	4152.99415
1145.002	141.83253	4121.21222
1145.224	139.11149	4085.70779
1145.446	140.36179	4063.60434
1145.668	154.51897	4042.24538
1145.89	148.5712	4013.93777
1146.112	143.86448	3974.46268
1146.334	134.19358	3944.91424
1146.556	133.95462	3912.88414
1146.778	138.92806	3889.53986
1147	144.39792	3865.45107
1147.221	140.684	3839.6252
1147.443	133.24698	3800.15012
1147.665	134.9937	3779.53566
1147.887	135.25116	3741.54957
1148.108	136.74963	3724.40951
1148.33	136.51067	3696.10191
1148.552	125.10231	3661.09381
1148.773	129.57929	3636.01244
1148.995	129.09212	3610.18649
1149.217	137.54049	3588.08304
1149.438	124.14641	3558.78284
1149.66	140.04105	3547.84686
1149.881	135.08608	3521.77283
1150.102	129.63469	3489.99096
1150.324	126.16902	3458.70536
1150.545	129.40495	3435.85748
1150.767	137.10869	3424.67334
1150.988	141.83388	3395.62131
1151.209	121.48994	3356.64263
1151.431	133.90965	3339.99883
1151.652	116.54422	3300.27566
1151.873	129.70852	3290.08425
1152.094	107.62712	3247.38308
1152.315	110.61484	3225.77604
1152.536	127.25407	3224.02229
1152.757	117.83133	3188.0216
1152.979	109.40148	3163.68465
1153.2	125.7925	3152.25242
1153.421	113.39125	3121.21506
1153.642	110.67016	3091.66669
1153.862	112.91322	3074.52671
1154.083	117.63841	3060.11649
1154.304	116.40657	3043.2246
1154.525	116.664	3013.9244
1154.746	114.68754	2998.02518
1154.967	109.48436	2965.00249
1155.187	98.32411	2940.66569
1155.408	112.72946	2930.47429
1155.629	103.55493	2903.40758
1155.85	106.29445	2885.7712
1156.07	111.76422	2874.58721
1156.291	126.9142	2866.87747
1156.511	116.25037	2839.31451
1156.732	113.7775	2817.70746
1156.952	97.90128	2783.94035
1157.173	111.06558	2769.03379
1157.393	124.47805	2770.00994
1157.614	116.04815	2746.1694
1157.834	108.85925	2720.3436
1158.055	102.41503	2695.26223
1158.275	104.16166	2682.34108
1158.495	116.33309	2677.85757
1158.716	92.26601	2639.87156
1158.936	112.87654	2640.35138
1159.156	111.64467	2627.18206
1159.376	100.73263	2601.8526
1159.596	103.2239	2588.93144
1159.816	108.19726	2577.25112
1160.037	97.28526	2549.43992
1160.257	102.25862	2539.99309
1160.477	98.29644	2523.84578
1160.697	101.53233	2508.44296
1160.917	100.54867	2497.0108
1161.137	103.53635	2479.37449
1161.356	100.81518	2469.18324
1161.576	97.10121	2451.7951
1161.796	100.58532	2445.57443
1162.016	109.77823	2437.36843
1162.236	98.61799	2419.48396
1162.456	90.93267	2396.63615
1162.675	98.38808	2392.64906
1162.895	108.82204	2381.9614
1163.115	93.93866	2355.88744
1163.334	104.37257	2347.18519
1163.554	102.14786	2337.73836
1163.774	96.69643	2323.32821
1163.993	89.01107	2306.43647
1164.213	86.53815	2290.28916
1164.432	89.02938	2278.11258
1164.652	73.40137	2247.32345
1164.871	91.77798	2253.01484
1165.09	121.82043	2264.16588
1165.31	103.71032	2231.6396
1165.529	108.18722	2216.98136
1165.748	97.27514	2196.36713
1165.968	97.53253	2175.25649
1166.187	93.3221	2167.05057
1166.406	96.55795	2153.13682
1166.625	91.8511	2134.50792
1166.844	76.71947	2107.1932
1167.064	78.46611	2097.74638
1167.283	90.38928	2095.00011
1167.502	99.08573	2095.48001
1167.721	102.818	2085.04059
1167.94	87.43816	2059.46304
1168.159	79.00818	2038.10431
1168.378	83.73328	2035.60621
1168.597	95.90466	2032.61178
1168.815	85.48897	2014.72745
1168.805	86.09953	2088.88287
1169.033	81.64502	2073.49208
1169.26	84.87849	2061.57285
1169.488	74.96797	2043.45448
1169.716	81.67349	2036.99034
1169.943	81.18696	2029.03851
1170.171	85.16447	2020.59067
1170.399	73.02194	1999.99268
1170.626	80.96743	1998.98379
1170.854	61.88088	1973.17858
1171.081	75.03438	1973.40951
1171.309	83.47591	1973.14444
1171.536	80.75737	1956.26595
1171.764	67.87084	1940.87517
1171.991	74.32832	1931.93148
1172.219	69.12981	1923.48365
1172.446	86.00332	1930.65752
1172.673	88.49279	1923.44958
1172.901	83.54228	1910.53842
1173.128	84.79175	1902.09066
1173.355	84.55321	1894.63475
1173.583	78.3627	1877.50822
1173.81	70.18814	1857.15827
1174.037	72.18161	1849.20643
1174.264	75.91108	1841.75052
1174.491	84.10457	1842.22941
1174.719	87.09008	1840.97249
1174.946	84.12354	1831.03695
1175.173	71.98097	1809.69514
1175.4	86.37447	1822.07623
1175.627	71.25589	1796.2711
1175.854	77.46537	1798.23776
1176.081	92.10688	1806.89941
1176.308	83.68432	1793.24444
1176.535	80.46977	1776.36595
1176.762	62.37519	1759.73543
1176.989	66.60066	1753.51934
1177.215	70.08209	1751.76664
1177.442	73.31557	1750.26183
1177.669	77.29304	1744.04573
1177.896	69.86248	1729.89483
1178.123	60.19992	1711.03265
1178.349	70.37737	1710.2718
1178.576	76.58685	1711.24661
1178.803	70.8923	1698.58349
1179.029	70.15772	1687.65618
1179.256	72.15119	1681.93601
1179.483	60.75262	1664.80956
1179.709	63.24205	1656.8578
1179.936	79.86756	1661.55205
1180.162	83.59699	1660.04732
1180.389	58.31039	1624.81961
1180.615	50.87979	1610.66879
1180.842	55.60126	1601.47714
1181.068	47.67466	1580.8793
1181.295	54.13215	1580.6143
1181.521	75.22163	1587.04436
1181.747	81.67906	1585.29166
1181.974	73.25651	1564.69374
1182.2	49.70586	1535.41721
1182.426	57.1553	1532.4247
1182.653	52.70076	1520.50546
1182.879	70.56623	1524.70386
1183.105	75.78366	1520.22358
1183.331	66.12106	1501.36147
1183.557	60.17846	1492.1699
1183.783	68.37191	1487.68961
1184.01	57.96534	1468.82743
1184.236	56.23876	1456.90827
1184.462	48.31216	1448.95651
1184.688	65.92963	1454.39472
1184.914	66.93106	1451.65017
1185.14	54.54044	1431.30029
1185.366	50.82986	1420.12502
1185.592	51.33528	1414.65288
1185.817	58.78468	1411.66045
1186.043	62.01811	1410.40367
1186.269	63.01954	1402.45191
1186.495	58.81295	1396.73182
1186.721	53.36635	1378.36563
1186.946	48.66372	1368.92617
1187.172	52.64115	1363.45404
1187.398	55.62658	1358.97375
1187.624	60.10002	1356.47717
1187.849	60.1094	1354.72454
1188.075	54.1668	1338.0941
1188.301	53.92822	1335.34955
1188.526	53.1936	1328.38971
1188.752	48.49101	1318.20629
1188.977	54.20441	1316.45367
1189.203	51.73382	1307.26209
1189.428	41.32717	1290.87969
1189.654	49.52062	1297.30975
1189.879	37.12996	1273.2405
1190.104	51.02738	1285.8697
1190.33	38.88477	1271.96684
1190.555	42.11816	1262.27942
1190.781	51.79961	1264.99005
1191.006	54.289	1266.95686
1191.231	58.51439	1263.71646
1191.456	29.50769	1228.73687
1191.682	35.96513	1231.69546
1191.907	46.14254	1233.16635
1192.132	65.24797	1246.78739
1192.357	60.04934	1239.33163
1192.582	52.12269	1223.19719
1192.807	55.10808	1222.93234
1193.032	33.7894	1196.87939
1193.257	48.67882	1203.06157
1193.482	65.55225	1217.17854
1193.707	46.96158	1194.34911
1193.932	29.36291	1169.28802
1194.157	35.32431	1168.03132
1194.382	34.83769	1165.28684
1194.607	39.31108	1166.75773
1194.832	54.4485	1173.93176
1195.057	31.14582	1142.17568
1195.281	36.11517	1144.14257
1195.506	62.66062	1166.19434
1195.731	50.26997	1146.58842
1195.956	56.72737	1147.81134
1196.18	42.35267	1124.2381
1196.405	40.37804	1115.79049
1196.63	53.77946	1124.94821
1196.854	40.89276	1105.83829
1197.079	47.84616	1106.56529
1197.303	53.55952	1112.25162
1197.528	46.87288	1099.34069
1197.752	38.94619	1083.9502
1197.977	30.52355	1071.28723
1198.201	17.38885	1056.14471
1198.426	25.58226	1058.11152
1198.65	21.37558	1047.68029
1198.875	31.55299	1054.85431
1199.099	44.70637	1063.02026
1199.323	33.30767	1047.87774
1199.548	42.74108	1049.34863
1199.772	48.70243	1050.81959
1199.996	62.10381	1058.24166
1200.22	58.39314	1052.02578
1200.444	46.49844	1036.13937
1200.669	42.53981	1026.20399
1200.893	45.52516	1016.02072
1201.117	39.08648	1011.54058
1201.341	32.8958	1002.1012
1201.565	21.74511	985.96683
1201.789	34.89849	999.33999
1202.013	34.16382	992.38023
1202.237	39.87718	995.58693
1202.461	49.80654	997.80178
1202.685	47.33587	991.58591
1202.909	34.44918	975.6995
1203.133	36.93852	977.17046
1203.356	33.22781	965.74745
1203.58	35.96515	966.97045
1203.804	35.47849	961.99439
1204.028	27.05581	948.58761
1204.251	38.72114	956.50567
1204.475	49.1465	967.15125
1204.699	33.0358	941.84226
1204.922	22.38107	924.22019
1205.146	32.55843	932.13818
1205.37	52.15982	949.97467
1205.593	50.43312	942.76702
1205.817	60.36248	948.45334
1206.04	58.13977	944.96513
1206.264	37.81306	915.68875
1206.487	34.84634	909.22499
1206.711	29.89567	901.52134
1206.934	34.86498	900.01683
1207.157	39.09029	903.22361
1207.381	37.36362	896.26385
1207.604	46.05294	901.95025
1207.827	46.80624	898.71
1208.051	53.7596	905.63614
1208.274	29.96083	873.38428
1208.497	29.47413	869.89607
1208.72	23.03541	862.68842
1208.943	34.45273	870.60649
1209.167	32.23007	864.88654
1209.39	34.47137	862.14222
1209.613	40.92868	865.34899
1209.836	38.20997	858.88523
1210.059	47.39529	864.07571
1210.282	31.53255	845.95771
1210.505	37.49386	845.69301
1210.728	33.78315	838.98129
1210.951	41.23247	841.69214
1211.174	46.44978	842.66726
1211.396	45.21903	838.43523
1211.619	51.42834	842.13793
1211.842	53.66965	839.88953
1212.065	41.77491	829.45838
1212.287	36.08015	820.76303
1212.51	28.15342	808.84409
1212.733	34.61074	811.30698
1212.956	55.70009	834.59872
1213.178	31.40528	802.84286
1213.401	30.17458	796.62706
1213.623	28.94383	793.13893
1213.846	30.68913	793.12219
1214.068	30.45038	787.40239
1214.291	19.54765	772.50791
1214.513	38.15696	784.88937
1214.736	22.54221	769.251
1214.958	33.7115	776.67321
1215.181	20.57676	760.78688
1215.403	10.66598	748.3721
1215.625	32.9953	770.17613
1215.848	23.08457	751.56221
1216.07	30.53385	762.20794
1216.292	24.83909	752.27278
1216.514	15.92032	738.86614
1216.737	27.83365	746.28828
1216.959	30.07491	746.51958
1217.181	30.33216	740.55182
1217.403	30.58942	741.77497
1217.625	32.33468	742.99812
1217.847	38.29595	744.7172
1218.069	42.02522	744.9485
1218.291	19.21841	722.36726
1218.513	16.49966	713.17598
1218.735	13.7809	711.17562
1218.957	32.14221	725.29282
1219.179	31.40746	722.79654
1219.401	19.51269	707.4062
1219.622	33.90594	717.80404
1219.844	36.3952	718.2833
1220.066	25.98843	705.37259
1220.288	23.26967	700.39668
1220.509	34.43892	708.3149
1220.731	40.15219	710.77786
1220.953	33.71343	703.07436
1221.174	26.03462	692.39539
1221.396	30.50789	692.87465
1221.618	22.58112	681.20376
1221.839	38.71038	696.06492
1222.061	41.44764	693.32067
1222.282	24.59281	676.19468
1222.504	9.72202	658.07675
1222.725	7.49923	654.34073
1222.946	25.86049	669.20189
1223.168	29.34176	668.68931
1223.389	23.64696	663.71347
1223.61	26.13618	660.72134
1223.832	18.45741	652.27395
1224.053	20.45063	652.0094
1224.274	31.12387	660.42354
1224.495	29.39708	657.67937
1224.717	12.54229	637.82571
1224.938	17.51152	638.05709
1225.159	26.44875	642.50382
1225.38	31.66598	648.43834
1225.601	21.25917	635.77567
1225.822	20.52438	633.52742
1226.043	43.59766	656.32338
1226.264	39.39086	646.14033
1226.485	20.55202	626.03879
1226.706	16.84122	622.55072
1226.927	19.82644	625.75765
1227.148	20.08366	620.03793
1227.369	32.49291	630.93169
1227.589	30.51807	626.20389
1227.81	26.06327	619.24436
1228.031	15.65646	610.05316
1228.252	2.76964	592.18328
1228.472	9.47483	592.41473
1228.693	11.96405	594.38184
1228.914	19.90928	601.30821
1229.134	20.66246	599.80392
1229.355	39.27172	615.16101
1229.575	35.06488	607.95358
1229.796	27.88207	598.0185
1230.016	25.90724	596.51421
1230.237	8.55641	574.42897
1230.457	25.18162	588.79428
1230.678	28.91085	591.75324
1230.898	26.44001	587.02545
1231.118	22.23317	578.33025
1231.339	13.06636	568.64313
1231.559	11.58753	566.89088
1231.779	21.76473	573.32139
1231.999	39.87795	586.19893
1232.22	22.03111	570.56071
1232.44	21.29628	569.80031
1232.66	17.08944	561.10511
1232.88	16.60262	560.84064
1233.1	20.5798	562.80783
1233.32	28.52499	569.98223
1233.54	29.77417	567.98202
1233.76	28.29533	564.24607
1233.98	32.02452	565.46937
1234.2	6.48962	540.40865
1234.42	21.37883	549.81471
1234.64	22.132	547.8145
1234.86	27.34919	554.49298
1235.08	29.34237	554.72443
1235.299	3.55943	528.17601
1235.519	23.16065	546.50872
1235.739	27.63384	546.49221
1235.959	26.40301	545.48385
1236.178	23.68413	540.01224
1236.398	24.9333	538.25999
1236.618	41.80652	551.88142
1236.837	16.27158	525.82892
1237.057	14.04875	521.84501
1237.276	16.53788	521.33265
1237.496	10.84304	514.37319
1237.715	8.37216	514.35675
1237.935	8.87734	508.38914
1238.154	13.59848	515.81158
1238.373	22.53563	517.53088
1238.593	48.08888	543.30247
1238.812	20.81793	512.29072
1239.031	14.62704	505.82726
1239.251	3.72419	490.68504
1239.47	-2.9627	480.25418
1239.689	9.19846	493.1318
1239.908	32.02365	517.91161
1240.127	28.56077	510.20833
1240.347	18.89792	501.7611
1240.566	9.48302	488.35469
1240.785	8.25215	484.61882
1241.004	19.17331	492.28922
1241.223	4.7984	476.40318
1241.442	11.75155	483.3297
1241.661	30.36073	504.886
1241.88	24.41785	493.71125
1242.099	20.70697	490.4713
1242.317	16.99604	483.26403
1242.536	32.62922	495.89368
1242.755	26.43833	484.96689
1242.974	15.28743	475.52788
1243.193	22.24058	481.95847
1243.411	31.92169	489.62895
1243.63	23.9948	481.42975
1243.849	17.30791	474.96629
1244.067	23.02102	477.92548
1244.286	7.90211	462.28741
1244.504	8.6552	458.55161
1244.723	25.03237	474.40477
1244.941	8.92142	458.51881
1245.16	13.39456	463.46163
1245.378	19.35566	464.93304
1245.597	17.38079	461.44513
1245.815	22.59789	464.90024
1246.033	21.61498	465.13185
1246.252	11.95208	449.24581
1246.47	23.6172	460.88369
1246.688	32.30631	467.31435
1246.907	23.13942	457.37942
1247.125	23.89251	457.85898
1247.343	12.24556	445.69246
1247.561	29.6147	456.09052
1247.779	26.15178	453.09861
1247.997	27.40087	455.56187
1248.215	17.24193	444.13924
1248.433	14.77101	439.16363
1248.651	-9.52397	417.07861
1248.869	2.63716	422.76539
1249.087	20.75029	441.34621
1249.305	24.47939	441.82577
1249.523	12.83245	429.41129
1249.741	15.07354	430.63474
1249.959	17.81064	437.56133
1250.176	8.89166	423.65914
1250.394	17.33277	431.57758
1250.612	12.13385	425.1142
1250.83	5.94292	420.88247
1251.047	6.44797	419.13045
1251.265	22.3291	434.48776
1251.483	21.34619	427.77642
1251.7	16.64322	424.78458
1251.918	21.86032	430.96728
1252.135	18.14936	428.47137
1252.353	19.15045	425.47946
1252.57	19.9035	426.45502
1252.788	3.54454	404.12204
1253.005	10.49761	411.79259
1253.222	8.27465	408.55279
1253.44	12.49975	412.25587
1253.657	21.43682	420.67031
1253.874	6.56583	408.75182
1254.091	20.21491	415.43053
1254.309	17.24799	412.93454
1254.526	21.72105	416.63769
1254.743	20.24209	416.86937
1254.96	4.6271	402.2233
1255.177	4.14014	398.9835
1255.394	4.39719	394.75185
1255.611	21.51828	411.59701
1255.828	23.75933	414.30831
1256.045	16.08036	409.08482
1256.262	11.37739	399.39799
1256.479	8.65843	397.89393
1256.696	11.89149	397.13376
1256.913	25.29257	409.26763
1257.13	20.0936	407.76357
1257.346	10.67858	400.30849
1257.563	8.45562	392.60537
1257.78	9.45667	392.09316
1257.997	13.68173	397.03612
1258.213	21.62676	405.20267
1258.43	16.42779	399.73121
1258.647	8.25282	391.2842
1258.863	16.19784	393.25169
1259.08	9.26287	387.03634
1259.296	14.97589	395.20289
1259.513	17.46494	399.15401
1259.729	8.04992	385.00394
1259.946	8.55497	386.47542
1260.162	8.81198	385.96329
1260.378	15.021	391.15429
1260.595	7.83803	385.68283
1260.811	25.20708	401.04029
1261.027	21.49607	393.58521
1261.243	15.80106	389.84956
1261.46	9.85809	384.3781
1261.676	15.57111	390.06502
1261.892	25.25215	397.23973
1262.108	26.74916	397.9674
1262.324	9.89411	378.85808
1262.54	21.80715	392.47981
1262.756	6.44011	373.61845
1262.972	18.60115	389.22387
1263.188	-4.45391	363.1716
1263.404	-1.46889	366.87483
1263.62	16.89216	385.4558
1263.836	8.46914	375.76906
1264.052	4.26214	369.30582
1264.268	15.43117	380.69588
1264.483	9.48812	374.97661
1264.699	7.76112	371.48893
1264.915	6.03412	369.73698
1265.13	11.2511	374.68009
1265.346	12.00411	373.67203
1265.562	12.75711	370.92823
1265.777	13.26208	373.14376
1265.993	2.60705	364.94479
1266.208	-2.344	356.002
1266.424	11.05705	368.13595
1266.639	1.88998	359.93706
1266.855	4.379	364.63213
1267.07	12.32398	368.5834
1267.286	25.72502	381.7092
1267.501	18.04596	371.27864
1267.716	13.09491	368.53491
1267.932	1.44789	351.65726
1268.147	9.88887	359.82388
1268.362	28.99389	379.8927
1268.577	22.30683	373.92547
1268.792	13.13977	359.52751
1269.007	4.22071	353.80824
1269.223	8.94173	358.50331
1269.438	18.62272	371.62919
1269.653	-3.19238	346.32088
1269.868	14.17663	364.65397
1270.083	17.16161	362.9021
1270.298	8.98655	355.44709
1270.512	11.22747	359.15046
1270.727	14.95645	364.5895
1270.942	4.54938	349.69562
1271.157	9.76636	356.12651
1271.372	5.06331	354.87056
1271.587	7.55228	357.33405
1271.801	10.78521	354.83836
1272.016	10.54617	354.82223
1272.231	12.04314	359.26941
1272.445	6.34805	357.02169
1272.66	9.82902	355.26982
1272.874	19.75797	366.90799
1273.089	9.5989	358.7091
1273.303	1.6718	352.49397
1273.518	10.85679	355.70135
1273.732	18.05773	364.36398
1273.947	6.16267	350.46194
1274.161	12.3716	363.58789
1274.375	14.11653	361.09221
1274.59	11.14949	358.34848
1274.804	1.23838	346.92615
1275.018	-1.48071	344.92639
1275.232	2.74423	346.89403
1275.447	-13.61485	334.47977
1275.661	5.73812	349.58942
1275.875	33.52312	378.08904
1276.089	18.652	361.95542
1276.303	21.14093	368.63435
1276.517	11.47782	355.22831
1276.731	5.53473	351.49282
1276.945	10.00766	353.95638
1277.159	13.24059	359.14753
1277.373	9.5295	351.44463
1277.587	-3.60561	337.04675
1277.801	-3.10069	339.75828
1278.014	6.58022	351.39653
1278.228	17.99717	358.57138
1278.442	20.4861	363.01864
1278.656	6.35898	349.11668
1278.869	-3.30416	339.67812
1279.083	6.12878	345.3652
1279.297	15.31373	355.5156
1279.51	9.12259	350.78833
1279.505	8.09878	376.22972
1279.727	5.87622	368.27672
1279.95	6.87744	372.47616
1280.173	-1.79255	365.76314
1280.395	2.68034	372.44277
1280.618	2.68963	369.69791
1280.841	7.65852	373.64935
1281.063	-5.47514	363.96028
1281.286	4.20536	373.86396
1281.509	-14.13583	353.26235
1281.731	-0.23972	365.64622
1281.954	11.6726	378.77403
1282.176	4.9864	374.5412
1282.399	-5.17146	363.612
1282.621	-1.19453	367.56351
1282.843	-2.42518	369.77894
1283.066	14.19875	387.12293
1283.288	16.93578	386.85826
1283.511	10.74559	382.87336
1283.733	14.9705	387.32089
1283.955	14.73177	387.55224
1284.177	8.78952	377.11914
1284.4	1.11145	371.15015
1284.622	2.3606	373.36558
1284.844	6.08955	379.54918
1285.066	13.29021	384.49273
1285.288	18.50704	388.94026
1285.51	14.30064	389.41962
1285.732	0.67102	378.4905
1285.955	18.53485	393.6024
1286.177	2.42543	376.72102
1286.399	10.61801	386.37677
1286.62	22.28226	401.48882
1286.842	17.33193	393.03981
1287.064	9.65382	385.83084
1287.286	-1.49601	376.14177
1287.508	-1.73473	380.09328
1287.73	2.98613	381.31667
1287.952	8.9469	386.50823
1288.174	10.44403	391.45178
1288.395	3.50982	385.97896
1288.617	-6.64809	374.80183
1288.839	5.76014	385.69763
1289.06	12.71278	392.62534
1289.282	7.76245	389.88056
1289.504	5.78787	386.63976
1289.725	6.54102	390.09532
1289.947	-2.12901	378.17416
1290.168	0.36	382.37375
1290.39	15.99197	397.98175
1290.611	20.71279	405.15747
1290.833	-4.57187	374.1395
1291.054	-12.00204	369.1627
1291.276	-7.0332	375.84232
1291.497	-13.71943	368.13741
1291.718	-5.52689	372.08899
1291.94	14.81669	393.15322
1292.161	21.76933	401.32098
1292.382	15.0831	394.3601
1292.604	-8.21773	367.55831
1292.825	-0.76913	375.47806
1293.046	-1.99981	375.9575
1293.267	13.38413	393.79766
1293.488	18.10496	394.52511
1293.71	9.18695	384.58803
1293.931	5.97243	382.58736
1294.152	12.67709	387.77899
1294.373	4.00702	379.57806
1294.594	-1.19134	374.60127
1294.815	-1.92606	374.33667
1295.036	10.73011	386.96862
1295.257	15.20295	389.18413
1295.478	0.33339	377.01503
1295.698	1.0865	376.00647
1295.919	1.3437	375.49387
1296.14	7.05644	381.42953
1296.361	11.28131	385.62912
1296.582	11.78648	386.60458
1296.802	12.04363	387.3321
1297.023	3.37356	376.65106
1297.244	-0.83288	371.17825
1297.464	3.14396	377.362
1297.685	2.9052	381.31358
1297.906	6.88208	379.80893
1298.126	9.12307	381.7765
1298.347	2.68482	378.03976
1298.567	1.95005	380.50335
1298.788	4.19108	376.5186
1299.008	1.96844	374.02198
1299.229	3.21755	380.20566
1299.449	4.21864	380.68517
1299.67	-6.93123	366.53199
1299.89	1.50925	374.69982
1300.11	-11.37652	363.02682
1300.331	5.99126	380.12296
1300.551	-4.91067	365.96985
1300.771	-2.91766	366.94538
1300.991	5.7708	376.10525
1301.211	9.74765	383.77707
1301.432	13.72453	384.50451
1301.652	-15.52789	355.71879
1301.872	-6.09549	364.87867
1302.092	1.84903	374.28655
1302.312	20.95263	388.65465
1302.532	19.22594	385.66201
1302.752	9.56391	378.94922
1302.972	11.55692	384.14093
1303.192	-7.03238	360.31541
1303.412	7.60759	375.92356
1303.632	24.23139	395.25186
1303.852	7.12997	377.3786
1304.072	-11.21134	354.29712
1304.291	-6.73858	358.99288
1304.511	-5.48951	362.94454
1304.731	-0.52075	368.88028
1304.951	15.85508	379.52821
1305.17	-8.43779	354.21471
1305.39	-2.47711	361.88652
1305.61	22.82598	389.15116
1305.829	12.91593	373.51007
1306.049	17.38873	377.21371
1306.268	3.511	363.80471
1306.488	0.7924	362.79616
1306.708	14.44045	373.69211
1306.927	0.8107	359.04306
1307.146	8.01124	366.46694
1307.366	15.70778	375.13079
1307.585	8.77348	366.43399
1307.805	0.35135	356.00104
1308.024	-5.34305	350.28036
1308.243	-18.22886	336.62335
1308.463	-10.53232	340.57501
1308.682	-15.48279	335.59836
1308.901	-3.32266	347.73444
1309.12	8.83747	362.59863
1309.339	-2.0645	348.19759
1309.559	5.38406	356.36542
1309.778	12.08864	361.80522
1309.997	25.48867	375.42935
1310.216	25.24982	371.19674
1310.435	10.87613	355.55565
1310.654	9.14941	352.81109
1310.873	6.67874	350.31455
1311.092	7.43181	347.57
1311.311	0.49751	342.84137
1311.53	-12.14032	330.1764
1311.749	1.50769	344.54457
1311.967	0.52486	339.31999
1312.186	8.9653	347.4879
1312.405	15.91785	353.91973
1312.624	12.95123	352.66325
1312.843	1.05734	335.7821
1313.061	5.77804	340.47794
1313.28	1.07556	335.50129
1313.499	5.7963	339.45302
1313.717	5.30943	335.96452
1313.936	-4.60062	326.77169
1314.154	7.0635	339.40387
1314.373	18.97565	351.04392
1314.591	1.37819	327.71458
1314.81	-10.01974	319.26579
1315.028	1.89237	331.15393
1315.247	23.7237	349.49026
1315.465	19.02118	344.76171
1315.683	27.46157	354.91377
1315.902	27.96666	351.92121
1316.12	1.68992	330.82396
1316.338	0.21113	321.3832
1316.557	-1.26762	319.38268
1316.775	1.9652	321.59842
1316.993	5.69399	325.30221
1317.211	6.94297	322.80575
1317.429	16.87124	333.20583
1317.647	14.64852	330.46135
1317.865	25.56871	339.86939
1318.084	1.02786	311.57976
1318.302	-1.93881	311.5634
1318.52	-6.64133	303.11468
1318.738	5.76673	315.74685
1318.955	1.80811	311.51439
1319.173	5.04093	314.47415
1319.391	12.48941	318.92198
1319.609	8.03486	314.93745
1319.827	18.95505	321.86539
1320.045	4.08537	308.45646
1320.262	11.03784	310.17625
1320.48	4.59946	304.20763
1320.698	13.03985	310.14352
1320.916	16.0247	315.8314
1321.133	15.28981	312.59098
1321.351	20.50647	318.77488
1321.568	23.98723	318.51059
1321.786	13.33319	307.33376
1322.004	8.63067	299.62907
1322.221	-0.03957	290.93242
1322.439	6.66497	296.86831
1322.656	28.24824	318.42893
1322.873	4.69922	291.1315
1323.091	0.98862	288.13901
1323.308	2.48554	284.65058
1323.526	3.73453	286.12228
1323.743	3.99156	285.36196
1323.96	-9.14232	275.17725
1324.177	6.73742	287.8095
1324.395	-5.40449	273.16052
1324.612	7.25152	285.04873
1324.829	-8.11417	268.66376
1325.046	-17.03239	257.98302
1325.263	5.29482	283.2638
1325.48	-5.60723	268.86291
1325.697	4.321	277.52699
1325.914	-1.37349	270.3184
1326.131	-10.78766	262.61379
1326.348	-1.10741	269.78981
1326.565	2.12537	270.51755
1326.782	2.13442	270.00525
1326.999	4.1273	271.97304
1327.216	8.84796	272.70079
1327.433	12.32872	278.63676
1327.649	17.29732	279.8606
1327.866	-3.52392	258.01939
1328.083	-7.97851	253.0429
1328.3	-10.94522	253.02661
1328.516	8.4062	265.65893
1328.733	8.16726	263.65856
1328.949	-3.23079	251.48984
1329.166	9.42521	264.3701
1329.383	11.91405	267.32994
1329.599	2.00388	256.64928
1329.816	-0.71485	249.44069
1330.032	12.18909	258.84887
1330.248	17.65365	263.54486
1330.465	10.71927	256.83229
1330.681	4.77676	248.63174
1330.898	8.00954	255.80776
1331.114	-1.1567	242.39898
1331.33	13.4831	255.52732
1331.546	16.21988	256.75117
1331.763	1.35015	241.60624
1331.979	-13.7676	223.23726
1332.195	-13.75859	225.70115
1332.411	1.37717	238.33347
1332.627	3.12203	240.54936
1332.843	-0.0927	235.07692
1333.059	2.64408	238.03683
1333.275	-4.7863	227.60418
1333.491	-2.04952	231.55614
1333.707	6.39079	237.9882
1333.923	5.90384	236.73193
1334.139	-11.19775	219.35499
1334.355	-5.98117	224.79501
1334.571	1.7152	224.7788
1334.787	10.15551	235.17903
1335.003	-1.98648	221.52224
1335.218	-1.72954	220.76208
1335.434	22.58146	243.81084
1335.65	18.12684	240.07447
1335.865	-3.19045	214.26525
1336.081	-1.44558	215.7371
1336.297	0.79524	215.47288
1336.512	-0.68368	215.45674
1336.728	11.72431	224.61692
1336.943	9.99741	224.84879
1337.159	6.53471	216.40023
1337.374	-4.11945	209.68781
1337.59	-17.74933	191.56683
1337.805	-12.78077	193.28677
1338.021	-9.05207	195.25464
1338.236	-0.6118	203.67086
1338.451	-0.85082	201.67064
1338.666	18.25257	224.71948
1338.882	12.55805	215.77489
1339.097	6.11954	206.83038
1339.312	5.38457	205.07817
1339.527	-11.2211	188.19732
1339.742	3.66664	198.10161
1339.958	6.15544	202.30157
1340.173	4.67652	197.57324
1340.388	-1.26602	193.34093
1340.603	-9.68837	184.39641
1340.818	-7.94355	184.13227
1341.033	0.49672	188.33231
1341.248	16.1284	207.16497
1341.462	0.26663	190.2842
1341.677	-1.95622	188.53199
1341.892	-5.41898	184.29967
1342.107	-3.42618	184.77956
1342.322	-0.44146	183.02735
1342.536	8.99069	192.18768
1342.751	9.24763	191.1795
1342.966	6.7768	189.6753
1343.18	11.00137	190.89929
1343.395	-14.28358	169.30625
1343.61	2.09204	180.20257
1343.824	1.10904	183.65866
1344.039	7.81345	183.1465
1344.253	7.57439	183.13044
1344.468	-16.96662	156.32917
1344.682	4.61652	176.40196
1344.897	7.35326	179.36195
1345.111	4.63441	176.36976
1345.325	2.65949	170.89747
1345.54	1.92452	174.35348
1345.754	21.02787	186.98596
1345.968	-3.51319	160.68079
1346.182	-6.97598	159.17666
1346.397	-4.98318	160.15257
1346.611	-10.92577	152.44819
1346.825	-11.66079	153.92019
1347.039	-12.3958	149.93596
1347.253	-4.45154	159.3443
1347.467	1.01294	160.8163
1347.681	27.30769	184.60924
1347.895	1.03078	158.55208
1348.109	-4.16787	153.3278
1348.323	-12.83823	140.4152
1348.537	-22.25254	135.19092
1348.751	-10.09262	140.63109
1348.965	12.97841	166.65612
1349.178	9.76355	160.19187
1349.392	2.82905	151.99146
1349.606	-7.08122	142.05498
1349.82	-10.29603	138.56677
1350.033	0.37597	147.23116
1350.247	-13.74994	134.07054
1350.461	-5.30971	137.27862
1350.674	13.79359	161.07163
1350.888	5.61919	149.64709
1351.101	3.89221	146.65498
1351.315	-0.31452	142.67075
1351.528	13.8292	155.05529
1351.742	7.88661	146.60687
1351.955	-1.27976	138.15853
1352.169	3.68876	140.87059
1352.382	12.37692	149.28696
1352.595	7.67419	140.59061
1352.809	-0.50021	137.1024
1353.022	6.20412	138.32646
1353.235	-7.92184	123.67786
1353.448	-6.92104	122.42182
1353.661	8.71055	137.28647
1353.874	-8.14318	120.65378
1354.088	-1.93477	126.83798
1354.301	2.78572	128.55807
1354.514	-0.42913	126.80601
1354.727	5.77924	130.01416
1354.94	5.54014	134.21435
1355.153	-3.87421	117.08564
1355.366	8.53365	130.46222
1355.578	13.99804	135.40652
1355.791	5.57562	124.72609
1356.004	8.56025	125.20612
1356.217	-2.83793	116.50977
1356.43	11.80175	129.63834
1356.642	8.83483	126.39829
1356.855	10.33159	126.1343
1357.068	1.4132	118.42999
1357.28	-3.28957	111.22177
1357.493	-26.09481	91.86097
1357.706	-15.67079	95.06912
1357.918	4.42439	119.60625
1358.131	8.89691	119.83827
1358.343	-3.74121	105.93377
1358.556	-4.22829	108.14988
1358.768	-1.98764	110.36607
1358.98	-9.91415	100.67775
1359.193	0.2619	110.08616
1359.405	-3.44896	103.12596
1359.617	-8.39971	101.37397
1359.83	-10.87063	93.91767
1360.042	3.02507	109.52642
1360.254	5.76168	106.7824
1360.466	1.30688	102.3023
1360.678	6.02734	108.98267
1360.891	1.82056	104.99852
1361.103	3.31728	103.74255
1361.315	2.83016	102.48659
1361.527	-14.2716	85.35796
1361.739	-6.57539	93.03037
1361.951	-9.79029	89.79032
1362.163	-5.31782	92.99855
1362.374	3.86623	101.16706
1362.586	-10.25977	88.75063
1362.798	2.644	98.15911
1363.01	-0.81887	96.90315
1363.222	2.90966	97.13525
1363.433	2.91846	99.35151
1363.645	-10.95956	80.23879
1363.857	-14.9184	78.48681
1364.068	-13.42172	78.96699
1364.28	4.68963	95.07176
1364.492	5.4424	95.79988
1364.703	-0.74829	89.8318
1364.915	-7.68288	83.86364
1365.126	-9.16196	79.38361
1365.338	-6.92131	79.86372
1365.549	7.47031	92.0004
1365.76	3.01547	87.02435
1365.972	-6.15094	79.81614
1366.183	-8.37396	76.32816
1366.394	-9.60506	76.56033
1366.606	-6.12451	79.52055
1366.817	2.06762	86.44901
1367.028	-0.40338	82.465
1367.239	-8.82589	73.7688
1367.45	-4.60144	75.98506
1367.662	-8.80826	74.48109
1367.873	-3.83987	74.96127
1368.084	-0.85532	80.89769
1368.295	-10.51772	64.01714
1368.506	-9.76499	68.21748
1368.717	-7.77236	66.46557
1368.928	-5.28376	70.91393
1369.138	-11.4745	61.96979
1369.349	4.65297	77.08259
1369.56	3.42187	74.33864
1369.771	-0.28903	66.88249
1369.982	-6.97568	63.1465
1370.192	-3.24723	67.59493
1370.403	7.67267	77.00349
1370.614	8.4254	76.98765
1370.824	-7.93249	58.61912
1371.035	5.96316	71.74784
1371.246	-11.88257	51.39514
1371.456	3.00496	64.77195
1371.667	-21.04027	39.70706
1371.877	-17.80778	44.15548
1372.087	-2.17631	61.00444
1372.298	-11.34276	51.5642
1372.508	-15.30168	45.10017
1372.719	-1.40602	55.99679
1372.929	-10.32453	48.29271
1373.139	-14.03547	45.05281
1373.349	-11.7949	42.80496
1373.56	-6.57853	46.75729
1373.77	-5.32988	47.98158
1373.98	-6.56102	44.9897
1374.19	-5.06439	47.20603
1374.4	-14.97482	34.29373
1374.61	-19.92566	28.57372
1374.82	-3.55025	44.92665
1375.03	-15.44451	33.50241
1375.24	-12.70798	33.48665
1375.45	-5.50782	41.65524
1375.66	8.38779	53.79199
1375.87	-0.53072	44.10382
1376.08	-3.7457	39.12785
1376.29	-15.39198	26.46356
1376.499	-6.20803	32.89614
1376.709	12.15122	50.48913
1376.919	4.72059	43.52907
1377.128	-2.46211	33.59297
1377.338	-9.39678	27.87297
1377.548	-8.64409	29.59328
1377.757	0.53987	36.27388
1377.967	-19.28974	15.67325
1378.176	-2.41842	32.27426
1378.386	-0.17785	31.26646
1378.595	-7.60852	22.57041
1378.805	-8.59168	24.04271
1379.014	-3.3754	27.74718
1379.223	-14.02981	15.33097
1379.433	-6.08571	21.51548
1379.642	-10.54063	18.02764
1379.851	-10.28393	18.50798
1380.061	-6.80346	20.22829
1380.27	-4.06698	18.72454
1380.479	-4.8022	21.18896
1380.688	-8.76116	14.22898
1380.897	-5.52871	16.19738
1381.106	4.89514	25.35808
1381.315	-5.51129	14.67795
1381.524	-13.93388	6.22991
1381.733	-5.49386	12.91051
1381.942	3.6901	21.8232
1382.151	-9.19613	7.67091
1382.36	-3.23591	13.85549
1382.569	-3.22719	14.58384
1382.777	-6.19428	10.60006
1382.986	-15.11283	1.40799
1383.195	-17.08795	-3.81592
1383.404	-13.35954	-2.09553
1383.612	-27.98167	-15.00769
1383.821	-9.87044	0.8493
1384.03	20.63976	30.34686
1384.238	2.04996	13.21853
1384.447	6.52231	13.69886
1384.655	-2.39629	4.75487
[truncated: 19 more rows]
