# Supplementary material for: Circular dichroism of quantum defects in carbon nanotubes created by photocatalytic oxygen functionalization
Source: Nat Commun. 2025 Jun 2;16:5107. doi: 10.1038/s41467-025-60342-y (PMC12130195; doi:10.1038/s41467-025-60342-y)
Supplement: Supplementary file 6 — Source Data [file 41467_2025_60342_MOESM6_ESM.zip › Raw data Manuscript and SI/Supplementary_Figure_5a.txt]

Wavelength (nm)	funct_in_SDS	funct_in_SDS_after1h
938.815	0.0016	-0.00103
939.053	50.27766	54.50158
939.29	37.43314	41.12368
939.527	19.08847	24.07656
939.764	9.12497	13.8437
940	32.42425	31.9163
940.237	29.53236	30.07023
940.474	31.87869	34.51426
940.711	20.60563	27.16436
940.948	30.28548	35.53969
941.185	31.58416	37.10075
941.422	38.6449	41.54477
941.658	28.94335	31.31196
941.895	36.52791	42.30816
942.132	18.96898	25.26104
942.369	37.81572	42.54733
942.605	51.42429	56.95072
942.842	45.38946	53.00795
943.079	40.40227	43.56135
943.315	45.89158	49.84003
943.552	47.45218	51.66319
943.789	66.82275	70.25991
944.025	71.00251	75.75233
944.262	68.11061	74.16835
944.498	75.69522	79.1366
944.735	77.51772	81.74601
944.971	72.00676	78.58955
945.208	68.32913	71.23965
945.444	72.7708	76.73207
945.681	76.6886	83.0107
945.917	88.98761	95.31739
946.153	97.09603	101.33398
946.39	99.44236	103.94339
946.626	87.64553	95.02102
946.862	109.37335	113.6178
947.099	92.33824	98.1432
947.335	105.42298	112.54658
947.571	121.91257	126.68787
947.807	122.16366	126.41438
948.044	116.65265	122.20952
948.28	109.04639	115.12176
948.516	113.74997	120.09
948.752	123.16795	130.82417
948.988	132.58594	141.03415
949.224	140.95628	146.52657
949.46	135.96913	143.37012
949.696	133.60111	140.47575
949.932	151.92408	158.02417
950.168	162.38971	169.5446
950.404	162.37888	170.58154
950.64	164.98717	170.57013
950.876	175.4528	185.23559
951.112	168.10846	175.26487
951.348	181.97893	184.16442
951.584	200.56382	208.00294
951.819	213.6486	219.7855
952.055	191.37531	201.69008
952.291	192.15022	202.46493
952.527	205.75879	211.88866
952.763	202.34311	213.97394
952.998	221.18995	229.16363
953.234	252.34658	261.65103
953.47	264.64559	274.74397
953.705	268.82539	276.82931
953.941	249.17121	260.56849
954.176	266.18467	283.09663
954.412	273.50737	285.96817
954.648	303.35444	315.04843
954.883	316.43923	326.83099
955.119	322.19045	327.86793
955.354	326.37025	335.4571
955.59	343.12176	351.69509
955.825	344.68244	356.66338
956.06	355.14812	365.03881
956.296	361.68508	376.03506
956.531	386.81779	399.61153
956.767	404.87885	420.30501
957.002	408.79674	422.12826
957.237	417.16713	429.97951
957.472	428.94236	442.81041
957.708	454.59885	469.00772
957.943	476.32671	491.27376
958.178	489.93532	503.31841
958.413	503.02011	519.55645
958.648	510.60476	527.93187
958.884	523.6895	541.54899
959.119	545.41737	564.33921
959.354	567.66906	585.03273
959.589	586.77781	604.93999
959.824	610.33905	627.20603
960.059	621.85237	643.18199
960.294	641.48494	664.92386
960.529	662.9509	684.83112
960.764	681.27391	703.42794
960.999	708.24	729.10112
961.234	727.61067	746.91168
961.468	744.10035	766.81899
961.703	775.78085	797.99599
961.938	783.62741	807.41977
962.173	826.832	853.27365
962.408	842.53591	866.36665
962.642	868.4544	891.5157
962.877	904.32548	929.76906
963.112	938.62509	965.66363
963.347	972.66278	1002.34447
963.581	970.29485	1001.28481
963.816	1007.99931	1038.22773
964.051	1047.01332	1077.26735
964.285	1098.33722	1126.7905
964.52	1126.61286	1157.96751
964.754	1147.03122	1183.11656
964.989	1184.21185	1221.10783
965.223	1195.2014	1230.26957
965.458	1248.35862	1282.41355
965.692	1300.99208	1338.22679
965.927	1311.98157	1352.10605
966.161	1328.47126	1367.29579
966.395	1368.00914	1411.5772
966.63	1408.33271	1449.04429
966.864	1453.89456	1493.06362
967.098	1500.50405	1543.11095
967.333	1513.85075	1556.46603
967.567	1557.57921	1602.58205
967.801	1626.18926	1668.35461
968.035	1653.67922	1701.89044
968.27	1696.35999	1744.59928
968.504	1720.18319	1770.01042
968.738	1754.74476	1804.59461
968.972	1810.25924	1862.50455
969.206	1837.7492	1885.81899
969.44	1883.83486	1935.60423
969.674	1938.03978	1990.8933
969.908	1972.60135	2026.78793
970.142	1997.4722	2053.77159
970.376	2036.22435	2091.23873
970.61	2065.54768	2122.41579
970.844	2113.72864	2175.34607
971.078	2148.81403	2210.19235
971.312	2210.87629	2273.08195
971.546	2265.60504	2327.32267
971.779	2294.14269	2356.92725
972.013	2341.79982	2408.80919
972.247	2395.74283	2460.69112
972.481	2449.16202	2515.71811
972.714	2495.24773	2564.19296
972.948	2524.04725	2589.07993
973.182	2563.06131	2632.0509
973.415	2601.02777	2669.5181
973.649	2646.06579	2719.30334
973.883	2680.10354	2754.67378
974.116	2713.6175	2786.89924
974.35	2769.13198	2844.54709
974.583	2811.28902	2886.73185
974.817	2860.77954	2935.73083
975.05	2913.93686	2991.28204
975.284	2950.06989	3031.89423
975.517	2979.9171	3061.49881
975.751	3025.47895	3108.92527
975.984	3066.32643	3149.01333
976.217	3108.74539	3189.1014
976.451	3151.95003	3232.85864
976.684	3176.03519	3261.15278
976.917	3227.09722	3315.13146
977.151	3277.89729	3366.75131
977.384	3297.52995	3384.29989
977.617	3319.78173	3405.25559
977.85	3370.58185	3457.92384
978.083	3421.12006	3512.68878
978.316	3455.94358	3547.27302
978.55	3493.90999	3585.78851
978.783	3526.11441	3617.75188
979.016	3533.96106	3625.07905
979.249	3565.11782	3654.94572
979.482	3591.29827	3679.83273
979.715	3621.93122	3713.89279
979.948	3653.08798	3746.64242
980.181	3676.91123	3769.69482
980.414	3709.63946	3804.80323
980.646	3739.2248	3829.16612
980.879	3765.14334	3858.24652
981.112	3762.51354	3855.87647
981.345	3772.19357	3871.06626
981.578	3790.77859	3889.4011
981.811	3822.45918	3912.19141
982.043	3836.59175	3930.00212
982.276	3849.41472	3942.30895
982.509	3869.04739	3965.36135
982.741	3877.156	3969.01935
982.974	3898.62204	3991.80967
983.207	3892.06357	3983.41161
983.439	3906.71996	3997.5531
983.672	3905.13781	3993.61053
983.904	3917.437	4011.42124
984.137	3922.92645	4016.65171
984.369	3927.3683	4022.14433
984.602	3930.50055	4024.22976
984.834	3935.99005	4024.48063
985.067	3916.33601	4007.4337
985.299	3911.87287	4003.49117
985.531	3894.57608	3986.18221
985.764	3896.39877	3989.31599
985.996	3911.8409	4000.8366
986.228	3875.9484	3964.65736
986.461	3858.65157	3943.15495
986.693	3850.25976	3934.49486
986.925	3836.1059	3919.54468
987.157	3821.16631	3906.69119
987.389	3793.91689	3878.63665
987.621	3794.43007	3878.10126
987.854	3759.06135	3842.18405
988.086	3752.76483	3834.57231
988.318	3715.56278	3797.34472
988.55	3688.83718	3766.66931
988.782	3684.63595	3764.03722
989.014	3647.95772	3727.33381
989.246	3633.54195	3710.28692
989.478	3598.95901	3680.39777
989.71	3558.3521	3636.61801
989.941	3543.15065	3621.40578
990.173	3516.68696	3589.15785
990.405	3488.38989	3557.43409
990.637	3456.94988	3526.75868
990.869	3430.48619	3503.68379
991.1	3401.40344	3469.33921
991.332	3374.41592	3442.33302
991.564	3313.11802	3383.87637
991.796	3274.08258	3343.76582
992.027	3238.45204	3304.44158
992.259	3225.34583	3288.70514
992.49	3185.2628	3246.76003
992.722	3136.53664	3196.95226
992.954	3110.85868	3170.47024
993.185	3079.94255	3138.74653
993.417	3025.97816	3084.48328
993.648	2985.89513	3044.63486
993.879	2959.69339	3015.53202
994.111	2925.89619	2977.51817
994.342	2879.78919	2931.37967
994.574	2836.30126	2883.93068
994.805	2797.00396	2843.82018
995.036	2748.01594	2795.0608
995.268	2722.8618	2768.57879
995.499	2688.54082	2730.04081
995.73	2629.86208	2674.46717
995.961	2574.58818	2620.20396
996.192	2533.71941	2575.90007
996.424	2514.06542	2557.01858
996.655	2474.76812	2512.71469
996.886	2433.89935	2472.86627
997.117	2393.29249	2431.18325
997.348	2350.59034	2386.61727
997.579	2318.10273	2354.1073
997.81	2290.06762	2327.36324
998.041	2252.34179	2287.77691
998.272	2195.23451	2229.84449
998.503	2161.96117	2194.71364
998.734	2136.80709	2168.23168
998.965	2106.93859	2142.27388
999.196	2059.26013	2091.15572
999.426	2029.12977	2058.90788
999.657	2022.04757	2052.34454
999.888	1977.25013	2007.25438
1000.119	1925.11917	1952.99118
1000.349	1894.7269	1921.00543
1000.58	1865.12032	1890.06798
1000.811	1832.3708	1857.558
1001.041	1814.55028	1842.87
1001.272	1781.80076	1807.21498
1001.503	1750.62271	1775.75336
1001.733	1712.11119	1735.64291
1001.964	1668.88522	1691.07693
1002.194	1642.94545	1667.21588
1002.425	1621.72003	1640.73391
1002.655	1606.51862	1624.2113
1002.886	1581.10262	1600.61229
1003.116	1575.06811	1593.00064
1003.346	1546.24731	1561.01489
1003.577	1512.45015	1530.33953
1003.807	1489.65331	1507.52683
1004.037	1449.83223	1465.05759
1004.268	1439.60709	1457.4459
1004.498	1425.45332	1440.92329
1004.728	1397.41826	1414.96554
1004.958	1372.26422	1390.8424
1005.188	1345.2768	1359.64291
1005.418	1327.9801	1340.76152
1005.649	1316.96922	1331.05313
1005.879	1317.22058	1327.37279
1006.109	1281.06626	1295.12495
1006.339	1260.1028	1277.02982
1006.569	1239.40126	1254.4792
1006.799	1224.98558	1234.81155
1007.029	1209.26035	1223.00651
1007.259	1203.22584	1219.06408
1007.489	1188.02443	1199.9206
1007.718	1167.06101	1183.13595
1007.948	1157.62165	1172.11717
1008.178	1120.94351	1136.4622
1008.408	1118.83767	1133.04395
1008.638	1107.04111	1117.04551
1008.867	1098.64944	1110.48226
1009.097	1086.59097	1102.34644
1009.327	1045.72225	1060.92555
1009.556	1056.45011	1067.72874
1009.786	1046.22501	1057.75831
1010.016	1034.69036	1045.4291
1010.245	1019.489	1032.57576
1010.475	1007.43053	1022.34324
1010.704	1013.18207	1027.83599
1010.934	979.12304	989.03598
1011.163	964.4455	976.44472
1011.393	957.10143	968.57099
1011.622	940.3286	953.09678
1011.851	932.72267	943.38848
1012.081	916.47361	930.79718
1012.31	915.93929	931.04819
1012.539	914.0954	927.10581
1012.769	932.15674	943.86827
1012.998	891.81188	905.59248
1013.227	880.8011	893.00122
1013.456	859.57578	872.54735
1013.686	842.8029	851.04509
1013.915	847.76871	858.63454
1014.144	865.04436	877.49374
1014.373	851.67637	864.11623
1014.602	837.52265	848.64202
1014.831	818.39262	831.07111
1015.06	810.26286	818.47985
1015.289	815.49059	823.18635
1015.518	792.16997	801.94622
1015.747	790.84991	802.45932
1015.976	809.95893	818.43556
1016.205	796.06713	805.05805
1016.434	784.0087	796.66019
1016.662	775.87899	785.90359
1016.891	784.77347	793.75513
1017.12	768.78637	780.6397
1017.349	752.79928	765.42758
1017.577	754.6222	766.20282
1017.806	756.9689	769.59888
1018.035	747.00576	758.58014
1018.263	735.20929	745.72685
1018.492	736.24643	747.55039
1018.721	715.02111	725.78608
1018.949	712.65345	720.00914
1019.178	723.38131	733.36452
1019.406	701.89412	712.38652
1019.635	702.93126	711.58919
1019.863	700.82551	711.31608
1020.091	692.95771	702.132
1020.32	697.66161	705.79015
1020.548	691.36528	701.58573
1020.776	675.64014	687.422
1021.005	686.368	695.53563
1021.233	686.88136	698.40757
1021.461	671.68005	680.83671
1021.689	673.24106	678.99107
1021.918	657.25396	664.30312
1022.146	669.02951	677.92063
1022.374	663.51891	669.52282
1022.602	659.8417	665.58049
1022.83	644.64038	655.34806
1023.058	637.2964	645.9019
1023.286	607.16614	617.06129
1023.514	612.13199	624.12662
1023.742	633.86018	639.57874
1023.97	629.92105	641.66441
1024.198	613.67209	625.1419
1024.426	614.70927	621.46166
1024.654	613.65117	620.66437
1024.882	598.44985	607.2869
1025.109	606.03487	615.40063
1025.337	596.33369	605.95447
1025.565	585.06104	594.6737
1025.793	583.21721	592.0418
1026.02	597.35001	605.13518
1026.248	588.95839	599.35824
1026.476	587.11455	595.41591
1026.703	589.72325	596.1912
1026.931	583.68883	590.93843
1027.158	578.7021	586.20989
1027.386	576.07253	586.19887
1027.613	551.70436	558.66874
1027.841	557.71786	562.58902
1028.068	552.46922	557.86048
1028.296	550.36347	560.47033
1028.523	557.16276	565.96318
1028.75	545.10442	551.53741
1028.978	550.85601	559.91318
1029.205	546.65502	556.75716
1029.432	544.54931	553.86322
1029.66	544.80077	553.32803
1029.887	522.7898	531.03964
1030.114	515.44587	528.4078
1030.341	517.53075	524.46552
1030.568	536.37795	540.70394
1030.795	533.48652	538.33418
1031.022	526.4045	528.62598
1031.249	512.77469	519.17987
1031.476	509.09752	513.14089
1031.703	507.51564	514.96453
1031.93	516.67213	528.31999
1032.157	510.63775	518.61179
1032.384	502.50809	510.47612
1032.611	495.16416	505.48549
1032.838	496.72521	499.18442
1033.065	496.19098	503.62893
1033.292	502.20453	512.52891
1033.518	495.90829	501.77241
1033.745	484.11186	490.49169
1033.972	486.72056	492.31533
1034.198	482.51961	484.70387
1034.425	482.77111	488.88629
1034.652	483.02261	492.80662
1034.878	470.4405	477.59464
1035.105	469.38244	475.74906
1035.331	467.27678	474.95187
1035.558	475.64754	479.13429
1035.784	462.27969	468.63987
1036.011	475.88867	487.23709
1036.237	469.85434	478.3152
1036.464	465.65335	471.48996
1036.69	458.57137	464.66476
1036.916	463.27541	469.3714
1037.143	470.07469	475.12635
1037.369	466.13566	477.21212
1037.595	447.79149	454.66169
1037.821	463.2339	464.0859
1038.048	439.38955	447.03927
1038.274	456.40342	461.44313
1038.5	427.84472	433.12679
1038.726	428.62008	434.4263
1038.952	447.20543	452.76147
1039.178	440.38536	444.62585
1039.404	431.73192	435.17978
1039.63	444.2933	449.58365
1039.856	431.71119	435.94419
1040.082	425.67686	431.21569
1040.308	424.88076	432.5152
1040.534	434.82302	438.0081
1040.76	430.36016	433.5417
1040.986	426.68304	431.69616
1041.211	427.98227	431.42319
1041.437	420.11457	421.71504
1041.663	408.5801	412.79315
1041.888	424.02255	427.98333
1042.114	409.60706	413.55761
1042.34	410.12051	420.36095
1042.565	418.22945	425.59181
1042.791	434.45758	440.25776
1043.017	418.47062	422.94909
1043.242	417.15075	421.62777
1043.468	401.4257	405.36744
1043.693	412.67757	416.62631
1043.919	427.59615	433.38896
1044.144	419.9904	423.15668
1044.369	408.45598	413.97275
1044.595	402.68356	407.93382
1044.82	405.55426	406.8746
1045.045	418.11569	419.70599
1045.271	391.91419	398.99018
1045.496	412.85677	419.16001
1045.721	411.79881	416.26617
1045.946	406.55026	411.53772
1046.171	402.87318	409.95432
1046.397	407.31531	417.28183
1046.622	397.87618	404.1666
1046.847	406.24702	411.23207
1047.072	401.52229	406.76571
1047.297	407.01211	411.21031
1047.522	405.69223	410.93735
1047.747	404.63427	415.38195
1047.972	408.29071	416.41942
1048.196	408.54234	412.2152
1048.421	407.48438	415.61145
1048.646	422.14109	432.37415
1048.871	414.01152	420.04517
1049.096	405.88195	408.50246
1049.32	412.94328	418.71303
1049.545	423.93324	432.06859
1049.77	410.56543	415.80831
1049.995	422.34113	427.32927
1050.219	422.33085	426.53218
1050.444	419.96333	422.85208
1050.668	413.66718	416.81324
1050.893	414.44259	419.42324
1051.117	415.47996	420.46075
1051.342	403.15981	406.03508
1051.566	421.22142	428.30166
1051.791	452.37855	463.14837
1052.015	437.96315	442.95683
1052.239	443.45301	446.61522
1052.464	432.96624	437.1692
1052.688	427.97965	435.58585
1052.912	434.51716	439.50633
1053.137	440.79271	446.83389
1053.361	437.11568	442.62966
1053.585	424.00983	427.94195
1053.809	425.83294	431.07617
1054.033	440.4897	448.62517
1054.257	453.31308	460.67035
1054.481	461.42206	466.42544
1054.706	446.7447	450.16516
1054.93	435.21033	441.24337
1055.154	448.81944	455.64733
1055.377	464.00007	468.47881
1055.601	457.44201	462.96415
1055.596	485.91373	487.06982
1055.829	481.44964	484.17478
1056.061	486.15437	487.57166
1056.294	482.47617	482.055
1056.526	494.77789	495.67617
1056.758	496.07707	498.02441
1056.991	504.9732	507.71311
1057.223	494.74592	496.69112
1057.455	507.83353	509.52581
1057.688	493.41476	496.66864
1057.92	512.52757	515.53304
1058.152	527.7109	528.62989
1058.384	528.48615	528.09435
1058.617	521.92634	524.15066
1058.849	528.20286	530.69348
1059.081	532.12169	533.8282
1059.313	553.85415	556.10069
1059.545	563.01229	565.52728
1059.777	569.28881	566.30255
1060.009	572.94567	576.25346
1060.241	578.69826	581.22331
1060.473	574.49618	577.54184
1060.705	571.34196	580.15223
1060.937	580.50009	585.12208
1061.169	589.39626	592.9757
1061.401	605.10353	608.16984
1061.633	619.76293	618.38292
1061.865	621.32408	620.73115
1062.097	615.28824	617.83616
1062.329	638.06856	641.68163
1062.56	628.10329	627.51374
1062.792	643.28662	643.23221
1063.024	667.1148	666.29119
1063.256	665.2704	667.85294
1063.487	662.90212	667.57961
1063.719	660.79576	664.68462
1063.951	671.78765	673.84905
1064.182	684.61334	689.56756
1064.414	700.58257	703.97521
1064.646	712.09839	712.87748
1064.877	711.03993	711.29334
1065.109	712.60108	714.1659
1065.34	732.76179	735.91412
1065.572	748.20709	752.68123
1065.803	751.60204	757.38897
1066.035	758.40249	765.24259
1066.266	772.27604	777.02868
1066.497	773.57527	778.06616
1066.729	788.7586	791.42517
1066.96	814.15862	817.8923
1067.191	832.74754	837.0189
1067.423	813.87541	820.49152
1067.654	818.05626	822.57765
1067.885	834.54946	840.13129
1068.116	839.77817	843.52821
1068.348	857.58115	863.70342
1068.579	891.88797	899.34619
1068.81	911.00083	918.73496
1069.041	915.44364	923.4427
1069.272	905.74033	912.15859
1069.503	929.83052	936.52843
1069.734	941.34639	946.21723
1069.965	974.34339	978.71406
1070.196	993.19428	998.10283
1070.427	996.32726	1002.02409
1070.658	1008.36706	1014.85882
1070.889	1032.71922	1039.22866
1071.12	1037.42399	1042.88775
1071.351	1046.05824	1053.10087
1071.582	1062.55144	1070.65451
1071.813	1092.92879	1101.84054
1072.043	1117.01903	1122.54017
1072.274	1121.46184	1127.2479
1072.505	1135.59736	1141.13128
1072.736	1152.35252	1161.30654
1072.966	1180.37224	1190.13317
1073.197	1203.93849	1211.88139
1073.428	1225.40903	1230.74583
1073.658	1243.21211	1249.87249
1073.889	1250.53653	1260.8721
1074.12	1271.48314	1278.16358
1074.35	1295.31141	1302.79562
1074.581	1314.42426	1324.54385
1074.811	1344.5397	1353.63263
1075.042	1371.24954	1375.11869
1075.272	1384.33724	1393.72103
1075.503	1410.26118	1423.07193
1075.733	1434.35142	1444.55804
1075.963	1453.72628	1467.87928
1076.194	1485.41346	1495.65721
1076.424	1504.52636	1517.14332
1076.654	1520.23371	1533.3862
1076.885	1559.25591	1569.02897
1077.115	1571.03379	1580.29079
1077.345	1616.60516	1624.58494
1077.575	1632.31251	1642.13863
1077.806	1663.47576	1669.91656
1078.036	1698.83049	1710.80261
1078.266	1730.77968	1742.51301
1078.496	1771.37371	1781.82609
1078.726	1766.64779	1780.50416
1078.956	1806.45593	1822.96318
1079.186	1845.21621	1858.86816
1079.416	1895.50295	1912.86227
1079.646	1925.35641	1937.49432
1079.876	1950.75647	1966.05878
1080.106	1992.39837	2002.75025
1080.336	2000.50873	2013.48775
1080.566	2051.58137	2063.28728
1080.796	2107.10741	2120.42733
1081.026	2119.67118	2133.52428
1081.255	2133.54483	2149.50505
1081.485	2175.18672	2187.76948
1081.715	2216.04272	2230.2285
1081.945	2258.99444	2273.99832
1082.174	2309.01926	2325.63303
1082.404	2317.91552	2336.63269
1082.634	2366.10654	2383.54844
1082.863	2431.06337	2447.24258
1083.093	2458.55916	2481.05027
1083.323	2505.44035	2521.67416
1083.552	2529.7926	2546.56841
1083.782	2563.05161	2581.94907
1084.011	2620.93538	2640.39998
1084.241	2645.02562	2665.81851
1084.47	2695.05044	2714.8316
1084.7	2747.4329	2765.94194
1084.929	2784.35947	2805.51723
1085.158	2815.78477	2831.98446
1085.388	2851.9254	2872.34618
1085.617	2882.56481	2904.84312
1085.846	2940.44858	2959.09944
1086.076	2978.161	2999.199
1086.305	3040.23621	3063.94178
1086.534	3096.5482	3124.48998
1086.763	3129.02136	3159.34636
1086.992	3186.64317	3207.83514
1087.222	3244.26493	3267.07248
1087.451	3303.98246	3328.145
1087.68	3353.74532	3379.77971
1087.909	3387.79027	3413.58745
1088.138	3439.91081	3461.28974
1088.367	3480.24293	3506.10826
1088.596	3537.34081	3564.297
1088.825	3581.86436	3605.1831
1089.054	3626.12595	3648.16649
1089.283	3690.82082	3717.10385
1089.512	3745.29904	3769.52504
1089.741	3804.23068	3832.43269
1089.969	3869.18755	3896.38903
1090.198	3921.04613	3948.81023
1090.427	3963.9979	3991.26929
1090.656	4023.97739	4052.34181
1090.885	4078.97955	4105.28733
1091.113	4134.24372	4162.42748
1091.342	4198.41465	4223.5
1091.571	4239.79463	4267.53203
1091.799	4313.39635	4339.61537
1092.028	4381.23479	4405.93112
1092.257	4423.40066	4451.53612
1092.485	4464.78069	4492.42226
1092.714	4539.95415	4568.9623
1092.942	4617.48535	4646.02671
1093.171	4676.41699	4703.16681
1093.399	4740.84993	4768.69612
1093.627	4803.71109	4833.43895
1093.856	4835.66032	4865.1494
1094.084	4895.11593	4926.22196
1094.313	4952.9997	4982.83774
1094.541	5021.10016	5053.08596
1094.769	5082.12756	5112.84772
1094.998	5143.94081	5174.44456
1095.226	5207.58786	5238.66306
1095.454	5276.47421	5303.93021
1095.682	5340.64519	5369.72168
1095.91	5382.28718	5410.08351
1096.139	5434.93165	5466.69928
1096.367	5497.79281	5527.77185
1096.595	5565.89326	5600.11735
1096.823	5630.32621	5663.02505
1097.051	5685.85234	5718.85439
1097.279	5760.23996	5790.93774
1097.507	5814.9802	5842.83466
1097.735	5888.58192	5918.3261
1097.963	5932.05766	5961.04737
1098.191	6000.94401	6032.86855
1098.419	6055.94622	6083.19251
1098.646	6128.23816	6158.42184
1098.874	6191.36128	6223.16466
1099.102	6257.88995	6287.64533
1099.33	6321.27503	6350.81519
1099.558	6385.70798	6419.49043
1099.785	6433.37521	6467.45498
1100.013	6496.76029	6527.74106
1100.241	6543.64158	6574.91908
1100.468	6616.45745	6648.57544
1100.696	6696.87027	6730.09659
1100.924	6733.27295	6762.06925
1101.151	6780.41625	6811.34461
1101.379	6849.3026	6880.28202
1101.606	6904.30485	6935.84924
1101.834	6971.09548	7003.47585
1102.061	7013.78537	7042.26475
1102.289	7092.36443	7124.31022
1102.516	7132.69664	7163.88561
1102.743	7208.39413	7237.01765
1102.971	7245.84467	7273.97137
1103.198	7298.48924	7323.50889
1103.425	7370.51922	7400.83551
1103.653	7417.92443	7447.22704
1103.88	7480.2617	7508.03749
1104.107	7533.69216	7562.03175
1104.334	7570.88079	7600.5585
1104.561	7643.95863	7672.11757
1104.789	7693.1976	7721.9172
1105.016	7748.72378	7778.00875
1105.243	7798.48673	7825.71113
1105.47	7862.65775	7889.1432
1105.697	7910.32498	7936.32127
1105.924	7972.40029	7997.39388
1106.151	7989.94154	8018.09365
1106.378	8039.44252	8065.27172
1106.605	8081.87045	8105.63359
1106.832	8153.90042	8180.33859
1107.058	8195.80447	8219.12754
1107.285	8233.77899	8257.91645
1107.512	8287.73338	8310.33774
1107.739	8343.52152	8365.38064
1107.966	8364.73028	8390.79932
1108.192	8409.7779	8436.1423
1108.419	8457.18316	8483.58253
1108.646	8506.94611	8536.00382
1108.872	8537.32369	8559.06309
1109.099	8578.44179	8598.63848
1109.326	8612.22487	8631.39767
1109.552	8644.17425	8666.77852
1109.779	8688.95986	8711.8593
1110.005	8734.00748	8753.26986
1110.232	8744.21371	8766.89128
1110.458	8769.09002	8789.68838
1110.685	8793.70432	8814.32058
1110.911	8853.68395	8867.00408
1111.138	8873.32092	8890.84978
1111.364	8905.53226	8922.29822
1111.59	8925.43123	8942.47371
1111.817	8947.68785	8964.74645
1112.043	8970.20648	8987.54356
1112.269	9019.70751	9032.88654
1112.495	9037.51077	9051.22691
1112.721	9040.38202	9055.1484
1112.948	9058.44719	9072.9644
1113.174	9090.1346	9104.67499
1113.4	9111.86733	9125.89913
1113.626	9124.69325	9138.99627
1113.852	9139.87686	9151.56909
1114.078	9189.11592	9199.79585
1114.304	9189.36752	9199.2606
1114.53	9190.40501	9200.56048
1114.756	9196.68181	9207.62791
1114.982	9213.69917	9224.65747
1115.208	9217.35632	9228.57896
1115.434	9243.80442	9256.6193
1115.66	9244.05602	9253.46243
1115.885	9254.78626	9262.36504
1116.111	9246.39302	9256.3244
1116.337	9245.07282	9252.90538
1116.563	9246.89621	9253.68094
1116.788	9260.77004	9264.41867
1117.014	9268.0947	9272.27258
1117.24	9274.37149	9280.38866
1117.465	9289.29318	9293.22369
1117.691	9288.49692	9292.16411
1117.916	9273.03066	9275.37491
1118.142	9275.11601	9276.15047
1118.367	9246.28953	9244.94239
1118.593	9258.59152	9259.35033
1118.818	9252.81797	9251.73678
1119.044	9244.94865	9247.26911
1119.269	9225.02899	9223.92587
1119.495	9216.89771	9215.52578
1119.72	9202.74127	9200.5717
1119.945	9213.47152	9210.52296
1120.171	9213.72312	9210.51203
1120.396	9192.23166	9187.95528
1120.621	9172.83593	9169.33094
1120.846	9162.08504	9159.09577
1121.071	9144.26109	9140.47144
1121.297	9144.51269	9137.05241
1121.522	9132.45198	9124.19563
1121.747	9123.01092	9112.12533
1121.972	9096.54212	9084.84967
1122.197	9089.19678	9079.59557
1122.422	9035.74559	9026.10377
1122.647	9033.63955	9022.94696
1122.872	9005.07504	8991.47672
1123.097	8995.63397	8985.43613
1123.322	8969.16518	8956.32534
1123.547	8921.73919	8910.43623
1123.771	8910.46441	8894.95788
1123.996	8891.33064	8877.12003
1124.221	8850.9777	8832.80389
1124.446	8822.15123	8803.6931
1124.67	8784.41798	8766.97968
1124.895	8776.28675	8758.8418
1125.12	8708.68944	8692.76627
1125.345	8681.95868	8661.82035
1125.569	8641.86776	8620.38803
1125.794	8606.75412	8585.24753
1126.018	8562.99568	8544.33953
1126.243	8532.59741	8513.65578
1126.467	8500.10347	8482.70991
1126.692	8473.63468	8453.59912
1126.916	8457.64453	8432.87755
1127.141	8395.54849	8371.25875
1127.365	8344.45503	8321.69943
1127.589	8299.9107	8277.38333
1127.814	8238.86252	8217.86183
1128.038	8218.157	8194.7808
1128.262	8190.11647	8170.38897
1128.487	8156.83658	8134.72415
1128.711	8106.26705	8078.08647
1128.935	8055.95949	8032.72173
1129.159	7999.88869	7972.41379
1129.383	7972.11012	7945.40034
1129.607	7907.65644	7883.7816
1129.832	7875.94835	7850.73839
1130.056	7845.55013	7821.10333
1130.28	7804.14937	7780.98181
1130.504	7754.10377	7723.55765
1130.728	7712.17909	7682.38749
1130.952	7673.65995	7639.90652
1131.175	7623.61439	7594.01751
1131.399	7562.56626	7530.56363
1131.623	7525.35695	7495.68534
1131.847	7479.50279	7445.07738
1132.071	7432.3388	7397.87751
1132.295	7368.93298	7337.04524
1132.518	7331.72372	7303.47781
1132.742	7264.12646	7231.63477
1132.966	7221.93981	7187.843
1133.189	7185.7784	7156.89718
1133.413	7126.04009	7092.1325
1133.637	7078.35218	7040.73805
1133.86	7034.59378	6997.99497
1134.084	6975.11744	6938.47351
1134.307	6939.218	6904.38176
1134.531	6885.76685	6851.93866
1134.754	6829.95807	6793.4659
1134.978	6791.70089	6754.65519
1135.201	6752.13394	6717.67966
1135.424	6684.0128	6649.50693
1135.648	6639.46846	6604.14219
1135.871	6575.27679	6538.59107
1136.094	6545.66451	6506.33445
1136.317	6488.5459	6449.17249
1136.541	6441.64388	6404.8564
1136.764	6376.40435	6336.68367
1136.987	6322.69129	6287.91088
1137.21	6241.99582	6205.8436
1137.433	6201.90494	6165.19781
1137.656	6170.19694	6127.96012
1137.879	6128.2723	6087.05217
1138.102	6058.57936	6018.87944
1138.325	6017.17866	5976.66068
1138.548	5973.1583	5931.82031
1138.771	5918.9213	5880.95023
1138.994	5875.9488	5835.32337
1139.217	5829.30879	5789.69652
1139.44	5774.54787	5736.20482
1139.663	5733.67109	5691.88878
1139.886	5699.34344	5655.96189
1140.108	5655.58509	5611.38373
1140.331	5599.25237	5556.05691
1140.554	5566.23455	5525.37325
1140.777	5513.83131	5472.40587
1140.999	5474.52637	5431.49797
1141.222	5423.17099	5381.15221
1141.444	5366.83831	5320.58221
1141.667	5324.65171	5279.67426
1141.889	5276.43996	5233.78529
1142.112	5229.79995	5188.4206
1142.334	5198.35396	5157.21267
1142.557	5137.30587	5094.28316
1142.779	5107.43167	5067.00765
1143.002	5057.38612	5014.82676
1143.224	5025.15423	4983.35667
1143.446	4983.4916	4941.92444
1143.669	4927.94478	4886.0733
1143.891	4874.49373	4831.53301
1144.113	4840.95202	4797.96562
1144.335	4818.41284	4777.5063
1144.558	4783.82322	4739.74429
1144.78	4730.1102	4689.13642
1145.002	4688.97151	4646.91771
1145.224	4642.85547	4597.8828
1145.446	4608.52787	4565.1019
1145.668	4578.3917	4536.77775
1145.89	4543.80213	4498.2293
1146.112	4494.01859	4449.45655
1146.334	4458.64312	4416.67565
1146.556	4415.14674	4372.09749
1146.778	4385.27254	4344.03549
1147	4353.30262	4309.1573
1147.221	4318.45113	4272.70619
1147.443	4269.19151	4225.76858
1147.665	4242.72286	4197.18226
1147.887	4199.22648	4153.39058
1148.108	4176.42538	4130.83402
1148.33	4140.00205	4094.90719
1148.552	4096.24371	4053.47496
1148.773	4062.96401	4018.33466
1148.995	4035.70946	3993.15643
1149.217	4006.09722	3960.89986
1149.438	3970.45984	3925.75955
1149.66	3948.44459	3906.08672
1149.881	3923.28581	3875.14099
1150.102	3880.3134	3835.54395
1150.324	3843.36614	3799.09279
1150.545	3812.18217	3769.72003
1150.767	3795.93015	3750.83368
1150.988	3761.60259	3720.67444
1151.209	3716.79643	3672.16391
1151.431	3699.23458	3656.68566
1151.652	3651.80877	3610.53458
1151.873	3636.60466	3592.95908
1152.094	3586.29723	3542.0891
1152.315	3557.20897	3514.55147
1152.536	3554.84115	3508.77324
1152.757	3516.84608	3472.32213
1152.979	3485.40009	3443.99797
1153.2	3468.62419	3424.84951
1153.421	3434.03467	3392.59298
1153.642	3402.32676	3361.64725
1153.862	3380.83553	3336.99345
1154.083	3359.60622	3314.69905
1154.304	3335.75727	3292.66681
1154.525	3305.88311	3262.76974
1154.746	3287.27346	3242.57263
1154.967	3252.42197	3205.07287
1155.187	3220.7141	3177.27313
1155.408	3211.27322	3163.63006
1155.629	3181.923	3135.30595
1155.85	3162.00352	3116.68181
1156.07	3147.06142	3101.72797
1156.291	3131.07141	3088.60922
1156.511	3098.57765	3056.09058
1156.732	3073.9428	3030.91241
1156.952	3041.71101	2997.60728
1157.173	3024.93511	2983.17772
1157.393	3026.49681	2983.69141
1157.614	2995.83676	2957.46459
1157.834	2968.5823	2925.20811
1158.055	2937.92225	2894.7867
1158.275	2921.93229	2880.88152
1158.495	2912.49146	2873.00604
1158.716	2873.97246	2832.36035
1158.936	2872.9145	2831.56323
1159.156	2856.40061	2815.82291
1159.376	2828.62223	2788.02317
1159.596	2813.41816	2771.23421
1159.816	2798.73803	2759.95063
1160.037	2770.95959	2731.36436
1160.257	2758.11321	2718.24566
1160.477	2739.24164	2700.93237
1160.697	2723.25168	2681.5218
1160.917	2711.97709	2670.76255
1161.137	2694.15338	2650.82765
1161.356	2681.30704	2640.3306
1161.576	2663.48333	2621.44435
1161.796	2654.56642	2612.78239
1162.016	2649.05507	2606.74204
1162.236	2626.51598	2585.7585
1162.456	2598.73759	2558.22092
1162.675	2594.27414	2552.96711
1162.895	2582.99955	2546.6646
1163.115	2555.48313	2517.81621
1163.334	2544.99448	2504.4354
1163.554	2535.29168	2495.77343
1163.774	2517.46797	2477.4115
1163.993	2499.38233	2462.45772
1164.213	2481.29665	2442.78498
1164.432	2468.97425	2431.50146
1164.652	2437.00442	2398.19633
1164.871	2439.87599	2400.02087
1165.09	2455.05992	2415.4778
1165.31	2422.04223	2379.81322
1165.529	2405.79035	2361.7135
1165.748	2379.05987	2342.56513
1165.968	2358.35454	2320.00862
1166.187	2346.2941	2310.29806
1166.406	2332.13794	2296.65509
1166.625	2317.45785	2280.65266
1166.844	2286.53593	2249.44487
1167.064	2276.3092	2235.01536
1167.283	2271.84575	2232.90748
1167.502	2272.6216	2233.42121
1167.721	2259.25134	2226.59443
1167.94	2232.78282	2197.22177
1168.159	2211.81557	2173.3545
1168.378	2206.82819	2167.57636
1168.597	2201.84081	2163.63335
1168.815	2185.32701	2150.25259
1168.805	2279.33057	2235.22769
1169.033	2261.77043	2219.49609
1169.26	2247.09162	2204.55057
1169.488	2229.26955	2191.70108
1169.716	2223.75844	2184.09177
1169.943	2214.05641	2170.19429
1170.171	2203.04466	2161.27494
1170.399	2183.65097	2144.75732
1170.626	2182.59282	2144.22232
1170.854	2153.76945	2113.81819
1171.081	2156.90226	2117.21334
1171.309	2155.58213	2119.29839
1171.536	2138.02203	2097.80263
1171.764	2123.86705	2080.76098
1171.991	2112.06954	2072.3657
1172.219	2103.93908	2065.01841
1172.446	2107.8577	2071.03365
1172.673	2103.13245	2062.63837
1172.901	2090.81102	2051.09893
1173.128	2080.32319	2044.01369
1173.355	2072.45471	2029.8542
1173.583	2052.53715	2015.69466
1173.81	2030.78608	1994.72292
1174.037	2025.01309	1985.54161
1174.264	2020.0259	1984.22059
1174.491	2021.32517	1984.20961
1174.719	2015.29019	1978.9584
1174.946	2008.46945	1972.39718
1175.173	1987.5042	1951.16343
1175.4	1999.28088	1962.94289
1175.627	1975.95821	1935.1589
1175.854	1975.68586	1936.45797
1176.081	1981.43803	1944.56929
1176.308	1970.95019	1935.12597
1176.535	1950.77074	1918.60839
1176.762	1934.25839	1896.06459
1176.989	1930.58088	1893.95754
1177.215	1924.80793	1891.58853
1177.442	1923.74978	1887.12339
1177.669	1914.83356	1881.3482
1177.896	1895.96379	1862.99656
1178.123	1883.90434	1845.95496
1178.349	1884.15591	1850.13619
1178.576	1883.88356	1849.33918
1178.803	1869.99056	1836.75175
1179.029	1857.14535	1822.3303
1179.256	1851.63429	1815.50707
1179.483	1831.45484	1797.94145
1179.709	1826.99157	1790.07024
1179.936	1830.38632	1799.2296
1180.162	1824.35144	1792.93044
1180.389	1789.76553	1757.54818
1180.615	1772.20548	1739.45859
1180.842	1764.86088	1732.37335
1181.068	1743.63373	1709.8296
1181.295	1743.36138	1709.0326
1181.521	1749.8994	1717.14397
1181.747	1747.00775	1713.46491
1181.974	1724.20894	1691.96915
1182.2	1691.45663	1658.15899
1182.426	1687.25529	1655.00395
1182.653	1674.41004	1642.41651
1182.879	1680.42419	1649.47984
1183.105	1678.0564	1645.80078
1183.331	1652.37635	1622.471
1183.557	1645.8176	1614.07577
1183.783	1642.40207	1606.99058
1184.01	1624.3181	1589.42497
1184.236	1607.01999	1574.7415
1184.462	1597.57994	1568.96637
1184.688	1602.02248	1572.36156
1184.914	1599.91663	1569.99255
1185.14	1572.66497	1544.8287
1185.366	1565.84428	1533.55137
1185.592	1557.19004	1527.77623
1185.817	1557.70359	1527.50334
1186.043	1555.59774	1525.92036
1186.269	1545.63382	1517.0011
1186.495	1536.71764	1505.72376
1186.721	1521.25308	1490.25427
1186.946	1507.62211	1478.45296
1187.172	1503.15884	1475.55993
1187.398	1498.1717	1467.1647
1187.624	1493.70843	1464.27167
1187.849	1490.55488	1457.44854
1188.075	1477.70967	1447.21924
1188.301	1469.5793	1441.70611
1188.526	1462.75866	1434.35896
1188.752	1448.8657	1426.22574
1188.977	1447.02183	1420.71266
1189.203	1437.84372	1412.84145
1189.428	1421.85533	1396.06195
1189.654	1426.55981	1395.265
1189.879	1405.07077	1377.17546
1190.104	1414.75207	1389.74104
1190.33	1396.93008	1368.76935
1190.555	1392.99073	1364.30431
1190.781	1394.29004	1369.00955
1191.006	1394.80359	1365.06853
1191.231	1391.12617	1367.41574
1191.456	1356.80229	1332.55758
1191.682	1356.52999	1330.9746
1191.907	1359.40096	1334.89387
1192.132	1373.53516	1346.41141
1192.357	1363.04742	1334.87211
1192.582	1349.94032	1323.33281
1192.807	1347.31064	1321.74987
1193.032	1317.96354	1290.03584
1193.257	1328.16871	1301.02936
1193.482	1342.30291	1316.73905
1193.707	1313.47967	1286.59707
1193.932	1288.84741	1262.48132
1194.157	1289.6229	1261.68441
1194.382	1282.27838	1258.2674
1194.607	1281.74419	1256.94648
1194.832	1291.68742	1265.58192
1195.057	1257.62548	1235.70195
1195.281	1257.09133	1235.1671
1195.506	1281.96489	1256.11698
1195.731	1263.88101	1239.07548
1195.956	1260.46553	1239.85063
1196.18	1238.97654	1215.2109
1196.405	1230.32235	1204.98165
1196.63	1240.52751	1214.66513
1196.854	1215.8953	1195.26559
1197.079	1217.45659	1194.20667
1197.303	1224.25664	1196.55393
1197.528	1212.19728	1184.75262
1197.752	1190.97023	1169.54523
1197.977	1178.91087	1156.43387
1198.201	1160.82704	1137.29635
1198.426	1163.17414	1140.9536
1198.65	1152.16257	1130.7244
1198.875	1160.53419	1133.59562
1199.099	1166.2865	1142.23111
1199.323	1148.72654	1124.40363
1199.548	1152.38332	1127.53686
1199.772	1153.42079	1133.02823
1199.996	1164.14987	1137.47157
1200.22	1159.94862	1133.26858
1200.444	1136.36415	1113.08302
1200.669	1125.87641	1105.73587
1200.893	1118.27	1096.5547
1201.117	1112.75908	1091.8277
1201.341	1105.93848	1080.55046
1201.565	1086.28304	1061.67494
1201.789	1094.13083	1072.66851
1202.013	1086.78636	1065.58342
1202.237	1093.32447	1070.02675
1202.461	1094.10001	1073.68406
1202.685	1089.11296	1067.385
1202.909	1067.62397	1047.98546
1203.133	1069.44724	1048.23664
1203.356	1060.26927	1040.88959
1203.58	1060.52093	1039.83072
1203.804	1055.01001	1034.31769
1204.028	1040.59328	1017.01423
1204.251	1047.13144	1026.17378
1204.475	1057.07471	1034.02324
1204.699	1033.2283	1010.43154
1204.922	1016.4542	994.43818
1205.146	1023.51618	1003.85969
1205.37	1040.79365	1019.83145
1205.593	1034.75891	1009.60229
1205.817	1036.84412	1017.45175
1206.04	1029.76163	1008.79465
1206.264	1002.24812	981.53482
1206.487	993.85595	971.56768
1206.711	989.91665	967.62671
1206.934	988.07287	967.0919
1207.157	989.11038	968.65318
1207.381	984.90914	962.09211
1207.604	984.63697	969.4176
1207.827	983.579	965.21466
1208.051	992.47453	968.08594
1208.274	957.62688	935.58597
1208.497	953.16374	932.16906
1208.72	943.72384	921.15388
1208.943	950.78587	929.00338
1209.167	944.48914	922.96633
1209.39	943.6931	922.95555
1209.613	946.56416	925.56486
1209.836	939.48168	917.43178
1210.059	943.13854	921.61315
1210.282	923.22121	902.73768
1210.505	925.04453	903.77494
1210.728	916.65237	898.78598
1210.951	918.99956	900.08524
1211.174	924.22804	902.43255
1211.396	916.88366	898.75368
1211.619	921.0644	896.64682
1211.842	918.95869	896.37403
1212.065	906.89942	882.21473
1212.287	896.41182	873.81969
1212.51	883.82868	859.66039
1212.733	886.17587	862.00769
1212.956	905.54887	883.74371
1213.178	873.05868	850.71977
1213.401	865.19039	846.51683
1213.623	860.98924	843.62399
1213.846	858.88352	838.89704
1214.068	855.73011	834.17013
1214.291	840.78956	821.58289
1214.513	853.61422	835.19666
1214.736	839.7214	817.89324
1214.958	845.73574	824.69476
1215.181	828.6997	806.60531
1215.403	816.11661	794.28013
1215.625	836.01353	816.80222
1215.848	818.97749	798.45077
1216.07	828.13505	805.7763
1216.292	816.33776	796.07122
1216.514	802.70693	780.0779
1216.737	810.29284	790.28549
1216.959	808.18717	790.53676
1217.181	806.86731	785.28584
1217.403	805.54745	785.0131
1217.625	804.75146	785.78839
1217.847	807.36063	785.77766
1218.069	810.23174	787.60099
1218.291	781.67058	761.65131
1218.513	775.37394	754.82833
1218.735	772.22053	750.10142
1218.957	788.18842	767.12131
1219.179	783.72533	764.22847
1219.401	767.21321	746.92511
1219.622	777.68049	759.75289
1219.844	779.50386	760.52818
1220.066	763.25367	742.96281
1220.288	756.43316	739.54595
1220.509	767.16238	750.01565
1220.731	770.03349	751.05295
1220.953	759.28395	743.18193
1221.174	752.72542	733.21488
1221.396	752.71524	731.10807
1221.618	739.87022	719.30691
1221.839	753.48073	733.18273
1222.061	751.89893	732.38597
1222.282	729.88621	715.34466
1222.504	714.68376	697.77929
1222.725	709.43491	693.57645
1222.946	724.87897	707.19026
1223.168	724.60686	706.13149
1223.389	717.00059	701.40463
1223.61	713.84722	700.0839
1223.832	706.24091	689.33077
1224.053	707.01658	689.5821
1224.274	712.50709	697.4317
1224.495	712.23501	693.22886
1224.717	690.74612	673.04339
1224.938	690.47404	674.34275
1225.159	696.48842	678.0002
1225.38	700.40732	684.01573
1225.601	684.15718	669.33251
1225.822	684.40898	668.27379
1226.043	707.7111	692.10597
1226.264	696.69967	682.13893
1226.485	676.78243	659.59542
1226.706	672.58133	654.86856
1226.927	672.83313	655.11988
1227.148	668.37008	654.32317
1227.369	679.36124	663.74483
1227.589	674.37437	656.13591
1227.81	668.60165	653.24312
1228.031	655.49474	639.86995
1228.252	637.93492	619.68453
1228.472	637.92483	624.65207
1228.693	641.84372	626.47545
1228.914	646.54843	631.70496
1229.134	646.01446	629.07423
1229.355	666.69724	649.50029
1229.575	655.94779	639.27128
1229.796	643.36474	628.78021
1230.016	642.30691	627.72154
1230.237	622.38967	605.96406
1230.457	633.90474	620.10194
1230.678	635.72815	622.44934
1230.898	630.47935	613.79238
1231.118	624.96861	607.49352
1231.339	616.57654	596.47843
1231.559	613.42322	596.99181
1231.779	616.29442	601.69735
1231.999	632.2624	616.88327
1232.22	616.01226	598.2699
1232.44	610.76345	595.11515
1232.66	605.77659	587.50623
1232.88	605.50456	590.3777
1233.1	603.39898	589.84305
1233.32	612.55664	597.43069
1233.54	612.54655	593.2279
1233.76	606.77387	590.59716
1233.98	608.07346	589.27648
1234.2	583.9653	562.80288
1234.42	592.86101	577.46477
1234.64	588.65995	574.57203
1234.86	596.24599	579.53958
1235.08	595.97397	581.36301
1235.299	566.62714	552.00735
1235.519	589.40544	572.69547
1235.739	588.34761	570.32674
1235.959	582.83687	569.00606
1236.178	577.85005	562.70724
1236.398	579.93544	561.91057
1236.618	593.28406	577.3585
1236.837	566.55659	548.26485
1237.057	561.30779	545.89613
1237.276	563.13129	548.50563
1237.496	552.11991	538.53863
1237.715	554.99115	536.69398
1237.935	548.43267	529.60908
1238.154	553.13747	536.67275
1238.373	555.22291	541.90236
1238.593	580.35863	568.61669
1238.812	550.48793	537.16496
1239.031	546.28692	531.12815
1239.251	530.29876	514.08689
1239.47	519.54935	505.954
1239.689	531.06447	518.25787
1239.908	558.81959	542.61417
1240.127	548.07019	534.74329
1240.347	543.34526	528.70643
1240.566	527.09521	514.02331
1240.785	521.06065	506.41444
1241.004	530.74222	518.45629
1241.223	517.11152	502.20111
1241.442	522.34019	506.12067
1241.661	542.49918	531.78702
1241.88	531.48784	522.08207
1242.099	530.69199	516.04527
1242.317	523.34779	507.65042
1242.536	535.64872	523.3604
1242.755	527.25674	513.13144
1242.974	515.45959	501.33042
1243.193	520.16438	508.39409
1243.411	528.27439	517.55389
1243.63	519.35853	505.75287
1243.849	514.89558	499.19204
1244.067	518.81462	503.89767
1244.286	502.56457	483.71235
1244.504	497.31586	484.74985
1244.723	513.80775	503.60395
1244.941	494.93839	483.15666
1245.16	498.85738	489.4343
1245.378	502.77641	490.73381
1245.597	500.40895	485.22102
1245.815	502.75637	490.45067
1246.033	501.96056	488.86807
1246.252	488.5918	477.59107
1246.47	500.63084	493.0391
1246.688	507.43116	495.64865
1246.907	499.30111	485.94371
1247.125	497.45757	483.83709
1247.343	486.18434	472.03612
1247.561	498.22337	488.79419
1247.779	494.28434	486.16356
1247.997	495.32208	486.41503
1248.215	489.02563	475.40008
1248.433	481.15756	465.9572
1248.651	454.69207	442.3658
1248.869	460.96853	451.52559
1249.087	479.55595	475.09591
1249.305	483.73692	474.56135
1249.523	472.20176	461.71234
1249.741	470.09627	459.60573
1249.959	475.06305	462.7393
1250.176	464.57567	455.13053
1250.394	472.1618	465.33837
1250.612	468.74664	458.25357
1250.83	464.28374	454.57489
1251.047	459.55894	448.80019
1251.265	473.43153	463.9862
1251.483	473.15959	464.23767
1251.7	468.69674	458.20096
1251.918	473.92545	464.47865
1252.135	473.91549	463.15811
1252.353	469.45259	460.00346
1252.57	467.60909	459.20694
1252.788	449.00166	440.85573
1253.005	456.58784	451.32562
1253.222	453.17272	443.45484
1253.44	459.97305	451.30458
1253.657	463.10632	458.36835
1253.874	447.90411	441.06523
1254.091	463.61029	453.10717
1254.309	461.5048	451.52458
1254.526	461.23291	454.13418
1254.743	464.62812	455.43374
1254.96	446.54461	436.29655
1255.177	440.77208	433.66596
1255.394	445.21503	434.70351
1255.611	468.77927	454.60574
1255.828	469.03126	456.95333
1256.045	459.59162	452.22667
1256.262	449.89005	440.94977
1256.479	446.73687	437.27114
1256.696	448.56047	441.19079
1256.913	467.40987	457.94891
1257.13	458.75605	451.9122
1257.346	450.62614	444.30348
1257.563	449.04457	438.26677
1257.78	449.29655	439.30431
1257.997	451.90595	444.79602
1258.213	460.53992	453.4319
1258.43	453.19577	449.22925
1258.647	444.28001	440.57244
1258.863	452.3901	441.61004
1259.08	450.28466	436.88337
1259.296	451.06056	444.2092
1259.513	454.45577	448.12885
1259.729	442.65876	434.49391
1259.946	442.64881	437.36552
1260.162	448.40148	438.14111
1260.378	456.77351	448.34904
1260.595	443.92872	438.64419
1260.811	460.94462	454.61633
1261.027	459.10116	451.98579
1261.243	452.8048	446.21114
1261.46	447.55614	437.29232
1261.676	454.35655	448.28628
1261.892	463.25245	456.66014
1262.108	461.67093	454.29161
1262.324	443.58747	438.56059
1262.54	460.60337	456.10479
1262.756	441.21024	431.72746
1262.972	457.44033	447.96161
1263.188	431.23687	420.96418
1263.404	434.63212	425.14589
1263.62	453.21964	445.31018
1263.836	446.92328	440.05954
1264.052	440.62692	432.97484
1264.268	453.97572	442.92076
1264.483	444.53618	436.09812
1264.699	439.28756	436.61169
1264.915	442.15894	431.88508
1265.13	450.79296	440.78301
1265.346	448.68756	436.84242
1265.562	445.53443	434.99791
1265.777	445.52457	439.17967
1265.993	435.82304	431.04693
1266.208	430.57447	421.34218
1266.424	448.37618	437.83834
1266.639	434.48373	426.82354
1266.855	438.40286	433.62535
1267.07	443.36977	439.90318
1267.286	458.81406	453.25523
1267.501	447.54097	440.14435
1267.716	447.53111	438.03788
1267.932	431.54313	424.92696
1268.147	439.39134	435.13494
1268.362	460.33632	453.2032
1268.577	455.61162	444.8085
1268.792	443.02885	436.93782
1269.007	439.87576	434.83135
1269.223	439.34198	435.34492
1269.438	449.54761	447.64898
1269.653	431.20225	422.74767
1269.868	452.93304	439.7679
1270.083	449.77995	444.47367
1270.298	443.48364	438.17505
1270.512	441.64027	437.11666
1270.727	447.13106	443.3945
1270.942	438.21539	431.85568
1271.157	446.8494	440.75361
1271.372	441.07696	436.28905
1271.587	442.11484	440.47081
1271.801	445.24825	438.6264
1272.016	448.64355	439.92605
1272.231	449.94336	444.10781
1272.445	447.05225	443.57344
1272.66	449.39981	445.13511
1272.874	459.60548	459.01127
1273.089	449.1182	444.06633
1273.303	441.77419	435.93368
1273.518	453.28949	449.02376
1273.732	464.5429	459.4938
1273.947	447.24529	441.14274
1274.161	456.14129	451.61277
1274.375	457.17921	453.43649
1274.59	457.95516	453.68811
1274.804	448.7776	442.14934
1275.018	445.88649	439.7809
1275.232	446.66248	440.29458
1275.447	430.41261	426.13567
1275.661	450.3099	446.56206
1275.875	485.13751	481.39899
1276.089	464.69672	461.99994
1276.303	466.52045	462.2516
1276.517	460.74806	451.49886
1276.731	454.71372	447.82038
1276.945	456.01358	450.16812
1277.159	462.81409	456.18399
1277.373	455.47008	451.45747
1277.587	441.83962	436.51258
1277.801	443.66335	439.12233
1278.014	458.06003	453.52256
1278.228	468.2657	462.42053
1278.442	474.54234	467.91239
1278.656	454.10155	450.3474
1278.869	444.40017	437.76064
1279.083	456.17745	450.32675
1279.297	471.09796	462.63086
1279.51	459.56302	453.18821
1279.505	498.11991	490.61967
1279.727	489.46781	483.7989
1279.95	493.12385	488.50276
1280.173	482.37669	477.22923
1280.395	491.00843	484.29045
1280.618	494.92634	487.68469
1280.841	499.62988	492.38854
1281.063	484.69276	478.75774
1281.286	496.20508	488.70009
1281.509	475.24476	471.14037
1281.731	491.99465	491.29781
1281.954	505.60198	499.93054
1282.176	500.87803	493.89554
1282.399	491.96401	484.71741
1282.621	497.45322	488.11169
1282.843	494.5624	490.19635
1283.066	511.836	511.66337
1283.288	514.1827	513.48611
1283.511	510.76808	511.64186
1283.733	516.2573	511.89305
1283.955	522.79402	513.45386
1284.177	509.42815	505.84732
1284.4	502.34727	499.55035
1284.622	505.21772	503.46848
1284.844	507.04067	507.91046
1285.066	518.55304	514.97169
1285.288	526.13727	520.46137
1285.51	523.7702	518.87909
1285.732	512.23746	510.22485
1285.955	528.72543	526.19145
1286.177	512.7408	509.94141
1286.399	520.84878	517.00263
1286.62	535.24184	531.39779
1286.842	530.25601	524.3151
1287.064	521.86578	516.18471
1287.286	512.42806	507.26854
1287.508	518.44103	513.02015
1287.73	520.78773	516.15251
1287.952	528.37196	522.95181
1288.174	530.19491	524.25069
1288.395	518.66222	515.85843
1288.617	511.84325	509.03766
1288.839	526.23626	525.79009
1289.06	534.34428	529.44634
1289.282	529.62033	524.72097
1289.504	526.20576	522.87677
1289.725	533.79003	524.1757
1289.947	522.25729	514.47377
1290.168	525.91342	523.36851
1290.39	539.5208	537.76362
1290.611	543.43881	542.99142
1290.833	519.07414	512.85938
1291.054	515.39773	507.87213
1291.276	517.48256	510.48064
1291.497	508.83051	503.398
1291.718	515.89103	516.22161
1291.94	540.75908	536.64098
1292.161	545.72459	539.77339
1292.382	534.71566	533.73844
1292.604	511.66037	508.58296
1292.825	518.45901	516.95386
1293.046	520.02013	515.1097
1293.267	539.38883	536.05297
1293.488	538.06931	536.04229
1293.71	530.98847	526.60227
1293.931	526.00269	522.4008
1294.152	533.84884	527.89052
1294.373	524.14928	519.76018
1294.594	517.85412	516.86833
1294.815	517.5821	513.1907
1295.036	531.18953	528.63356
1295.257	535.36941	529.67057
1295.478	525.93173	520.2306
1295.698	517.80348	514.19571
1295.919	521.98336	513.66117
1296.14	527.47262	521.77014
1296.361	532.70001	524.64063
1296.582	531.90424	525.67764
1296.802	529.53726	527.7624
1297.023	521.14709	517.53666
1297.244	514.59005	515.43058
1297.464	522.17436	517.77726
1297.685	525.30674	520.1239
1297.906	525.03473	520.37514
1298.126	528.42903	527.17453
1298.347	520.30073	518.78227
1298.567	520.81439	517.98586
1298.788	518.70924	515.35593
1299.008	516.08039	512.98797
1299.229	523.14091	517.43
1299.449	520.77393	516.37167
1299.67	508.45561	504.31246
1299.89	521.27746	513.99302
1300.11	503.19791	498.26692
1300.331	520.4716	516.59094
1300.551	506.32019	504.26986
1300.771	504.73884	507.66424
1300.991	516.77506	512.63017
1301.211	525.40688	519.69149
1301.432	525.65862	522.30005
1301.652	496.58027	489.81079
1301.872	503.64084	498.44365
1302.092	511.22515	507.33845
1302.312	527.45139	524.61482
1302.532	525.34629	524.34226
1302.752	519.31304	512.54502
1302.972	522.18359	515.9394
1303.192	497.81901	493.92712
1303.412	517.97339	510.15579
1303.632	532.89024	529.00371
1303.852	513.23943	511.44414
1304.072	490.96987	488.64608
1304.291	495.93547	491.51666
1304.511	496.44913	494.12527
1304.731	502.98594	498.82927
1304.951	515.28403	514.79602
1305.17	492.22888	488.33107
1305.39	494.57568	492.51122
1305.61	524.41947	520.78842
1305.829	508.69685	506.63391
1306.049	512.35303	508.71867
1306.268	496.36854	493.51647
1306.488	489.54966	490.10081
1306.708	504.46651	503.97217
1306.927	490.57703	489.29381
1307.146	495.28076	491.1167
1307.366	503.6507	498.43994
1307.585	496.83188	492.66702
1307.805	483.20422	480.86978
1308.024	474.81414	472.21569
1308.243	463.54342	458.84696
1308.463	467.98522	464.59866
1308.682	461.42827	455.94456
1308.901	473.20266	470.33981
1309.12	484.71516	484.47314
1309.339	474.23007	469.00902
1309.559	482.86189	478.68958
1309.778	484.68498	481.29824
1309.997	500.38751	492.5504
1310.216	497.7587	489.13479
1310.435	479.15544	474.71836
1310.654	472.86037	472.08853
1310.873	469.70781	468.411
1311.092	469.95964	462.9
1311.311	465.23582	458.43669
1311.53	447.15632	442.71064
1311.749	459.19258	455.53435
1311.967	458.9207	454.21419
1312.186	468.86195	461.27556
1312.405	471.73255	465.45576
1312.624	470.675	463.34977
1312.843	455.21426	449.98104
1313.061	455.46613	455.47091
1313.28	450.48044	446.03105
1313.499	457.27917	452.30664
1313.717	453.60291	446.27184
1313.936	441.54656	433.42696
1314.154	450.70223	447.29841
1314.373	462.21473	461.43174
1314.591	440.46901	438.37185
1314.81	431.81705	425.26504
1315.028	440.44896	435.9934
1315.247	456.93712	454.57945
1315.465	454.30836	451.68774
1315.683	464.7734	461.89225
1315.902	460.04959	454.28585
1316.12	437.51824	427.55902
1316.338	430.43758	426.23886
1316.557	425.71376	425.18057
1316.775	425.96564	423.86041
1316.993	433.0263	425.15949
1317.211	429.61191	424.88703
1317.429	437.98194	434.56769
1317.647	434.82943	429.58059
1317.865	442.93759	441.35665
1318.084	415.16867	408.34358
1318.302	415.68242	404.6661
1318.52	403.36424	398.6313
1318.738	413.30554	410.66928
1318.955	408.84369	402.80106
1319.173	413.54746	405.67168
1319.391	418.77499	414.04273
1319.609	413.00371	408.53177
1319.827	418.23123	412.97395
1320.045	401.19928	395.15255
1320.262	406.9506	403.26171
1320.48	403.27434	398.53653
1320.698	405.8831	399.57369
1320.916	410.58687	404.53971
1321.133	404.55377	401.1242
1321.351	410.56692	408.18562
1321.568	410.81884	407.65128
1321.786	399.81004	395.59222
1322.004	392.46751	387.98587
1322.221	380.67313	379.06995
1322.439	386.94816	384.82175
1322.656	413.12582	405.24136
1322.873	379.33384	373.79994
1323.091	375.91945	370.6463
1323.308	373.29073	371.68351
1323.526	371.18572	370.36335
1323.743	369.60451	368.51938
1323.96	357.0245	358.03192
1324.177	371.67962	369.80802
1324.395	359.36143	355.91549
1324.612	369.0409	364.5485
1324.829	352.79462	349.87024
1325.046	340.21461	337.81123
1325.263	365.60665	362.94548
1325.48	350.40788	343.55258
1325.697	360.08734	351.92367
1325.914	348.55483	347.46046
1326.131	335.97482	334.09183
1326.348	347.22555	341.93907
1326.565	350.35811	344.54782
1326.782	344.58688	341.91808
1326.999	344.05317	342.95529
1327.216	346.66198	344.77827
1327.433	353.98456	351.31589
1327.649	355.54591	351.56737
1327.866	328.82458	325.88828
1328.083	324.10086	320.6393
1328.3	321.47214	320.36689
1328.516	338.22231	335.80998
1328.733	337.6886	330.82293
1328.949	321.96612	318.24011
1329.166	334.00248	331.84969
1329.383	336.08753	333.93459
1329.599	326.12633	321.87563
1329.816	318.78384	315.31703
1330.032	328.20148	324.47394
1330.248	332.90534	327.34466
1330.465	327.39599	325.5007
1330.681	314.29227	312.39403
1330.898	318.73421	313.43124
1331.114	306.93987	303.99152
1331.33	323.16629	320.22039
1331.546	322.37075	318.37647
1331.763	308.74324	303.69821
1331.979	286.73573	284.04344
1332.195	283.58331	283.24722
1332.411	301.38098	297.3807
1332.627	304.51359	302.08489
1332.843	296.64739	292.12132
1333.059	298.99437	291.58703
1333.275	288.50942	282.14731
1333.491	290.07077	286.8515
1333.707	296.60776	294.43687
1333.923	298.16911	297.04567
1334.139	276.42348	272.15241
1334.355	277.98483	276.33275
1334.571	284.7837	280.25118
1334.787	293.15383	290.71771
1335.003	278.47886	273.15833
1335.218	283.44464	274.19563
1335.434	303.33733	298.02031
1335.65	294.94738	292.50945
1335.865	271.36866	267.61624
1336.081	273.71564	268.39157
1336.297	270.30134	265.23803
1336.512	267.67272	264.70379
1336.728	279.70911	277.26572
1336.943	278.65175	276.73147
1337.159	270.78555	265.19636
1337.374	263.96691	254.97091
1337.59	241.69753	240.55462
1337.805	246.66331	240.80615
1338.021	247.70091	244.9865
1338.236	258.68985	254.92923
1338.451	252.39496	251.51382
1338.666	273.07331	274.02892
1338.882	264.42149	261.18418
1339.097	258.1266	253.31605
1339.312	255.75985	251.21026
1339.527	238.72804	233.91286
1339.742	249.19322	244.37944
1339.958	253.89709	251.70288
1340.173	247.34032	243.04898
1340.388	244.97357	238.32394
1340.603	230.8224	228.36042
1340.818	231.33629	229.1358
1341.033	240.23022	233.31619
1341.248	256.98043	250.33089
1341.462	238.63928	233.8193
1341.677	236.79628	229.61812
1341.892	227.62076	225.67885
1342.107	226.82527	226.71616
1342.322	231.00542	224.61037
1342.536	237.01876	236.64854
1342.751	234.91389	232.70928
1342.966	237.78466	228.77002
1343.18	236.20359	231.90276
1343.395	207.9111	207.00955
1343.61	221.25692	219.3096
1343.824	220.1996	218.77541
1344.039	225.16539	221.9081
1344.253	229.08371	222.42161
1344.468	195.81558	192.28991
1344.682	213.87522	213.49543
1344.897	216.22224	214.27081
1345.111	215.68867	213.21277
1345.325	210.44133	206.39239
1345.54	212.78836	210.04893
1345.754	224.03922	222.08711
1345.968	197.84178	194.5747
1346.182	195.47508	192.73088
1346.397	195.46522	193.24434
1346.611	189.43225	185.37626
1346.825	190.20806	184.31821
1347.039	183.38946	180.64092
1347.253	190.18843	191.89333
1347.467	195.15426	192.1449
1347.681	219.49893	217.2793
1347.895	187.27834	186.36187
1348.109	185.69727	183.20843
1348.323	169.18925	170.10187
1348.537	160.01377	161.44801
1348.751	171.26463	173.48619
1348.965	195.08555	199.40636
1349.178	190.62388	189.18101
1349.392	181.97215	178.95561
1349.606	171.22541	168.46829
1349.82	169.64434	163.7433
1350.033	176.44335	173.94805
1350.247	161.50659	158.48417
1350.461	166.21055	165.28385
1350.674	188.46025	186.75136
1350.888	179.02289	173.90671
1351.101	175.87061	174.94411
1351.315	171.14702	166.02834
1351.528	186.58794	178.59041
1351.742	173.48432	170.19848
1351.955	162.21387	159.97313
1352.169	166.65595	164.93935
1352.382	173.97871	172.78678
1352.595	167.68392	165.70452
1352.809	160.60344	159.40799
1353.022	164.25994	160.70732
1353.235	148.27572	145.5054
1353.448	145.64719	143.13778
1353.661	165.80189	157.79525
1353.874	144.31827	138.66447
1354.088	148.23659	145.72608
1354.301	151.36934	149.90658
1354.514	147.16955	145.70549
1354.727	152.65918	149.36213
1354.94	152.12566	151.1853
1355.153	139.02208	135.45954
1355.366	152.62987	150.37893
1355.578	155.50078	153.24985
1355.791	147.37285	141.9768
1356.004	147.88683	145.1096
1356.217	134.2595	132.265
1356.43	150.48605	148.75594
1356.642	144.97693	144.5549
1356.855	148.37155	145.33037
1357.068	138.14861	134.58118
1357.28	131.3301	128.54666
1357.493	106.18022	105.48702
1357.706	114.55049	110.97713
1357.918	135.49086	135.32585
1358.131	133.64795	130.33899
1358.343	122.9013	117.75637
1358.556	120.53465	119.31762
1358.768	123.92931	122.97431
1358.98	112.13516	110.65361
1359.193	122.60044	120.59644
1359.405	118.92445	116.3954
1359.617	111.58219	108.52742
1359.83	109.47741	106.1598
1360.042	128.06089	122.65078
1360.254	122.81365	122.90246
1360.466	119.66141	117.65372
1360.678	120.96106	123.66773
1360.891	119.64191	119.46664
1361.103	117.01343	116.05137
1361.315	117.52745	120.75576
1361.527	97.61514	95.33885
1361.739	104.4142	102.13863
1361.951	100.21445	98.98529
1362.163	106.75163	101.59428
1362.374	115.90762	111.53721
1362.586	99.66157	98.69266
1362.798	111.69815	107.58784
1363.01	108.80779	104.4345
1363.222	109.32182	109.66274
1363.433	110.09777	107.55714
1363.645	91.23296	90.5218
1363.857	91.48511	88.41616
1364.068	88.59479	87.88211
1364.28	104.29764	107.77811
1364.492	106.12105	107.76786
1364.703	100.08822	99.89993
1364.915	92.48409	90.98425
1365.126	88.02251	89.66442
1365.338	91.41718	87.55878
1365.549	102.93005	106.14521
1365.76	98.2066	95.39611
1365.972	90.34059	84.38503
1366.183	84.56964	83.85098
1366.394	83.77433	81.74538
1366.606	89.00213	83.30668
1366.817	95.80123	91.41613
1367.028	90.29215	89.83439
1367.239	81.37868	78.03759
1367.45	85.03527	84.83742
1367.662	79.78802	78.54098
1367.873	84.49212	82.45965
1368.084	87.62495	84.54484
1368.295	72.68833	72.22419
1368.506	73.98803	70.90437
1368.717	74.50211	71.41801
1368.928	80.51558	77.694
1369.138	68.19777	69.82611
1369.349	88.09068	83.6979
1369.56	82.84348	82.11616
1369.771	79.69128	77.91516
1369.982	69.46843	69.26146
1370.192	74.9582	71.3467
1370.403	82.54293	83.38502
1370.614	80.962	82.85097
1370.824	63.14478	62.41071
1371.035	75.44329	76.54443
1371.246	54.48351	54.7945
1371.456	69.40082	66.83287
1371.667	45.82229	44.29717
1371.877	45.81265	47.69203
1372.087	63.08685	60.51617
1372.298	50.24524	49.76707
1372.508	45.78371	47.66152
1372.719	58.86784	58.1283
1372.929	51.52567	49.73656
1373.139	45.23101	46.05947
1373.349	46.00701	45.52547
1373.56	51.75861	48.92028
1373.77	52.01085	51.00552
1373.98	49.64433	47.85228
1374.19	49.6347	47.31827
1374.4	37.57876	37.35499
1374.61	28.92722	31.5825
1374.82	46.46329	44.93049
1375.03	37.54986	35.75299
1375.24	35.7071	36.00476
1375.45	43.55375	43.06656
1375.66	58.47106	57.46225
1375.87	44.58199	44.09395
1376.08	41.69172	39.89301
1376.29	26.75514	25.73894
1376.499	35.1256	34.11041
1376.709	54.4948	55.05421
1376.919	46.89076	43.51938
1377.128	36.14425	34.86577
1377.338	28.01645	26.21212
1377.548	31.41121	28.29736
1377.757	37.1629	38.24038
1377.967	14.89379	15.70473
1378.176	35.04867	32.98163
1378.386	34.25341	31.92378
1378.595	24.29253	23.79402
1378.805	24.80665	24.83156
1379.014	30.03458	25.60723
1379.223	15.35993	15.38208
1379.433	21.11158	20.08656
1379.642	17.6976	14.83797
1379.851	16.90238	16.92326
1380.061	19.51151	18.48465
1380.27	17.93067	16.903
1380.479	18.96859	18.46444
1380.688	15.03086	14.78739
1380.897	17.11628	16.08691
1381.106	24.96298	26.55378
1381.315	13.95459	13.97131
1381.524	2.9462	4.27
1381.733	12.36416	12.37955
1381.942	23.0915	22.58449
1382.151	8.41684	7.90662
1382.36	12.59728	13.92078
1382.569	12.32581	13.38683
1382.777	9.95939	9.70983
1382.986	0.52226	-2.61073
1383.195	-3.67735	-5.76392
1383.404	-1.8538	-3.15478
1383.612	-19.40905	-19.14223
1383.821	-1.34918	1.80162
1384.03	31.11388	31.65089
1384.238	14.86802	10.94881
1384.447	16.42969	16.70104
1384.655	5.15947	6.21401
[truncated: 19 more rows]
