# Supplementary material for: Circular dichroism of quantum defects in carbon nanotubes created by photocatalytic oxygen functionalization
Source: Nat Commun. 2025 Jun 2;16:5107. doi: 10.1038/s41467-025-60342-y (PMC12130195; doi:10.1038/s41467-025-60342-y)
Supplement: Supplementary file 6 — Source Data [file 41467_2025_60342_MOESM6_ESM.zip › Raw data Manuscript and SI/Supplementary_Figure_5b.txt]

Wavelength (nm)	Abs AQS	Abs after spin filtration
1100	-8.75375E-5	5.90204E-6
1099	-1.95033E-4	-3.13418E-4
1098	-2.68406E-4	-3.95202E-4
1097	-2.20492E-4	-1.70141E-4
1096	-1.19577E-4	-1.96948E-4
1095	-2.51228E-4	-2.80979E-4
1094	-2.54126E-4	-2.84031E-4
1093	-2.19354E-4	-1.90686E-4
1092	-1.59325E-4	-2.58006E-4
1091	-2.88843E-4	-2.86981E-4
1090	-2.84549E-4	-2.31204E-4
1089	-3.54234E-4	-3.35404E-4
1088	-2.54747E-4	-2.89516E-4
1087	-3.79064E-4	-2.19561E-4
1086	-3.09538E-4	-2.63025E-4
1085	-3.05192E-4	-3.56407E-4
1084	-2.4683E-4	-2.14645E-4
1083	-1.72056E-4	-1.86028E-4
1082	-2.56558E-4	-3.70012E-4
1081	-2.77461E-4	-3.30231E-4
1080	-2.43984E-4	-2.01501E-4
1079	-3.53821E-4	-2.87239E-4
1078	-3.86616E-4	-3.97427E-4
1077	-2.81496E-4	-2.45847E-4
1076	-2.00466E-4	-2.42225E-4
1075	-3.90444E-4	-4.50079E-4
1074	-4.01668E-4	-3.60287E-4
1073	-4.03944E-4	-2.76374E-4
1072	-3.39233E-4	-4.24219E-4
1071	-2.99553E-4	-3.23713E-4
1070	-3.77512E-4	-2.96293E-4
1069	-5.61466E-4	-3.77254E-4
1068	-4.09737E-4	-3.23868E-4
1067	-3.86771E-4	-3.62977E-4
1066	-3.94013E-4	-3.7565E-4
1065	-3.14142E-4	-3.7446E-4
1064	-3.56666E-4	-3.22264E-4
1063	-3.94013E-4	-3.3318E-4
1062	-4.50182E-4	-4.63215E-4
1061	-3.33645E-4	-3.02812E-4
1060	-3.47251E-4	-3.60028E-4
1059	-3.98513E-4	-4.14754E-4
1058	-3.93392E-4	-3.65356E-4
1057	-3.69494E-4	-2.96397E-4
1056	-4.46717E-4	-3.76322E-4
1055	-5.84112E-4	-5.13016E-4
1054	-4.66215E-4	-3.67477E-4
1053	-4.49045E-4	-3.13832E-4
1052	-5.65034E-4	-4.33787E-4
1051	-5.29304E-4	-3.0633E-4
1050	-6.63468E-4	-3.00898E-4
1049	-5.9011E-4	-3.63959E-4
1048	-6.52251E-4	-2.94689E-4
1047	-6.21957E-4	-3.09486E-4
1046	-5.13119E-4	-3.80667E-4
1045	-5.84836E-4	-2.74719E-4
1044	-8.95042E-4	-2.69958E-4
1043	-6.38138E-4	-3.33904E-4
1042	-5.94918E-4	-3.31111E-4
1041	-6.03397E-4	-2.13817E-4
1040	-5.98847E-4	-3.36129E-4
1039	-6.8461E-4	-4.12892E-4
1038	-5.84319E-4	-2.63801E-4
1037	-5.9135E-4	-3.28938E-4
1036	-6.07171E-4	-3.56304E-4
1035	-6.47546E-4	-3.53458E-4
1034	-5.8649E-4	-1.99224E-4
1033	-6.08929E-4	-3.61063E-4
1032	-6.30487E-4	-3.09227E-4
1031	-6.81353E-4	-2.30686E-4
1030	-6.62641E-4	-3.66132E-4
1029	-6.39999E-4	-3.34473E-4
1028	-6.60108E-4	-2.99397E-4
1027	-6.2966E-4	-3.19212E-4
1026	-6.53336E-4	-3.32611E-4
1025	-6.46461E-4	-2.77461E-4
1024	-7.21464E-4	-3.37836E-4
1023	-5.99261E-4	-3.53355E-4
1022	-6.95465E-4	-3.11193E-4
1021	-6.89779E-4	-2.99915E-4
1020	-7.32007E-4	-3.61994E-4
1019	-6.1658E-4	-2.92568E-4
1018	-6.54732E-4	-2.60852E-4
1017	-6.08101E-4	-3.61063E-4
1016	-5.66223E-4	-3.34784E-4
1015	-4.98847E-4	-2.00984E-4
1014	-5.43782E-4	-2.73684E-4
1013	-4.68542E-4	-3.64063E-4
1012	-5.51797E-4	-2.33532E-4
1011	-4.86435E-4	-2.97949E-4
1010	-4.73507E-4	-3.07313E-4
1009	-4.12426E-4	-2.43726E-4
1008	-3.65615E-4	-2.10402E-4
1007	-3.55062E-4	-2.74408E-4
1006	-3.83461E-4	-2.49417E-4
1005	-1.87063E-4	-1.29255E-4
1004	-4.2034E-4	-2.61939E-4
1003	-0.00112	-2.45692E-4
1002	-0.00115	-1.527E-4
1001	-4.19564E-4	-1.6538E-4
1000	-3.1766E-4	-2.3286E-4
999	-2.20285E-4	-2.14283E-4
998	-1.10467E-4	-1.26719E-4
997	-5.97925E-5	-1.91462E-4
996	-3.47893E-5	-1.83079E-4
995	9.18013E-5	-1.45662E-4
994	1.10547E-4	-1.91359E-4
993	7.71729E-5	-2.44398E-4
992	1.78676E-4	-1.75523E-4
991	2.33917E-4	-1.86339E-4
990	2.44899E-4	-2.82479E-4
989	3.1626E-4	-1.56427E-4
988	4.39974E-4	-1.62378E-4
987	5.01079E-4	-2.33584E-4
986	4.95896E-4	-2.30479E-4
985	5.64603E-4	-1.67398E-4
984	5.89513E-4	-2.56351E-4
983	6.30911E-4	-3.55269E-4
982	6.34385E-4	-2.86877E-4
981	7.8508E-4	-2.33222E-4
980	8.06034E-4	-2.90447E-4
979	8.01833E-4	-2.63698E-4
978	9.54869E-4	-2.20855E-4
977	8.97332E-4	-3.57442E-4
976	9.61044E-4	-3.12849E-4
975	0.00106	-2.71614E-4
974	0.00101	-4.53079E-4
973	0.00111	-3.48492E-4
972	0.00114	-3.70632E-4
971	0.00124	-3.6277E-4
970	0.0012	-3.72391E-4
969	0.0013	-3.23144E-4
968	0.00138	-3.33697E-4
967	0.00133	-4.48579E-4
966	0.00133	-3.59718E-4
965	0.0014	-3.67632E-4
964	0.0014	-4.80023E-4
963	0.00148	-3.24799E-4
962	0.00135	-3.99599E-4
961	0.0015	-3.6696E-4
960	0.00142	-3.8972E-4
959	0.00137	-3.49889E-4
958	0.00126	-4.2184E-4
957	0.0012	-3.99806E-4
956	0.0011	-4.14702E-4
955	0.00107	-3.1616E-4
954	0.001	-3.70425E-4
953	9.14452E-4	-2.59662E-4
952	8.26678E-4	-3.52217E-4
951	7.72114E-4	-3.6577E-4
950	7.69624E-4	-2.70269E-4
949	7.26813E-4	-2.49521E-4
948	6.37936E-4	-3.51751E-4
947	5.4633E-4	-3.52631E-4
946	6.43951E-4	-2.12731E-4
945	4.94211E-4	-3.47665E-4
944	4.65653E-4	-3.08813E-4
943	4.21758E-4	-3.06692E-4
942	4.68556E-4	-2.92568E-4
941	3.6455E-4	-3.19005E-4
940	3.79447E-4	-2.62456E-4
939	4.09502E-4	-2.16508E-4
938	3.10587E-4	-2.7477E-4
937	2.0649E-4	-3.50251E-4
936	3.02687E-4	-2.39845E-4
935	2.73597E-4	-2.10971E-4
934	2.28063E-4	-2.90706E-4
933	1.88879E-4	-2.42122E-4
932	2.43603E-4	-2.13145E-4
931	8.02021E-5	-2.79427E-4
930	5.40533E-5	-2.37516E-4
929	1.42215E-4	-2.43156E-4
928	1.04255E-4	-2.56144E-4
927	3.39637E-5	-2.08591E-4
926	4.61054E-5	-2.04865E-4
925	2.26767E-5	-2.697E-4
924	9.08607E-6	-1.85666E-4
923	4.12901E-5	-1.34741E-4
922	-6.21736E-5	-2.6494E-4
921	-4.74205E-5	-2.86256E-4
920	-4.66958E-5	-1.1968E-4
919	7.48111E-6	-1.25788E-4
918	-1.04463E-4	-3.01933E-4
917	-2.44357E-5	-1.93532E-4
916	-6.28983E-5	-1.12848E-4
915	-6.49689E-5	-1.60567E-4
914	-1.17765E-4	-2.57644E-4
913	-4.17779E-5	-1.38675E-4
912	-6.28983E-5	-1.68433E-4
911	-1.62533E-4	-2.4326E-4
910	-7.68745E-5	-1.61912E-4
909	-7.48558E-5	-1.74799E-4
908	-1.4737E-4	-1.81837E-4
907	-1.23459E-4	-1.34224E-4
906	-1.1026E-4	-2.10764E-4
905	-1.09639E-4	-2.608E-4
904	-1.53321E-4	-1.47266E-4
903	-1.21958E-4	-1.56996E-4
902	-1.8106E-4	-3.02502E-4
901	-1.18386E-4	-1.50475E-4
900	-1.29204E-4	-1.21802E-4
899	-1.61498E-4	-2.23235E-4
898	-1.96792E-4	-2.82479E-4
897	-8.4173E-5	-9.92355E-5
896	-1.46179E-4	-1.38106E-4
895	-1.99794E-4	-2.86929E-4
894	-1.83855E-4	-2.25667E-4
893	-7.55287E-5	-9.31277E-5
892	-2.00673E-4	-1.97983E-4
891	-1.82354E-4	-2.40052E-4
890	-1.24338E-4	-1.25529E-4
889	-1.18749E-4	-1.74643E-4
888	-2.21941E-4	-1.66622E-4
887	-1.54512E-4	-1.88357E-4
886	-1.10519E-4	-2.1154E-4
885	-1.80853E-4	-1.85925E-4
884	-1.55392E-4	-1.06896E-4
883	-1.67139E-4	-2.32911E-4
882	-1.80802E-4	-2.49624E-4
881	-2.37516E-4	-1.29411E-4
880	-1.43747E-4	-1.19163E-4
879	-1.61498E-4	-2.91999E-4
878	-1.60153E-4	-1.91462E-4
877	-1.08035E-4	-4.5764E-5
876	-1.73608E-4	-1.9317E-4
875	-1.70503E-4	-2.85532E-4
874	-6.79712E-5	-9.34383E-5
873	-1.36294E-4	-1.09743E-4
872	-2.32135E-4	-2.79168E-4
871	-1.28117E-4	-1.45558E-4
870	-5.34254E-5	-8.59329E-5
869	-1.7071E-4	-1.98862E-4
868	-1.55806E-4	-1.85563E-4
867	-6.65218E-5	-1.16419E-4
866	-1.03221E-4	-1.6776E-4
865	-1.57617E-4	-1.48664E-4
864	-1.12382E-4	-1.4059E-4
863	-5.94819E-5	-1.89237E-4
862	-1.30187E-4	-1.71228E-4
861	-8.25166E-5	-2.50051E-5
860	-6.71948E-5	-2.15266E-4
859	-1.08345E-4	-2.25977E-4
858	-1.10364E-4	-1.01565E-4
857	-9.08502E-5	-1.20043E-4
856	-1.07155E-4	-2.30893E-4
855	-6.5176E-5	-1.5622E-4
854	-4.72134E-5	-4.1312E-5
853	-1.46956E-4	-1.7278E-4
852	-1.54356E-4	-2.46623E-4
851	-2.87325E-5	-4.17779E-5
850	-8.14814E-5	-1.15591E-4
849	-1.27082E-4	-2.23235E-4
848	-6.57499E-6	-1.16937E-4
847	-6.83384E-6	-1.10105E-4
846	-9.5664E-5	-1.59428E-4
845	-1.01151E-4	-1.36553E-4
844	2.01398E-5	-1.27185E-4
843	-6.74018E-5	-1.65225E-4
842	-5.58583E-5	-1.232E-4
841	-1.38747E-5	-9.00221E-5
840	-6.8023E-5	-2.07038E-4
839	-9.55605E-5	-1.44006E-4
838	-6.0055E-6	-9.07985E-5
837	-2.11742E-5	-1.50423E-4
836	-6.65218E-5	-2.22459E-4
835	-4.86653E-6	-9.55605E-5
834	-6.02584E-5	-1.3117E-4
833	-1.23976E-4	-2.58627E-4
832	-1.69809E-5	-1.01565E-4
831	-1.99317E-5	-6.05172E-5
830	-1.33137E-4	-1.75316E-4
829	-6.13972E-5	-1.86701E-4
828	-9.11177E-6	-5.87572E-5
827	-1.11968E-4	-1.14142E-4
826	-1.79922E-4	-2.02692E-4
825	-3.47893E-5	-1.17403E-4
824	-4.71617E-5	-9.47323E-5
823	-1.33189E-4	-1.40952E-4
822	-1.50837E-4	-1.25374E-4
821	-7.79098E-5	-1.21802E-4
820	-1.41418E-4	-1.46076E-4
819	-1.63413E-4	-1.45972E-4
818	-9.49911E-5	-1.09691E-4
817	-1.55806E-4	-2.33222E-4
816	-1.24235E-4	-1.39606E-4
815	-1.41159E-4	-6.46066E-5
814	-2.04296E-4	-2.10919E-4
813	-1.22579E-4	-1.66674E-4
812	-7.42346E-5	-6.1656E-5
811	-1.65535E-4	-1.0524E-4
810	-2.222E-4	-2.49676E-4
809	-6.58489E-5	-1.37847E-4
808	-1.01151E-4	-4.61781E-5
807	-2.55161E-4	-3.03329E-4
806	-1.35673E-4	-1.95447E-4
805	-4.64369E-5	-6.26913E-5
804	-2.11178E-4	-1.74074E-4
803	-2.90343E-4	-2.38603E-4
802	-1.09639E-4	-1.40124E-4
801	-1.55288E-4	-1.54874E-4
800	-2.06883E-4	-1.73712E-4
799	-1.22941E-4	4.24033E-5
798	-1.5446E-4	2.09882E-4
797	-1.74126E-4	1.64692E-4
796	-2.17802E-4	9.06621E-5
795	-2.71045E-4	1.48481E-4
794	-2.71821E-4	2.43966E-4
793	-1.21388E-4	2.7383E-4
792	-4.93876E-5	2.10944E-4
791	-3.01519E-4	5.81956E-5
790	-1.76662E-4	4.14166E-4
789	-6.49689E-5	3.98827E-4
788	-1.89185E-4	6.89632E-4
787	-3.09279E-4	6.67465E-4
786	-1.9612E-4	5.48299E-5
785	-3.34008E-4	-0.00127
784	-1.05188E-4	-1.70607E-4
783	-2.63594E-4	-9.62947E-6
782	-1.55185E-4	7.40143E-5
781	-1.26512E-4	1.25254E-4
780	-2.09626E-4	2.6974E-5
779	-2.63853E-4	2.53172E-5
778	-1.14194E-4	7.29528E-5
777	-1.22698E-5	2.2076E-4
776	-2.0621E-4	5.82991E-5
775	-3.83095E-5	2.16797E-4
774	6.64544E-5	-4.86653E-6
773	4.75033E-5	1.60497E-4
772	-1.32257E-4	1.97788E-4
771	2.86826E-5	2.12369E-4
770	-2.09154E-5	2.29643E-4
769	2.84496E-5	1.44209E-4
768	-1.61188E-4	3.17374E-5
767	-4.30203E-5	1.80411E-4
766	-1.18231E-4	2.35963E-4
765	-1.65667E-5	2.62822E-4
764	-1.33033E-4	2.87352E-4
763	-2.70759E-5	4.08906E-4
762	-6.21259E-6	3.57451E-4
761	-3.68601E-5	2.65982E-4
760	-5.71007E-5	4.66146E-4
759	9.25263E-5	7.5741E-4
758	4.43449E-5	0.00104
757	4.0384E-5	0.00133
756	-4.27097E-5	9.49525E-4
755	6.08104E-5	6.93858E-4
754	1.30511E-4	7.06251E-4
753	-2.19507E-5	3.16209E-4
752	-2.66337E-4	-8.90341E-4
751	1.78495E-4	-9.03257E-4
750	9.2604E-5	-5.84983E-5
749	5.97489E-5	4.91834E-7
748	-7.0927E-6	1.15985E-4
747	2.15243E-4	2.33399E-4
746	-0.001	1.1179E-4
745	-2.75443E-4	1.77581E-5
744	-1.12486E-4	2.95822E-4
743	-6.51242E-5	1.42733E-4
742	-1.86893E-5	9.36655E-5
741	-1.50992E-4	1.83622E-4
740	-1.99317E-5	2.61242E-4
739	3.47662E-5	5.64092E-5
738	2.18092E-4	1.00708E-4
737	2.33062E-4	1.9929E-4
736	2.88414E-4	1.43328E-4
735	5.86091E-4	1.78909E-4
734	3.85017E-4	2.47825E-4
733	3.43228E-4	1.90278E-4
732	3.50948E-4	2.86341E-4
731	4.03983E-4	2.17445E-4
730	3.49627E-4	1.23416E-4
729	7.36199E-4	1.67411E-4
728	-0.00186	4.5109E-4
727	-7.50148E-4	2.53031E-4
726	-3.62873E-4	1.88206E-4
725	-1.40383E-4	3.01391E-4
724	-1.08242E-4	2.77457E-4
723	-1.80129E-4	1.83544E-4
722	-2.27219E-4	2.41635E-4
721	-1.6569E-4	3.30275E-4
720	-2.13921E-4	2.61553E-4
719	-1.30187E-4	2.33477E-4
718	-1.72108E-4	3.3556E-4
717	-1.91462E-4	5.71342E-4
716	-1.44057E-4	3.52684E-4
715	-2.15525E-4	5.30417E-4
714	-1.81112E-4	7.85002E-4
713	-1.87995E-4	0.00187
712	-1.04877E-4	-0.00171
711	-1.2408E-4	-4.36115E-4
710	-1.48301E-4	6.80806E-6
709	-1.47577E-4	4.33353E-5
708	-1.41521E-4	1.4975E-4
707	-2.11385E-4	1.56095E-5
706	-3.08244E-4	2.18483E-5
705	-8.22061E-5	1.64303E-4
704	-1.40693E-4	1.62413E-4
703	-2.47555E-4	1.20889E-5
702	-2.10712E-4	1.27093E-4
701	-1.9405E-4	2.01258E-4
700	-1.95861E-4	9.00925E-5
699	-1.75782E-4	7.74059E-5
698	-1.77438E-4	1.63294E-4
697	-2.13403E-4	7.75354E-5
696	-1.76455E-4	3.85718E-5
695	-1.95913E-4	1.7575E-4
694	-1.10416E-4	2.09856E-4
693	-1.57617E-4	9.66431E-5
692	-1.93325E-4	7.52053E-5
691	-3.0395E-4	4.57429E-5
690	-2.10712E-4	9.6177E-5
689	-1.3764E-4	1.56509E-4
688	-1.23096E-4	2.52746E-4
687	-2.79582E-4	6.1147E-5
686	-2.95465E-4	1.4496E-4
685	-2.40776E-4	1.47808E-4
684	-2.91533E-4	5.1076E-5
683	-3.8253E-4	-4.58157E-5
682	-2.08436E-4	1.9077E-4
681	-1.64138E-4	1.34369E-4
680	-2.10505E-4	-5.75148E-5
679	-2.05175E-4	6.72311E-5
678	-2.56558E-4	9.01184E-5
677	-2.44916E-4	-1.01472E-5
676	-2.80462E-4	-1.00436E-5
675	-1.75057E-4	2.65619E-4
674	-1.83027E-4	8.58464E-5
673	-2.34515E-4	9.23192E-5
672	-2.81445E-4	8.69856E-5
671	-3.17246E-4	-6.26436E-6
670	-2.27633E-4	2.03986E-5
669	-3.60442E-4	-6.76607E-5
668	-3.93961E-4	-3.08032E-5
667	-2.40311E-4	7.44803E-5
666	-2.0947E-4	1.10418E-4
665	-3.25472E-4	8.33536E-6
664	-2.86877E-4	-3.9552E-5
663	-2.12938E-4	1.26264E-4
662	-1.87943E-4	1.51252E-4
661	-2.45847E-4	-2.07087E-6
660	-2.53764E-4	8.34126E-5
659	-2.02536E-4	1.77485E-4
658	-2.52832E-4	5.49335E-5
657	-2.26495E-4	-1.64114E-5
656	-1.13055E-4	2.82663E-4
655	-2.7715E-4	1.07544E-4
654	-3.58114E-4	-6.74536E-5
653	-3.70581E-4	7.97295E-6
652	-2.75391E-4	1.42733E-4
651	-2.03209E-4	1.21086E-4
650	-2.71407E-4	1.0251E-5
649	-3.24592E-4	1.19195E-4
648	-2.75081E-4	5.68234E-5
647	-2.71304E-4	9.31218E-5
646	-2.67009E-4	1.05757E-4
645	-2.77564E-4	8.54062E-5
644	-2.41656E-4	1.49414E-4
643	-1.86132E-4	2.15865E-4
642	-2.39379E-4	1.06094E-4
641	-2.82014E-4	6.53929E-5
640	-2.03364E-4	2.61294E-4
639	-1.57306E-4	2.91056E-4
638	-1.83079E-4	2.41247E-4
637	-4.10532E-5	4.90324E-4
636	-1.52442E-4	4.48058E-4
635	-1.60981E-4	5.78237E-4
634	-2.55937E-4	3.70612E-4
633	-3.56511E-4	3.69861E-4
632	-4.63888E-4	-4.31357E-4
631	-2.90447E-4	-6.81783E-5
630	-2.64733E-4	4.25023E-4
629	2.53964E-4	9.8307E-4
628	3.66561E-5	8.30413E-4
627	-7.60463E-5	0.00101
626	-1.22786E-4	0.00162
625	-1.98707E-4	-0.00281
624	-1.31636E-4	-8.06014E-4
623	-1.82716E-4	-1.77283E-4
622	-2.60645E-4	-1.11192E-4
621	-2.1211E-4	-4.10532E-5
620	-1.94619E-4	8.35162E-5
619	-2.13093E-4	-3.90861E-5
618	-3.25161E-4	-2.36637E-4
617	-3.83409E-4	-1.43022E-4
616	-4.48372E-4	-1.56841E-4
615	-2.96759E-4	-1.16057E-4
614	-2.27375E-4	-1.4703E-5
613	-2.04968E-4	5.32766E-5
612	-1.91255E-4	2.9977E-5
611	-2.13714E-4	-2.87842E-5
610	-2.2339E-4	8.46036E-5
609	3.8595E-4	6.56524E-4
608	-5.46368E-4	4.14972E-5
607	-3.06847E-4	-3.73777E-5
606	-1.99794E-4	-5.35807E-5
605	-4.08495E-4	-2.76374E-4
604	-3.24747E-4	-3.04408E-5
603	-2.5604E-4	-1.0406E-5
602	-1.74074E-4	-4.65947E-7
601	-1.92963E-4	1.34607E-6
600	-2.02019E-4	4.7814E-5
599	-3.7565E-4	-9.68124E-6
598	-3.84237E-4	-8.22061E-5
597	-1.67709E-4	9.8093E-5
596	-1.76506E-4	-9.31795E-5
595	-2.8936E-4	-1.0872E-5
594	-2.70269E-4	6.54706E-5
593	2.57435E-4	5.67351E-4
592	-7.05079E-4	1.49051E-4
591	-3.52579E-4	1.25332E-4
590	-3.49579E-4	-3.05961E-5
589	-1.60619E-4	1.06197E-4
588	-2.29861E-5	2.34513E-4
587	5.49853E-5	5.5675E-4
586	-8.90468E-6	7.14315E-4
585	-1.23459E-4	8.69473E-4
584	-1.31499E-5	0.0021
583	-9.04362E-5	0.00118
582	-6.66771E-5	-0.00168
581	-3.23045E-5	0.00117
580	-5.48779E-6	3.72089E-4
579	1.79652E-5	0.00118
578	1.28724E-4	2.56839E-4
577	6.27003E-5	9.29665E-5
576	3.25917E-5	9.94797E-4
575	1.80947E-5	0.00118
574	5.02191E-6	0.00194
573	-3.44787E-5	-0.00602
572	-5.04747E-5	-7.55782E-4
571	-1.2144E-4	-2.45795E-4
570	-1.58911E-4	-8.12226E-5
569	-4.65801E-4	-9.96495E-5
568	-5.05311E-4	-1.6067E-4
567	-4.06633E-4	-5.49783E-5
566	-4.97399E-4	-1.43592E-4
565	-5.04794E-4	-1.66674E-4
564	-4.6275E-4	-1.42815E-4
563	-3.98616E-4	3.52581E-5
562	-4.67146E-4	-2.54193E-5
561	-3.73477E-4	-1.65667E-5
560	-3.48492E-4	4.25327E-5
559	-3.14142E-4	4.10571E-5
558	-3.23299E-4	-3.33398E-5
557	-3.13832E-4	-3.79472E-5
556	-3.65149E-4	6.52331E-6
555	-2.69958E-4	5.49335E-5
554	-1.92394E-4	1.41153E-4
553	1.59202E-4	5.5027E-4
552	7.60596E-5	3.29679E-4
551	-1.21699E-4	1.54903E-4
550	-2.83359E-4	1.48067E-4
549	-3.08606E-4	5.85062E-5
548	-1.91307E-4	1.0208E-4
547	-1.59842E-4	1.93722E-4
546	-3.11762E-4	8.19368E-5
545	-2.08073E-4	7.72247E-5
544	-2.00518E-4	1.50139E-4
543	-2.88429E-4	6.04997E-5
542	-3.10831E-4	8.09789E-5
541	-2.61421E-4	9.38209E-5
540	-1.7956E-4	1.95276E-4
539	-2.47037E-4	1.0542E-4
538	-2.62508E-4	6.8189E-5
537	-2.2784E-4	1.83519E-4
536	-2.84238E-4	1.26523E-4
535	-2.57282E-4	4.99628E-5
534	-1.95964E-4	2.04625E-4
533	-1.7542E-4	1.76889E-4
532	-2.18733E-4	1.02132E-4
531	-2.05279E-4	1.29397E-4
530	-2.90809E-4	1.73937E-4
529	-2.3793E-4	1.25539E-4
528	-2.30531E-4	1.2818E-4
527	-3.13883E-4	1.55473E-4
526	-3.04778E-4	1.33204E-4
525	-1.9317E-4	1.21862E-4
524	-2.41811E-4	1.65236E-4
523	-3.73477E-4	8.48107E-5
522	-2.49003E-4	1.0687E-4
521	-2.12368E-4	1.97503E-4
520	-3.50924E-4	1.39444E-4
519	-2.65975E-4	8.04869E-5
518	-2.11747E-4	2.15036E-4
517	-2.68562E-4	2.24075E-4
516	-2.77512E-4	6.99754E-5
515	-2.72908E-4	1.36259E-4
514	-2.57282E-4	2.24204E-4
513	-3.20402E-4	1.05032E-4
512	-2.53971E-4	6.82926E-5
511	-2.74512E-4	1.62076E-4
510	-3.25523E-4	2.06024E-4
509	-2.69907E-4	1.11816E-4
508	-2.64784E-4	1.7562E-4
507	-3.19419E-4	1.72357E-4
506	-1.94981E-4	1.73445E-4
505	-2.49055E-4	1.88439E-4
504	-3.50044E-4	1.66789E-4
503	-3.3199E-4	8.73222E-5
502	-2.0916E-4	2.19672E-4
501	-2.86567E-4	2.00222E-4
500	-3.26455E-4	9.72386E-5
499	-2.92465E-4	2.12654E-4
498	-2.01087E-4	2.70515E-4
497	-2.99967E-4	1.88672E-4
496	-3.4663E-4	1.04773E-4
495	-2.20182E-4	2.35005E-4
494	-2.91275E-4	2.33813E-4
493	-2.93551E-4	1.06482E-4
492	-3.11038E-4	2.19051E-4
491	-3.02295E-4	2.25629E-4
490	-2.68044E-4	2.3055E-4
489	-3.68615E-4	8.99113E-5
488	-3.49734E-4	2.25318E-4
487	-2.43208E-4	2.40703E-4
486	-2.61887E-4	2.16823E-4
485	-3.30283E-4	2.37284E-4
484	-3.84133E-4	2.11203E-4
483	-3.04364E-4	2.26354E-4
482	-2.21217E-4	2.46219E-4
481	-1.88926E-4	3.73281E-4
480	-1.16368E-4	3.46052E-4
479	-5.29595E-5	4.04294E-4
478	-2.8279E-4	3.7867E-4
477	-3.73426E-4	2.43966E-4
476	-2.66233E-4	2.2581E-4
475	-1.95861E-4	3.73618E-4
474	-3.49837E-4	3.11805E-4
473	-3.38767E-4	1.75283E-4
472	-1.83545E-4	3.86753E-4
471	-2.71097E-4	3.20716E-4
470	-3.32973E-4	1.90511E-4
469	-1.95809E-4	3.35974E-4
468	-2.20234E-4	3.81701E-4
467	-2.26754E-4	3.07297E-4
466	-3.17246E-4	2.89968E-4
465	-3.09641E-4	2.65464E-4
464	-2.40311E-4	3.36156E-4
463	-2.55005E-4	3.01676E-4
462	-3.72495E-4	2.39382E-4
461	-3.12435E-4	2.68598E-4
460	-2.59093E-4	2.74219E-4
459	-2.75598E-4	3.8481E-4
458	-3.60649E-4	2.5816E-4
457	-3.38094E-4	2.30317E-4
456	-3.1228E-4	3.55171E-4
455	-2.91792E-4	3.66726E-4
454	-3.76064E-4	1.83052E-4
453	-2.80048E-4	2.96159E-4
452	-3.0038E-4	4.40259E-4
451	-4.35287E-4	3.01132E-4
450	-4.13357E-4	2.50156E-4
449	-2.70062E-4	3.73954E-4
448	-3.70063E-4	3.66622E-4
447	-3.60649E-4	2.3788E-4
446	-3.53148E-4	2.9634E-4
445	-3.89357E-4	3.04966E-4
444	-2.9293E-4	3.49498E-4
443	-3.90754E-4	3.46467E-4
442	-3.70425E-4	3.5385E-4
441	-3.18436E-4	3.57995E-4
440	-2.37982E-4	4.12533E-4
439	-4.20805E-4	3.68332E-4
438	-3.85685E-4	3.33928E-4
437	-3.86771E-4	3.44679E-4
436	-3.5351E-4	4.08621E-4
435	-4.70145E-4	3.42114E-4
434	-3.30231E-4	3.37762E-4
433	-3.11348E-4	5.00638E-4
432	-4.10047E-4	3.70327E-4
431	-4.64715E-4	2.80073E-4
430	-3.09331E-4	3.26545E-4
429	-2.64474E-4	4.53863E-4
428	-3.76685E-4	3.44394E-4
427	-4.29753E-4	2.74685E-4
426	-3.84806E-4	3.62788E-4
425	-3.52889E-4	4.0888E-4
424	-4.43097E-4	2.22547E-4
423	-3.85271E-4	2.74426E-4
422	-3.5708E-4	3.53928E-4
421	-3.32094E-4	3.48073E-4
420	-2.93241E-4	3.11598E-4
419	-3.22109E-4	4.30542E-4
418	-2.72959E-4	4.27044E-4
417	-1.28738E-4	4.43394E-4
416	-2.1894E-4	4.40025E-4
415	-1.90841E-4	4.16083E-4
414	-9.99083E-5	4.94963E-4
413	-1.07413E-4	4.38652E-4
412	-2.48176E-4	3.86131E-4
411	-4.49357E-5	3.64964E-4
410	1.58244E-4	5.28343E-4
409	3.28505E-5	5.16732E-4
408	2.22806E-4	6.20697E-4
407	2.84969E-4	5.56957E-4
406	1.78779E-4	5.2925E-4
405	3.39896E-5	3.35145E-4
404	1.48663E-4	3.12452E-4
403	2.28038E-4	5.031E-4
402	1.66919E-4	4.94937E-4
401	3.25457E-4	4.24893E-4
400	4.47514E-4	5.58383E-4
399	4.3347E-4	5.50374E-4
398	4.18156E-4	5.0069E-4
397	5.60456E-4	5.85521E-4
396	4.46555E-4	4.89417E-4
395	6.27904E-4	6.3511E-4
394	6.42551E-4	6.14683E-4
393	5.42546E-4	5.86687E-4
392	7.18801E-4	5.3236E-4
391	8.44003E-4	6.44106E-4
390	8.2175E-4	7.09078E-4
389	8.10184E-4	7.02051E-4
388	0.00108	6.4675E-4
387	0.00108	7.27798E-4
386	0.00111	7.05681E-4
385	0.00113	6.72857E-4
384	0.0013	7.66849E-4
383	0.00145	8.10054E-4
382	0.0015	8.82028E-4
381	0.00154	6.54554E-4
380	0.00203	0.00115
379	0.00201	0.00104
378	0.002	8.70926E-4
377	0.00215	9.26177E-4
376	0.00228	9.20055E-4
375	0.00258	9.39589E-4
374	0.00257	6.92121E-4
373	0.00285	8.90302E-4
372	0.00314	8.2035E-4
371	0.0035	9.50174E-4
370	0.00374	8.32565E-4
369	0.00416	9.34427E-4
368	0.00457	9.21197E-4
367	0.00489	9.76247E-4
366	0.00535	0.001
365	0.00587	9.11002E-4
364	0.00656	0.00101
363	0.00704	9.98715E-4
362	0.00768	0.00103
361	0.00837	0.00114
360	0.00897	0.00117
359	0.0099	0.00127
358	0.01086	0.00137
357	0.01157	0.00132
356	0.0124	0.00131
355	0.01315	0.00116
354	0.01406	0.00103
353	0.01505	0.00131
352	0.01593	0.00105
351	0.01694	0.0012
350	0.018	0.00131
349	0.01599	-0.00273
348	0.022	0.00386
347	0.02076	6.66194E-4
346	0.02191	0.00108
345	0.02391	0.00194
344	0.02376	7.93275E-4
343	0.02588	0.00215
342	0.02604	0.00118
341	0.02725	0.00147
340	0.02806	0.00177
339	0.02874	0.00155
338	0.02953	0.00161
337	0.03048	0.00178
336	0.0306	0.00135
335	0.03137	0.00148
334	0.03198	0.00173
333	0.03199	0.00155
332	0.0324	0.00147
331	0.03263	0.00162
330	0.03278	0.00182
329	0.03267	0.00167
328	0.03239	0.00149
327	0.03236	0.00154
326	0.03189	0.00156
325	0.0317	0.00159
324	0.0314	0.00166
323	0.03076	0.0016
322	0.03018	0.00175
321	0.02969	0.00168
320	0.02889	0.00181
319	0.02834	0.00174
318	0.02737	0.00177
317	0.02674	0.0019
316	0.02582	0.00175
315	0.02503	0.00193
314	0.02423	0.00173
313	0.02329	0.00185
312	0.02267	0.0018
311	0.02197	0.00206
310	0.02097	0.0019
309	0.02014	0.00175
308	0.01941	0.00191
307	0.0187	0.00199
306	0.01771	0.002
305	0.01716	0.00191
304	0.01638	0.0021
303	0.01543	0.00204
302	0.01501	0.00184
301	0.01461	0.00228
300	0.01389	0.00221
299	0.01332	0.00197
298	0.01306	0.00221
297	0.01252	0.00224
296	0.01226	0.00208
295	0.01213	0.0022
294	0.01203	0.0023
293	0.01232	0.00215
292	0.01294	0.00236
291	0.01394	0.00239
290	0.01519	0.00242
289	0.01722	0.0022
288	0.02047	0.00252
287	0.02426	0.00259
286	0.02922	0.00241
285	0.03537	0.00261
284	0.0422	0.00257
283	0.05006	0.00274
282	0.05831	0.00256
281	0.06623	0.00266
280	0.07349	0.00255
279	0.07971	0.00256
278	0.08428	0.00273
277	0.08731	0.00276
276	0.0887	0.00261
275	0.08912	0.0028
274	0.08882	0.00271
273	0.08869	0.00265
272	0.08919	0.00267
271	0.09065	0.00287
270	0.09355	0.00284
269	0.09805	0.00287
268	0.10483	0.00292
267	0.11418	0.00294
266	0.12703	0.00292
265	0.1438	0.00291
264	0.16422	0.00311
263	0.1879	0.00303
262	0.21183	0.00316
261	0.23384	0.00312
260	0.25352	0.00318
259	0.2711	0.00321
258	0.2858	0.0032
257	0.29664	0.00324
256	0.30099	0.00343
255	0.29739	0.00346
254	0.28711	0.00329
253	0.27317	0.00326
252	0.25825	0.0035
251	0.24379	0.00346
250	0.23047	0.00338
249	0.21753	0.0035
248	0.20427	0.00354
247	0.19054	0.00342
246	0.17712	0.00346
245	0.1643	0.00361
244	0.15254	0.00356
243	0.14219	0.00354
242	0.13249	0.00364
241	0.1236	0.00372
240	0.11585	0.00373
239	0.10904	0.00372
238	0.10303	0.00388
237	0.0978	0.00397
236	0.09302	0.00415
235	0.08792	0.00429
234	0.08246	0.00444
233	0.07714	0.00469
232	0.0721	0.005
231	0.06777	0.00504
230	0.06417	0.00507
229	0.06106	0.00527
228	0.05824	0.00531
227	0.05579	0.00529
226	0.05377	0.00548
225	0.05229	0.00565
224	0.05181	0.00546
223	0.05222	0.00532
222	0.05349	0.0053
221	0.05608	0.00515
220	0.05985	0.00502
219	0.06511	0.00491
218	0.07191	0.00498
217	0.08037	0.0049
216	0.09062	0.00456
215	0.10307	0.0047
214	0.11776	0.00469
213	0.13479	0.00458
212	0.15308	0.00464
211	0.17107	0.00458
210	0.18727	0.00463
209	0.19958	0.00471
208	0.20843	0.0048
207	0.21313	0.00498
206	0.21463	0.00538
205	0.2135	0.00552
204	0.20938	0.00581
203	0.2031	0.00656
202	0.19506	0.00732
201	0.18624	0.0081
200	0.17762	0.00892
