# Supplementary material for: Circular dichroism of quantum defects in carbon nanotubes created by photocatalytic oxygen functionalization
Source: Nat Commun. 2025 Jun 2;16:5107. doi: 10.1038/s41467-025-60342-y (PMC12130195; doi:10.1038/s41467-025-60342-y)
Supplement: Supplementary file 6 — Source Data [file 41467_2025_60342_MOESM6_ESM.zip › Raw data Manuscript and SI/Supplementary_Figure_6b.txt]

Raman Shift (cm-1)	pristine	funct_1	funct_2	funct_3	funct_4
1360.22	0.0534	0.09882	0.14655	0.05658	0.02046
1359.17	0.05553	0.10056	0.14939	0.06136	0.02559
1358.12	0.05435	0.10045	0.1481	0.06058	0.02599
1357.08	0.05468	0.10019	0.14728	0.06242	0.02902
1356.03	0.0545	0.10113	0.14787	0.06489	0.03339
1354.98	0.05523	0.10069	0.14837	0.06589	0.03415
1353.93	0.05259	0.09774	0.14208	0.06377	0.03421
1352.89	0.05427	0.10074	0.14546	0.06863	0.03988
1351.84	0.05393	0.09969	0.14435	0.06905	0.04009
1350.79	0.05128	0.0961	0.1393	0.06693	0.03977
1349.74	0.05105	0.09426	0.13667	0.06745	0.04157
1348.69	0.05183	0.09388	0.13594	0.06737	0.04341
1347.64	0.05115	0.0941	0.135	0.06966	0.04706
1346.59	0.053	0.09648	0.1382	0.07403	0.05267
1345.54	0.05214	0.09544	0.13613	0.07308	0.05182
1344.49	0.0521	0.09519	0.13459	0.076	0.05692
1343.44	0.05326	0.09659	0.13568	0.07854	0.0603
1342.39	0.05198	0.09536	0.13364	0.07776	0.06101
1341.34	0.05153	0.09415	0.1316	0.08053	0.06482
1340.29	0.05186	0.09395	0.13029	0.08078	0.06566
1339.24	0.05008	0.09031	0.12505	0.07841	0.06395
1338.19	0.05021	0.09045	0.12398	0.08029	0.068
1337.14	0.0521	0.091	0.12432	0.08221	0.07084
1336.09	0.05089	0.08941	0.12296	0.08257	0.07237
1335.04	0.05137	0.09047	0.12346	0.085	0.07822
1333.98	0.05408	0.09507	0.12866	0.09023	0.08248
1332.93	0.05347	0.09433	0.1265	0.09084	0.08634
1331.88	0.05354	0.0952	0.12707	0.09414	0.09125
1330.83	0.05599	0.09705	0.12934	0.09586	0.09333
1329.77	0.05077	0.09064	0.12083	0.09088	0.08943
1328.72	0.05387	0.0934	0.12321	0.09598	0.09674
1327.67	0.05585	0.09442	0.12445	0.09768	0.09848
1326.62	0.05444	0.09288	0.12141	0.09734	0.10242
1325.56	0.05635	0.09372	0.1224	0.10025	0.10676
1324.51	0.05631	0.09404	0.12112	0.10122	0.10728
1323.45	0.0556	0.0936	0.1201	0.10325	0.11321
1322.4	0.05758	0.09601	0.12131	0.10628	0.11865
1321.34	0.05933	0.09802	0.12371	0.11033	0.12475
1320.29	0.06019	0.0998	0.12403	0.11504	0.13183
1319.23	0.06179	0.09991	0.12403	0.11874	0.13718
1318.18	0.06295	0.10223	0.12551	0.12242	0.14363
1317.12	0.06492	0.10488	0.12744	0.12929	0.15431
1316.07	0.06839	0.10905	0.13148	0.1354	0.16479
1315.01	0.07154	0.11218	0.13457	0.14282	0.17423
1313.96	0.07262	0.11427	0.1357	0.14978	0.18572
1312.9	0.07677	0.12003	0.14147	0.15864	0.19796
1311.84	0.07889	0.12204	0.14212	0.16458	0.20744
1310.79	0.08032	0.12433	0.14335	0.17336	0.22166
1309.73	0.08487	0.12867	0.14701	0.18194	0.23426
1308.67	0.08565	0.12888	0.14477	0.18865	0.24433
1307.62	0.08871	0.13382	0.14851	0.19982	0.26161
1306.56	0.0936	0.13925	0.1526	0.21014	0.27931
1305.5	0.09773	0.14478	0.15577	0.22322	0.29825
1304.44	0.10298	0.15258	0.1643	0.24018	0.32162
1303.38	0.10851	0.16084	0.17096	0.25595	0.34593
1302.32	0.11558	0.16919	0.17766	0.27287	0.37017
1301.27	0.12184	0.17828	0.18734	0.29268	0.39993
1300.21	0.1285	0.18911	0.19608	0.31325	0.42964
1299.15	0.13451	0.19767	0.20332	0.33342	0.45925
1298.09	0.14024	0.20624	0.20985	0.35247	0.48873
1297.03	0.14825	0.21786	0.22092	0.37583	0.52237
1295.97	0.15683	0.22831	0.2292	0.39798	0.55502
1294.91	0.16452	0.24176	0.24249	0.42283	0.59155
1293.85	0.17082	0.25142	0.25071	0.44317	0.62233
1292.79	0.17895	0.26318	0.2623	0.46505	0.65389
1291.73	0.18396	0.2717	0.27041	0.48435	0.68204
1290.67	0.18841	0.27943	0.279	0.49903	0.70711
1289.61	0.19266	0.28524	0.28472	0.51183	0.72694
1288.54	0.19377	0.28859	0.28861	0.51948	0.74185
1287.48	0.19169	0.28507	0.28507	0.51559	0.74418
1286.42	0.19294	0.28659	0.28771	0.51893	0.75107
1285.36	0.19099	0.28385	0.28532	0.51545	0.75231
1284.3	0.18808	0.27978	0.28366	0.50653	0.74929
1283.23	0.18406	0.27203	0.27773	0.49428	0.73713
1282.17	0.17938	0.26376	0.27067	0.47984	0.72437
1281.11	0.17463	0.25632	0.2655	0.46341	0.70648
1280.04	0.16832	0.24554	0.25702	0.44071	0.67994
1278.98	0.16091	0.23511	0.24789	0.42059	0.65238
1277.92	0.154	0.22438	0.23798	0.39652	0.62175
1276.85	0.14504	0.21076	0.2247	0.37008	0.58287
1275.79	0.13784	0.20007	0.21641	0.34936	0.55162
1274.73	0.13042	0.18892	0.20482	0.32422	0.51561
1273.66	0.12381	0.1788	0.196	0.3039	0.48263
1272.6	0.11681	0.16919	0.18621	0.28678	0.45295
1271.53	0.11022	0.15903	0.17665	0.26747	0.42127
1270.47	0.10591	0.15261	0.16983	0.25366	0.39811
1269.4	0.09841	0.14157	0.1583	0.23737	0.37354
1268.33	0.09478	0.13844	0.15445	0.22771	0.35541
1267.27	0.08918	0.12944	0.14434	0.21332	0.33265
1266.2	0.08468	0.12301	0.13751	0.20334	0.31652
1265.14	0.08067	0.11852	0.13187	0.1946	0.30045
1264.07	0.07699	0.11304	0.12476	0.18444	0.2845
1263	0.07441	0.10918	0.12156	0.1798	0.27528
1261.94	0.07261	0.10622	0.11821	0.1744	0.26401
1260.87	0.06899	0.10209	0.11241	0.16582	0.25242
1259.8	0.06757	0.09996	0.11149	0.16431	0.24603
1258.73	0.06463	0.09687	0.10803	0.15813	0.23738
1257.67	0.06344	0.09501	0.10585	0.15457	0.23041
1256.6	0.05941	0.08918	0.09882	0.14793	0.22129
1255.53	0.05855	0.08724	0.09705	0.1439	0.2142
1254.46	0.05617	0.08469	0.09367	0.14019	0.20777
1253.39	0.0547	0.08223	0.09146	0.1373	0.20334
1252.32	0.05282	0.0789	0.08883	0.13191	0.19684
1251.25	0.05151	0.07788	0.08695	0.12912	0.19175
1250.19	0.04944	0.07397	0.08435	0.12484	0.18638
1249.12	0.04814	0.07318	0.08299	0.12152	0.1802
1248.05	0.04605	0.06932	0.07809	0.11559	0.17278
1246.98	0.04266	0.0647	0.0734	0.10934	0.16556
1245.91	0.04107	0.06278	0.07151	0.10459	0.1585
1244.83	0.03785	0.05842	0.06585	0.09726	0.14893
1243.76	0.03684	0.0561	0.06448	0.09358	0.1443
1242.69	0.03598	0.0549	0.06369	0.09055	0.13817
1241.62	0.0346	0.05292	0.06112	0.08587	0.13235
1240.55	0.03263	0.04955	0.05748	0.08171	0.12513
1239.48	0.03101	0.04801	0.05617	0.07724	0.11801
1238.41	0.02917	0.04522	0.05377	0.07328	0.11177
1237.33	0.02644	0.04208	0.04901	0.06737	0.105
1236.26	0.02443	0.03956	0.04633	0.06316	0.09753
1235.19	0.02188	0.03621	0.04092	0.05805	0.09103
1234.12	0.02094	0.03341	0.03836	0.05541	0.08632
1233.04	0.01999	0.03228	0.03798	0.05158	0.08182
1231.97	0.01971	0.03151	0.03631	0.05142	0.07916
1230.9	0.01848	0.02965	0.03488	0.04886	0.07646
1229.82	0.01799	0.02944	0.03382	0.04688	0.07355
1228.75	0.01684	0.02829	0.03256	0.04569	0.07164
1227.67	0.0166	0.02778	0.03119	0.04433	0.06947
1226.6	0.01597	0.0268	0.03005	0.04332	0.0671
1225.53	0.01564	0.02555	0.02888	0.04121	0.0661
1224.45	0.01286	0.02173	0.02392	0.03806	0.06089
1223.38	0.01306	0.02255	0.02526	0.0382	0.06188
1222.3	0.01239	0.02207	0.02464	0.03682	0.05893
1221.23	0.01217	0.02192	0.02391	0.03646	0.05899
1220.15	0.01169	0.02059	0.0232	0.0346	0.05584
1219.07	0.01197	0.01956	0.02264	0.03348	0.05387
1218	0.01052	0.01942	0.02151	0.03229	0.05294
1216.92	0.0101	0.0186	0.02165	0.03138	0.051
1215.84	0.00967	0.01837	0.02041	0.0291	0.04829
1214.77	0.00791	0.01459	0.01695	0.02565	0.044
1213.69	0.00673	0.01321	0.01457	0.02331	0.04107
1212.61	0.00632	0.01365	0.01512	0.02314	0.03824
1211.53	0.00544	0.0111	0.01222	0.01988	0.0363
1210.46	0.00383	0.00949	0.00991	0.01865	0.03314
1209.38	0.00463	0.00964	0.01013	0.01852	0.0319
1208.3	0.00456	0.00926	0.01023	0.01742	0.02982
1207.22	0.00342	0.00774	0.00852	0.01514	0.02725
1206.14	0.00376	0.00788	0.00933	0.01487	0.02517
1205.06	0.0026	0.00602	0.00796	0.01239	0.02227
1203.99	0.00141	0.00441	0.00438	0.01052	0.01886
1202.91	0.0016	0.00465	0.00512	0.00994	0.01756
1201.83	5.91634E-4	0.003	0.00326	0.00703	0.01432
1200.75	-1.6179E-4	0.00266	0.00367	0.00781	0.01389
1199.67	8.44064E-4	0.0039	0.00481	0.00754	0.01275
1198.59	-2.13622E-4	0.0022	0.00302	0.00559	0.00905
1197.51	-2.90024E-4	0.00203	0.00355	0.00532	0.00884
1196.42	4.05205E-4	0.00238	0.00444	0.00504	0.00765
1195.34	-9.37073E-4	0.00104	0.00219	0.00279	0.00416
1194.26	-0.00192	-0.00178	-5.56465E-4	-2.28279E-4	0.00188
1193.18	-0.00295	-0.00292	-0.00315	-0.00264	-0.00138
1192.1	-0.0027	-0.0028	-0.00333	-0.00268	-0.00219
1191.02	-0.00364	-0.00441	-0.00522	-0.00357	-0.00291
1189.94	-0.00243	-0.00268	-0.00241	-0.00278	-0.00151
1188.85	-0.00235	-0.00219	-0.00263	-0.00271	-0.00336
1187.77	-0.00174	-0.00248	-0.00235	-0.00246	-0.00256
1186.69	-0.00129	-0.00112	-0.00121	-0.0019	-0.00217
1185.6	-5.65455E-4	-2.85892E-4	1.15254E-4	-0.00177	-0.0025
1184.52	-1.07427E-4	1.93039E-4	4.90176E-4	0.00177	-0.00133
1183.44	3.87793E-4	-6.34859E-4	-2.3214E-4	-0.00189	-0.00232
1182.35	-2.5261E-5	-0.00111	-0.00141	-0.00295	-0.00438
1181.27	6.76184E-4	-9.08162E-4	-0.00122	-0.00199	-0.00164
1180.19	0.0021	8.48673E-4	3.13157E-4	-7.53966E-4	-0.00208
1179.1	0.00312	0.00209	0.00176	-4.5525E-4	-0.00166
1178.02	0.0048	0.00368	0.00443	0.002	0.00116
1176.93	0.00483	0.00437	0.00435	0.00204	0.00176
1175.85	0.00602	0.00456	0.00502	0.00252	5.07002E-4
1174.76	0.00685	0.00555	0.00531	0.00327	0.00237
1173.68	0.00734	0.00458	0.00355	0.00187	0.00114
1172.59	0.00854	0.00621	0.00619	0.00303	0.00183
1171.5	0.00873	0.00544	0.00423	0.00246	7.01245E-4
1170.42	0.01026	0.0068	0.00522	0.00342	0.00189
1169.33	0.01082	0.00683	0.00527	0.00359	6.47783E-4
1168.24	0.01318	0.00847	0.00665	0.00505	0.00292
1167.16	0.01467	0.00942	0.00689	0.00552	0.00351
1166.07	0.01576	0.01089	0.00823	0.00631	0.00345
1164.98	0.0193	0.01273	0.00998	0.00801	0.00594
1163.89	0.02192	0.01551	0.01331	0.01113	0.00897
1162.81	0.02521	0.01718	0.0147	0.01167	0.00981
1161.72	0.02731	0.01857	0.01585	0.01295	0.00995
1160.63	0.03014	0.02099	0.01716	0.01566	0.01262
1159.54	0.03309	0.02291	0.01809	0.0165	0.0122
1158.45	0.03653	0.02524	0.02064	0.01811	0.01463
1157.36	0.04087	0.0291	0.02425	0.02185	0.01775
1156.27	0.04307	0.03085	0.02528	0.02381	0.01769
1155.18	0.0472	0.0344	0.02921	0.02622	0.02087
1154.09	0.05013	0.03645	0.03045	0.02893	0.02206
1153	0.05231	0.03735	0.03108	0.02945	0.02232
1151.91	0.05494	0.03988	0.03204	0.03076	0.02301
1150.82	0.05734	0.04079	0.03233	0.03226	0.02524
1149.73	0.05873	0.04206	0.03274	0.03333	0.02616
1148.64	0.0621	0.04496	0.03631	0.03632	0.0288
1147.55	0.06527	0.04797	0.03914	0.03982	0.03275
1146.46	0.06676	0.04945	0.0406	0.04166	0.03403
1145.37	0.06638	0.04932	0.0412	0.04288	0.03549
1144.28	0.06373	0.04732	0.03949	0.04186	0.03461
1143.18	0.05946	0.04515	0.03718	0.03986	0.03375
1142.09	0.05465	0.04159	0.03347	0.03683	0.03064
1141	0.05016	0.03788	0.03137	0.03457	0.02848
1139.91	0.04386	0.03282	0.02526	0.03019	0.02517
1138.81	0.039	0.03007	0.02294	0.02715	0.02144
1137.72	0.03604	0.0275	0.0221	0.02552	0.02077
1136.63	0.03335	0.02631	0.02165	0.02478	0.01955
1135.53	0.03105	0.02598	0.0219	0.02399	0.01966
1134.44	0.02878	0.02403	0.01941	0.02131	0.01662
1133.34	0.02705	0.02257	0.01821	0.01997	0.01596
1132.25	0.02701	0.02242	0.01882	0.02065	0.01665
1131.15	0.02662	0.02147	0.01753	0.01981	0.0166
1130.06	0.0276	0.02227	0.01852	0.02033	0.01763
1128.96	0.02691	0.02187	0.01659	0.01981	0.01711
1127.87	0.02874	0.02348	0.0185	0.02225	0.01929
1126.77	0.02948	0.02317	0.01793	0.02235	0.01999
1125.68	0.0303	0.02398	0.01872	0.02399	0.0216
1124.58	0.02997	0.02422	0.01868	0.02413	0.02204
1123.49	0.02992	0.02467	0.0191	0.02604	0.02371
1122.39	0.02995	0.02462	0.0197	0.02599	0.02567
1121.29	0.02957	0.02442	0.01991	0.02597	0.02617
1120.19	0.02916	0.02462	0.01999	0.02572	0.02785
1119.1	0.02902	0.0239	0.01922	0.02539	0.02974
1118	0.03091	0.02549	0.02031	0.02698	0.03292
1116.9	0.03283	0.02698	0.02275	0.0284	0.035
1115.8	0.03545	0.02989	0.02533	0.03158	0.03941
1114.71	0.03868	0.0327	0.02789	0.0341	0.04192
1113.61	0.04041	0.03472	0.03001	0.03641	0.04342
1112.51	0.04087	0.03506	0.0309	0.03761	0.04345
1111.41	0.0412	0.03417	0.03142	0.03789	0.04179
1110.31	0.0391	0.03348	0.0302	0.03506	0.03639
1109.21	0.0364	0.03024	0.02767	0.03125	0.03104
1108.11	0.03435	0.02852	0.02602	0.02866	0.02704
1107.01	0.03121	0.02592	0.02171	0.02314	0.02013
1105.91	0.02825	0.02274	0.01859	0.01959	0.01547
1104.81	0.02514	0.01957	0.01591	0.01739	0.0127
1103.71	0.02271	0.01814	0.01494	0.01497	0.01055
1102.61	0.01996	0.01574	0.01331	0.01228	0.00701
1101.51	0.01765	0.0128	0.01054	0.009	0.00575
1100.41	0.01605	0.01202	0.01012	0.00744	0.00383
1099.31	0.01384	0.0091	0.0073	0.00453	0.00108
1098.2	0.01177	0.00708	0.00514	0.00255	0.00138
1097.1	0.01046	0.00533	0.00309	7.98309E-4	-9.44511E-4
1096	0.01058	0.0053	0.00302	-2.25727E-5	-0.0014
1094.9	0.01175	0.00396	9.2133E-4	-5.50945E-4	-0.00165
1093.79	0.01039	0.00494	0.00206	-4.27427E-4	-0.00135
1092.69	0.00895	0.00405	6.38685E-4	-9.60299E-4	-0.00234
1091.59	0.01034	0.00521	0.00249	6.86495E-5	-0.00104
1090.48	0.01123	0.00649	0.00375	0.00134	6.78627E-4
1089.38	0.01134	0.00636	0.00319	8.25756E-4	-7.70452E-4
1088.28	0.01177	0.00701	0.00414	0.00169	2.29588E-4
1087.17	0.01227	0.00712	0.00496	0.0024	0.00167
1086.07	0.01456	0.00958	0.00767	0.0039	0.00267
1084.96	0.01497	0.00987	0.00756	0.00382	0.00366
1083.86	0.01574	0.01084	0.00858	0.0052	0.00578
1082.75	0.0169	0.01197	0.00995	0.00692	0.00585
1081.65	0.0198	0.01435	0.01224	0.00901	0.00863
1080.54	0.02011	0.01413	0.01179	0.00837	0.00882
1079.44	0.02141	0.01464	0.01201	0.00851	0.00923
1078.33	0.02531	0.01857	0.01593	0.01288	0.01243
1077.22	0.02652	0.01953	0.01664	0.01349	0.01425
1076.12	0.02873	0.0216	0.01846	0.01614	0.01687
1075.01	0.03201	0.02513	0.02233	0.01903	0.02043
1073.9	0.03384	0.0269	0.02336	0.0213	0.02184
1072.8	0.03648	0.02796	0.02357	0.02276	0.02364
1071.69	0.04048	0.03221	0.0279	0.02633	0.02654
1070.58	0.04224	0.03273	0.02739	0.02631	0.02635
1069.47	0.04507	0.03547	0.02915	0.02877	0.02891
1068.37	0.04889	0.0376	0.03002	0.03068	0.03024
1067.26	0.05226	0.04025	0.03176	0.0342	0.03277
1066.15	0.05658	0.04293	0.03429	0.0369	0.03563
1065.04	0.0623	0.04632	0.03614	0.04123	0.03873
1063.93	0.06735	0.05096	0.04012	0.04525	0.04402
1062.82	0.0714	0.05332	0.04197	0.0478	0.04734
1061.71	0.07714	0.05795	0.04478	0.05223	0.05215
1060.6	0.08335	0.06153	0.04826	0.05724	0.05565
1059.49	0.08797	0.06429	0.05065	0.05987	0.05958
1058.38	0.09018	0.06386	0.04813	0.05959	0.05979
1057.27	0.09111	0.0625	0.04458	0.05869	0.05845
1056.16	0.091	0.06025	0.04091	0.05639	0.05501
1055.05	0.09148	0.05783	0.03738	0.05439	0.05351
1053.94	0.09345	0.05751	0.03577	0.05412	0.05207
1052.82	0.09303	0.05611	0.03304	0.0521	0.05047
1051.71	0.09397	0.05585	0.03096	0.05126	0.04895
1050.6	0.09795	0.05876	0.03416	0.05385	0.05012
1049.49	0.10299	0.06389	0.03862	0.05839	0.0516
1048.38	0.11142	0.07172	0.04623	0.06433	0.05463
1047.26	0.11749	0.07751	0.05269	0.068	0.05555
1046.15	0.12657	0.08433	0.06003	0.07259	0.05622
1045.04	0.13673	0.09224	0.06762	0.07808	0.05838
1043.92	0.14521	0.09897	0.07432	0.08201	0.05949
1042.81	0.15382	0.1048	0.0811	0.0855	0.05968
1041.7	0.16162	0.11075	0.08741	0.0887	0.0597
1040.58	0.16555	0.11233	0.09042	0.08934	0.0586
1039.47	0.16801	0.11487	0.09314	0.08976	0.05821
1038.35	0.16871	0.1152	0.09508	0.08863	0.05608
1037.24	0.16777	0.11386	0.09433	0.08561	0.05273
1036.12	0.16599	0.11168	0.09309	0.08302	0.0499
1035.01	0.16475	0.11011	0.09179	0.07975	0.04662
1033.89	0.16342	0.10798	0.08947	0.07655	0.04312
1032.77	0.1628	0.10527	0.08739	0.0732	0.04074
1031.66	0.16075	0.10236	0.08576	0.06958	0.03731
1030.54	0.15763	0.09857	0.08131	0.066	0.0331
1029.43	0.15362	0.09479	0.07727	0.0636	0.03054
1028.31	0.14896	0.09208	0.07512	0.061	0.02997
1027.19	0.14031	0.08749	0.07092	0.05704	0.0262
1026.07	0.13049	0.08127	0.06604	0.0535	0.02526
1024.96	0.1186	0.07497	0.0608	0.04972	0.02282
1023.84	0.10637	0.06747	0.05496	0.04452	0.01965
1022.72	0.09305	0.05923	0.04848	0.03915	0.01742
1021.6	0.0809	0.05229	0.04222	0.03425	0.01586
1020.48	0.07024	0.04519	0.03678	0.02932	0.01225
1019.36	0.06205	0.04012	0.03334	0.02508	0.01045
1018.25	0.0541	0.03473	0.02741	0.02077	0.00831
1017.13	0.04944	0.03093	0.02551	0.0185	0.00742
1016.01	0.04583	0.03013	0.02394	0.01664	0.00623
1014.89	0.04226	0.02685	0.02212	0.01446	0.00506
1013.77	0.03987	0.02562	0.02189	0.01297	0.00494
1012.65	0.03792	0.02392	0.01927	0.01165	0.00302
1011.53	0.03616	0.02186	0.01783	0.01039	0.00203
1010.4	0.03465	0.02129	0.01744	0.00954	0.00273
1009.28	0.03449	0.02143	0.01826	0.00907	0.00165
1008.16	0.03362	0.02052	0.01784	0.00773	0.00127
1007.04	0.03281	0.01964	0.01697	0.00758	0.00131
1005.92	0.03306	0.02046	0.01832	0.0078	0.00148
1004.8	0.03251	0.01975	0.01752	0.00729	7.6632E-6
1003.67	0.03196	0.01899	0.01627	0.00647	-1.23438E-4
1002.55	0.03308	0.01942	0.01699	0.00645	4.08592E-4
1001.43	0.03449	0.02042	0.01836	0.00766	8.9661E-4
1000.31	0.03565	0.02179	0.01945	0.00816	0.00155
999.183	0.03663	0.02202	0.0175	0.00804	0.00179
998.059	0.03934	0.02375	0.01949	0.00963	0.00282
996.936	0.04019	0.02417	0.01988	0.01077	0.00368
995.812	0.04164	0.02515	0.02053	0.01219	0.00491
994.687	0.04312	0.02753	0.02283	0.01439	0.00661
993.563	0.04313	0.02743	0.02386	0.01522	0.00789
992.438	0.04415	0.0281	0.02393	0.01586	0.00847
991.313	0.04428	0.02758	0.02346	0.0159	0.00894
990.188	0.04511	0.02826	0.0244	0.01667	0.01026
989.062	0.04628	0.02976	0.026	0.01755	0.01319
987.937	0.0502	0.03263	0.02916	0.0204	0.01713
986.811	0.0511	0.03288	0.02856	0.02079	0.01914
985.684	0.05511	0.03578	0.03159	0.02376	0.02405
984.558	0.0569	0.03763	0.03338	0.02629	0.02854
983.431	0.0603	0.04043	0.03627	0.0293	0.03303
982.304	0.06179	0.04194	0.03762	0.03198	0.03659
981.177	0.06329	0.04315	0.03804	0.03336	0.03772
980.05	0.0631	0.04287	0.03765	0.03326	0.03855
978.922	0.06462	0.04323	0.03819	0.03434	0.03876
977.794	0.06538	0.0441	0.03912	0.03456	0.03833
976.666	0.06637	0.04437	0.03944	0.03467	0.03801
975.537	0.06792	0.04462	0.03828	0.03372	0.03638
974.409	0.0718	0.04706	0.03974	0.03468	0.03673
973.28	0.07687	0.05199	0.0433	0.03753	0.03817
972.15	0.08292	0.05614	0.047	0.0421	0.04104
971.021	0.08734	0.0596	0.04945	0.04506	0.04276
969.891	0.09149	0.06259	0.05198	0.04819	0.04486
968.761	0.0927	0.06433	0.05425	0.05101	0.04589
967.631	0.09267	0.06472	0.05409	0.05277	0.04608
966.501	0.09146	0.06349	0.05312	0.05104	0.04442
965.37	0.09055	0.06342	0.05353	0.05133	0.04466
964.239	0.08599	0.05755	0.04823	0.04717	0.04035
963.108	0.08434	0.05702	0.04787	0.04584	0.03848
961.977	0.08171	0.05454	0.04486	0.04195	0.03535
960.845	0.08134	0.05274	0.04341	0.04099	0.03401
959.713	0.08118	0.05257	0.0431	0.03953	0.03224
958.581	0.08166	0.05232	0.04323	0.03881	0.03033
957.448	0.0809	0.05002	0.03992	0.03638	0.02802
956.316	0.08286	0.05127	0.04046	0.03644	0.02775
955.183	0.08476	0.05133	0.04119	0.03626	0.02669
954.05	0.08692	0.05248	0.04173	0.03617	0.0255
952.916	0.09027	0.05522	0.04418	0.03842	0.02658
951.782	0.09408	0.05744	0.04591	0.03898	0.0256
950.649	0.09704	0.05898	0.04747	0.03979	0.02506
949.514	0.10084	0.06027	0.04858	0.04058	0.02553
948.38	0.10513	0.06342	0.05067	0.04229	0.02572
947.245	0.11063	0.06661	0.05413	0.04434	0.02644
946.11	0.1157	0.06873	0.05602	0.0454	0.0255
944.975	0.12143	0.07257	0.05872	0.04694	0.0279
943.84	0.1271	0.07617	0.06261	0.04869	0.02763
942.704	0.13163	0.07904	0.06551	0.05085	0.02836
941.568	0.1341	0.07927	0.06527	0.05068	0.02748
940.432	0.13753	0.08168	0.06863	0.05214	0.02809
939.296	0.14053	0.08403	0.07112	0.05298	0.02758
938.159	0.14071	0.08425	0.07105	0.05244	0.02731
937.022	0.14071	0.08527	0.07181	0.05369	0.02753
935.885	0.14118	0.0859	0.07318	0.05301	0.02587
934.747	0.1398	0.08571	0.07367	0.05214	0.02583
933.61	0.13861	0.08436	0.07313	0.05181	0.02537
932.472	0.1357	0.08323	0.0712	0.05079	0.02387
931.334	0.13511	0.08347	0.07214	0.05078	0.0239
930.195	0.13241	0.08117	0.07042	0.04939	0.02313
929.057	0.13109	0.08156	0.07047	0.04934	0.023
927.918	0.1289	0.08027	0.06903	0.04859	0.02166
926.778	0.1276	0.07985	0.06933	0.04826	0.02191
925.639	0.12554	0.07863	0.06732	0.04721	0.02165
924.499	0.1255	0.07928	0.06869	0.0482	0.02246
923.359	0.12409	0.07819	0.06769	0.04749	0.02143
922.219	0.12284	0.07819	0.0671	0.04754	0.02181
921.079	0.12125	0.07686	0.06679	0.0471	0.02102
919.938	0.12046	0.07733	0.06696	0.04738	0.02132
918.797	0.11853	0.07591	0.06558	0.04618	0.02096
917.656	0.11867	0.07576	0.066	0.0463	0.0216
916.515	0.11689	0.07518	0.06543	0.04561	0.02054
915.373	0.11606	0.07459	0.0649	0.04571	0.02078
914.231	0.1134	0.07294	0.06361	0.04452	0.02041
913.089	0.11284	0.07272	0.06324	0.04438	0.02035
911.946	0.11041	0.07042	0.06118	0.04192	0.01925
910.804	0.10832	0.06905	0.05928	0.04145	0.01806
909.661	0.10709	0.06868	0.05916	0.0407	0.01786
908.517	0.10504	0.06674	0.05729	0.04005	0.01694
907.374	0.10348	0.06527	0.056	0.0385	0.01626
906.23	0.10212	0.06474	0.05521	0.0382	0.0161
905.086	0.09946	0.0624	0.05292	0.03633	0.0152
903.942	0.09784	0.06216	0.05209	0.03598	0.01427
902.797	0.09759	0.06219	0.05254	0.03608	0.01547
901.653	0.09593	0.06077	0.0509	0.03504	0.0148
900.508	0.09312	0.06038	0.04985	0.03476	0.01537
899.363	0.09306	0.06053	0.05063	0.03561	0.01607
898.217	0.09056	0.05912	0.04817	0.0343	0.01562
897.071	0.08906	0.05866	0.04737	0.03491	0.01634
895.925	0.08679	0.05839	0.04637	0.03473	0.01625
894.779	0.08671	0.05922	0.0475	0.03587	0.01783
893.632	0.08467	0.05833	0.04499	0.0349	0.01829
892.486	0.08399	0.05916	0.04615	0.03701	0.02068
891.339	0.08287	0.05941	0.04638	0.0369	0.02159
890.191	0.08121	0.0591	0.04561	0.03724	0.02209
889.044	0.08012	0.05924	0.04557	0.03751	0.02304
887.896	0.07786	0.05792	0.04421	0.03723	0.0237
886.748	0.07601	0.05747	0.04444	0.03701	0.02417
885.6	0.07363	0.05635	0.04273	0.03613	0.02402
884.451	0.07146	0.05445	0.04234	0.03515	0.02447
883.302	0.06992	0.05391	0.04229	0.03488	0.02439
882.153	0.0674	0.05223	0.04096	0.03392	0.02338
881.004	0.06545	0.05008	0.03976	0.03248	0.02279
879.854	0.06385	0.04866	0.03927	0.03182	0.023
878.705	0.06209	0.04745	0.03869	0.03117	0.02191
877.555	0.05829	0.04398	0.03585	0.02803	0.02028
876.404	0.05835	0.04364	0.03609	0.0287	0.02087
875.254	0.05571	0.04208	0.03458	0.02716	0.02004
874.103	0.05398	0.03978	0.03261	0.02548	0.01823
872.952	0.05357	0.04	0.03263	0.02566	0.01951
871.8	0.05337	0.03972	0.03342	0.02645	0.02006
870.649	0.053	0.03949	0.03357	0.02573	0.02006
869.497	0.05383	0.04045	0.03458	0.02672	0.02137
868.345	0.05425	0.0405	0.03517	0.02845	0.02378
867.192	0.05561	0.04242	0.03686	0.02967	0.02573
866.04	0.05684	0.04344	0.0387	0.0312	0.02666
864.887	0.05804	0.04403	0.03876	0.03227	0.02925
863.734	0.06	0.04649	0.04212	0.03551	0.03287
862.58	0.06048	0.04727	0.04264	0.03629	0.0338
861.427	0.06255	0.04966	0.04427	0.0385	0.03645
860.273	0.0636	0.05057	0.04595	0.04051	0.03952
859.118	0.06445	0.05154	0.04666	0.04192	0.04129
857.964	0.06493	0.05225	0.04755	0.04325	0.04273
856.809	0.06508	0.05323	0.04843	0.0448	0.04424
855.654	0.06624	0.05459	0.0501	0.04685	0.04619
854.499	0.06703	0.05583	0.05144	0.04827	0.04746
853.344	0.06725	0.0564	0.05274	0.04929	0.04819
852.188	0.06674	0.05615	0.05217	0.04931	0.04885
851.032	0.06735	0.05691	0.05228	0.05016	0.04976
849.876	0.06874	0.05782	0.05331	0.05146	0.05105
848.719	0.06854	0.05738	0.05202	0.05133	0.05083
847.563	0.0702	0.05994	0.05379	0.0534	0.05308
846.405	0.07193	0.06214	0.0546	0.05573	0.0544
845.248	0.07401	0.06498	0.05629	0.05909	0.0575
844.091	0.07538	0.06592	0.05551	0.06069	0.05955
842.933	0.0791	0.06971	0.05856	0.06585	0.064
841.775	0.08669	0.07686	0.06383	0.07418	0.07258
840.617	0.09867	0.08891	0.07149	0.08832	0.08691
839.458	0.11795	0.10632	0.08303	0.10922	0.10855
838.299	0.14187	0.12918	0.10021	0.13638	0.13703
837.14	0.16854	0.1527	0.11898	0.1658	0.16737
835.981	0.18962	0.17126	0.13389	0.19138	0.19448
834.821	0.20128	0.17991	0.14355	0.20672	0.21266
833.661	0.19883	0.17817	0.14525	0.20655	0.21631
832.501	0.18402	0.16416	0.13741	0.18938	0.20031
831.341	0.16134	0.14387	0.12388	0.16288	0.1746
830.18	0.14035	0.12622	0.11125	0.13605	0.14876
829.019	0.11865	0.10796	0.0955	0.11015	0.12135
827.858	0.10218	0.0926	0.0827	0.09091	0.09911
826.697	0.09291	0.08359	0.07428	0.07941	0.08384
825.535	0.08758	0.07825	0.06991	0.07312	0.07639
824.373	0.08446	0.07625	0.06749	0.07051	0.07117
823.211	0.08326	0.07582	0.06694	0.06884	0.06828
822.048	0.08169	0.07411	0.06586	0.06723	0.06599
820.886	0.08159	0.07416	0.06607	0.06637	0.06535
819.723	0.08061	0.07349	0.06608	0.06551	0.06351
818.559	0.08155	0.07452	0.06732	0.06565	0.06393
817.396	0.08275	0.07537	0.06861	0.06647	0.06422
816.232	0.08459	0.07735	0.07067	0.06824	0.06591
815.068	0.08513	0.07838	0.07124	0.06881	0.06634
813.904	0.08492	0.0783	0.07191	0.06978	0.06773
812.739	0.08431	0.07798	0.07204	0.06977	0.06909
811.575	0.08547	0.07989	0.07391	0.07159	0.07057
810.409	0.08531	0.08017	0.07421	0.07206	0.0717
809.244	0.08567	0.0812	0.07469	0.07332	0.07353
808.079	0.08556	0.08123	0.07466	0.07411	0.07575
806.913	0.08715	0.08314	0.07669	0.07583	0.07782
805.747	0.08807	0.08413	0.07756	0.07694	0.07922
804.58	0.08957	0.08504	0.07904	0.07898	0.08209
803.414	0.08955	0.08507	0.07875	0.07817	0.08247
802.247	0.08964	0.08487	0.07834	0.07854	0.08338
801.08	0.08827	0.08407	0.07767	0.07779	0.08411
799.912	0.08732	0.08346	0.07699	0.07778	0.08506
798.744	0.08513	0.08195	0.07587	0.07659	0.08488
797.577	0.08262	0.07965	0.0745	0.07466	0.08406
796.408	0.07876	0.07677	0.07185	0.07288	0.0837
795.24	0.07612	0.07386	0.06992	0.07016	0.08226
794.071	0.07218	0.07055	0.06737	0.06744	0.07916
792.902	0.06894	0.0674	0.06561	0.06429	0.07671
791.733	0.06485	0.0634	0.06203	0.06038	0.0737
790.563	0.06099	0.05994	0.05922	0.05678	0.07018
789.394	0.05769	0.05603	0.05684	0.05351	0.06582
788.224	0.05349	0.05207	0.05273	0.04919	0.06187
787.053	0.0493	0.04884	0.05001	0.04547	0.05787
785.883	0.0463	0.04505	0.04669	0.04207	0.05362
784.712	0.04213	0.04105	0.04381	0.03842	0.04913
783.541	0.039	0.03825	0.04036	0.03509	0.04506
782.369	0.03615	0.03565	0.03769	0.03255	0.04164
781.198	0.03329	0.03269	0.03484	0.02951	0.03767
780.026	0.03131	0.03074	0.03285	0.02729	0.03476
778.854	0.02956	0.02901	0.03104	0.0261	0.03337
777.681	0.02772	0.0274	0.02978	0.02411	0.03087
776.509	0.02635	0.02655	0.02832	0.02293	0.0289
775.336	0.02476	0.02424	0.02634	0.0211	0.02699
774.162	0.0233	0.02251	0.02447	0.01978	0.02537
772.989	0.0221	0.02194	0.02393	0.01843	0.02437
771.815	0.02121	0.02044	0.02219	0.01729	0.02208
770.641	0.02057	0.0198	0.02159	0.01745	0.02145
769.467	0.01995	0.01944	0.02097	0.01659	0.02142
768.292	0.01906	0.01868	0.02003	0.01583	0.01989
767.118	0.01942	0.01862	0.01981	0.01553	0.01969
765.943	0.01792	0.01784	0.0182	0.01458	0.01833
764.767	0.01783	0.01752	0.01797	0.0143	0.01812
763.592	0.01827	0.01732	0.01822	0.01444	0.01799
762.416	0.01742	0.01676	0.01761	0.01414	0.01688
761.24	0.01725	0.01637	0.01726	0.01389	0.01713
760.063	0.01722	0.01603	0.01699	0.01417	0.01707
758.887	0.01637	0.01582	0.01653	0.01392	0.01648
757.71	0.01731	0.01709	0.0174	0.01438	0.01756
756.533	0.01683	0.01647	0.0166	0.01427	0.01719
755.355	0.01704	0.01688	0.01729	0.01507	0.01768
754.177	0.01727	0.01704	0.0175	0.01527	0.01783
752.999	0.01836	0.0175	0.01821	0.01592	0.0186
751.821	0.0186	0.0176	0.01773	0.01564	0.01882
750.643	0.01907	0.01875	0.01843	0.01678	0.01928
749.464	0.02106	0.02075	0.02026	0.01849	0.02057
748.285	0.02184	0.02077	0.01994	0.01864	0.02129
747.105	0.02399	0.02224	0.02152	0.02054	0.02215
745.926	0.0263	0.02404	0.02282	0.02224	0.02338
744.746	0.02855	0.02684	0.02608	0.02452	0.02529
743.566	0.02969	0.02852	0.02805	0.02615	0.02711
742.386	0.03062	0.02979	0.02971	0.02756	0.02905
741.205	0.03237	0.03184	0.03169	0.02898	0.03058
740.024	0.0328	0.0328	0.03342	0.03008	0.03168
738.843	0.0334	0.03378	0.03449	0.03089	0.03412
737.661	0.03582	0.03457	0.03533	0.03221	0.0349
736.48	0.03582	0.03586	0.03734	0.03353	0.03718
735.298	0.03424	0.03476	0.03604	0.03221	0.03621
734.115	0.03664	0.03682	0.03821	0.03375	0.03834
732.933	0.03628	0.03613	0.0371	0.03378	0.03843
731.75	0.03712	0.0371	0.03841	0.03468	0.03897
730.567	0.03619	0.03566	0.03758	0.03344	0.03721
729.384	0.03646	0.03557	0.03664	0.03381	0.03759
728.2	0.03611	0.03513	0.03561	0.03283	0.03711
727.016	0.03579	0.03388	0.034	0.03228	0.03531
725.832	0.03559	0.03371	0.0334	0.03134	0.03418
724.648	0.0359	0.03312	0.0324	0.03107	0.03415
723.463	0.03597	0.03289	0.03107	0.03129	0.03315
722.278	0.03694	0.03376	0.03144	0.03191	0.03317
721.093	0.03765	0.0342	0.03102	0.03181	0.03306
719.907	0.03864	0.03443	0.03102	0.03271	0.03341
718.722	0.03974	0.03598	0.03202	0.03365	0.03429
717.536	0.04223	0.03819	0.03464	0.03545	0.0358
716.349	0.04308	0.03956	0.03567	0.03671	0.03664
715.163	0.04392	0.04093	0.03704	0.0378	0.03864
713.976	0.04535	0.04237	0.03928	0.0396	0.04066
712.789	0.04544	0.04273	0.04017	0.03953	0.04158
711.602	0.04484	0.04232	0.04028	0.03964	0.04247
710.414	0.04438	0.04169	0.04037	0.03941	0.04357
709.226	0.04217	0.03984	0.03909	0.03771	0.04266
708.038	0.04015	0.03801	0.03781	0.03654	0.04198
706.85	0.03713	0.03571	0.03617	0.03406	0.04055
705.661	0.03416	0.0323	0.03339	0.03122	0.03856
704.472	0.03153	0.0304	0.03153	0.02954	0.03645
703.283	0.02825	0.02793	0.02902	0.02667	0.0341
702.093	0.02574	0.02533	0.02658	0.02449	0.03207
700.903	0.02313	0.02299	0.02432	0.02242	0.02943
699.713	0.0213	0.02145	0.02312	0.02097	0.02694
698.523	0.01932	0.01929	0.0209	0.01914	0.0241
697.332	0.01792	0.01826	0.01943	0.01742	0.02245
696.141	0.01677	0.01688	0.01791	0.01607	0.02073
694.95	0.01524	0.01598	0.01684	0.01524	0.0187
693.759	0.01525	0.01591	0.01689	0.015	0.01777
692.567	0.01475	0.01491	0.01585	0.01453	0.01711
691.375	0.01395	0.01454	0.01556	0.01353	0.01646
690.183	0.01366	0.01462	0.01612	0.01364	0.01634
688.99	0.01331	0.0154	0.01599	0.01371	0.01662
687.798	0.01284	0.01414	0.01543	0.01336	0.0159
686.605	0.01241	0.01405	0.0159	0.0134	0.01671
685.411	0.01238	0.01352	0.01588	0.01343	0.01628
684.218	0.01093	0.01271	0.01496	0.01192	0.01534
683.024	0.01001	0.01195	0.01401	0.01069	0.01464
681.83	0.00895	0.01068	0.01281	0.01034	0.01351
680.635	0.00768	0.00932	0.01128	0.00888	0.01232
679.441	0.00689	0.00848	0.01036	0.00764	0.01166
678.246	0.00608	0.00805	0.00999	0.00722	0.0103
677.051	0.00498	0.0068	0.0088	0.00616	0.00936
675.855	0.00444	0.00567	0.00798	0.00565	0.0082
674.659	0.00427	0.00542	0.00736	0.00483	0.00733
673.463	0.00284	0.00497	0.00665	0.00409	0.00626
672.267	0.00272	0.00391	0.00581	0.00334	0.00513
671.07	0.00172	0.00292	0.00449	0.00251	0.00477
669.873	0.00176	0.00271	0.00407	0.00221	0.00365
668.676	0.0014	0.00293	0.00408	0.00223	0.00328
667.479	0.00103	0.00166	0.0027	0.00122	0.00241
666.281	4.51087E-4	0.00119	0.00199	5.37247E-4	0.00199
665.083	2.40323E-4	0.00136	0.00253	0.00103	0.00216
663.885	5.38123E-4	0.00143	0.00233	9.65467E-4	0.00168
662.687	2.26102E-4	0.00116	0.00165	4.97639E-4	0.0017
661.488	3.6271E-5	6.58607E-4	0.00151	2.95325E-4	0.0013
660.289	3.00738E-5	4.69454E-4	0.00159	2.84956E-4	8.42646E-4
659.089	-4.03126E-4	1.66541E-4	8.47569E-4	-1.33805E-4	1.36109E-4
657.89	-3.30991E-4	2.73454E-4	9.20543E-4	-5.90528E-6	8.67173E-5
656.69	-2.50318E-4	3.33413E-4	0.00101	-5.45836E-4	3.37038E-4
655.49	-5.80379E-4	-5.24274E-4	3.6289E-4	-0.00129	-8.7791E-4
654.289	-0.00141	-9.335E-4	-3.47503E-5	-0.00167	-0.00122
653.089	-0.00126	-7.62976E-4	-5.75527E-4	-0.00112	-7.37026E-4
651.888	-0.00221	-0.00168	-0.00144	-0.00201	-0.00185
650.686	-0.0017	-0.00125	-5.9285E-4	-0.00128	-0.00161
649.485	-0.0016	-0.00133	-7.61469E-4	-0.00135	-0.00131
648.283	-0.00224	-0.00151	-0.00129	-0.00182	-0.00151
647.081	-0.00203	-0.00143	-0.00115	-0.00166	-0.00115
645.879	-0.00125	-0.001	-7.19072E-4	-9.34767E-4	-9.08981E-4
644.676	-0.00101	-0.00102	-8.16762E-4	-0.00131	-0.00112
643.473	-0.00113	-0.00109	-0.00122	-0.00106	-9.7793E-4
642.27	-6.1993E-4	-5.17042E-4	-2.90917E-4	-5.17889E-4	6.54233E-5
641.067	-2.58786E-4	-5.12463E-4	-5.37056E-4	-1.88796E-4	-2.83728E-4
639.863	1.3145E-4	-2.70874E-4	-3.89523E-4	-8.26512E-4	-1.23624E-4
638.659	1.77611E-4	-3.02072E-4	-4.43836E-4	-2.74269E-4	1.40819E-4
637.455	-2.55581E-4	-3.30171E-4	-3.73701E-4	-2.04063E-4	6.73232E-5
636.25	-1.49108E-6	7.08142E-5	1.07908E-4	7.75431E-5	8.09482E-4
635.045	2.93868E-4	2.13456E-4	-1.90914E-4	4.45724E-4	0.00105
633.84	6.85679E-4	9.37334E-4	7.69887E-4	0.00104	0.00171
632.635	7.7437E-4	0.00115	7.38857E-4	0.00132	0.00253
631.429	0.00132	0.00183	0.00148	0.00188	0.00344
630.223	0.00192	0.00245	0.0018	0.00241	0.00367
629.017	0.00286	0.0028	0.00236	0.00316	0.00468
627.81	0.00259	0.00333	0.00212	0.00298	0.00509
626.604	0.00325	0.00442	0.00302	0.0044	0.00652
625.397	0.00493	0.00525	0.00395	0.00561	0.00734
624.189	0.0058	0.00611	0.00483	0.00643	0.00841
622.982	0.00665	0.00728	0.00602	0.00765	0.01009
621.774	0.00807	0.00882	0.0075	0.00874	0.01176
620.566	0.00941	0.01011	0.00869	0.01072	0.01345
619.357	0.01067	0.01191	0.0104	0.01253	0.01516
618.148	0.01199	0.01255	0.01157	0.01359	0.01669
616.939	0.01227	0.01347	0.01243	0.01502	0.01786
615.73	0.01216	0.01346	0.01289	0.01503	0.01756
614.521	0.01288	0.01433	0.01348	0.0157	0.01841
613.311	0.01237	0.01396	0.01331	0.0154	0.01765
612.101	0.01194	0.01338	0.01272	0.01554	0.01698
610.89	0.01076	0.01233	0.01166	0.01436	0.01633
609.68	0.01013	0.01182	0.01071	0.014	0.01573
608.469	0.00835	0.00987	0.00932	0.01283	0.01459
607.257	0.00718	0.0089	0.00833	0.01184	0.01459
606.046	0.00575	0.00743	0.00677	0.011	0.0136
604.834	0.00454	0.00625	0.00628	0.00997	0.01286
603.622	0.0038	0.00511	0.005	0.00932	0.01291
602.41	0.00306	0.005	0.00466	0.00903	0.0131
601.197	0.00256	0.0045	0.00372	0.00874	0.01332
599.984	0.00277	0.00455	0.00422	0.00941	0.01519
598.771	0.00291	0.00405	0.00385	0.0093	0.01594
597.558	0.00268	0.00478	0.00442	0.01034	0.01816
596.344	0.0031	0.00486	0.00467	0.0112	0.02093
595.13	0.00381	0.00661	0.00622	0.01366	0.02473
593.916	0.00404	0.00665	0.0064	0.01461	0.0274
592.701	0.00546	0.00841	0.00816	0.01783	0.03222
591.486	0.00605	0.00984	0.01037	0.02014	0.036
590.271	0.00661	0.01095	0.01144	0.02235	0.0391
589.056	0.00744	0.01247	0.01276	0.02434	0.04281
587.84	0.00821	0.01362	0.01424	0.0271	0.04578
586.624	0.00877	0.01535	0.01567	0.02934	0.04787
585.408	0.01087	0.01763	0.01796	0.03297	0.05086
584.191	0.01147	0.01894	0.01898	0.035	0.05296
582.974	0.01315	0.0219	0.02101	0.03946	0.05607
581.757	0.01456	0.02398	0.02305	0.0433	0.06081
580.54	0.01682	0.0276	0.02594	0.04908	0.06585
579.322	0.01885	0.0299	0.02824	0.05393	0.07147
578.104	0.02203	0.03499	0.03243	0.06184	0.07942
576.886	0.02463	0.03871	0.03584	0.06904	0.08785
575.667	0.02588	0.0412	0.0379	0.07472	0.09401
574.449	0.02678	0.04191	0.03845	0.07778	0.09709
573.23	0.02565	0.0391	0.03578	0.07566	0.09576
572.01	0.02345	0.03583	0.03299	0.07113	0.09045
570.791	0.02136	0.03169	0.02937	0.06424	0.08261
569.571	0.01877	0.02681	0.02427	0.05541	0.07238
568.35	0.0157	0.02228	0.01916	0.04684	0.06226
567.13	0.01455	0.0194	0.01679	0.04112	0.05529
565.909	0.01391	0.018	0.01521	0.038	0.05036
564.688	0.01291	0.01625	0.01303	0.03561	0.04676
563.467	0.01285	0.01579	0.01254	0.03484	0.04513
562.245	0.01313	0.01561	0.01255	0.035	0.04432
561.023	0.01287	0.01523	0.01223	0.03501	0.0437
559.801	0.01374	0.01611	0.01291	0.03652	0.04397
558.579	0.01371	0.01619	0.01298	0.03729	0.04361
557.356	0.0131	0.01519	0.01236	0.03621	0.04145
556.133	0.01175	0.01355	0.01071	0.03375	0.03797
554.91	0.00979	0.01156	0.00947	0.02966	0.03383
553.686	0.00729	0.00906	0.00744	0.02477	0.0283
552.462	0.00529	0.00692	0.00517	0.0194	0.02275
551.238	0.0037	0.00515	0.00417	0.01485	0.01855
550.013	0.00215	0.00357	0.0026	0.01123	0.01472
548.789	0.00109	0.00233	0.00148	0.00839	0.01169
547.564	6.97745E-4	0.00222	0.00107	0.00668	0.00987
546.338	7.40176E-4	0.00244	0.00133	0.00601	0.0086
545.113	-7.12434E-5	0.00149	6.51198E-4	0.00496	0.00761
543.887	1.36276E-4	0.00112	5.77732E-4	0.0045	0.00679
542.661	-1.66115E-5	0.00125	7.7965E-4	0.00416	0.0061
541.434	-1.382E-4	0.00184	0.00108	0.00427	0.00601
540.207	1.37354E-4	0.00162	9.7689E-4	0.00395	0.00481
538.98	-5.93053E-4	3.04882E-4	-1.27599E-4	0.00287	0.00406
537.753	-3.36893E-4	8.43303E-4	-2.77022E-4	0.00285	0.00312
536.526	-2.5281E-4	5.54778E-4	-4.08694E-4	0.00252	0.00285
535.298	-4.77518E-4	3.74266E-4	-5.11027E-4	0.00215	0.00163
534.07	2.00832E-4	6.47066E-4	7.05462E-5	0.0026	0.00256
532.841	4.40475E-4	7.3207E-4	-5.69493E-5	0.00254	0.00199
531.612	1.61252E-4	6.63097E-4	-1.2595E-5	0.00219	0.00121
530.383	-3.77169E-5	-1.59072E-5	-9.29888E-4	0.0015	5.23896E-4
529.154	-3.13401E-4	-4.82912E-4	-0.00124	0.00155	7.33692E-6
527.924	-3.89448E-4	-3.73074E-4	-0.00103	0.00121	-1.23434E-4
526.695	-5.2342E-5	-8.85901E-5	-8.24301E-4	0.00126	5.94671E-4
525.464	-7.75201E-5	-5.05685E-4	-8.33149E-4	0.00113	-1.65642E-4
524.234	-8.72327E-4	-0.00112	-0.00148	9.80563E-4	-1.7988E-4
523.003	-7.31701E-4	-0.00111	-0.00147	8.56919E-4	8.35674E-5
521.772	-6.10543E-4	-9.22557E-4	-0.00111	0.00167	6.46198E-4
520.541	-0.00133	-0.0013	-0.0012	0.00147	7.46204E-4
519.309	-0.00104	-0.00123	-0.0016	0.00188	8.83004E-4
518.077	-9.8867E-4	-0.00143	-0.00151	0.00201	0.00137
516.845	-0.00142	-0.00152	-0.00161	0.00192	0.00184
515.613	-0.00136	-0.00112	-0.00127	0.00263	0.00226
514.38	-7.46599E-4	-6.3387E-4	-0.00111	0.00352	0.00374
513.147	-5.77055E-4	-6.98015E-4	-9.3152E-4	0.0038	0.00449
511.914	-2.8519E-4	-7.86577E-5	-3.66685E-5	0.00496	0.00554
510.68	2.6326E-4	2.89061E-4	-1.75532E-4	0.00568	0.00602
509.446	4.69608E-4	4.44141E-4	1.32086E-4	0.00647	0.00662
508.212	0.00119	0.00111	3.10242E-4	0.00705	0.0083
506.977	0.00201	0.00178	9.817E-4	0.00848	0.00989
505.743	0.00166	0.00189	6.69853E-4	0.00861	0.01043
504.508	0.00233	0.00277	0.00134	0.01002	0.01239
503.272	0.00338	0.00335	0.00175	0.01102	0.01417
502.037	0.00431	0.00452	0.00299	0.01321	0.01709
500.801	0.00525	0.00577	0.00374	0.0151	0.01995
499.564	0.00669	0.00736	0.00517	0.01837	0.02354
498.328	0.00799	0.00893	0.00648	0.02118	0.02799
497.091	0.00995	0.01114	0.00891	0.02522	0.03356
495.854	0.01135	0.01332	0.01103	0.0288	0.04103
494.617	0.01304	0.01585	0.0135	0.03379	0.05004
493.379	0.01467	0.01866	0.01583	0.03888	0.06052
492.141	0.01662	0.02081	0.01861	0.04442	0.06997
490.903	0.01812	0.02272	0.02086	0.04839	0.07839
489.664	0.02027	0.02563	0.02355	0.05373	0.08715
488.426	0.02221	0.02828	0.02574	0.05883	0.09411
487.186	0.02412	0.0312	0.02837	0.06421	0.1
485.947	0.02566	0.03278	0.02974	0.06815	0.10394
484.707	0.02718	0.03478	0.0313	0.07129	0.1062
483.467	0.02876	0.0358	0.0327	0.07328	0.10842
482.227	0.03041	0.03698	0.03389	0.07419	0.1077
480.987	0.03142	0.0378	0.0337	0.0732	0.10514
479.746	0.03254	0.03892	0.0347	0.07299	0.10319
478.505	0.03503	0.04066	0.03648	0.07386	0.10348
477.263	0.03752	0.04337	0.03839	0.0755	0.10412
476.021	0.03947	0.04563	0.04102	0.07701	0.10433
474.779	0.04143	0.04752	0.04301	0.07861	0.10471
473.537	0.04213	0.04863	0.04475	0.07937	0.10463
472.294	0.04261	0.04971	0.04673	0.08013	0.10546
471.052	0.04212	0.04955	0.04781	0.07976	0.10436
469.808	0.04109	0.04963	0.04877	0.07913	0.10404
468.565	0.03854	0.04823	0.04793	0.07681	0.10151
467.321	0.03613	0.04637	0.047	0.07454	0.09934
466.077	0.03374	0.0448	0.04617	0.07188	0.09681
464.833	0.03101	0.04247	0.0442	0.06912	0.09309
463.588	0.02907	0.04033	0.0426	0.06674	0.0895
462.343	0.02695	0.03855	0.04068	0.06379	0.08585
461.098	0.0248	0.03604	0.03829	0.06069	0.08134
459.852	0.02415	0.03531	0.03701	0.05893	0.07855
458.607	0.02248	0.03357	0.03558	0.05657	0.07486
457.36	0.02141	0.03197	0.0343	0.05415	0.07121
456.114	0.01978	0.03079	0.03239	0.05207	0.06759
454.867	0.0193	0.02968	0.03098	0.05022	0.06399
453.62	0.018	0.02751	0.02938	0.04717	0.05963
452.373	0.01639	0.02567	0.02742	0.04405	0.05542
451.125	0.01542	0.02345	0.02468	0.04078	0.05017
449.878	0.01419	0.021	0.02209	0.03704	0.04571
448.629	0.01363	0.01956	0.02046	0.0336	0.04096
447.381	0.01258	0.01761	0.01811	0.03037	0.0369
446.132	0.0109	0.01531	0.01545	0.0273	0.03263
444.883	0.01055	0.01397	0.01383	0.02438	0.02914
443.634	0.00967	0.01261	0.01223	0.02204	0.02658
442.384	0.00924	0.01097	0.01034	0.01962	0.02355
441.134	0.00862	0.0099	0.009	0.0183	0.02156
439.884	0.00919	0.00999	0.00915	0.01839	0.02188
438.633	0.00956	0.00965	0.00872	0.01771	0.02084
437.383	0.01008	0.0099	0.00856	0.01787	0.02172
436.132	0.01056	0.01009	0.00854	0.01866	0.02206
434.88	0.01186	0.01102	0.00904	0.01969	0.02371
433.628	0.01356	0.01183	0.0096	0.02139	0.0252
432.376	0.01569	0.01292	0.01038	0.02315	0.02724
431.124	0.01887	0.01503	0.01205	0.02572	0.03046
429.872	0.02267	0.01789	0.01484	0.02996	0.03448
428.619	0.02769	0.02069	0.01732	0.03314	0.03812
427.365	0.03397	0.02489	0.02095	0.03697	0.04174
426.112	0.03989	0.0286	0.02526	0.04083	0.04508
424.858	0.04456	0.03233	0.0285	0.04457	0.04839
423.604	0.04502	0.03345	0.02979	0.04581	0.04866
422.35	0.04281	0.03248	0.02905	0.04441	0.04654
421.095	0.03705	0.02792	0.02564	0.03964	0.04098
419.84	0.0292	0.02231	0.02115	0.03242	0.03336
418.585	0.0211	0.01623	0.01476	0.02426	0.02476
417.329	0.01471	0.01116	0.01031	0.01718	0.01723
416.073	0.00858	0.00617	0.00534	0.01019	0.01007
414.817	0.00533	0.003	0.00224	0.00577	0.0056
413.561	0.00318	0.00148	7.30969E-4	0.00353	0.00327
412.304	0.00178	4.05509E-4	-6.44381E-4	0.00279	0.00155
411.047	0.00119	6.01807E-6	-9.2631E-4	0.00248	0.00109
409.79	0.00122	3.87878E-4	-8.35486E-4	0.00261	0.00107
408.532	0.00127	9.59035E-4	-6.81638E-4	0.00338	0.00133
407.274	0.00175	0.0016	-4.08151E-4	0.00463	0.00238
406.016	0.00306	0.00326	0.00104	0.00635	0.00436
404.757	0.00503	0.00521	0.00227	0.00761	0.00583
403.498	0.00739	0.00822	0.00357	0.00998	0.00823
402.239	0.01071	0.01212	0.00598	0.01287	0.01119
400.98	0.01297	0.01473	0.00718	0.01542	0.01405
399.72	0.01434	0.017	0.00907	0.01749	0.0157
398.46	0.01376	0.01611	0.00895	0.01656	0.0144
397.2	0.01138	0.01294	0.0075	0.01351	0.01134
395.939	0.00769	0.00929	0.0056	0.00927	0.00742
394.678	0.00458	0.00588	0.00347	0.00464	0.00328
393.417	0.00171	0.0024	0.0015	6.82594E-4	-5.25188E-4
392.155	4.36075E-4	-2.96997E-5	-1.14854E-4	-0.0013	-0.0028
390.894	-6.26764E-4	-9.22967E-4	-2.84497E-4	-0.00254	-0.00381
389.632	-6.16007E-4	-0.00152	-8.1431E-4	-0.0032	-0.00405
388.369	-0.00113	-0.00194	-6.44427E-4	-0.00282	-0.00377
387.106	-4.33675E-4	-0.00153	-5.53072E-4	-0.00215	-0.00283
385.843	-7.47001E-4	-0.00179	-6.50612E-4	-0.00255	-0.00247
384.58	-4.99906E-4	-0.00151	-1.26879E-4	-0.00192	-0.00114
383.316	-3.02469E-4	-0.00116	2.47821E-4	-0.00143	7.81921E-5
382.052	3.5723E-5	-5.14933E-4	9.07895E-4	-3.95165E-4	0.00199
380.788	0.00119	2.64089E-4	0.0013	8.34628E-4	0.00342
379.524	0.00545	0.00368	0.00417	0.00421	0.00722
378.259	0.01494	0.01019	0.00761	0.00947	0.01107
376.994	0.03132	0.0211	0.01529	0.01943	0.01723
375.728	0.04581	0.03404	0.02625	0.03122	0.0241
374.463	0.05315	0.04138	0.03551	0.03966	0.02899
373.196	0.04953	0.0404	0.03808	0.04083	0.02898
371.93	0.04403	0.03627	0.03692	0.03803	0.02664
370.663	0.0353	0.0314	0.03441	0.0313	0.02334
369.397	0.02312	0.02372	0.02882	0.02248	0.01765
368.129	0.01403	0.01562	0.0211	0.01581	0.01252
366.862	0.01034	0.01116	0.01509	0.0116	0.00992
365.594	0.00993	0.00971	0.01345	0.01023	0.00813
364.326	0.00977	0.00858	0.01176	0.00825	0.00564
363.057	0.01175	0.00875	0.01149	0.00698	0.0036
361.789	0.01529	0.00986	0.01173	0.00675	0.00232
360.519	0.02085	0.01262	0.01327	0.00745	0.00215
359.25	0.02641	0.01591	0.01607	0.0088	0.00203
357.98	0.03544	0.02091	0.01961	0.01237	0.00384
356.71	0.04464	0.02575	0.02325	0.0174	0.00582
355.44	0.04848	0.02814	0.02567	0.02077	0.00711
354.17	0.04755	0.02923	0.02784	0.02366	0.00895
352.899	0.04285	0.02674	0.02696	0.02259	0.00803
351.627	0.03719	0.02499	0.0264	0.02095	0.00783
350.356	0.02961	0.02173	0.02455	0.01694	0.00665
349.084	0.02313	0.01905	0.02261	0.01426	0.00589
347.812	0.01961	0.01783	0.02149	0.01253	0.00573
346.54	0.01864	0.01711	0.02129	0.01201	0.00571
345.267	0.01791	0.01755	0.02147	0.01251	0.00611
343.994	0.01776	0.01806	0.02158	0.01223	0.00658
342.721	0.01911	0.01984	0.02305	0.01345	0.00784
341.447	0.02102	0.02147	0.0253	0.01578	0.01005
340.173	0.02235	0.02315	0.02698	0.01751	0.01148
338.899	0.02368	0.02467	0.02838	0.01887	0.01366
337.624	0.02526	0.02662	0.03038	0.02099	0.01557
336.349	0.02702	0.02843	0.03236	0.02341	0.01783
335.074	0.02947	0.03168	0.03545	0.02613	0.02031
333.799	0.03221	0.03422	0.03866	0.02937	0.02383
332.523	0.03443	0.03685	0.04114	0.03193	0.02691
331.247	0.03646	0.03935	0.04377	0.03449	0.03019
329.971	0.04031	0.04299	0.04731	0.03861	0.03443
328.694	0.04354	0.04627	0.05103	0.04261	0.03738
327.417	0.04843	0.05112	0.05518	0.04631	0.04248
326.14	0.055	0.05782	0.06142	0.05282	0.04984
324.862	0.06378	0.0653	0.06853	0.06014	0.05804
323.584	0.07626	0.07673	0.07891	0.07189	0.07052
322.306	0.093	0.0918	0.09216	0.08772	0.0881
321.027	0.11709	0.11333	0.11054	0.10942	0.1116
319.749	0.15233	0.14481	0.13889	0.14031	0.14812
318.469	0.20336	0.1902	0.18033	0.18543	0.20048
317.19	0.27637	0.25598	0.2407	0.24796	0.27233
315.91	0.37756	0.35101	0.32996	0.33499	0.37273
314.63	0.51316	0.4811	0.45912	0.45299	0.50229
313.35	0.67188	0.64371	0.62399	0.60443	0.66032
312.069	0.82653	0.80497	0.78954	0.76651	0.82076
310.788	0.94837	0.93686	0.92502	0.90865	0.94617
309.507	1	1	1	0.99189	1
308.225	0.96834	0.98266	0.9972	1	0.97768
306.943	0.85023	0.87692	0.89772	0.91507	0.87204
305.661	0.68799	0.71956	0.75	0.76266	0.71439
304.378	0.52557	0.5607	0.59217	0.5885	0.54987
303.096	0.37714	0.41504	0.43761	0.42952	0.4056
301.812	0.25848	0.29083	0.30663	0.29883	0.29098
300.529	0.18321	0.20653	0.22042	0.21012	0.21308
299.245	0.13641	0.15363	0.16432	0.15388	0.16043
297.961	0.10418	0.11912	0.12709	0.11945	0.12463
296.677	0.08226	0.09585	0.10224	0.09619	0.10001
295.392	0.06843	0.08095	0.08721	0.08132	0.08368
294.107	0.05785	0.07059	0.0768	0.06984	0.07204
292.822	0.05136	0.06444	0.07036	0.0626	0.06478
291.536	0.04657	0.06041	0.06611	0.05773	0.06048
290.25	0.04313	0.05763	0.06253	0.0544	0.05612
288.964	0.04274	0.05736	0.06185	0.0535	0.05523
287.677	0.04228	0.05704	0.0603	0.05311	0.05472
286.39	0.0427	0.05809	0.06069	0.05389	0.05545
285.103	0.04386	0.05981	0.06073	0.05502	0.05545
283.816	0.04485	0.06153	0.06109	0.05597	0.05571
282.528	0.04841	0.06625	0.06389	0.05969	0.05875
281.24	0.0526	0.07177	0.06574	0.06371	0.06121
279.951	0.06178	0.08256	0.07158	0.07218	0.06844
278.663	0.07487	0.09775	0.07988	0.08447	0.07819
277.374	0.09666	0.12275	0.09235	0.10497	0.09541
276.084	0.13061	0.16239	0.11322	0.13806	0.12274
274.795	0.17882	0.21875	0.14469	0.1877	0.1662
273.505	0.23176	0.28316	0.18197	0.24914	0.21967
272.214	0.2808	0.3443	0.22036	0.31385	0.27826
270.924	0.31165	0.38585	0.2513	0.36632	0.32632
269.633	0.31875	0.39837	0.26608	0.3901	0.35167
268.341	0.29973	0.3799	0.26291	0.37901	0.34606
267.05	0.26285	0.33963	0.24508	0.34028	0.31548
265.758	0.21851	0.28755	0.21514	0.2843	0.26825
264.466	0.17681	0.23651	0.18452	0.2294	0.22115
263.173	0.14107	0.19009	0.15445	0.18205	0.17849
261.881	0.11378	0.15386	0.1306	0.14677	0.14635
260.587	0.09336	0.12583	0.11247	0.12138	0.12365
259.294	0.07757	0.10484	0.09912	0.10155	0.10407
258	0.06556	0.08921	0.08852	0.08664	0.08978
256.706	0.0565	0.07704	0.07997	0.07399	0.0773
255.412	0.05056	0.06778	0.07409	0.06507	0.06892
254.117	0.04674	0.06245	0.07033	0.05939	0.06316
252.822	0.04586	0.05925	0.06872	0.05656	0.06167
251.527	0.04735	0.05865	0.06936	0.05641	0.06166
250.231	0.05128	0.06079	0.07146	0.05826	0.06467
248.935	0.05835	0.0647	0.07543	0.06313	0.0696
247.639	0.06927	0.07263	0.08239	0.07046	0.07901
246.342	0.08692	0.08398	0.09204	0.08172	0.09217
245.045	0.11679	0.10482	0.10998	0.10224	0.11674
243.748	0.16148	0.13745	0.13906	0.13558	0.15704
242.451	0.22508	0.18505	0.18274	0.18623	0.21922
241.153	0.3003	0.24543	0.2433	0.2521	0.3045
239.855	0.37472	0.30945	0.31423	0.32844	0.4064
238.556	0.42493	0.35816	0.37725	0.39646	0.50011
237.257	0.43607	0.37612	0.41095	0.43299	0.55295
235.958	0.41135	0.36224	0.41081	0.42662	0.55146
234.659	0.36608	0.32982	0.38594	0.38759	0.50811
233.359	0.30763	0.28822	0.34431	0.3296	0.43745
232.059	0.2487	0.24371	0.29172	0.26927	0.35803
230.759	0.19767	0.20007	0.23867	0.21628	0.28578
229.458	0.15805	0.16411	0.19692	0.17583	0.23253
228.157	0.12808	0.13702	0.16607	0.14612	0.19154
226.855	0.10455	0.11539	0.14167	0.12155	0.15651
225.554	0.08804	0.10063	0.12376	0.1038	0.13143
224.252	0.07757	0.09087	0.11269	0.0915	0.11618
222.95	0.07085	0.085	0.10597	0.08545	0.10829
221.647	0.0654	0.07974	0.10052	0.08201	0.10263
220.344	0.05905	0.07434	0.09646	0.07715	0.09618
219.041	0.05211	0.06933	0.09144	0.0721	0.08871
217.737	0.0447	0.06221	0.0855	0.06472	0.07872
216.433	0.03739	0.05604	0.07987	0.05718	0.06913
215.129	0.03216	0.0511	0.07521	0.0507	0.06081
213.825	0.02757	0.04684	0.07019	0.04536	0.05519
212.52	0.02486	0.04443	0.06723	0.04267	0.05182
211.215	0.02276	0.04284	0.06557	0.04142	0.04995
209.909	0.02176	0.04222	0.06492	0.04102	0.04947
208.603	0.01877	0.0402	0.06341	0.03942	0.04665
207.297	0.01685	0.0384	0.06169	0.03738	0.04488
205.991	0.0152	0.03684	0.0605	0.03555	0.04206
204.684	0.01407	0.03572	0.0601	0.03488	0.04005
203.377	0.01495	0.03641	0.06073	0.03443	0.03906
202.07	0.01623	0.03747	0.06211	0.03575	0.03952
200.762	0.01424	0.03558	0.06041	0.03426	0.0368
199.454	0.01264	0.03383	0.05904	0.03288	0.03585
198.145	0.01036	0.0316	0.05773	0.03043	0.03342
196.837	0.0079	0.03017	0.05549	0.02716	0.03007
195.528	0.00681	0.02903	0.05334	0.02534	0.02842
194.218	0.00677	0.02915	0.05383	0.02567	0.02944
192.909	0.00658	0.02891	0.0532	0.02596	0.02838
191.599	0.0053	0.02783	0.05219	0.02518	0.02783
190.288	0.00484	0.02766	0.05152	0.02505	0.02723
188.978	0.00362	0.02698	0.05088	0.02383	0.02612
187.667	0.00155	0.02551	0.04888	0.02119	0.02368
186.356	-1.5107E-5	0.02443	0.04701	0.0199	0.02129
185.044	-7.01413E-4	0.02355	0.0459	0.01889	0.0197
183.732	-0.00128	0.0238	0.04538	0.01867	0.01919
182.42	-0.0014	0.02353	0.04448	0.01827	0.01836
181.107	-1.63019E-4	0.02489	0.04474	0.01928	0.01907
179.794	0.00153	0.02619	0.04562	0.02117	0.02017
178.481	0.00492	0.02968	0.0474	0.02388	0.02212
177.168	0.00842	0.03303	0.04988	0.02775	0.02465
175.854	0.01423	0.03857	0.05286	0.03295	0.02921
174.54	0.02059	0.04463	0.05702	0.03942	0.03482
173.225	0.02429	0.04875	0.06052	0.04436	0.03866
171.91	0.02106	0.04665	0.05935	0.04252	0.03722
