# Supplementary material for: Circular dichroism of quantum defects in carbon nanotubes created by photocatalytic oxygen functionalization
Source: Nat Commun. 2025 Jun 2;16:5107. doi: 10.1038/s41467-025-60342-y (PMC12130195; doi:10.1038/s41467-025-60342-y)
Supplement: Supplementary file 6 — Source Data [file 41467_2025_60342_MOESM6_ESM.zip › Raw data Manuscript and SI/Supplementary_Figure_6c.txt]

Calc. Defect Density (µm-1)	Int. ZA/RBM ratio	Int. ZO/RBM ratio
0	0	0
3.01789	0.02821	0.02464
2.25881	0.02099	0.01476
6.55261	0.14636	0.10491
11.46479	0.23635	0.15937
