# Supplementary material for: Circular dichroism of quantum defects in carbon nanotubes created by photocatalytic oxygen functionalization
Source: Nat Commun. 2025 Jun 2;16:5107. doi: 10.1038/s41467-025-60342-y (PMC12130195; doi:10.1038/s41467-025-60342-y)
Supplement: Supplementary file 6 — Source Data [file 41467_2025_60342_MOESM6_ESM.zip › Raw data Manuscript and SI/Supplementary_Figure_7a.txt]

Wavelength (nm)	PL Intensity (arb. unit)
881.39	13
881.919	-9
882.449	-2
882.979	22
883.509	-14
884.038	6
884.568	-9
885.098	-4
885.627	-12
886.157	16
886.686	12
887.216	21
887.746	-11
888.275	23
888.805	-1
889.334	-6
889.864	-23
890.393	-20
890.923	-13
891.452	8
891.981	27
892.511	16
893.04	-11
893.57	14
894.099	-14
894.628	-7
895.158	11
895.687	4
896.216	-11
896.745	1
897.275	-18
897.804	-9
898.333	8
898.862	1
899.391	22
899.921	-16
900.45	-9
900.979	-5
901.508	-2
902.037	1
902.566	4
903.095	11
903.624	3
904.153	1
904.682	10
905.211	-3
905.74	-23
906.269	40
906.798	-1
907.327	3
907.856	-8
908.384	-3
908.913	9
909.442	-1
909.971	15
910.5	26
911.028	-8
911.557	-4
912.086	23
912.615	-3
913.143	6
913.672	-8
914.201	22
914.729	21
915.258	0
915.787	-3
916.315	-18
916.844	36
917.372	12
917.901	2
918.429	15
918.958	12
919.486	3
920.015	18
920.543	0
921.072	47
921.6	16
922.128	48
922.657	9
923.185	20
923.713	-1
924.242	8
924.77	-7
925.298	7
925.827	14
926.355	9
926.883	11
927.411	20
927.939	19
928.468	19
928.996	37
929.524	21
930.052	25
930.58	20
931.108	30
931.636	14
932.164	5
932.692	-6
933.22	16
933.748	32
934.276	12
934.804	1
935.332	4
935.86	24
936.388	12
936.916	18
937.444	38
937.972	24
938.499	6
939.027	32
939.555	40
940.083	30
940.611	40
941.138	41
941.666	24
942.194	31
942.721	26
943.249	61
943.777	37
944.304	55
944.832	19
945.359	60
945.887	56
946.415	82
946.942	70
947.47	32
947.997	78
948.525	75
949.052	70
949.58	84
950.107	76
950.634	94
951.162	80
951.689	101
952.216	103
952.744	93
953.271	119
953.798	87
954.326	131
954.853	125
955.38	134
955.907	119
956.435	173
956.962	124
957.489	143
958.016	179
958.543	178
959.07	187
959.598	209
960.125	218
960.652	228
961.179	264
961.706	256
962.233	273
962.76	290
963.287	305
963.814	319
964.341	369
964.868	407
965.394	421
965.921	450
966.448	447
966.975	476
967.502	494
968.029	500
968.556	564
969.082	585
969.609	621
970.136	671
970.663	716
971.189	751
971.716	813
972.243	881
972.769	953
973.296	998
973.822	1085
974.349	1164
974.876	1271
975.402	1343
975.929	1462
976.455	1550
976.982	1687
977.508	1729
978.035	1892
978.561	2006
979.088	2146
979.614	2250
980.14	2395
980.667	2500
981.193	2660
981.719	2757
982.246	2913
982.772	3049
983.298	3175
983.825	3272
984.351	3422
984.877	3534
985.403	3694
985.93	3768
986.456	3949
986.982	4046
987.508	4155
988.034	4249
988.56	4356
989.086	4457
989.612	4468
990.138	4601
990.665	4737
991.191	4756
991.717	4876
992.243	4855
992.768	4904
993.294	4891
993.82	4930
994.346	4891
994.872	4898
995.398	4789
995.924	4782
996.45	4676
996.976	4588
997.501	4472
998.027	4368
998.553	4221
999.079	4115
999.604	3966
1000.13	3839
1000.656	3676
1001.181	3577
1001.707	3376
1002.233	3258
1002.758	3117
1003.284	2986
1003.809	2841
1004.335	2699
1004.861	2551
1005.386	2426
1005.912	2264
1006.437	2158
1006.963	2053
1007.488	2024
1008.013	1906
1008.539	1850
1009.064	1746
1009.59	1690
1010.115	1573
1010.64	1529
1011.166	1439
1011.691	1414
1012.216	1360
1012.742	1301
1013.267	1263
1013.792	1204
1014.317	1156
1014.843	1092
1015.368	1093
1015.893	1056
1016.418	1032
1016.943	987
1017.468	948
1017.993	950
1018.518	910
1019.043	920
1019.569	891
1020.094	864
1020.619	848
1021.144	808
1021.668	806
1022.193	815
1022.718	766
1023.243	756
1023.768	727
1024.293	724
1024.818	745
1025.343	734
1025.868	716
1026.392	691
1026.917	674
1027.442	658
1027.967	637
1028.491	664
1029.016	637
1029.541	605
1030.065	600
1030.59	610
1031.115	557
1031.639	563
1032.164	575
1032.689	576
1033.213	535
1033.738	542
1034.262	531
1034.787	531
1035.311	534
1035.836	511
1036.36	520
1036.885	500
1037.409	494
1037.933	453
1038.458	460
1038.982	456
1039.507	459
1040.031	473
1040.555	429
1041.079	405
1041.604	429
1042.128	417
1042.652	410
1043.177	403
1043.701	410
1044.225	390
1044.749	377
1045.273	370
1045.797	382
1046.321	376
1046.846	367
1047.37	384
1047.894	376
1048.418	343
1048.942	340
1049.466	337
1049.99	361
1050.514	337
1051.038	335
1051.562	339
1052.086	310
1052.609	349
1053.133	312
1053.657	333
1054.181	326
1054.705	351
1055.229	326
1055.752	362
1056.276	349
1056.8	372
1057.324	377
1057.847	369
1058.371	362
1058.895	389
1059.418	381
1059.942	397
1060.466	388
1060.989	400
1061.513	375
1062.037	391
1062.56	400
1063.084	404
1063.607	427
1064.131	426
1064.654	419
1065.178	444
1065.701	447
1066.224	458
1066.748	445
1067.271	481
1067.795	451
1068.318	512
1068.841	493
1069.365	506
1069.888	501
1070.411	540
1070.934	520
1071.458	578
1071.981	577
1072.504	580
1073.027	605
1073.551	602
1074.074	645
1074.597	665
1075.12	643
1075.643	700
1076.166	728
1076.689	717
1077.212	788
1077.735	774
1078.258	815
1078.781	839
1079.304	874
1079.827	913
1080.35	937
1080.873	959
1081.396	1024
1081.919	1027
1082.442	1084
1082.965	1119
1083.487	1176
1084.01	1207
1084.533	1235
1085.056	1296
1085.579	1344
1086.101	1399
1086.624	1456
1087.147	1495
1087.669	1544
1088.192	1611
1088.715	1730
1089.237	1762
1089.76	1841
1090.283	1889
1090.805	1972
1091.328	2003
1091.85	2116
1092.373	2181
1092.895	2265
1093.418	2328
1093.94	2443
1094.463	2498
1094.985	2601
1095.507	2680
1096.03	2810
1096.552	2859
1097.075	2996
1097.597	3051
1098.119	3210
1098.642	3251
1099.164	3393
1099.686	3463
1100.208	3599
1100.731	3663
1101.253	3844
1101.775	3908
1102.297	4040
1102.819	4149
1103.342	4293
1103.864	4364
1104.386	4550
1104.908	4640
1105.43	4761
1105.952	4857
1106.474	5044
1106.996	5119
1107.518	5304
1108.04	5369
1108.562	5480
1109.084	5575
1109.606	5743
1110.128	5775
1110.65	5983
1111.172	6030
1111.693	6195
1112.215	6229
1112.737	6384
1113.259	6389
1113.781	6552
1114.302	6562
1114.824	6751
1115.346	6728
1115.868	6847
1116.389	6852
1116.911	6990
1117.433	6981
1117.954	7096
1118.476	7119
1118.997	7208
1119.519	7171
1120.041	7291
1120.562	7302
1121.084	7363
1121.605	7315
1122.127	7387
1122.648	7320
1123.17	7450
1123.691	7360
1124.212	7524
1124.734	7425
1125.255	7446
1125.777	7356
1126.298	7464
1126.819	7383
1127.341	7486
1127.862	7363
1128.383	7419
1128.904	7289
1129.426	7339
1129.947	7162
1130.468	7280
1130.989	7097
1131.51	7159
1132.032	6991
1132.553	7031
1133.074	6806
1133.595	6819
1134.116	6546
1134.637	6556
1135.158	6364
1135.679	6403
1136.2	6258
1136.721	6227
1137.242	6102
1137.763	6112
1138.284	5878
1138.805	5883
1139.326	5675
1139.847	5661
1140.367	5437
1140.888	5390
1141.409	5225
1141.93	5171
1142.451	4978
1142.971	4929
1143.492	4755
1144.013	4743
1144.534	4473
1145.054	4476
1145.575	4325
1146.096	4315
1146.616	4101
1147.137	4097
1147.658	3913
1148.178	3896
1148.699	3798
1149.219	3747
1149.74	3625
1150.26	3581
1150.781	3429
1151.301	3456
1151.822	3274
1152.342	3285
1152.863	3153
1153.383	3151
1153.903	3075
1154.424	3044
1154.944	2968
1155.464	2893
1155.985	2858
1156.505	2830
1157.025	2714
1157.546	2708
1158.066	2652
1158.586	2624
1159.106	2534
1159.626	2562
1160.147	2485
1160.667	2448
1161.187	2409
1161.707	2414
1162.227	2322
1162.747	2341
1163.267	2263
1163.787	2257
1164.307	2177
1164.827	2182
1165.347	2103
1165.867	2093
1166.387	2044
1166.907	2019
1167.427	1964
1167.947	1962
1168.467	1920
1168.987	1911
1169.507	1847
1170.026	1856
1170.546	1794
1171.066	1781
1171.586	1724
1172.105	1723
1172.625	1677
1173.145	1674
1173.665	1622
1174.184	1653
1174.704	1632
1175.224	1598
1175.743	1566
1176.263	1551
1176.782	1509
1177.302	1500
1177.822	1494
1178.341	1497
1178.861	1446
1179.38	1476
1179.9	1427
1180.419	1399
1180.939	1405
1181.458	1379
1181.977	1365
1182.497	1402
1183.016	1352
1183.535	1378
1184.055	1318
1184.574	1329
1185.093	1289
1185.613	1310
1186.132	1270
1186.651	1273
1187.17	1243
1187.69	1251
1188.209	1246
1188.728	1259
1189.247	1217
1189.766	1198
1190.285	1191
1190.805	1180
1191.324	1157
1191.843	1175
1192.362	1131
1192.881	1114
1193.4	1124
1193.919	1142
1194.438	1081
1194.957	1095
1195.476	1056
1195.995	1063
1196.513	1021
1197.032	1045
1197.551	1025
1198.07	1017
1198.589	988
1199.108	991
1199.627	969
1200.145	1018
1200.664	962
1201.183	966
1201.702	934
1202.22	950
1202.739	921
1203.258	917
1203.776	861
1204.295	881
1204.813	834
1205.332	873
1205.851	862
1206.369	861
1206.888	826
1207.406	817
1207.925	803
1208.443	815
1208.962	774
1209.48	798
1209.999	746
1210.517	777
1211.035	699
1211.554	736
1212.072	726
1212.591	715
1213.109	682
1213.627	697
1214.145	675
1214.664	681
1215.182	646
1215.7	647
1216.218	660
1216.737	628
1217.255	640
1217.773	632
1218.291	599
1218.809	610
1219.327	598
1219.845	580
1220.363	574
1220.882	563
1221.4	582
1221.918	570
1222.436	548
1222.954	548
1223.472	520
1223.989	504
1224.507	529
1225.025	507
1225.543	560
1226.061	501
1226.579	487
1227.097	529
1227.615	483
1228.132	475
1228.65	476
1229.168	474
1229.686	437
1230.203	471
1230.721	454
1231.239	470
1231.756	428
1232.274	427
1232.792	448
1233.309	440
1233.827	443
1234.345	442
1234.862	425
1235.38	446
1235.897	399
1236.415	400
1236.932	416
1237.45	423
1237.967	404
1238.485	432
1239.002	375
1239.519	412
1240.037	401
1240.554	416
1241.071	370
1241.589	396
1242.106	376
1242.623	399
1243.141	384
1243.658	385
1244.175	373
1244.692	378
1245.21	375
1245.727	364
1246.244	376
1246.761	369
1247.278	362
1247.795	352
1248.312	364
1248.829	355
1249.347	333
1249.864	353
1250.381	332
1250.898	356
1251.415	315
1251.932	328
1252.448	307
1252.965	335
1253.482	319
1253.999	356
1254.516	358
1255.033	332
1255.55	337
1256.067	320
1256.583	306
1257.1	327
1257.617	298
1258.134	295
1258.65	294
1259.167	328
1259.684	316
1260.201	313
1260.717	346
1261.234	329
1261.75	296
1262.267	318
1262.784	294
1263.3	325
1263.817	314
1264.333	301
1264.85	316
1265.366	278
1265.883	278
1266.399	305
1266.916	291
1267.432	313
1267.949	300
1268.465	318
1268.981	299
1269.498	307
1270.014	280
1270.53	299
1271.047	285
1271.563	302
1272.079	303
1272.595	322
1273.112	298
1273.628	334
1274.144	297
1274.66	299
1275.176	277
1275.692	303
1276.209	291
1276.725	308
1277.241	297
1277.757	327
1278.273	315
1278.789	332
1279.305	299
1279.821	327
1280.337	321
1280.853	330
1281.369	310
1281.885	315
1282.401	306
1282.916	319
1283.432	324
1283.948	319
1284.464	332
1284.98	350
1285.496	315
1286.011	324
1286.527	313
1287.043	348
1287.559	332
1288.074	310
1288.59	312
1289.106	341
1289.621	343
1290.137	343
1290.652	333
1291.168	337
1291.684	353
1292.199	352
1292.715	356
1293.23	354
1293.746	362
1294.261	366
1294.777	360
1295.292	358
1295.808	360
1296.323	376
1296.838	309
1297.354	374
1297.869	346
1298.384	364
1298.9	367
1299.415	362
1299.93	364
1300.446	370
1300.961	366
1301.476	391
1301.991	335
1302.506	379
1303.022	387
1303.537	387
1304.052	382
1304.567	372
1305.082	388
1305.597	371
1306.112	376
1306.627	400
1307.142	383
1307.657	414
1308.172	363
1308.687	364
1309.202	357
1309.717	385
1310.232	390
1310.747	396
1311.262	340
1311.777	351
1312.292	367
1312.807	367
1313.321	352
1313.836	394
1314.351	351
1314.866	375
1315.38	314
1315.895	335
1316.41	318
1316.925	358
1317.439	344
1317.954	342
1318.468	301
1318.983	363
1319.498	319
1320.012	334
1320.527	336
1321.041	294
1321.556	314
1322.07	296
1322.585	303
1323.099	312
1323.614	289
1324.128	295
1324.643	291
1325.157	269
1325.671	299
1326.186	298
1326.7	280
1327.214	274
1327.729	294
1328.243	298
1328.757	285
1329.272	279
1329.786	273
1330.3	286
1330.814	280
1331.328	278
1331.843	239
1332.357	235
1332.871	247
1333.385	263
1333.899	271
1334.413	259
1334.927	261
1335.441	249
1335.955	258
1336.469	266
1336.983	219
1337.497	244
1338.011	233
1338.525	265
1339.039	259
1339.553	262
1340.067	222
1340.58	264
1341.094	250
1341.608	230
1342.122	239
1342.636	263
1343.149	212
1343.663	226
1344.177	218
1344.691	249
1345.204	240
1345.718	236
1346.232	223
1346.745	220
1347.259	225
1347.773	205
1348.286	216
1348.8	201
1349.313	199
1349.827	223
1350.34	179
1350.854	179
1351.367	170
1351.881	210
1352.394	191
1352.908	178
1353.421	192
1353.934	165
1354.448	167
1354.961	180
1355.474	165
1355.988	188
1356.501	179
1357.014	161
1357.528	196
1358.041	167
1358.554	183
1359.067	192
1359.58	195
1360.094	145
1360.607	158
1361.12	145
1361.633	131
1362.146	170
1362.659	146
1363.172	173
1363.685	156
1364.198	165
1364.711	160
1365.224	147
1365.737	179
1366.25	150
1366.763	115
1367.276	134
1367.789	126
1368.302	150
1368.815	140
1369.327	123
1369.84	168
1370.353	135
1370.866	137
1371.379	174
1371.891	144
1372.404	99
1372.917	133
1373.429	133
1373.942	117
1374.455	146
1374.967	130
1375.48	143
1375.993	89
1376.505	127
1377.018	140
1377.53	122
1378.043	104
1378.555	130
1379.068	136
1379.58	123
1380.093	111
1380.605	101
1381.118	95
1381.63	114
1382.143	105
1382.655	64
1383.167	103
1383.68	109
1384.192	123
1384.704	117
1385.216	105
1385.729	102
1386.241	114
1386.753	94
1387.265	109
1387.778	113
1388.29	110
1388.802	107
1389.314	94
1389.826	97
1390.338	80
1390.85	83
1391.362	93
1391.874	116
1392.386	118
1392.898	101
1393.41	97
1393.922	100
1394.434	95
1394.946	67
1395.458	106
1395.97	86
1396.482	86
1396.994	94
1397.506	94
1398.018	71
1398.529	74
1399.041	91
1399.553	64
1400.065	75
1400.576	101
1401.088	65
1401.6	60
1402.112	72
1402.623	77
1403.135	53
1403.646	59
1404.158	54
1404.67	63
1405.181	80
1405.693	47
1406.204	44
1406.716	60
1407.227	80
1407.739	57
1408.25	71
1408.762	69
1409.273	66
1409.785	52
1410.296	46
1410.807	61
1411.319	76
1411.83	58
1412.341	22
1412.853	60
1413.364	45
1413.875	50
