# Supplementary material for: Circular dichroism of quantum defects in carbon nanotubes created by photocatalytic oxygen functionalization
Source: Nat Commun. 2025 Jun 2;16:5107. doi: 10.1038/s41467-025-60342-y (PMC12130195; doi:10.1038/s41467-025-60342-y)
Supplement: Supplementary file 6 — Source Data [file 41467_2025_60342_MOESM6_ESM.zip › Raw data Manuscript and SI/Supplementary_Figure_7b.txt]

Time Delay (ns)	IRF	Decay at E11*	Biexponential Fit	Residuals (x10-4)
-1.536	0.01271	--	--
-1.532	0.01462	--	--
-1.528	0.01433	--	--
-1.524	0.01481	--	--
-1.52	0.01366	--	--
-1.516	0.01471	--	--
-1.512	0.01423	--	--
-1.508	0.01309	--	--
-1.504	0.01442	--	--
-1.5	0.01433	--	--
-1.496	0.01462	--	--
-1.492	0.01404	--	--
-1.488	0.01452	--	--
-1.484	0.01433	--	--
-1.48	0.01471	--	--
-1.476	0.01423	--	--
-1.472	0.01414	--	--
-1.468	0.01548	--	--
-1.464	0.01557	--	--
-1.46	0.01481	--	--
-1.456	0.0149	--	--
-1.452	0.01471	--	--
-1.448	0.01471	--	--
-1.444	0.01442	--	--
-1.44	0.01471	--	--
-1.436	0.01433	--	--
-1.432	0.015	--	--
-1.428	0.01366	--	--
-1.424	0.01385	--	--
-1.42	0.01452	--	--
-1.416	0.01595	--	--
-1.412	0.01481	--	--
-1.408	0.01433	--	--
-1.404	0.01433	--	--
-1.4	0.01442	--	--
-1.396	0.01376	--	--
-1.392	0.01385	--	--
-1.388	0.01471	--	--
-1.384	0.0149	--	--
-1.38	0.01509	--	--
-1.376	0.01471	--	--
-1.372	0.01414	--	--
-1.368	0.01557	--	--
-1.364	0.015	--	--
-1.36	0.01404	--	--
-1.356	0.01414	--	--
-1.352	0.01481	--	--
-1.348	0.01557	--	--
-1.344	0.01395	--	--
-1.34	0.01519	--	--
-1.336	0.01442	--	--
-1.332	0.01404	--	--
-1.328	0.01528	--	--
-1.324	0.01395	--	--
-1.32	0.01433	--	--
-1.316	0.01414	--	--
-1.312	0.01442	--	--
-1.308	0.01366	--	--
-1.304	0.01433	--	--
-1.3	0.01318	--	--
-1.296	0.01309	--	--
-1.292	0.01509	--	--
-1.288	0.01481	--	--
-1.284	0.01404	--	--
-1.28	0.01423	--	--
-1.276	0.01404	--	--
-1.272	0.01433	--	--
-1.268	0.01433	--	--
-1.264	0.01519	--	--
-1.26	0.01366	--	--
-1.256	0.01395	--	--
-1.252	0.01442	--	--
-1.248	0.01519	--	--
-1.244	0.01423	--	--
-1.24	0.01509	--	--
-1.236	0.01376	--	--
-1.232	0.01404	--	--
-1.228	0.01519	--	--
-1.224	0.01481	--	--
-1.22	0.01395	--	--
-1.216	0.01595	--	--
-1.212	0.01433	--	--
-1.208	0.01452	--	--
-1.204	0.01423	--	--
-1.2	0.0149	--	--
-1.196	0.01452	--	--
-1.192	0.01423	--	--
-1.188	0.01366	--	--
-1.184	0.0149	--	--
-1.18	0.01376	--	--
-1.176	0.01433	--	--
-1.172	0.015	--	--
-1.168	0.01462	--	--
-1.164	0.01357	--	--
-1.16	0.01347	--	--
-1.156	0.01423	--	--
-1.152	0.015	--	--
-1.148	0.01471	--	--
-1.144	0.01481	--	--
-1.14	0.01385	--	--
-1.136	0.01357	--	--
-1.132	0.01433	--	--
-1.128	0.0149	--	--
-1.124	0.01433	--	--
-1.12	0.01471	--	--
-1.116	0.01395	--	--
-1.112	0.01433	--	--
-1.108	0.01423	--	--
-1.104	0.01395	--	--
-1.1	0.01328	--	--
-1.096	0.015	--	--
-1.092	0.01442	--	--
-1.088	0.01471	--	--
-1.084	0.0149	--	--
-1.08	0.01509	--	--
-1.076	0.01414	--	--
-1.072	0.01433	--	--
-1.068	0.01442	--	--
-1.064	0.01414	--	--
-1.06	0.01395	--	--
-1.056	0.01452	--	--
-1.052	0.01462	--	--
-1.048	0.01423	--	--
-1.044	0.01557	--	--
-1.04	0.01366	--	--
-1.036	0.015	--	--
-1.032	0.01452	--	--
-1.028	0.01557	--	--
-1.024	0.01433	--	--
-1.02	0.01357	--	--
-1.016	0.01509	--	--
-1.012	0.01385	--	--
-1.008	0.01462	--	--
-1.004	0.015	--	--
-1	0.01357	--	--
-0.996	0.01404	--	--
-0.992	0.0129	--	--
-0.988	0.015	--	--
-0.984	0.01481	--	--
-0.98	0.01471	--	--
-0.976	0.01414	--	--
-0.972	0.01309	--	--
-0.968	0.01414	--	--
-0.964	0.01471	--	--
-0.96	0.01376	--	--
-0.956	0.01328	--	--
-0.952	0.01509	--	--
-0.948	0.01423	--	--
-0.944	0.01395	--	--
-0.94	0.01433	--	--
-0.936	0.01433	--	--
-0.932	0.01442	--	--
-0.928	0.01548	--	--
-0.924	0.01462	--	--
-0.92	0.01538	--	--
-0.916	0.01423	--	--
-0.912	0.0149	--	--
-0.908	0.01442	--	--
-0.904	0.01528	--	--
-0.9	0.01347	--	--
-0.896	0.01395	--	--
-0.892	0.015	--	--
-0.888	0.0149	--	--
-0.884	0.01538	--	--
-0.88	0.01366	--	--
-0.876	0.01471	--	--
-0.872	0.0149	--	--
-0.868	0.01452	--	--
-0.864	0.01442	--	--
-0.86	0.01414	--	--
-0.856	0.01366	--	--
-0.852	0.01442	--	--
-0.848	0.01423	--	--
-0.844	0.01433	--	--
-0.84	0.01404	--	--
-0.836	0.01452	--	--
-0.832	0.01481	--	--
-0.828	0.01433	--	--
-0.824	0.01528	--	--
-0.82	0.01509	--	--
-0.816	0.01528	--	--
-0.812	0.01395	--	--
-0.808	0.01471	--	--
-0.804	0.01452	--	--
-0.8	0.01442	--	--
-0.796	0.01385	--	--
-0.792	0.01423	--	--
-0.788	0.01481	--	--
-0.784	0.01433	--	--
-0.78	0.01357	--	--
-0.776	0.01471	--	--
-0.772	0.01414	--	--
-0.768	0.01557	--	--
-0.764	0.0149	--	--
-0.76	0.01366	--	--
-0.756	0.01433	--	--
-0.752	0.01433	--	--
-0.748	0.01395	--	--
-0.744	0.01442	--	--
-0.74	0.01452	--	--
-0.736	0.01481	--	--
-0.732	0.01414	--	--
-0.728	0.01423	--	--
-0.724	0.01462	--	--
-0.72	0.01452	--	--
-0.716	0.01414	--	--
-0.712	0.01433	--	--
-0.708	0.01395	--	--
-0.704	0.01404	--	--
-0.7	0.01433	--	--
-0.696	0.01471	--	--
-0.692	0.01328	--	--
-0.688	0.01481	--	--
-0.684	0.01423	--	--
-0.68	0.01481	--	--
-0.676	0.01471	--	--
-0.672	0.01357	--	--
-0.668	0.01423	--	--
-0.664	0.01471	--	--
-0.66	0.01481	--	--
-0.656	0.01567	--	--
-0.652	0.01452	--	--
-0.648	0.01414	--	--
-0.644	0.01433	--	--
-0.64	0.01509	--	--
-0.636	0.01357	--	--
-0.632	0.01404	--	--
-0.628	0.01423	--	--
-0.624	0.01414	--	--
-0.62	0.01395	--	--
-0.616	0.01414	--	--
-0.612	0.01548	--	--
-0.608	0.01433	--	--
-0.604	0.0149	--	--
-0.6	0.01423	--	--
-0.596	0.01519	--	--
-0.592	0.01452	--	--
-0.588	0.01376	--	--
-0.584	0.01452	--	--
-0.58	0.01433	--	--
-0.576	0.01471	--	--
-0.572	0.01357	--	--
-0.568	0.01433	--	--
-0.564	0.01433	--	--
-0.56	0.01423	--	--
-0.556	0.01385	--	--
-0.552	0.0149	--	--
-0.548	0.01528	--	--
-0.544	0.01442	--	--
-0.54	0.01385	--	--
-0.536	0.01376	--	--
-0.532	0.01328	--	--
-0.528	0.01462	--	--
-0.524	0.01385	--	--
-0.52	0.01442	--	--
-0.516	0.01328	--	--
-0.512	0.01433	--	--
-0.508	0.01433	--	--
-0.504	0.01442	--	--
-0.5	0.01605	--	--
-0.496	0.01423	--	--
-0.492	0.01395	--	--
-0.488	0.01395	--	--
-0.484	0.01509	--	--
-0.48	0.0149	--	--
-0.476	0.01423	--	--
-0.472	0.01423	--	--
-0.468	0.01414	--	--
-0.464	0.01462	--	--
-0.46	0.01528	--	--
-0.456	0.01433	--	--
-0.452	0.0149	--	--
-0.448	0.01404	--	--
-0.444	0.01414	--	--
-0.44	0.01395	--	--
-0.436	0.01462	--	--
-0.432	0.01423	--	--
-0.428	0.01462	--	--
-0.424	0.01423	--	--
-0.42	0.01395	--	--
-0.416	0.01481	--	--
-0.412	0.01481	--	--
-0.408	0.01404	--	--
-0.404	0.01471	--	--
-0.4	0.01404	--	--
-0.396	0.01481	--	--
-0.392	0.01471	--	--
-0.388	0.01357	--	--
-0.384	0.01423	--	--
-0.38	0.01567	--	--
-0.376	0.01538	--	--
-0.372	0.01481	--	--
-0.368	0.01442	--	--
-0.364	0.01366	--	--
-0.36	0.01586	--	--
-0.356	0.01395	--	--
-0.352	0.015	--	--
-0.348	0.01376	--	--
-0.344	0.01576	--	--
-0.34	0.01376	--	--
-0.336	0.01481	--	--
-0.332	0.015	--	--
-0.328	0.01442	--	--
-0.324	0.01423	--	--
-0.32	0.01442	--	--
-0.316	0.015	--	--
-0.312	0.01385	--	--
-0.308	0.01433	--	--
-0.304	0.01385	--	--
-0.3	0.01433	--	--
-0.296	0.01395	--	--
-0.292	0.01433	--	--
-0.288	0.01395	--	--
-0.284	0.01414	--	--
-0.28	0.01481	--	--
-0.276	0.0149	--	--
-0.272	0.01385	--	--
-0.268	0.01385	--	--
-0.264	0.0149	--	--
-0.26	0.0149	--	--
-0.256	0.01376	0.01192	0.01135	0.77598
-0.252	0.01414	0.01291	0.01145	1.53474
-0.248	0.01528	0.01182	0.01157	0.49568
-0.244	0.01462	0.0133	0.01166	1.68108
-0.24	0.01471	0.01192	0.01176	0.40884
-0.236	0.01442	0.0132	0.0119	1.39039
-0.232	0.01395	0.0136	0.01204	1.59659
-0.228	0.01385	0.01212	0.01211	0.27622
-0.224	0.01385	0.01173	0.01218	-0.15496
-0.22	0.01548	0.01261	0.01232	0.52733
-0.216	0.01395	0.01537	0.01244	2.62184
-0.212	0.01404	0.01301	0.0125	0.71349
-0.208	0.01337	0.01123	0.01258	-0.99717
-0.204	0.01471	0.01389	0.01273	1.25626
-0.2	0.01423	0.01153	0.01283	-0.9336
-0.196	0.01385	0.0133	0.01293	0.59212
-0.192	0.015	0.0138	0.01301	0.93718
-0.188	0.01404	0.01389	0.01306	0.97723
-0.184	0.01481	0.01389	0.0131	0.94216
-0.18	0.01414	0.01242	0.01316	-0.38682
-0.176	0.01347	0.0134	0.01329	0.37012
-0.172	0.01462	0.01468	0.01334	1.38381
-0.168	0.01481	0.01281	0.01338	-0.22157
-0.164	0.01442	0.01547	0.01339	1.94358
-0.16	0.01423	0.01232	0.01348	-0.76071
-0.156	0.01433	0.01025	0.01353	-2.945
-0.152	0.01471	0.01389	0.01357	0.55472
-0.148	0.01442	0.01222	0.01367	-1.02155
-0.144	0.01452	0.01163	0.01371	-1.64007
-0.14	0.01404	0.01251	0.01379	-0.85514
-0.136	0.01366	0.0134	0.01383	-0.08545
-0.132	0.01538	0.01419	0.01383	0.57949
-0.128	0.01423	0.01222	0.01391	-1.23704
-0.124	0.01414	0.01192	0.01399	-1.59693
-0.12	0.01519	0.01271	0.01404	-0.88922
-0.116	0.01586	0.01212	0.01408	-1.48912
-0.112	0.01691	0.0136	0.01413	-0.17063
-0.108	0.01777	0.0133	0.0142	-0.48893
-0.104	0.01911	0.0135	0.01425	-0.35712
-0.1	0.0213	0.0132	0.0143	-0.66388
-0.096	0.0236	0.0135	0.01432	-0.41607
-0.092	0.03038	0.01153	0.01433	-2.30755
-0.088	0.03678	0.01311	0.01443	-0.86355
-0.084	0.04614	0.01173	0.01446	-2.22372
-0.08	0.05951	0.01291	0.01449	-1.09861
-0.076	0.07356	0.01419	0.01459	-0.0453
-0.072	0.10021	0.01399	0.01473	-0.33195
-0.068	0.1217	0.01261	0.01494	-1.76825
-0.064	0.15313	0.01242	0.0152	-2.19166
-0.06	0.19478	0.01508	0.01555	-0.0866
-0.056	0.23796	0.01439	0.01604	-1.06743
-0.052	0.29595	0.01291	0.0167	-3.00929
-0.048	0.33665	0.01813	0.01779	0.57227
-0.044	0.4125	0.01616	0.0193	-2.1216
-0.04	0.4615	0.01764	0.02142	-2.47798
-0.036	0.52016	0.02138	0.02437	-1.65658
-0.032	0.60288	0.02887	0.02827	0.75681
-0.028	0.67186	0.03074	0.03379	-1.28807
-0.024	0.73987	0.04365	0.04067	1.90774
-0.02	0.81085	0.05045	0.04952	0.94952
-0.016	0.85909	0.05972	0.0609	0.11077
-0.012	0.91211	0.07312	0.07495	-0.01672
-0.008	0.95138	0.09342	0.09233	1.0843
-0.004	0.968	0.11362	0.1122	1.22225
-6.13755E-9	1	0.13145	0.13636	-0.45972
0.004	0.99322	0.16644	0.16318	1.76451
0.008	0.98433	0.19383	0.19334	1.1657
0.012	0.97382	0.2228	0.22807	0.0365
0.016	0.94392	0.25907	0.26641	-0.19666
0.02	0.9273	0.30577	0.30824	0.88948
0.024	0.87648	0.34696	0.35346	0.33017
0.028	0.8461	0.38431	0.40068	-1.10812
0.032	0.7821	0.42866	0.45002	-1.63777
0.036	0.74446	0.48857	0.50045	0.0061
0.04	0.68198	0.52582	0.55073	-1.63729
0.044	0.62791	0.57351	0.60146	-1.81054
0.048	0.57929	0.63569	0.65034	0.10776
0.052	0.54385	0.68299	0.69728	0.28312
0.056	0.49522	0.71177	0.74211	-1.51178
0.06	0.45061	0.74212	0.78384	-2.69467
0.064	0.40791	0.80912	0.82307	0.63494
0.068	0.36903	0.83711	0.85802	-0.0513
0.072	0.33626	0.87594	0.88976	0.79437
0.076	0.31085	0.88323	0.9166	-1.23545
0.08	0.27245	0.92974	0.94002	1.26576
0.084	0.25468	0.95418	0.95875	1.88493
0.088	0.23749	0.95516	0.97343	0.5084
0.092	0.20787	0.96512	0.9846	0.40817
0.096	0.19278	0.97379	0.99303	0.45168
0.1	0.18141	0.98384	0.99805	0.97254
0.104	0.16899	0.98463	1	0.85851
0.108	0.15533	0.98069	0.99911	0.5472
0.112	0.14348	0.98394	0.99574	1.21125
0.116	0.1389	0.97645	0.99035	0.98815
0.12	0.12944	1	0.98335	4.03782
0.124	0.11903	0.94846	0.97416	-0.25742
0.128	0.11387	0.95625	0.96407	1.56034
0.132	0.1132	0.92767	0.95304	-0.27809
0.136	0.10441	0.93161	0.94047	1.41444
0.14	0.09562	0.91141	0.92729	0.65616
0.144	0.09075	0.89929	0.91372	0.77988
0.148	0.08626	0.88973	0.89971	1.22419
0.152	0.0854	0.87337	0.8852	0.99887
0.156	0.0811	0.8647	0.87038	1.63223
0.16	0.07929	0.83593	0.85563	0.07585
0.164	0.07222	0.81484	0.84066	-0.64634
0.168	0.07136	0.79425	0.82547	-1.3064
0.172	0.06467	0.7837	0.8104	-0.84099
0.176	0.06525	0.79208	0.79565	1.74151
0.18	0.06324	0.76212	0.78073	-8.77253E-4
0.184	0.062	0.74695	0.76568	-0.05715
0.188	0.06209	0.70181	0.75073	-3.73138
0.192	0.05846	0.70743	0.73594	-1.31374
0.196	0.06047	0.70497	0.72147	0.08258
0.2	0.05407	0.68132	0.70715	-1.09573
0.204	0.0535	0.68792	0.69306	1.38125
0.208	0.05684	0.65422	0.67895	-1.06553
0.212	0.05082	0.65106	0.66514	0.22201
0.216	0.04862	0.63402	0.65132	-0.22544
0.22	0.04939	0.62909	0.63791	0.81072
0.224	0.04968	0.60278	0.62474	-0.91829
0.228	0.04671	0.59795	0.61188	0.08533
0.232	0.04901	0.57883	0.59935	-0.82495
0.236	0.04471	0.56868	0.58697	-0.57411
0.24	0.04318	0.55331	0.575	-1.08232
0.244	0.04127	0.56494	0.563	2.05848
0.248	0.03898	0.53479	0.55131	-0.46718
0.252	0.04146	0.51606	0.54011	-1.56704
0.256	0.03859	0.50374	0.52884	-1.77376
0.26	0.0384	0.49793	0.51777	-1.07097
0.264	0.03859	0.48946	0.50705	-0.79398
0.268	0.03764	0.49675	0.49663	1.70874
0.272	0.03687	0.46817	0.48634	-0.96812
0.276	0.03821	0.46147	0.47643	-0.53509
0.28	0.03773	0.43417	0.46654	-3.24834
0.284	0.03535	0.43979	0.45682	-0.93263
0.288	0.03687	0.42067	0.44723	-2.46994
0.292	0.03449	0.4187	0.4378	-1.34918
0.296	0.03449	0.42481	0.42875	0.96982
0.3	0.03449	0.41023	0.41979	0.06967
0.304	0.0342	0.3919	0.41106	-1.50719
0.308	0.03363	0.39348	0.40258	0.07878
0.312	0.03391	0.3718	0.39427	-2.16045
0.316	0.03162	0.36943	0.38615	-1.24649
0.32	0.03143	0.36204	0.37834	-1.21916
0.324	0.03181	0.35071	0.37069	-1.89667
0.328	0.03172	0.34066	0.36313	-2.38488
0.332	0.02981	0.34223	0.35584	-0.88346
0.336	0.03105	0.33721	0.34862	-0.53859
0.34	0.03019	0.33238	0.3416	-0.188
0.344	0.03066	0.32233	0.33476	-0.79071
0.348	0.03057	0.33248	0.3281	2.13171
0.352	0.02751	0.30952	0.32158	-0.79641
0.356	0.02895	0.30853	0.31524	0.14557
0.36	0.03124	0.29868	0.30894	-0.53493
0.364	0.03152	0.30371	0.30281	1.48292
0.368	0.02589	0.2903	0.29686	0.09621
0.372	0.02856	0.28035	0.29106	-0.71789
0.376	0.03	0.28114	0.28531	0.49873
0.38	0.02856	0.26675	0.27979	-1.24244
0.384	0.0277	0.26429	0.27437	-0.69427
0.388	0.02723	0.26212	0.26913	-0.11637
0.392	0.02809	0.25325	0.26399	-0.8911
0.396	0.02732	0.25473	0.25883	0.41174
0.4	0.02627	0.24517	0.25392	-0.54843
0.404	0.02598	0.24458	0.24927	0.25446
0.408	0.02579	0.23946	0.24472	0.11615
0.412	0.0257	0.22812	0.23999	-1.29648
0.416	0.02809	0.23088	0.23555	0.19793
0.42	0.02656	0.22438	0.23131	-0.30119
0.424	0.02703	0.21985	0.22709	-0.39303
0.428	0.02598	0.21709	0.22293	-0.114
0.432	0.02532	0.21117	0.21886	-0.54086
0.436	0.0257	0.21462	0.21494	1.04451
0.44	0.02665	0.21324	0.21108	1.56947
0.444	0.0236	0.20477	0.20726	0.54569
0.448	0.02512	0.19561	0.20352	-0.69796
0.452	0.0234	0.19748	0.19987	0.53735
0.456	0.02293	0.19038	0.19633	-0.29328
0.46	0.02407	0.18398	0.19302	-1.04253
0.464	0.02589	0.18743	0.1897	0.52211
0.468	0.02283	0.19137	0.1865	2.1447
0.472	0.02503	0.1754	0.18331	-0.85163
0.476	0.02465	0.18013	0.18018	1.00909
0.48	0.02379	0.17333	0.17715	0.09763
0.484	0.02321	0.17146	0.17424	0.33388
0.488	0.02579	0.16791	0.17124	0.18539
0.492	0.02446	0.16516	0.1684	0.19132
0.496	0.02388	0.16141	0.16552	-0.04201
0.5	0.0235	0.15648	0.16271	-0.5972
0.504	0.0214	0.15836	0.16005	0.53785
0.508	0.02436	0.14909	0.15754	-1.22364
0.512	0.02369	0.15402	0.15493	0.71328
0.516	0.02312	0.15254	0.15252	0.94214
0.52	0.02321	0.14643	0.15015	-0.03638
0.524	0.02159	0.14959	0.14778	1.38734
0.528	0.02254	0.14377	0.14546	0.47198
0.532	0.0236	0.14545	0.14334	1.45779
0.536	0.02121	0.13372	0.1412	-1.13312
0.54	0.02293	0.1352	0.13907	-0.15338
0.544	0.02312	0.13599	0.13696	0.62487
0.548	0.02159	0.14003	0.13481	2.26965
0.552	0.0214	0.12771	0.13288	-0.56453
0.556	0.02245	0.12948	0.13096	0.46164
0.56	0.02188	0.13569	0.12905	2.65775
0.564	0.02312	0.12594	0.12718	0.50613
0.568	0.02216	0.12081	0.12528	-0.42961
0.572	0.02111	0.12121	0.12349	0.19101
0.576	0.02159	0.12485	0.12179	1.70126
0.58	0.02331	0.12022	0.12	0.89431
0.584	0.02207	0.12239	0.11837	1.97066
0.588	0.02121	0.11736	0.11677	0.9926
0.592	0.02035	0.11973	0.11512	2.13903
0.596	0.0213	0.11322	0.11352	0.72214
0.6	0.01968	0.10938	0.11201	0.01275
0.604	0.0214	0.10268	0.11051	-1.63475
0.608	0.02083	0.10229	0.10912	-1.33429
0.612	0.02426	0.10061	0.1077	-1.43704
0.616	0.0214	0.1081	0.10626	1.33966
0.62	0.02254	0.10209	0.1049	-0.09663
0.624	0.02226	0.10554	0.10366	1.34955
0.628	0.02178	0.09982	0.10237	-0.03384
0.632	0.01872	0.10544	0.10106	2.10714
0.636	0.02111	0.1012	0.09973	1.21791
0.64	0.02092	0.10317	0.09849	2.20585
0.644	0.0213	0.09894	0.09719	1.30104
0.648	0.02073	0.09706	0.09602	1.07689
0.652	0.02159	0.09263	0.09487	0.00504
0.656	0.02016	0.09125	0.09394	-0.14943
0.66	0.02102	0.09233	0.09286	0.55876
0.664	0.01997	0.09026	0.09188	0.19329
0.668	0.02226	0.09007	0.0909	0.44861
0.672	0.02169	0.09056	0.08989	0.94181
0.676	0.02073	0.09342	0.08874	2.23741
0.68	0.0193	0.08977	0.08777	1.37742
0.684	0.01911	0.08691	0.0868	0.74437
0.688	0.02016	0.08652	0.08588	0.91897
0.692	0.02025	0.09086	0.08496	2.64787
0.696	0.01968	0.08071	0.08409	-0.49055
0.7	0.01901	0.08169	0.08317	0.17657
0.704	0.02073	0.0881	0.08232	2.6277
0.708	0.0192	0.0813	0.08144	0.63658
0.712	0.01958	0.08011	0.08071	0.47362
0.716	0.01901	0.08721	0.07995	3.12491
0.72	0.01786	0.07814	0.07915	0.31644
0.724	0.02016	0.07804	0.07828	0.58695
0.728	0.01911	0.074	0.07743	-0.58568
0.732	0.02006	0.07469	0.07666	-0.05222
0.736	0.01987	0.07391	0.07591	-0.0736
0.74	0.01911	0.07312	0.07514	-0.0875
0.744	0.0193	0.07361	0.07437	0.37781
0.748	0.01997	0.07243	0.07369	0.18339
0.752	0.02006	0.07341	0.07295	0.81786
0.756	0.01949	0.07292	0.07225	0.89418
0.76	0.01891	0.07085	0.07151	0.39469
0.764	0.01977	0.07075	0.07075	0.6405
0.768	0.02016	0.0673	0.07013	-0.44722
0.772	0.01901	0.07164	0.06947	1.44121
0.776	0.01968	0.0679	0.06887	0.25583
0.78	0.01882	0.06238	0.06828	-1.72463
0.784	0.01844	0.06888	0.06765	1.08928
0.788	0.01853	0.06317	0.06706	-0.92086
0.792	0.01882	0.06661	0.06652	0.65553
0.796	0.01806	0.06563	0.06599	0.47552
0.8	0.01844	0.06612	0.06544	0.87868
0.804	0.01939	0.05952	0.06487	-1.57081
0.808	0.0192	0.06415	0.06437	0.52417
0.812	0.01997	0.05952	0.06389	-1.17551
0.816	0.01977	0.06218	0.06336	0.1337
0.82	0.01968	0.06573	0.06287	1.7102
0.824	0.01911	0.0606	0.06234	-0.10477
0.828	0.01825	0.06198	0.06181	0.66722
0.832	0.01949	0.06326	0.06129	1.37619
0.836	0.01911	0.06031	0.06079	0.39548
0.84	0.01786	0.06041	0.06026	0.64641
0.844	0.01872	0.05518	0.05978	-1.36011
0.848	0.01748	0.06031	0.05936	0.96927
0.852	0.01834	0.05085	0.05894	-2.9888
0.856	0.01758	0.05962	0.05858	1.00505
0.86	0.01777	0.05834	0.05821	0.63211
0.864	0.01786	0.05597	0.05784	-0.20711
0.868	0.01958	0.05873	0.05743	1.10891
0.872	0.0192	0.05696	0.05699	0.55737
0.876	0.01786	0.05361	0.05664	-0.73129
0.88	0.01891	0.05686	0.05625	0.82147
0.884	0.01872	0.05282	0.05581	-0.73004
0.888	0.01767	0.05193	0.05542	-0.95983
0.892	0.01977	0.05706	0.05497	1.42994
0.896	0.01681	0.05252	0.05458	-0.33298
0.9	0.01939	0.05065	0.05415	-0.98959
0.904	0.01853	0.04799	0.05374	-2.05698
0.908	0.01777	0.05016	0.05336	-0.86985
0.912	0.01825	0.05144	0.05309	-0.17086
0.916	0.01872	0.05361	0.05279	0.90429
0.92	0.0172	0.05095	0.05242	-0.10004
0.924	0.01844	0.0471	0.05212	-1.75234
0.928	0.01758	0.05144	0.05181	0.38453
0.932	0.01758	0.04789	0.05146	-1.07636
0.936	0.01901	0.05104	0.05121	0.46975
0.94	0.01796	0.04661	0.05082	-1.39819
0.944	0.0171	0.04789	0.05058	-0.6815
0.948	0.01729	0.05262	0.05028	1.55253
0.952	0.01891	0.05321	0.04996	1.94202
0.956	0.01815	0.0473	0.04967	-0.54771
0.96	0.01796	0.04819	0.0494	-0.01554
0.964	0.01691	0.04986	0.04905	0.89155
0.968	0.01901	0.0471	0.04878	-0.24114
0.972	0.01767	0.05183	0.04847	1.99914
0.976	0.01796	0.0473	0.04817	0.12775
0.98	0.01911	0.04562	0.04796	-0.56057
0.984	0.01796	0.04415	0.04768	-1.14728
0.988	0.01605	0.04976	0.04735	1.59869
0.992	0.01739	0.04868	0.04706	1.25234
0.996	0.01834	0.04188	0.04686	-1.90145
1	0.01786	0.04444	0.04662	-0.50887
1.004	0.01672	0.04277	0.04636	-1.21285
1.008	0.017	0.04484	0.04606	-0.06213
1.012	0.01739	0.04365	0.04589	-0.54929
1.016	0.01853	0.04365	0.04564	-0.4309
1.02	0.01767	0.04622	0.04541	0.88294
1.024	0.01863	0.04306	0.04526	-0.54079
1.028	0.01777	0.04513	0.04502	0.56346
1.032	0.01767	0.04493	0.04468	0.62682
1.036	0.01634	0.04356	0.04444	0.08523
1.04	0.0172	0.03952	0.04425	-1.86593
1.044	0.01758	0.03932	0.04403	-1.86169
1.048	0.01825	0.04158	0.04375	-0.55517
1.052	0.017	0.04405	0.0435	0.76274
1.056	0.0172	0.04178	0.04328	-0.22834
1.06	0.01758	0.04375	0.04312	0.79875
1.064	0.0172	0.0405	0.04293	-0.70204
1.068	0.01729	0.03626	0.04278	-2.90973
1.072	0.01777	0.04218	0.04259	0.29407
1.076	0.0171	0.0405	0.04239	-0.43848
1.08	0.01767	0.04139	0.04211	0.13724
1.084	0.01777	0.04208	0.0419	0.57738
1.088	0.01662	0.03764	0.04172	-1.59952
1.092	0.01777	0.0407	0.04157	0.06006
1.096	0.01739	0.03508	0.04135	-2.84142
1.1	0.01748	0.04267	0.04115	1.21946
1.104	0.01643	0.03922	0.04097	-0.3943
1.108	0.01748	0.03616	0.04077	-1.92734
1.112	0.01748	0.03932	0.04059	-0.15548
1.116	0.01634	0.03843	0.04043	-0.53405
1.12	0.0172	0.04296	0.04024	1.78791
1.124	0.017	0.04149	0.04009	1.16181
1.128	0.01729	0.03843	0.03994	-0.28595
1.132	0.01662	0.03636	0.03973	-1.27947
1.136	0.017	0.03528	0.03959	-1.80668
1.14	0.01653	0.03991	0.03943	0.71574
1.144	0.01767	0.04168	0.03927	1.65269
1.148	0.01758	0.03912	0.03906	0.50598
1.152	0.01595	0.04158	0.03891	1.77787
1.156	0.01634	0.03607	0.03876	-0.9394
1.16	0.01681	0.03577	0.03855	-0.99146
1.164	0.01729	0.03922	0.03839	0.88559
1.168	0.01825	0.03449	0.03823	-1.53472
1.172	0.0172	0.03459	0.03808	-1.40028
1.176	0.01634	0.03528	0.0379	-0.92073
1.18	0.01605	0.03685	0.03774	0.00898
1.184	0.01567	0.03646	0.03756	-0.10757
1.188	0.01643	0.03774	0.03745	0.61307
1.192	0.01653	0.03646	0.03733	0.01206
1.196	0.01739	0.03479	0.03711	-0.77909
1.2	0.01748	0.03311	0.03693	-1.62617
1.204	0.01634	0.03656	0.03678	0.34646
1.208	0.01872	0.03715	0.03667	0.7097
1.212	0.015	0.03518	0.0366	-0.29652
1.216	0.01806	0.03203	0.03647	-2.01413
1.22	0.01739	0.03311	0.03629	-1.28292
1.224	0.01586	0.03794	0.03609	1.39845
1.228	0.01614	0.03291	0.03588	-1.17529
1.232	0.01786	0.03203	0.03572	-1.60258
1.236	0.01748	0.034	0.03558	-0.40121
1.24	0.01614	0.0335	0.03549	-0.62607
1.244	0.01662	0.03242	0.03539	-1.1916
1.248	0.01777	0.03143	0.03525	-1.69147
1.252	0.01595	0.03321	0.03522	-0.65004
1.256	0.01758	0.03153	0.035	-1.49362
1.26	0.01662	0.03065	0.03496	-2.00022
1.264	0.01653	0.03341	0.03486	-0.34338
1.268	0.01681	0.03193	0.03468	-1.08424
1.272	0.01662	0.034	0.03453	0.15919
1.276	0.01681	0.03331	0.03448	-0.19394
1.28	0.01643	0.03331	0.0344	-0.15026
1.284	0.01748	0.03528	0.03424	0.99217
1.288	0.01653	0.03321	0.03413	-0.05911
1.292	0.01739	0.03419	0.03407	0.51067
1.296	0.01662	0.03104	0.03391	-1.18107
1.3	0.01681	0.03272	0.03385	-0.18302
1.304	0.01691	0.02897	0.03373	-2.34155
1.308	0.0171	0.034	0.03361	0.64882
1.312	0.01576	0.03676	0.03351	2.12706
1.316	0.01576	0.03301	0.03339	0.22898
1.32	0.01548	0.03055	0.03329	-1.1244
1.324	0.01605	0.03281	0.03318	0.23792
1.328	0.01758	0.03203	0.03312	-0.17056
1.332	0.0172	0.03429	0.03301	1.12545
1.336	0.01509	0.03134	0.03295	-0.47063
1.34	0.01662	0.03124	0.03284	-0.46925
1.344	0.01634	0.02937	0.03275	-1.53225
1.348	0.0171	0.03055	0.03267	-0.77408
1.352	0.01672	0.02937	0.03259	-1.43812
1.356	0.01739	0.03242	0.03243	0.42698
1.36	0.01595	0.02858	0.03227	-1.74367
1.364	0.01634	0.02848	0.03211	-1.70822
1.368	0.01815	0.03262	0.03199	0.77673
1.372	0.01643	0.03045	0.03196	-0.43097
1.376	0.01538	0.03134	0.03189	0.11798
1.38	0.01634	0.02779	0.03171	-1.91268
1.384	0.01624	0.02996	0.03162	-0.53024
1.388	0.01691	0.03055	0.03152	-0.1292
1.392	0.01672	0.02808	0.03147	-1.58357
1.396	0.01758	0.02897	0.0314	-0.99292
1.4	0.01586	0.0272	0.03135	-2.08285
1.404	0.01614	0.02937	0.03123	-0.65909
1.408	0.01767	0.03035	0.03115	-0.0305
1.412	0.01653	0.02946	0.03115	-0.55674
1.416	0.01614	0.02838	0.03105	-1.15647
1.42	0.0171	0.02956	0.0309	-0.3524
1.424	0.01586	0.03114	0.0308	0.60982
1.428	0.01672	0.02927	0.03071	-0.41928
1.432	0.01595	0.02927	0.03066	-0.38762
1.436	0.01634	0.0271	0.0306	-1.69409
1.44	0.017	0.03084	0.03057	0.57205
1.444	0.01433	0.02601	0.03045	-2.31928
1.448	0.0171	0.02907	0.03036	-0.33731
1.452	0.01605	0.02887	0.03036	-0.45082
1.456	0.01643	0.03094	0.03028	0.79364
1.46	0.01538	0.02897	0.03019	-0.29268
1.464	0.01605	0.02877	0.03014	-0.38476
1.468	0.01643	0.03074	0.03003	0.82219
1.472	0.01567	0.03065	0.02997	0.80292
1.476	0.01567	0.02641	0.02986	-1.69792
1.48	0.01576	0.03143	0.02978	1.34132
1.484	0.01509	0.02789	0.02973	-0.68269
1.488	0.01586	0.02828	0.02954	-0.32995
1.492	0.017	0.0269	0.0295	-1.16598
1.496	0.01548	0.03025	0.02941	0.8927
1.5	0.01528	0.0273	0.02934	-0.81765
1.504	0.01528	0.02818	0.0292	-0.19573
1.508	0.01567	0.02601	0.02912	-1.5051
1.512	0.01557	0.02779	0.02905	-0.34402
1.516	0.01634	0.02838	0.02894	0.07871
1.52	0.01538	0.02483	0.02883	-2.11531
1.524	0.01528	0.02621	0.02872	-1.1355
1.528	0.01567	0.02651	0.02858	-0.86268
1.532	0.01672	0.02552	0.0285	-1.45017
1.536	0.0149	0.02611	0.02848	-1.04979
1.54	0.01567	0.02769	0.02836	0.00385
1.544	0.01576	0.027	0.02823	-0.34393
1.548	0.01576	0.02828	0.02811	0.50146
1.552	0.01605	0.02552	0.02802	-1.15291
1.556	0.01605	0.0267	0.02792	-0.34163
1.56	0.01509	0.02759	0.02787	0.23421
1.564	0.017	0.02917	0.02776	1.22168
1.568	0.01605	0.02749	0.02765	0.3067
1.572	0.01729	0.02621	0.02757	-0.43511
1.576	0.01528	0.02917	0.02754	1.34849
1.58	0.01643	0.02631	0.02741	-0.27581
1.584	0.01653	0.02385	0.02733	-1.84437
1.588	0.01624	0.02217	0.02725	-2.99638
1.592	0.01662	0.0267	0.02718	0.10731
1.596	0.01672	0.02365	0.02712	-1.85249
1.6	0.01548	0.02434	0.02706	-1.34237
1.604	0.01653	0.02769	0.02696	0.82952
1.608	0.01605	0.02976	0.02697	2.00551
1.612	0.01519	0.0269	0.02693	0.37938
1.616	0.01567	0.02759	0.02694	0.7837
1.62	0.01557	0.02414	0.02685	-1.33851
1.624	0.01595	0.027	0.02682	0.50105
1.628	0.01691	0.02749	0.0268	0.8086
1.632	0.01567	0.02838	0.02677	1.34694
1.636	0.01576	0.02414	0.02675	-1.27906
1.64	0.01538	0.02454	0.02674	-1.00479
1.644	0.01653	0.02759	0.02665	0.95344
1.648	0.01557	0.02749	0.02663	0.90852
1.652	0.01662	0.02582	0.02658	-0.07775
1.656	0.01643	0.0268	0.02647	0.59194
1.66	0.01567	0.02424	0.0264	-0.98868
1.664	0.01586	0.02582	0.02632	0.07646
1.668	0.01681	0.0268	0.02628	0.70786
1.672	0.01653	0.02503	0.02628	-0.39864
1.676	0.01662	0.02483	0.02621	-0.48246
1.68	0.01672	0.02454	0.02615	-0.63386
1.684	0.01653	0.02493	0.02607	-0.32831
1.688	0.01614	0.02513	0.02605	-0.19091
1.692	0.01586	0.02464	0.02598	-0.46791
1.696	0.01643	0.02651	0.02598	0.71006
1.7	0.01614	0.02562	0.02596	0.17769
1.704	0.01519	0.02326	0.02589	-1.33346
1.708	0.01576	0.0267	0.02585	0.90936
1.712	0.01595	0.02365	0.02585	-1.04011
1.716	0.01653	0.0268	0.02585	0.96843
1.72	0.01586	0.02592	0.02584	0.43155
1.724	0.01576	0.02207	0.02584	-2.13872
1.728	0.01462	0.02493	0.02583	-0.18044
1.732	0.01538	0.02533	0.02579	0.09456
1.736	0.01576	0.02306	0.02574	-1.37146
1.74	0.01548	0.0267	0.02572	0.98452
1.744	0.01567	0.02533	0.02568	0.16436
1.748	0.01538	0.02552	0.02558	0.34599
1.752	0.01462	0.02197	0.02553	-1.99991
1.756	0.01643	0.0268	0.02549	1.18466
1.76	0.01605	0.02326	0.02547	-1.06401
1.764	0.01557	0.02601	0.02542	0.749
1.768	0.0172	0.02385	0.02536	-0.59008
1.772	0.01509	0.02266	0.02523	-1.31434
1.776	0.01538	0.02286	0.02515	-1.12841
1.78	0.01528	0.02316	0.0251	-0.89083
1.784	0.01595	0.02464	0.02503	0.12767
1.788	0.01509	0.02572	0.02498	0.84132
1.792	0.017	0.02592	0.0249	1.01007
1.796	0.01519	0.02483	0.02479	0.40686
1.8	0.01672	0.02158	0.02478	-1.79148
1.804	0.01557	0.02769	0.02475	2.13457
1.808	0.01605	0.02572	0.02471	1.00439
1.812	0.01586	0.02572	0.02474	0.98309
1.816	0.01691	0.02424	0.02466	0.1117
1.82	0.01471	0.02641	0.02459	1.49319
1.824	0.01576	0.02552	0.02452	1.00217
1.828	0.01528	0.02454	0.02448	0.41044
1.832	0.01557	0.02464	0.02441	0.51699
1.836	0.01576	0.02257	0.02444	-0.86649
1.84	0.01605	0.02434	0.02437	0.35325
1.844	0.01548	0.02217	0.02439	-1.10644
1.848	0.01653	0.02444	0.02434	0.43776
1.852	0.01595	0.02503	0.02432	0.82282
1.856	0.01595	0.02188	0.02429	-1.25081
1.86	0.01662	0.02473	0.02431	0.6419
1.864	0.01595	0.02355	0.02421	-0.0529
1.868	0.01471	0.02582	0.02417	1.39615
1.872	0.01567	0.02404	0.0241	0.33703
1.876	0.01605	0.02503	0.02405	0.98739
1.88	0.01548	0.02296	0.02402	-0.32312
1.884	0.01605	0.02454	0.024	0.71438
1.888	0.01595	0.02424	0.02395	0.55659
1.892	0.01528	0.02385	0.02396	0.29654
1.896	0.01481	0.02316	0.02394	-0.14106
1.9	0.01595	0.02385	0.02392	0.32204
1.904	0.01509	0.02276	0.02394	-0.40495
1.908	0.01557	0.02247	0.02391	-0.58454
1.912	0.01605	0.02542	0.02381	1.37875
1.916	0.01462	0.02414	0.02377	0.60775
1.92	0.01557	0.0268	0.02375	2.22504
1.924	0.01586	0.02257	0.02371	-0.38535
1.928	0.01433	0.02326	0.02369	0.08511
1.932	0.01567	0.02473	0.02367	1.04487
1.936	0.01624	0.02227	0.0236	-0.5173
1.94	0.01624	0.0203	0.02351	-1.8764
1.944	0.01528	0.02316	0.02349	0.14976
1.948	0.01691	0.02385	0.02342	0.6418
1.952	0.01576	0.02385	0.02338	0.66495
1.956	0.01528	0.02168	0.02337	-0.77321
1.96	0.01605	0.02237	0.02327	-0.23382
1.964	0.01538	0.01941	0.02324	-2.36363
1.968	0.01576	0.02128	0.02321	-0.94454
1.972	0.01691	0.02434	0.0231	1.1576
1.976	0.01605	0.02247	0.02307	-0.03823
1.98	0.0149	0.02464	0.02308	1.34825
1.984	0.01662	0.02385	0.02309	0.85451
1.988	0.0149	0.02631	0.02305	2.36866
1.992	0.01519	0.02257	0.02309	0.01671
1.996	0.01538	0.02079	0.02306	-1.20333
2	0.01548	0.02276	0.02302	0.19767
2.004	0.01643	0.0206	0.02301	-1.30829
2.008	0.015	0.02168	0.02296	-0.50366
2.012	0.015	0.02257	0.02295	0.10937
2.016	0.01605	0.02188	0.023	-0.39051
2.02	0.01643	0.02335	0.02298	0.60489
2.024	0.01643	0.02168	0.02292	-0.47346
2.028	0.01557	0.02296	0.02294	0.37745
2.032	0.01509	0.02306	0.02286	0.49241
2.036	0.01614	0.02266	0.0228	0.27068
2.04	0.01605	0.02217	0.02276	-0.03015
2.044	0.01567	0.02464	0.02273	1.57189
2.048	0.01519	0.02335	0.02274	0.76066
2.052	0.01576	0.02385	0.02267	1.11895
2.056	0.01548	0.02306	0.02261	0.65423
2.06	0.01567	0.02276	0.02262	0.45772
2.064	0.01672	0.02109	0.02264	-0.70484
2.068	0.015	0.02178	0.02266	-0.23555
2.072	0.01528	0.02207	0.02263	-0.00985
2.076	0.01548	0.01862	0.02257	-2.51694
2.08	0.01538	0.02188	0.02258	-0.11216
2.084	0.01452	0.02138	0.02258	-0.45141
2.088	0.01624	0.02316	0.02255	0.75887
2.092	0.01614	0.02444	0.0225	1.59676
2.096	0.01548	0.0201	0.02248	-1.30668
2.1	0.01576	0.02355	0.02244	1.07883
2.104	0.01595	0.02168	0.02243	-0.1468
2.108	0.01586	0.02128	0.02246	-0.4431
2.112	0.01509	0.02227	0.0224	0.27554
2.116	0.015	0.02424	0.02235	1.56853
2.12	0.01605	0.01981	0.02231	-1.41437
2.124	0.01519	0.0206	0.02227	-0.80173
2.128	0.01643	0.02335	0.02219	1.11919
2.132	0.01567	0.02079	0.0222	-0.61686
2.136	0.01519	0.02335	0.02221	1.10198
2.14	0.01519	0.02197	0.02218	0.21843
2.144	0.01538	0.02237	0.02217	0.48937
2.148	0.01471	0.02119	0.02217	-0.31502
2.152	0.01481	0.02197	0.02216	0.23477
2.156	0.01595	0.02385	0.0221	1.48376
2.16	0.01634	0.02158	0.02204	0.04192
2.164	0.01462	0.02237	0.02205	0.571
2.168	0.01519	0.02109	0.02201	-0.27387
2.172	0.01528	0.02335	0.02204	1.2156
2.176	0.01643	0.0202	0.02201	-0.91316
2.18	0.01509	0.02099	0.02196	-0.31438
2.184	0.01557	0.0205	0.02192	-0.63282
2.188	0.01576	0.0203	0.02188	-0.7479
2.192	0.01567	0.02335	0.0218	1.36612
2.196	0.01538	0.02089	0.02174	-0.23106
2.2	0.01471	0.02237	0.02175	0.76539
2.204	0.01662	0.02414	0.02177	1.87468
2.208	0.01586	0.0206	0.02169	-0.40686
2.212	0.01528	0.02148	0.02165	0.23938
2.216	0.01462	0.0204	0.02162	-0.50051
2.22	0.01595	0.02207	0.02165	0.63448
2.224	0.01567	0.02158	0.02161	0.33411
2.228	0.01528	0.02099	0.02159	-0.06225
2.232	0.01519	0.02188	0.02159	0.54591
2.236	0.01452	0.02316	0.02158	1.38655
2.24	0.01519	0.02168	0.02154	0.44457
2.244	0.01462	0.01981	0.02148	-0.83453
2.248	0.01567	0.02089	0.02153	-0.09073
2.252	0.01643	0.0203	0.02153	-0.50908
2.256	0.01548	0.02345	0.02149	1.62662
2.26	0.01605	0.02286	0.02142	1.29815
2.264	0.01595	0.02414	0.02143	2.08791
2.268	0.01519	0.02138	0.02142	0.32516
2.272	0.01634	0.02217	0.02139	0.87519
2.276	0.01643	0.02188	0.02134	0.70914
2.28	0.01538	0.02168	0.02127	0.62915
2.284	0.01538	0.02099	0.02123	0.1874
2.288	0.01634	0.01872	0.02116	-1.42322
2.292	0.01595	0.02227	0.02116	1.0873
2.296	0.01653	0.02089	0.0212	0.13338
2.3	0.01471	0.02138	0.02119	0.47947
2.304	0.01548	0.02	0.02121	-0.50128
2.308	0.01548	0.01961	0.02122	-0.79574
2.312	0.01576	0.01922	0.02119	-1.0704
2.316	0.0149	0.02257	0.02123	1.23259
2.32	0.01509	0.02237	0.02127	1.08125
2.324	0.01519	0.02296	0.02124	1.4774
2.328	0.01614	0.0205	0.02123	-0.15707
2.332	0.01557	0.02355	0.02126	1.83638
2.336	0.01605	0.02069	0.02128	-0.0528
2.34	0.01605	0.01981	0.02131	-0.71293
2.344	0.01509	0.02237	0.02124	1.09896
2.348	0.01548	0.01833	0.02122	-1.77715
2.352	0.01586	0.02266	0.0212	1.31501
2.356	0.01509	0.02197	0.0212	0.87188
2.36	0.01528	0.01902	0.02114	-1.18181
2.364	0.01442	0.01922	0.0211	-1.00168
2.368	0.01519	0.02345	0.02107	1.89954
2.372	0.01519	0.02079	0.02109	0.14323
2.376	0.01452	0.02375	0.02108	2.07167
2.38	0.01576	0.01853	0.0211	-1.53419
2.384	0.01548	0.02188	0.02111	0.86231
2.388	0.01729	0.02089	0.02107	0.22411
2.392	0.01538	0.0204	0.02106	-0.10999
2.396	0.01614	0.02069	0.02106	0.09707
2.4	0.01672	0.02128	0.02101	0.53259
2.404	0.01691	0.02079	0.02098	0.21985
2.408	0.01548	0.02188	0.0209	1.00624
2.412	0.0149	0.02454	0.02086	2.68244
2.416	0.01557	0.02257	0.02082	1.50057
2.42	0.01634	0.02099	0.02076	0.50516
2.424	0.01643	0.0202	0.02076	-0.04737
2.428	0.0149	0.02257	0.02076	1.53985
2.432	0.01528	0.0201	0.02086	-0.18361
2.436	0.01528	0.02099	0.02084	0.44751
2.44	0.01653	0.01991	0.02088	-0.33808
2.444	0.01548	0.01971	0.02094	-0.52873
2.448	0.01404	0.02227	0.02101	1.18865
2.452	0.01576	0.01961	0.02099	-0.63006
2.456	0.01729	0.02099	0.02093	0.38587
2.46	0.01519	0.02326	0.02093	1.8677
2.464	0.01528	0.01793	0.02097	-1.90488
2.468	0.01557	0.02188	0.021	0.93865
2.472	0.01528	0.01931	0.02094	-0.8187
2.476	0.01528	0.0201	0.02091	-0.22014
2.48	0.01557	0.02119	0.02089	0.55047
2.484	0.01586	0.01912	0.02093	-0.95903
2.488	0.01433	0.01951	0.0209	-0.6434
2.492	0.01595	0.02079	0.0208	0.34042
2.496	0.01509	0.02188	0.02082	1.06058
2.5	0.01567	0.0202	0.0209	-0.14399
2.504	0.0149	0.02217	0.02086	1.22089
2.508	0.01634	0.02089	0.02084	0.38477
2.512	0.01471	0.02089	0.02082	0.39427
2.516	0.01481	0.02217	0.02079	1.26956
2.52	0.01624	0.01922	0.02076	-0.76498
2.524	0.015	0.02128	0.02075	0.70748
2.528	0.01528	0.02079	0.02075	0.37367
2.532	0.01576	0.02089	0.02067	0.49602
2.536	0.01519	0.01724	0.02068	-2.25878
2.54	0.01519	0.02119	0.02065	0.71447
2.544	0.01452	0.01882	0.02064	-0.97316
2.548	0.01576	0.02079	0.0206	0.47908
2.552	0.01662	0.02099	0.02063	0.59269
2.556	0.01528	0.02286	0.02056	1.85712
2.56	0.01481	0.01862	0.02052	-1.03706
2.564	0.01557	0.01882	0.02055	-0.90804
2.568	0.01442	0.0205	0.02051	0.3375
2.572	0.01586	0.01951	0.02049	-0.35025
2.576	0.01567	0.02089	0.02049	0.62074
2.58	0.01586	0.0203	0.02046	0.23271
2.584	0.0149	0.01981	0.02042	-0.09266
2.588	0.01509	0.01882	0.02036	-0.77291
2.592	0.01557	0.02385	0.02038	2.58077
2.596	0.01519	0.02148	0.02043	1.0556
2.6	0.01586	0.02148	0.02041	1.07379
2.604	0.01624	0.01862	0.02036	-0.92117
2.608	0.01681	0.01971	0.02035	-0.10961
2.612	0.01576	0.02168	0.02028	1.28895
2.616	0.01595	0.02089	0.0203	0.75221
2.62	0.0149	0.02	0.0203	0.13257
2.624	0.01605	0.02099	0.02031	0.80788
2.628	0.01528	0.02286	0.02027	2.0508
2.632	0.01567	0.02128	0.02024	1.05632
2.636	0.01595	0.02306	0.02023	2.19376
2.64	0.01481	0.02247	0.02021	1.83864
2.644	0.01528	0.02099	0.02024	0.85962
2.648	0.01481	0.02089	0.02028	0.76032
2.652	0.01557	0.01912	0.02036	-0.54872
2.656	0.01433	0.0203	0.02037	0.29684
2.66	0.01538	0.01862	0.02038	-0.93563
2.664	0.01528	0.01931	0.02034	-0.38991
2.668	0.01624	0.02	0.02036	0.09322
2.672	0.01481	0.0201	0.02034	0.17763
2.676	0.0149	0.01951	0.02034	-0.2489
2.68	0.01509	0.01971	0.02035	-0.11441
2.684	0.01576	0.02257	0.0203	1.84369
2.688	0.01624	0.01793	0.02027	-1.3962
2.692	0.01462	0.02434	0.02023	2.96773
2.696	0.01605	0.0201	0.02021	0.26312
2.7	0.01614	0.01912	0.02014	-0.3939
2.704	0.01509	0.01882	0.02012	-0.60441
2.708	0.01557	0.02197	0.02011	1.5911
2.712	0.01548	0.02079	0.02015	0.78664
2.716	0.01519	0.02069	0.0201	0.75411
2.72	0.01519	0.01981	0.02005	0.16555
2.724	0.01548	0.02188	0.02003	1.58351
2.728	0.01528	0.02109	0.02005	1.05341
2.732	0.01471	0.01922	0.02008	-0.28074
2.736	0.01557	0.02207	0.02003	1.71
2.74	0.01557	0.01981	0.02006	0.15898
2.744	0.01557	0.02148	0.02009	1.28348
2.748	0.01567	0.02178	0.02007	1.49535
2.752	0.01538	0.02148	0.02006	1.30263
2.756	0.01528	0.01991	0.02006	0.23322
2.76	0.01586	0.02197	0.02003	1.64477
2.764	0.01462	0.01892	0.02001	-0.44881
2.768	0.015	0.01931	0.02	-0.15401
2.772	0.01557	0.02168	0.01998	1.48735
2.776	0.0149	0.02247	0.01993	2.02258
2.78	0.01423	0.01991	0.01994	0.31721
2.784	0.01528	0.01931	0.01994	-0.10868
2.788	0.01452	0.02109	0.01994	1.12404
2.792	0.01595	0.01784	0.01995	-1.23561
2.796	0.01557	0.01981	0.01994	0.24593
2.8	0.01548	0.02079	0.01993	0.9367
2.804	0.01595	0.01991	0.01994	0.31564
2.808	0.01471	0.02089	0.01988	1.03447
2.812	0.01538	0.01823	0.01985	-0.85596
2.816	0.01548	0.01981	0.01985	0.30785
2.82	0.01538	0.01971	0.0198	0.26954
2.824	0.01653	0.0203	0.01973	0.73546
2.828	0.01519	0.02119	0.01971	1.34549
2.832	0.01519	0.01981	0.01966	0.43958
2.836	0.01471	0.0201	0.01969	0.62453
2.84	0.01538	0.01961	0.0197	0.27269
2.844	0.01519	0.01892	0.01971	-0.23127
2.848	0.01519	0.0203	0.01973	0.73604
2.852	0.01462	0.01646	0.01968	-2.1659
2.856	0.01519	0.0202	0.01968	0.70191
2.86	0.0149	0.02217	0.01968	2.00273
2.864	0.01576	0.02168	0.01968	1.68558
2.868	0.01519	0.01587	0.01975	-2.72685
2.872	0.01557	0.01971	0.01973	0.32479
2.876	0.01509	0.0206	0.0197	0.95585
2.88	0.01595	0.0205	0.01966	0.91976
2.884	0.01452	0.01961	0.01965	0.30669
2.888	0.01576	0.01931	0.01963	0.107
2.892	0.01462	0.0204	0.01961	0.88339
2.896	0.01528	0.02089	0.01956	1.25038
2.9	0.01614	0.02079	0.01955	1.19636
2.904	0.0149	0.02237	0.01952	2.23326
2.908	0.01567	0.01902	0.01954	-0.03924
2.912	0.01509	0.01744	0.01953	-1.2348
2.916	0.01624	0.02	0.01953	0.66689
2.92	0.01624	0.01922	0.01952	0.11787
2.924	0.017	0.01912	0.01954	0.02853
2.928	0.01557	0.01823	0.01949	-0.59598
2.932	0.01471	0.0205	0.01951	1.02231
2.936	0.01462	0.02099	0.01946	1.38502
2.94	0.0149	0.0201	0.01946	0.78538
2.944	0.01471	0.02099	0.0195	1.35788
2.948	0.015	0.01715	0.01947	-1.43337
2.952	0.01595	0.01793	0.01949	-0.81828
2.956	0.01452	0.01803	0.01947	-0.73341
2.96	0.01576	0.01951	0.01953	0.32183
2.964	0.0149	0.02138	0.01959	1.55699
2.968	0.01557	0.01931	0.01968	0.07329
2.972	0.01528	0.01882	0.01968	-0.28652
2.976	0.017	0.02119	0.01963	1.40226
2.98	0.01672	0.02217	0.01957	2.07348
2.984	0.01528	0.02119	0.01954	1.46475
2.988	0.01595	0.01882	0.01949	-0.14962
2.992	0.01557	0.02079	0.01947	1.24852
2.996	0.01605	0.01774	0.01949	-0.9772
3	0.01481	0.02109	0.01944	1.46205
3.004	0.01519	0.01922	0.01946	0.15883
3.008	0.01519	0.01872	0.01943	-0.18124
3.012	0.01509	0.0201	0.01944	0.79901
3.016	0.01528	0.01951	0.01945	0.38096
3.02	0.01586	0.01931	0.01955	0.16676
3.024	0.01509	0.01931	0.01962	0.11526
3.028	0.01595	0.01872	0.01961	-0.31237
3.032	0.01557	0.0206	0.01964	0.99706
3.036	0.0149	0.01872	0.01965	-0.33894
3.04	0.01528	0.01981	0.01968	0.42761
3.044	0.01481	0.01961	0.01963	0.31878
3.048	0.01586	0.01764	0.01961	-1.14371
3.052	0.01538	0.01902	0.01959	-0.07904
3.056	0.015	0.0204	0.01957	0.91341
3.06	0.0149	0.01931	0.01956	0.15863
3.064	0.0149	0.02188	0.01958	1.88085
3.068	0.01462	0.01931	0.01956	0.15796
3.072	0.01528	0.02257	0.01959	2.30786
3.076	0.01452	0.01872	0.01959	-0.29608
3.08	0.01586	0.01951	0.01956	0.30368
3.084	0.015	0.02	0.01954	0.66208
3.088	0.01509	0.02247	0.0195	2.30379
3.092	0.0149	0.0201	0.01953	0.73913
3.096	0.01605	0.02	0.01952	0.67667
3.1	0.01605	0.02089	0.01949	1.30168
3.104	0.01538	0.02197	0.01945	2.02984
3.108	0.01528	0.02089	0.01941	1.3519
3.112	0.01519	0.01833	0.01937	-0.42809
3.116	0.01481	0.0205	0.01935	1.13
3.12	0.01538	0.01833	0.0193	-0.38342
3.124	0.01614	0.02188	0.01933	2.04847
3.128	0.01538	0.02109	0.0193	1.55664
3.132	0.01471	0.0205	0.01928	1.17698
3.136	0.01624	0.0201	0.01926	0.9239
3.14	0.01567	0.01981	0.01931	0.68745
3.144	0.01471	0.01695	0.01935	-1.49749
3.148	0.01586	0.01991	0.01934	0.73047
3.152	0.01586	0.01862	0.01933	-0.18432
3.156	0.01519	0.02	0.01932	0.81648
3.16	0.01557	0.01971	0.01928	0.63458
3.164	0.01395	0.0206	0.01929	1.23924
3.168	0.01528	0.01784	0.01933	-0.78243
3.172	0.01576	0.01853	0.01933	-0.25241
3.176	0.01586	0.01961	0.01929	0.55825
3.18	0.01614	0.0202	0.01935	0.933
3.184	0.01481	0.01941	0.01936	0.37496
3.188	0.01643	0.01981	0.01932	0.67976
3.192	0.01471	0.01872	0.01935	-0.12069
3.196	0.01557	0.01724	0.01937	-1.27786
3.2	0.01442	0.01823	0.01936	-0.49841
3.204	0.01462	0.0203	0.01936	0.99255
3.208	0.01471	0.01843	0.01927	-0.28437
3.212	0.01481	0.01951	0.01927	0.50744
3.216	0.01471	0.02168	0.01929	1.94739
3.22	0.01643	0.0205	0.01933	1.14815
3.224	0.01538	0.01833	0.01936	-0.42685
3.228	0.01538	0.02	0.01934	0.80445
3.232	0.01548	0.01715	0.01939	-1.37019
3.236	0.0149	0.0202	0.01935	0.93159
3.24	0.01557	0.0202	0.01935	0.93088
3.244	0.01576	0.0203	0.01928	1.04301
3.248	0.01548	0.0201	0.01923	0.94355
3.252	0.01567	0.01872	0.01919	-0.00675
3.256	0.01433	0.01685	0.01915	-1.43172
3.26	0.0171	0.02079	0.01912	1.48446
3.264	0.01509	0.01793	0.01919	-0.59873
3.268	0.01528	0.01991	0.01919	0.83804
3.272	0.01538	0.01843	0.01919	-0.22725
3.276	0.01481	0.01981	0.01919	0.76625
3.28	0.01462	0.0202	0.01917	1.05585
3.284	0.01672	0.01931	0.01918	0.42586
3.288	0.01538	0.01774	0.01921	-0.76605
3.292	0.01576	0.01734	0.01922	-1.0823
3.296	0.01509	0.01951	0.01922	0.53691
3.3	0.0149	0.01793	0.01918	-0.59034
3.304	0.017	0.01971	0.01928	0.63984
3.308	0.01509	0.01922	0.01926	0.3036
3.312	0.01567	0.01774	0.01925	-0.79699
3.316	0.01643	0.01823	0.01924	-0.41451
3.32	0.01452	0.02099	0.0192	1.55971
3.324	0.01567	0.01872	0.01917	0.00755
3.328	0.01595	0.0203	0.01925	1.06724
3.332	0.01548	0.0202	0.01925	0.99882
3.336	0.01452	0.0203	0.01927	1.05307
3.34	0.01481	0.01892	0.01925	0.09644
3.344	0.01548	0.01872	0.01923	-0.03608
3.348	0.01567	0.01941	0.01932	0.39832
3.352	0.01357	0.01971	0.0193	0.62012
3.356	0.01347	0.01951	0.01933	0.4657
3.36	0.015	0.01744	0.01938	-1.12409
3.364	0.01519	0.01981	0.01932	0.67524
3.368	0.01538	0.01833	0.01934	-0.41064
3.372	0.015	0.02099	0.01937	1.44583
3.376	0.01672	0.01646	0.01937	-1.92202
3.38	0.01614	0.01951	0.01931	0.48001
3.384	0.01624	0.01951	0.01927	0.50551
3.388	0.01538	0.02237	0.01927	2.39336
3.392	0.01404	0.02128	0.01928	1.70496
3.396	0.01509	0.01764	0.01915	-0.80095
3.4	0.01605	0.01744	0.01904	-0.87073
3.404	0.01471	0.01961	0.01902	0.75244
3.408	0.01462	0.01803	0.01901	-0.39307
3.412	0.01662	0.02	0.01901	1.02946
3.416	0.01595	0.01951	0.019	0.69246
3.42	0.01538	0.01902	0.01909	0.27811
3.424	0.01519	0.01813	0.01915	-0.41774
3.428	0.01614	0.01685	0.0192	-1.46607
3.432	0.01548	0.01744	0.01919	-0.98167
3.436	0.01404	0.01803	0.0191	-0.46244
3.44	0.0149	0.01803	0.01909	-0.45507
3.444	0.01509	0.01803	0.01913	-0.48133
3.448	0.01528	0.0201	0.01909	1.04514
3.452	0.01567	0.01912	0.01905	0.37742
3.456	0.01385	0.02138	0.01913	1.86435
3.46	0.01471	0.01902	0.01917	0.22492
3.464	0.01519	0.01715	0.01917	-1.20212
3.468	0.01595	0.01892	0.01916	0.15869
3.472	0.01509	0.01724	0.01921	-1.15279
3.476	0.01557	0.01872	0.0192	-0.01365
3.48	0.01414	0.02	0.01912	0.95724
3.484	0.01462	0.01793	0.01909	-0.52413
3.488	0.01519	0.0205	0.01907	1.32341
3.492	0.01471	0.01803	0.01907	-0.43616
3.496	0.01509	0.01764	0.01908	-0.7452
3.5	0.01595	0.01882	0.01898	0.2135
3.504	0.01462	0.01803	0.01895	-0.34665
3.508	0.01471	0.01853	0.01895	0.02372
3.512	0.01509	0.01961	0.01898	0.77705
3.516	0.0149	0.0201	0.01897	1.12521
3.52	0.01509	0.01892	0.01898	0.28943
3.524	0.0149	0.01793	0.0189	-0.38936
3.528	0.01462	0.01991	0.01886	1.06545
3.532	0.01442	0.01833	0.01885	-0.05633
3.536	0.01528	0.01862	0.01882	0.18671
3.54	0.01452	0.01991	0.01882	1.09798
3.544	0.01442	0.01922	0.01885	0.59051
3.548	0.01538	0.01724	0.01881	-0.85674
3.552	0.01452	0.01823	0.01878	-0.07419
3.556	0.015	0.0203	0.01877	1.40041
3.56	0.01442	0.01931	0.01875	0.73586
3.564	0.01586	0.01902	0.01874	0.53287
3.568	0.01395	0.01892	0.01871	0.47879
3.572	0.01509	0.01833	0.01867	0.07631
3.576	0.01557	0.02128	0.01863	2.14204
3.58	0.01519	0.02119	0.01863	2.07802
3.584	0.01528	0.0201	0.01858	1.39396
3.588	0.01481	0.01912	0.01854	0.74097
3.592	0.01538	0.02079	0.01855	1.87469
3.596	0.01471	0.01744	0.01851	-0.48046
3.6	0.01462	0.01862	0.0185	0.41759
3.604	0.01548	0.01971	0.01846	1.20872
3.608	0.01605	0.02276	0.0185	3.14182
3.612	0.015	0.02	0.01843	1.43467
3.616	0.015	0.01892	0.01843	0.67906
3.62	0.01614	0.01862	0.01846	0.44596
3.624	0.01452	0.01823	0.01847	0.15257
3.628	0.01462	0.02119	0.01847	2.18254
3.632	0.01433	0.01951	0.01846	1.07776
3.636	0.01481	0.02217	0.01847	2.80286
3.64	0.01528	0.01655	0.01844	-1.13263
3.644	0.015	0.01803	0.01841	0.04278
3.648	0.01452	0.0206	0.01844	1.81838
3.652	0.0149	0.02345	0.0185	3.54912
3.656	0.01442	0.01961	0.01849	1.12312
3.66	0.01528	0.01951	0.01849	1.05493
3.664	0.01548	0.01862	0.01854	0.38577
3.668	0.01567	0.02099	0.0185	2.03596
3.672	0.01509	0.01724	0.01847	-0.59871
3.676	0.01586	0.01793	0.01842	-0.03218
3.68	0.01586	0.01902	0.0184	0.77201
3.684	0.01595	0.01902	0.01841	0.76479
3.688	0.01481	0.01971	0.0184	1.25373
3.692	0.01509	0.01862	0.01836	0.51513
3.696	0.01481	0.01764	0.01835	-0.2064
3.7	0.01528	0.01833	0.01831	0.3375
3.704	0.01395	0.01843	0.01833	0.39808
3.708	0.01528	0.01774	0.01836	-0.13687
3.712	0.01442	0.01833	0.01839	0.28042
3.716	0.015	0.01872	0.0184	0.56365
3.72	0.01433	0.01951	0.01845	1.08535
3.724	0.01462	0.0204	0.0185	1.65295
3.728	0.01442	0.01655	0.01854	-1.2084
3.732	0.01576	0.01833	0.01852	0.18692
3.736	0.01567	0.01764	0.01851	-0.32805
3.74	0.0149	0.01843	0.01849	0.27798
3.744	0.01576	0.01803	0.01849	-0.01393
3.748	0.01567	0.01774	0.01842	-0.18662
3.752	0.01538	0.01971	0.01843	1.234
3.756	0.01548	0.01734	0.01839	-0.46255
3.76	0.01395	0.01744	0.01837	-0.37709
3.764	0.01538	0.02128	0.01833	2.34511
3.768	0.01548	0.01971	0.01829	1.32824
3.772	0.01452	0.01626	0.01826	-1.23761
3.776	0.01471	0.01941	0.01831	1.11453
3.78	0.01557	0.01892	0.01834	0.74411
3.784	0.01662	0.0204	0.01834	1.76303
3.788	0.01423	0.01902	0.01838	0.78656
3.792	0.01567	0.01981	0.01841	1.31044
3.796	0.01567	0.01803	0.01843	0.02951
3.8	0.01509	0.0204	0.01844	1.68801
3.804	0.01385	0.01754	0.01838	-0.30321
3.808	0.0149	0.01853	0.0184	0.42049
3.812	0.01538	0.01754	0.01841	-0.32983
3.816	0.01452	0.01468	0.01837	-2.70524
3.82	0.01576	0.01784	0.01836	-0.06166
3.824	0.01614	0.02089	0.01839	2.04515
3.828	0.01509	0.01951	0.01848	1.06378
3.832	0.01481	0.01695	0.01843	-0.80371
3.836	0.01519	0.01685	0.01846	-0.90966
3.84	0.01548	0.02128	0.01849	2.23202
3.844	0.01548	0.01675	0.01848	-1.00172
3.848	0.01519	0.01872	0.0184	0.55949
3.852	0.01423	0.01784	0.01839	-0.08793
3.856	0.01614	0.01902	0.0184	0.77077
3.86	0.01519	0.01922	0.01837	0.93139
3.864	0.01548	0.02148	0.01842	2.40749
3.868	0.01481	0.01981	0.01848	1.26662
3.872	0.01548	0.01518	0.01847	-2.3355
3.876	0.01462	0.02079	0.01845	1.94225
3.88	0.01614	0.0203	0.01846	1.6136
3.884	0.01519	0.02069	0.01848	1.85913
3.888	0.01567	0.01941	0.0185	0.97975
3.892	0.01471	0.01754	0.01849	-0.38928
3.896	0.01614	0.01853	0.01845	0.38425
3.9	0.015	0.02148	0.01851	2.34895
3.904	0.01442	0.01931	0.01851	0.90317
3.908	0.01414	0.02188	0.01852	2.58347
3.912	0.01576	0.01734	0.01851	-0.55155
3.916	0.01557	0.01754	0.01852	-0.40885
3.92	0.01557	0.01902	0.01849	0.70499
3.924	0.01528	0.01912	0.01855	0.73387
3.928	0.015	0.01991	0.01856	1.27937
3.932	0.01423	0.01951	0.01858	0.99081
3.936	0.015	0.01912	0.01856	0.7289
3.94	0.01481	0.01912	0.01861	0.69016
3.944	0.01576	0.01813	0.01859	-0.0149
3.948	0.01567	0.01646	0.01854	-1.28975
3.952	0.01614	0.01724	0.01848	-0.61265
3.956	0.01481	0.0205	0.01852	1.69976
3.96	0.01557	0.01705	0.01855	-0.81694
3.964	0.015	0.01862	0.01857	0.36548
3.968	0.01567	0.01912	0.01858	0.71717
3.972	0.01442	0.0206	0.01856	1.7417
3.976	0.01462	0.01872	0.0185	0.48972
3.98	0.01414	0.0205	0.01849	1.72487
3.984	0.01538	0.01981	0.01847	1.27225
3.988	0.01433	0.01557	0.01851	-2.01703
3.992	0.01576	0.01912	0.01855	0.73844
3.996	0.01528	0.01882	0.0186	0.48908
4	0.01576	0.01872	0.01858	0.43281
4.004	0.01442	0.01655	0.0186	-1.2524
4.008	0.01471	0.01734	0.01859	-0.61391
4.012	0.01538	0.01971	0.01861	1.10651
4.016	0.01452	0.01734	0.01856	-0.59143
4.02	0.015	0.01774	0.01852	-0.25559
4.024	0.01605	0.01813	0.01846	0.08546
4.028	0.01471	0.01705	0.01846	-0.7534
4.032	0.01528	0.01695	0.01842	-0.79873
4.036	0.01567	0.01764	0.01846	-0.28764
4.04	0.01576	0.01754	0.01847	-0.37254
4.044	0.01509	0.01941	0.0185	0.97866
4.048	0.01576	0.01724	0.01845	-0.58921
4.052	0.01471	0.0201	0.01843	1.50143
4.056	0.01586	0.01774	0.01844	-0.19715
4.06	0.0149	0.01912	0.0184	0.84219
4.064	0.01442	0.01715	0.0184	-0.62634
4.068	0.01442	0.01557	0.01845	-1.96998
4.072	0.01442	0.01636	0.01842	-1.28188
4.076	0.01462	0.01981	0.01844	1.29514
4.08	0.0149	0.01803	0.01847	0.00102
4.084	0.01481	0.01872	0.01851	0.48397
4.088	0.01433	0.01734	0.01851	-0.55213
4.092	0.01481	0.01823	0.01854	0.10082
4.096	0.01595	0.01833	0.01851	0.19054
4.1	0.01595	0.01902	0.01855	0.66417
4.104	0.01462	0.01734	0.01853	-0.56857
4.108	0.01567	0.01665	0.01848	-1.08013
4.112	0.01404	0.01981	0.01843	1.30108
4.116	0.01404	0.01784	0.01838	-0.08134
4.12	0.01567	0.01951	0.01835	1.15272
4.124	0.01442	0.01981	0.01834	1.36604
4.128	0.01442	0.01922	0.01831	0.97406
4.132	0.01462	0.01892	0.01826	0.79902
4.136	0.01433	0.01862	0.01825	0.59379
4.14	0.01462	0.02128	0.01831	2.35335
4.144	0.01509	0.01843	0.01836	0.37507
4.148	0.01404	0.01941	0.01833	1.09578
4.152	0.01452	0.01646	0.01836	-1.15003
4.156	0.01471	0.01931	0.01829	1.06046
4.16	0.01557	0.01813	0.01823	0.25146
4.164	0.01452	0.01922	0.01826	1.01059
4.168	0.01404	0.01971	0.01822	1.38189
4.172	0.01442	0.01961	0.01818	1.34314
4.176	0.01614	0.01902	0.01815	0.95389
4.18	0.01567	0.01764	0.0181	-0.02297
4.184	0.01519	0.01675	0.01808	-0.6965
4.188	0.01414	0.01902	0.01808	1.00354
4.192	0.015	0.01892	0.01802	0.97702
4.196	0.01442	0.01892	0.01799	0.9978
4.2	0.01586	0.01665	0.01798	-0.69772
4.204	0.01528	0.01961	0.01801	1.46112
4.208	0.01452	0.01971	0.01797	1.55206
4.212	0.01538	0.01793	0.01792	0.33552
4.216	0.01595	0.01853	0.01789	0.78288
4.22	0.01557	0.01961	0.01797	1.48685
4.224	0.01576	0.02	0.01801	1.72306
4.228	0.01634	0.01695	0.01802	-0.49602
4.232	0.01605	0.01754	0.01797	-0.00106
4.236	0.01557	0.01724	0.01797	-0.22616
4.24	0.01509	0.01685	0.01794	-0.51594
4.244	0.01442	0.01685	0.018	-0.55797
4.248	0.01442	0.01793	0.01801	0.26392
4.252	0.01509	0.01941	0.01799	1.33942
4.256	0.01404	0.01833	0.01802	0.54913
4.26	0.01519	0.01734	0.01808	-0.23489
4.264	0.0149	0.01557	0.01812	-1.71024
4.268	0.01462	0.01734	0.01817	-0.30323
4.272	0.0149	0.01793	0.01826	0.08564
4.276	0.01567	0.01813	0.01832	0.18866
4.28	0.01471	0.01685	0.01834	-0.81875
4.284	0.01442	0.01695	0.01834	-0.73477
4.288	0.01557	0.01695	0.01829	-0.69995
4.292	0.01509	0.01646	0.01825	-1.06685
4.296	0.0149	0.01655	0.01824	-0.98077
4.3	0.01595	0.01793	0.01818	0.13956
4.304	0.0149	0.01813	0.01819	0.28146
4.308	0.01586	0.01557	0.01818	-1.75474
4.312	0.01567	0.01843	0.01815	0.52723
4.316	0.01404	0.01744	0.01815	-0.20713
4.32	0.01567	0.01734	0.01818	-0.3085
4.324	0.015	0.01577	0.01815	-1.56879
4.328	0.01548	0.01754	0.01812	-0.11413
4.332	0.01481	0.01872	0.01815	0.73712
4.336	0.01442	0.01882	0.01816	0.80639
4.34	0.01404	0.01784	0.01815	0.08619
4.344	0.01557	0.0202	0.01821	1.72125
4.348	0.01481	0.01774	0.0182	-0.02377
4.352	0.0149	0.01793	0.01825	0.0872
4.356	0.01519	0.01695	0.01828	-0.69227
4.36	0.01586	0.01941	0.01822	1.17496
4.364	0.01586	0.02138	0.01826	2.45432
4.368	0.01404	0.01695	0.01825	-0.67263
4.372	0.0149	0.01685	0.01827	-0.76656
4.376	0.01528	0.01665	0.01825	-0.90796
4.38	0.01519	0.01784	0.0182	0.04923
4.384	0.015	0.01675	0.01815	-0.75006
4.388	0.01481	0.01705	0.01818	-0.53721
4.392	0.0149	0.01803	0.01816	0.22859
4.396	0.01509	0.01774	0.01815	0.01258
4.4	0.01538	0.01971	0.01817	1.41604
4.404	0.01653	0.01803	0.01822	0.18469
4.408	0.01442	0.01784	0.01826	0.00926
4.412	0.01423	0.02119	0.0182	2.36989
4.416	0.015	0.01784	0.01819	0.06159
4.42	0.01548	0.0203	0.0182	1.78998
4.424	0.01442	0.0203	0.01821	1.78556
4.428	0.01471	0.01803	0.0182	0.19896
4.432	0.01509	0.02089	0.01818	2.18797
4.436	0.01471	0.01922	0.01818	1.0705
4.44	0.01538	0.0137	0.01818	-3.48565
4.444	0.015	0.01803	0.01821	0.19279
4.448	0.01481	0.01931	0.01829	1.05818
4.452	0.015	0.01793	0.01824	0.09474
4.456	0.015	0.01843	0.01819	0.49591
4.46	0.0149	0.01931	0.01819	1.1279
4.464	0.01471	0.01784	0.01821	0.0448
4.468	0.015	0.01951	0.01817	1.27981
4.472	0.01509	0.01823	0.01815	0.38286
4.476	0.015	0.01754	0.01815	-0.13429
4.48	0.01471	0.01655	0.01813	-0.89649
4.484	0.01509	0.01754	0.01815	-0.1358
4.488	0.01509	0.01941	0.01815	1.22816
4.492	0.01557	0.01705	0.01813	-0.50307
4.496	0.015	0.01833	0.01813	0.47025
4.5	0.015	0.01744	0.01813	-0.19166
4.504	0.0149	0.01784	0.01811	0.11566
4.508	0.01452	0.01872	0.01809	0.77975
4.512	0.015	0.01853	0.01809	0.63899
4.516	0.01442	0.01784	0.0181	0.12831
4.52	0.01433	0.01793	0.01809	0.20529
4.524	0.01452	0.01823	0.01807	0.43738
4.528	0.01509	0.01922	0.01808	1.13874
4.532	0.01442	0.01724	0.01809	-0.31604
4.536	0.01471	0.01606	0.01812	-1.29194
4.54	0.01462	0.01991	0.01812	1.58545
4.544	0.01481	0.01882	0.01811	0.83704
4.548	0.01423	0.01764	0.0181	-0.02343
4.552	0.01481	0.01843	0.01807	0.58408
4.556	0.01528	0.01616	0.01806	-1.16771
4.56	0.01567	0.01803	0.01802	0.32848
4.564	0.015	0.01843	0.01798	0.64873
4.568	0.01414	0.01764	0.01796	0.08465
4.572	0.01528	0.01774	0.01796	0.15689
4.576	0.01462	0.01823	0.01792	0.54734
4.58	0.01423	0.01646	0.01791	-0.80353
4.584	0.01538	0.01892	0.01789	1.06982
4.588	0.01528	0.01764	0.01787	0.14641
4.592	0.01509	0.01931	0.01783	1.38423
4.596	0.0149	0.01518	0.01783	-1.81963
4.6	0.01548	0.01823	0.01785	0.59928
4.604	0.01548	0.01793	0.0179	0.34986
4.608	0.01471	0.01774	0.01789	0.20533
4.612	0.01404	0.01922	0.01785	1.30336
4.616	0.015	0.01724	0.01787	-0.14972
4.62	0.01528	0.01764	0.01784	0.169
4.624	0.01509	0.02079	0.0178	2.38406
4.628	0.01462	0.01764	0.01783	0.17426
4.632	0.01452	0.01754	0.01786	0.08325
4.636	0.01509	0.01705	0.01787	-0.30245
4.64	0.01576	0.01764	0.01787	0.14968
4.644	0.0149	0.01744	0.0179	-0.02622
4.648	0.01509	0.01902	0.01793	1.10621
4.652	0.01519	0.01715	0.01791	-0.25869
4.656	0.0149	0.01685	0.01786	-0.44991
4.66	0.01528	0.01892	0.01786	1.08647
4.664	0.01519	0.02	0.01788	1.81378
4.668	0.01433	0.0205	0.01789	2.13446
4.672	0.01576	0.01734	0.01787	-0.07452
4.676	0.01576	0.01744	0.01784	0.01839
4.68	0.01481	0.01705	0.01786	-0.29746
4.684	0.01519	0.01685	0.01791	-0.48848
4.688	0.01433	0.01764	0.0179	0.1222
4.692	0.01528	0.01744	0.01791	-0.03467
4.696	0.01442	0.01803	0.01793	0.40005
4.7	0.01462	0.01695	0.01793	-0.42505
4.704	0.01653	0.01764	0.01795	0.09151
4.708	0.01376	0.01931	0.01795	1.29644
4.712	0.01586	0.01754	0.01792	0.03506
4.716	0.01481	0.01912	0.01797	1.14475
4.72	0.01567	0.01724	0.01802	-0.26391
4.724	0.01509	0.01587	0.01801	-1.37047
4.728	0.01452	0.01833	0.01801	0.55386
4.732	0.01528	0.01695	0.01798	-0.46325
4.736	0.01634	0.01705	0.01799	-0.39563
4.74	0.01548	0.01833	0.01795	0.59805
4.744	0.0149	0.01518	0.01794	-1.91387
4.748	0.01548	0.01655	0.01802	-0.81453
4.752	0.01414	0.01606	0.01796	-1.1666
4.756	0.01433	0.01892	0.01801	0.98228
4.76	0.0149	0.01587	0.018	-1.36547
4.764	0.01509	0.01754	0.01804	-0.05395
4.768	0.01385	0.01636	0.01804	-0.98774
4.772	0.01586	0.01695	0.01801	-0.4924
4.776	0.01634	0.01922	0.01804	1.16577
4.78	0.01481	0.01912	0.01812	1.03951
4.784	0.01567	0.01843	0.01815	0.5297
4.788	0.0149	0.01774	0.01814	0.02264
4.792	0.01442	0.01655	0.01816	-0.91564
4.796	0.01586	0.01734	0.0181	-0.24673
4.8	0.0149	0.01774	0.01805	0.08576
4.804	0.01471	0.01705	0.01805	-0.4398
4.808	0.015	0.01813	0.01804	0.38796
4.812	0.0149	0.01793	0.01798	0.28732
4.816	0.01442	0.01626	0.01804	-1.06877
4.82	0.01462	0.01655	0.01812	-0.88547
4.824	0.01433	0.01636	0.01811	-1.03873
4.828	0.0149	0.01803	0.01814	0.24154
4.832	0.01385	0.01922	0.01813	1.10339
4.836	0.01462	0.01685	0.0181	-0.63376
4.84	0.01452	0.01764	0.01815	-0.05608
4.844	0.01567	0.0203	0.01813	1.83721
4.848	0.01376	0.01675	0.01811	-0.72295
4.852	0.01423	0.02109	0.01811	2.36618
4.856	0.01538	0.01587	0.0181	-1.43866
4.86	0.01576	0.01922	0.01806	1.15551
4.864	0.01433	0.0201	0.01803	1.78022
4.868	0.01538	0.01931	0.01799	1.27371
4.872	0.01452	0.01774	0.01797	0.14712
4.876	0.01347	0.01793	0.0179	0.34569
4.88	0.015	0.01616	0.01788	-1.02309
4.884	0.01462	0.01724	0.01786	-0.14408
4.888	0.01433	0.01715	0.01789	-0.24525
4.892	0.01481	0.01774	0.01782	0.26222
4.896	0.01509	0.01646	0.01778	-0.7053
4.9	0.01481	0.0205	0.01781	2.18746
4.904	0.01509	0.01695	0.01786	-0.37304
4.908	0.01395	0.01695	0.01782	-0.34837
4.912	0.01643	0.0206	0.01785	2.22742
4.916	0.01481	0.01715	0.01781	-0.18515
4.92	0.01442	0.01774	0.01773	0.32777
4.924	0.01519	0.01892	0.01773	1.1804
4.928	0.01519	0.01931	0.01771	1.46856
4.932	0.01471	0.02079	0.01768	2.47062
4.936	0.01433	0.01567	0.01768	-1.2762
4.94	0.01557	0.01734	0.01769	0.059
4.944	0.01528	0.01655	0.01769	-0.55505
4.948	0.0149	0.01734	0.01769	0.05649
4.952	0.01471	0.01813	0.01765	0.67606
4.956	0.01462	0.01577	0.01774	-1.2442
4.96	0.01423	0.01853	0.01773	0.90078
4.964	0.01509	0.0205	0.01771	2.26046
4.968	0.01452	0.01813	0.01773	0.61927
4.972	0.01519	0.01675	0.01774	-0.44164
4.976	0.01462	0.01803	0.01773	0.5466
4.98	0.01452	0.01754	0.0177	0.2001
4.984	0.01452	0.01862	0.01774	0.96294
4.988	0.01376	0.02	0.01777	1.89605
4.992	0.01481	0.01912	0.01776	1.29473
4.996	0.01414	0.01665	0.01775	-0.52536
5	0.01442	0.01744	0.01773	0.10434
5.004	0.0149	0.01833	0.01769	0.78869
5.008	0.0149	0.01803	0.0177	0.56616
5.012	0.01442	0.01705	0.01768	-0.16376
5.016	0.01471	0.01744	0.0177	0.12655
5.02	0.01576	0.01764	0.01768	0.28895
5.024	0.01471	0.02	0.01766	1.97215
5.028	0.0149	0.01803	0.01763	0.61975
5.032	0.01624	0.01606	0.01756	-0.85967
5.036	0.01395	0.01774	0.01756	0.45382
5.04	0.01452	0.01902	0.01751	1.40491
5.044	0.01442	0.01715	0.01749	0.05549
5.048	0.01548	0.02069	0.0175	2.52999
5.052	0.01442	0.01636	0.0175	-0.5718
5.056	0.01557	0.01685	0.01748	-0.16373
5.06	0.01452	0.01882	0.01748	1.29029
5.064	0.01519	0.01754	0.01754	0.32053
5.068	0.0149	0.01774	0.01753	0.47193
5.072	0.01366	0.01784	0.01755	0.53311
5.076	0.01509	0.01655	0.01762	-0.50796
5.08	0.01538	0.01902	0.01757	1.36536
5.084	0.01509	0.01833	0.01755	0.89307
5.088	0.01519	0.01892	0.01753	1.32508
5.092	0.01414	0.01961	0.01756	1.77271
5.096	0.01528	0.01705	0.01755	-0.0619
5.1	0.01691	0.01902	0.01759	1.35141
5.104	0.0149	0.01567	0.01757	-1.19486
5.108	0.01481	0.01833	0.01759	0.85948
5.112	0.01624	0.01833	0.01759	0.86355
5.116	0.01471	0.01665	0.01752	-0.35053
5.12	0.01395	0.01734	0.01754	0.16859
5.124	0.01509	0.01823	0.01758	0.80076
5.128	0.01452	0.01508	0.01759	-1.72079
5.132	0.01433	0.01724	0.01761	0.04296
5.136	0.01548	0.01685	0.01757	-0.23337
5.14	0.01462	0.01843	0.01761	0.91615
5.144	0.01567	0.01705	0.01773	-0.20301
5.148	0.01538	0.01616	0.01773	-0.91075
5.152	0.01528	0.01862	0.01774	0.96667
5.156	0.01557	0.01754	0.01781	0.11455
5.16	0.01557	0.01754	0.01779	0.12998
5.164	0.01423	0.01734	0.01774	0.0219
5.168	0.01404	0.01636	0.01775	-0.75987
5.172	0.01528	0.01951	0.01772	1.59749
5.176	0.01481	0.0135	0.01769	-3.26675
5.18	0.015	0.01685	0.01772	-0.34864
5.184	0.015	0.01784	0.01771	0.41223
5.188	0.01519	0.01764	0.01776	0.2287
5.192	0.01595	0.01744	0.01779	0.05719
5.196	0.01481	0.01626	0.01782	-0.89498
5.2	0.01528	0.01626	0.01786	-0.9274
5.204	0.01538	0.01862	0.01789	0.85721
5.208	0.01462	0.01685	0.01784	-0.43731
5.212	0.01442	0.01478	0.01779	-2.14079
5.216	0.01576	0.01862	0.01781	0.91518
5.22	0.01567	0.01823	0.0178	0.63602
5.224	0.01481	0.01449	0.01781	-2.42428
5.228	0.01509	0.01744	0.01781	0.04136
5.232	0.01481	0.01616	0.01783	-0.98972
5.236	0.01528	0.01675	0.01789	-0.556
5.24	0.01509	0.01892	0.01789	1.06961
5.244	0.01433	0.01567	0.01791	-1.45886
5.248	0.01481	0.01843	0.01793	0.68718
5.252	0.01452	0.01971	0.0179	1.60186
5.256	0.01567	0.01744	0.01788	-0.00661
5.26	0.01462	0.01853	0.01793	0.75806
5.264	0.01519	0.01991	0.01797	1.68944
5.268	0.01538	0.01892	0.01796	1.01878
5.272	0.01452	0.01793	0.01796	0.30202
5.276	0.01433	0.01922	0.01795	1.2291
5.28	0.01376	0.01675	0.01797	-0.61456
5.284	0.01548	0.01843	0.01797	0.65705
5.288	0.01471	0.01715	0.01793	-0.27365
5.292	0.01528	0.01734	0.01792	-0.11088
5.296	0.01366	0.01931	0.01789	1.33876
5.3	0.0149	0.01843	0.01793	0.68485
5.304	0.01557	0.01665	0.01791	-0.6489
5.308	0.01423	0.01724	0.01793	-0.19574
5.312	0.01433	0.01685	0.01795	-0.51879
5.316	0.01442	0.01498	0.01791	-2.06503
5.32	0.01452	0.01547	0.01787	-1.59529
5.324	0.01471	0.01853	0.0178	0.85111
5.328	0.01433	0.01882	0.01783	1.03982
5.332	0.01481	0.01596	0.01782	-1.14083
5.336	0.01519	0.01567	0.01783	-1.3976
5.34	0.01471	0.01636	0.01775	-0.76643
5.344	0.01462	0.01882	0.01776	1.0912
5.348	0.01557	0.01853	0.01779	0.85706
5.352	0.01404	0.01705	0.01775	-0.21284
5.356	0.01567	0.01646	0.01771	-0.65198
5.36	0.01519	0.01734	0.01768	0.066
5.364	0.01481	0.01823	0.01766	0.74245
5.368	0.015	0.01912	0.01764	1.38087
5.372	0.01528	0.01744	0.01761	0.19167
5.376	0.01634	0.01577	0.01761	-1.14225
5.38	0.01538	0.01626	0.01763	-0.74988
5.384	0.01519	0.0205	0.01762	2.32098
5.388	0.0149	0.01498	0.01761	-1.8202
5.392	0.01366	0.01705	0.01765	-0.13651
5.396	0.01567	0.02276	0.0176	3.72552
5.4	0.0149	0.01902	0.01765	1.30456
5.404	0.01538	0.01882	0.01767	1.15371
5.408	0.01509	0.01872	0.01767	1.0866
5.412	0.01538	0.01813	0.01768	0.65444
5.416	0.01366	0.01636	0.01771	-0.7348
5.42	0.01385	0.01882	0.0178	1.0608
5.424	0.01433	0.01941	0.01783	1.45214
5.428	0.0149	0.01764	0.01784	0.16768
5.432	0.01605	0.01833	0.01783	0.68706
5.436	0.01548	0.01882	0.01776	1.08982
5.44	0.01481	0.01922	0.0178	1.33393
5.444	0.01471	0.01823	0.01781	0.63318
5.448	0.01605	0.01793	0.01783	0.39598
5.452	0.01471	0.01744	0.01785	0.01683
5.456	0.01462	0.01675	0.01786	-0.53119
5.46	0.0149	0.01784	0.01778	0.36514
5.464	0.01414	0.01646	0.01771	-0.65154
5.468	0.01452	0.01823	0.01767	0.72849
5.472	0.01376	0.01941	0.01769	1.55371
5.476	0.0149	0.01853	0.01776	0.88154
5.48	0.01509	0.01764	0.01779	0.20709
5.484	0.01442	0.01616	0.01778	-0.94809
5.488	0.01509	0.01577	0.01778	-1.27303
5.492	0.01414	0.01902	0.01784	1.17046
5.496	0.01528	0.01665	0.01782	-0.58267
5.5	0.01739	0.01853	0.01781	0.84741
5.504	0.01481	0.01744	0.0178	0.05259
5.508	0.01423	0.01754	0.01775	0.16434
5.512	0.01385	0.01803	0.01772	0.55505
5.516	0.01452	0.01912	0.01765	1.37647
5.52	0.01471	0.01843	0.01765	0.88754
5.524	0.01452	0.01961	0.01766	1.70438
5.528	0.015	0.01853	0.01764	0.96921
5.532	0.01481	0.01724	0.01764	0.01612
5.536	0.01471	0.01813	0.0176	0.7082
5.54	0.01433	0.01754	0.01765	0.23704
5.544	0.01519	0.01813	0.0178	0.56822
5.548	0.01519	0.01655	0.01778	-0.62999
5.552	0.01557	0.01567	0.01773	-1.32283
5.556	0.01481	0.01902	0.01767	1.29297
5.56	0.01462	0.01991	0.01765	1.91272
5.564	0.0149	0.01862	0.01763	1.04051
5.568	0.01586	0.01665	0.01762	-0.4234
5.572	0.01557	0.01557	0.01762	-1.31913
5.576	0.01452	0.01764	0.01762	0.33353
5.58	0.01423	0.01547	0.01761	-1.38952
5.584	0.01528	0.01537	0.01758	-1.45164
5.588	0.01452	0.01764	0.0176	0.34696
5.592	0.01471	0.01705	0.01763	-0.12226
5.596	0.01481	0.01754	0.01767	0.22375
5.6	0.01376	0.01991	0.01766	1.90311
5.604	0.01528	0.01843	0.01765	0.89205
5.608	0.01509	0.01587	0.01766	-1.09505
5.612	0.01423	0.01616	0.01772	-0.89941
5.616	0.01605	0.01981	0.01775	1.77199
5.62	0.01481	0.01498	0.01773	-1.91382
5.624	0.01452	0.01537	0.01769	-1.53998
5.628	0.01462	0.01784	0.01771	0.41363
5.632	0.01528	0.01606	0.01769	-0.95567
5.636	0.01462	0.01882	0.01768	1.15107
5.64	0.01423	0.01813	0.01766	0.66638
5.644	0.01433	0.01606	0.0176	-0.88821
5.648	0.01414	0.01754	0.01763	0.25418
5.652	0.01538	0.01675	0.01763	-0.36
5.656	0.01576	0.01626	0.01761	-0.73302
5.66	0.01509	0.01646	0.01768	-0.62715
5.664	0.01385	0.01646	0.01767	-0.62147
5.668	0.01442	0.01744	0.01765	0.16531
5.672	0.01385	0.01587	0.01763	-1.07838
5.676	0.01481	0.01754	0.01766	0.23191
5.68	0.01509	0.01685	0.01764	-0.28333
5.684	0.01509	0.0137	0.01759	-2.99368
5.688	0.01414	0.01961	0.01756	1.77667
5.692	0.01404	0.01981	0.01752	1.93456
5.696	0.01509	0.01803	0.01756	0.66759
5.7	0.01509	0.01833	0.01762	0.84138
5.704	0.01442	0.01784	0.01762	0.47702
5.708	0.01385	0.01587	0.01756	-1.02146
5.712	0.01404	0.01774	0.01753	0.47365
5.716	0.01357	0.01685	0.01747	-0.15895
5.72	0.01481	0.01734	0.01747	0.21829
5.724	0.01414	0.01902	0.01749	1.41839
5.728	0.01404	0.01833	0.01751	0.9233
5.732	0.01423	0.01853	0.01746	1.09724
5.736	0.01347	0.01833	0.01742	0.98692
5.74	0.01548	0.01902	0.01744	1.45788
5.744	0.01538	0.01941	0.01745	1.71734
5.748	0.01366	0.01793	0.01742	0.6961
5.752	0.01557	0.01754	0.01736	0.44884
5.756	0.01481	0.01695	0.01731	0.03773
5.76	0.01528	0.01882	0.01724	1.45945
5.764	0.01567	0.01705	0.01725	0.16398
5.768	0.01519	0.01813	0.01721	0.99815
5.772	0.01519	0.01675	0.01717	-0.00362
5.776	0.01519	0.01833	0.01713	1.19535
5.78	0.01519	0.01705	0.01707	0.29901
5.784	0.01433	0.01744	0.01712	0.55535
5.788	0.01481	0.01626	0.01716	-0.38566
5.792	0.01442	0.01754	0.0171	0.64203
5.796	0.0149	0.01803	0.01716	0.96248
5.8	0.01433	0.01646	0.01717	-0.24012
5.804	0.01509	0.01675	0.01721	-0.04061
5.808	0.01528	0.01537	0.01728	-1.21132
5.812	0.01481	0.01754	0.01731	0.49204
5.816	0.01395	0.01734	0.01734	0.32165
5.82	0.01462	0.01527	0.01737	-1.36724
5.824	0.01452	0.01567	0.01739	-1.0498
5.828	0.0149	0.01537	0.01736	-1.27976
5.832	0.01538	0.01606	0.01736	-0.70384
5.836	0.01471	0.01813	0.01734	0.89923
5.84	0.01519	0.01665	0.01735	-0.21978
5.844	0.01452	0.01734	0.01733	0.32895
5.848	0.01462	0.01941	0.01735	1.78978
5.852	0.01442	0.01685	0.01738	-0.09101
5.856	0.01452	0.01941	0.01738	1.77054
5.86	0.0149	0.01784	0.01733	0.69413
5.864	0.01528	0.01813	0.01732	0.91651
5.868	0.0149	0.01655	0.01731	-0.26621
5.872	0.01423	0.01724	0.01732	0.25741
5.876	0.01519	0.01577	0.01736	-0.94562
5.88	0.01605	0.01606	0.01736	-0.70226
5.884	0.01557	0.01596	0.01738	-0.8011
5.888	0.01519	0.01744	0.01737	0.37285
5.892	0.01376	0.01715	0.01736	0.15709
5.896	0.01462	0.01705	0.01733	0.09766
5.9	0.01548	0.01665	0.01732	-0.19951
5.904	0.01452	0.01685	0.01734	-0.05553
5.908	0.01538	0.01724	0.01737	0.22317
5.912	0.01519	0.01754	0.01737	0.44317
5.916	0.01481	0.01843	0.01734	1.11077
5.92	0.01376	0.01695	0.01738	-0.01233
5.924	0.01519	0.01587	0.01746	-0.94305
5.928	0.01528	0.01724	0.01751	0.11781
5.932	0.01462	0.01537	0.01752	-1.40693
5.936	0.01347	0.01764	0.01746	0.45343
5.94	0.01538	0.01823	0.01745	0.8913
5.944	0.01557	0.01655	0.01749	-0.40491
5.948	0.01471	0.01803	0.01748	0.73033
5.952	0.01423	0.01587	0.01751	-0.9836
5.956	0.01433	0.01537	0.01753	-1.41638
5.96	0.01519	0.01902	0.01752	1.39697
5.964	0.01462	0.01715	0.01746	0.07608
5.968	0.01462	0.01764	0.01749	0.4293
5.972	0.01509	0.01685	0.01752	-0.1922
5.976	0.015	0.01833	0.01749	0.93214
5.98	0.01395	0.01675	0.01742	-0.1954
5.984	0.01519	0.01764	0.01746	0.452
5.988	0.01481	0.01705	0.0175	-0.02976
5.992	0.01528	0.01734	0.01749	0.20483
5.996	0.01481	0.01488	0.01745	-1.78273
6	0.01528	0.01784	0.01743	0.61976
6.004	0.0149	0.01902	0.01745	1.4483
6.008	0.01462	0.01813	0.01744	0.82874
6.012	0.01576	0.01636	0.01743	-0.51823
6.016	0.01395	0.01665	0.01745	-0.29752
6.02	0.01605	0.01931	0.01746	1.64875
6.024	0.01557	0.01567	0.01741	-1.06668
6.028	0.01557	0.01754	0.01743	0.39814
6.032	0.01433	0.01724	0.01744	0.1713
6.036	0.01423	0.01616	0.01747	-0.7043
6.04	0.01481	0.01833	0.01747	0.94909
6.044	0.01442	0.01547	0.0175	-1.30407
6.048	0.01385	0.01705	0.0175	-0.02829
6.052	0.0149	0.01912	0.0175	1.4844
6.056	0.01318	0.01646	0.01755	-0.52662
6.06	0.01423	0.01655	0.0175	-0.41504
6.064	0.01567	0.01675	0.01758	-0.31825
6.068	0.01481	0.01862	0.01763	1.04594
6.072	0.01414	0.01498	0.01766	-1.86426
6.076	0.01557	0.01724	0.01763	0.02955
6.08	0.01519	0.01853	0.01759	1.00409
6.084	0.01519	0.01872	0.01758	1.14841
6.088	0.01462	0.01902	0.01755	1.37891
6.092	0.015	0.01616	0.01749	-0.72415
6.096	0.015	0.01685	0.01748	-0.16808
6.1	0.01567	0.01675	0.01738	-0.1692
6.104	0.01433	0.01734	0.01736	0.30444
6.108	0.01528	0.01675	0.01741	-0.19092
6.112	0.0149	0.01685	0.01741	-0.11108
6.116	0.01509	0.01774	0.01738	0.58599
6.12	0.01519	0.01655	0.01743	-0.35761
6.124	0.01442	0.01793	0.01745	0.67479
6.128	0.01509	0.01527	0.01747	-1.45438
6.132	0.01557	0.01606	0.01746	-0.78388
6.136	0.01423	0.01626	0.01748	-0.63319
6.14	0.0149	0.01705	0.01749	-0.02332
6.144	0.01404	0.01695	0.01754	-0.1343
6.148	0.01481	0.01862	0.01751	1.12747
6.152	0.015	0.01665	0.01754	-0.367
6.156	0.01433	0.01843	0.01755	0.96327
6.16	0.01519	0.01655	0.01756	-0.46295
6.164	0.01357	0.01399	0.01758	-2.69931
6.168	0.015	0.01853	0.01756	1.02586
6.172	0.01548	0.01872	0.01758	1.15107
6.176	0.01509	0.01971	0.01762	1.80294
6.18	0.01395	0.01449	0.01758	-2.23813
6.184	0.01471	0.01803	0.01758	0.65776
6.188	0.01509	0.01872	0.01753	1.18774
6.192	0.01471	0.01941	0.01753	1.66536
6.196	0.01605	0.01734	0.01753	0.17465
6.2	0.01423	0.01557	0.01751	-1.22645
6.204	0.0149	0.01675	0.01752	-0.27089
6.208	0.01509	0.01793	0.01744	0.68113
6.212	0.01462	0.01606	0.01746	-0.78157
6.216	0.01519	0.01596	0.0175	-0.89482
6.22	0.01538	0.01616	0.01751	-0.74021
6.224	0.01538	0.01784	0.01746	0.59765
6.228	0.01385	0.01695	0.01746	-0.07068
6.232	0.01471	0.0201	0.01747	2.16427
6.236	0.01433	0.01646	0.01748	-0.47397
6.24	0.01376	0.01537	0.01754	-1.42506
6.244	0.01586	0.01616	0.01751	-0.73802
6.248	0.01519	0.01626	0.01752	-0.66298
6.252	0.01452	0.01941	0.01753	1.66335
6.256	0.0149	0.01665	0.01752	-0.3503
6.26	0.01452	0.01498	0.01755	-1.76856
6.264	0.01433	0.0138	0.01758	-2.88694
6.268	0.01462	0.01675	0.0176	-0.33642
6.272	0.01519	0.01567	0.01754	-1.17261
6.276	0.01423	0.01685	0.01753	-0.20436
6.28	0.01519	0.01547	0.01749	-1.30056
6.284	0.01567	0.0137	0.01744	-2.86328
6.288	0.01509	0.01646	0.0175	-0.49551
6.292	0.01462	0.01843	0.01752	0.98048
6.296	0.01471	0.01793	0.01751	0.63625
6.3	0.01509	0.01744	0.01751	0.26771
6.304	0.01442	0.01626	0.01749	-0.64018
6.308	0.0149	0.01596	0.01746	-0.85834
6.312	0.01442	0.01606	0.01745	-0.77111
6.316	0.01385	0.01655	0.01747	-0.38784
6.32	0.015	0.0132	0.01744	-3.34509
6.324	0.01634	0.01902	0.01747	1.4384
6.328	0.01452	0.01488	0.01752	-1.83407
6.332	0.01509	0.01724	0.01753	0.10023
6.336	0.0149	0.01744	0.01752	0.2603
6.34	0.01538	0.01518	0.01751	-1.57041
6.344	0.01442	0.01646	0.01753	-0.51163
6.348	0.015	0.01508	0.0175	-1.64762
6.352	0.01423	0.01803	0.0175	0.71
6.356	0.01481	0.01833	0.01747	0.94667
6.36	0.01471	0.01902	0.01742	1.47231
6.364	0.01471	0.01793	0.01744	0.68301
6.368	0.015	0.01655	0.01753	-0.43641
6.372	0.01567	0.01596	0.01751	-0.90301
6.376	0.01519	0.01587	0.01753	-0.99721
6.38	0.01481	0.01843	0.01754	0.97011
6.384	0.01567	0.01655	0.01757	-0.46423
6.388	0.01462	0.01764	0.01754	0.39006
6.392	0.01528	0.01527	0.01755	-1.51218
6.396	0.01481	0.01774	0.01751	0.48668
6.4	0.01481	0.01715	0.01751	0.04172
6.404	0.01442	0.01793	0.0175	0.6394
6.408	0.01433	0.01833	0.0175	0.92957
6.412	0.015	0.01596	0.01751	-0.90271
6.416	0.01548	0.01754	0.01757	0.29951
6.42	0.01614	0.01675	0.01758	-0.32196
6.424	0.01634	0.01715	0.01759	-0.01744
6.428	0.01548	0.01833	0.01763	0.83001
6.432	0.01519	0.01823	0.01762	0.76763
6.436	0.01481	0.01596	0.01764	-1.00513
6.44	0.01576	0.01685	0.01764	-0.28627
6.444	0.01528	0.01912	0.01763	1.38811
6.448	0.0149	0.01715	0.0176	-0.02738
6.452	0.01471	0.01892	0.01757	1.29467
6.456	0.01471	0.01626	0.01758	-0.71568
[truncated: 2,097 more rows]
