# Supplementary material for: Circular dichroism of quantum defects in carbon nanotubes created by photocatalytic oxygen functionalization
Source: Nat Commun. 2025 Jun 2;16:5107. doi: 10.1038/s41467-025-60342-y (PMC12130195; doi:10.1038/s41467-025-60342-y)
Supplement: Supplementary file 6 — Source Data [file 41467_2025_60342_MOESM6_ESM.zip › Raw data Manuscript and SI/Supplementary_Figure_8a.txt]

Wavelength (nm)	0.008 mJxcm-2	0.038 mJxcm-2	0.105 mJxcm-2	0.207 mJxcm-2	0.350 mJxcm-2	0.490 mJxcm-2	0.792 mJxcm-2	1.295 mJxcm-2	1.695 mJxcm-2
881.39	-1.24755E-5	7.48529E-5	2.09588E-4	1.49706E-5	6.73676E-4	4.11691E-4	4.49117E-4	5.98823E-4	6.73676E-4
881.919	-2.28339E-5	1.37004E-5	-2.74007E-5	8.22021E-5	1.37004E-4	-1.71254E-4	2.39756E-4	0.00192	0.00116
882.449	1.17461E-5	-6.40694E-5	-6.40694E-5	-7.68833E-5	6.72729E-4	3.20347E-5	-3.20347E-5	-9.61041E-4	-2.56278E-4
882.979	-7.85733E-6	-1.53218E-4	-9.4288E-5	8.2502E-5	6.18765E-4	0	-2.3572E-4	1.7679E-4	1.7679E-4
883.509	1.57876E-5	5.57208E-5	1.11442E-4	2.89748E-4	3.62185E-4	5.29348E-4	4.17906E-4	6.6865E-4	2.22883E-4
884.038	1.39622E-5	5.23583E-6	-5.23583E-5	-1.04717E-5	1.83254E-4	-2.35612E-4	-2.87971E-4	6.80658E-4	-6.283E-4
884.568	1.66386E-5	1.49748E-5	-2.59563E-4	-3.99327E-5	-2.4958E-5	-4.74201E-4	-1.99664E-4	-3.49411E-4	-0.0012
885.098	-1.63143E-5	1.30515E-4	2.79674E-5	2.23739E-4	6.99186E-5	-3.49593E-4	-1.39837E-4	7.92411E-4	8.85635E-4
885.627	-1.22571E-5	-5.51569E-5	-5.51569E-5	2.75784E-5	-3.4473E-4	-4.36659E-4	-2.75784E-4	6.43497E-4	0
886.157	1.62569E-5	2.21686E-5	-1.77349E-5	1.15277E-4	-2.43854E-4	-2.88191E-4	-3.1036E-4	8.86743E-5	3.1036E-4
886.686	1.56524E-5	1.78885E-5	6.26098E-5	-7.1554E-5	0	-6.70819E-5	-1.56524E-4	-7.60262E-4	-7.60262E-4
887.216	1.43681E-6	6.03459E-5	2.58625E-4	2.41384E-4	2.37073E-4	4.31042E-5	1.29313E-4	3.0173E-4	2.58625E-4
887.746	-7.34674E-7	2.20402E-5	-8.81609E-6	1.85138E-4	-2.86523E-4	3.30603E-4	-1.76322E-4	7.93448E-4	0
888.275	3.59611E-6	-8.63067E-6	5.1784E-5	-9.49374E-5	1.2946E-4	2.37343E-4	1.2946E-4	0.00151	9.92527E-4
888.805	-2.88174E-6	1.29678E-5	-9.50973E-5	-7.78069E-5	1.94517E-4	-1.29678E-4	2.1613E-5	5.61939E-4	-4.3226E-5
889.334	1.05838E-5	-4.23351E-5	-1.43939E-4	-9.31372E-5	1.05838E-4	1.90508E-4	-1.90508E-4	-2.5401E-4	-1.6934E-4
889.864	7.81872E-6	1.06619E-4	1.87649E-4	-1.7059E-5	2.34562E-4	6.39714E-5	3.19857E-4	-1.7059E-4	4.26476E-5
890.393	1.3963E-5	1.25667E-5	5.02668E-5	4.1889E-5	3.97946E-4	-2.09445E-5	0	-8.37781E-5	-1.67556E-4
890.923	-1.40829E-5	8.44976E-6	-3.3799E-5	3.3799E-5	-6.33732E-5	1.05622E-4	8.44976E-5	2.53493E-4	2.11244E-4
891.452	-6.89071E-6	-7.02853E-5	-4.96131E-5	8.26885E-6	-8.26885E-5	4.13443E-5	1.24033E-4	-3.72098E-4	2.48066E-4
891.981	6.95203E-6	-6.25683E-5	-5.00546E-5	-8.34243E-5	-1.0428E-4	1.66849E-4	2.08561E-4	0	-1.66849E-4
892.511	-4.08825E-6	-6.54119E-5	-4.08825E-5	8.17649E-5	-2.04412E-4	1.02206E-4	3.67942E-4	2.04412E-4	1.22647E-4
893.04	4.86942E-6	-1.12692E-4	-1.00171E-4	-8.34758E-6	6.26069E-5	-1.04345E-4	1.04345E-4	8.76496E-4	8.34758E-5
893.57	2.71462E-6	2.85035E-5	-1.95452E-4	1.62877E-5	1.62877E-4	-6.10789E-5	1.01798E-4	-2.03596E-4	-4.07192E-4
894.099	4.07659E-6	3.26127E-5	1.22298E-4	1.14145E-4	-1.83447E-4	-1.63064E-4	-1.63064E-4	3.66893E-4	3.66893E-4
894.628	-1.99462E-6	-9.17524E-5	-2.39354E-5	2.39354E-4	-1.59569E-4	1.19677E-4	-1.99462E-5	5.18601E-4	-7.97847E-5
895.158	1.28794E-5	-3.66045E-5	4.06717E-5	-5.69404E-5	-8.13434E-5	-1.42351E-4	-6.10076E-5	-1.62687E-4	-5.69404E-4
895.687	1.31653E-5	3.94959E-6	1.65883E-4	6.31934E-5	9.87397E-5	-5.92438E-5	4.93699E-4	1.57984E-4	2.36975E-4
896.216	-3.287E-6	-7.49437E-5	4.73329E-5	-7.09993E-5	-1.9722E-4	1.57776E-4	-3.9444E-5	-2.36664E-4	-4.73329E-4
896.745	6.53632E-6	7.84358E-6	-3.13743E-5	-7.84358E-5	-5.6866E-4	1.9609E-5	-1.17654E-4	-3.92179E-5	0
897.275	1.25237E-5	3.16387E-5	-3.95484E-5	4.74581E-5	7.90968E-5	2.96613E-4	0	1.58194E-4	3.95484E-4
897.804	0	0	3.82414E-5	0	-1.91207E-4	-2.29448E-4	-3.25052E-4	-3.44172E-4	-6.50103E-4
898.333	1.16822E-5	3.11525E-5	2.02491E-4	1.01245E-4	-1.55762E-4	-1.94703E-4	-3.69935E-4	2.33643E-4	5.06227E-4
898.862	8.29072E-6	-1.53059E-5	-4.59178E-5	9.94887E-5	-1.33927E-4	5.73973E-5	3.44384E-4	-3.06119E-4	-1.91324E-4
899.391	1.37542E-5	1.50046E-5	8.25251E-5	-3.75114E-5	-1.50046E-4	-2.43824E-4	-1.68801E-4	1.12534E-4	-1.50046E-4
899.921	-3.68152E-6	3.68152E-6	-1.25172E-4	2.20891E-5	-3.68152E-5	2.39299E-4	1.84076E-5	5.15413E-4	2.57706E-4
900.45	6.70599E-6	-4.75516E-5	-6.58406E-5	6.58406E-5	1.46313E-4	2.0118E-4	2.92625E-4	-3.29203E-4	-5.48672E-4
900.979	2.11909E-5	-4.59137E-5	-5.65092E-5	7.77001E-5	-5.29773E-5	1.58932E-4	4.94455E-4	-3.17864E-4	2.82546E-4
901.508	2.89478E-6	3.47373E-6	1.66739E-4	2.70951E-4	-1.73687E-4	1.04212E-4	-1.73687E-5	3.47373E-4	5.55797E-4
902.037	5.59417E-6	-6.71301E-6	-2.0139E-5	6.71301E-5	-3.85998E-4	-1.17478E-4	-8.39126E-5	-2.6852E-4	-5.70606E-4
902.566	-1.83523E-5	-5.33885E-5	-7.34092E-5	-2.00207E-5	3.16994E-4	2.33575E-4	5.00517E-4	3.33678E-5	3.67046E-4
903.095	-1.07088E-6	6.42529E-6	-6.42529E-6	1.02805E-4	3.21264E-5	0	5.4615E-4	-2.89138E-4	2.57012E-4
903.624	-3.18733E-6	3.50606E-5	3.82479E-5	1.14744E-4	-3.18733E-4	-1.27493E-4	-1.75303E-4	6.37466E-5	-9.56199E-5
904.153	1.3147E-5	2.12375E-5	-1.82035E-5	1.82035E-5	-1.36527E-4	-3.03392E-5	2.27544E-4	-5.15767E-4	-3.64071E-4
904.682	3.55487E-6	3.04703E-6	1.03599E-4	6.09406E-6	9.14109E-5	1.98057E-4	2.58998E-4	-3.35173E-4	-4.57055E-4
905.211	-6.82473E-6	0	5.84977E-5	1.11146E-4	4.38733E-5	1.75493E-4	1.90117E-4	3.21737E-4	1.75493E-4
905.74	2.93005E-6	2.05104E-5	1.17202E-4	1.58223E-4	2.93005E-4	2.49055E-4	2.19754E-4	3.80907E-4	5.86011E-5
906.269	-9.34971E-6	-4.20737E-5	-7.29278E-5	3.3659E-5	1.68295E-4	-1.12197E-4	-3.64639E-4	4.76835E-4	-2.24393E-4
906.798	2.79686E-6	-7.55152E-5	3.9156E-5	1.11874E-4	9.78901E-5	2.51717E-4	3.07655E-4	3.9156E-4	2.79686E-4
907.327	1.17766E-5	2.71768E-5	-8.15305E-5	2.71768E-5	-1.35884E-5	-2.17415E-4	5.43537E-5	3.80476E-4	1.90238E-4
907.856	4.99624E-6	6.54053E-5	4.36035E-5	4.9054E-5	-1.90765E-4	8.17566E-5	2.86148E-4	5.45044E-5	1.90765E-4
908.384	-5.24621E-6	7.86931E-6	-8.39393E-5	1.04924E-5	7.86931E-5	1.31155E-4	1.31155E-4	7.86931E-5	4.72159E-4
908.913	1.32467E-6	-2.11947E-5	-4.23894E-5	-9.53761E-5	2.64933E-5	1.32467E-4	1.85453E-4	-2.64933E-5	-1.05973E-4
909.442	-3.45772E-6	1.03732E-5	-5.70525E-5	-5.18659E-5	1.29665E-5	6.48323E-5	2.85262E-4	1.81531E-4	3.11195E-4
909.971	5.21834E-6	-5.21834E-6	-6.78384E-5	-5.74018E-5	-3.91376E-5	2.34825E-4	1.82642E-4	4.69651E-4	2.08734E-4
910.5	8.4764E-6	-2.54292E-6	-5.08584E-5	-5.08584E-6	7.62876E-5	1.52575E-4	1.52575E-4	4.57726E-4	3.56009E-4
911.028	-1.28376E-6	-2.05401E-5	7.18905E-5	1.23241E-4	2.18239E-4	3.46615E-4	2.43914E-4	-2.56752E-4	1.02701E-4
911.557	3.34455E-6	3.01009E-5	1.50505E-5	-1.20404E-4	-8.77944E-5	8.77944E-5	1.12879E-4	1.25421E-4	1.00336E-4
912.086	-8.36975E-7	7.53277E-6	8.03496E-5	1.15503E-4	-2.25983E-4	6.27731E-5	1.88319E-4	3.2642E-4	3.2642E-4
912.615	-1.22537E-6	-4.41131E-5	-1.27438E-4	-3.43102E-5	-1.3479E-4	7.35219E-5	9.80292E-5	5.88175E-4	1.47044E-4
913.143	-1.48486E-5	-3.2172E-5	8.90917E-5	1.48486E-5	2.47477E-5	1.85608E-4	2.10355E-4	-2.47477E-5	-4.94954E-5
913.672	3.62268E-6	-2.41512E-6	-5.31327E-5	5.31327E-5	1.0868E-4	1.9321E-4	2.89815E-4	1.9321E-4	5.55478E-4
914.201	4.07319E-7	2.68831E-5	9.77567E-6	6.84297E-5	2.68831E-4	2.44392E-4	5.62101E-4	-1.22196E-4	-1.22196E-4
914.729	2.75995E-6	1.4194E-5	7.57015E-5	1.32478E-4	-8.27985E-5	0	1.89254E-4	2.83881E-4	3.78508E-4
915.258	-4.39841E-6	-4.79826E-5	1.9193E-5	1.15158E-4	5.99783E-5	1.67939E-4	1.43948E-4	2.87896E-4	4.07852E-4
915.787	-1.25895E-5	3.5408E-5	-8.97002E-5	-6.13738E-5	1.06224E-4	1.53435E-4	1.7704E-4	6.13738E-4	6.84554E-4
916.315	3.95126E-7	-1.89661E-5	3.79321E-5	5.68982E-5	1.65953E-4	2.96345E-4	1.89661E-4	7.58642E-4	6.63812E-4
916.844	5.02878E-6	2.32098E-6	9.28391E-6	6.49874E-5	-9.28391E-5	2.20493E-4	2.08888E-4	5.57035E-4	3.71356E-4
917.372	5.07424E-6	-7.02587E-6	3.74713E-5	2.34196E-5	1.05388E-4	2.34196E-5	1.40517E-4	3.04454E-4	1.40517E-4
917.901	-6.18487E-6	2.78319E-5	6.95798E-5	1.0205E-4	-9.27731E-5	1.62353E-4	2.55126E-4	6.26219E-4	6.03025E-4
918.429	1.63702E-5	4.6772E-6	4.20948E-5	1.68379E-4	2.68939E-4	2.68939E-4	4.32641E-4	1.40316E-4	3.97562E-4
918.958	6.15298E-6	1.84589E-5	-5.53768E-5	8.30652E-5	-1.03832E-4	-6.9221E-5	2.30737E-5	5.30695E-4	6.9221E-5
919.486	4.70396E-6	1.17599E-5	-4.23357E-5	1.12895E-4	8.23194E-5	3.88077E-4	3.76317E-4	2.58718E-4	6.35035E-4
920.015	8.48019E-6	6.93834E-6	3.23789E-5	5.08812E-5	2.42842E-4	1.61895E-4	3.81609E-4	9.71368E-4	6.01323E-4
920.543	1.14086E-5	-5.19289E-5	1.08579E-4	1.84112E-4	3.54061E-5	2.24239E-4	3.30457E-4	-1.65228E-4	5.90102E-4
921.072	1.35803E-5	-3.49207E-5	1.44339E-4	1.3037E-4	2.32804E-5	1.39683E-4	1.74603E-4	7.21693E-4	7.21693E-4
921.6	1.18839E-5	-9.50709E-6	4.75355E-6	-4.27819E-5	2.37677E-5	3.80284E-4	3.684E-4	2.61445E-4	7.13032E-4
922.128	1.1714E-5	-7.02841E-6	3.27992E-5	2.81136E-5	-1.05426E-4	1.52282E-4	1.52282E-4	9.60549E-4	6.55985E-4
922.657	5.55605E-6	-9.52466E-6	1.85731E-4	1.47632E-4	5.95291E-5	-3.57175E-5	1.54776E-4	2.61928E-4	-2.38117E-5
923.185	4.28058E-6	-7.00459E-6	2.80184E-5	4.66973E-5	-4.66973E-5	2.33486E-5	1.98463E-4	1.86789E-4	0.001
923.713	1.34987E-5	4.0496E-5	-5.71708E-5	1.19106E-4	-1.19106E-5	1.19106E-5	1.19106E-4	3.33496E-4	3.57317E-4
924.242	-1.5702E-6	4.00401E-5	5.18166E-5	1.13055E-4	4.7106E-5	4.7106E-5	-7.06591E-5	1.88424E-4	1.64871E-4
924.77	3.16901E-6	-1.42605E-5	1.14084E-4	1.9014E-4	1.06954E-4	5.94189E-5	2.85211E-4	1.66373E-4	2.37675E-4
925.298	7.74146E-7	-9.28975E-6	6.50283E-5	1.16122E-4	2.09019E-4	1.74183E-4	4.64488E-4	2.78693E-4	4.18039E-4
925.827	1.1823E-6	3.54691E-5	-5.20214E-5	8.5126E-5	2.12815E-4	2.83753E-4	2.7193E-4	3.07399E-4	2.36461E-4
926.355	1.24059E-5	1.16305E-5	5.58264E-5	4.6522E-5	1.04674E-4	2.09349E-4	3.14023E-4	8.60657E-4	0.0013
926.883	4.71868E-6	-1.4156E-5	1.22686E-4	1.46279E-4	1.7695E-4	-3.53901E-5	1.4156E-4	5.89835E-4	5.89835E-4
927.411	4.60097E-6	4.37092E-5	-7.36155E-5	7.36155E-5	1.61034E-4	1.49531E-4	2.30048E-4	6.90145E-4	7.1315E-4
927.939	1.74809E-5	1.39847E-5	6.06003E-5	4.19541E-5	-5.82696E-5	1.28193E-4	3.14656E-4	6.99235E-5	3.26309E-4
928.468	1.5531E-5	1.13642E-5	4.54566E-6	1.3637E-5	3.40925E-5	-2.27283E-5	9.09132E-5	5.90936E-4	8.18219E-4
928.996	3.07487E-6	6.68784E-5	-4.61231E-5	0	4.61231E-5	8.07153E-5	2.42146E-4	1.84492E-4	6.45723E-4
929.524	4.1146E-6	-2.24433E-6	8.97731E-5	7.63071E-5	7.85515E-5	1.79546E-4	2.58098E-4	7.63071E-4	6.73298E-4
930.052	3.79206E-6	1.59266E-5	2.27523E-5	2.27523E-5	2.73028E-4	2.389E-4	3.98166E-4	1.13762E-4	7.28075E-4
930.58	1.26798E-5	0	8.05538E-5	1.74533E-4	7.83162E-5	-1.1188E-5	1.45444E-4	6.04153E-4	5.81777E-4
931.108	1.50153E-5	4.5046E-6	0	4.5046E-6	3.37845E-5	2.47753E-4	7.88305E-5	2.70276E-4	6.98213E-4
931.636	1.14563E-5	4.65644E-5	1.5078E-4	1.72953E-4	1.33041E-4	7.76073E-5	9.97808E-5	2.21735E-4	4.4347E-4
932.164	-3.70616E-7	4.66976E-5	8.89479E-5	1.2008E-4	-1.11185E-5	3.6691E-4	3.78029E-4	4.22503E-4	4.66976E-4
932.692	1.8451E-5	8.19224E-5	4.42824E-5	1.72701E-4	2.76765E-4	1.99271E-4	2.76765E-4	5.5353E-4	8.85648E-4
933.22	9.67835E-6	-4.91363E-5	1.20607E-4	2.23347E-4	1.22841E-4	1.22841E-4	3.68522E-4	3.12685E-4	8.04048E-4
933.748	1.45413E-6	7.41608E-5	-1.30872E-5	1.2651E-4	4.3624E-5	-1.0906E-5	1.52684E-4	3.2718E-4	6.32548E-4
934.276	-4.03597E-6	6.60432E-6	1.05669E-4	7.48489E-5	-2.20144E-5	2.31151E-4	2.97194E-4	2.86187E-4	2.42158E-4
934.804	1.08928E-6	1.08928E-5	9.58569E-5	1.69928E-4	2.72321E-4	3.92142E-4	3.81249E-4	2.61428E-4	6.75356E-4
935.332	9.15131E-6	1.31779E-5	7.90673E-5	1.93276E-4	-1.20797E-4	1.09816E-5	1.4276E-4	2.41594E-4	7.24783E-4
935.86	2.49802E-6	4.28231E-6	3.42585E-5	2.99762E-5	1.49881E-4	-4.28231E-5	1.81998E-4	7.49405E-4	8.13639E-4
936.388	1.69621E-5	0	2.16537E-5	1.08268E-4	3.46459E-4	4.76381E-4	3.89766E-4	3.68113E-4	3.03152E-4
936.916	1.13449E-5	6.38148E-6	6.80692E-5	7.23235E-5	4.25432E-5	1.06358E-4	3.08438E-4	4.04161E-4	4.89247E-4
937.444	1.5555E-5	1.4848E-5	1.56965E-4	1.73934E-4	7.424E-5	2.54537E-4	2.75749E-4	4.66651E-4	9.12092E-4
937.972	8.35903E-6	3.34361E-5	7.94108E-5	1.50463E-4	2.19425E-4	2.19425E-4	2.19425E-4	3.97054E-4	8.568E-4
938.499	3.54856E-6	3.83244E-5	1.57556E-4	2.38463E-4	4.25827E-5	7.45197E-5	4.36472E-4	7.87779E-4	7.66488E-4
939.027	6.58093E-6	2.28601E-5	5.81893E-5	1.08066E-4	1.87037E-4	1.35082E-4	2.38992E-4	6.44239E-4	6.85803E-4
939.555	1.5576E-5	1.45376E-5	4.56895E-5	1.24608E-4	-1.24608E-4	5.19198E-5	1.24608E-4	7.47646E-4	7.68414E-4
940.083	1.36055E-5	6.1225E-6	8.16333E-5	1.67348E-4	1.2245E-4	1.42858E-4	2.95921E-4	6.32658E-4	8.16333E-4
940.611	1.3619E-5	-1.22571E-5	1.06228E-4	1.87942E-4	1.63428E-4	2.45142E-4	3.88142E-4	4.90284E-4	5.71998E-4
941.138	6.71254E-7	3.22202E-5	4.02753E-5	1.44991E-4	0	1.40963E-4	2.41652E-4	8.25643E-4	7.85368E-4
941.666	1.01546E-5	5.88969E-5	3.24948E-5	1.25917E-4	5.28041E-4	3.75721E-4	5.99123E-4	7.71752E-4	8.52989E-4
942.194	1.59944E-5	2.99895E-5	7.19749E-5	9.99651E-5	3.9986E-5	3.09892E-4	2.79902E-4	0.00116	0.00102
942.721	8.7815E-6	-1.82385E-5	5.6742E-5	1.6212E-4	1.51987E-4	1.72252E-4	3.54637E-4	5.47155E-4	5.87685E-4
943.249	6.96021E-6	3.18181E-5	5.17044E-5	1.67045E-4	3.08238E-4	4.07669E-4	6.36362E-4	5.76703E-4	7.55679E-4
943.777	3.70265E-6	-8.07851E-6	1.17138E-4	2.06002E-4	5.04907E-5	2.42355E-4	1.81766E-4	6.05888E-4	7.06869E-4
944.304	2.95946E-6	2.17027E-5	6.7081E-5	1.6573E-4	2.66351E-4	2.56486E-4	4.34054E-4	6.11621E-4	9.27296E-4
944.832	1.33377E-5	-1.80058E-5	1.20039E-5	1.60052E-4	2.30074E-4	2.50081E-4	4.70152E-4	5.20168E-4	7.60246E-4
945.359	1.37138E-5	5.68141E-5	1.60647E-4	1.60647E-4	2.15502E-4	1.7632E-4	4.79981E-4	4.89777E-4	2.54684E-4
945.887	1.39717E-5	2.99394E-5	1.51693E-4	2.19556E-4	1.19758E-4	4.19152E-4	6.18748E-4	7.78425E-4	0.00102
946.415	6.53469E-6	4.3129E-5	1.05862E-4	1.96041E-4	3.72477E-4	2.54853E-4	4.3129E-4	7.05747E-4	9.21391E-4
946.942	1.60915E-5	9.45785E-5	8.27562E-5	1.65512E-4	3.15262E-4	4.03929E-4	7.48746E-4	7.29042E-4	0.00106
947.47	1.75722E-5	-4.88116E-5	8.59084E-5	1.87437E-4	1.56197E-4	1.85484E-4	5.4669E-4	0.00103	0.00125
947.997	1.02419E-5	3.76638E-5	9.51507E-5	2.22018E-4	2.08142E-4	4.75754E-4	4.75754E-4	0.00107	0.00115
948.525	7.75864E-6	7.75864E-5	1.00862E-4	2.05604E-4	4.26725E-4	4.5582E-4	6.78881E-4	6.98277E-4	8.92243E-4
949.052	2.06838E-5	9.84941E-6	9.45544E-5	2.91543E-4	3.05332E-4	5.51567E-4	8.76598E-4	9.45544E-4	0.00126
949.58	9.03304E-6	1.93565E-5	1.50981E-4	2.12922E-4	3.67774E-4	5.32304E-4	6.00052E-4	6.77478E-4	8.90399E-4
950.107	2.29155E-5	3.73196E-5	1.25708E-4	2.12132E-4	3.24091E-4	4.71405E-4	7.07108E-4	0.00104	0.00145
950.634	1.53757E-5	1.72977E-5	1.30693E-4	2.61387E-4	5.28539E-4	6.63077E-4	0.00102	0.00135	0.00129
951.162	2.35324E-5	2.70784E-5	2.08891E-4	3.71361E-4	3.77164E-4	4.64201E-4	7.93011E-4	8.70378E-4	0.00133
951.689	1.65969E-5	4.21307E-5	2.41294E-4	3.48536E-4	5.17059E-4	6.31961E-4	9.76666E-4	9.95817E-4	0.0014
952.216	1.60622E-5	1.00228E-4	2.46716E-4	3.93203E-4	3.56581E-4	4.43317E-4	8.76997E-4	0.00139	0.0017
952.744	2.52843E-5	5.99331E-5	1.6107E-4	2.9592E-4	5.3378E-4	7.11706E-4	7.86623E-4	0.00155	0.00144
953.271	2.08314E-5	6.06005E-5	2.84065E-4	4.01478E-4	5.96536E-4	8.80601E-4	0.0012	0.00136	0.00161
953.798	2.26894E-5	1.30541E-4	1.41731E-4	3.133E-4	5.3149E-4	5.40815E-4	9.79061E-4	0.00147	0.00168
954.326	2.59949E-5	8.83199E-5	2.63081E-4	3.87104E-4	4.32204E-4	8.45616E-4	0.00101	0.00133	0.00201
954.853	2.86379E-5	4.93547E-5	2.19354E-4	3.76558E-4	5.11826E-4	8.77417E-4	0.00116	0.00146	0.00166
955.38	3.32362E-5	8.57307E-5	2.57192E-4	4.36108E-4	8.10714E-4	9.039E-4	0.00134	0.00173	0.00222
955.907	2.95078E-5	1.05121E-4	2.98766E-4	5.01632E-4	7.93022E-4	8.85233E-4	0.00141	0.00186	0.00207
956.435	3.44612E-5	1.10768E-4	1.69844E-4	4.43072E-4	7.10762E-4	0.00107	0.0015	0.00199	0.00247
956.962	3.73072E-5	7.7623E-5	2.81609E-4	4.9101E-4	6.58893E-4	6.22789E-4	0.00123	0.00202	0.00246
957.489	2.86895E-5	1.44669E-4	3.33287E-4	5.82337E-4	7.59968E-4	0.00115	0.00167	0.00192	0.00238
958.016	3.34574E-5	1.04893E-4	3.47233E-4	5.78722E-4	7.32445E-4	0.00101	0.00153	0.00259	0.00277
958.543	3.79844E-5	6.74602E-5	3.50064E-4	6.70956E-4	7.65765E-4	0.00118	0.00154	0.00228	0.00286
959.07	2.94563E-5	1.32107E-4	2.92778E-4	5.3557E-4	9.37247E-4	0.00112	0.00178	0.00202	0.00255
959.598	4.35138E-5	1.36843E-4	4.75351E-4	7.49038E-4	0.00104	0.00113	0.0017	0.00245	0.00328
960.125	4.52433E-5	1.12513E-4	3.53612E-4	7.21512E-4	0.00103	0.00118	0.00188	0.00255	0.00336
960.652	4.28156E-5	1.2121E-4	3.94386E-4	7.70681E-4	0.00117	0.0015	0.00207	0.0028	0.00326
961.179	4.72351E-5	1.74681E-4	4.45614E-4	7.98541E-4	0.0011	0.00152	0.00206	0.00324	0.00374
961.706	6.06541E-5	1.74756E-4	4.75624E-4	7.81897E-4	9.18819E-4	0.00163	0.00224	0.00342	0.00414
962.233	5.74585E-5	2.10083E-4	4.63259E-4	8.6906E-4	0.00137	0.00168	0.00248	0.00302	0.00411
962.76	6.65254E-5	2.12277E-4	5.84214E-4	0.00105	0.00141	0.00161	0.00248	0.00337	0.00399
963.287	5.87595E-5	2.14053E-4	6.15176E-4	9.60539E-4	0.00123	0.00172	0.00248	0.00374	0.00477
963.814	7.67015E-5	1.75318E-4	5.18648E-4	0.00102	0.00138	0.00196	0.0027	0.00367	0.00418
964.341	7.85695E-5	2.88991E-4	6.43006E-4	0.00107	0.00173	0.00206	0.00297	0.00414	0.00499
964.868	7.19873E-5	2.80018E-4	5.9664E-4	0.00119	0.00166	0.00217	0.00322	0.00443	0.00545
965.394	8.02464E-5	2.19018E-4	6.98687E-4	0.00126	0.00165	0.00221	0.00316	0.00483	0.00581
965.921	8.9682E-5	2.57027E-4	7.10059E-4	0.00119	0.00184	0.00251	0.00356	0.00481	0.00625
966.448	9.09029E-5	2.89181E-4	7.39425E-4	0.00127	0.00209	0.00257	0.00374	0.00531	0.00617
966.975	9.46419E-5	2.58791E-4	9.23457E-4	0.00149	0.00211	0.0027	0.00395	0.00549	0.00633
967.502	1.05967E-4	3.57754E-4	9.15703E-4	0.00153	0.00229	0.00288	0.00428	0.00564	0.00699
968.029	1.18617E-4	3.84093E-4	8.92451E-4	0.00166	0.00254	0.00308	0.00444	0.00591	0.00749
968.556	1.19851E-4	4.3333E-4	0.00106	0.00177	0.00241	0.00311	0.00468	0.00631	0.00835
969.082	1.22234E-4	3.98836E-4	0.0011	0.00188	0.00269	0.00343	0.00505	0.00716	0.00866
969.609	1.31808E-4	4.29155E-4	0.00121	0.00202	0.00281	0.0035	0.00528	0.00781	0.00918
970.136	1.3613E-4	4.80572E-4	0.00131	0.00216	0.00323	0.00408	0.0058	0.00828	0.01011
970.663	1.50397E-4	4.75631E-4	0.00144	0.00227	0.00327	0.00415	0.00592	0.00838	0.0101
971.189	1.57755E-4	5.21829E-4	0.00136	0.00238	0.00352	0.00436	0.00648	0.00924	0.01133
971.716	1.6949E-4	5.35625E-4	0.00151	0.00253	0.00379	0.00476	0.00688	0.00953	0.01178
972.243	1.89299E-4	6.39591E-4	0.00169	0.00272	0.00425	0.00524	0.00725	0.01011	0.0124
972.769	1.98373E-4	6.41043E-4	0.00176	0.00292	0.00414	0.00513	0.00754	0.01091	0.01323
973.296	2.10383E-4	7.17814E-4	0.00187	0.00317	0.00466	0.006	0.00829	0.01151	0.01372
973.822	2.30462E-4	7.21848E-4	0.002	0.00338	0.00496	0.00623	0.00887	0.01254	0.01506
974.349	2.41775E-4	7.79536E-4	0.00215	0.00367	0.00521	0.00651	0.00943	0.01322	0.01591
974.876	2.45992E-4	8.48352E-4	0.00228	0.00376	0.00544	0.00693	0.00982	0.0141	0.01695
975.402	2.79858E-4	9.4726E-4	0.00233	0.00399	0.0059	0.00741	0.01065	0.01477	0.01845
975.929	2.74214E-4	9.48585E-4	0.00248	0.00422	0.00613	0.00778	0.0111	0.01631	0.01919
976.455	3.09281E-4	0.00102	0.00264	0.00449	0.00645	0.00822	0.01192	0.01692	0.02057
976.982	3.24582E-4	0.00107	0.00281	0.00475	0.0068	0.00867	0.01241	0.01745	0.02158
977.508	3.50453E-4	0.00114	0.00307	0.00512	0.00736	0.00926	0.01353	0.01842	0.02253
978.035	3.8469E-4	0.00122	0.0032	0.00529	0.0077	0.00976	0.01407	0.0193	0.0236
978.561	3.7574E-4	0.00132	0.00341	0.00565	0.00829	0.0105	0.015	0.02092	0.02505
979.088	4.07591E-4	0.00135	0.00355	0.00596	0.00855	0.01075	0.01558	0.02192	0.02602
979.614	4.30127E-4	0.00139	0.00369	0.0062	0.00908	0.01145	0.01646	0.02259	0.02738
980.14	4.6305E-4	0.00148	0.00378	0.00643	0.00954	0.01202	0.01706	0.02399	0.02875
980.667	4.68532E-4	0.00161	0.00413	0.00686	0.00986	0.01229	0.01782	0.02533	0.03032
981.193	4.81527E-4	0.00162	0.00426	0.00716	0.01029	0.01295	0.01863	0.02601	0.03133
981.719	5.11547E-4	0.00168	0.00445	0.00751	0.01073	0.01356	0.01964	0.02749	0.03266
982.246	5.37133E-4	0.00179	0.00467	0.00775	0.01128	0.0143	0.0202	0.02859	0.034
982.772	5.77106E-4	0.00184	0.00498	0.00816	0.01178	0.01487	0.02122	0.02959	0.03594
983.298	5.95818E-4	0.00193	0.00508	0.00851	0.01193	0.01517	0.02157	0.03036	0.03666
983.825	6.09139E-4	0.00201	0.00527	0.00883	0.01269	0.01596	0.02281	0.03173	0.0381
984.351	6.26502E-4	0.00206	0.00541	0.00901	0.01293	0.01633	0.02348	0.03277	0.03897
984.877	6.39648E-4	0.00211	0.00555	0.00918	0.01312	0.01672	0.02394	0.03386	0.0405
985.403	6.73104E-4	0.00217	0.00569	0.00951	0.01364	0.01734	0.02472	0.03442	0.04128
985.93	6.98328E-4	0.00224	0.00584	0.00985	0.01408	0.01786	0.02537	0.03549	0.04259
986.456	7.02314E-4	0.00234	0.00592	0.01001	0.01439	0.01802	0.02587	0.03606	0.04337
986.982	7.2449E-4	0.00238	0.00622	0.01039	0.01484	0.01864	0.02676	0.03769	0.04515
987.508	7.49584E-4	0.00239	0.00625	0.01051	0.01489	0.01878	0.02676	0.03778	0.04531
988.034	7.5193E-4	0.00248	0.00648	0.01077	0.01517	0.01936	0.02757	0.03892	0.04659
988.56	7.65334E-4	0.00253	0.00655	0.01091	0.01552	0.01942	0.02805	0.03921	0.04687
989.086	7.80549E-4	0.00255	0.00664	0.01118	0.01595	0.01997	0.02862	0.04008	0.04781
989.612	7.99073E-4	0.00258	0.00673	0.01125	0.01603	0.02017	0.02876	0.03998	0.04783
990.138	8.01456E-4	0.00266	0.00684	0.01148	0.01607	0.02054	0.0291	0.04111	0.04951
990.665	8.18477E-4	0.00268	0.00684	0.01145	0.01632	0.02054	0.02917	0.04068	0.04901
991.191	8.17664E-4	0.00268	0.00698	0.01168	0.01635	0.02084	0.02951	0.04169	0.05014
991.717	8.37538E-4	0.00273	0.00709	0.01171	0.01637	0.02084	0.02972	0.04159	0.04993
992.243	8.35237E-4	0.00275	0.00713	0.01185	0.01672	0.02105	0.02978	0.04232	0.05046
992.768	8.38822E-4	0.00273	0.00704	0.01176	0.01662	0.02089	0.02948	0.04146	0.04998
993.294	8.40791E-4	0.00275	0.00711	0.01184	0.01669	0.02122	0.02974	0.04177	0.0505
993.82	8.42928E-4	0.00274	0.00706	0.01184	0.01658	0.02087	0.02949	0.04165	0.0503
994.346	8.48465E-4	0.00273	0.00705	0.01177	0.01653	0.02104	0.02941	0.0417	0.05006
994.872	8.30322E-4	0.00266	0.00697	0.01164	0.0164	0.02065	0.02932	0.04112	0.04943
995.398	8.38525E-4	0.00264	0.00697	0.01163	0.01635	0.02073	0.02916	0.04061	0.04911
995.924	8.21854E-4	0.00268	0.00678	0.01131	0.01594	0.02022	0.02843	0.04003	0.04867
996.45	8.19989E-4	0.00264	0.00675	0.01126	0.01611	0.0202	0.02846	0.04013	0.04802
996.976	8.0086E-4	0.00253	0.00662	0.01104	0.01562	0.01961	0.02761	0.03877	0.04683
997.501	7.75964E-4	0.00249	0.00653	0.01086	0.01523	0.01929	0.0272	0.0382	0.04623
998.027	7.64745E-4	0.00246	0.00639	0.01051	0.01484	0.01865	0.02635	0.03706	0.04485
998.553	7.51002E-4	0.00237	0.00611	0.01022	0.01446	0.01818	0.02571	0.03619	0.04337
999.079	7.13559E-4	0.00229	0.00597	0.0099	0.01416	0.01781	0.02505	0.03511	0.04247
999.604	7.15703E-4	0.00225	0.00586	0.00973	0.01388	0.01739	0.02456	0.03447	0.04139
1000.13	6.76907E-4	0.0022	0.00557	0.00932	0.01314	0.01659	0.02312	0.03277	0.03947
1000.656	6.58609E-4	0.00208	0.00541	0.00903	0.01275	0.01613	0.02268	0.0324	0.03888
1001.181	6.31919E-4	0.00202	0.00521	0.00871	0.01232	0.01553	0.02166	0.03042	0.03735
1001.707	6.09829E-4	0.00193	0.00511	0.00839	0.01176	0.01507	0.02097	0.02971	0.036
1002.233	5.86063E-4	0.00189	0.00482	0.00805	0.01146	0.01452	0.02036	0.0284	0.03435
1002.758	5.50105E-4	0.00178	0.00467	0.00778	0.01079	0.01373	0.01923	0.02725	0.03284
1003.284	5.2994E-4	0.00169	0.00443	0.00732	0.0104	0.01304	0.01866	0.02571	0.03127
1003.809	5.08887E-4	0.00165	0.00425	0.00708	0.00991	0.01264	0.01772	0.02514	0.03019
1004.335	4.87678E-4	0.00153	0.00412	0.00675	0.00951	0.01202	0.01696	0.02363	0.02869
1004.861	4.66965E-4	0.0015	0.00392	0.00655	0.00903	0.01147	0.01637	0.02275	0.02766
1005.386	4.46526E-4	0.00141	0.00366	0.0061	0.00885	0.01118	0.01559	0.02183	0.02652
1005.912	4.24908E-4	0.00134	0.00362	0.00592	0.00822	0.01054	0.0149	0.02117	0.02556
1006.437	4.07604E-4	0.0013	0.00338	0.00552	0.00802	0.01001	0.0143	0.0197	0.02408
1006.963	3.8272E-4	0.00122	0.0033	0.00545	0.00761	0.00964	0.01375	0.01913	0.02352
1007.488	3.6668E-4	0.00118	0.00314	0.00516	0.00738	0.00926	0.01316	0.01843	0.0221
1008.013	3.51283E-4	0.00118	0.00292	0.00494	0.00703	0.00884	0.01253	0.01754	0.02137
1008.539	3.30894E-4	0.00108	0.00285	0.00467	0.00672	0.00841	0.01198	0.01698	0.02053
1009.064	3.14567E-4	0.00105	0.0027	0.00446	0.00642	0.00793	0.0114	0.01615	0.01944
1009.59	3.11728E-4	0.00101	0.00263	0.00435	0.00627	0.00766	0.01104	0.01552	0.01851
1010.115	2.97007E-4	9.73494E-4	0.00252	0.0041	0.00586	0.00743	0.01066	0.01484	0.01779
1010.64	2.78438E-4	9.23326E-4	0.00248	0.00401	0.00558	0.00705	0.01007	0.01432	0.01743
1011.166	2.7299E-4	9.06543E-4	0.00232	0.00386	0.00542	0.00695	0.00978	0.0137	0.01667
1011.691	2.61703E-4	8.48335E-4	0.0022	0.00369	0.00539	0.00661	0.00939	0.01333	0.01609
1012.216	2.58559E-4	8.15394E-4	0.00216	0.00354	0.00498	0.00636	0.00917	0.01282	0.01537
1012.742	2.39506E-4	7.70819E-4	0.00209	0.00344	0.0048	0.00617	0.00867	0.01241	0.01501
1013.267	2.41355E-4	7.46743E-4	0.00193	0.00325	0.00474	0.00585	0.00847	0.01187	0.01466
1013.792	2.26938E-4	7.17485E-4	0.00185	0.0031	0.00445	0.00565	0.00808	0.01138	0.01409
1014.317	2.2132E-4	6.80076E-4	0.00188	0.003	0.00435	0.00552	0.00791	0.01114	0.01346
1014.843	2.14828E-4	6.70262E-4	0.00182	0.00297	0.00405	0.00511	0.00749	0.0111	0.0131
1015.368	2.08508E-4	6.90345E-4	0.0018	0.00296	0.00408	0.00526	0.00762	0.01052	0.01282
1015.893	2.03009E-4	6.2816E-4	0.00173	0.00276	0.00409	0.00496	0.00718	0.01041	0.01213
1016.418	1.98476E-4	6.08234E-4	0.0017	0.00276	0.00379	0.00487	0.00684	0.01005	0.01216
1016.943	1.85542E-4	6.31803E-4	0.00153	0.00262	0.00373	0.00461	0.00685	0.00966	0.01148
1017.468	1.85985E-4	6.03107E-4	0.00153	0.00259	0.0038	0.00465	0.00668	0.00916	0.01132
1017.993	1.82323E-4	5.90151E-4	0.00146	0.00238	0.00367	0.00474	0.00645	0.00896	0.01102
1018.518	1.74302E-4	5.31714E-4	0.00142	0.00249	0.00331	0.00431	0.00621	0.00898	0.01073
1019.043	1.65678E-4	5.86613E-4	0.00139	0.00231	0.0034	0.00429	0.00604	0.00842	0.01046
1019.569	1.71504E-4	5.31314E-4	0.00136	0.0023	0.00323	0.00418	0.00599	0.00848	0.01019
1020.094	1.57848E-4	5.2264E-4	0.00141	0.00228	0.00324	0.00398	0.00582	0.00836	0.00993
1020.619	1.53419E-4	4.85828E-4	0.00139	0.0023	0.00314	0.00397	0.00566	0.00802	0.0096
1021.144	1.57236E-4	4.98438E-4	0.0012	0.00208	0.00298	0.00377	0.00546	0.00794	0.00953
1021.668	1.49725E-4	5.15393E-4	0.0013	0.00212	0.00292	0.00392	0.00536	0.00791	0.00895
1022.193	1.49035E-4	4.55004E-4	0.0012	0.00203	0.00301	0.00374	0.00547	0.0075	0.00893
1022.718	1.43212E-4	4.60607E-4	0.00123	0.00208	0.00284	0.0036	0.00523	0.00748	0.00931
1023.243	1.42236E-4	4.60499E-4	0.00119	0.002	0.00281	0.00347	0.00485	0.00725	0.0089
1023.768	1.37491E-4	4.49245E-4	0.00111	0.00196	0.00277	0.00349	0.00509	0.00711	0.00846
1024.293	1.34923E-4	4.35421E-4	0.00118	0.0019	0.00276	0.0034	0.00483	0.0069	0.00857
1024.818	1.35302E-4	4.26359E-4	0.00112	0.0019	0.00279	0.00326	0.00489	0.00691	0.00831
1025.343	1.33571E-4	4.47856E-4	0.00114	0.00188	0.00267	0.00328	0.00482	0.0066	0.00795
1025.868	1.2518E-4	4.60392E-4	0.00107	0.00187	0.00251	0.00333	0.00475	0.00655	0.00808
1026.392	1.23902E-4	4.09033E-4	0.00104	0.0017	0.0026	0.00325	0.00461	0.00624	0.00779
1026.917	1.28424E-4	4.04144E-4	0.00105	0.00173	0.00234	0.00319	0.00454	0.00646	0.00763
1027.442	1.2719E-4	3.94835E-4	0.00102	0.00163	0.00258	0.00311	0.00451	0.00623	0.0078
1027.967	1.29055E-4	3.82426E-4	0.00103	0.00168	0.00224	0.0029	0.00426	0.00616	0.00763
1028.491	1.16873E-4	3.8036E-4	9.86118E-4	0.00168	0.00236	0.003	0.0044	0.00614	0.00761
1029.016	1.09812E-4	3.61826E-4	9.35374E-4	0.00162	0.00246	0.00295	0.00439	0.00613	0.00736
1029.541	1.20623E-4	3.73745E-4	9.53366E-4	0.00159	0.0024	0.00288	0.00419	0.00594	0.00714
1030.065	1.11364E-4	3.10113E-4	8.7599E-4	0.00159	0.00205	0.00283	0.00396	0.0058	0.0071
1030.59	1.1131E-4	3.52002E-4	9.30291E-4	0.00155	0.00218	0.00283	0.00389	0.0055	0.00706
1031.115	1.15431E-4	3.66193E-4	9.32997E-4	0.00152	0.00221	0.00287	0.00399	0.00581	0.00724
1031.639	1.07926E-4	3.60105E-4	8.93945E-4	0.00151	0.00211	0.00275	0.00386	0.00564	0.00681
1032.164	9.75412E-5	3.26909E-4	9.02589E-4	0.00155	0.00217	0.00259	0.00376	0.00561	0.00695
1032.689	9.84936E-5	3.16022E-4	9.44906E-4	0.00149	0.00216	0.0027	0.00389	0.00529	0.00649
1033.213	1.07165E-4	3.24695E-4	8.76515E-4	0.00148	0.00197	0.0027	0.00368	0.00534	0.00665
1033.738	1.09472E-4	2.94222E-4	8.68351E-4	0.00144	0.00192	0.00248	0.00365	0.00522	0.0065
1034.262	1.04812E-4	2.97635E-4	8.60902E-4	0.00139	0.00191	0.00262	0.00354	0.00539	0.00642
1034.787	8.94803E-5	3.10659E-4	8.37982E-4	0.00139	0.0019	0.00239	0.00358	0.00487	0.00604
1035.311	1.0721E-4	3.36175E-4	8.79227E-4	0.00138	0.00193	0.00258	0.00348	0.00495	0.00619
1035.836	9.8038E-5	2.9171E-4	8.81541E-4	0.0014	0.0017	0.00239	0.00334	0.00471	0.00588
1036.36	9.36464E-5	2.61564E-4	8.00838E-4	0.00136	0.00172	0.00225	0.00343	0.00481	0.00589
1036.885	8.37016E-5	2.67099E-4	8.28486E-4	0.00132	0.0019	0.00234	0.00332	0.00451	0.006
1037.409	9.65745E-5	2.75237E-4	8.24102E-4	0.00135	0.0018	0.00243	0.00327	0.00478	0.00581
1037.933	8.53327E-5	2.87296E-4	7.15832E-4	0.0012	0.00188	0.00226	0.00321	0.00456	0.00579
1038.458	8.27414E-5	2.76524E-4	7.79441E-4	0.0013	0.00184	0.00234	0.00319	0.00453	0.00543
1038.982	9.40158E-5	2.70765E-4	7.18818E-4	0.00124	0.00185	0.00238	0.00328	0.00454	0.00579
1039.507	9.44039E-5	2.73501E-4	6.89418E-4	0.00121	0.0017	0.00227	0.00316	0.00422	0.00553
1040.031	8.55971E-5	2.77787E-4	7.29998E-4	0.00123	0.00175	0.00227	0.00331	0.00401	0.00551
1040.555	8.8594E-5	2.69871E-4	7.45825E-4	0.00118	0.00176	0.00223	0.0032	0.00389	0.00512
1041.079	8.87853E-5	3.06026E-4	7.25395E-4	0.00114	0.00172	0.00204	0.00307	0.00405	0.00505
1041.604	8.0674E-5	2.33901E-4	6.56221E-4	0.00116	0.00154	0.00208	0.00293	0.00417	0.00518
1042.128	8.38284E-5	2.16714E-4	7.14833E-4	0.00114	0.00174	0.00216	0.00302	0.00429	0.00493
1042.652	7.44238E-5	2.5026E-4	6.51003E-4	0.00113	0.00157	0.00213	0.00286	0.00378	0.00491
1043.177	8.91166E-5	2.56008E-4	6.4812E-4	0.00116	0.00171	0.00215	0.00305	0.00429	0.00499
1043.701	7.47074E-5	2.37115E-4	7.24337E-4	0.00116	0.00166	0.00192	0.00275	0.00362	0.00458
1044.225	8.26827E-5	2.6426E-4	6.87401E-4	0.00109	0.00148	0.00182	0.00271	0.00413	0.00503
1044.749	7.51063E-5	2.54708E-4	6.62895E-4	0.00109	0.00135	0.00195	0.00283	0.00408	0.00495
1045.273	8.18321E-5	2.5274E-4	5.73093E-4	0.001	0.00163	0.00192	0.00289	0.00386	0.00454
1045.797	8.10069E-5	2.38128E-4	6.71976E-4	0.00112	0.00149	0.00211	0.00272	0.00351	0.00437
1046.321	6.89925E-5	2.64607E-4	6.13628E-4	0.00103	0.00131	0.00182	0.0025	0.00362	0.00442
1046.846	7.62079E-5	2.22092E-4	6.27082E-4	0.00109	0.00151	0.00196	0.00274	0.00392	0.00469
1047.37	7.41797E-5	2.33059E-4	6.21491E-4	0.00102	0.00152	0.00194	0.0028	0.00345	0.00431
1047.894	8.17625E-5	2.24779E-4	6.43162E-4	0.00106	0.00148	0.00194	0.00268	0.00371	0.00436
1048.418	7.23342E-5	2.6658E-4	6.82704E-4	0.00101	0.00132	0.0018	0.00268	0.00375	0.00445
1048.942	7.86048E-5	2.25133E-4	5.78444E-4	0.00104	0.00125	0.0019	0.00251	0.00383	0.00432
1049.466	6.49557E-5	2.37722E-4	6.27455E-4	9.57355E-4	0.00151	0.00193	0.00261	0.00382	0.00453
1049.99	7.3826E-5	2.30468E-4	5.91698E-4	9.90521E-4	0.00139	0.0019	0.00258	0.00333	0.00409
1050.514	7.41339E-5	2.51622E-4	6.26621E-4	9.96749E-4	0.00132	0.00166	0.0024	0.00365	0.00442
1051.038	8.06768E-5	2.44475E-4	6.32376E-4	0.00104	0.00147	0.00191	0.00264	0.00357	0.00432
1051.562	6.93345E-5	2.17678E-4	5.83699E-4	0.00101	0.00152	0.00168	0.00254	0.0035	0.00416
1052.086	7.14521E-5	1.93404E-4	6.31787E-4	0.00101	0.00146	0.00179	0.00254	0.00358	0.00455
1052.609	7.81271E-5	2.27231E-4	5.68871E-4	9.9473E-4	0.00133	0.00184	0.00239	0.00365	0.00432
1053.133	7.84533E-5	2.53835E-4	6.26555E-4	0.00106	0.00138	0.00193	0.00246	0.00344	0.00435
1053.657	7.86107E-5	2.26399E-4	6.50896E-4	9.84205E-4	0.00145	0.00184	0.00248	0.00336	0.00439
1054.181	7.45948E-5	2.2932E-4	5.97813E-4	9.55235E-4	0.00142	0.00192	0.00257	0.00346	0.00413
1054.705	7.56654E-5	2.40989E-4	5.50388E-4	8.89327E-4	0.00139	0.0018	0.0026	0.00331	0.0041
1055.229	7.75213E-5	2.36479E-4	5.98246E-4	0.00101	0.0015	0.00192	0.00254	0.00379	0.00432
1055.752	7.05153E-5	2.46804E-4	5.24266E-4	9.25897E-4	0.00148	0.00187	0.00252	0.0035	0.00395
1056.276	6.47601E-5	2.44194E-4	6.08182E-4	0.00101	0.00143	0.00194	0.00253	0.00381	0.00421
1056.8	7.12438E-5	2.54044E-4	6.14573E-4	9.55326E-4	0.00147	0.00186	0.00257	0.00371	0.00459
1057.324	7.58511E-5	2.33703E-4	6.73435E-4	9.9324E-4	0.00154	0.00178	0.00258	0.00367	0.00421
1057.847	7.15002E-5	2.13743E-4	5.94235E-4	0.00101	0.00145	0.0019	0.00265	0.00317	0.00427
1058.371	7.10229E-5	2.81582E-4	7.22777E-4	0.00111	0.00151	0.00194	0.00251	0.0037	0.00431
1058.895	7.49941E-5	2.78621E-4	6.19819E-4	0.00101	0.0016	0.00207	0.00288	0.00362	0.00453
1059.418	7.84596E-5	2.14522E-4	6.76342E-4	0.00108	0.00161	0.00195	0.00289	0.00352	0.00417
1059.942	8.34431E-5	2.59929E-4	6.11423E-4	0.00103	0.00162	0.00191	0.00267	0.00397	0.00452
1060.466	7.65516E-5	2.62885E-4	6.52781E-4	0.00105	0.0015	0.00192	0.00267	0.00351	0.00403
1060.989	8.22663E-5	2.56263E-4	6.11537E-4	0.00103	0.00139	0.00198	0.00274	0.00393	0.00456
1061.513	7.87558E-5	2.37004E-4	7.00706E-4	0.00115	0.00163	0.00213	0.00275	0.00389	0.00465
1062.037	8.55209E-5	2.5584E-4	6.38878E-4	0.00107	0.00176	0.00202	0.00283	0.00366	0.00437
1062.56	9.714E-5	2.79821E-4	6.69831E-4	0.00109	0.00155	0.00209	0.00278	0.00394	0.005
1063.084	8.31804E-5	2.79832E-4	6.83714E-4	0.00107	0.00156	0.00203	0.00278	0.00392	0.00454
1063.607	8.65196E-5	2.42255E-4	6.77737E-4	0.00112	0.00161	0.00203	0.00288	0.00407	0.00483
1064.131	8.92766E-5	2.64278E-4	7.44524E-4	0.00123	0.00163	0.00201	0.0029	0.00396	0.00463
1064.654	8.68206E-5	3.12267E-4	7.36776E-4	0.0012	0.00165	0.0021	0.00295	0.00391	0.00481
1065.178	8.38718E-5	3.08801E-4	7.4055E-4	0.00115	0.00167	0.00212	0.00302	0.0041	0.00503
1065.701	8.90416E-5	3.03648E-4	7.73444E-4	0.00128	0.00173	0.00227	0.0032	0.00441	0.00497
1066.224	9.52358E-5	2.87834E-4	8.30891E-4	0.00128	0.00164	0.00206	0.00298	0.00432	0.00496
1066.748	9.66091E-5	3.28993E-4	8.03256E-4	0.00125	0.0019	0.00234	0.00318	0.00433	0.0052
1067.271	1.01522E-4	3.12376E-4	8.09339E-4	0.00128	0.00182	0.00231	0.00319	0.00467	0.00537
1067.795	1.06046E-4	3.25273E-4	8.36008E-4	0.00133	0.00179	0.00229	0.0032	0.00457	0.00536
1068.318	9.85634E-5	3.1044E-4	7.92253E-4	0.00134	0.00186	0.00247	0.00337	0.00461	0.00544
1068.841	1.04665E-4	3.48725E-4	8.33538E-4	0.00134	0.00203	0.00247	0.00347	0.00502	0.00602
1069.365	1.03363E-4	3.48319E-4	8.55223E-4	0.00141	0.00198	0.00234	0.00346	0.00473	0.00564
1069.888	1.04429E-4	3.36729E-4	8.95102E-4	0.00145	0.00202	0.00261	0.00365	0.00513	0.00618
1070.411	1.0914E-4	3.35815E-4	9.067E-4	0.00145	0.00213	0.00265	0.00371	0.00479	0.00567
1070.934	1.11481E-4	3.45005E-4	8.87157E-4	0.00149	0.0021	0.00265	0.00378	0.0049	0.00606
1071.458	1.147E-4	3.74873E-4	9.48373E-4	0.00152	0.00228	0.00282	0.00386	0.00502	0.00641
1071.981	1.15335E-4	3.7273E-4	9.73319E-4	0.00163	0.00239	0.00298	0.00394	0.00565	0.00626
1072.504	1.2701E-4	3.82421E-4	0.00103	0.00159	0.00225	0.00282	0.00396	0.00552	0.00651
1073.027	1.31867E-4	4.4206E-4	0.00103	0.00169	0.00248	0.0031	0.00422	0.00588	0.00704
1073.551	1.31112E-4	4.42504E-4	0.00117	0.00178	0.00272	0.00319	0.00452	0.00587	0.00687
1074.074	1.38494E-4	4.5158E-4	0.00115	0.00178	0.0026	0.00328	0.00457	0.00631	0.00746
1074.597	1.46201E-4	4.68218E-4	0.00116	0.00177	0.00268	0.00331	0.00453	0.0064	0.00762
1075.12	1.45359E-4	4.75593E-4	0.00121	0.00185	0.00265	0.00331	0.00468	0.00629	0.0073
1075.643	1.49459E-4	4.89906E-4	0.00123	0.00192	0.00282	0.0034	0.00477	0.00628	0.0075
1076.166	1.56948E-4	4.87659E-4	0.00117	0.00194	0.00285	0.00364	0.005	0.00663	0.00816
1076.689	1.58736E-4	5.43642E-4	0.00124	0.00199	0.00278	0.00344	0.00492	0.0073	0.00886
1077.212	1.55103E-4	5.42976E-4	0.00139	0.00214	0.00296	0.00389	0.00523	0.00708	0.00855
1077.735	1.6636E-4	5.52202E-4	0.00135	0.00212	0.00314	0.00385	0.00549	0.00714	0.00882
1078.258	1.82378E-4	5.78077E-4	0.00142	0.00226	0.00315	0.00387	0.00553	0.00748	0.00895
1078.781	1.79101E-4	5.93605E-4	0.00143	0.00227	0.00329	0.00414	0.00562	0.00767	0.00916
1079.304	1.8778E-4	6.15564E-4	0.00153	0.00238	0.00358	0.00429	0.00581	0.00781	0.0093
1079.827	1.87652E-4	6.28902E-4	0.00154	0.00238	0.00358	0.00445	0.00623	0.00827	0.00972
1080.35	1.98998E-4	6.52919E-4	0.00161	0.00255	0.00374	0.00466	0.00631	0.0086	0.01021
1080.873	2.07565E-4	6.91419E-4	0.00166	0.0026	0.00385	0.00478	0.00654	0.00875	0.01043
1081.396	2.25391E-4	7.19127E-4	0.00171	0.00267	0.00402	0.00501	0.00691	0.00908	0.01106
1081.919	2.24598E-4	6.96022E-4	0.00184	0.00286	0.00399	0.00499	0.00684	0.00967	0.01156
1082.442	2.32318E-4	7.79975E-4	0.00189	0.00295	0.00446	0.00541	0.00728	0.00999	0.01185
1082.965	2.40406E-4	7.79545E-4	0.00196	0.00307	0.00436	0.00517	0.00725	0.01009	0.01195
1083.487	2.386E-4	7.83121E-4	0.00199	0.00315	0.00461	0.00585	0.00786	0.01055	0.0126
1084.01	2.61622E-4	8.33533E-4	0.00208	0.00317	0.00472	0.00568	0.00777	0.01062	0.01278
1084.533	2.65981E-4	8.80014E-4	0.0022	0.00339	0.00475	0.00596	0.00819	0.01117	0.01352
1085.056	2.75485E-4	8.89398E-4	0.00228	0.00345	0.00514	0.00621	0.0086	0.01148	0.01393
1085.579	2.88735E-4	9.42696E-4	0.00236	0.00365	0.00522	0.00664	0.00883	0.01216	0.01428
1086.101	2.99913E-4	9.8862E-4	0.00237	0.0037	0.00548	0.00665	0.00915	0.01216	0.01426
1086.624	3.10004E-4	0.00102	0.00255	0.00387	0.00576	0.00687	0.00958	0.01277	0.01561
1087.147	3.21807E-4	0.00104	0.00258	0.00393	0.00586	0.0071	0.00981	0.01331	0.01611
1087.669	3.3073E-4	0.00111	0.00268	0.00416	0.00602	0.00753	0.01025	0.01384	0.01662
1088.192	3.46147E-4	0.00112	0.00273	0.00423	0.00629	0.00769	0.01066	0.01432	0.01674
1088.715	3.5872E-4	0.0012	0.00297	0.00455	0.00656	0.00809	0.01108	0.01518	0.01812
1089.237	3.78927E-4	0.00123	0.00301	0.0046	0.00684	0.00827	0.01135	0.01525	0.01827
1089.76	3.87921E-4	0.00124	0.00314	0.00487	0.00716	0.00879	0.01192	0.0161	0.01902
1090.283	4.06577E-4	0.00132	0.00324	0.005	0.00724	0.00892	0.01216	0.01646	0.01971
1090.805	4.2154E-4	0.00138	0.00338	0.00527	0.00772	0.00931	0.01288	0.01719	0.02036
1091.328	4.41619E-4	0.00142	0.00342	0.00528	0.00785	0.00969	0.01322	0.01762	0.02098
1091.85	4.57247E-4	0.00151	0.00363	0.0056	0.00813	0.01002	0.01355	0.01833	0.02195
1092.373	4.68463E-4	0.00151	0.00375	0.00577	0.00855	0.01038	0.01416	0.01886	0.02231
1092.895	4.9404E-4	0.0016	0.00391	0.00602	0.00881	0.01092	0.01486	0.02005	0.02392
1093.418	4.99806E-4	0.00163	0.00398	0.00617	0.00907	0.0109	0.01508	0.02009	0.02407
1093.94	5.33947E-4	0.00174	0.00427	0.00647	0.00952	0.01164	0.01586	0.02117	0.02523
1094.463	5.50287E-4	0.00177	0.00436	0.00667	0.00983	0.01196	0.01632	0.02165	0.02553
1094.985	5.73144E-4	0.00183	0.00455	0.00697	0.01019	0.01261	0.01711	0.02283	0.02702
1095.507	5.83767E-4	0.00192	0.00467	0.00716	0.0103	0.01276	0.01742	0.02333	0.02778
1096.03	6.12747E-4	0.00196	0.00483	0.00746	0.01087	0.01331	0.01809	0.02443	0.02905
1096.552	6.29137E-4	0.00205	0.00508	0.00775	0.01126	0.01387	0.01874	0.02502	0.02978
1097.075	6.65663E-4	0.00216	0.00527	0.00808	0.01173	0.01441	0.01967	0.02611	0.03109
1097.597	6.83374E-4	0.00219	0.00534	0.00822	0.01189	0.01479	0.02013	0.02675	0.03153
1098.119	7.03528E-4	0.00227	0.00559	0.0086	0.01242	0.01547	0.02109	0.02802	0.0333
1098.642	7.2123E-4	0.00231	0.00573	0.00883	0.0129	0.01573	0.02149	0.0286	0.03366
1099.164	7.58414E-4	0.00247	0.00601	0.00929	0.01331	0.01643	0.02244	0.02968	0.03523
1099.686	7.78054E-4	0.00249	0.00613	0.00937	0.01348	0.01669	0.02271	0.03002	0.0357
1100.208	8.06742E-4	0.0026	0.00634	0.0098	0.01415	0.01749	0.0237	0.03178	0.03753
1100.731	8.27828E-4	0.00266	0.00651	0.01008	0.01441	0.01761	0.02423	0.03238	0.0385
1101.253	8.6471E-4	0.00282	0.00682	0.01042	0.01506	0.01863	0.0252	0.03344	0.03981
1101.775	8.87009E-4	0.00288	0.00694	0.01068	0.01546	0.0189	0.02595	0.03445	0.04086
1102.297	9.12677E-4	0.00293	0.00726	0.01111	0.01611	0.0196	0.02672	0.03569	0.04202
1102.819	9.28022E-4	0.00301	0.00738	0.01131	0.01637	0.0201	0.02726	0.03611	0.04269
1103.342	9.75752E-4	0.00316	0.00763	0.0118	0.01682	0.0208	0.0283	0.03741	0.04465
1103.864	9.94667E-4	0.00319	0.00774	0.01192	0.01735	0.02117	0.02887	0.03835	0.0453
1104.386	0.00104	0.00332	0.00811	0.0124	0.01781	0.02195	0.02989	0.03951	0.04703
1104.908	0.00104	0.00338	0.00823	0.0126	0.0183	0.02258	0.03052	0.04055	0.04758
1105.43	0.00109	0.0035	0.00854	0.01315	0.01884	0.0234	0.03149	0.04191	0.04981
1105.952	0.00111	0.0036	0.0087	0.01339	0.01927	0.02357	0.03219	0.04282	0.05095
1106.474	0.00115	0.00368	0.00898	0.01383	0.02003	0.02467	0.03326	0.04408	0.05227
1106.996	0.00115	0.00369	0.00906	0.01395	0.02014	0.02472	0.03356	0.04438	0.0523
1107.518	0.00121	0.00387	0.00941	0.01453	0.0208	0.0255	0.03476	0.04615	0.05446
1108.04	0.00122	0.00389	0.00941	0.01456	0.02074	0.02561	0.03485	0.04612	0.05479
1108.562	0.00126	0.00406	0.00987	0.01523	0.02179	0.02688	0.0365	0.04857	0.05711
1109.084	0.00128	0.00409	0.00995	0.01537	0.02197	0.02705	0.037	0.04876	0.05775
1109.606	0.00132	0.00422	0.01027	0.01591	0.0228	0.02803	0.03801	0.05032	0.05954
1110.128	0.00133	0.00427	0.01041	0.01612	0.02299	0.02833	0.03855	0.05114	0.06041
1110.65	0.00139	0.0044	0.01076	0.01661	0.02384	0.02934	0.03978	0.05297	0.06229
1111.172	0.00139	0.00444	0.0108	0.01671	0.0239	0.02942	0.04008	0.05323	0.06235
1111.693	0.00143	0.00458	0.01109	0.01715	0.02446	0.03031	0.04095	0.05443	0.06417
1112.215	0.00145	0.00462	0.01122	0.0173	0.02462	0.03057	0.04135	0.05473	0.06445
1112.737	0.00148	0.00479	0.01151	0.01783	0.02548	0.03143	0.0428	0.05665	0.06674
1113.259	0.00152	0.0048	0.01166	0.01808	0.0256	0.03161	0.04319	0.05661	0.06721
1113.781	0.00153	0.00486	0.01185	0.01832	0.02605	0.03231	0.04384	0.05817	0.06853
1114.302	0.00154	0.00492	0.01193	0.01842	0.02631	0.03242	0.04377	0.05833	0.06853
1114.824	0.00157	0.00502	0.0122	0.01881	0.02691	0.03316	0.0452	0.05937	0.07036
1115.346	0.00159	0.00504	0.01222	0.01892	0.0268	0.033	0.04513	0.05962	0.06995
1115.868	0.00161	0.00508	0.01249	0.01932	0.02744	0.0337	0.04604	0.06109	0.07246
1116.389	0.00162	0.00513	0.0125	0.01939	0.02735	0.034	0.04596	0.061	0.07172
1116.911	0.00167	0.00525	0.01293	0.0199	0.02824	0.03498	0.04745	0.06244	0.07347
1117.433	0.00165	0.00524	0.01283	0.01982	0.02799	0.03468	0.04703	0.06211	0.07358
1117.954	0.00169	0.00532	0.01298	0.02012	0.02857	0.0355	0.04791	0.06341	0.0748
1118.476	0.00167	0.00533	0.01291	0.02004	0.02852	0.03518	0.04786	0.06321	0.07407
1118.997	0.00169	0.00534	0.01316	0.02033	0.0288	0.03568	0.04836	0.06349	0.0749
1119.519	0.00171	0.0054	0.01321	0.02037	0.02877	0.03562	0.04831	0.06379	0.0753
1120.041	0.00174	0.00553	0.0135	0.0208	0.02939	0.03646	0.04946	0.06505	0.07672
1120.562	0.00173	0.00546	0.01323	0.02058	0.02899	0.03574	0.04884	0.06434	0.07559
1121.084	0.00174	0.00551	0.01355	0.02086	0.02946	0.03652	0.04961	0.06548	0.07684
1121.605	0.00174	0.00547	0.01341	0.0208	0.02916	0.0361	0.04915	0.06539	0.07635
1122.127	0.00176	0.00556	0.01355	0.021	0.02955	0.03667	0.04994	0.06573	0.07723
1122.648	0.00175	0.00551	0.01345	0.02079	0.02942	0.03649	0.04947	0.06531	0.07676
1123.17	0.00177	0.00552	0.01352	0.02109	0.02968	0.03662	0.05	0.06579	0.07737
1123.691	0.00176	0.00555	0.01346	0.02082	0.02935	0.03649	0.04945	0.06527	0.07648
1124.212	0.00178	0.00559	0.01377	0.02123	0.02985	0.03707	0.05024	0.06626	0.07782
1124.734	0.00177	0.00558	0.01356	0.02105	0.02954	0.03669	0.04955	0.06558	0.07708
1125.255	0.00179	0.00558	0.01366	0.0212	0.02986	0.03719	0.05032	0.06636	0.0779
1125.777	0.00177	0.00559	0.01354	0.02101	0.02967	0.03654	0.04965	0.0655	0.07699
1126.298	0.00177	0.00555	0.01357	0.02109	0.02972	0.03687	0.04984	0.0653	0.07714
1126.819	0.00175	0.00556	0.01343	0.02077	0.02915	0.03612	0.0492	0.06482	0.07638
1127.341	0.00177	0.00554	0.01349	0.02091	0.02967	0.03682	0.0498	0.06537	0.07655
1127.862	0.00175	0.00548	0.01335	0.02066	0.02907	0.03605	0.04894	0.06448	0.07621
1128.383	0.00176	0.00549	0.01347	0.02087	0.02918	0.03646	0.04931	0.06489	0.07608
1128.904	0.00173	0.00541	0.01318	0.0205	0.02872	0.03562	0.04829	0.06375	0.07479
1129.426	0.00173	0.00548	0.01328	0.02058	0.02895	0.03612	0.04862	0.06435	0.07554
1129.947	0.00173	0.00539	0.01316	0.02042	0.0285	0.0355	0.04796	0.06368	0.07477
1130.468	0.00172	0.00538	0.01311	0.02036	0.02865	0.03583	0.0482	0.0634	0.07433
1130.989	0.0017	0.00531	0.01293	0.02002	0.0281	0.03495	0.04732	0.06221	0.07332
1131.51	0.00169	0.00531	0.01293	0.02014	0.02833	0.03515	0.04745	0.06252	0.07352
1132.032	0.00168	0.00523	0.01268	0.01964	0.02755	0.03426	0.04632	0.06119	0.07172
1132.553	0.00168	0.00525	0.01271	0.01975	0.02768	0.03452	0.04671	0.06168	0.07242
1133.074	0.00164	0.00512	0.01239	0.01934	0.02709	0.0336	0.04559	0.06	0.0705
1133.595	0.00163	0.00508	0.01236	0.01925	0.02681	0.03357	0.04517	0.06011	0.06976
1134.116	0.00161	0.00501	0.01218	0.01885	0.02661	0.03289	0.04435	0.05898	0.06896
1134.637	0.00161	0.00499	0.01207	0.01878	0.02616	0.03273	0.04421	0.05841	0.06864
1135.158	0.00157	0.00487	0.01181	0.01834	0.02581	0.03215	0.04336	0.05758	0.06714
1135.679	0.00155	0.00488	0.01172	0.01819	0.02545	0.0318	0.04282	0.05628	0.06665
1136.2	0.00153	0.00477	0.01153	0.01784	0.025	0.03123	0.04202	0.05527	0.06489
1136.721	0.00153	0.00476	0.01157	0.01783	0.02495	0.03105	0.04191	0.05563	0.06532
1137.242	0.00148	0.00464	0.0112	0.01731	0.02433	0.03039	0.04078	0.0536	0.06312
1137.763	0.00148	0.0046	0.01116	0.01727	0.02403	0.0301	0.04048	0.05371	0.06282
1138.284	0.00144	0.00454	0.01086	0.01677	0.02342	0.02942	0.03951	0.05225	0.06119
1138.805	0.00145	0.00448	0.01088	0.01672	0.02329	0.02918	0.03954	0.05248	0.06108
1139.326	0.00141	0.00433	0.01049	0.01628	0.02267	0.02833	0.03828	0.05067	0.05932
1139.847	0.0014	0.00435	0.01048	0.01627	0.02276	0.0285	0.03826	0.05117	0.05993
1140.367	0.00137	0.00426	0.01021	0.01581	0.02206	0.02775	0.03735	0.04914	0.05767
1140.888	0.00136	0.00425	0.0102	0.01578	0.02223	0.02761	0.03727	0.04962	0.05778
1141.409	0.00132	0.00408	0.00989	0.01531	0.02151	0.02682	0.03604	0.04764	0.05606
1141.93	0.00131	0.00409	0.00984	0.01525	0.02134	0.02666	0.03592	0.04758	0.05565
1142.451	0.00129	0.004	0.00958	0.01486	0.02074	0.02587	0.03494	0.0462	0.05404
1142.971	0.00127	0.00393	0.00949	0.0146	0.02048	0.02562	0.03451	0.04564	0.05343
1143.492	0.00123	0.00383	0.00919	0.0142	0.0199	0.02475	0.03331	0.04421	0.05172
1144.013	0.00122	0.00375	0.00908	0.01408	0.01977	0.02456	0.03304	0.04393	0.05136
1144.534	0.00119	0.00371	0.00882	0.0137	0.01905	0.02361	0.03206	0.04254	0.04977
1145.054	0.00118	0.00369	0.00888	0.01374	0.01909	0.02392	0.03205	0.04244	0.04999
1145.575	0.00115	0.00354	0.00856	0.0132	0.01848	0.02315	0.03096	0.04117	0.04823
1146.096	0.00114	0.00353	0.00852	0.01307	0.01823	0.02265	0.03046	0.04091	0.04792
1146.616	0.00111	0.00345	0.00823	0.01273	0.01791	0.02212	0.02983	0.03936	0.04644
1147.137	0.00109	0.00342	0.00822	0.01258	0.0178	0.02217	0.02972	0.0394	0.04625
1147.658	0.00107	0.00333	0.00803	0.01236	0.01735	0.02155	0.02891	0.03852	0.04514
1148.178	0.00107	0.00326	0.00783	0.01205	0.01694	0.02122	0.02852	0.0379	0.04464
1148.699	0.00103	0.00317	0.00773	0.01187	0.01656	0.0205	0.02772	0.03701	0.04318
1149.219	0.00102	0.00315	0.00756	0.0117	0.01636	0.02021	0.02741	0.03644	0.04263
1149.74	9.9527E-4	0.00304	0.00729	0.0112	0.01581	0.01974	0.02654	0.0354	0.04133
1150.26	9.70221E-4	0.00303	0.00727	0.01119	0.01557	0.01931	0.02616	0.03501	0.04101
1150.781	9.38077E-4	0.00288	0.00701	0.01084	0.01509	0.01876	0.02523	0.03373	0.03923
1151.301	9.26397E-4	0.00289	0.00688	0.01072	0.01495	0.01866	0.02514	0.03336	0.03951
1151.822	8.98162E-4	0.0028	0.0067	0.01033	0.01444	0.01801	0.02431	0.03225	0.03798
1152.342	8.89296E-4	0.00277	0.00665	0.01021	0.01437	0.01789	0.02394	0.03181	0.0376
1152.863	8.62947E-4	0.00268	0.00645	0.00991	0.01384	0.01722	0.02326	0.03094	0.03648
1153.383	8.61326E-4	0.00266	0.0064	0.00989	0.01372	0.01732	0.02313	0.03085	0.03617
1153.903	8.27828E-4	0.00259	0.00618	0.00949	0.01343	0.01673	0.02236	0.02991	0.03525
1154.424	8.20057E-4	0.00255	0.00606	0.00937	0.01334	0.01642	0.02207	0.0296	0.03461
1154.944	7.98158E-4	0.00246	0.00588	0.0091	0.01287	0.01578	0.02136	0.02859	0.03346
1155.464	7.77658E-4	0.00243	0.0059	0.00906	0.01262	0.01579	0.02112	0.02804	0.0331
1155.985	7.65421E-4	0.00238	0.00569	0.00871	0.01225	0.01522	0.0204	0.0273	0.03221
1156.505	7.65385E-4	0.00236	0.00561	0.00866	0.01213	0.01503	0.02029	0.02698	0.03194
1157.025	7.40952E-4	0.00225	0.00542	0.00838	0.01178	0.01458	0.01954	0.02657	0.03096
1157.546	7.16756E-4	0.00223	0.00538	0.00834	0.01166	0.01448	0.01947	0.02616	0.03082
1158.066	7.04534E-4	0.00217	0.00525	0.00802	0.01125	0.01385	0.01866	0.02493	0.02965
1158.586	6.98325E-4	0.00214	0.00516	0.00792	0.0113	0.01386	0.01886	0.02485	0.02907
1159.106	6.85463E-4	0.00212	0.00501	0.00775	0.01084	0.01333	0.0181	0.02433	0.02859
1159.626	6.73762E-4	0.00209	0.00493	0.00763	0.01082	0.01338	0.01815	0.02357	0.02797
1160.147	6.44953E-4	0.00196	0.00479	0.00737	0.01056	0.01292	0.01749	0.02311	0.02727
1160.667	6.42184E-4	0.002	0.00481	0.00737	0.01024	0.01295	0.01731	0.02282	0.02688
1161.187	6.23194E-4	0.00192	0.00466	0.00718	0.00998	0.01242	0.01685	0.02238	0.02605
1161.707	6.22576E-4	0.00193	0.00461	0.00713	0.00988	0.01226	0.01645	0.02199	0.02589
1162.227	6.0412E-4	0.00184	0.00442	0.00682	0.00954	0.01185	0.01585	0.02128	0.02528
1162.747	5.94385E-4	0.00182	0.00435	0.00668	0.00952	0.01166	0.01568	0.02098	0.02455
1163.267	5.77373E-4	0.00179	0.0042	0.00656	0.00928	0.01154	0.01544	0.02053	0.02435
1163.787	5.76191E-4	0.00176	0.00426	0.00657	0.00931	0.0114	0.01547	0.02048	0.02435
1164.307	5.56523E-4	0.00177	0.00415	0.00636	0.00916	0.01119	0.01508	0.02002	0.02364
1164.827	5.42847E-4	0.00171	0.00412	0.00625	0.00887	0.01096	0.01474	0.01983	0.02339
1165.347	5.35738E-4	0.00164	0.00392	0.00607	0.00866	0.01064	0.01442	0.01934	0.0229
1165.867	5.33653E-4	0.00166	0.00392	0.0061	0.00872	0.01072	0.01435	0.01891	0.02233
1166.387	5.23698E-4	0.00161	0.00379	0.0059	0.0086	0.0105	0.01394	0.01886	0.02191
1166.907	5.1143E-4	0.0016	0.00383	0.00595	0.00825	0.01026	0.01383	0.0185	0.02184
1167.427	5.13644E-4	0.00158	0.00371	0.00579	0.00805	0.00989	0.01355	0.01806	0.02097
1167.947	4.91065E-4	0.00157	0.00369	0.00574	0.00805	0.00996	0.01335	0.01778	0.02098
1168.467	4.96132E-4	0.00148	0.00361	0.00553	0.00782	0.00965	0.01311	0.01755	0.02061
1168.987	4.79725E-4	0.0015	0.00353	0.00546	0.00787	0.00982	0.01297	0.01718	0.02022
1169.507	4.82548E-4	0.00145	0.00347	0.00541	0.00751	0.00931	0.01241	0.01686	0.01982
1170.026	4.73137E-4	0.00147	0.00355	0.00537	0.00766	0.00938	0.01259	0.01686	0.01957
1170.546	4.50819E-4	0.00139	0.00337	0.00521	0.00719	0.00905	0.0123	0.01638	0.01918
1171.066	4.48456E-4	0.00142	0.00338	0.00525	0.00731	0.00911	0.01211	0.01635	0.01901
1171.586	4.43199E-4	0.00137	0.00322	0.00492	0.00722	0.0088	0.01184	0.01583	0.01888
1172.105	4.38885E-4	0.00138	0.00321	0.00508	0.00702	0.00876	0.01179	0.01558	0.01815
1172.625	4.26362E-4	0.00134	0.00314	0.00488	0.00683	0.00854	0.0113	0.01533	0.01807
1173.145	4.29748E-4	0.00132	0.00312	0.00489	0.00674	0.00847	0.0113	0.01527	0.01802
1173.665	4.19759E-4	0.00128	0.00307	0.00472	0.00658	0.00801	0.01094	0.01477	0.01758
1174.184	4.14963E-4	0.00129	0.00308	0.00473	0.00658	0.00824	0.011	0.01492	0.01734
1174.704	4.09871E-4	0.00125	0.00307	0.00469	0.00664	0.00828	0.01094	0.01487	0.01697
1175.224	4.04749E-4	0.00125	0.00298	0.00462	0.00635	0.00801	0.01067	0.01416	0.01696
1175.743	3.99005E-4	0.00121	0.00288	0.00444	0.00633	0.00799	0.0105	0.01408	0.01645
1176.263	3.93546E-4	0.00118	0.00284	0.00444	0.00633	0.00783	0.0105	0.0142	0.01658
1176.782	3.93149E-4	0.00117	0.00274	0.00431	0.00616	0.00753	0.01012	0.0135	0.01611
1177.302	3.85598E-4	0.00115	0.00284	0.00433	0.00629	0.0076	0.01032	0.01352	0.01588
1177.822	3.69997E-4	0.00117	0.00272	0.00425	0.00588	0.00718	0.00979	0.0134	0.01568
1178.341	3.70856E-4	0.00118	0.00276	0.00423	0.00606	0.00754	0.00999	0.01326	0.0155
1178.861	3.64838E-4	0.00114	0.00267	0.00413	0.00581	0.0071	0.00968	0.01306	0.01525
1179.38	3.64037E-4	0.00111	0.00269	0.0041	0.00561	0.00704	0.00941	0.01304	0.01534
1179.9	3.50188E-4	0.00107	0.00258	0.00404	0.00562	0.00699	0.00933	0.01243	0.01472
1180.419	3.60368E-4	0.00109	0.00258	0.00402	0.00573	0.00705	0.00949	0.01255	0.01458
1180.939	3.45635E-4	0.0011	0.00254	0.00396	0.00552	0.00682	0.00932	0.01221	0.01437
1181.458	3.43415E-4	0.00106	0.00255	0.0039	0.00556	0.00693	0.00924	0.01235	0.01447
1181.977	3.36708E-4	0.00105	0.00243	0.00376	0.00549	0.00661	0.00903	0.01209	0.01382
1182.497	3.35631E-4	0.00105	0.00246	0.00387	0.00543	0.00672	0.00891	0.01176	0.01399
1183.016	3.32589E-4	0.00101	0.00236	0.00372	0.0053	0.00645	0.00866	0.01167	0.01391
1183.535	3.32121E-4	0.00101	0.00247	0.00375	0.0053	0.00661	0.00876	0.01178	0.01374
1184.055	3.2659E-4	9.96446E-4	0.00236	0.00362	0.00516	0.00631	0.00862	0.01138	0.01315
1184.574	3.23335E-4	0.00103	0.00233	0.00361	0.0049	0.00631	0.00847	0.01152	0.01335
1185.093	3.09983E-4	9.38936E-4	0.00239	0.00361	0.00506	0.00617	0.00829	0.01112	0.01322
1185.613	3.17336E-4	9.67099E-4	0.0023	0.00359	0.00514	0.00639	0.00841	0.01123	0.01292
1186.132	3.18635E-4	9.48979E-4	0.00221	0.00352	0.00498	0.00612	0.00829	0.01089	0.01288
1186.651	3.03269E-4	9.49843E-4	0.00228	0.00345	0.00494	0.00617	0.00815	0.01111	0.01288
1187.17	3.00264E-4	8.97358E-4	0.00219	0.00338	0.00504	0.00609	0.00807	0.01069	0.01251
1187.69	3.02586E-4	9.33031E-4	0.00223	0.00348	0.00481	0.00601	0.00794	0.01057	0.01251
1188.209	2.9934E-4	9.20059E-4	0.00218	0.00328	0.00477	0.00574	0.00773	0.01037	0.01216
1188.728	2.99905E-4	8.90099E-4	0.00218	0.00337	0.00472	0.0058	0.00797	0.0108	0.0126
1189.247	2.88401E-4	8.96591E-4	0.00213	0.00327	0.00466	0.00557	0.00752	0.00998	0.01178
1189.766	2.99281E-4	8.75277E-4	0.0021	0.00329	0.00464	0.00583	0.00756	0.01018	0.01168
1190.285	2.93014E-4	8.64073E-4	0.00211	0.0032	0.0045	0.00548	0.00753	0.01004	0.01159
1190.805	2.83411E-4	8.60996E-4	0.00199	0.00313	0.00461	0.00546	0.00744	0.00989	0.0116
1191.324	2.75786E-4	8.19248E-4	0.00199	0.00311	0.00447	0.00547	0.00725	0.00977	0.01129
1191.843	2.74522E-4	8.33584E-4	0.00201	0.00313	0.00425	0.00542	0.00709	0.00946	0.01134
1192.362	2.72206E-4	8.18639E-4	0.00196	0.00302	0.00432	0.00532	0.00713	0.00956	0.011
1192.881	2.69878E-4	8.39271E-4	0.00192	0.00299	0.00424	0.00531	0.00707	0.0095	0.01084
1193.4	2.72398E-4	7.97721E-4	0.0019	0.00292	0.00424	0.00516	0.00687	0.00927	0.0106
1193.919	2.71389E-4	8.26836E-4	0.00194	0.00302	0.00415	0.00521	0.00694	0.00931	0.01099
1194.438	2.63946E-4	7.82474E-4	0.00187	0.00289	0.00404	0.00496	0.00675	0.00884	0.01034
1194.957	2.60896E-4	7.94648E-4	0.00188	0.00291	0.00406	0.00511	0.00676	0.00897	0.01056
1195.476	2.57076E-4	7.4445E-4	0.00189	0.00289	0.004	0.00499	0.00657	0.009	0.01031
1195.995	2.57246E-4	7.77772E-4	0.0018	0.0028	0.00414	0.005	0.00664	0.00861	0.00979
1196.513	2.48658E-4	7.69349E-4	0.00179	0.00275	0.00385	0.00476	0.00632	0.00853	0.00988
1197.032	2.45832E-4	7.67422E-4	0.00177	0.00279	0.00374	0.00484	0.00643	0.00878	0.0098
1197.551	2.43132E-4	7.26724E-4	0.00174	0.00271	0.0038	0.00464	0.00619	0.00828	0.00967
1198.07	2.45351E-4	7.38705E-4	0.00179	0.0027	0.00388	0.00483	0.00632	0.0085	0.00992
1198.589	2.39258E-4	7.32643E-4	0.00169	0.00265	0.00367	0.0046	0.00605	0.00818	0.00962
1199.108	2.39937E-4	7.19138E-4	0.00174	0.00267	0.00376	0.00464	0.00624	0.00817	0.00946
1199.627	2.41826E-4	7.06563E-4	0.00168	0.00259	0.00372	0.00442	0.00607	0.00797	0.00942
1200.145	2.31503E-4	6.85142E-4	0.00167	0.00257	0.00367	0.00454	0.00593	0.00823	0.00929
1200.664	2.32825E-4	6.95772E-4	0.00169	0.00257	0.0036	0.00437	0.00603	0.00805	0.0092
1201.183	2.31684E-4	6.9238E-4	0.00164	0.00255	0.00356	0.00444	0.00583	0.00759	0.00901
1201.702	2.28787E-4	6.66214E-4	0.00162	0.00251	0.00357	0.00426	0.00575	0.00767	0.00915
1202.22	2.26006E-4	7.14196E-4	0.00158	0.00245	0.00357	0.00437	0.00577	0.0074	0.00879
1202.739	2.18591E-4	6.53101E-4	0.00156	0.00245	0.00331	0.00416	0.00544	0.00767	0.00883
1203.258	2.21991E-4	6.54033E-4	0.00156	0.00236	0.00345	0.00407	0.00555	0.00736	0.00865
1203.776	2.20123E-4	6.4423E-4	0.0015	0.00237	0.00321	0.00393	0.00539	0.00757	0.00876
1204.295	2.14321E-4	6.28197E-4	0.0015	0.00237	0.00342	0.00424	0.00554	0.00729	0.00859
1204.813	2.12009E-4	6.60281E-4	0.00151	0.0023	0.00316	0.00396	0.0053	0.00722	0.00841
1205.332	2.06289E-4	6.38918E-4	0.00144	0.00229	0.00317	0.00391	0.00526	0.00726	0.00833
1205.851	1.996E-4	6.51161E-4	0.00144	0.00221	0.00308	0.0038	0.00515	0.00686	0.00803
1206.369	1.98591E-4	6.04446E-4	0.00149	0.00229	0.00332	0.00394	0.00531	0.00705	0.00835
1206.888	1.9961E-4	5.79947E-4	0.00144	0.00218	0.00301	0.00378	0.00511	0.00678	0.00781
1207.406	1.97758E-4	5.8193E-4	0.00141	0.00215	0.00302	0.00374	0.00495	0.00706	0.00794
1207.925	1.97414E-4	5.92912E-4	0.00144	0.00213	0.00298	0.00368	0.00489	0.00648	0.00751
1208.443	1.94737E-4	5.78188E-4	0.00135	0.00217	0.00298	0.00363	0.00489	0.00642	0.00754
1208.962	1.90533E-4	5.91918E-4	0.00129	0.00208	0.00295	0.00364	0.00492	0.00654	0.00754
1209.48	1.93935E-4	5.66227E-4	0.00133	0.00205	0.00291	0.00368	0.00491	0.0062	0.00733
1209.999	1.85179E-4	5.69815E-4	0.00136	0.00205	0.00292	0.00349	0.00474	0.00647	0.00744
1210.517	1.86124E-4	5.65098E-4	0.00135	0.00207	0.00275	0.00346	0.0047	0.00627	0.00709
1211.035	1.81888E-4	5.43636E-4	0.00125	0.00195	0.00283	0.00355	0.00467	0.00626	0.00706
1211.554	1.86113E-4	5.52234E-4	0.00125	0.00197	0.00261	0.00345	0.00465	0.00615	0.00684
1212.072	1.70576E-4	5.29419E-4	0.00124	0.00195	0.00293	0.00343	0.00454	0.00592	0.00701
1212.591	1.82194E-4	5.45223E-4	0.00126	0.002	0.00273	0.00349	0.00452	0.00605	0.00708
1213.109	1.71309E-4	5.4432E-4	0.0012	0.00192	0.00272	0.00326	0.00434	0.00606	0.00684
1213.627	1.73248E-4	5.56869E-4	0.00121	0.00191	0.00267	0.00331	0.00437	0.0061	0.00672
1214.145	1.70445E-4	4.91216E-4	0.00118	0.00188	0.00257	0.00313	0.00427	0.00576	0.00663
1214.664	1.69893E-4	5.08987E-4	0.00123	0.00188	0.00257	0.00322	0.00428	0.00577	0.00678
1215.182	1.74335E-4	5.23006E-4	0.00115	0.00188	0.00245	0.00312	0.00422	0.00561	0.00678
1215.7	1.70601E-4	4.76844E-4	0.00112	0.00183	0.00253	0.00311	0.00424	0.00585	0.00674
1216.218	1.62127E-4	4.88494E-4	0.00115	0.00177	0.00259	0.00303	0.00426	0.00556	0.00652
1216.737	1.66754E-4	5.03081E-4	0.00112	0.00182	0.00235	0.00302	0.00414	0.00562	0.00643
1217.255	1.6067E-4	5.31922E-4	0.00109	0.00174	0.00252	0.00294	0.00388	0.00568	0.00647
1217.773	1.61646E-4	4.97043E-4	0.00107	0.00168	0.00268	0.00315	0.00425	0.00568	0.00649
1218.291	1.5809E-4	4.99158E-4	0.00113	0.00174	0.00235	0.00289	0.00389	0.00525	0.00633
1218.809	1.59689E-4	5.03235E-4	0.00109	0.00168	0.00245	0.00302	0.00403	0.00553	0.00634
1219.327	1.59222E-4	4.70451E-4	0.00111	0.00168	0.00245	0.00294	0.004	0.00512	0.00609
1219.845	1.57896E-4	4.72972E-4	0.00106	0.00163	0.00231	0.00296	0.0039	0.00503	0.00598
1220.363	1.6276E-4	4.52059E-4	0.00105	0.00167	0.00226	0.00275	0.00379	0.00477	0.00545
1220.882	1.58033E-4	4.54495E-4	0.0011	0.00165	0.00246	0.00294	0.00396	0.00508	0.00592
1221.4	1.50033E-4	4.42815E-4	0.00102	0.00165	0.00232	0.00269	0.00371	0.005	0.00581
1221.918	1.51818E-4	4.19306E-4	9.77417E-4	0.00161	0.00219	0.00273	0.00381	0.005	0.00571
1222.436	1.48434E-4	4.37285E-4	0.00102	0.00156	0.00223	0.00278	0.00361	0.00507	0.00593
1222.954	1.49277E-4	4.28169E-4	0.00105	0.00157	0.00216	0.00251	0.0036	0.00485	0.00569
1223.472	1.4219E-4	4.20625E-4	0.00101	0.00157	0.00216	0.0027	0.00373	0.00493	0.00589
1223.989	1.50112E-4	4.08858E-4	9.77704E-4	0.0016	0.00209	0.00268	0.00359	0.00513	0.00573
1224.507	1.45132E-4	4.16854E-4	9.79087E-4	0.00152	0.00232	0.00278	0.00375	0.00451	0.00536
1225.025	1.43196E-4	4.53987E-4	0.00104	0.00158	0.00197	0.00254	0.00339	0.00476	0.00566
1225.543	1.41469E-4	4.31851E-4	9.50073E-4	0.0015	0.00208	0.0026	0.00343	0.00456	0.00548
1226.061	1.41608E-4	3.93054E-4	0.00102	0.00157	0.00225	0.00272	0.00351	0.00473	0.00536
1226.579	1.43143E-4	4.45057E-4	9.19885E-4	0.00146	0.0019	0.00255	0.00335	0.00438	0.00508
1227.097	1.35067E-4	4.11138E-4	9.23206E-4	0.00147	0.00186	0.00252	0.00344	0.00448	0.00505
1227.615	1.36922E-4	3.77543E-4	8.91002E-4	0.00142	0.00189	0.00238	0.0032	0.00467	0.00516
1228.132	1.42013E-4	4.05111E-4	8.58058E-4	0.00141	0.00211	0.0026	0.00334	0.00477	0.00525
1228.65	1.31043E-4	4.11205E-4	9.27847E-4	0.00145	0.00194	0.00242	0.0033	0.00458	0.00527
1229.168	1.30117E-4	3.68706E-4	9.37438E-4	0.00142	0.00182	0.00249	0.00327	0.0043	0.00496
1229.686	1.24221E-4	3.68929E-4	8.00591E-4	0.00131	0.00191	0.00235	0.00316	0.0039	0.00468
1230.203	1.29575E-4	3.93194E-4	8.66814E-4	0.0013	0.00187	0.00234	0.00308	0.0045	0.00511
1230.721	1.3317E-4	3.93503E-4	8.74118E-4	0.00133	0.00191	0.00237	0.00303	0.00418	0.0046
1231.239	1.22256E-4	3.68258E-4	8.97537E-4	0.00139	0.00186	0.00224	0.00316	0.00401	0.00467
1231.756	1.17074E-4	3.27706E-4	8.6478E-4	0.0013	0.00181	0.00225	0.00305	0.00391	0.00464
1232.274	1.2903E-4	3.87848E-4	8.39328E-4	0.00138	0.00207	0.0024	0.00314	0.00436	0.00482
1232.792	1.21715E-4	3.78724E-4	8.14784E-4	0.00133	0.00183	0.00226	0.00306	0.00386	0.0045
1233.309	1.25291E-4	3.8268E-4	8.28887E-4	0.00132	0.00183	0.00221	0.00301	0.00399	0.00445
1233.827	1.17355E-4	3.3768E-4	8.81298E-4	0.00126	0.00186	0.00236	0.00317	0.0041	0.00451
1234.345	1.19783E-4	3.45817E-4	8.35974E-4	0.00128	0.00184	0.0023	0.00309	0.00388	0.00472
1234.862	1.2115E-4	3.40123E-4	8.54822E-4	0.00128	0.00176	0.00221	0.00291	0.00391	0.00468
1235.38	1.19799E-4	3.57145E-4	9.12371E-4	0.00135	0.00176	0.00217	0.00293	0.00374	0.00456
1235.897	1.1843E-4	3.43194E-4	8.16409E-4	0.00123	0.00167	0.00216	0.00286	0.00384	0.00457
1236.415	1.20346E-4	3.28628E-4	8.62273E-4	0.00133	0.0018	0.00232	0.00307	0.0036	0.00461
1236.932	1.11857E-4	3.53547E-4	7.99976E-4	0.0012	0.00166	0.00211	0.00279	0.00343	0.00419
1237.45	1.08707E-4	3.50279E-4	6.94518E-4	0.0012	0.0016	0.00214	0.00285	0.0039	0.00423
1237.967	1.19904E-4	3.48305E-4	7.1182E-4	0.0011	0.00158	0.00198	0.00271	0.00402	0.00479
1238.485	1.15464E-4	3.53857E-4	7.31604E-4	0.00116	0.00149	0.00208	0.00275	0.0036	0.00421
1239.002	1.16404E-4	3.38092E-4	7.38463E-4	0.00117	0.00155	0.00198	0.00271	0.00335	0.00405
1239.519	1.10312E-4	3.25025E-4	7.65287E-4	0.00122	0.00157	0.00185	0.0027	0.00365	0.00415
1240.037	1.14793E-4	3.00682E-4	6.90236E-4	0.00108	0.00151	0.00202	0.00258	0.00341	0.00425
1240.554	1.06024E-4	3.37998E-4	6.70092E-4	0.00116	0.00148	0.00183	0.00265	0.00351	0.00415
1241.071	9.53559E-5	3.1769E-4	7.08919E-4	0.00115	0.00143	0.00193	0.00271	0.00327	0.00412
1241.589	1.1125E-4	3.02346E-4	7.50752E-4	0.00116	0.00156	0.00199	0.00256	0.00339	0.00412
1242.106	1.09481E-4	3.49848E-4	6.84934E-4	0.00113	0.0016	0.00191	0.00265	0.00332	0.004
1242.623	9.86383E-5	2.8566E-4	7.61761E-4	0.00113	0.00162	0.00189	0.00261	0.00327	0.00441
1243.141	1.01064E-4	3.04663E-4	7.21184E-4	0.00109	0.00151	0.00178	0.00263	0.00365	0.00425
1243.658	1.04365E-4	2.94678E-4	6.866E-4	0.00115	0.00152	0.00186	0.00258	0.00362	0.00382
1244.175	9.93983E-5	3.04888E-4	6.63317E-4	0.00102	0.00149	0.00184	0.00243	0.00339	0.00391
1244.692	1.10379E-4	2.54266E-4	7.33232E-4	0.00114	0.00129	0.00183	0.0024	0.00349	0.00398
1245.21	9.38646E-5	2.63117E-4	7.1544E-4	0.001	0.00149	0.00179	0.00248	0.00336	0.00402
1245.727	1.01622E-4	2.97536E-4	7.00603E-4	0.00111	0.00139	0.00182	0.00248	0.00331	0.00406
1246.244	1.02995E-4	2.82626E-4	7.08761E-4	0.00108	0.00135	0.00176	0.00242	0.00319	0.00341
1246.761	9.61838E-5	2.6232E-4	6.90775E-4	0.00103	0.00134	0.00165	0.0023	0.00297	0.00379
1247.278	9.6035E-5	3.08476E-4	6.19863E-4	0.00102	0.00143	0.00175	0.00241	0.00339	0.00358
1247.795	9.68917E-5	2.82041E-4	6.50422E-4	0.00102	0.00147	0.00181	0.00235	0.00308	0.00367
1248.312	9.73871E-5	2.57449E-4	6.30606E-4	9.86406E-4	0.00135	0.00181	0.00238	0.00304	0.00354
1248.829	1.03104E-4	2.89844E-4	6.17181E-4	9.83451E-4	0.00143	0.00185	0.00227	0.00255	0.00358
1249.347	8.99508E-5	2.69853E-4	6.58036E-4	0.00103	0.00133	0.00168	0.00233	0.00312	0.00332
1249.864	9.65024E-5	2.83105E-4	6.31652E-4	9.61705E-4	0.00124	0.00172	0.00233	0.00312	0.00356
1250.381	9.40741E-5	2.99413E-4	6.61861E-4	9.74168E-4	0.0014	0.00179	0.00218	0.00298	0.00345
1250.898	9.40171E-5	2.85621E-4	6.14086E-4	0.00103	0.00131	0.0016	0.0022	0.00284	0.00341
1251.415	9.07983E-5	2.80952E-4	6.50325E-4	9.58374E-4	0.00133	0.00172	0.00219	0.00301	0.00364
1251.932	9.73387E-5	2.50097E-4	6.67872E-4	9.66282E-4	0.00119	0.00163	0.00218	0.0031	0.00381
1252.448	9.62146E-5	2.55615E-4	7.23764E-4	9.76507E-4	0.00139	0.00173	0.00221	0.00317	0.00337
1252.965	9.28674E-5	2.8074E-4	6.64085E-4	9.63351E-4	0.00124	0.00169	0.00208	0.00278	0.00335
1253.482	9.0933E-5	2.44083E-4	5.858E-4	9.16031E-4	0.00129	0.00161	0.00223	0.00277	0.0034
1253.999	8.9223E-5	2.68383E-4	6.3384E-4	9.73602E-4	0.00129	0.00159	0.00218	0.00273	0.00324
1254.516	8.62174E-5	2.65101E-4	6.13314E-4	8.79848E-4	0.00127	0.00163	0.00212	0.00302	0.00348
1255.033	8.36593E-5	2.17371E-4	5.52008E-4	8.75205E-4	0.00124	0.00163	0.00213	0.00277	0.00336
1255.55	8.83797E-5	2.43641E-4	6.73596E-4	9.48768E-4	0.00111	0.00144	0.00214	0.00278	0.00335
1256.067	9.20755E-5	2.7481E-4	6.34613E-4	9.83084E-4	0.0013	0.00148	0.00207	0.00283	0.0032
1256.583	8.43585E-5	2.36586E-4	5.50601E-4	8.80388E-4	0.00134	0.00159	0.00221	0.00252	0.00341
1257.1	8.96818E-5	1.94389E-4	6.08521E-4	9.52223E-4	0.00115	0.00163	0.00196	0.00277	0.00289
1257.617	8.79073E-5	2.29875E-4	4.87956E-4	8.60269E-4	0.00117	0.00154	0.00202	0.00291	0.00351
1258.134	8.25593E-5	2.48383E-4	5.53218E-4	9.03213E-4	0.00115	0.00157	0.00215	0.00251	0.00319
1258.65	7.89018E-5	2.61436E-4	5.7092E-4	8.2529E-4	0.00115	0.0015	0.00196	0.00285	0.00301
1259.167	7.8333E-5	2.25149E-4	5.20657E-4	8.80895E-4	0.00111	0.00139	0.00196	0.00296	0.003
1259.684	8.7695E-5	2.38399E-4	5.13474E-4	8.18173E-4	0.00125	0.0014	0.00185	0.00265	0.0031
1260.201	8.79397E-5	2.26333E-4	4.97932E-4	8.60064E-4	0.00111	0.00147	0.00197	0.00286	0.00325
1260.717	7.86705E-5	2.38125E-4	5.66427E-4	8.59504E-4	0.00102	0.00131	0.00169	0.00279	0.00328
1261.234	8.31776E-5	2.57992E-4	5.15983E-4	8.79709E-4	0.00121	0.00153	0.00205	0.00271	0.00328
1261.75	7.80856E-5	1.92752E-4	5.51523E-4	8.35727E-4	0.00101	0.00139	0.00193	0.00293	0.00325
1262.267	8.63531E-5	2.21454E-4	5.34832E-4	8.88601E-4	0.0011	0.00148	0.00201	0.00284	0.00326
1262.784	8.06792E-5	2.21052E-4	5.56827E-4	8.14254E-4	0.00117	0.00143	0.00191	0.00269	0.00313
1263.3	8.22768E-5	2.50327E-4	5.56592E-4	8.4188E-4	0.00113	0.00145	0.00194	0.00253	0.00308
1263.817	8.36258E-5	2.50175E-4	4.94727E-4	7.9831E-4	0.0011	0.00138	0.00197	0.0023	0.0028
1264.333	8.18457E-5	2.01466E-4	5.28849E-4	8.56232E-4	0.00122	0.00159	0.00211	0.00253	0.00285
1264.85	7.79031E-5	2.09775E-4	5.65971E-4	8.08127E-4	0.00115	0.00143	0.0019	0.00237	0.00297
1265.366	8.07771E-5	2.45843E-4	5.61927E-4	8.42891E-4	0.00102	0.00138	0.0019	0.00263	0.00288
1265.883	7.5114E-5	2.3868E-4	5.36328E-4	8.31168E-4	0.00104	0.00133	0.00185	0.00227	0.00275
1266.399	7.7015E-5	2.30351E-4	5.60614E-4	8.79776E-4	0.00119	0.00146	0.00197	0.00244	0.0029
1266.916	7.58489E-5	2.21928E-4	5.25324E-4	8.14674E-4	0.00112	0.0015	0.00184	0.00239	0.00298
1267.432	8.05011E-5	2.31731E-4	5.24886E-4	7.48241E-4	9.49261E-4	0.00135	0.00196	0.00232	0.00262
1267.949	7.60796E-5	1.96636E-4	5.08446E-4	8.56773E-4	0.00122	0.00149	0.00206	0.00257	0.00275
1268.465	7.91768E-5	2.10983E-4	4.13582E-4	7.12591E-4	0.00116	0.00145	0.00203	0.00263	0.0033
1268.981	8.05867E-5	2.01584E-4	5.44136E-4	7.66866E-4	0.00112	0.00136	0.00188	0.00223	0.00264
1269.498	7.3423E-5	2.21672E-4	5.27523E-4	8.47404E-4	0.00105	0.00137	0.00182	0.00243	0.00275
1270.014	7.87605E-5	2.0374E-4	5.51795E-4	8.14959E-4	0.00123	0.0014	0.00197	0.00262	0.00317
1270.53	7.70504E-5	2.26233E-4	6.09846E-4	8.0376E-4	0.00115	0.00141	0.00196	0.00246	0.00289
1271.047	7.59599E-5	1.97971E-4	5.4976E-4	8.48852E-4	0.00129	0.00138	0.00195	0.00241	0.00271
1271.563	7.29847E-5	2.28166E-4	5.01681E-4	8.04957E-4	0.00123	0.00154	0.00183	0.00245	0.00281
1272.079	8.31524E-5	2.53011E-4	5.54349E-4	8.13045E-4	9.94986E-4	0.00146	0.0019	0.00263	0.0028
1272.595	7.54164E-5	2.35469E-4	5.27678E-4	8.08539E-4	0.00111	0.00143	0.00201	0.0025	0.00321
1273.112	7.93755E-5	2.37412E-4	5.2345E-4	7.95186E-4	0.00114	0.00148	0.00213	0.00256	0.00293
1273.628	7.39824E-5	2.02802E-4	5.92804E-4	8.59425E-4	0.00113	0.00147	0.00194	0.00272	0.00318
1274.144	7.23662E-5	2.40588E-4	5.63744E-4	8.45617E-4	0.00125	0.00132	0.00199	0.00273	0.00309
1274.66	7.4699E-5	2.1705E-4	5.72222E-4	8.40011E-4	0.00109	0.00142	0.00188	0.00268	0.00321
1275.176	8.1172E-5	2.16938E-4	4.85596E-4	7.75804E-4	0.00122	0.00144	0.00203	0.00277	0.00313
1275.692	7.29153E-5	2.10857E-4	5.36466E-4	8.54902E-4	0.00123	0.0015	0.00201	0.00264	0.00313
1276.209	8.89769E-5	2.35527E-4	5.39571E-4	8.13639E-4	0.00112	0.00143	0.0019	0.00243	0.00285
1276.725	8.22617E-5	2.53186E-4	5.97405E-4	8.5059E-4	0.0011	0.00157	0.00198	0.00236	0.00304
1277.241	7.7364E-5	2.10468E-4	5.73743E-4	8.44757E-4	0.00135	0.00162	0.00213	0.00268	0.003
1277.757	7.92762E-5	2.39971E-4	5.51363E-4	8.79895E-4	0.00129	0.00151	0.00204	0.0027	0.00289
1278.273	8.31861E-5	2.67435E-4	5.52031E-4	8.09455E-4	0.00117	0.00145	0.00203	0.00272	0.0031
1278.789	8.00291E-5	2.47191E-4	5.71095E-4	8.7227E-4	0.00126	0.00148	0.00206	0.00297	0.00338
1279.305	8.14533E-5	2.35735E-4	5.46216E-4	8.42323E-4	0.00114	0.00168	0.00201	0.00263	0.00329
1279.821	8.72256E-5	2.45948E-4	5.8913E-4	8.69396E-4	0.00102	0.00129	0.00179	0.00309	0.00342
1280.337	7.96567E-5	2.04627E-4	5.43764E-4	9.04366E-4	0.00114	0.00153	0.00198	0.00242	0.00303
1280.853	7.96154E-5	2.38138E-4	5.52819E-4	8.81676E-4	0.00118	0.00161	0.00197	0.00261	0.00282
1281.369	7.33753E-5	2.51778E-4	5.7837E-4	8.54607E-4	0.0013	0.00158	0.00211	0.00286	0.0034
1281.885	7.7881E-5	2.47803E-4	5.66407E-4	8.26955E-4	0.00113	0.00159	0.00208	0.00304	0.00347
1282.401	8.41846E-5	2.60379E-4	5.29296E-4	8.4232E-4	0.00123	0.00142	0.00209	0.00258	0.00341
1282.916	7.85904E-5	2.63056E-4	5.45702E-4	8.47937E-4	0.00117	0.00152	0.00204	0.0026	0.0029
1283.432	8.19891E-5	2.80501E-4	5.27174E-4	8.45733E-4	0.00118	0.00159	0.00198	0.00303	0.0034
1283.948	8.80783E-5	2.60018E-4	5.39714E-4	8.60169E-4	0.0013	0.00145	0.00207	0.00291	0.00297
1284.464	8.09916E-5	2.6199E-4	5.29615E-4	8.14142E-4	0.00122	0.00136	0.00205	0.00285	0.00334
1284.98	8.28574E-5	2.61876E-4	5.46159E-4	8.51447E-4	0.00113	0.00144	0.00193	0.00281	0.00349
1285.496	8.35317E-5	2.54145E-4	5.59402E-4	9.17193E-4	0.00119	0.00157	0.00203	0.0027	0.00327
1286.011	9.05861E-5	2.14027E-4	5.82943E-4	9.23697E-4	0.00128	0.00154	0.00222	0.00279	0.00315
1286.527	8.18785E-5	2.59085E-4	5.46486E-4	9.00427E-4	0.00127	0.00159	0.00206	0.00256	0.00314
1287.043	8.60057E-5	2.28569E-4	5.88952E-4	8.69405E-4	0.00118	0.00152	0.0021	0.00285	0.00318
1287.559	8.72956E-5	2.95609E-4	6.71578E-4	9.35617E-4	0.00121	0.00141	0.00204	0.00283	0.00344
1288.074	8.87646E-5	2.6771E-4	5.60917E-4	8.52707E-4	0.0013	0.00161	0.00214	0.00302	0.00356
1288.59	8.88424E-5	2.60946E-4	5.91663E-4	8.26095E-4	0.00135	0.00148	0.00218	0.00306	0.00325
1289.106	8.75929E-5	2.46006E-4	6.1781E-4	9.70045E-4	0.00129	0.00168	0.00222	0.00324	0.00351
1289.621	8.69331E-5	2.90403E-4	6.03362E-4	9.16321E-4	0.00128	0.00169	0.00226	0.00303	0.00351
1290.137	8.65169E-5	2.85922E-4	6.21811E-4	9.49373E-4	0.00138	0.0016	0.00219	0.0028	0.00326
1290.652	8.61002E-5	2.60401E-4	6.10402E-4	9.38002E-4	0.00127	0.00148	0.00215	0.003	0.00386
1291.168	8.81443E-5	2.71988E-4	6.37386E-4	9.36847E-4	0.00131	0.00163	0.00218	0.00312	0.00352
1291.684	9.52885E-5	2.76152E-4	5.63405E-4	8.90901E-4	0.00153	0.00182	0.00223	0.00291	0.00354
1292.199	8.20543E-5	2.52369E-4	6.23337E-4	9.29489E-4	0.00134	0.00176	0.00239	0.00285	0.00341
1292.715	9.32109E-5	2.67296E-4	6.11354E-4	9.01952E-4	0.00136	0.0017	0.0023	0.00318	0.0035
1293.23	9.0643E-5	2.50695E-4	6.41122E-4	9.47984E-4	0.00136	0.00165	0.00226	0.0027	0.00347
1293.746	8.6884E-5	2.87616E-4	5.94591E-4	9.18159E-4	0.00138	0.00165	0.00223	0.0031	0.00365
1294.261	9.89709E-5	2.72284E-4	6.294E-4	9.5231E-4	0.00127	0.00162	0.00225	0.00286	0.00348
1294.777	9.14685E-5	2.51081E-4	6.31133E-4	9.6042E-4	0.00141	0.00159	0.00222	0.0031	0.0037
1295.292	8.94408E-5	2.56064E-4	6.70125E-4	9.8067E-4	0.00128	0.00172	0.00225	0.00326	0.00375
1295.808	9.22791E-5	2.56916E-4	6.20995E-4	9.23249E-4	0.0015	0.0018	0.00252	0.00317	0.00367
1296.323	8.57766E-5	2.83063E-4	7.01562E-4	0.00111	0.00139	0.00171	0.00232	0.00302	0.00366
1296.838	9.42335E-5	2.62313E-4	6.82287E-4	9.86734E-4	0.00137	0.00169	0.00225	0.00315	0.00357
1297.354	8.5161E-5	2.90444E-4	6.45431E-4	0.001	0.0015	0.00186	0.00245	0.00309	0.00354
1297.869	9.31448E-5	2.51694E-4	6.00818E-4	9.25584E-4	0.00124	0.00154	0.00217	0.00287	0.0034
1298.384	8.90312E-5	2.86604E-4	6.2434E-4	9.93023E-4	0.00145	0.00178	0.0024	0.00323	0.00366
1298.9	9.61611E-5	2.52508E-4	6.10906E-4	9.69304E-4	0.00137	0.00172	0.00227	0.00327	0.00365
1299.415	1.00124E-4	2.61828E-4	6.59223E-4	9.78201E-4	0.00149	0.00189	0.0024	0.00291	0.0035
1299.93	9.43312E-5	2.67533E-4	6.23796E-4	9.62581E-4	0.00134	0.00163	0.00238	0.00302	0.00372
1300.446	9.57742E-5	2.83989E-4	6.26643E-4	9.91962E-4	0.00143	0.00183	0.00241	0.00325	0.0036
1300.961	9.91713E-5	2.70831E-4	7.15101E-4	9.68588E-4	0.00139	0.00161	0.00237	0.00316	0.00367
1301.476	9.17272E-5	2.87146E-4	6.14173E-4	0.00102	0.00142	0.00184	0.00249	0.00306	0.0036
1301.991	9.13502E-5	2.93294E-4	6.07822E-4	9.71453E-4	0.00143	0.00174	0.0023	0.00307	0.00364
1302.506	9.6961E-5	2.73694E-4	7.03408E-4	0.00106	0.00151	0.00184	0.00241	0.00312	0.00369
1303.022	8.65511E-5	2.80135E-4	6.63338E-4	9.43473E-4	0.00147	0.00172	0.00233	0.00329	0.00386
1303.537	9.33243E-5	2.77997E-4	6.82475E-4	0.00104	0.00141	0.00178	0.00231	0.00291	0.00344
1304.052	9.05224E-5	2.71567E-4	6.30566E-4	0.00102	0.00126	0.00161	0.00231	0.00311	0.00374
1304.567	9.13283E-5	2.93224E-4	6.58095E-4	0.00105	0.00123	0.00167	0.00223	0.00332	0.00395
1305.082	9.11032E-5	2.76602E-4	6.24331E-4	0.00102	0.00148	0.00178	0.00238	0.00316	0.00358
1305.597	9.8681E-5	2.83626E-4	7.08412E-4	0.00102	0.00152	0.00176	0.00242	0.00302	0.00373
1306.112	9.44421E-5	3.04411E-4	6.53627E-4	0.00103	0.00142	0.00165	0.00228	0.00329	0.00349
1306.627	9.50101E-5	3.07964E-4	6.81452E-4	9.72379E-4	0.00149	0.00185	0.00237	0.00326	0.0038
1307.142	9.14597E-5	2.88131E-4	5.89359E-4	9.45593E-4	0.00145	0.00172	0.00234	0.00338	0.00392
1307.657	1.00801E-4	2.75739E-4	6.65935E-4	0.00103	0.00137	0.00175	0.00248	0.00287	0.00354
1308.172	8.86273E-5	2.56622E-4	6.03195E-4	9.57704E-4	0.00136	0.00167	0.00237	0.003	0.0037
1308.687	9.84828E-5	2.6189E-4	6.79071E-4	0.001	0.00143	0.0017	0.00228	0.00304	0.00351
1309.202	8.81473E-5	2.63779E-4	6.78668E-4	9.72934E-4	0.00134	0.00171	0.00248	0.00318	0.00366
1309.717	9.96028E-5	2.85528E-4	6.48083E-4	0.00101	0.00143	0.00181	0.00248	0.00307	0.00361
1310.232	9.12327E-5	2.60921E-4	6.83237E-4	9.97956E-4	0.00148	0.00188	0.00239	0.00296	0.00374
1310.747	8.91887E-5	2.37986E-4	6.48075E-4	0.001	0.00149	0.0017	0.00227	0.00305	0.00351
1311.262	9.37174E-5	2.87191E-4	6.25379E-4	9.76987E-4	0.00142	0.00163	0.00225	0.00291	0.00334
1311.777	9.26687E-5	2.61811E-4	6.09994E-4	9.7707E-4	0.00142	0.00174	0.00243	0.00312	0.00331
1312.292	9.93528E-5	2.68595E-4	6.19413E-4	9.62009E-4	0.00132	0.00172	0.00232	0.00293	0.00377
1312.807	9.59393E-5	2.53877E-4	6.54378E-4	0.00105	0.00146	0.0018	0.00235	0.00349	0.00375
1313.321	9.77811E-5	2.61206E-4	6.29081E-4	9.57298E-4	0.0014	0.00168	0.00231	0.00299	0.00372
1313.836	1.04056E-4	2.69537E-4	7.17849E-4	9.84635E-4	0.00144	0.00169	0.00238	0.00298	0.0037
1314.351	8.65386E-5	2.71448E-4	6.821E-4	9.82781E-4	0.00133	0.00157	0.00239	0.00299	0.00356
1314.866	8.93848E-5	2.61886E-4	6.54715E-4	0.001	0.00134	0.00162	0.00235	0.00295	0.00351
1315.38	8.94154E-5	2.80278E-4	6.08685E-4	9.45585E-4	0.00137	0.00165	0.00229	0.00304	0.00341
1315.895	9.3352E-5	2.56777E-4	5.47414E-4	9.22703E-4	0.0013	0.00172	0.00226	0.00312	0.00371
1316.41	9.27558E-5	2.88206E-4	5.93448E-4	0.001	0.00126	0.0015	0.0022	0.003	0.00355
1316.925	9.31546E-5	2.39743E-4	6.32694E-4	9.5046E-4	0.00142	0.00177	0.00228	0.00287	0.00346
1317.439	8.76922E-5	2.61647E-4	5.89063E-4	9.12189E-4	0.00154	0.00168	0.00229	0.00302	0.00319
1317.954	9.13538E-5	2.95472E-4	6.16638E-4	9.64925E-4	0.00143	0.00171	0.00226	0.00317	0.00323
1318.468	9.27646E-5	2.85503E-4	6.22917E-4	9.51678E-4	0.00129	0.0017	0.00216	0.0028	0.00336
1318.983	8.35793E-5	2.34887E-4	6.22522E-4	9.51075E-4	0.00135	0.00164	0.00225	0.00336	0.00354
1319.498	9.73396E-5	2.60057E-4	6.50868E-4	9.55962E-4	0.00137	0.00173	0.00232	0.00282	0.00357
1320.012	8.41465E-5	2.61843E-4	6.5099E-4	9.98185E-4	0.00128	0.00161	0.00213	0.00317	0.00362
1320.527	8.8464E-5	2.71193E-4	6.64205E-4	9.74554E-4	0.00131	0.0016	0.00217	0.00293	0.00336
1321.041	8.82575E-5	2.72752E-4	5.80323E-4	9.72042E-4	0.00133	0.00166	0.00225	0.00293	0.00355
1321.556	9.13742E-5	2.50916E-4	6.35268E-4	9.42749E-4	0.00125	0.00157	0.0021	0.00296	0.00344
1322.07	8.86277E-5	2.66608E-4	6.66519E-4	0.00103	0.00134	0.00178	0.00227	0.00291	0.00323
1322.585	9.6878E-5	2.5247E-4	5.84204E-4	8.92452E-4	0.00128	0.00164	0.00215	0.0028	0.00341
1323.099	9.65003E-5	2.68716E-4	5.90879E-4	9.70942E-4	0.00131	0.00166	0.00218	0.00316	0.00325
1323.614	8.96085E-5	2.47917E-4	6.2726E-4	8.84137E-4	0.00114	0.0016	0.0022	0.00258	0.00335
1324.128	8.35308E-5	2.5431E-4	6.12725E-4	9.16112E-4	0.00117	0.00161	0.00205	0.00329	0.00351
1324.643	8.73816E-5	2.51659E-4	6.2016E-4	8.80806E-4	0.00127	0.00166	0.00216	0.00289	0.00292
1325.157	9.08444E-5	2.56151E-4	5.59959E-4	8.3696E-4	0.00129	0.00143	0.0021	0.00267	0.00301
1325.671	7.98858E-5	2.51566E-4	5.71605E-4	8.84202E-4	0.00119	0.00135	0.00208	0.00298	0.00329
1326.186	8.90871E-5	2.38227E-4	6.04502E-4	9.02287E-4	0.0013	0.00149	0.00211	0.00274	0.00316
1326.7	9.17439E-5	2.10205E-4	5.35341E-4	7.9545E-4	0.00119	0.00156	0.00215	0.00304	0.00315
1327.214	8.64125E-5	2.2843E-4	6.10147E-4	8.92679E-4	0.00122	0.0016	0.00201	0.00277	0.00329
1327.729	8.29189E-5	2.28587E-4	5.79685E-4	8.72516E-4	0.00123	0.00142	0.00203	0.00267	0.00294
1328.243	7.7779E-5	2.15388E-4	6.22232E-4	9.06424E-4	0.00126	0.00162	0.00203	0.00239	0.00317
1328.757	7.40619E-5	2.25188E-4	5.88492E-4	8.46708E-4	0.00124	0.00152	0.00204	0.00287	0.00309
1329.272	7.5908E-5	2.35937E-4	5.13686E-4	8.1234E-4	0.00128	0.00169	0.00211	0.00272	0.00312
1329.786	7.83178E-5	2.11831E-4	5.54937E-4	7.90636E-4	0.00132	0.00134	0.00187	0.00261	0.00295
1330.3	7.37881E-5	2.39873E-4	5.56743E-4	8.43998E-4	0.00102	0.00136	0.00192	0.0025	0.00281
1330.814	8.40264E-5	2.49822E-4	5.14693E-4	8.39763E-4	0.0013	0.00157	0.00197	0.00272	0.00283
1331.328	7.39689E-5	2.50851E-4	4.74984E-4	7.80755E-4	0.00123	0.00127	0.00183	0.00251	0.00292
1331.843	8.27899E-5	2.07972E-4	5.11701E-4	7.89995E-4	0.00112	0.00125	0.00185	0.00253	0.00332
1332.357	7.61328E-5	2.2392E-4	5.73235E-4	8.41939E-4	0.00116	0.00134	0.00188	0.00245	0.00333
1332.871	7.6083E-5	1.80511E-4	5.37056E-4	7.51879E-4	0.00125	0.00141	0.00197	0.00276	0.00291
1333.385	8.73125E-5	2.06599E-4	4.63371E-4	7.85075E-4	0.0012	0.00145	0.00195	0.00257	0.00289
1333.899	8.07368E-5	2.43678E-4	5.40203E-4	7.89753E-4	0.00119	0.00156	0.00184	0.00252	0.00295
1334.413	7.94526E-5	2.32509E-4	5.76153E-4	7.77953E-4	0.00118	0.00137	0.00189	0.00216	0.00271
1334.927	6.81434E-5	1.88252E-4	5.14752E-4	7.11829E-4	0.00133	0.00142	0.00194	0.00232	0.00324
1335.441	7.00708E-5	2.45854E-4	4.85889E-4	7.53565E-4	0.00119	0.00146	0.00181	0.0023	0.00275
1335.955	6.7441E-5	2.37007E-4	5.02917E-4	7.51485E-4	0.00107	0.00123	0.00165	0.0026	0.00292
1336.469	7.984E-5	2.41665E-4	4.6903E-4	7.14985E-4	9.4378E-4	0.00132	0.0018	0.00243	0.00285
1336.983	7.30135E-5	2.00968E-4	4.36635E-4	6.96882E-4	0.00106	0.00139	0.00171	0.00205	0.0028
1337.497	7.69368E-5	2.07082E-4	5.49343E-4	7.44921E-4	0.00109	0.00128	0.00186	0.00239	0.00283
1338.011	8.42145E-5	1.92009E-4	4.24441E-4	6.72753E-4	0.00108	0.00123	0.00176	0.00234	0.00256
1338.525	7.30884E-5	2.25778E-4	4.80502E-4	6.77335E-4	0.00108	0.00129	0.0017	0.00203	0.00271
1339.039	6.89802E-5	2.10571E-4	4.70518E-4	7.02872E-4	0.00121	0.00131	0.00173	0.00193	0.00241
1339.553	6.02488E-5	2.14863E-4	5.11026E-4	7.25889E-4	9.14621E-4	0.00122	0.00171	0.00228	0.00273
1340.067	7.13745E-5	1.64259E-4	5.42642E-4	7.12768E-4	0.00107	0.00133	0.00169	0.00233	0.00268
1340.58	6.06661E-5	1.73192E-4	4.25641E-4	7.07445E-4	0.00109	0.00132	0.00172	0.00195	0.00235
1341.094	7.09744E-5	2.02573E-4	4.22889E-4	7.09744E-4	0.00103	0.00114	0.00172	0.00222	0.00237
1341.608	6.65445E-5	1.55597E-4	4.78533E-4	7.28075E-4	8.14681E-4	0.0012	0.00161	0.00225	0.00247
1342.122	7.03187E-5	1.9405E-4	4.52784E-4	6.82116E-4	0.00106	0.00117	0.00165	0.00222	0.00256
1342.636	6.21365E-5	1.53254E-4	5.39335E-4	6.92588E-4	0.00108	0.00125	0.00156	0.00162	0.0023
1343.149	7.19774E-5	2.06219E-4	5.26008E-4	7.17283E-4	9.93736E-4	0.00118	0.00166	0.00217	0.00232
1343.663	7.12479E-5	1.8086E-4	4.24498E-4	6.60662E-4	0.00107	0.00129	0.0017	0.00203	0.00265
1344.177	6.22149E-5	1.54056E-4	4.35504E-4	7.1399E-4	0.00107	0.00115	0.00173	0.0021	0.00252
1344.691	6.95288E-5	1.74801E-4	4.78867E-4	7.1977E-4	9.18074E-4	0.00108	0.00149	0.00216	0.00251
1345.204	6.86904E-5	1.74311E-4	4.28392E-4	6.44065E-4	0.00102	0.0012	0.00159	0.00179	0.0021
1345.718	5.98886E-5	2.03037E-4	4.8203E-4	6.69E-4	8.39901E-4	0.00108	0.00161	0.00194	0.00218
1346.232	6.06599E-5	1.58686E-4	4.39663E-4	6.58039E-4	9.53574E-4	0.00118	0.00162	0.00175	0.00221
1346.745	6.76398E-5	1.76009E-4	4.30568E-4	5.99303E-4	7.49129E-4	0.00103	0.00137	0.00209	0.00228
1347.259	6.07962E-5	2.37835E-4	4.11469E-4	6.74108E-4	0.00107	0.00114	0.0015	0.00178	0.00252
1347.773	6.48527E-5	1.90942E-4	4.45531E-4	6.36473E-4	9.04081E-4	0.00101	0.00132	0.00182	0.0024
1348.286	6.16678E-5	1.62688E-4	3.59929E-4	5.61489E-4	7.77446E-4	9.93404E-4	0.00143	0.00203	0.00217
1348.8	6.13874E-5	1.65458E-4	4.2012E-4	6.27302E-4	8.27291E-4	0.00109	0.00146	0.00177	0.00199
1349.313	6.05484E-5	1.67229E-4	4.03656E-4	5.62236E-4	8.79394E-4	0.00106	0.00146	0.0015	0.00208
1349.827	6.35808E-5	1.47392E-4	3.81485E-4	6.24248E-4	9.03136E-4	0.00123	0.00158	0.00182	0.00205
1350.34	6.33215E-5	1.90692E-4	3.55183E-4	5.99735E-4	8.44287E-4	9.82575E-4	0.00144	0.00178	0.00204
1350.854	6.30474E-5	9.97029E-5	4.34001E-4	6.30474E-4	8.50407E-4	0.00107	0.00133	0.00198	0.00211
1351.367	5.61574E-5	1.72985E-4	4.48256E-4	6.67871E-4	8.64924E-4	9.17571E-4	0.0015	0.00209	0.00221
1351.881	5.71641E-5	1.5344E-4	4.36252E-4	6.34822E-4	8.27375E-4	0.00108	0.00137	0.00208	0.00233
1352.394	5.32953E-5	1.55318E-4	4.17226E-4	5.60362E-4	8.90793E-4	0.00103	0.00152	0.00206	0.00224
1352.908	5.88085E-5	1.72703E-4	3.48384E-4	5.50864E-4	9.00738E-4	0.00109	0.00144	0.00156	0.00189
1353.421	4.59421E-5	1.83769E-4	3.31386E-4	5.42268E-4	8.81185E-4	0.00108	0.00145	0.00151	0.00194
1353.934	6.19463E-5	1.60154E-4	3.56569E-4	6.19463E-4	7.70552E-4	0.00108	0.00149	0.00178	0.00221
1354.448	5.49955E-5	1.56623E-4	3.61906E-4	5.74792E-4	7.83116E-4	9.50384E-4	0.00137	0.00196	0.00202
1354.961	5.95618E-5	1.76404E-4	3.74099E-4	5.20089E-4	9.12436E-4	9.80869E-4	0.00142	0.00182	0.00198
1355.474	5.27196E-5	1.56623E-4	3.77739E-4	5.19007E-4	8.29182E-4	9.90412E-4	0.00127	0.00181	0.00218
1355.988	5.42074E-5	1.80182E-4	3.35933E-4	5.77195E-4	8.85642E-4	9.61991E-4	0.0014	0.00166	0.00218
1356.501	5.86492E-5	1.41672E-4	4.4482E-4	5.60595E-4	7.99762E-4	0.00113	0.00131	0.00158	0.00198
1357.014	5.93234E-5	1.52979E-4	2.99899E-4	4.99831E-4	6.81588E-4	9.31504E-4	0.0012	0.00186	0.00195
1357.528	6.18374E-5	1.52413E-4	3.35615E-4	5.94255E-4	8.92922E-4	9.46805E-4	0.00145	0.00185	0.00197
1358.041	5.08517E-5	1.57976E-4	3.34537E-4	5.51366E-4	9.67988E-4	0.00105	0.00133	0.00144	0.00191
1358.554	5.20105E-5	1.29238E-4	3.94019E-4	5.2641E-4	7.32876E-4	8.35321E-4	0.00117	0.00169	0.00202
1359.067	6.13523E-5	1.37263E-4	2.90124E-4	5.83367E-4	6.31721E-4	8.26697E-4	0.00132	0.00159	0.00206
1359.58	5.95654E-5	1.84966E-4	2.97827E-4	5.11008E-4	6.19166E-4	9.87531E-4	0.00116	0.0015	0.00163
1360.094	5.27005E-5	1.35291E-4	3.02045E-4	5.1914E-4	7.55112E-4	0.00107	0.00126	0.00135	0.00184
1360.607	4.53369E-5	1.39942E-4	3.58502E-4	5.78635E-4	6.76123E-4	7.39018E-4	0.0011	0.0014	0.00173
1361.12	5.4493E-5	1.41472E-4	3.70971E-4	5.56457E-4	8.33114E-4	9.51007E-4	0.00115	0.00159	0.00173
1361.633	5.75551E-5	1.18858E-4	3.05176E-4	4.78644E-4	7.22784E-4	8.67341E-4	0.00123	0.00132	0.00183
1362.146	5.50508E-5	1.44508E-4	3.17601E-4	5.01809E-4	6.03441E-4	8.57522E-4	0.00116	0.00156	0.00183
1362.659	4.64955E-5	1.08401E-4	3.41144E-4	4.7824E-4	7.17359E-4	8.60831E-4	0.00132	0.00171	0.00182
1363.172	5.73627E-5	1.74446E-4	3.0803E-4	4.9662E-4	8.72228E-4	9.50807E-4	0.00131	0.00171	0.00159
1363.685	4.86002E-5	8.93617E-5	3.51176E-4	5.23628E-4	8.38745E-4	8.77939E-4	0.00124	0.00141	0.00196
1364.198	5.10859E-5	1.74478E-4	3.30094E-4	4.93569E-4	5.89453E-4	8.09516E-4	0.00105	0.00151	0.00165
1364.711	4.3222E-5	1.10456E-4	3.00953E-4	4.99454E-4	6.88351E-4	8.2442E-4	0.00119	0.00154	0.00231
1365.224	4.44117E-5	1.07857E-4	3.58466E-4	5.51974E-4	5.71008E-4	7.29621E-4	9.43749E-4	0.00151	0.00205
1365.737	5.46461E-5	1.40064E-4	3.46976E-4	4.6794E-4	6.36653E-4	8.11733E-4	0.00105	0.0017	0.00167
1366.25	4.48053E-5	1.25038E-4	3.21973E-4	4.90775E-4	7.81488E-4	8.04933E-4	0.00109	0.00152	0.00184
1366.763	4.05543E-5	1.24018E-4	3.0769E-4	4.48976E-4	7.29978E-4	9.18359E-4	0.00115	0.00165	0.00187
1367.276	4.52415E-5	1.1768E-4	3.70301E-4	5.05241E-4	6.04092E-4	7.68844E-4	0.00102	0.0013	0.00152
1367.789	5.00276E-5	1.50877E-4	3.49399E-4	4.82806E-4	7.78207E-4	7.22621E-4	0.00109	0.00156	0.00157
1368.302	5.06797E-5	1.30769E-4	3.34013E-4	4.28545E-4	5.35681E-4	8.4291E-4	0.00106	0.0014	0.00142
1368.815	4.34082E-5	1.1365E-4	2.87283E-4	3.81992E-4	7.33993E-4	8.83948E-4	0.00122	0.00134	0.00174
1369.327	4.52709E-5	9.25996E-5	2.77799E-4	5.03125E-4	6.55914E-4	7.63947E-4	0.00112	0.00154	0.00176
1369.84	4.47638E-5	1.35853E-4	2.31106E-4	4.21613E-4	5.6215E-4	7.72957E-4	0.00102	0.00131	0.00158
1370.353	4.92991E-5	1.03761E-4	2.97344E-4	4.42918E-4	8.28535E-4	0.00102	0.00136	0.00135	0.00166
1370.866	5.00169E-5	1.21916E-4	3.28236E-4	4.68909E-4	7.03363E-4	7.81514E-4	0.00113	0.00134	0.00152
1371.379	4.54704E-5	1.36411E-4	2.75923E-4	3.99933E-4	6.123E-4	6.82056E-4	9.99832E-4	0.00122	0.00161
1371.891	4.28074E-5	1.408E-4	3.68247E-4	4.64177E-4	6.57584E-4	7.73628E-4	0.00124	0.00179	0.00173
1372.404	4.43919E-5	1.33937E-4	1.85685E-4	3.53106E-4	4.10942E-4	5.63143E-4	8.97985E-4	9.58865E-4	0.00143
1372.917	3.53528E-5	1.41411E-4	2.55155E-4	3.71973E-4	7.60854E-4	7.14742E-4	8.99191E-4	0.00137	0.00152
1373.429	4.18992E-5	1.22669E-4	3.02886E-4	4.33127E-4	5.98199E-4	6.73921E-4	9.23802E-4	0.00123	0.00136
1373.942	5.0332E-5	1.4093E-4	2.75665E-4	3.93364E-4	5.18807E-4	7.58852E-4	9.8341E-4	0.00135	0.00146
1374.455	3.77199E-5	1.43743E-4	2.9972E-4	4.46522E-4	7.03425E-4	8.48697E-4	0.00106	0.00124	0.00162
1374.967	3.84541E-5	1.55895E-4	2.58785E-4	3.52322E-4	6.85937E-4	7.63885E-4	9.97727E-4	0.00153	0.00157
1375.48	4.32674E-5	1.22807E-4	3.01577E-4	4.25938E-4	6.76215E-4	8.08349E-4	0.00117	0.00115	0.00135
1375.993	4.83566E-5	1.07225E-4	2.17605E-4	3.12215E-4	6.85928E-4	7.88422E-4	0.00105	0.0011	0.00169
1376.505	4.69986E-5	1.21985E-4	2.81992E-4	3.80214E-4	5.54478E-4	7.04979E-4	0.00101	0.00112	0.00127
1377.018	3.50623E-5	9.22409E-5	2.91287E-4	4.59586E-4	5.25935E-4	6.87761E-4	0.001	0.00136	0.00141
1377.53	3.59037E-5	8.52044E-5	2.21853E-4	3.89046E-4	6.10899E-4	7.07357E-4	9.08311E-4	0.00135	0.00159
1378.043	4.23453E-5	8.25328E-5	2.23324E-4	3.7868E-4	4.04573E-4	5.90676E-4	8.25328E-4	9.70974E-4	0.00125
1378.555	4.16318E-5	9.42918E-5	1.72041E-4	3.7055E-4	5.95527E-4	6.12069E-4	9.5946E-4	0.00112	0.00139
1379.068	3.44896E-5	1.17038E-4	2.61216E-4	3.9352E-4	4.57976E-4	5.34305E-4	7.29369E-4	9.49876E-4	0.00119
1379.58	3.43435E-5	8.37645E-5	2.64696E-4	3.95369E-4	5.69599E-4	7.11998E-4	9.88421E-4	9.2141E-4	0.00131
1380.093	3.09732E-5	5.23729E-5	2.80448E-4	4.05468E-4	6.75779E-4	7.43357E-4	9.88327E-4	0.00127	0.00164
1380.605	3.89374E-5	1.25277E-4	2.40396E-4	3.89374E-4	5.67132E-4	6.26385E-4	8.97254E-4	0.00132	0.00137
1381.118	4.28867E-5	1.38033E-4	2.21534E-4	3.47638E-4	5.28273E-4	6.64601E-4	9.28738E-4	0.00126	0.00126
1381.63	3.53047E-5	1.33008E-4	2.49596E-4	3.38268E-4	4.59782E-4	6.15779E-4	8.94932E-4	0.00113	0.00108
1382.143	4.02315E-5	9.82204E-5	1.96441E-4	3.22962E-4	5.7434E-4	6.32606E-4	8.407E-4	0.00105	0.00125
1382.655	3.87107E-5	7.08324E-5	2.40501E-4	3.72282E-4	4.28289E-4	6.42434E-4	7.74215E-4	0.00143	0.00166
1383.167	3.88442E-5	9.35543E-5	2.265E-4	3.87348E-4	5.08804E-4	4.34946E-4	8.04239E-4	0.00107	0.0012
1383.68	3.5688E-5	5.91249E-5	3.0681E-4	3.99493E-4	3.59544E-4	5.4331E-4	8.46925E-4	7.83006E-4	0.00101
1384.192	3.72452E-5	1.15814E-4	2.41414E-4	3.58859E-4	5.13821E-4	6.60626E-4	9.46082E-4	0.00137	0.00152
1384.704	4.29836E-5	6.72787E-5	1.82614E-4	2.69115E-4	5.12599E-4	5.60656E-4	9.13068E-4	0.00109	0.00133
1385.216	3.55411E-5	7.91597E-5	3.00484E-4	4.168E-4	4.92729E-4	6.94667E-4	8.72372E-4	8.56217E-4	0.00126
1385.729	3.11252E-5	1.08284E-4	1.78904E-4	3.10729E-4	4.47261E-4	7.45435E-4	9.41602E-4	0.00104	0.00122
1386.241	3.95495E-5	7.37545E-5	2.4371E-4	2.78984E-4	6.01259E-4	4.81007E-4	9.86065E-4	0.00157	0.00141
1386.753	3.59723E-5	6.72526E-5	2.2209E-4	3.56595E-4	4.37924E-4	5.00484E-4	7.66366E-4	8.91487E-4	8.75847E-4
1387.265	3.24254E-5	9.80543E-5	2.5214E-4	3.08171E-4	5.68092E-4	7.15952E-4	9.02722E-4	8.71594E-4	0.0012
1387.778	1.99127E-5	9.62016E-5	1.86197E-4	3.07225E-4	4.49975E-4	6.12898E-4	7.52545E-4	0.00104	0.00127
1388.29	2.90462E-5	9.26339E-5	1.63287E-4	3.07733E-4	5.02421E-4	6.43727E-4	8.79237E-4	9.4204E-4	7.69332E-4
1388.802	3.33924E-5	6.05723E-5	1.67739E-4	3.23052E-4	4.03815E-4	4.50409E-4	7.45505E-4	9.00818E-4	0.00126
1389.314	3.17086E-5	9.2007E-5	1.06042E-4	2.15203E-4	4.28846E-4	3.58671E-4	7.48532E-4	9.51259E-4	0.00114
1389.826	3.62466E-5	9.4087E-5	1.51156E-4	3.08482E-4	3.93315E-4	4.70435E-4	6.63237E-4	0.00128	0.00117
1390.338	3.44436E-5	8.54615E-5	1.52277E-4	2.64154E-4	5.82692E-4	6.13769E-4	6.52615E-4	0.00117	0.00121
1390.85	2.70073E-5	1.06486E-4	2.00625E-4	3.14827E-4	5.47861E-4	5.55578E-4	7.63919E-4	9.41396E-4	0.00102
1391.362	2.82107E-5	5.2798E-5	1.89452E-4	3.35423E-4	4.50336E-4	5.9786E-4	7.76441E-4	8.54086E-4	0.00101
1391.874	2.38541E-5	6.7715E-5	2.15457E-4	2.77016E-4	3.1549E-4	5.07862E-4	6.4637E-4	7.84878E-4	0.00112
1392.386	2.97589E-5	8.21662E-5	1.42211E-4	2.43338E-4	3.87129E-4	4.74036E-4	5.2934E-4	6.32048E-4	0.00112
1392.898	2.81454E-5	8.98586E-5	9.60557E-5	2.23097E-4	2.78871E-4	4.18307E-4	6.81686E-4	6.97179E-4	8.98586E-4
1393.41	2.24799E-5	6.97653E-5	2.07746E-4	3.06967E-4	3.33323E-4	4.5735E-4	5.19364E-4	7.7517E-4	8.99197E-4
1393.922	2.92988E-5	5.80881E-5	2.0178E-4	3.45471E-4	3.43943E-4	3.74515E-4	5.35022E-4	5.35022E-4	8.56035E-4
1394.434	2.72628E-5	7.18514E-5	1.8345E-4	2.38485E-4	3.05751E-4	5.50351E-4	6.65007E-4	9.32539E-4	9.63114E-4
1394.946	2.28302E-5	1.23283E-4	1.33937E-4	2.77007E-4	4.71825E-4	4.41384E-4	5.40315E-4	8.52328E-4	0.00103
1395.458	2.94106E-5	8.06256E-5	2.03846E-4	2.58611E-4	3.57491E-4	5.62858E-4	7.14982E-4	9.27955E-4	0.00102
1395.97	2.73159E-5	8.93976E-5	1.19197E-4	2.97992E-4	1.93695E-4	3.35241E-4	5.21486E-4	7.74779E-4	7.3008E-4
1396.482	3.36667E-5	5.46767E-5	1.48842E-4	2.70346E-4	4.78421E-4	5.01203E-4	6.83459E-4	9.7203E-4	7.89774E-4
1396.994	2.21178E-5	6.03212E-5	1.77948E-4	2.41285E-4	1.80964E-4	3.99628E-4	4.75029E-4	5.42891E-4	7.54015E-4
1397.506	2.80472E-5	5.91265E-5	1.27349E-4	2.72891E-4	3.71435E-4	3.10793E-4	5.83684E-4	5.45783E-4	7.2771E-4
1398.018	3.32196E-5	5.32528E-5	1.73452E-4	2.31269E-4	3.80377E-4	5.62958E-4	6.54249E-4	9.58551E-4	0.001
1398.529	1.24852E-5	4.5864E-5	1.58995E-4	2.4155E-4	4.73928E-4	5.58012E-4	6.34452E-4	8.86704E-4	0.00109
1399.041	2.9121E-5	7.44485E-5	1.85362E-4	3.28181E-4	2.73484E-4	3.87436E-4	5.16582E-4	6.83711E-4	9.11614E-4
1399.553	2.38207E-5	4.5134E-5	1.53456E-4	2.55759E-4	2.48237E-4	4.06206E-4	5.19041E-4	7.67278E-4	7.67278E-4
1400.065	1.6873E-5	4.07973E-5	9.36827E-5	1.87365E-4	1.13326E-4	2.94647E-4	5.43964E-4	9.97267E-4	0.00112
1400.576	1.82478E-5	5.94357E-5	1.37641E-4	1.81435E-4	3.98845E-4	4.45768E-4	6.25639E-4	7.35126E-4	7.50767E-4
1401.088	2.88523E-5	6.13767E-5	1.44786E-4	2.64392E-4	2.51802E-4	1.9672E-4	3.77703E-4	5.50816E-4	5.66554E-4
1401.6	2.1594E-5	4.31881E-5	1.53558E-4	2.14341E-4	1.59956E-4	3.43905E-4	6.31826E-4	4.63872E-4	7.19802E-4
1402.112	2.00131E-5	4.00263E-5	1.08871E-4	2.11339E-4	4.40289E-4	4.56299E-4	5.92389E-4	9.4462E-4	6.88452E-4
1402.623	2.71612E-5	4.60918E-5	2.1729E-4	2.1729E-4	3.53919E-4	3.20996E-4	6.173E-4	0.00105	8.72451E-4
1403.135	2.57751E-5	6.45794E-5	1.05366E-4	2.17531E-4	3.99373E-4	2.63416E-4	6.20302E-4	6.96778E-4	7.47761E-4
1403.646	2.66616E-5	8.08449E-5	6.19238E-5	1.89212E-4	2.06413E-4	3.69823E-4	5.50434E-4	4.9883E-4	7.22444E-4
1404.158	3.52269E-5	5.24036E-5	1.78172E-4	2.4455E-4	1.83413E-4	3.40624E-4	5.15302E-4	4.891E-4	7.51119E-4
1404.67	1.97306E-5	8.0716E-5	1.04034E-4	1.65019E-4	3.94611E-4	5.2017E-4	5.56043E-4	6.81602E-4	7.17475E-4
1405.181	1.74475E-5	1.08295E-5	1.26344E-4	2.27419E-4	3.33908E-4	6.31718E-4	6.40743E-4	6.67817E-4	8.30259E-4
1405.693	1.63197E-5	3.44527E-5	1.7045E-4	1.74077E-4	2.17596E-4	1.63197E-4	3.80793E-4	2.17596E-4	5.25857E-4
1406.204	1.93592E-5	4.53731E-5	1.34304E-4	1.96012E-4	2.72238E-5	2.90388E-4	4.44656E-4	7.62267E-4	8.53013E-4
1406.716	2.09026E-5	6.82407E-5	4.42642E-5	1.10661E-4	3.2276E-4	4.33421E-4	3.59647E-4	0.00111	0.00116
1407.227	2.33218E-5	4.97122E-5	1.14154E-4	2.57767E-4	3.95856E-4	3.8665E-4	5.89181E-4	7.91712E-4	7.36476E-4
1407.739	1.273E-5	6.52025E-5	7.45171E-5	1.45308E-4	2.79439E-4	3.819E-4	3.35327E-4	4.28473E-4	8.56947E-4
1408.25	2.42463E-5	5.15617E-5	1.731E-4	1.98881E-4	1.47319E-4	2.20979E-4	3.68298E-4	7.36596E-4	7.73426E-4
1408.762	2.30863E-5	7.30027E-5	1.38518E-4	2.28367E-4	3.08858E-4	3.93091E-4	4.67966E-4	5.24122E-4	7.67464E-4
1409.273	1.30645E-5	4.10599E-5	1.45576E-4	2.16498E-4	1.67972E-4	2.89286E-4	3.73272E-4	4.10599E-4	5.41244E-4
1409.785	2.14586E-5	9.46704E-5	9.84572E-5	1.96914E-4	3.02945E-4	3.02945E-4	5.68022E-4	5.49088E-4	3.78681E-4
1410.296	2.09363E-5	4.68722E-5	1.83739E-4	1.57491E-4	3.18731E-4	3.3748E-4	4.68722E-4	5.0622E-4	8.81198E-4
1410.807	3.45998E-5	7.04694E-5	1.67603E-4	2.20931E-4	3.80915E-4	2.38072E-4	3.90438E-4	2.09504E-4	4.19007E-4
1411.319	1.62839E-5	1.12734E-5	9.77031E-5	1.61586E-4	2.81836E-4	3.38203E-4	3.38203E-4	7.70351E-4	7.13984E-4
1411.83	2.83697E-5	4.20764E-5	8.03276E-5	2.67759E-4	6.69397E-5	2.48633E-4	3.34698E-4	4.59015E-4	5.16392E-4
1412.341	2.16483E-5	2.86521E-5	1.10788E-4	2.06295E-4	1.43261E-4	2.00565E-4	2.29217E-4	2.86521E-4	5.73043E-4
1412.853	2.48347E-5	3.87035E-5	1.1611E-4	1.43203E-4	3.87035E-4	3.77359E-4	3.38655E-4	6.38607E-4	9.48235E-4
1413.364	2.60849E-5	3.67121E-5	6.1831E-5	8.11532E-5	1.83561E-4	2.02883E-4	3.86444E-4	7.92209E-4	6.56954E-4
1413.875	2.43737E-5	5.06974E-5	1.05295E-4	2.37888E-4	1.07244E-4	2.63236E-4	2.63236E-4	3.50982E-4	6.82464E-4
