# Supplementary material for: Circular dichroism of quantum defects in carbon nanotubes created by photocatalytic oxygen functionalization
Source: Nat Commun. 2025 Jun 2;16:5107. doi: 10.1038/s41467-025-60342-y (PMC12130195; doi:10.1038/s41467-025-60342-y)
Supplement: Supplementary file 6 — Source Data [file 41467_2025_60342_MOESM6_ESM.zip › Raw data Manuscript and SI/Supplementary_Figure_8b.txt]

Wavelength (nm) 0.008 mJxcm-2	0.038 mJxcm-2	0.105 mJxcm-2	0.207 mJxcm-2	0.350 mJxcm-2	0.490 mJxcm-2	0.792 mJxcm-2	1.295 mJxcm-2	1.695 mJxcm-2
881.39	-0.0147	0.02722	0.0294	0.00126	0.04029	0.0194	0.01508	0.01415	0.01334
881.919	-0.02691	0.00498	-0.00384	0.00694	0.00819	-0.00807	0.00805	0.04537	0.02297
882.449	0.01384	-0.0233	-0.00899	-0.00649	0.04023	0.00151	-0.00108	-0.02271	-0.00507
882.979	-0.00926	-0.05572	-0.01322	0.00696	0.03701	0	-0.00792	0.00418	0.0035
883.509	0.01861	0.02026	0.01563	0.02445	0.02166	0.02495	0.01403	0.0158	0.00441
884.038	0.01646	0.0019	-0.00734	-8.83688E-4	0.01096	-0.0111	-0.00967	0.01608	-0.01244
884.568	0.01961	0.00545	-0.0364	-0.00337	-0.00149	-0.02235	-0.0067	-0.00826	-0.02376
885.098	-0.01923	0.04746	0.00392	0.01888	0.00418	-0.01647	-0.0047	0.01872	0.01754
885.627	-0.01445	-0.02006	-0.00774	0.00233	-0.02062	-0.02058	-0.00926	0.01521	0
886.157	0.01916	0.00806	-0.00249	0.00973	-0.01458	-0.01358	-0.01042	0.0021	0.00615
886.686	0.01845	0.0065	0.00878	-0.00604	0	-0.00316	-0.00526	-0.01796	-0.01505
887.216	0.00169	0.02194	0.03627	0.02037	0.01418	0.00203	0.00434	0.00713	0.00512
887.746	-8.65886E-4	0.00801	-0.00124	0.01562	-0.01714	0.01558	-0.00592	0.01875	0
888.275	0.00424	-0.00314	0.00726	-0.00801	0.00774	0.01118	0.00435	0.03568	0.01965
888.805	-0.0034	0.00472	-0.01334	-0.00657	0.01163	-0.00611	7.25756E-4	0.01328	-8.5596E-4
889.334	0.01247	-0.01539	-0.02019	-0.00786	0.00633	0.00898	-0.0064	-0.006	-0.00335
889.864	0.00922	0.03877	0.02632	-0.00144	0.01403	0.00301	0.01074	-0.00403	8.44507E-4
890.393	0.01646	0.00457	0.00705	0.00353	0.0238	-9.87017E-4	0	-0.00198	-0.00332
890.923	-0.0166	0.00307	-0.00474	0.00285	-0.00379	0.00498	0.00284	0.00599	0.00418
891.452	-0.00812	-0.02556	-0.00696	6.97793E-4	-0.00495	0.00195	0.00416	-0.00879	0.00491
891.981	0.00819	-0.02275	-0.00702	-0.00704	-0.00624	0.00786	0.007	0	-0.0033
892.511	-0.00482	-0.02379	-0.00573	0.0069	-0.01223	0.00482	0.01236	0.00483	0.00243
893.04	0.00574	-0.04098	-0.01405	-7.04437E-4	0.00374	-0.00492	0.0035	0.02071	0.00165
893.57	0.0032	0.01036	-0.02741	0.00137	0.00974	-0.00288	0.00342	-0.00481	-0.00806
894.099	0.0048	0.01186	0.01715	0.00963	-0.01097	-0.00768	-0.00548	0.00867	0.00727
894.628	-0.00235	-0.03336	-0.00336	0.0202	-0.00954	0.00564	-6.69785E-4	0.01225	-0.00158
895.158	0.01518	-0.01331	0.0057	-0.00481	-0.00487	-0.00671	-0.00205	-0.00384	-0.01128
895.687	0.01552	0.00144	0.02327	0.00533	0.00591	-0.00279	0.01658	0.00373	0.00469
896.216	-0.00387	-0.02725	0.00664	-0.00599	-0.0118	0.00744	-0.00132	-0.00559	-0.00937
896.745	0.0077	0.00285	-0.0044	-0.00662	-0.03401	9.24081E-4	-0.00395	-9.26699E-4	0
897.275	0.01476	0.0115	-0.00555	0.004	0.00473	0.01398	0	0.00374	0.00783
897.804	0	0	0.00536	0	-0.01144	-0.01081	-0.01092	-0.00813	-0.01287
898.333	0.01377	0.01133	0.0284	0.00854	-0.00932	-0.00918	-0.01242	0.00552	0.01002
898.862	0.00977	-0.00557	-0.00644	0.0084	-0.00801	0.0027	0.01156	-0.00723	-0.00379
899.391	0.01621	0.00546	0.01157	-0.00317	-0.00897	-0.01149	-0.00567	0.00266	-0.00297
899.921	-0.00434	0.00134	-0.01756	0.00186	-0.0022	0.01128	6.1812E-4	0.01218	0.0051
900.45	0.0079	-0.01729	-0.00923	0.00556	0.00875	0.00948	0.00983	-0.00778	-0.01086
900.979	0.02498	-0.0167	-0.00793	0.00656	-0.00317	0.00749	0.0166	-0.00751	0.00559
901.508	0.00341	0.00126	0.02339	0.02287	-0.01039	0.00491	-5.83234E-4	0.00821	0.01101
902.037	0.00659	-0.00244	-0.00282	0.00566	-0.02309	-0.00554	-0.00282	-0.00634	-0.0113
902.566	-0.02163	-0.01941	-0.0103	-0.00169	0.01896	0.01101	0.01681	7.88464E-4	0.00727
903.095	-0.00126	0.00234	-9.01163E-4	0.00868	0.00192	0	0.01834	-0.00683	0.00509
903.624	-0.00376	0.01275	0.00536	0.00968	-0.01906	-0.00601	-0.00589	0.00151	-0.00189
904.153	0.0155	0.00772	-0.00255	0.00154	-0.00817	-0.00143	0.00764	-0.01219	-0.00721
904.682	0.00419	0.00111	0.01453	5.14267E-4	0.00547	0.00933	0.0087	-0.00792	-0.00905
905.211	-0.00804	0	0.0082	0.00938	0.00262	0.00827	0.00638	0.0076	0.00348
905.74	0.00345	0.00746	0.01644	0.01335	0.01752	0.01174	0.00738	0.009	0.00116
906.269	-0.01102	-0.0153	-0.01023	0.00284	0.01007	-0.00529	-0.01224	0.01127	-0.00444
906.798	0.0033	-0.02746	0.00549	0.00944	0.00585	0.01186	0.01033	0.00925	0.00554
907.327	0.01388	0.00988	-0.01143	0.00229	-8.12703E-4	-0.01025	0.00183	0.00899	0.00377
907.856	0.00589	0.02378	0.00612	0.00414	-0.01141	0.00385	0.00961	0.00129	0.00378
908.384	-0.00618	0.00286	-0.01177	8.85435E-4	0.00471	0.00618	0.0044	0.00186	0.00935
908.913	0.00156	-0.00771	-0.00595	-0.00805	0.00158	0.00624	0.00623	-6.26023E-4	-0.0021
909.442	-0.00408	0.00377	-0.008	-0.00438	7.75508E-4	0.00306	0.00958	0.00429	0.00616
909.971	0.00615	-0.0019	-0.00951	-0.00484	-0.00234	0.01107	0.00613	0.0111	0.00413
910.5	0.00999	-9.24698E-4	-0.00713	-4.29185E-4	0.00456	0.00719	0.00512	0.01082	0.00705
911.028	-0.00151	-0.00747	0.01008	0.0104	0.01305	0.01633	0.00819	-0.00607	0.00203
911.557	0.00394	0.01095	0.00211	-0.01016	-0.00525	0.00414	0.00379	0.00296	0.00199
912.086	-9.86458E-4	0.00274	0.01127	0.00975	-0.01352	0.00296	0.00632	0.00771	0.00646
912.615	-0.00144	-0.01604	-0.01787	-0.0029	-0.00806	0.00346	0.00329	0.0139	0.00291
913.143	-0.0175	-0.0117	0.0125	0.00125	0.00148	0.00875	0.00706	-5.84776E-4	-9.80107E-4
913.672	0.00427	-8.78225E-4	-0.00745	0.00448	0.0065	0.00911	0.00973	0.00457	0.011
914.201	4.80066E-4	0.00978	0.00137	0.00577	0.01608	0.01152	0.01888	-0.00289	-0.00242
914.729	0.00325	0.00516	0.01062	0.01118	-0.00495	0	0.00636	0.00671	0.0075
915.258	-0.00518	-0.01745	0.00269	0.00972	0.00359	0.00791	0.00483	0.0068	0.00808
915.787	-0.01484	0.01288	-0.01258	-0.00518	0.00635	0.00723	0.00594	0.0145	0.01356
916.315	4.65695E-4	-0.0069	0.00532	0.0048	0.00993	0.01397	0.00637	0.01793	0.01314
916.844	0.00593	8.43993E-4	0.0013	0.00548	-0.00555	0.01039	0.00701	0.01316	0.00735
917.372	0.00598	-0.00255	0.00526	0.00198	0.0063	0.0011	0.00472	0.00719	0.00278
917.901	-0.00729	0.01012	0.00976	0.00861	-0.00555	0.00765	0.00857	0.0148	0.01194
918.429	0.01929	0.0017	0.0059	0.01421	0.01608	0.01267	0.01453	0.00332	0.00787
918.958	0.00725	0.00671	-0.00777	0.00701	-0.00621	-0.00326	7.74805E-4	0.01254	0.00137
919.486	0.00554	0.00428	-0.00594	0.00953	0.00492	0.01829	0.01264	0.00611	0.01257
920.015	0.00999	0.00252	0.00454	0.00429	0.01452	0.00763	0.01281	0.02295	0.01191
920.543	0.01345	-0.01888	0.01523	0.01554	0.00212	0.01057	0.0111	-0.0039	0.01169
921.072	0.01601	-0.0127	0.02024	0.011	0.00139	0.00658	0.00586	0.01705	0.01429
921.6	0.01401	-0.00346	6.66697E-4	-0.00361	0.00142	0.01792	0.01237	0.00618	0.01412
922.128	0.01381	-0.00256	0.0046	0.00237	-0.00631	0.00718	0.00511	0.0227	0.01299
922.657	0.00655	-0.00346	0.02605	0.01246	0.00356	-0.00168	0.0052	0.00619	-4.71519E-4
923.185	0.00505	-0.00255	0.00393	0.00394	-0.00279	0.0011	0.00666	0.00441	0.0198
923.713	0.01591	0.01473	-0.00802	0.01005	-7.12356E-4	5.61291E-4	0.004	0.00788	0.00708
924.242	-0.00185	0.01456	0.00727	0.00954	0.00282	0.00222	-0.00237	0.00445	0.00326
924.77	0.00373	-0.00519	0.016	0.01605	0.0064	0.0028	0.00958	0.00393	0.00471
925.298	9.12408E-4	-0.00338	0.00912	0.0098	0.0125	0.00821	0.0156	0.00659	0.00828
925.827	0.00139	0.0129	-0.0073	0.00718	0.01273	0.01337	0.00913	0.00726	0.00468
926.355	0.01462	0.00423	0.00783	0.00393	0.00626	0.00987	0.01054	0.02034	0.02574
926.883	0.00556	-0.00515	0.01721	0.01234	0.01058	-0.00167	0.00475	0.01394	0.01168
927.411	0.00542	0.01589	-0.01032	0.00621	0.00963	0.00705	0.00772	0.01631	0.01412
927.939	0.0206	0.00509	0.0085	0.00354	-0.00349	0.00604	0.01057	0.00165	0.00646
928.468	0.0183	0.00413	6.3754E-4	0.00115	0.00204	-0.00107	0.00305	0.01396	0.0162
928.996	0.00362	0.02432	-0.00647	0	0.00276	0.0038	0.00813	0.00436	0.01279
929.524	0.00485	-8.1612E-4	0.01259	0.00644	0.0047	0.00846	0.00867	0.01803	0.01333
930.052	0.00447	0.00579	0.00319	0.00192	0.01633	0.01126	0.01337	0.00269	0.01442
930.58	0.01494	0	0.0113	0.01473	0.00468	-5.27238E-4	0.00488	0.01428	0.01152
931.108	0.0177	0.00164	0	3.80135E-4	0.00202	0.01168	0.00265	0.00639	0.01383
931.636	0.0135	0.01693	0.02115	0.0146	0.00796	0.00366	0.00335	0.00524	0.00878
932.164	-4.36808E-4	0.01698	0.01248	0.01013	-6.64982E-4	0.01729	0.01269	0.00998	0.00925
932.692	0.02175	0.02979	0.00621	0.01457	0.01655	0.00939	0.00929	0.01308	0.01754
933.22	0.01141	-0.01787	0.01692	0.01885	0.00735	0.00579	0.01237	0.00739	0.01592
933.748	0.00171	0.02697	-0.00184	0.01068	0.00261	-5.13949E-4	0.00513	0.00773	0.01253
934.276	-0.00476	0.0024	0.01482	0.00632	-0.00132	0.01089	0.00998	0.00676	0.0048
934.804	0.00128	0.00396	0.01344	0.01434	0.01629	0.01848	0.0128	0.00618	0.01337
935.332	0.01079	0.00479	0.01109	0.01631	-0.00722	5.17512E-4	0.00479	0.00571	0.01435
935.86	0.00294	0.00156	0.0048	0.00253	0.00896	-0.00202	0.00611	0.01771	0.01611
936.388	0.01999	0	0.00304	0.00914	0.02072	0.02245	0.01309	0.0087	0.006
936.916	0.01337	0.00232	0.00955	0.0061	0.00254	0.00501	0.01036	0.00955	0.00969
937.444	0.01833	0.0054	0.02201	0.01468	0.00444	0.012	0.00926	0.01103	0.01806
937.972	0.00985	0.01216	0.01114	0.0127	0.01312	0.01034	0.00737	0.00938	0.01697
938.499	0.00418	0.01394	0.0221	0.02012	0.00255	0.00351	0.01466	0.01861	0.01518
939.027	0.00776	0.00831	0.00816	0.00912	0.01119	0.00637	0.00803	0.01522	0.01358
939.555	0.01836	0.00529	0.00641	0.01052	-0.00745	0.00245	0.00418	0.01767	0.01522
940.083	0.01604	0.00223	0.01145	0.01412	0.00732	0.00673	0.00994	0.01495	0.01617
940.611	0.01605	-0.00446	0.0149	0.01586	0.00977	0.01155	0.01303	0.01159	0.01133
941.138	7.91139E-4	0.01172	0.00565	0.01224	0	0.00664	0.00811	0.01951	0.01555
941.666	0.01197	0.02142	0.00456	0.01063	0.03158	0.01771	0.02012	0.01824	0.01689
942.194	0.01885	0.01091	0.01009	0.00844	0.00239	0.0146	0.0094	0.02741	0.0202
942.721	0.01035	-0.00663	0.00796	0.01368	0.00909	0.00812	0.01191	0.01293	0.01164
943.249	0.0082	0.01157	0.00725	0.0141	0.01844	0.01921	0.02137	0.01363	0.01496
943.777	0.00436	-0.00294	0.01643	0.01738	0.00302	0.01142	0.0061	0.01432	0.014
944.304	0.00349	0.00789	0.00941	0.01399	0.01593	0.01209	0.01458	0.01445	0.01836
944.832	0.01572	-0.00655	0.00168	0.01351	0.01376	0.01179	0.01579	0.01229	0.01505
945.359	0.01616	0.02066	0.02253	0.01356	0.01289	0.00831	0.01612	0.01157	0.00504
945.887	0.01647	0.01089	0.02128	0.01853	0.00716	0.01975	0.02078	0.01839	0.0202
946.415	0.0077	0.01568	0.01485	0.01654	0.02228	0.01201	0.01448	0.01668	0.01825
946.942	0.01897	0.03439	0.01161	0.01397	0.01886	0.01904	0.02514	0.01723	0.02099
947.47	0.02071	-0.01775	0.01205	0.01582	0.00934	0.00874	0.01836	0.02434	0.02475
947.997	0.01207	0.0137	0.01335	0.01874	0.01245	0.02242	0.01598	0.02528	0.02277
948.525	0.00914	0.02821	0.01415	0.01735	0.02552	0.02148	0.0228	0.0165	0.01767
949.052	0.02438	0.00358	0.01326	0.0246	0.01826	0.02599	0.02944	0.02234	0.02495
949.58	0.01065	0.00704	0.02118	0.01797	0.022	0.02509	0.02015	0.01601	0.01763
950.107	0.02701	0.01357	0.01763	0.0179	0.01938	0.02222	0.02374	0.02457	0.02871
950.634	0.01812	0.00629	0.01833	0.02206	0.03161	0.03125	0.03425	0.0319	0.02554
951.162	0.02774	0.00985	0.0293	0.03134	0.02256	0.02188	0.02663	0.02057	0.02634
951.689	0.01956	0.01532	0.03384	0.02941	0.03092	0.02978	0.0328	0.02353	0.02772
952.216	0.01893	0.03645	0.0346	0.03318	0.02133	0.02089	0.02945	0.03284	0.03366
952.744	0.0298	0.02179	0.02259	0.02497	0.03192	0.03354	0.02641	0.03663	0.02851
953.271	0.02455	0.02204	0.03984	0.03388	0.03568	0.0415	0.0403	0.03214	0.03188
953.798	0.02674	0.04747	0.01988	0.02644	0.03179	0.02549	0.03288	0.03474	0.03327
954.326	0.03064	0.03212	0.0369	0.03267	0.02585	0.03985	0.03392	0.03143	0.0398
954.853	0.03375	0.01795	0.03076	0.03178	0.03061	0.04135	0.03895	0.0345	0.03287
955.38	0.03917	0.03117	0.03607	0.0368	0.04849	0.0426	0.045	0.04088	0.04396
955.907	0.03478	0.03823	0.0419	0.04233	0.04743	0.04172	0.04735	0.04395	0.04099
956.435	0.04062	0.04028	0.02382	0.03739	0.04251	0.05042	0.05037	0.04702	0.04891
956.962	0.04397	0.02823	0.0395	0.04144	0.03941	0.02935	0.0413	0.04773	0.04871
957.489	0.03381	0.05261	0.04674	0.04914	0.04545	0.05419	0.05608	0.04537	0.04713
958.016	0.03943	0.03814	0.0487	0.04884	0.04381	0.0476	0.05138	0.0612	0.05485
958.543	0.04477	0.02453	0.0491	0.05662	0.0458	0.05561	0.05171	0.05388	0.05663
959.07	0.03472	0.04804	0.04106	0.0452	0.05606	0.05278	0.05977	0.04773	0.0505
959.598	0.05129	0.04976	0.06667	0.06321	0.0622	0.05325	0.05709	0.05789	0.06495
960.125	0.05332	0.04091	0.04959	0.06089	0.0616	0.05561	0.06313	0.06026	0.06653
960.652	0.05046	0.04408	0.05531	0.06504	0.06998	0.07069	0.06951	0.06616	0.06455
961.179	0.05567	0.06352	0.0625	0.06739	0.06579	0.07163	0.06917	0.07656	0.07406
961.706	0.07149	0.06355	0.06671	0.06598	0.05495	0.07681	0.07522	0.08081	0.08198
962.233	0.06772	0.07639	0.06497	0.07334	0.08194	0.07917	0.08328	0.07136	0.08139
962.76	0.07841	0.07719	0.08194	0.08861	0.08433	0.07587	0.08328	0.07963	0.07901
963.287	0.06925	0.07784	0.08628	0.08106	0.07356	0.08106	0.08328	0.08837	0.09446
963.814	0.0904	0.06375	0.07274	0.08608	0.08254	0.09237	0.09066	0.08672	0.08277
964.341	0.0926	0.10509	0.09018	0.0903	0.10347	0.09708	0.09973	0.09783	0.09881
964.868	0.08484	0.10182	0.08368	0.10042	0.09928	0.10226	0.10813	0.10468	0.10792
965.394	0.09458	0.07964	0.09799	0.10633	0.09868	0.10415	0.10611	0.11413	0.11505
965.921	0.1057	0.09346	0.09959	0.10042	0.11005	0.11828	0.11954	0.11366	0.12376
966.448	0.10714	0.10516	0.10371	0.10717	0.125	0.12111	0.12559	0.12547	0.12218
966.975	0.11154	0.09411	0.12952	0.12574	0.1262	0.12724	0.13264	0.12973	0.12535
967.502	0.12489	0.13009	0.12843	0.12911	0.13696	0.13572	0.14372	0.13327	0.13842
968.029	0.1398	0.13967	0.12517	0.14008	0.15191	0.14515	0.14909	0.13965	0.14832
968.556	0.14126	0.15757	0.14867	0.14937	0.14414	0.14656	0.15715	0.1491	0.16535
969.082	0.14406	0.14503	0.15428	0.15865	0.16089	0.16164	0.16958	0.16919	0.17149
969.609	0.15535	0.15606	0.16971	0.17046	0.16806	0.16494	0.1773	0.18455	0.18178
970.136	0.16044	0.17475	0.18373	0.18228	0.19318	0.19227	0.19476	0.19565	0.2002
970.663	0.17726	0.17296	0.20196	0.19156	0.19557	0.19557	0.19879	0.19802	0.2
971.189	0.18593	0.18976	0.19074	0.20084	0.21053	0.20547	0.2176	0.21834	0.22436
971.716	0.19976	0.19477	0.21178	0.2135	0.22667	0.22432	0.23103	0.22519	0.23327
972.243	0.22311	0.23258	0.23703	0.22954	0.25419	0.24694	0.24345	0.23889	0.24554
972.769	0.2338	0.23311	0.24684	0.24641	0.24761	0.24175	0.25319	0.2578	0.26198
973.296	0.24796	0.26102	0.26227	0.26751	0.27871	0.28275	0.27837	0.27198	0.27168
973.822	0.27162	0.26249	0.2805	0.28523	0.29665	0.29359	0.29785	0.29631	0.29822
974.349	0.28496	0.28347	0.30154	0.3097	0.3116	0.30679	0.31666	0.31238	0.31505
974.876	0.28993	0.30849	0.31978	0.3173	0.32536	0.32658	0.32975	0.33318	0.33564
975.402	0.32984	0.34446	0.32679	0.33671	0.35287	0.3492	0.35762	0.34901	0.36535
975.929	0.32319	0.34494	0.34783	0.35612	0.36663	0.36664	0.37273	0.3854	0.38
976.455	0.36452	0.37091	0.37027	0.3789	0.38577	0.38737	0.40027	0.39981	0.40733
976.982	0.38255	0.38909	0.39411	0.40084	0.4067	0.40858	0.41672	0.41233	0.42733
977.508	0.41304	0.41455	0.43058	0.43207	0.44019	0.43638	0.45433	0.43526	0.44614
978.035	0.4534	0.44364	0.44881	0.44641	0.46053	0.45994	0.47246	0.45605	0.46733
978.561	0.44285	0.48	0.47826	0.47679	0.49581	0.49482	0.50369	0.49433	0.49604
979.088	0.48039	0.49091	0.4979	0.50295	0.51136	0.5066	0.52317	0.51796	0.51525
979.614	0.50695	0.50545	0.51753	0.52321	0.54306	0.53959	0.55272	0.53379	0.54218
980.14	0.54575	0.53818	0.53015	0.54262	0.57057	0.56645	0.57287	0.56687	0.56931
980.667	0.55221	0.58545	0.57924	0.5789	0.58971	0.57917	0.59839	0.59853	0.6004
981.193	0.56753	0.58909	0.59748	0.60422	0.61543	0.61027	0.62559	0.6146	0.6204
981.719	0.60291	0.61091	0.62412	0.63376	0.64175	0.63902	0.6595	0.64957	0.64673
982.246	0.63306	0.65091	0.65498	0.65401	0.67464	0.67389	0.67831	0.67557	0.67327
982.772	0.68018	0.66909	0.69846	0.68861	0.70455	0.70075	0.71256	0.6992	0.71168
983.298	0.70223	0.70182	0.71248	0.71814	0.71352	0.71489	0.72431	0.71739	0.72594
983.825	0.71793	0.73091	0.73913	0.74515	0.75897	0.75212	0.76595	0.74976	0.75446
984.351	0.73839	0.74909	0.75877	0.76034	0.77333	0.76956	0.78845	0.77434	0.77168
984.877	0.75389	0.76727	0.7784	0.77468	0.78469	0.78794	0.8039	0.80009	0.80198
985.403	0.79332	0.78909	0.79804	0.80253	0.81579	0.81715	0.83009	0.81333	0.81743
985.93	0.82305	0.81455	0.81907	0.83122	0.84211	0.84166	0.85191	0.83861	0.84337
986.456	0.82775	0.85091	0.83029	0.84473	0.86065	0.8492	0.8687	0.85208	0.85881
986.982	0.85388	0.86545	0.87237	0.87679	0.88756	0.87842	0.89859	0.8906	0.89406
987.508	0.88346	0.86909	0.87658	0.88692	0.89055	0.88501	0.89859	0.89272	0.89723
988.034	0.88622	0.90182	0.90884	0.90886	0.9073	0.91235	0.92579	0.91966	0.92257
988.56	0.90202	0.92	0.91865	0.92068	0.92823	0.91517	0.94191	0.92651	0.92812
989.086	0.91995	0.92727	0.93128	0.94346	0.95395	0.94109	0.96105	0.94707	0.94673
989.612	0.94179	0.93818	0.9439	0.94937	0.95873	0.95052	0.96575	0.94471	0.94713
990.138	0.9446	0.96727	0.95933	0.96878	0.96112	0.96795	0.97717	0.97141	0.9804
990.665	0.96466	0.97455	0.95933	0.96624	0.97608	0.96795	0.97952	0.96125	0.9705
991.191	0.9637	0.97455	0.97896	0.98565	0.97787	0.98209	0.99093	0.98511	0.99287
991.717	0.98712	0.99273	0.99439	0.98819	0.97907	0.98209	0.99799	0.98275	0.98871
992.243	0.98441	1	1	1	1	0.99199	1	1	0.99921
992.768	0.98863	0.99273	0.98738	0.99241	0.99402	0.98445	0.98993	0.97968	0.9897
993.294	0.99096	1	0.99719	0.99916	0.99821	1	0.99866	0.987	1
993.82	0.99347	0.99636	0.99018	0.99916	0.99163	0.98351	0.99026	0.98417	0.99604
994.346	1	0.99273	0.98878	0.99325	0.98864	0.99152	0.98758	0.98535	0.99129
994.872	0.97862	0.96727	0.97756	0.98228	0.98086	0.97314	0.98455	0.97164	0.97881
995.398	0.98828	0.96	0.97756	0.98143	0.97787	0.97691	0.97918	0.95959	0.97248
995.924	0.96864	0.97455	0.95091	0.95443	0.95335	0.95287	0.95467	0.94589	0.96376
996.45	0.96644	0.96	0.9467	0.95021	0.96352	0.95193	0.95567	0.94825	0.95089
996.976	0.94389	0.92	0.92847	0.93165	0.93421	0.92413	0.92713	0.91612	0.92733
997.501	0.91455	0.90545	0.91585	0.91646	0.91089	0.90905	0.91336	0.90265	0.91545
998.027	0.90133	0.89455	0.89621	0.88692	0.88756	0.87889	0.88482	0.87571	0.88812
998.553	0.88513	0.86182	0.85694	0.86245	0.86483	0.85674	0.86333	0.85515	0.85881
999.079	0.841	0.83273	0.83731	0.83544	0.84689	0.8393	0.84117	0.82963	0.84099
999.604	0.84353	0.81818	0.82188	0.8211	0.83014	0.81951	0.82471	0.81451	0.8196
1000.13	0.7978	0.8	0.78121	0.7865	0.78589	0.78181	0.77636	0.77434	0.78158
1000.656	0.77624	0.75636	0.75877	0.76203	0.76256	0.76013	0.76158	0.7656	0.7699
1001.181	0.74478	0.73455	0.73072	0.73502	0.73684	0.73186	0.72733	0.71881	0.7396
1001.707	0.71874	0.70182	0.71669	0.70802	0.70335	0.71018	0.70416	0.70203	0.71287
1002.233	0.69073	0.68727	0.67602	0.67932	0.68541	0.68426	0.68368	0.67108	0.6802
1002.758	0.64835	0.64727	0.65498	0.65654	0.64533	0.64703	0.64574	0.6439	0.6503
1003.284	0.62459	0.61455	0.62132	0.61772	0.62201	0.61451	0.6266	0.60751	0.61921
1003.809	0.59977	0.6	0.59607	0.59747	0.5927	0.59566	0.59503	0.59405	0.59782
1004.335	0.57478	0.55636	0.57784	0.56962	0.56878	0.56645	0.56951	0.55836	0.56812
1004.861	0.55036	0.54545	0.54979	0.55274	0.54007	0.54053	0.5497	0.53757	0.54772
1005.386	0.52628	0.51273	0.51332	0.51477	0.52931	0.52686	0.52351	0.51583	0.52515
1005.912	0.5008	0.48727	0.50771	0.49958	0.49163	0.4967	0.50034	0.50024	0.50614
1006.437	0.4804	0.47273	0.47405	0.46582	0.47967	0.47172	0.48019	0.4655	0.47683
1006.963	0.45107	0.44364	0.46283	0.45992	0.45514	0.45429	0.46172	0.45203	0.46574
1007.488	0.43217	0.42909	0.44039	0.43544	0.44139	0.43638	0.44191	0.43549	0.43762
1008.013	0.41402	0.42909	0.40954	0.41688	0.42045	0.41659	0.42075	0.41446	0.42317
1008.539	0.38999	0.39273	0.39972	0.39409	0.40191	0.39632	0.40228	0.40123	0.40653
1009.064	0.37075	0.38182	0.37868	0.37637	0.38397	0.3737	0.38281	0.38162	0.38495
1009.59	0.3674	0.36727	0.36886	0.36709	0.375	0.36098	0.37072	0.36673	0.36653
1010.115	0.35005	0.354	0.35344	0.34599	0.35048	0.35014	0.35796	0.35066	0.35228
1010.64	0.32817	0.33575	0.34783	0.3384	0.33373	0.33223	0.33815	0.33837	0.34515
1011.166	0.32175	0.32965	0.32539	0.32574	0.32416	0.32752	0.32841	0.32372	0.3301
1011.691	0.30844	0.30849	0.30856	0.31139	0.32237	0.3115	0.31531	0.31498	0.31861
1012.216	0.30474	0.29651	0.30295	0.29873	0.29785	0.29972	0.30792	0.30293	0.30436
1012.742	0.28228	0.2803	0.29313	0.2903	0.28708	0.29076	0.29113	0.29324	0.29723
1013.267	0.28446	0.27154	0.27069	0.27426	0.28349	0.27568	0.28442	0.28048	0.2903
1013.792	0.26747	0.2609	0.25947	0.2616	0.26615	0.26626	0.27132	0.2689	0.27901
1014.317	0.26085	0.2473	0.26367	0.25316	0.26017	0.26013	0.26561	0.26323	0.26653
1014.843	0.2532	0.24373	0.25526	0.25063	0.24222	0.24081	0.25151	0.26229	0.25941
1015.368	0.24575	0.25103	0.25245	0.24979	0.24402	0.24788	0.25588	0.24858	0.25386
1015.893	0.23927	0.22842	0.24264	0.23291	0.24462	0.23374	0.2411	0.24598	0.2402
1016.418	0.23392	0.22118	0.23843	0.23291	0.22667	0.2295	0.22968	0.23748	0.24079
1016.943	0.21868	0.22975	0.21459	0.2211	0.22309	0.21725	0.23002	0.22826	0.22733
1017.468	0.2192	0.21931	0.21459	0.21857	0.22727	0.21913	0.22431	0.21645	0.22416
1017.993	0.21489	0.2146	0.20477	0.20084	0.2195	0.22337	0.21659	0.21172	0.21822
1018.518	0.20543	0.19335	0.19916	0.21013	0.19797	0.20311	0.20853	0.21219	0.21248
1019.043	0.19527	0.21331	0.19495	0.19494	0.20335	0.20217	0.20282	0.19896	0.20713
1019.569	0.20213	0.19321	0.19074	0.19409	0.19318	0.19698	0.20114	0.20038	0.20178
1020.094	0.18604	0.19005	0.19776	0.19241	0.19378	0.18756	0.19543	0.19754	0.19663
1020.619	0.18082	0.17666	0.19495	0.19409	0.1878	0.18709	0.19006	0.18951	0.1901
1021.144	0.18532	0.18125	0.1683	0.17553	0.17823	0.17766	0.18334	0.18762	0.18871
1021.668	0.17647	0.18742	0.18233	0.1789	0.17464	0.18473	0.17999	0.18691	0.17723
1022.193	0.17565	0.16546	0.1683	0.17131	0.18002	0.17625	0.18368	0.17722	0.17683
1022.718	0.16879	0.16749	0.17251	0.17553	0.16986	0.16965	0.17562	0.17675	0.18436
1023.243	0.16764	0.16745	0.1669	0.16878	0.16806	0.16352	0.16286	0.17131	0.17624
1023.768	0.16205	0.16336	0.15568	0.1654	0.16567	0.16447	0.17092	0.16801	0.16752
1024.293	0.15902	0.15833	0.1655	0.16034	0.16507	0.16023	0.16219	0.16304	0.1697
1024.818	0.15947	0.15504	0.15708	0.16034	0.16687	0.15363	0.1642	0.16328	0.16455
1025.343	0.15743	0.16286	0.15989	0.15865	0.15969	0.15457	0.16185	0.15595	0.15743
1025.868	0.14754	0.16742	0.15007	0.15781	0.15012	0.15693	0.1595	0.15477	0.16
1026.392	0.14603	0.14874	0.14586	0.14346	0.1555	0.15316	0.1548	0.14745	0.15426
1026.917	0.15136	0.14696	0.14727	0.14599	0.13995	0.15033	0.15245	0.15265	0.15109
1027.442	0.14991	0.14358	0.14306	0.13755	0.15431	0.14656	0.15144	0.14721	0.15446
1027.967	0.1521	0.13906	0.14446	0.14177	0.13397	0.13666	0.14305	0.14556	0.15109
1028.491	0.13775	0.13831	0.13831	0.14177	0.14115	0.14138	0.14775	0.14509	0.15069
1029.016	0.12942	0.13157	0.13119	0.13671	0.14713	0.13902	0.14741	0.14485	0.14574
1029.541	0.14217	0.13591	0.13371	0.13418	0.14354	0.13572	0.1407	0.14036	0.14139
1030.065	0.13125	0.11277	0.12286	0.13418	0.12261	0.13336	0.13298	0.13705	0.14059
1030.59	0.13119	0.128	0.13048	0.1308	0.13038	0.13336	0.13062	0.12996	0.1398
1031.115	0.13605	0.13316	0.13086	0.12827	0.13218	0.13525	0.13398	0.13729	0.14337
1031.639	0.1272	0.13095	0.12538	0.12743	0.1262	0.12959	0.12962	0.13327	0.13485
1032.164	0.11496	0.11888	0.12659	0.1308	0.12978	0.12205	0.12626	0.13256	0.13762
1032.689	0.11608	0.11492	0.13253	0.12574	0.12919	0.12724	0.13062	0.125	0.12851
1033.213	0.1263	0.11807	0.12293	0.12489	0.11782	0.12724	0.12357	0.12618	0.13168
1033.738	0.12902	0.10699	0.12179	0.12152	0.11483	0.11687	0.12257	0.12335	0.12871
1034.262	0.12353	0.10823	0.12074	0.1173	0.11423	0.12347	0.11887	0.12736	0.12713
1034.787	0.10546	0.11297	0.11753	0.1173	0.11364	0.11263	0.12021	0.11508	0.1196
1035.311	0.12636	0.12225	0.12331	0.11646	0.11543	0.12158	0.11686	0.11697	0.12257
1035.836	0.11555	0.10608	0.12364	0.11814	0.10167	0.11263	0.11216	0.11129	0.11644
1036.36	0.11037	0.09511	0.11232	0.11477	0.10287	0.10603	0.11518	0.11366	0.11663
1036.885	0.09865	0.09713	0.1162	0.11139	0.11364	0.11027	0.11148	0.10657	0.11881
1037.409	0.11382	0.10009	0.11558	0.11392	0.10766	0.11451	0.10981	0.11295	0.11505
1037.933	0.10057	0.10447	0.1004	0.10127	0.11244	0.1065	0.10779	0.10775	0.11465
1038.458	0.09752	0.10055	0.10932	0.1097	0.11005	0.11027	0.10712	0.10704	0.10752
1038.982	0.11081	0.09846	0.10082	0.10464	0.11065	0.11216	0.11014	0.10728	0.11465
1039.507	0.11126	0.09945	0.09669	0.10211	0.10167	0.10697	0.10611	0.09972	0.1095
1040.031	0.10088	0.10101	0.10238	0.1038	0.10467	0.10697	0.11115	0.09475	0.10911
1040.555	0.10442	0.09813	0.1046	0.09958	0.10526	0.10509	0.10745	0.09192	0.10139
1041.079	0.10464	0.11128	0.10174	0.0962	0.10287	0.09614	0.10309	0.0957	0.1
1041.604	0.09508	0.08505	0.09204	0.09789	0.09211	0.09802	0.09839	0.09853	0.10257
1042.128	0.0988	0.07881	0.10026	0.0962	0.10407	0.10179	0.10141	0.10137	0.09762
1042.652	0.08772	0.091	0.0913	0.09536	0.0939	0.10038	0.09604	0.08932	0.09723
1043.177	0.10503	0.09309	0.0909	0.09789	0.10227	0.10132	0.10242	0.10137	0.09881
1043.701	0.08805	0.08622	0.10159	0.09789	0.09928	0.09048	0.09234	0.08554	0.09069
1044.225	0.09745	0.09609	0.09641	0.09198	0.08852	0.08577	0.091	0.09759	0.0996
1044.749	0.08852	0.09262	0.09297	0.09198	0.08074	0.09189	0.09503	0.09641	0.09802
1045.273	0.09645	0.09191	0.08038	0.08439	0.09749	0.09048	0.09704	0.09121	0.0899
1045.797	0.09547	0.08659	0.09425	0.09451	0.08911	0.09943	0.09134	0.08294	0.08653
1046.321	0.08131	0.09622	0.08606	0.08692	0.07835	0.08577	0.08395	0.08554	0.08752
1046.846	0.08982	0.08076	0.08795	0.09198	0.09031	0.09237	0.09201	0.09263	0.09287
1047.37	0.08743	0.08475	0.08717	0.08608	0.09091	0.09142	0.09402	0.08152	0.08535
1047.894	0.09637	0.08174	0.09021	0.08945	0.08852	0.09142	0.08999	0.08767	0.08634
1048.418	0.08525	0.09694	0.09575	0.08523	0.07895	0.08483	0.08999	0.08861	0.08812
1048.942	0.09264	0.08187	0.08113	0.08776	0.07476	0.08954	0.08428	0.0905	0.08554
1049.466	0.07656	0.08644	0.088	0.08079	0.09031	0.09095	0.08764	0.09026	0.0897
1049.99	0.08701	0.08381	0.08299	0.08359	0.08313	0.08954	0.08664	0.07869	0.08099
1050.514	0.08737	0.0915	0.08789	0.08411	0.07895	0.07823	0.08059	0.08625	0.08752
1051.038	0.09509	0.0889	0.08869	0.08776	0.08792	0.09001	0.08865	0.08436	0.08554
1051.562	0.08172	0.07916	0.08187	0.08523	0.09091	0.07917	0.08529	0.0827	0.08238
1052.086	0.08421	0.07033	0.08861	0.08523	0.08732	0.08435	0.08529	0.08459	0.0901
1052.609	0.09208	0.08263	0.07979	0.08394	0.07955	0.08671	0.08026	0.08625	0.08554
1053.133	0.09246	0.0923	0.08788	0.08945	0.08254	0.09095	0.08261	0.08129	0.08614
1053.657	0.09265	0.08233	0.09129	0.08306	0.08672	0.08671	0.08328	0.0794	0.08693
1054.181	0.08792	0.08339	0.08384	0.08061	0.08493	0.09048	0.0863	0.08176	0.08178
1054.705	0.08918	0.08763	0.07719	0.07505	0.08313	0.08483	0.08731	0.07821	0.08119
1055.229	0.09137	0.08599	0.08391	0.08523	0.08971	0.09048	0.08529	0.08956	0.08554
1055.752	0.08311	0.08975	0.07353	0.07813	0.08852	0.08812	0.08462	0.0827	0.07822
1056.276	0.07633	0.0888	0.0853	0.08523	0.08553	0.09142	0.08496	0.09003	0.08337
1056.8	0.08397	0.09238	0.0862	0.08062	0.08792	0.08765	0.0863	0.08767	0.09089
1057.324	0.0894	0.08498	0.09445	0.08382	0.09211	0.08388	0.08664	0.08672	0.08337
1057.847	0.08427	0.07772	0.08334	0.08523	0.08672	0.08954	0.08899	0.07491	0.08455
1058.371	0.08371	0.10239	0.10137	0.09367	0.09031	0.09142	0.08428	0.08743	0.08535
1058.895	0.08839	0.10132	0.08693	0.08523	0.09569	0.09755	0.09671	0.08554	0.0897
1059.418	0.09247	0.07801	0.09486	0.09114	0.09629	0.09189	0.09704	0.08318	0.08257
1059.942	0.09835	0.09452	0.08575	0.08692	0.09689	0.09001	0.08966	0.09381	0.0895
1060.466	0.09022	0.09559	0.09155	0.08861	0.08971	0.09048	0.08966	0.08294	0.0798
1060.989	0.09696	0.09319	0.08577	0.08692	0.08313	0.09331	0.09201	0.09286	0.0903
1061.513	0.09282	0.08618	0.09828	0.09705	0.09749	0.10038	0.09234	0.09192	0.09208
1062.037	0.10079	0.09303	0.0896	0.0903	0.10526	0.09519	0.09503	0.08648	0.08653
1062.56	0.11449	0.10175	0.09395	0.09198	0.0927	0.09849	0.09335	0.0931	0.09901
1063.084	0.09804	0.10176	0.09589	0.0903	0.0933	0.09566	0.09335	0.09263	0.0899
1063.607	0.10197	0.08809	0.09505	0.09451	0.09629	0.09566	0.09671	0.09617	0.09564
1064.131	0.10522	0.0961	0.10442	0.1038	0.09749	0.09472	0.09738	0.09357	0.09168
1064.654	0.10233	0.11355	0.10333	0.10127	0.09868	0.09896	0.09906	0.09239	0.09525
1065.178	0.09885	0.11229	0.10386	0.09705	0.09988	0.09991	0.10141	0.09688	0.0996
1065.701	0.10494	0.11042	0.10848	0.10802	0.10347	0.10697	0.10745	0.10421	0.09842
1066.224	0.11224	0.10467	0.11653	0.10802	0.09809	0.09708	0.10007	0.10208	0.09822
1066.748	0.11386	0.11963	0.11266	0.10549	0.11364	0.11027	0.10678	0.10232	0.10297
1067.271	0.11965	0.11359	0.11351	0.10802	0.10885	0.10886	0.10712	0.11035	0.10634
1067.795	0.12499	0.11828	0.11725	0.11224	0.10706	0.10792	0.10745	0.10799	0.10614
1068.318	0.11617	0.11289	0.11112	0.11308	0.11124	0.1164	0.11316	0.10893	0.10772
1068.841	0.12336	0.12681	0.11691	0.11308	0.12141	0.1164	0.11652	0.11862	0.11921
1069.365	0.12182	0.12666	0.11995	0.11899	0.11842	0.11027	0.11619	0.11177	0.11168
1069.888	0.12308	0.12245	0.12554	0.12236	0.12081	0.123	0.12257	0.12122	0.12238
1070.411	0.12863	0.12211	0.12717	0.12236	0.12739	0.12488	0.12458	0.11319	0.11228
1070.934	0.13139	0.12546	0.12443	0.12574	0.1256	0.12488	0.12693	0.11578	0.12
1071.458	0.13519	0.13632	0.13301	0.12827	0.13636	0.13289	0.12962	0.11862	0.12693
1071.981	0.13593	0.13554	0.13651	0.13755	0.14294	0.14043	0.1323	0.13351	0.12396
1072.504	0.14969	0.13906	0.14446	0.13418	0.13457	0.13289	0.13298	0.13043	0.12891
1073.027	0.15542	0.16075	0.14446	0.14262	0.14833	0.14609	0.14171	0.13894	0.13941
1073.551	0.15453	0.16091	0.1641	0.15021	0.16268	0.15033	0.15178	0.13871	0.13604
1074.074	0.16323	0.16421	0.16129	0.15021	0.1555	0.15457	0.15346	0.1491	0.14772
1074.597	0.17231	0.17026	0.16269	0.14937	0.16029	0.15598	0.15212	0.15123	0.15089
1075.12	0.17132	0.17294	0.16971	0.15612	0.15849	0.15598	0.15715	0.14863	0.14455
1075.643	0.17615	0.17815	0.17251	0.16203	0.16866	0.16023	0.16017	0.14839	0.14851
1076.166	0.18498	0.17733	0.1641	0.16371	0.17045	0.17154	0.1679	0.15666	0.16158
1076.689	0.18709	0.19769	0.17391	0.16793	0.16627	0.16211	0.16521	0.1725	0.17545
1077.212	0.1828	0.19745	0.19495	0.18059	0.17703	0.18332	0.17562	0.1673	0.16931
1077.735	0.19607	0.2008	0.18934	0.1789	0.1878	0.18143	0.18435	0.16871	0.17465
1078.258	0.21495	0.21021	0.19916	0.19072	0.1884	0.18238	0.1857	0.17675	0.17723
1078.781	0.21109	0.21586	0.20056	0.19156	0.19677	0.1951	0.18872	0.18124	0.18139
1079.304	0.22132	0.22384	0.21459	0.20084	0.21411	0.20217	0.1951	0.18455	0.18416
1079.827	0.22117	0.22869	0.21599	0.20084	0.21411	0.20971	0.2092	0.19542	0.19248
1080.35	0.23454	0.23743	0.22581	0.21519	0.22368	0.2196	0.21189	0.20321	0.20218
1080.873	0.24464	0.25143	0.23282	0.21941	0.23026	0.22526	0.21961	0.20676	0.20653
1081.396	0.26565	0.2615	0.23983	0.22532	0.24043	0.2361	0.23203	0.21456	0.21901
1081.919	0.26471	0.2531	0.25806	0.24135	0.23864	0.23516	0.22968	0.2285	0.22891
1082.442	0.27381	0.28363	0.26508	0.24895	0.26675	0.25495	0.24446	0.23606	0.23465
1082.965	0.28334	0.28347	0.27489	0.25907	0.26077	0.24364	0.24345	0.23842	0.23663
1083.487	0.28121	0.28477	0.2791	0.26582	0.27572	0.27568	0.26394	0.24929	0.2495
1084.01	0.30835	0.3031	0.29173	0.26751	0.2823	0.26767	0.26091	0.25095	0.25307
1084.533	0.31348	0.32001	0.30856	0.28608	0.28409	0.28087	0.27502	0.26394	0.26772
1085.056	0.32469	0.32342	0.31978	0.29114	0.30742	0.29265	0.28878	0.27127	0.27584
1085.579	0.3403	0.3428	0.331	0.30802	0.3122	0.31291	0.29651	0.28733	0.28277
1086.101	0.35348	0.3595	0.3324	0.31224	0.32775	0.31338	0.30725	0.28733	0.28238
1086.624	0.36537	0.37091	0.35764	0.32658	0.3445	0.32375	0.32169	0.30175	0.30911
1087.147	0.37928	0.37818	0.36185	0.33165	0.35048	0.33459	0.32942	0.31451	0.31901
1087.669	0.3898	0.40364	0.37588	0.35105	0.36005	0.35485	0.34419	0.32703	0.32911
1088.192	0.40797	0.40727	0.38289	0.35696	0.3762	0.36239	0.35796	0.33837	0.33149
1088.715	0.42279	0.43636	0.41655	0.38397	0.39234	0.38124	0.37206	0.3587	0.35881
1089.237	0.4466	0.44727	0.42216	0.38819	0.40909	0.38973	0.38113	0.36035	0.36178
1089.76	0.4572	0.45091	0.44039	0.41097	0.42823	0.41423	0.40027	0.38043	0.37663
1090.283	0.47919	0.48	0.45442	0.42194	0.43301	0.42036	0.40833	0.38894	0.3903
1090.805	0.49683	0.50182	0.47405	0.44473	0.46172	0.43874	0.43251	0.40619	0.40317
1091.328	0.52049	0.51636	0.47966	0.44557	0.4695	0.45664	0.44392	0.41635	0.41545
1091.85	0.53891	0.54909	0.50912	0.47257	0.48624	0.4722	0.455	0.43313	0.43465
1092.373	0.55213	0.54909	0.52595	0.48692	0.51136	0.48916	0.47549	0.44565	0.44178
1092.895	0.58228	0.58182	0.54839	0.50802	0.52691	0.51461	0.49899	0.47377	0.47366
1093.418	0.58907	0.59273	0.5582	0.52068	0.54246	0.51367	0.50638	0.47472	0.47663
1093.94	0.62931	0.63273	0.59888	0.54599	0.56938	0.54854	0.53257	0.50024	0.4996
1094.463	0.64857	0.64364	0.6115	0.56287	0.58792	0.56362	0.54802	0.51158	0.50554
1094.985	0.67551	0.66545	0.63815	0.58819	0.60945	0.59425	0.57455	0.53946	0.53505
1095.507	0.68803	0.69818	0.65498	0.60422	0.61603	0.60132	0.58496	0.55128	0.5501
1096.03	0.72218	0.71273	0.67742	0.62954	0.65012	0.62724	0.60745	0.57727	0.57525
1096.552	0.7415	0.74545	0.71248	0.65401	0.67344	0.65363	0.62928	0.59121	0.5897
1097.075	0.78455	0.78545	0.73913	0.68186	0.70156	0.67908	0.66051	0.61697	0.61564
1097.597	0.80542	0.79636	0.74895	0.69367	0.71112	0.69698	0.67596	0.63209	0.62436
1098.119	0.82918	0.82545	0.78401	0.72574	0.74282	0.72903	0.70819	0.6621	0.65941
1098.642	0.85004	0.84	0.80365	0.74515	0.77153	0.74128	0.72163	0.6758	0.66653
1099.164	0.89387	0.89818	0.84292	0.78397	0.79605	0.77427	0.75353	0.70132	0.69762
1099.686	0.91701	0.90545	0.85975	0.79072	0.80622	0.78652	0.76259	0.70936	0.70693
1100.208	0.95083	0.94545	0.8892	0.827	0.84629	0.82422	0.79584	0.75095	0.74317
1100.731	0.97568	0.96727	0.91304	0.85063	0.86184	0.82988	0.81363	0.76512	0.76238
1101.253	1.01915	1.02545	0.95652	0.87932	0.90072	0.87795	0.84621	0.79017	0.78832
1101.775	1.04543	1.04727	0.97335	0.90127	0.92464	0.89067	0.87139	0.81404	0.80911
1102.297	1.07568	1.06545	1.01823	0.93755	0.96352	0.92366	0.89725	0.84334	0.83208
1102.819	1.09377	1.09455	1.03506	0.95443	0.97907	0.94722	0.91538	0.85326	0.84535
1103.342	1.15002	1.14909	1.07013	0.99578	1.00598	0.98021	0.9503	0.88398	0.88416
1103.864	1.17231	1.16	1.08555	1.00591	1.03768	0.99764	0.96944	0.90619	0.89703
1104.386	1.22574	1.20727	1.13745	1.04641	1.06519	1.0344	1.00369	0.9336	0.93129
1104.908	1.22574	1.22909	1.15428	1.06329	1.0945	1.06409	1.02485	0.95818	0.94218
1105.43	1.28467	1.27273	1.19776	1.1097	1.12679	1.10273	1.05742	0.99031	0.98634
1105.952	1.30824	1.30909	1.2202	1.12996	1.15251	1.11074	1.08093	1.01181	1.00891
1106.474	1.35539	1.33818	1.25947	1.16709	1.19797	1.16258	1.11686	1.04159	1.03505
1106.996	1.35539	1.34182	1.27069	1.17722	1.20455	1.16494	1.12693	1.04868	1.03564
1107.518	1.4261	1.40727	1.31978	1.22616	1.24402	1.2017	1.16723	1.0905	1.07842
1108.04	1.43789	1.41455	1.31978	1.22869	1.24043	1.20688	1.17025	1.08979	1.08495
1108.562	1.48503	1.47636	1.38429	1.28523	1.30323	1.26673	1.22565	1.14768	1.13089
1109.084	1.50861	1.48727	1.39551	1.29705	1.314	1.27474	1.24244	1.15217	1.14356
1109.606	1.55575	1.53455	1.44039	1.34262	1.36364	1.32092	1.27636	1.18904	1.17901
1110.128	1.56754	1.55273	1.46003	1.36034	1.375	1.33506	1.29449	1.20841	1.19624
1110.65	1.63825	1.6	1.50912	1.40169	1.42584	1.38266	1.3358	1.25165	1.23347
1111.172	1.63825	1.61455	1.51473	1.41013	1.42943	1.38643	1.34587	1.2578	1.23465
1111.693	1.6854	1.66545	1.5554	1.44726	1.46292	1.42837	1.37508	1.28615	1.27069
1112.215	1.70897	1.68	1.57363	1.45992	1.47249	1.44062	1.38852	1.29324	1.27624
1112.737	1.74433	1.74182	1.61431	1.50464	1.52392	1.48115	1.43721	1.33861	1.32158
1113.259	1.79147	1.74545	1.63534	1.52574	1.5311	1.48963	1.4503	1.33767	1.33089
1113.781	1.80326	1.76727	1.66199	1.54599	1.55801	1.52262	1.47213	1.37453	1.35703
1114.302	1.81504	1.78909	1.67321	1.55443	1.57356	1.5278	1.46978	1.37831	1.35703
1114.824	1.8504	1.82545	1.71108	1.58734	1.60945	1.56268	1.5178	1.40288	1.39327
1115.346	1.87397	1.83273	1.71388	1.59662	1.60287	1.55514	1.51545	1.40879	1.38515
1115.868	1.89754	1.84727	1.75175	1.63038	1.64115	1.58812	1.546	1.44353	1.43485
1116.389	1.90933	1.86545	1.75316	1.63629	1.63577	1.60226	1.54332	1.4414	1.4202
1116.911	1.96826	1.90909	1.81346	1.67932	1.689	1.64844	1.59335	1.47543	1.45485
1117.433	1.94469	1.90545	1.79944	1.67257	1.67404	1.63431	1.57925	1.46763	1.45703
1117.954	1.99183	1.93455	1.82048	1.69789	1.70873	1.67295	1.6088	1.49835	1.48119
1118.476	1.96826	1.93818	1.81066	1.69114	1.70574	1.65787	1.60712	1.49362	1.46673
1118.997	1.99183	1.94182	1.84572	1.71561	1.72249	1.68143	1.62391	1.50024	1.48317
1119.519	2.0154	1.96364	1.85273	1.71899	1.72069	1.67861	1.62223	1.50733	1.49109
1120.041	2.05076	2.01091	1.89341	1.75527	1.75778	1.71819	1.66085	1.5371	1.51921
1120.562	2.03898	1.98545	1.85554	1.73671	1.73385	1.68426	1.64003	1.52032	1.49683
1121.084	2.05076	2.00364	1.90042	1.76034	1.76196	1.72102	1.66588	1.54726	1.52158
1121.605	2.05076	1.98909	1.88079	1.75527	1.74402	1.70123	1.65044	1.54513	1.51188
1122.127	2.07433	2.02182	1.90042	1.77215	1.76734	1.72809	1.67696	1.55317	1.52931
1122.648	2.06255	2.00364	1.8864	1.75443	1.75957	1.7196	1.66118	1.54324	1.52
1123.17	2.08612	2.00727	1.89621	1.77975	1.77512	1.72573	1.67898	1.55458	1.53208
1123.691	2.07433	2.01818	1.8878	1.75696	1.75538	1.7196	1.66051	1.5423	1.51446
1124.212	2.09791	2.03273	1.93128	1.79156	1.78529	1.74694	1.68704	1.56569	1.54099
1124.734	2.08612	2.02909	1.90182	1.77637	1.76675	1.72903	1.66387	1.54962	1.52634
1125.255	2.10969	2.02909	1.91585	1.78903	1.78589	1.75259	1.68972	1.56805	1.54257
1125.777	2.08612	2.03273	1.89902	1.773	1.77452	1.72196	1.66723	1.54773	1.52455
1126.298	2.08612	2.01818	1.90323	1.77975	1.77751	1.73751	1.67361	1.54301	1.52752
1126.819	2.06255	2.02182	1.88359	1.75274	1.74342	1.70217	1.65212	1.53166	1.51248
1127.341	2.08612	2.01455	1.89201	1.76456	1.77452	1.73516	1.67226	1.54466	1.51584
1127.862	2.06255	1.99273	1.87237	1.74346	1.73864	1.69887	1.64338	1.52363	1.50911
1128.383	2.07433	1.99636	1.8892	1.76118	1.74522	1.71819	1.65581	1.53332	1.50653
1128.904	2.03898	1.96727	1.84853	1.72996	1.7177	1.67861	1.62156	1.50638	1.48099
1129.426	2.03898	1.99273	1.86255	1.73671	1.73146	1.70217	1.63264	1.52056	1.49584
1129.947	2.03898	1.96	1.84572	1.72321	1.70455	1.67295	1.61048	1.50473	1.48059
1130.468	2.02719	1.95636	1.83871	1.71814	1.71352	1.6885	1.61854	1.49811	1.47188
1130.989	2.00362	1.93091	1.81346	1.68945	1.68062	1.64703	1.58899	1.46999	1.45188
1131.51	1.99183	1.93091	1.81346	1.69958	1.69438	1.65646	1.59335	1.47732	1.45584
1132.032	1.98005	1.90182	1.7784	1.65738	1.64773	1.61451	1.55541	1.44589	1.4202
1132.553	1.98005	1.90909	1.78261	1.66667	1.6555	1.62677	1.5685	1.45747	1.43406
1133.074	1.9329	1.86182	1.73773	1.63207	1.62022	1.58341	1.53089	1.41777	1.39604
1133.595	1.92112	1.84727	1.73352	1.62447	1.60347	1.582	1.51679	1.42037	1.38139
1134.116	1.89754	1.82182	1.70827	1.59072	1.59151	1.54995	1.48925	1.39367	1.36554
1134.637	1.89754	1.81455	1.69285	1.58481	1.56459	1.54241	1.48455	1.3802	1.35921
1135.158	1.8504	1.77091	1.65638	1.54768	1.54366	1.51508	1.45601	1.36059	1.3295
1135.679	1.82683	1.77455	1.64376	1.53502	1.52213	1.49859	1.43788	1.32987	1.3198
1136.2	1.80326	1.73455	1.61711	1.50549	1.49522	1.47172	1.41101	1.306	1.28495
1136.721	1.80326	1.73091	1.62272	1.50464	1.49222	1.46324	1.40732	1.31451	1.29347
1137.242	1.74433	1.68727	1.57083	1.46076	1.45514	1.43214	1.36938	1.26654	1.2499
1137.763	1.74433	1.67273	1.56522	1.45738	1.4372	1.41847	1.3593	1.26914	1.24396
1138.284	1.69718	1.65091	1.52314	1.41519	1.40072	1.38643	1.32673	1.23464	1.21168
1138.805	1.70897	1.62909	1.52595	1.41097	1.39294	1.37512	1.32774	1.24008	1.2095
1139.326	1.66182	1.57455	1.47125	1.37384	1.35586	1.33506	1.28543	1.19731	1.17465
1139.847	1.65004	1.58182	1.46985	1.373	1.36124	1.34307	1.28475	1.20912	1.18673
1140.367	1.61468	1.54909	1.43198	1.33418	1.31938	1.30773	1.2542	1.16115	1.14198
1140.888	1.60289	1.54545	1.43058	1.33165	1.32955	1.30113	1.25151	1.1725	1.14416
1141.409	1.55575	1.48364	1.3871	1.29198	1.28648	1.2639	1.21021	1.12571	1.1101
1141.93	1.54396	1.48727	1.38008	1.28692	1.27632	1.25636	1.20618	1.12429	1.10198
1142.451	1.52039	1.45455	1.34362	1.25401	1.24043	1.21913	1.17327	1.09168	1.0701
1142.971	1.49682	1.42909	1.331	1.23207	1.22488	1.20735	1.15883	1.07845	1.05802
1143.492	1.44968	1.39273	1.28892	1.19831	1.19019	1.16635	1.11854	1.04466	1.02416
1144.013	1.43789	1.36364	1.27349	1.18819	1.18242	1.1574	1.10947	1.03804	1.01703
1144.534	1.40253	1.34909	1.23703	1.15612	1.13935	1.11263	1.07656	1.0052	0.98554
1145.054	1.39075	1.34182	1.24544	1.15949	1.14175	1.12724	1.07623	1.00284	0.9899
1145.575	1.35539	1.28727	1.20056	1.11392	1.10526	1.09095	1.03962	0.97283	0.95505
1146.096	1.3436	1.28364	1.19495	1.10295	1.09031	1.06739	1.02283	0.96668	0.94891
1146.616	1.30824	1.25455	1.15428	1.07426	1.07117	1.04241	1.00168	0.93006	0.9196
1147.137	1.28467	1.24364	1.15288	1.0616	1.06459	1.04477	0.99799	0.931	0.91584
1147.658	1.2611	1.21091	1.12623	1.04304	1.03768	1.01555	0.97079	0.91021	0.89386
1148.178	1.2611	1.18545	1.09818	1.01688	1.01316	1	0.95769	0.89556	0.88396
1148.699	1.21396	1.15273	1.08415	1.00169	0.99043	0.96607	0.93083	0.87453	0.85505
1149.219	1.20217	1.14545	1.06031	0.98734	0.97847	0.9524	0.92042	0.86106	0.84416
1149.74	1.17302	1.10545	1.02244	0.94515	0.94557	0.93025	0.8912	0.83648	0.81842
1150.26	1.1435	1.10182	1.01964	0.9443	0.93122	0.90999	0.87844	0.82727	0.81208
1150.781	1.10562	1.04727	0.98317	0.91477	0.90251	0.88407	0.84721	0.79702	0.77683
1151.301	1.09185	1.05091	0.96494	0.90464	0.89414	0.87936	0.84419	0.78828	0.78238
1151.822	1.05857	1.01818	0.93969	0.87173	0.86364	0.84873	0.81632	0.76205	0.75208
1152.342	1.04812	1.00727	0.93268	0.8616	0.85945	0.84307	0.8039	0.75165	0.74455
1152.863	1.01707	0.97455	0.90463	0.83629	0.82775	0.8115	0.78106	0.7311	0.72238
1153.383	1.01516	0.96727	0.89762	0.8346	0.82057	0.81621	0.7767	0.72897	0.71624
1153.903	0.97568	0.94182	0.86676	0.80084	0.80323	0.78841	0.75084	0.70676	0.69802
1154.424	0.96652	0.92727	0.84993	0.79072	0.79785	0.7738	0.7411	0.69943	0.68535
1154.944	0.94071	0.89455	0.82468	0.76793	0.76974	0.74364	0.71726	0.67557	0.66257
1155.464	0.91655	0.88364	0.82749	0.76456	0.75478	0.74411	0.7092	0.66257	0.65545
1155.985	0.90212	0.86545	0.79804	0.73502	0.73266	0.71725	0.68502	0.64509	0.63782
1156.505	0.90208	0.85818	0.78682	0.7308	0.72548	0.70829	0.68133	0.63752	0.63248
1157.025	0.87329	0.81818	0.76017	0.70717	0.70455	0.68709	0.65615	0.62784	0.61307
1157.546	0.84477	0.81091	0.75456	0.7038	0.69737	0.68238	0.65379	0.61815	0.6103
1158.066	0.83036	0.78909	0.73633	0.67679	0.67285	0.65269	0.6266	0.58908	0.58713
1158.586	0.82305	0.77818	0.7237	0.66835	0.67584	0.65316	0.63331	0.58719	0.57564
1159.106	0.80789	0.77091	0.70266	0.65401	0.64833	0.62818	0.60779	0.57491	0.56614
1159.626	0.7941	0.76	0.69144	0.64388	0.64713	0.63054	0.60947	0.55695	0.55386
1160.147	0.76014	0.71273	0.67181	0.62194	0.63158	0.60886	0.58731	0.54608	0.54
1160.667	0.75688	0.72727	0.67461	0.62194	0.61244	0.61027	0.58126	0.53922	0.53228
1161.187	0.7345	0.69818	0.65358	0.60591	0.59689	0.5853	0.56582	0.52883	0.51584
1161.707	0.73377	0.70182	0.64656	0.60169	0.59091	0.57776	0.55238	0.51961	0.51267
1162.227	0.71202	0.66909	0.61992	0.57553	0.57057	0.55844	0.53224	0.50284	0.50059
1162.747	0.70054	0.66182	0.6101	0.56371	0.56938	0.54948	0.52653	0.49575	0.48614
1163.267	0.68049	0.65091	0.58906	0.55359	0.55502	0.54383	0.51847	0.48511	0.48218
1163.787	0.6791	0.64	0.59748	0.55443	0.55682	0.53723	0.51948	0.48393	0.48218
1164.307	0.65592	0.64364	0.58205	0.53671	0.54785	0.52733	0.50638	0.47306	0.46812
1164.827	0.6398	0.62182	0.57784	0.52743	0.5305	0.51649	0.49496	0.46857	0.46317
1165.347	0.63142	0.59636	0.54979	0.51224	0.51794	0.50141	0.48422	0.45699	0.45347
1165.867	0.62896	0.60364	0.54979	0.51477	0.52153	0.50518	0.48187	0.44683	0.44218
1166.387	0.61723	0.58545	0.53156	0.49789	0.51435	0.49482	0.4681	0.44565	0.43386
1166.907	0.60277	0.58182	0.53717	0.50211	0.49342	0.48351	0.46441	0.43715	0.43248
1167.427	0.60538	0.57455	0.52034	0.48861	0.48146	0.46607	0.455	0.42675	0.41525
1167.947	0.57877	0.57091	0.51753	0.48439	0.48146	0.46937	0.44829	0.42013	0.41545
1168.467	0.58474	0.53818	0.50631	0.46667	0.4677	0.45476	0.44023	0.4147	0.40812
1168.987	0.5654	0.54545	0.49509	0.46076	0.47069	0.46277	0.43553	0.40595	0.4004
1169.507	0.56873	0.52727	0.48668	0.45654	0.44916	0.43874	0.41672	0.39839	0.39248
1170.026	0.55764	0.53455	0.4979	0.45316	0.45813	0.44204	0.42277	0.39839	0.38752
1170.546	0.53133	0.50545	0.47265	0.43966	0.43002	0.42648	0.41303	0.38705	0.3798
1171.066	0.52855	0.51636	0.47405	0.44304	0.4372	0.42931	0.40665	0.38634	0.37644
1171.586	0.52235	0.49818	0.45161	0.41519	0.43182	0.4147	0.39758	0.37405	0.37386
1172.105	0.51727	0.50182	0.45021	0.42869	0.41986	0.41282	0.3959	0.36815	0.35941
1172.625	0.50251	0.48727	0.44039	0.41181	0.40849	0.40245	0.37945	0.36224	0.35782
1173.145	0.5065	0.48	0.43759	0.41266	0.40311	0.39915	0.37945	0.36082	0.35683
1173.665	0.49473	0.46545	0.43058	0.39831	0.39354	0.37747	0.36736	0.34901	0.34812
1174.184	0.48907	0.46909	0.43198	0.39916	0.39354	0.38831	0.36938	0.35255	0.34337
1174.704	0.48307	0.45455	0.43058	0.39578	0.39713	0.3902	0.36736	0.35137	0.33604
1175.224	0.47704	0.45455	0.41795	0.38987	0.37978	0.37747	0.35829	0.33459	0.33584
1175.743	0.47027	0.44	0.40393	0.37468	0.37859	0.37653	0.35259	0.3327	0.32574
1176.263	0.46383	0.42909	0.39832	0.37468	0.37859	0.36899	0.35259	0.33554	0.32832
1176.782	0.46337	0.42545	0.38429	0.36371	0.36842	0.35485	0.33983	0.319	0.31901
1177.302	0.45447	0.41818	0.39832	0.3654	0.3762	0.35815	0.34654	0.31947	0.31446
1177.822	0.43608	0.42545	0.38149	0.35865	0.35167	0.33836	0.32874	0.31664	0.3105
1178.341	0.43709	0.42909	0.3871	0.35696	0.36244	0.35533	0.33546	0.31333	0.30693
1178.861	0.43	0.41455	0.37447	0.34852	0.34749	0.33459	0.32505	0.3086	0.30198
1179.38	0.42905	0.40364	0.37728	0.34599	0.33553	0.33176	0.31598	0.30813	0.30376
1179.9	0.41273	0.38909	0.36185	0.34093	0.33612	0.32941	0.3133	0.29371	0.29149
1180.419	0.42473	0.39636	0.36185	0.33924	0.3427	0.33223	0.31867	0.29655	0.28871
1180.939	0.40737	0.4	0.35624	0.33418	0.33014	0.32139	0.31296	0.28852	0.28455
1181.458	0.40475	0.38545	0.35764	0.32911	0.33254	0.32658	0.31028	0.29182	0.28653
1181.977	0.39684	0.38182	0.34081	0.3173	0.32835	0.3115	0.30322	0.28568	0.27366
1182.497	0.39557	0.38182	0.34502	0.32658	0.32476	0.31668	0.29919	0.27788	0.27703
1183.016	0.39199	0.36727	0.331	0.31392	0.31699	0.30396	0.2908	0.27576	0.27545
1183.535	0.39144	0.36727	0.34642	0.31646	0.31699	0.3115	0.29416	0.27836	0.27208
1184.055	0.38492	0.36234	0.331	0.30549	0.30861	0.29736	0.28946	0.2689	0.2604
1184.574	0.38108	0.37455	0.32679	0.30464	0.29306	0.29736	0.28442	0.27221	0.26436
1185.093	0.36535	0.34143	0.3352	0.30464	0.30263	0.29076	0.27837	0.26276	0.26178
1185.613	0.37401	0.35167	0.32258	0.30295	0.30742	0.30113	0.2824	0.26536	0.25584
1186.132	0.37554	0.34508	0.30996	0.29705	0.29785	0.28841	0.27837	0.25733	0.25505
1186.651	0.35743	0.3454	0.31978	0.29114	0.29545	0.29076	0.27367	0.26252	0.25505
1187.17	0.35389	0.32631	0.30715	0.28523	0.30144	0.28699	0.27099	0.2526	0.24772
1187.69	0.35663	0.33928	0.31276	0.29367	0.28768	0.28322	0.26662	0.24976	0.24772
1188.209	0.3528	0.33457	0.30575	0.27679	0.28529	0.2705	0.25957	0.24504	0.24079
1188.728	0.35347	0.32367	0.30575	0.28439	0.2823	0.27333	0.26763	0.2552	0.2495
1189.247	0.33991	0.32603	0.29874	0.27595	0.27871	0.26249	0.25252	0.23582	0.23327
1189.766	0.35273	0.31828	0.29453	0.27764	0.27751	0.27474	0.25386	0.24055	0.23129
1190.285	0.34535	0.31421	0.29593	0.27004	0.26914	0.25825	0.25285	0.23724	0.2295
1190.805	0.33403	0.31309	0.2791	0.26414	0.27572	0.2573	0.24983	0.2337	0.2297
1191.324	0.32504	0.29791	0.2791	0.26245	0.26734	0.25778	0.24345	0.23086	0.22356
1191.843	0.32355	0.30312	0.28191	0.26414	0.25419	0.25542	0.23808	0.22353	0.22455
1192.362	0.32082	0.29769	0.27489	0.25485	0.25837	0.25071	0.23942	0.2259	0.21782
1192.881	0.31808	0.30519	0.26928	0.25232	0.25359	0.25024	0.23741	0.22448	0.21465
1193.4	0.32105	0.29008	0.26648	0.24641	0.25359	0.24317	0.23069	0.21905	0.2099
1193.919	0.31986	0.30067	0.27209	0.25485	0.24821	0.24552	0.23304	0.21999	0.21762
1194.438	0.31109	0.28454	0.26227	0.24388	0.24163	0.23374	0.22666	0.20888	0.20475
1194.957	0.30749	0.28896	0.26367	0.24557	0.24282	0.24081	0.227	0.21196	0.20911
1195.476	0.30299	0.27071	0.26508	0.24388	0.23923	0.23516	0.22062	0.21267	0.20416
1195.995	0.30319	0.28283	0.25245	0.23629	0.24761	0.23563	0.22297	0.20345	0.19386
1196.513	0.29307	0.27976	0.25105	0.23207	0.23026	0.22432	0.21222	0.20156	0.19564
1197.032	0.28974	0.27906	0.24825	0.23544	0.22368	0.22809	0.21592	0.20747	0.19406
1197.551	0.28656	0.26426	0.24404	0.22869	0.22727	0.21866	0.20786	0.19565	0.19149
1198.07	0.28917	0.26862	0.25105	0.22785	0.23206	0.22762	0.21222	0.20085	0.19644
1198.589	0.28199	0.26642	0.23703	0.22363	0.2195	0.21678	0.20316	0.19329	0.1905
1199.108	0.28279	0.2615	0.24404	0.22532	0.22488	0.21866	0.20954	0.19305	0.18733
1199.627	0.28502	0.25693	0.23562	0.21857	0.22249	0.20829	0.20383	0.18833	0.18653
1200.145	0.27285	0.24914	0.23422	0.21688	0.2195	0.21395	0.19913	0.19447	0.18396
1200.664	0.27441	0.25301	0.23703	0.21688	0.21531	0.20594	0.20248	0.19022	0.18218
1201.183	0.27306	0.25177	0.23001	0.21519	0.21292	0.20924	0.19577	0.17935	0.17842
1201.702	0.26965	0.24226	0.22721	0.21181	0.21352	0.20075	0.19308	0.18124	0.18119
1202.22	0.26637	0.25971	0.2216	0.20675	0.21352	0.20594	0.19375	0.17486	0.17406
1202.739	0.25763	0.23749	0.21879	0.20675	0.19797	0.19604	0.18267	0.18124	0.17485
1203.258	0.26164	0.23783	0.21879	0.19916	0.20634	0.1918	0.18637	0.17391	0.17129
1203.776	0.25944	0.23427	0.21038	0.2	0.19199	0.1852	0.18099	0.17888	0.17347
1204.295	0.2526	0.22844	0.21038	0.2	0.20455	0.19981	0.18603	0.17226	0.1701
1204.813	0.24987	0.2401	0.21178	0.19409	0.189	0.18662	0.17797	0.1706	0.16653
1205.332	0.24313	0.23233	0.20196	0.19325	0.18959	0.18426	0.17663	0.17155	0.16495
1205.851	0.23525	0.23679	0.20196	0.1865	0.18421	0.17908	0.17293	0.1621	0.15901
1206.369	0.23406	0.2198	0.20898	0.19325	0.19856	0.18567	0.17831	0.16659	0.16535
1206.888	0.23526	0.21089	0.20196	0.18397	0.18002	0.17813	0.17159	0.16021	0.15465
1207.406	0.23308	0.21161	0.19776	0.18143	0.18062	0.17625	0.16622	0.16682	0.15723
1207.925	0.23267	0.2156	0.20196	0.17975	0.17823	0.17342	0.1642	0.15312	0.14871
1208.443	0.22952	0.21025	0.18934	0.18312	0.17823	0.17107	0.1642	0.1517	0.14931
1208.962	0.22456	0.21524	0.18093	0.17553	0.17644	0.17154	0.16521	0.15454	0.14931
1209.48	0.22857	0.2059	0.18654	0.173	0.17404	0.17342	0.16488	0.1465	0.14515
1209.999	0.21825	0.20721	0.19074	0.173	0.17464	0.16447	0.15917	0.15288	0.14733
1210.517	0.21937	0.20549	0.18934	0.17468	0.16447	0.16305	0.15782	0.14816	0.1404
1211.035	0.21437	0.19769	0.17532	0.16456	0.16926	0.1673	0.15682	0.14792	0.1398
1211.554	0.21935	0.20081	0.17532	0.16624	0.1561	0.16258	0.15615	0.14532	0.13545
1212.072	0.20104	0.19252	0.17391	0.16456	0.17524	0.16164	0.15245	0.13989	0.13881
1212.591	0.21473	0.19826	0.17672	0.16878	0.16328	0.16447	0.15178	0.14296	0.1402
1213.109	0.2019	0.19793	0.1683	0.16203	0.16268	0.15363	0.14574	0.14319	0.13545
1213.627	0.20419	0.2025	0.16971	0.16118	0.15969	0.15598	0.14674	0.14414	0.13307
1214.145	0.20089	0.17862	0.1655	0.15865	0.15371	0.1475	0.14338	0.13611	0.13129
1214.664	0.20024	0.18509	0.17251	0.15865	0.15371	0.15174	0.14372	0.13634	0.13426
1215.182	0.20547	0.19018	0.16129	0.15865	0.14653	0.14703	0.14171	0.13256	0.13426
1215.7	0.20107	0.1734	0.15708	0.15443	0.15132	0.14656	0.14238	0.13823	0.13347
1216.218	0.19108	0.17763	0.16129	0.14937	0.1549	0.14279	0.14305	0.13138	0.12911
1216.737	0.19654	0.18294	0.15708	0.15359	0.14055	0.14232	0.13902	0.1328	0.12733
1217.255	0.18937	0.19343	0.15288	0.14684	0.15072	0.13855	0.13029	0.13422	0.12812
1217.773	0.19052	0.18074	0.15007	0.14177	0.16029	0.14844	0.14271	0.13422	0.12851
1218.291	0.18632	0.18151	0.15849	0.14684	0.14055	0.13619	0.13062	0.12405	0.12535
1218.809	0.18821	0.18299	0.15288	0.14177	0.14653	0.14232	0.13533	0.13067	0.12554
1219.327	0.18766	0.17107	0.15568	0.14177	0.14653	0.13855	0.13432	0.12098	0.12059
1219.845	0.1861	0.17199	0.14867	0.13755	0.13816	0.13949	0.13096	0.11886	0.11842
1220.363	0.19183	0.16439	0.14727	0.14093	0.13517	0.12959	0.12727	0.11271	0.10792
1220.882	0.18626	0.16527	0.15428	0.13924	0.14713	0.13855	0.13298	0.12004	0.11723
1221.4	0.17683	0.16102	0.14306	0.13924	0.13876	0.12677	0.12458	0.11815	0.11505
1221.918	0.17893	0.15247	0.13709	0.13586	0.13098	0.12865	0.12794	0.11815	0.11307
1222.436	0.17494	0.15901	0.14306	0.13165	0.13337	0.13101	0.12122	0.1198	0.11743
1222.954	0.17594	0.1557	0.14727	0.13249	0.12919	0.11828	0.12089	0.1146	0.11267
1223.472	0.16758	0.15295	0.14165	0.13249	0.12919	0.12724	0.12525	0.11649	0.11663
1223.989	0.17692	0.14868	0.13713	0.13502	0.125	0.1263	0.12055	0.12122	0.11347
1224.507	0.17105	0.15158	0.13732	0.12827	0.13876	0.13101	0.12592	0.10657	0.10614
1225.025	0.16877	0.16509	0.14586	0.13333	0.11782	0.1197	0.11383	0.11248	0.11208
1225.543	0.16674	0.15704	0.13325	0.12658	0.1244	0.12253	0.11518	0.10775	0.10851
1226.061	0.1669	0.14293	0.14306	0.13249	0.13457	0.12818	0.11786	0.11177	0.10614
1226.579	0.16871	0.16184	0.12902	0.12321	0.11364	0.12017	0.11249	0.1035	0.10059
1227.097	0.15919	0.1495	0.12948	0.12405	0.11124	0.11876	0.11551	0.10586	0.1
1227.615	0.16138	0.13729	0.12497	0.11983	0.11304	0.11216	0.10745	0.11035	0.10218
1228.132	0.16738	0.14731	0.12034	0.11899	0.1262	0.12253	0.11216	0.11271	0.10396
1228.65	0.15445	0.14953	0.13013	0.12236	0.11603	0.11404	0.11081	0.10822	0.10436
1229.168	0.15336	0.13407	0.13148	0.11983	0.10885	0.11734	0.10981	0.10161	0.09822
1229.686	0.14641	0.13416	0.11228	0.11055	0.11423	0.11074	0.10611	0.09216	0.09267
1230.203	0.15272	0.14298	0.12157	0.1097	0.11184	0.11027	0.10343	0.10633	0.10119
1230.721	0.15695	0.14309	0.1226	0.11224	0.11423	0.11169	0.10175	0.09877	0.09109
1231.239	0.14409	0.13391	0.12588	0.1173	0.11124	0.10556	0.10611	0.09475	0.09248
1231.756	0.13798	0.11917	0.12129	0.1097	0.10825	0.10603	0.10242	0.09239	0.09188
1232.274	0.15207	0.14104	0.11772	0.11646	0.1238	0.1131	0.10544	0.10302	0.09545
1232.792	0.14345	0.13772	0.11428	0.11224	0.10945	0.1065	0.10275	0.09121	0.08911
1233.309	0.14767	0.13916	0.11625	0.11139	0.10945	0.10415	0.10107	0.09428	0.08812
1233.827	0.13831	0.12279	0.1236	0.10633	0.11124	0.11122	0.10645	0.09688	0.08931
1234.345	0.14118	0.12575	0.11725	0.10802	0.11005	0.10839	0.10376	0.09168	0.09347
1234.862	0.14279	0.12368	0.11989	0.10802	0.10526	0.10415	0.09772	0.09239	0.09267
1235.38	0.14119	0.12987	0.12796	0.11392	0.10526	0.10226	0.09839	0.08837	0.0903
1235.897	0.13958	0.1248	0.1145	0.1038	0.09988	0.10179	0.09604	0.09074	0.0905
1236.415	0.14184	0.1195	0.12094	0.11224	0.10766	0.10933	0.10309	0.08507	0.09129
1236.932	0.13183	0.12856	0.1122	0.10127	0.09928	0.09943	0.09369	0.08105	0.08297
1237.45	0.12812	0.12737	0.09741	0.10127	0.09569	0.10085	0.0957	0.09216	0.08376
1237.967	0.14132	0.12666	0.09983	0.09283	0.0945	0.09331	0.091	0.09499	0.09485
1238.485	0.13609	0.12868	0.10261	0.09789	0.08911	0.09802	0.09234	0.08507	0.08337
1239.002	0.13719	0.12294	0.10357	0.09873	0.0927	0.09331	0.091	0.07916	0.0802
1239.519	0.13001	0.11819	0.10733	0.10295	0.0939	0.08718	0.09066	0.08625	0.08218
1240.037	0.13529	0.10934	0.09681	0.09114	0.09031	0.09519	0.08664	0.08058	0.08416
1240.554	0.12496	0.12291	0.09398	0.09789	0.08852	0.08624	0.08899	0.08294	0.08218
1241.071	0.11239	0.11552	0.09943	0.09705	0.08553	0.09095	0.091	0.07727	0.08158
1241.589	0.13112	0.10994	0.10529	0.09789	0.0933	0.09378	0.08596	0.0801	0.08158
1242.106	0.12903	0.12722	0.09606	0.09536	0.09569	0.09001	0.08899	0.07845	0.07921
1242.623	0.11626	0.10388	0.10684	0.09536	0.09689	0.08907	0.08764	0.07727	0.08733
1243.141	0.11911	0.11079	0.10115	0.09198	0.09031	0.08388	0.08831	0.08625	0.08416
1243.658	0.123	0.10716	0.0963	0.09705	0.09091	0.08765	0.08664	0.08554	0.07564
1244.175	0.11715	0.11087	0.09303	0.08608	0.08911	0.08671	0.0816	0.0801	0.07743
1244.692	0.13009	0.09246	0.10284	0.0962	0.07715	0.08624	0.08059	0.08247	0.07881
1245.21	0.11063	0.09568	0.10034	0.08439	0.08911	0.08435	0.08328	0.0794	0.0796
1245.727	0.11977	0.10819	0.09826	0.09367	0.08313	0.08577	0.08328	0.07821	0.0804
1246.244	0.12139	0.10277	0.09941	0.09114	0.08074	0.08294	0.08126	0.07538	0.06752
1246.761	0.11336	0.09539	0.09688	0.08692	0.08014	0.07776	0.07723	0.07018	0.07505
1247.278	0.11319	0.11217	0.08694	0.08608	0.08553	0.08247	0.08093	0.0801	0.07089
1247.795	0.1142	0.10256	0.09122	0.08608	0.08792	0.0853	0.07891	0.07278	0.07267
1248.312	0.11478	0.09362	0.08844	0.08324	0.08074	0.0853	0.07992	0.07183	0.0701
1248.829	0.12152	0.1054	0.08656	0.08299	0.08553	0.08718	0.07623	0.06026	0.07089
1249.347	0.10602	0.09813	0.09229	0.08692	0.07955	0.07917	0.07824	0.07372	0.06574
1249.864	0.11374	0.10295	0.08859	0.08116	0.07416	0.08106	0.07824	0.07372	0.0705
1250.381	0.11088	0.10888	0.09283	0.08221	0.08373	0.08435	0.0732	0.07042	0.06832
1250.898	0.11081	0.10386	0.08613	0.08692	0.07835	0.0754	0.07388	0.06711	0.06752
1251.415	0.10701	0.10216	0.09121	0.08088	0.07955	0.08106	0.07354	0.07112	0.07208
1251.932	0.11472	0.09094	0.09367	0.08154	0.07117	0.07681	0.0732	0.07325	0.07545
1252.448	0.1134	0.09295	0.10151	0.08241	0.08313	0.08153	0.07421	0.07491	0.06673
1252.965	0.10945	0.10209	0.09314	0.0813	0.07416	0.07964	0.06985	0.06569	0.06634
1253.482	0.10717	0.08876	0.08216	0.0773	0.07715	0.07587	0.07488	0.06545	0.06733
1253.999	0.10516	0.09759	0.0889	0.08216	0.07715	0.07493	0.0732	0.06451	0.06416
1254.516	0.10162	0.0964	0.08602	0.07425	0.07596	0.07681	0.07119	0.07136	0.06891
1255.033	0.0986	0.07904	0.07742	0.07386	0.07416	0.07681	0.07152	0.06545	0.06653
1255.55	0.10416	0.0886	0.09447	0.08006	0.06639	0.06786	0.07186	0.06569	0.06634
1256.067	0.10852	0.09993	0.08901	0.08296	0.07775	0.06975	0.06951	0.06687	0.06337
1256.583	0.09942	0.08603	0.07722	0.07429	0.08014	0.07493	0.07421	0.05955	0.06752
1257.1	0.1057	0.07069	0.08535	0.08036	0.06878	0.07681	0.06582	0.06545	0.05723
1257.617	0.10361	0.08359	0.06844	0.0726	0.06998	0.07257	0.06783	0.06876	0.0695
1258.134	0.0973	0.09032	0.07759	0.07622	0.06878	0.07399	0.0722	0.05931	0.06317
1258.65	0.09299	0.09507	0.08007	0.06964	0.06878	0.07069	0.06582	0.06734	0.0596
1259.167	0.09232	0.08187	0.07302	0.07434	0.06639	0.0655	0.06582	0.06994	0.05941
1259.684	0.10336	0.08669	0.07202	0.06904	0.07476	0.06598	0.06212	0.06262	0.06139
1260.201	0.10365	0.0823	0.06984	0.07258	0.06639	0.06927	0.06615	0.06758	0.06436
1260.717	0.09272	0.08659	0.07944	0.07253	0.061	0.06173	0.05675	0.06593	0.06495
1261.234	0.09803	0.09382	0.07237	0.07424	0.07237	0.0721	0.06884	0.06404	0.06495
1261.75	0.09203	0.07009	0.07735	0.07053	0.06041	0.0655	0.06481	0.06923	0.06436
1262.267	0.10178	0.08053	0.07501	0.07499	0.06579	0.06975	0.06749	0.06711	0.06455
1262.784	0.09509	0.08038	0.0781	0.06871	0.06998	0.06739	0.06414	0.06356	0.06198
1263.3	0.09697	0.09103	0.07806	0.07104	0.06758	0.06833	0.06514	0.05978	0.06099
1263.817	0.09856	0.09097	0.06939	0.06737	0.06579	0.06503	0.06615	0.05435	0.05545
1264.333	0.09646	0.07326	0.07417	0.07226	0.07297	0.07493	0.07085	0.05978	0.05644
1264.85	0.09182	0.07628	0.07938	0.0682	0.06878	0.06739	0.0638	0.056	0.05881
1265.366	0.0952	0.0894	0.07881	0.07113	0.061	0.06503	0.0638	0.06215	0.05703
1265.883	0.08853	0.08679	0.07522	0.07014	0.0622	0.06268	0.06212	0.05364	0.05446
1266.399	0.09077	0.08376	0.07863	0.07424	0.07117	0.0688	0.06615	0.05766	0.05743
1266.916	0.0894	0.0807	0.07368	0.06875	0.06699	0.07069	0.06179	0.05647	0.05901
1267.432	0.09488	0.08427	0.07362	0.06314	0.05677	0.06362	0.06582	0.05482	0.05188
1267.949	0.08967	0.0715	0.07131	0.0723	0.07297	0.07022	0.06917	0.06073	0.05446
1268.465	0.09332	0.07672	0.05801	0.06013	0.06938	0.06833	0.06817	0.06215	0.06535
1268.981	0.09498	0.0733	0.07632	0.06471	0.06699	0.06409	0.06313	0.05269	0.05228
1269.498	0.08654	0.08061	0.07399	0.07151	0.0628	0.06456	0.06111	0.05742	0.05446
1270.014	0.09283	0.07409	0.07739	0.06877	0.07356	0.06598	0.06615	0.06191	0.06277
1270.53	0.09081	0.08227	0.08553	0.06783	0.06878	0.06645	0.06582	0.05813	0.05723
1271.047	0.08953	0.07199	0.07711	0.07163	0.07715	0.06503	0.06548	0.05695	0.05366
1271.563	0.08602	0.08297	0.07036	0.06793	0.07356	0.07257	0.06145	0.05789	0.05564
1272.079	0.098	0.092	0.07775	0.06861	0.05951	0.0688	0.0638	0.06215	0.05545
1272.595	0.08889	0.08563	0.07401	0.06823	0.06639	0.06739	0.06749	0.05907	0.06356
1273.112	0.09355	0.08633	0.07342	0.0671	0.06818	0.06975	0.07152	0.06049	0.05802
1273.628	0.0872	0.07375	0.08314	0.07253	0.06758	0.06927	0.06514	0.06427	0.06297
1274.144	0.08529	0.08749	0.07907	0.07136	0.07476	0.06221	0.06682	0.06451	0.06119
1274.66	0.08804	0.07893	0.08026	0.07089	0.06519	0.06692	0.06313	0.06333	0.06356
1275.176	0.09567	0.07889	0.06811	0.06547	0.07297	0.06786	0.06817	0.06545	0.06198
1275.692	0.08594	0.07668	0.07524	0.07214	0.07356	0.07069	0.06749	0.06238	0.06198
1276.209	0.10487	0.08565	0.07568	0.06866	0.06699	0.06739	0.0638	0.05742	0.05644
1276.725	0.09695	0.09207	0.08379	0.07178	0.06579	0.07399	0.06649	0.05577	0.0602
1277.241	0.09118	0.07653	0.08047	0.07129	0.08074	0.07634	0.07152	0.06333	0.05941
1277.757	0.09343	0.08726	0.07733	0.07425	0.07715	0.07116	0.0685	0.0638	0.05723
1278.273	0.09804	0.09725	0.07742	0.06831	0.06998	0.06833	0.06817	0.06427	0.06139
1278.789	0.09432	0.08989	0.0801	0.07361	0.07536	0.06975	0.06917	0.07018	0.06693
1279.305	0.096	0.08572	0.07661	0.07108	0.06818	0.07917	0.06749	0.06215	0.06515
1279.821	0.1028	0.08944	0.08263	0.07337	0.061	0.06079	0.06011	0.07302	0.06772
1280.337	0.09388	0.07441	0.07626	0.07632	0.06818	0.0721	0.06649	0.05718	0.06
1280.853	0.09383	0.0866	0.07753	0.0744	0.07057	0.07587	0.06615	0.06167	0.05584
1281.369	0.08648	0.09156	0.08112	0.07212	0.07775	0.07446	0.07085	0.06758	0.06733
1281.885	0.09179	0.09011	0.07944	0.06979	0.06758	0.07493	0.06985	0.07183	0.06871
1282.401	0.09922	0.09468	0.07424	0.07108	0.07356	0.06692	0.07018	0.06096	0.06752
1282.916	0.09263	0.09566	0.07654	0.07156	0.06998	0.07163	0.0685	0.06144	0.05743
1283.432	0.09663	0.102	0.07394	0.07137	0.07057	0.07493	0.06649	0.0716	0.06733
1283.948	0.10381	0.09455	0.0757	0.07259	0.07775	0.06833	0.06951	0.06876	0.05881
1284.464	0.09546	0.09527	0.07428	0.0687	0.07297	0.06409	0.06884	0.06734	0.06614
1284.98	0.09766	0.09523	0.0766	0.07185	0.06758	0.06786	0.06481	0.0664	0.06911
1285.496	0.09845	0.09242	0.07846	0.0774	0.07117	0.07399	0.06817	0.0638	0.06475
1286.011	0.10676	0.07783	0.08176	0.07795	0.07656	0.07257	0.07455	0.06593	0.06238
1286.527	0.0965	0.09421	0.07665	0.07599	0.07596	0.07493	0.06917	0.06049	0.06218
1287.043	0.10137	0.08312	0.0826	0.07337	0.07057	0.07163	0.07052	0.06734	0.06297
1287.559	0.10289	0.10749	0.09419	0.07896	0.07237	0.06645	0.0685	0.06687	0.06812
1288.074	0.10462	0.09735	0.07867	0.07196	0.07775	0.07587	0.07186	0.07136	0.0705
1288.59	0.10471	0.09489	0.08298	0.06971	0.08074	0.06975	0.0732	0.07231	0.06436
1289.106	0.10324	0.08946	0.08665	0.08186	0.07715	0.07917	0.07455	0.07656	0.0695
1289.621	0.10246	0.1056	0.08462	0.07733	0.07656	0.07964	0.07589	0.0716	0.0695
1290.137	0.10197	0.10397	0.08721	0.08012	0.08254	0.0754	0.07354	0.06616	0.06455
1290.652	0.10148	0.09469	0.08561	0.07916	0.07596	0.06975	0.0722	0.07089	0.07644
1291.168	0.10389	0.0989	0.08939	0.07906	0.07835	0.07681	0.0732	0.07372	0.0697
1291.684	0.11231	0.10042	0.07902	0.07518	0.09151	0.08577	0.07488	0.06876	0.0701
1292.199	0.09671	0.09177	0.08742	0.07844	0.08014	0.08294	0.08026	0.06734	0.06752
1292.715	0.10986	0.0972	0.08574	0.07611	0.08134	0.08011	0.07723	0.07514	0.06931
1293.23	0.10683	0.09116	0.08992	0.08	0.08134	0.07776	0.07589	0.0638	0.06871
1293.746	0.1024	0.10459	0.08339	0.07748	0.08254	0.07776	0.07488	0.07325	0.07228
1294.261	0.11665	0.09901	0.08827	0.08036	0.07596	0.07634	0.07555	0.06758	0.06891
1294.777	0.1078	0.0913	0.08852	0.08105	0.08433	0.07493	0.07455	0.07325	0.07327
1295.292	0.10541	0.09311	0.09399	0.08276	0.07656	0.08106	0.07555	0.07703	0.07426
1295.808	0.10876	0.09342	0.0871	0.07791	0.08971	0.08483	0.08462	0.07491	0.07267
1296.323	0.1011	0.10293	0.0984	0.09367	0.08313	0.08058	0.0779	0.07136	0.07248
1296.838	0.11106	0.09539	0.09569	0.08327	0.08194	0.07964	0.07555	0.07443	0.07069
1297.354	0.10037	0.10562	0.09052	0.08439	0.08971	0.08765	0.08227	0.07302	0.0701
1297.869	0.10978	0.09153	0.08427	0.07811	0.07416	0.07257	0.07287	0.06782	0.06733
1298.384	0.10493	0.10422	0.08757	0.0838	0.08672	0.08388	0.08059	0.07632	0.07248
1298.9	0.11334	0.09182	0.08568	0.0818	0.08194	0.08106	0.07623	0.07727	0.07228
1299.415	0.11801	0.09521	0.09246	0.08255	0.08911	0.08907	0.08059	0.06876	0.06931
1299.93	0.11118	0.09728	0.08749	0.08123	0.08014	0.07681	0.07992	0.07136	0.07366
1300.446	0.11288	0.10327	0.08789	0.08371	0.08553	0.08624	0.08093	0.0768	0.07129
1300.961	0.11688	0.09848	0.10029	0.08174	0.08313	0.07587	0.07958	0.07467	0.07267
1301.476	0.10811	0.10442	0.08614	0.08608	0.08493	0.08671	0.08361	0.07231	0.07129
1301.991	0.10767	0.10665	0.08525	0.08198	0.08553	0.082	0.07723	0.07254	0.07208
1302.506	0.11428	0.09953	0.09865	0.08945	0.09031	0.08671	0.08093	0.07372	0.07307
1303.022	0.10201	0.10187	0.09303	0.07962	0.08792	0.08106	0.07824	0.07774	0.07644
1303.537	0.10999	0.10109	0.09572	0.08776	0.08433	0.08388	0.07757	0.06876	0.06812
1304.052	0.10669	0.09875	0.08844	0.08608	0.07536	0.07587	0.07757	0.07349	0.07406
1304.567	0.10764	0.10663	0.0923	0.08861	0.07356	0.0787	0.07488	0.07845	0.07822
1305.082	0.10737	0.10058	0.08756	0.08608	0.08852	0.08388	0.07992	0.07467	0.07089
1305.597	0.11631	0.10314	0.09936	0.08608	0.09091	0.08294	0.08126	0.07136	0.07386
1306.112	0.11131	0.11069	0.09167	0.08692	0.08493	0.07776	0.07656	0.07774	0.06911
1306.627	0.11198	0.11199	0.09558	0.08206	0.08911	0.08718	0.07958	0.07703	0.07525
1307.142	0.10779	0.10477	0.08266	0.0798	0.08672	0.08106	0.07858	0.07987	0.07762
1307.657	0.1188	0.10027	0.0934	0.08692	0.08194	0.08247	0.08328	0.06782	0.0701
1308.172	0.10446	0.09332	0.0846	0.08082	0.08134	0.0787	0.07958	0.07089	0.07327
1308.687	0.11607	0.09523	0.09524	0.08439	0.08553	0.08011	0.07656	0.07183	0.0695
1309.202	0.10389	0.09592	0.09518	0.0821	0.08014	0.08058	0.08328	0.07514	0.07248
1309.717	0.11739	0.10383	0.0909	0.08523	0.08553	0.0853	0.08328	0.07254	0.07149
1310.232	0.10753	0.09488	0.09583	0.08422	0.08852	0.0886	0.08026	0.06994	0.07406
1310.747	0.10512	0.08654	0.09089	0.08439	0.08911	0.08011	0.07623	0.07207	0.0695
1311.262	0.11046	0.10443	0.08771	0.08245	0.08493	0.07681	0.07555	0.06876	0.06614
1311.777	0.10922	0.0952	0.08555	0.08245	0.08493	0.082	0.0816	0.07372	0.06554
1312.292	0.1171	0.09767	0.08687	0.08118	0.07895	0.08106	0.0779	0.06923	0.07465
1312.807	0.11307	0.09232	0.09178	0.08861	0.08732	0.08483	0.07891	0.08247	0.07426
1313.321	0.11524	0.09498	0.08823	0.08078	0.08373	0.07917	0.07757	0.07065	0.07366
1313.836	0.12264	0.09801	0.10068	0.08309	0.08612	0.07964	0.07992	0.07042	0.07327
1314.351	0.10199	0.09871	0.09567	0.08294	0.07955	0.07399	0.08026	0.07065	0.0705
1314.866	0.10535	0.09523	0.09183	0.08439	0.08014	0.07634	0.07891	0.06971	0.0695
1315.38	0.10538	0.10192	0.08537	0.0798	0.08194	0.07776	0.0769	0.07183	0.06752
1315.895	0.11002	0.09337	0.07678	0.07787	0.07775	0.08106	0.07589	0.07372	0.07347
1316.41	0.10932	0.1048	0.08323	0.08439	0.07536	0.07069	0.07388	0.07089	0.0703
1316.925	0.10979	0.08718	0.08874	0.08021	0.08493	0.08341	0.07656	0.06782	0.06851
1317.439	0.10335	0.09514	0.08262	0.07698	0.09211	0.07917	0.0769	0.07136	0.06317
1317.954	0.10767	0.10744	0.08648	0.08143	0.08553	0.08058	0.07589	0.07491	0.06396
1318.468	0.10933	0.10382	0.08737	0.08031	0.07715	0.08011	0.07253	0.06616	0.06653
1318.983	0.09851	0.08541	0.08731	0.08026	0.08074	0.07729	0.07555	0.0794	0.0701
1319.498	0.11472	0.09457	0.09129	0.08067	0.08194	0.08153	0.0779	0.06664	0.07069
1320.012	0.09917	0.09522	0.0913	0.08424	0.07656	0.07587	0.07152	0.07491	0.07168
1320.527	0.10426	0.09862	0.09316	0.08224	0.07835	0.0754	0.07287	0.06923	0.06653
1321.041	0.10402	0.09918	0.08139	0.08203	0.07955	0.07823	0.07555	0.06923	0.0703
1321.556	0.10769	0.09124	0.0891	0.07956	0.07476	0.07399	0.07052	0.06994	0.06812
1322.07	0.10446	0.09695	0.09348	0.08692	0.08014	0.08388	0.07623	0.06876	0.06396
1322.585	0.11418	0.09181	0.08194	0.07531	0.07656	0.07729	0.0722	0.06616	0.06752
1323.099	0.11374	0.09771	0.08287	0.08194	0.07835	0.07823	0.0732	0.07467	0.06436
1323.614	0.10561	0.09015	0.08797	0.07461	0.06818	0.0754	0.07388	0.06096	0.06634
1324.128	0.09845	0.09248	0.08594	0.07731	0.06998	0.07587	0.06884	0.07774	0.0695
1324.643	0.10299	0.09151	0.08698	0.07433	0.07596	0.07823	0.07253	0.06829	0.05782
1325.157	0.10707	0.09315	0.07854	0.07063	0.07715	0.06739	0.07052	0.06309	0.0596
1325.671	0.09415	0.09148	0.08017	0.07462	0.07117	0.06362	0.06985	0.07042	0.06515
1326.186	0.105	0.08663	0.08478	0.07614	0.07775	0.07022	0.07085	0.06474	0.06257
1326.7	0.10813	0.07644	0.07508	0.06713	0.07117	0.07352	0.0722	0.07183	0.06238
1327.214	0.10185	0.08307	0.08557	0.07533	0.07297	0.0754	0.06749	0.06545	0.06515
1327.729	0.09773	0.08312	0.0813	0.07363	0.07356	0.06692	0.06817	0.06309	0.05822
1328.243	0.09167	0.07832	0.08727	0.07649	0.07536	0.07634	0.06817	0.05647	0.06277
1328.757	0.08729	0.08189	0.08254	0.07145	0.07416	0.07163	0.0685	0.06782	0.06119
1329.272	0.08947	0.0858	0.07205	0.06855	0.07656	0.07964	0.07085	0.06427	0.06178
1329.786	0.09231	0.07703	0.07783	0.06672	0.07895	0.06315	0.06279	0.06167	0.05842
1330.3	0.08697	0.08723	0.07808	0.07122	0.061	0.06409	0.06447	0.05907	0.05564
1330.814	0.09903	0.09084	0.07219	0.07087	0.07775	0.07399	0.06615	0.06427	0.05604
1331.328	0.08718	0.09122	0.06662	0.06589	0.07356	0.05985	0.06145	0.05931	0.05782
1331.843	0.09758	0.07563	0.07177	0.06667	0.06699	0.05891	0.06212	0.05978	0.06574
1332.357	0.08973	0.08143	0.0804	0.07105	0.06938	0.06315	0.06313	0.05789	0.06594
1332.871	0.08967	0.06564	0.07532	0.06345	0.07476	0.06645	0.06615	0.06522	0.05762
1333.385	0.10291	0.07513	0.06499	0.06625	0.07177	0.06833	0.06548	0.06073	0.05723
1333.899	0.09516	0.08861	0.07576	0.06665	0.07117	0.07352	0.06179	0.05955	0.05842
1334.413	0.09364	0.08455	0.08081	0.06565	0.07057	0.06456	0.06347	0.05104	0.05366
1334.927	0.08031	0.06846	0.0722	0.06007	0.07955	0.06692	0.06514	0.05482	0.06416
1335.441	0.08259	0.0894	0.06815	0.06359	0.07117	0.0688	0.06078	0.05435	0.05446
1335.955	0.07949	0.08618	0.07054	0.06342	0.064	0.05796	0.05541	0.06144	0.05782
1336.469	0.0941	0.08788	0.06578	0.06034	0.05645	0.06221	0.06044	0.05742	0.05644
1336.983	0.08605	0.07308	0.06124	0.05881	0.0634	0.0655	0.05742	0.04844	0.05545
1337.497	0.09068	0.0753	0.07705	0.06286	0.06519	0.06032	0.06246	0.05647	0.05604
1338.011	0.09926	0.06982	0.05953	0.05677	0.06459	0.05796	0.0591	0.05529	0.05069
1338.525	0.08614	0.0821	0.06739	0.05716	0.06459	0.06079	0.05709	0.04797	0.05366
1339.039	0.0813	0.07657	0.06599	0.05931	0.07237	0.06173	0.05809	0.0456	0.04772
1339.553	0.07101	0.07813	0.07167	0.06126	0.0547	0.05749	0.05742	0.05388	0.05406
1340.067	0.08412	0.05973	0.07611	0.06015	0.064	0.06268	0.05675	0.05506	0.05307
1340.58	0.0715	0.06298	0.0597	0.0597	0.06519	0.06221	0.05776	0.04608	0.04653
1341.094	0.08365	0.07366	0.05931	0.05989	0.0616	0.05372	0.05776	0.05246	0.04693
1341.608	0.07843	0.05658	0.06712	0.06144	0.04872	0.05655	0.05406	0.05317	0.04891
1342.122	0.08288	0.07056	0.0635	0.05756	0.0634	0.05514	0.05541	0.05246	0.05069
1342.636	0.07323	0.05573	0.07564	0.05845	0.06459	0.05891	0.05238	0.03828	0.04554
1343.149	0.08483	0.07499	0.07377	0.06053	0.05943	0.05561	0.05574	0.05128	0.04594
1343.663	0.08397	0.06577	0.05954	0.05575	0.064	0.06079	0.05709	0.04797	0.05248
1344.177	0.07333	0.05602	0.06108	0.06025	0.064	0.05419	0.05809	0.04962	0.0499
1344.691	0.08195	0.06356	0.06716	0.06074	0.05491	0.0509	0.05003	0.05104	0.0497
1345.204	0.08096	0.06339	0.06008	0.05435	0.061	0.05655	0.05339	0.0423	0.04158
1345.718	0.07058	0.07383	0.06761	0.05646	0.05023	0.0509	0.05406	0.04584	0.04317
1346.232	0.07149	0.0577	0.06166	0.05553	0.05703	0.05561	0.0544	0.04135	0.04376
1346.745	0.07972	0.064	0.06039	0.05057	0.0448	0.04854	0.046	0.04939	0.04515
1347.259	0.07165	0.08649	0.05771	0.05689	0.064	0.05372	0.05037	0.04206	0.0499
1347.773	0.07644	0.06943	0.06249	0.05371	0.05407	0.0476	0.04433	0.04301	0.04752
1348.286	0.07268	0.05916	0.05048	0.04738	0.0465	0.04681	0.04802	0.04797	0.04297
1348.8	0.07235	0.06017	0.05892	0.05294	0.04948	0.05137	0.04903	0.04182	0.03941
1349.313	0.07136	0.06081	0.05661	0.04745	0.0526	0.04995	0.04903	0.03544	0.04119
1349.827	0.07494	0.0536	0.0535	0.05268	0.05402	0.05796	0.05306	0.04301	0.04059
1350.34	0.07463	0.06934	0.04982	0.05061	0.0505	0.0463	0.04835	0.04206	0.0404
1350.854	0.07431	0.03626	0.06087	0.0532	0.05086	0.05042	0.04466	0.04679	0.04178
1351.367	0.06619	0.0629	0.06287	0.05636	0.05173	0.04324	0.05037	0.04939	0.04376
1351.881	0.06737	0.0558	0.06119	0.05357	0.04948	0.0509	0.046	0.04915	0.04614
1352.394	0.06281	0.05648	0.05852	0.04729	0.05328	0.04854	0.05104	0.04868	0.04436
1352.908	0.06931	0.0628	0.04886	0.04649	0.05387	0.05137	0.04835	0.03686	0.03743
1353.421	0.05415	0.06683	0.04648	0.04576	0.0527	0.0509	0.04869	0.03568	0.03842
1353.934	0.07301	0.05824	0.05001	0.05228	0.04609	0.0509	0.05003	0.04206	0.04376
1354.448	0.06482	0.05695	0.05076	0.04851	0.04684	0.04479	0.046	0.04631	0.04
1354.961	0.0702	0.06415	0.05247	0.04389	0.05457	0.04622	0.04768	0.04301	0.03921
1355.474	0.06214	0.05695	0.05298	0.0438	0.04959	0.04667	0.04265	0.04277	0.04317
1355.988	0.06389	0.06552	0.04712	0.04871	0.05297	0.04533	0.04701	0.03922	0.04317
1356.501	0.06912	0.05152	0.06239	0.04731	0.04783	0.05325	0.04399	0.03733	0.03921
1357.014	0.06992	0.05563	0.04206	0.04218	0.04076	0.0439	0.0403	0.04395	0.03861
1357.528	0.07288	0.05542	0.04707	0.05015	0.0534	0.04462	0.04869	0.04371	0.03901
1358.041	0.05993	0.05745	0.04692	0.04653	0.05789	0.04948	0.04466	0.03403	0.03782
1358.554	0.0613	0.047	0.05526	0.04442	0.04383	0.03936	0.03929	0.03993	0.04
1359.067	0.07231	0.04991	0.04069	0.04923	0.03778	0.03896	0.04433	0.03757	0.04079
1359.58	0.0702	0.06726	0.04177	0.04312	0.03703	0.04654	0.03895	0.03544	0.03228
1360.094	0.06211	0.0492	0.04236	0.04381	0.04516	0.05042	0.04231	0.0319	0.03644
1360.607	0.05343	0.05089	0.05028	0.04883	0.04044	0.03483	0.03694	0.03308	0.03426
1361.12	0.06423	0.05144	0.05203	0.04696	0.04983	0.04482	0.03862	0.03757	0.03426
1361.633	0.06783	0.04322	0.0428	0.04039	0.04323	0.04087	0.0413	0.03119	0.03624
1362.146	0.06488	0.05255	0.04454	0.04235	0.03609	0.04041	0.03895	0.03686	0.03624
1362.659	0.0548	0.03942	0.04785	0.04036	0.0429	0.04057	0.04433	0.04041	0.03604
1363.172	0.06761	0.06343	0.0432	0.04191	0.05217	0.04481	0.04399	0.04041	0.03149
1363.685	0.05728	0.0325	0.04925	0.04419	0.05016	0.04137	0.04164	0.03332	0.03881
1364.198	0.06021	0.06345	0.0463	0.04165	0.03525	0.03815	0.03526	0.03568	0.03267
1364.711	0.05094	0.04017	0.04221	0.04215	0.04117	0.03885	0.03996	0.03639	0.04574
1365.224	0.05234	0.03922	0.05028	0.04658	0.03415	0.03438	0.03169	0.03568	0.04059
1365.737	0.06441	0.05093	0.04866	0.03949	0.03808	0.03825	0.03526	0.04017	0.03307
1366.25	0.05281	0.04547	0.04516	0.04142	0.04674	0.03793	0.0366	0.03592	0.03644
1366.763	0.0478	0.0451	0.04315	0.03789	0.04366	0.04328	0.03862	0.03899	0.03703
1367.276	0.05332	0.04279	0.05194	0.04264	0.03613	0.03623	0.03425	0.03072	0.0301
1367.789	0.05896	0.05486	0.049	0.04074	0.04654	0.03405	0.0366	0.03686	0.03109
1368.302	0.05973	0.04755	0.04685	0.03616	0.03204	0.03972	0.03559	0.03308	0.02812
1368.815	0.05116	0.04133	0.04029	0.03224	0.0439	0.04166	0.04097	0.03166	0.03446
1369.327	0.05336	0.03367	0.03896	0.04246	0.03923	0.036	0.03761	0.03639	0.03485
1369.84	0.05276	0.0494	0.03241	0.03558	0.03362	0.03643	0.03425	0.03095	0.03129
1370.353	0.0581	0.03773	0.0417	0.03738	0.04955	0.04807	0.04567	0.0319	0.03287
1370.866	0.05895	0.04433	0.04604	0.03957	0.04207	0.03683	0.03794	0.03166	0.0301
1371.379	0.05359	0.0496	0.0387	0.03375	0.03662	0.03214	0.03357	0.02883	0.03188
1371.891	0.05045	0.0512	0.05165	0.03917	0.03933	0.03646	0.04164	0.0423	0.03426
1372.404	0.05232	0.0487	0.02604	0.0298	0.02458	0.02654	0.03015	0.02266	0.02832
1372.917	0.04167	0.05142	0.03579	0.03139	0.04551	0.03368	0.03019	0.03237	0.0301
1373.429	0.04938	0.04461	0.04248	0.03655	0.03578	0.03176	0.03102	0.02906	0.02693
1373.942	0.05932	0.05125	0.03866	0.0332	0.03103	0.03576	0.03302	0.0319	0.02891
1374.455	0.04446	0.05227	0.04204	0.03768	0.04207	0.04	0.03559	0.0293	0.03208
1374.967	0.04532	0.05669	0.0363	0.02973	0.04102	0.036	0.0335	0.03615	0.03109
1375.48	0.05099	0.04466	0.0423	0.03594	0.04044	0.03809	0.03929	0.02717	0.02673
1375.993	0.05699	0.03899	0.03052	0.02635	0.04102	0.03715	0.03526	0.02599	0.03347
1376.505	0.05539	0.04436	0.03955	0.03209	0.03316	0.03322	0.03392	0.02647	0.02515
1377.018	0.04132	0.03354	0.04085	0.03878	0.03146	0.03241	0.03358	0.03214	0.02792
1377.53	0.04232	0.03098	0.03112	0.03283	0.03654	0.03333	0.0305	0.0319	0.03149
1378.043	0.04991	0.03001	0.03132	0.03196	0.0242	0.02784	0.02771	0.02294	0.02475
1378.555	0.04907	0.03429	0.02413	0.03127	0.03562	0.02884	0.03222	0.02647	0.02752
1379.068	0.04065	0.04256	0.03664	0.03321	0.02739	0.02518	0.02449	0.02245	0.02356
1379.58	0.04048	0.03046	0.03712	0.03336	0.03407	0.03355	0.03319	0.02177	0.02594
1380.093	0.0365	0.01904	0.03933	0.03422	0.04042	0.03503	0.03319	0.03001	0.03248
1380.605	0.04589	0.04556	0.03372	0.03286	0.03392	0.02952	0.03013	0.03119	0.02713
1381.118	0.05055	0.05019	0.03107	0.02934	0.0316	0.03132	0.03119	0.02977	0.02495
1381.63	0.04161	0.04837	0.03501	0.02855	0.0275	0.02902	0.03005	0.0267	0.02139
1382.143	0.04742	0.03572	0.02755	0.02725	0.03435	0.02981	0.02823	0.02481	0.02475
1382.655	0.04562	0.02576	0.03373	0.03142	0.02562	0.03027	0.026	0.03379	0.03287
1383.167	0.04578	0.03402	0.03177	0.03269	0.03043	0.0205	0.02701	0.02528	0.02376
1383.68	0.04206	0.0215	0.04303	0.03371	0.0215	0.0256	0.02844	0.0185	0.02
1384.192	0.0439	0.04211	0.03386	0.03028	0.03073	0.03113	0.03177	0.03237	0.0301
1384.704	0.05066	0.02446	0.02561	0.02271	0.03066	0.02642	0.03066	0.02576	0.02634
1385.216	0.04189	0.02879	0.04214	0.03517	0.02947	0.03274	0.02929	0.02023	0.02495
1385.729	0.03668	0.03938	0.02509	0.02622	0.02675	0.03513	0.03162	0.02457	0.02416
1386.241	0.04661	0.02682	0.03418	0.02354	0.03596	0.02267	0.03311	0.0371	0.02792
1386.753	0.0424	0.02446	0.03115	0.03009	0.02619	0.02359	0.02573	0.02107	0.01734
1387.265	0.03822	0.03566	0.03536	0.02601	0.03398	0.03374	0.03031	0.0206	0.02376
1387.778	0.02347	0.03498	0.02611	0.02593	0.02691	0.02888	0.02527	0.02457	0.02515
1388.29	0.03423	0.03369	0.0229	0.02597	0.03005	0.03034	0.02952	0.02226	0.01523
1388.802	0.03936	0.02203	0.02353	0.02726	0.02415	0.02123	0.02503	0.02129	0.02495
1389.314	0.03737	0.03346	0.01487	0.01816	0.02565	0.0169	0.02514	0.02248	0.02257
1389.826	0.04272	0.03421	0.0212	0.02603	0.02352	0.02217	0.02227	0.03025	0.02317
1390.338	0.0406	0.03108	0.02136	0.02229	0.03485	0.02892	0.02191	0.02765	0.02396
1390.85	0.03183	0.03872	0.02814	0.02657	0.03277	0.02618	0.02565	0.02224	0.0202
1391.362	0.03325	0.0192	0.02657	0.02831	0.02693	0.02817	0.02607	0.02018	0.02
1391.874	0.02811	0.02462	0.03022	0.02338	0.01887	0.02393	0.0217	0.01855	0.02218
1392.386	0.03507	0.02988	0.01995	0.02053	0.02315	0.02234	0.01778	0.01493	0.02218
1392.898	0.03317	0.03268	0.01347	0.01883	0.01668	0.01971	0.02289	0.01647	0.01779
1393.41	0.02649	0.02537	0.02914	0.0259	0.01994	0.02155	0.01744	0.01832	0.01781
1393.922	0.03453	0.02112	0.0283	0.02915	0.02057	0.01765	0.01797	0.01264	0.01695
1394.434	0.03213	0.02613	0.02573	0.02013	0.01829	0.02594	0.02233	0.02204	0.01907
1394.946	0.02691	0.04483	0.01878	0.02338	0.02822	0.0208	0.01814	0.02014	0.0204
1395.458	0.03466	0.02932	0.02859	0.02182	0.02138	0.02652	0.02401	0.02193	0.0202
1395.97	0.03219	0.03251	0.01672	0.02515	0.01158	0.0158	0.01751	0.01831	0.01446
1396.482	0.03968	0.01988	0.02088	0.02281	0.02861	0.02362	0.02295	0.02297	0.01564
1396.994	0.02607	0.02193	0.02496	0.02036	0.01082	0.01883	0.01595	0.01283	0.01493
1397.506	0.03306	0.0215	0.01786	0.02303	0.02222	0.01465	0.0196	0.0129	0.01441
1398.018	0.03915	0.01936	0.02433	0.01952	0.02275	0.02653	0.02197	0.02265	0.0198
1398.529	0.01472	0.01668	0.0223	0.02038	0.02834	0.0263	0.0213	0.02095	0.02158
1399.041	0.03432	0.02707	0.026	0.02769	0.01636	0.01826	0.01735	0.01616	0.01805
1399.553	0.02808	0.01641	0.02152	0.02158	0.01485	0.01914	0.01743	0.01813	0.01519
1400.065	0.01989	0.01484	0.01314	0.01581	0.00678	0.01389	0.01827	0.02356	0.02218
1400.576	0.02151	0.02161	0.0193	0.01531	0.02385	0.02101	0.02101	0.01737	0.01487
1401.088	0.03401	0.02232	0.02031	0.02231	0.01506	0.00927	0.01268	0.01302	0.01122
1401.6	0.02545	0.0157	0.02154	0.01809	0.00957	0.01621	0.02122	0.01096	0.01425
1402.112	0.02359	0.01456	0.01527	0.01783	0.02633	0.0215	0.01989	0.02232	0.01363
1402.623	0.03201	0.01676	0.03048	0.01834	0.02117	0.01513	0.02073	0.02481	0.01728
1403.135	0.03038	0.02348	0.01478	0.01836	0.02389	0.01241	0.02083	0.01646	0.01481
1403.646	0.03142	0.0294	0.00868	0.01597	0.01235	0.01743	0.01848	0.01179	0.01431
1404.158	0.04152	0.01906	0.02499	0.02064	0.01097	0.01605	0.0173	0.01156	0.01487
1404.67	0.02325	0.02935	0.01459	0.01393	0.0236	0.02451	0.01867	0.01611	0.01421
1405.181	0.02056	0.00394	0.01772	0.01919	0.01997	0.02977	0.02152	0.01578	0.01644
1405.693	0.01923	0.01253	0.02391	0.01469	0.01301	0.00769	0.01279	0.00514	0.01041
1406.204	0.02282	0.0165	0.01884	0.01654	0.00163	0.01368	0.01493	0.01801	0.01689
1406.716	0.02464	0.02481	0.00621	0.00934	0.0193	0.02043	0.01208	0.02623	0.02297
1407.227	0.02749	0.01808	0.01601	0.02175	0.02368	0.01822	0.01978	0.01871	0.01458
1407.739	0.015	0.02371	0.01045	0.01226	0.01671	0.018	0.01126	0.01012	0.01697
1408.25	0.02858	0.01875	0.02428	0.01678	0.00881	0.01041	0.01237	0.01741	0.01532
1408.762	0.02721	0.02655	0.01943	0.01927	0.01847	0.01852	0.01571	0.01238	0.0152
1409.273	0.0154	0.01493	0.02042	0.01827	0.01005	0.01363	0.01253	0.0097	0.01072
1409.785	0.02529	0.03443	0.01381	0.01662	0.01812	0.01428	0.01907	0.01297	0.0075
1410.296	0.02468	0.01704	0.02577	0.01329	0.01906	0.0159	0.01574	0.01196	0.01745
1410.807	0.04078	0.02563	0.02351	0.01864	0.02278	0.01122	0.01311	0.00495	0.0083
1411.319	0.01919	0.0041	0.0137	0.01364	0.01686	0.01594	0.01136	0.0182	0.01414
1411.83	0.03344	0.0153	0.01127	0.0226	0.004	0.01172	0.01124	0.01085	0.01023
1412.341	0.02551	0.01042	0.01554	0.01741	0.00857	0.00945	0.0077	0.00677	0.01135
1412.853	0.02927	0.01407	0.01628	0.01208	0.02315	0.01778	0.01137	0.01509	0.01878
1413.364	0.03074	0.01335	0.00867	0.00685	0.01098	0.00956	0.01298	0.01872	0.01301
1413.875	0.02873	0.01844	0.01477	0.02007	0.00641	0.01241	0.00884	0.00829	0.01351
