# Supplementary material for: Circular dichroism of quantum defects in carbon nanotubes created by photocatalytic oxygen functionalization
Source: Nat Commun. 2025 Jun 2;16:5107. doi: 10.1038/s41467-025-60342-y (PMC12130195; doi:10.1038/s41467-025-60342-y)
Supplement: Supplementary file 6 — Source Data [file 41467_2025_60342_MOESM6_ESM.zip › Raw data Manuscript and SI/Supplementary_Figure_8c.txt]

Laser Power (mJxcm-2)	Norm. E11 Intensity	Norm. E11* Intensity
0.00846	1	1
0.03816	3.27061	3.11717
0.10545	8.45781	7.62527
0.20674	14.07954	11.83273
0.34998	19.84481	16.66709
0.49016	25.23764	20.76228
0.79221	35.37343	28.08615
1.29503	49.67993	37.04132
1.69476	60.0582	43.48361
