# Supplementary material for: Circular dichroism of quantum defects in carbon nanotubes created by photocatalytic oxygen functionalization
Source: Nat Commun. 2025 Jun 2;16:5107. doi: 10.1038/s41467-025-60342-y (PMC12130195; doi:10.1038/s41467-025-60342-y)
Supplement: Supplementary file 6 — Source Data [file 41467_2025_60342_MOESM6_ESM.zip › Raw data Manuscript and SI/Supplementary_Figure_9a.txt]

Wavelength (nm)	10 °C	15 °C	20 °C	25 °C	30 °C	35 °C	40 °C	45 °C	50 °C	55 °C
938.815	0.00293	9.8877E-5	0.00428	0.00254	0.0033	0.00129	7.548E-4	0.00333	-0.00112	-6.03167E-4
939.053	44.88804	46.89199	50.23905	49.45088	51.9825	49.94343	48.4786	47.52909	47.33517	45.66639
939.29	27.33816	30.46234	32.19612	30.26015	29.85219	31.08777	29.08091	29.98497	31.03564	29.36461
939.527	9.87684	14.73861	10.88425	10.53896	15.1507	15.68081	13.22324	12.35211	11.2844	10.76115
939.764	-1.50866	0.60143	0.52545	-0.26002	0.89101	1.24697	0.81689	1.3593	1.53447	1.01038
940	18.281	18.12634	22.58513	20.65483	21.56412	24.30732	20.97644	20.55527	18.95607	18.08327
940.237	12.0027	14.13137	15.84749	15.15631	15.52924	15.44414	15.56091	15.58249	14.51645	15.06064
940.474	15.85228	20.45488	21.56423	22.02544	20.90247	22.23303	20.58806	18.93163	18.39624	18.67748
940.711	5.69933	9.14055	10.4109	7.86965	8.85382	10.09748	9.59743	8.64708	9.6197	10.07774
940.948	13.247	16.5227	18.1589	18.71451	19.53314	19.36317	19.31444	17.21965	17.12842	17.41262
941.185	14.36621	15.9682	17.9584	17.4556	18.71633	17.75068	18.76638	17.11585	18.35317	18.28515
941.422	20.68097	21.85064	23.32303	21.8512	24.88552	23.92104	24.14741	22.67804	21.25954	20.8395
941.658	6.47773	8.06614	10.49108	10.25747	10.3607	9.22181	11.12161	10.35725	10.62452	9.49538
941.895	17.81328	20.9161	21.33049	20.12891	21.57112	22.20038	21.98924	19.81499	19.19521	18.95504
942.132	-2.20276	0.34268	0.196	0.32019	1.4748	1.13381	2.50337	1.11984	-0.20203	1.76819
942.369	13.35884	17.16043	19.07386	19.99866	18.87575	19.06515	19.83096	17.48307	17.04241	16.98192
942.605	25.045	26.48272	28.59001	27.66204	29.37832	29.47957	29.72531	28.44592	29.41916	29.27437
942.842	20.61646	23.01776	25.73964	25.34515	26.70395	25.21459	25.46035	24.09264	23.12085	23.06467
943.079	10.99231	12.58495	15.29237	13.5737	14.56692	15.90953	15.62018	15.40159	15.40643	14.6419
943.315	17.04321	16.08623	18.00564	18.49964	20.20561	20.48777	20.29324	17.51119	17.95878	17.81615
943.552	14.99241	16.14867	17.98206	17.68343	18.41572	18.8759	19.74513	18.11596	18.38707	19.21987
943.789	34.87006	39.053	37.65645	39.56906	41.47636	39.90151	38.75426	37.22365	37.31326	38.77154
944.025	37.04558	39.64461	39.48638	40.07831	40.39387	42.0039	40.94951	41.36973	41.01623	41.2375
944.262	34.20186	35.82598	40.52221	38.99571	39.84217	41.27638	38.72008	38.34433	36.39961	37.50653
944.498	37.2584	38.79838	41.73508	40.47677	41.14744	41.43312	42.15423	42.49034	40.72217	42.80536
944.735	41.45952	42.30115	44.88983	45.84448	43.86768	46.01119	45.05716	42.12093	41.50413	43.76637
944.971	33.06853	34.33789	35.76846	35.57503	35.71053	37.50199	37.25257	36.26288	35.20586	37.11406
945.208	25.9111	28.31449	29.82537	31.75636	32.59391	34.03315	32.63371	29.60801	30.3238	30.63894
945.444	28.08704	30.31694	31.1268	32.08774	30.80417	33.57053	33.05913	31.18656	33.14168	32.48538
945.681	33.08165	35.4061	38.25739	37.71895	39.89179	40.00605	39.41319	36.12912	37.46405	35.30537
945.917	40.71705	42.9649	45.91802	46.0019	45.79603	45.99886	47.18377	45.4985	46.21207	46.447
946.153	48.26454	50.52231	50.39913	51.63315	53.37996	53.40673	53.62679	51.32676	50.35752	50.50649
946.39	45.15697	46.61691	48.34345	49.40397	50.70584	49.93802	51.66278	49.62951	50.69728	50.5822
946.626	35.26896	38.03712	40.10407	41.96238	42.01786	41.16374	40.31845	38.19383	39.00019	39.59235
946.862	52.41539	55.12003	56.86283	57.84149	57.82697	58.2987	58.88497	57.83265	57.92623	58.96708
947.099	35.39508	37.45545	42.35235	41.21339	41.79865	41.8306	40.46082	38.3406	38.70595	39.03579
947.335	44.26329	45.45489	48.24633	48.17027	49.11773	50.83006	50.35508	49.39202	50.286	50.44304
947.571	60.52855	60.95173	64.47487	65.37547	65.45732	66.63918	64.85117	64.51596	64.34428	64.06325
947.807	53.72265	55.54529	58.44485	58.19788	59.24568	60.07525	59.70141	59.72027	60.17021	59.5356
948.044	49.03062	51.19776	53.56183	55.08391	53.03385	54.66076	54.90546	54.74733	52.27886	53.76859
948.28	36.41214	38.73692	40.3775	42.25421	41.4276	42.87954	44.0035	44.19719	42.70587	44.01804
948.516	43.168	42.94428	47.50817	47.70927	47.95075	48.87286	49.03054	46.83794	46.76273	45.776
948.752	47.36895	48.03326	50.39888	50.60319	52.08622	53.18527	53.4381	52.66589	52.94395	52.22562
948.988	55.09288	57.70868	60.26724	61.35917	62.50037	63.0696	61.91643	60.61876	59.21363	59.56058
949.224	57.70958	60.94582	62.3633	61.69112	63.00988	64.81795	65.35057	63.87949	64.15578	64.59382
949.46	53.54528	53.24729	58.01052	59.02057	59.18587	59.05014	58.34236	57.93273	56.97258	56.6137
949.696	43.657	46.43045	48.88878	49.36957	49.79066	51.33704	51.51122	51.45489	49.87772	50.31554
949.932	60.36335	62.36802	64.41167	66.13317	66.74911	66.17266	64.41425	64.98508	63.05084	62.43109
950.168	65.5333	67.89759	70.74687	70.52796	71.85732	72.34271	72.18466	72.76091	72.15276	70.47429
950.404	65.24329	66.72542	68.77987	70.59463	69.00614	70.73097	70.30892	68.31956	69.04071	68.42536
950.64	62.22429	64.67092	66.01706	65.53834	66.86247	67.26184	68.69902	66.71092	67.69879	68.05846
950.876	68.45193	71.78933	72.4407	72.6724	73.82792	73.34336	73.63777	73.07008	72.64095	71.32129
951.112	58.21106	61.44447	63.05443	63.37558	63.45987	63.50767	64.41721	64.91016	63.42199	64.49206
951.348	64.70154	67.15081	72.2165	70.86246	70.51361	71.00431	70.06367	70.38406	69.86873	69.61393
951.584	80.9681	84.14624	87.12013	88.06753	87.11835	89.37738	90.7543	89.58034	89.14891	89.43123
951.819	91.24567	93.8217	97.51931	95.3782	97.00201	97.58116	98.17072	95.67424	94.79904	95.26137
952.055	66.03519	68.13192	70.81927	71.24059	72.57251	73.42019	74.17152	72.46391	73.10061	71.70051
952.291	63.54463	66.69567	70.53022	68.92247	68.92554	69.15557	69.64136	67.84514	67.86471	67.26139
952.527	68.36264	71.07881	72.97905	72.96442	74.12212	75.76767	75.90738	75.08977	75.01957	74.15364
952.763	64.02159	65.76036	69.6873	69.85074	69.06009	70.79554	69.87236	68.70038	66.50845	68.12111
952.998	74.1233	76.40653	78.84912	78.48723	80.00514	82.97873	81.27111	80.81419	79.32758	80.85634
953.234	101.66048	104.42675	105.67721	107.08766	106.0728	107.18815	105.32463	103.37474	105.33418	104.03776
953.47	108.5925	111.80826	114.13314	114.48662	115.07199	116.54146	116.36916	114.8688	115.85238	114.55971
953.705	104.78147	106.84378	110.04545	111.1084	109.74475	110.86175	109.36109	108.39079	107.78418	108.88124
953.941	82.30007	85.29901	87.58614	87.85349	88.94108	90.14943	90.76021	89.78417	88.65255	88.59591
954.176	96.62817	99.82424	102.22427	100.99548	102.18551	102.68618	102.33588	101.18984	99.79005	98.67513
954.412	93.16908	96.9769	98.93262	99.82513	100.83776	101.25163	102.58428	101.17484	100.48361	98.83949
954.648	116.92097	120.7631	123.37615	121.5354	122.39504	123.51551	122.8324	121.43339	121.62232	120.51594
954.883	122.53071	126.02819	129.18162	128.13985	130.24486	131.71968	131.57662	129.20953	129.83918	128.55922
955.119	117.66123	121.0641	121.65004	122.72988	123.4139	124.44819	122.26724	121.22634	121.24	120.75616
955.354	116.49255	119.45122	122.50918	123.50394	124.98475	125.40088	124.28543	122.62788	123.52689	123.22213
955.59	129.14858	131.15421	134.7629	134.0826	134.60317	135.63862	135.15326	132.52846	133.15976	133.30135
955.825	121.28465	126.18932	127.40735	127.87779	130.33729	131.10869	131.06557	130.03453	128.54316	126.56069
956.06	122.49206	125.90018	127.56038	126.8844	127.22076	127.90607	126.80063	127.80653	125.60829	127.25626
956.296	123.61157	126.57915	128.50783	129.9551	131.53307	132.30731	130.76584	131.42122	128.42628	127.68616
956.531	142.4328	147.36665	151.09575	149.81006	150.2604	148.91147	148.89001	148.31546	147.087	148.03472
956.767	149.89185	154.39595	157.07833	158.97586	159.79035	159.23727	159.49232	156.97647	156.01186	155.5467
957.002	142.11678	146.69727	151.22449	149.23765	148.62654	148.60632	148.67893	146.42657	146.35058	145.97324
957.237	143.76427	147.28904	150.9354	150.71832	151.70071	152.38841	151.58223	149.51012	147.84073	146.04907
957.472	149.46432	152.37812	157.97841	155.90837	155.65932	157.23191	155.19336	154.89582	154.90727	150.28557
957.708	161.41473	164.96409	169.70173	167.81297	169.87644	170.12219	169.15847	166.74349	165.69057	163.37474
957.943	170.81135	176.05109	178.06914	176.27296	177.10737	177.53033	176.9288	176.20147	176.29718	172.03769
958.178	177.03868	180.78725	184.22844	183.05361	183.98418	185.11554	184.61084	181.40996	180.00022	179.28436
958.413	182.21049	187.46389	186.58902	187.36061	188.56161	187.57186	187.51417	187.85837	183.88021	182.45873
958.648	177.51699	182.32294	184.44533	184.95412	185.62222	185.78317	184.93073	183.23945	179.9718	177.66557
958.884	179.33953	185.55947	187.24793	186.34637	185.86637	186.38118	185.97545	183.8439	181.7274	180.39716
959.119	189.70611	195.14711	197.64661	196.13025	197.87259	197.94553	196.40071	194.27584	191.4491	188.70605
959.354	198.92798	200.85405	205.0422	203.97146	203.59967	204.64701	202.84398	201.9628	197.80747	197.72311
959.589	207.00424	209.82364	213.93932	214.63927	215.87145	216.03402	213.4463	209.56171	206.73235	205.23526
959.824	218.25017	221.70483	223.98485	222.65683	222.83679	220.87722	222.10173	221.05564	217.60457	214.42932
960.059	216.20018	220.00275	223.34273	223.43074	224.23073	223.42176	223.76592	218.56214	216.17402	211.84939
960.294	224.71577	229.67826	229.85529	228.268	228.36603	230.47614	229.94346	224.74427	223.32871	220.06959
960.529	232.52867	235.20879	238.22253	237.78717	237.27721	238.06116	237.18306	232.78511	229.95255	225.45709
960.764	237.34702	242.59064	241.82007	241.91777	241.76625	242.02066	242.29862	237.46299	234.45217	229.78233
960.999	248.68141	251.56053	255.84063	255.76545	256.51407	255.26462	251.5733	249.31052	244.52784	241.45504
961.234	255.08365	259.1191	261.9995	261.13278	259.32285	260.81544	258.98981	255.05024	251.32862	247.72766
961.468	252.50556	257.06417	260.56258	258.37283	257.1793	259.29288	255.61003	252.1141	246.09261	242.04947
961.703	273.79115	277.23487	277.05618	277.43364	277.67561	277.57713	271.96445	271.75248	265.37287	261.33559
961.938	265.66358	269.53681	271.46733	271.05179	272.43692	269.8638	265.75299	261.55677	256.68484	251.76193
962.173	295.57996	297.90902	298.20719	297.7969	298.85815	299.29034	292.46113	288.98668	284.19622	279.4582
962.408	288.59716	292.59113	295.53307	295.12585	293.8847	293.43487	290.23182	284.45638	277.98648	274.13393
962.642	301.51721	302.17901	306.10895	304.73456	306.95223	304.9106	300.74585	295.331	289.92048	285.71837
962.877	319.63241	322.34955	325.69413	324.94303	325.59116	320.18846	318.60456	314.88152	307.43071	301.19792
963.112	336.51378	338.462	340.15618	340.8226	339.98518	336.88189	335.31305	329.56232	323.43637	315.52663
963.347	351.37164	354.48752	358.15151	356.34862	355.17504	354.19316	350.95936	342.65023	336.60948	330.03222
963.581	332.2365	334.97081	336.30977	335.4792	337.02481	333.2154	330.50014	320.94537	312.96412	308.24183
963.816	349.6479	353.46511	357.30866	356.30547	354.42563	351.14699	347.29721	339.43322	332.06724	325.84613
964.051	372.95976	374.42974	378.21817	377.39818	374.47939	372.61462	366.21775	358.45241	353.29431	345.2209
964.285	403.05115	407.74002	409.90524	407.41222	405.32269	401.42293	395.84643	389.60074	382.84145	375.1301
964.52	413.50551	415.21085	417.38971	416.84243	415.20653	410.24599	406.71451	397.99599	391.23552	381.84547
964.754	416.47409	420.389	421.60509	421.68049	419.69568	415.44343	408.82127	400.19418	393.52268	382.89526
964.989	434.50152	435.97261	439.77719	438.62017	436.56599	430.10264	424.99849	416.11502	407.84624	397.22395
965.223	424.87704	429.15691	431.45027	427.6454	425.75595	420.35541	414.71626	406.89315	396.68018	389.33233
965.458	456.73057	459.82145	463.75517	460.1333	456.599	453.49657	444.87592	437.95239	427.64313	417.73676
965.692	489.28708	493.13249	493.93959	491.55997	489.21083	485.22188	476.45143	467.50683	457.54442	446.93805
965.927	484.06652	488.43251	490.29428	485.97347	483.97216	476.09358	470.59384	459.87806	448.76831	438.69246
966.161	480.34274	485.23203	485.85417	481.53501	477.49531	472.44861	463.85123	455.34819	442.11597	430.71226
966.395	502.42117	505.75513	505.70407	503.15674	498.96433	495.86216	483.56847	474.36762	460.42243	450.08678
966.63	520.00719	524.51404	523.87562	519.65568	515.12703	508.66444	499.92306	488.96027	476.33953	463.97302
966.864	541.64541	545.65408	547.78893	541.27789	537.21516	527.0375	519.81739	509.3074	497.56712	483.96755
967.098	574.20308	577.28913	578.15029	573.49977	566.82025	558.41003	551.30427	538.59652	524.54745	512.72609
967.333	565.81209	572.32497	570.61888	566.94135	558.92828	552.20052	543.58803	528.57779	515.77105	502.62131
967.567	592.46958	594.9648	594.62095	590.0651	584.20006	575.17137	564.0135	552.82029	537.35231	524.12047
967.801	638.23639	641.06299	643.44252	635.09743	631.31564	620.86912	609.12889	598.84145	582.47616	568.45968
968.035	648.07369	649.23961	649.07134	643.11516	635.71641	625.44791	615.21785	599.88878	586.79893	571.1031
968.27	671.3847	673.73089	674.39863	669.59604	657.98133	648.50768	638.82909	624.75074	609.00008	592.95649
968.504	675.499	677.32108	677.55441	670.98836	662.11677	653.61673	639.69681	624.6475	607.74701	590.28817
968.738	695.11099	698.54914	696.6104	688.19322	682.70127	670.75235	656.93614	641.09951	621.45115	603.90865
968.972	732.51155	733.71259	732.00605	726.33396	717.70102	705.21951	691.16667	673.92981	655.77739	637.97873
969.206	739.61962	738.36163	740.28451	730.90652	722.01352	711.38919	696.81327	676.83649	658.32991	639.11692
969.44	768.91865	769.55526	768.79121	759.33146	747.9043	737.10194	723.25624	702.93819	684.07125	664.68857
969.674	803.5892	803.30642	800.12513	793.32032	781.40077	768.56253	753.85823	732.1388	713.17578	691.41113
969.908	821.00023	819.95026	815.47062	808.58161	795.70641	783.66399	767.46956	746.11176	725.90666	705.38572
970.142	833.1276	833.06525	828.25423	819.5145	805.85556	791.8681	775.94773	754.06462	732.26492	710.59617
970.376	850.18672	849.79562	845.71994	836.19009	822.90269	809.79915	791.32894	769.0999	750.39426	724.7477
970.61	864.16332	862.3808	858.06213	848.44749	835.08599	819.50661	799.8076	776.69857	754.54	730.84342
970.844	898.30557	896.92652	892.22117	881.90714	868.31685	852.64744	832.26816	808.55499	784.79522	761.01841
971.078	918.35839	918.59583	913.13169	900.43754	884.39118	868.01427	847.82625	824.74159	800.26982	776.23229
971.312	961.30692	958.78606	953.91577	941.31731	927.35026	909.6443	887.10078	865.18559	837.69376	812.33857
971.546	1002.7588	1000.03459	993.375	980.43049	964.6494	947.38363	924.95959	899.2549	872.81674	845.52357
971.779	1018.84875	1014.64904	1008.80924	996.75198	981.16611	961.24718	938.03983	911.36882	883.95443	856.31125
972.013	1057.48217	1051.22267	1047.12006	1030.74218	1015.54659	994.38766	973.06674	944.81891	917.48427	889.58466
972.247	1093.56163	1090.53043	1083.84121	1068.61831	1051.07702	1030.7122	1007.65093	979.41957	948.89003	920.91042
972.481	1139.15262	1133.27742	1126.30408	1111.44129	1093.50529	1073.22649	1047.9875	1020.12901	987.90728	958.87569
972.714	1171.00593	1165.61898	1157.46053	1140.83751	1122.75676	1101.06159	1074.96154	1045.34556	1014.53349	982.3227
972.948	1186.39125	1180.84982	1171.56912	1156.89408	1137.06243	1113.95269	1088.13034	1057.90197	1025.31709	993.46452
973.182	1217.09912	1210.45647	1200.16416	1184.87647	1164.72195	1139.48858	1113.68807	1082.41018	1048.58014	1015.05247
973.415	1243.93266	1238.12323	1228.67082	1211.88739	1192.55845	1168.03117	1138.98059	1108.33517	1072.99386	1037.9681
973.649	1280.98158	1273.37468	1262.74224	1244.99325	1225.61258	1199.9341	1170.37928	1137.53541	1099.88568	1064.42506
973.883	1307.99097	1300.68836	1292.04355	1275.00788	1249.82293	1223.25887	1194.07868	1158.50236	1122.529	1085.12763
974.116	1333.68004	1323.50418	1314.10194	1295.21569	1269.25816	1243.5781	1211.84921	1176.28243	1138.09219	1101.75808
974.35	1382.44027	1375.95283	1363.54336	1343.51626	1320.17638	1292.28258	1260.50429	1223.72044	1184.89799	1146.53995
974.583	1417.81564	1408.91093	1397.08384	1376.1809	1352.78832	1323.83159	1290.84097	1251.59294	1212.76328	1171.40344
974.817	1462.61336	1455.18655	1441.75469	1422.27284	1394.68597	1363.16234	1332.94738	1290.35449	1249.21382	1209.72269
975.05	1511.19838	1502.25529	1487.39729	1465.89086	1439.06004	1407.44521	1372.31061	1333.01197	1290.79778	1248.57339
975.284	1546.74956	1538.29891	1522.70576	1498.46797	1473.26379	1442.62015	1404.7712	1366.01911	1321.4952	1278.3944
975.517	1573.67137	1560.76273	1546.53035	1523.18169	1495.52876	1464.08822	1425.37346	1383.00212	1339.09402	1292.8116
975.751	1618.11696	1604.56853	1590.49438	1567.50715	1536.09997	1502.27031	1463.85162	1421.23292	1375.01371	1330.68819
975.984	1654.7254	1641.23086	1626.42114	1599.64142	1570.74613	1535.49912	1496.84314	1452.29223	1405.97685	1358.47315
976.217	1699.17092	1687.24114	1668.88341	1642.73089	1613.97023	1577.3945	1538.24164	1490.96548	1443.04685	1393.95989
976.451	1743.0005	1726.46075	1709.84434	1684.13987	1651.71179	1615.22255	1572.64912	1527.24833	1477.72728	1427.49877
976.684	1771.8588	1756.77372	1739.14654	1710.00214	1679.72503	1641.46576	1601.12753	1551.84501	1501.34436	1449.44103
976.917	1827.40078	1811.69142	1792.5618	1765.19327	1731.52756	1692.20421	1649.34011	1600.43404	1548.85836	1495.55065
977.151	1884.52741	1867.49058	1847.30236	1819.94209	1786.16019	1746.9217	1701.18093	1651.50121	1599.11579	1546.35237
977.384	1908.10258	1890.30698	1870.7749	1840.8584	1805.86056	1765.11836	1720.10189	1668.04182	1613.61684	1558.29085
977.617	1937.48965	1921.58946	1899.28101	1868.66353	1833.16632	1790.91994	1746.54492	1693.52415	1637.58777	1582.53468
977.85	1996.8175	1977.56585	1957.99609	1926.8585	1890.00996	1845.90225	1800.42121	1745.12321	1689.17305	1631.03459
978.083	2062.5748	2043.24347	2020.15588	1987.34985	1949.3296	1905.92577	1859.1645	1802.74203	1744.65254	1687.76775
978.316	2104.81913	2085.81468	2064.38495	2030.26193	1992.37719	1947.82142	1897.11174	1840.97277	1782.78476	1723.34276
978.55	2159.30342	2139.6736	2114.09058	2079.44592	2040.28841	1993.87331	1945.76674	1886.10912	1826.22722	1767.77072
978.783	2204.27796	2183.65591	2158.58515	2124.03547	2084.92771	2038.68671	1985.2184	1927.52687	1865.77546	1803.78838
979.016	2226.79611	2204.97211	2179.14244	2144.68584	2103.2133	2056.17571	2005.02432	1943.9784	1881.42703	1814.84159
979.249	2270.71396	2247.71998	2222.57648	2186.97905	2143.43086	2094.35697	2041.64426	1981.50091	1918.76262	1853.33803
979.482	2314.27858	2292.40694	2266.80543	2229.5381	2187.45104	2136.87175	2080.21088	2020.70554	1954.8591	1890.06408
979.715	2367.53067	2344.15102	2316.59959	2279.16347	2236.15844	2184.86869	2129.04285	2065.57586	1997.85931	1932.89852
979.948	2417.87626	2394.57078	2366.57056	2329.31922	2280.97451	2231.71548	2174.15824	2110.80058	2043.95724	1975.64425
980.181	2466.10898	2441.81627	2414.24436	2373.55648	2328.35545	2274.93723	2216.35327	2153.45773	2083.15139	2012.45882
980.414	2521.82613	2496.20465	2467.12969	2427.0692	2381.48475	2327.35596	2268.28251	2201.95819	2131.63873	2059.80811
980.646	2574.72616	2546.97736	2517.71893	2475.19289	2428.06969	2372.52369	2313.75204	2246.47457	2175.87785	2102.99643
980.879	2630.26778	2603.92401	2571.22264	2530.11946	2480.93362	2424.85348	2364.44253	2296.65678	2225.42761	2150.61122
981.112	2653.31412	2626.03544	2593.36971	2550.6808	2501.78378	2444.90665	2380.79703	2312.40059	2239.84003	2164.32036
981.345	2701.10663	2670.89891	2638.74714	2593.50426	2544.21219	2487.77506	2422.19546	2354.08388	2278.68011	2201.843
981.578	2745.37613	2716.64466	2683.06447	2637.65312	2588.40922	2528.60943	2462.88617	2393.02291	2317.43183	2241.13626
981.811	2805.76057	2775.26622	2741.24991	2695.8479	2646.84455	2585.18406	2521.01016	2447.98569	2370.7872	2293.88561
982.043	2856.10712	2823.48268	2788.92453	2745.2085	2692.19133	2630.4398	2563.64778	2490.64311	2411.84029	2333.35599
982.276	2904.7799	2871.08073	2836.59863	2791.30147	2737.715	2674.72308	2609.38243	2532.14954	2455.01731	2375.74767
982.509	2961.02603	2928.46784	2894.25421	2847.64002	2792.61303	2729.35182	2662.1084	2587.37818	2506.6025	2425.13305
982.741	3004.50307	2971.30368	2936.09831	2887.10704	2833.09582	2768.24043	2700.32112	2623.48392	2543.14171	2461.50503
982.974	3069.5554	3032.04159	2995.96234	2946.36184	2890.38158	2825.96467	2755.87857	2679.42092	2597.11665	2513.98857
983.207	3101.05623	3063.9416	3025.08689	2976.19914	2920.25215	2854.33055	2783.91449	2705.16871	2624.45103	2537.78978
983.439	3155.98088	3118.8596	3080.09261	3029.18199	2973.2931	2906.30707	2834.4282	2755.6167	2672.14182	2586.90963
983.672	3198.04915	3158.52055	3119.81701	3068.20727	3011.38808	2945.1962	2872.02148	2792.60772	2707.44181	2621.68805
983.904	3255.0001	3215.73123	3175.70578	3125.16523	3066.02086	2998.67601	2925.27833	2844.47231	2759.20424	2670.89625
984.137	3306.49045	3267.03335	3225.58752	3173.28909	3115.70101	3046.05386	2974.19889	2890.67077	2805.3904	2715.94369
984.369	3357.54094	3317.01267	3275.47021	3221.50081	3163.08177	3092.98963	3019.40277	2937.13497	2849.0101	2759.84048
984.602	3408.41489	3366.0225	3324.64593	3272.09821	3214.0885	3143.02056	3067.26145	2985.01512	2894.39985	2806.65854
984.834	3456.82362	3415.20754	3372.58507	3319.07401	3259.0817	3188.45363	3113.08486	3028.73486	2940.05505	2850.11247
985.067	3487.70776	3446.93107	3404.09497	3350.50194	3290.27883	3218.853	3142.27119	3057.84697	2968.98248	2876.74654
985.299	3531.97753	3490.64844	3446.99897	3393.14837	3331.46932	3260.39448	3182.16529	3097.4057	3006.84916	2914.09236
985.531	3564.53571	3522.37195	3478.86271	3424.39949	3363.28545	3291.59017	3212.7675	3128.37684	3036.75048	2944.3559
985.764	3616.55503	3573.76262	3530.3354	3474.81995	3411.90423	3340.55996	3264.51999	3177.40812	3084.52994	2992.23617
985.996	3681.95902	3639.44017	3596.38201	3539.64035	3475.20378	3403.32461	3326.27217	3240.78161	3149.12556	3054.81206
986.228	3697.78482	3653.78949	3608.28269	3552.51764	3488.3599	3416.65789	3338.46775	3252.01041	3160.79429	3065.86533
986.461	3728.58091	3685.51293	3641.82366	3583.76845	3520.79508	3447.41126	3370.13178	3283.42427	3188.21728	3096.21764
986.693	3773.11497	3728.78955	3684.81689	3627.74058	3563.13524	3491.25251	3412.32694	3324.9306	3229.44736	3137.45847
986.925	3810.8684	3765.4518	3719.77171	3663.93783	3601.05352	3528.90308	3447.4425	3361.74476	3267.66806	3173.21064
987.157	3852.23221	3805.11262	3760.20298	3702.78618	3639.67928	3566.55383	3487.07113	3401.48043	3306.33123	3212.50398
987.389	3873.25406	3827.31264	3783.14433	3726.17628	3661.76754	3589.61413	3510.32845	3421.29658	3327.38182	3235.24266
987.621	3928.26682	3881.61259	3837.0018	3780.5721	3718.25751	3644.68535	3564.38169	3477.23388	3382.77288	3289.05445
987.854	3944.97367	3898.69614	3853.40758	3797.33483	3733.44755	3660.75924	3581.0901	3495.45654	3401.25664	3306.57019
988.086	3988.53921	3942.5897	3897.99027	3841.21934	3778.79458	3705.74981	3625.85166	3539.52998	3447.44279	3351.0865
988.318	4002.25132	3958.08648	3913.8657	3854.97852	3795.57656	3722.2665	3643.44528	3556.15926	3460.52787	3368.24812
988.55	4025.65054	3980.63802	3935.74853	3879.42723	3817.92999	3745.06123	3667.41043	3580.57896	3485.38422	3392.93468
988.782	4072.21001	4027.26593	3983.68688	3927.55219	3865.66472	3793.76607	3717.12761	3631.02726	3539.62468	3443.55933
989.014	4086.2755	4043.29117	3997.26575	3942.28358	3881.47398	3810.54775	3733.65919	3647.21358	3553.41758	3461.16369
989.246	4119.18552	4073.95633	4031.60239	3977.50989	3916.73893	3844.74954	3768.77446	3683.93921	3587.56705	3498.06695
989.478	4138.00517	4094.03964	4051.36488	3997.6306	3934.93627	3865.15703	3790.96981	3706.32279	3612.42332	3522.4878
989.71	4145.37711	4099.30474	4057.78908	4003.70377	3943.75914	3878.13602	3801.57256	3718.08269	3626.83563	3534.42621
989.941	4179.25562	4134.82025	4093.00879	4041.22719	3980.61632	3913.66491	3838.36937	3756.75603	3663.90603	3574.60494
990.173	4195.96276	4153.49162	4112.50606	4060.46453	4000.84731	3934.95683	3860.1224	3777.81138	3688.93944	3600.08809
990.405	4213.19815	4168.90035	4128.64677	4077.58102	4020.98983	3956.07154	3881.96363	3798.33632	3710.16695	3621.853
990.637	4225.23717	4182.01462	4144.16932	4093.81525	4037.94876	3970.2001	3900.70748	3819.65747	3730.15544	3643.44126
990.869	4246.25876	4206.1538	4166.22778	4116.05503	4061.80563	3995.82509	3925.29214	3846.20192	3758.72891	3670.87191
991.1	4257.32933	4216.6236	4178.65868	4129.90343	4074.87365	4011.54602	3942.62022	3864.3363	3777.21279	3692.54853
991.332	4274.38888	4232.91333	4196.91956	4149.58312	4095.37003	4033.10291	3965.4352	3888.04761	3802.95416	3716.7924
991.564	4254.46197	4214.103	4177.55152	4132.60012	4079.78439	4017.34257	3950.0201	3875.9927	3790.9917	3708.01566
991.796	4258.13563	4217.95824	4182.82805	4137.70311	4086.30792	4025.19268	3959.82612	3884.12277	3802.66052	3720.75111
992.027	4255.46904	4216.43319	4182.00895	4139.00728	4090.26667	4031.18627	3966.44663	3891.89905	3812.64789	3730.65351
992.259	4280.54193	4241.01328	4207.86575	4166.01744	4117.74951	4059.55242	3997.75679	3926.41147	3845.20409	3767.02535
992.49	4275.8501	4237.54853	4205.81104	4161.93357	4116.84438	4063.42365	3998.71348	3928.52116	3851.91661	3774.00656
992.722	4261.82322	4226.41057	4194.74577	4155.19831	4108.68757	4054.64927	3993.82948	3926.29314	3848.45091	3771.69239
992.954	4269.10772	4234.05849	4203.73229	4163.48085	4121.13641	4068.77859	4011.68875	3941.50573	3867.37722	3791.68694
993.185	4271.63589	4236.06178	4208.38949	4168.05409	4127.04092	4075.83278	4019.19387	3954.32825	3879.31153	3806.1927
993.417	4244.75237	4211.95982	4184.16386	4147.97971	4108.71383	4058.74655	4001.92066	3938.37768	3867.61466	3795.0261
993.648	4233.63234	4203.2919	4175.30772	4140.09671	4102.85635	4053.68644	3998.54092	3936.59243	3868.30886	3798.28915
993.879	4230.79036	4200.79672	4177.40354	4144.93482	4105.66572	4058.88426	4006.93102	3947.20152	3877.8534	3809.87356
994.111	4227.15484	4197.06681	4173.31702	4141.2034	4105.55638	4060.3673	4009.2152	3951.08207	3886.51306	3817.47433
994.342	4203.97007	4175.34675	4151.82856	4122.1893	4086.0797	4042.75044	3996.72057	3937.07957	3873.31169	3809.58312
994.574	4182.80975	4154.59666	4133.78604	4104.49968	4071.55539	4030.97026	3982.98724	3927.50329	3864.97805	3801.95734
994.805	4162.44307	4137.19651	4117.5985	4089.19638	4057.03127	4017.50841	3973.14749	3920.76027	3857.88341	3798.13819
995.036	4135.0312	4108.8615	4091.69417	4066.38425	4033.84016	3996.97377	3955.69726	3902.86209	3842.64643	3785.9092
995.268	4126.99234	4101.25137	4085.39949	4060.17915	4031.60854	3996.33495	3954.79559	3905.41516	3849.09355	3794.30663
995.499	4108.47539	4082.97032	4068.68183	4045.31733	4019.11851	3985.7923	3945.13293	3899.02589	3842.88411	3788.98277
995.73	4062.57055	4041.93624	4028.11523	4006.95705	3983.54631	3949.60516	3911.04592	3867.31682	3814.99036	3761.2611
995.961	4022.56576	4004.8708	3989.57986	3971.68866	3947.79736	3917.92769	3880.58691	3839.23775	3786.83133	3736.99236
996.192	3991.19128	3970.71476	3960.93717	3941.98554	3923.63367	3892.88266	3859.68556	3820.18889	3770.26663	3722.28467
996.424	3982.36056	3963.4579	3954.46588	3937.01711	3919.89838	3892.1555	3858.5182	3821.94486	3774.14688	3727.9378
996.655	3949.04827	3932.03586	3923.61587	3908.63976	3891.93201	3866.93398	3836.99726	3798.02644	3754.83859	3711.37109
996.886	3915.91267	3901.3205	3894.53168	3879.37858	3865.91131	3841.71185	3812.37896	3778.004	3735.97282	3694.53842
997.117	3878.11023	3864.69483	3858.64615	3849.05653	3834.23017	3812.68709	3787.14121	3755.32524	3713.03559	3675.75835
997.348	3838.2817	3826.04208	3821.87762	3811.93335	3799.71966	3780.39141	3758.36378	3726.09503	3687.79722	3650.33873
997.579	3802.94469	3792.76848	3792.61688	3781.70022	3772.1069	3754.28525	3731.4446	3703.59371	3667.95779	3631.7355
997.81	3779.143	3770.96029	3771.21793	3763.0391	3753.24923	3738.43685	3717.26875	3690.47637	3657.05756	3624.72967
998.041	3739.8431	3730.63109	3732.32928	3727.68268	3719.97678	3707.64422	3690.26124	3663.54778	3633.76639	3602.40846
998.272	3680.55322	3673.98604	3675.68667	3673.15607	3668.48627	3656.9551	3638.47503	3616.1693	3588.61403	3557.33579
998.503	3639.57967	3635.06798	3639.44823	3636.4744	3632.73711	3622.27118	3608.45863	3588.35583	3561.25161	3533.15569
998.734	3607.14855	3601.7948	3608.50954	3606.68275	3605.3014	3597.04928	3586.22974	3566.73931	3542.56286	3516.85433
998.965	3569.1695	3567.463	3575.09752	3576.09574	3575.56632	3569.52829	3559.39906	3542.55562	3520.51073	3497.012
999.196	3515.16341	3515.05135	3522.87135	3526.42857	3526.81714	3522.19882	3513.01123	3500.40022	3477.9251	3457.87079
999.426	3471.37282	3471.9884	3480.44962	3483.03369	3487.88462	3484.77371	3477.68515	3467.45183	3447.642	3428.2018
999.657	3454.00002	3455.648	3465.49825	3469.49637	3476.98632	3475.82301	3471.38523	3460.79717	3445.9465	3428.632
999.888	3396.29518	3400.1504	3410.79872	3418.94499	3426.11488	3425.92935	3423.49261	3415.18897	3399.02398	3384.3565
1000.119	3330.40053	3334.06962	3347.44298	3356.20336	3365.33865	3368.16576	3366.48561	3359.93069	3344.40167	3333.26413
1000.349	3281.67811	3287.65508	3302.63702	3314.0444	3323.0457	3328.35346	3327.26595	3322.55613	3311.81742	3299.25722
1000.58	3239.47194	3244.85666	3259.77303	3274.00525	3284.64358	3290.13267	3292.73635	3290.22746	3280.64908	3271.53595
1000.811	3188.28399	3195.44418	3210.99201	3226.63429	3237.30942	3243.24614	3249.8881	3250.28531	3240.62996	3232.92612
1001.041	3153.47453	3162.25908	3178.72865	3194.10378	3208.37029	3214.92896	3223.05751	3223.97677	3216.80796	3213.08389
1001.272	3100.96505	3110.11271	3130.3889	3145.67361	3161.92052	3171.93318	3179.76683	3180.84734	3178.38232	3174.20798
1001.503	3050.30564	3059.81775	3080.45926	3097.24267	3114.05596	3125.66512	3135.14872	3138.33749	3137.03571	3134.88962
1001.733	2988.72572	2999.99808	3020.54862	3038.5643	3058.05544	3072.41149	3080.97354	3087.50576	3087.7237	3088.40088
1001.964	2925.3861	2938.59165	2958.95901	2978.82576	2997.6329	3013.76383	3023.78952	3031.27393	3034.16339	3035.09539
1002.194	2876.39935	2892.61821	2913.79911	2933.75252	2953.92484	2970.0602	2985.45475	2992.39401	2995.38344	3000.55755
1002.425	2831.99171	2847.87932	2872.26091	2894.24337	2913.84268	2931.83919	2947.11969	2957.7635	2961.82548	2969.02953
1002.655	2791.89903	2808.25665	2832.93201	2852.96828	2877.2097	2896.80176	2912.05902	2924.01886	2929.77227	2938.65267
1002.886	2745.55363	2760.60777	2789.36126	2811.4273	2835.18185	2853.9828	2870.98087	2885.40461	2892.93962	2901.81314
1003.116	2716.29342	2734.21299	2761.3374	2785.78726	2809.69158	2831.05946	2849.81421	2863.16863	2873.63143	2883.21003
1003.346	2663.51949	2680.2148	2708.05146	2734.00023	2759.70462	2781.07784	2800.77114	2815.78959	2827.06306	2839.554
1003.577	2604.14194	2624.45238	2652.38012	2678.32548	2703.61532	2726.23227	2747.48062	2763.00996	2774.74186	2792.17984
1003.807	2557.53264	2578.65551	2605.98349	2634.66444	2661.4108	2683.76711	2705.96015	2723.15645	2735.87366	2752.15334
1004.037	2491.02254	2510.63461	2539.0066	2568.56568	2595.85925	2619.54858	2642.9355	2660.46192	2675.40978	2691.41169
1004.268	2459.47179	2480.3595	2509.83451	2538.68665	2567.18507	2592.8231	2615.66217	2635.83542	2649.81739	2668.5594
1004.498	2414.09538	2436.32701	2467.58972	2496.26308	2526.66077	2550.79963	2575.29191	2595.9816	2611.83422	2630.92322
1004.728	2366.07751	2389.64864	2418.89647	2447.30163	2479.85749	2505.77021	2531.91304	2552.32101	2569.07164	2589.03784
1004.958	2315.32961	2338.8245	2369.4081	2398.60565	2429.42838	2458.6182	2485.79063	2504.23423	2523.03444	2543.87694
1005.188	2263.26023	2286.67769	2318.59567	2348.49647	2378.91052	2408.28238	2435.68591	2457.56362	2478.41317	2498.62731
1005.418	2218.23645	2243.43856	2273.78951	2305.18926	2335.55633	2363.87172	2393.28057	2416.73579	2437.50928	2459.30904
1005.649	2186.07043	2211.92931	2242.67342	2273.01245	2306.88258	2335.1129	2362.55613	2387.86003	2408.81916	2431.76477
1005.879	2159.53851	2184.38853	2217.29979	2246.22452	2281.03876	2311.12874	2337.22996	2364.4733	2387.56373	2410.86027
1006.109	2103.24303	2128.97811	2159.86207	2190.81551	2223.71144	2253.18846	2283.32007	2308.77263	2332.2334	2357.55474
1006.339	2060.3324	2084.23992	2118.76545	2147.15528	2181.77214	2210.90031	2241.97655	2267.05964	2290.887	2318.32488
1006.569	2014.86844	2039.85431	2073.6055	2103.93581	2139.56769	2168.70037	2198.59751	2225.34667	2248.12444	2276.35081
1006.799	1977.06597	2001.28914	2034.89349	2065.57557	2098.68951	2130.03665	2159.11214	2187.08681	2210.67228	2239.4229
1007.029	1942.4328	1967.75147	2001.39444	2032.51559	2065.77055	2095.79523	2127.41424	2154.13862	2180.74312	2205.06219
1007.259	1913.78771	1937.91717	1972.04492	2004.05013	2037.18516	2068.53989	2097.92908	2124.46607	2151.34507	2177.07543
1007.489	1878.01103	1903.85001	1936.24777	1967.27921	2001.43637	2034.56395	2062.1605	2091.34031	2115.75162	2145.99009
1007.718	1837.82975	1866.60731	1895.59317	1927.32938	1963.03475	1992.18671	2023.91416	2052.72641	2077.23745	2106.58338
1007.948	1806.36813	1832.80509	1866.15626	1896.9193	1930.20437	1961.21695	1992.57061	2020.57494	2047.83941	2073.55058
1008.178	1747.78288	1775.89638	1805.45039	1836.29747	1871.90417	1902.12761	1930.4309	1960.8017	1986.04788	2013.07452
1008.408	1728.47292	1754.6168	1787.58445	1818.25549	1852.33951	1882.65329	1914.30801	1941.48734	1966.29702	1997.56995
1008.638	1693.66279	1718.52152	1753.46539	1780.07223	1815.17545	1846.11268	1876.76945	1903.49263	1931.67711	1960.99607
1008.867	1670.65478	1696.97789	1728.7981	1759.99854	1791.36582	1821.86382	1852.50531	1882.93872	1906.52748	1937.08151
1009.097	1642.36209	1668.11327	1700.95144	1727.4692	1760.83453	1789.92133	1821.60416	1850.43339	1875.97883	1908.20942
1009.327	1583.68902	1610.14638	1640.24524	1671.17623	1702.97694	1734.98706	1764.41998	1792.69619	1819.58624	1847.29071
1009.556	1574.5951	1601.03843	1630.50579	1662.32154	1691.90188	1722.32239	1753.51857	1781.08405	1806.82752	1834.97317
1009.786	1551.05826	1575.08401	1605.66199	1635.53306	1667.29594	1697.80835	1725.36032	1755.92635	1781.50065	1809.9076
1010.016	1520.91586	1547.19024	1576.75404	1606.18402	1636.67651	1665.95435	1694.37079	1724.04076	1749.89009	1776.87489
1010.245	1491.47865	1517.53285	1545.5508	1574.53747	1606.32222	1635.42656	1665.32791	1692.4205	1719.87241	1746.67501
1010.475	1466.26861	1492.46156	1520.00069	1550.22354	1580.12497	1608.34805	1636.19664	1663.01355	1688.88128	1716.91764
1010.704	1458.23047	1483.70579	1511.93893	1539.15972	1570.19955	1598.24777	1626.6227	1654.94243	1680.10539	1707.96404
1010.934	1406.33795	1430.85348	1459.97757	1486.047	1516.40967	1545.17073	1571.29679	1599.24179	1624.5093	1651.29467
1011.163	1380.24712	1404.81133	1433.19084	1459.78986	1488.0897	1516.67735	1544.90886	1572.04806	1596.17341	1624.54733
1011.393	1358.03117	1381.94436	1410.11369	1436.44724	1464.81042	1493.75492	1520.11339	1544.67716	1569.43043	1598.15394
1011.622	1328.68174	1352.28699	1380.14633	1405.77252	1435.34077	1462.1663	1488.85841	1514.29626	1538.35093	1567.95404
1011.851	1307.43467	1331.62505	1359.63065	1384.28539	1412.06149	1438.18243	1466.80667	1490.73246	1513.99798	1540.85245
1012.081	1283.10539	1306.37699	1335.58181	1360.23601	1385.42159	1413.84505	1438.64865	1464.77831	1488.40555	1514.19349
1012.31	1270.04782	1294.7989	1321.24971	1345.19758	1373.10846	1397.73161	1423.76518	1451.30697	1473.43405	1496.12174
1012.539	1256.286	1279.78169	1306.03367	1329.36391	1358.23076	1382.85584	1407.81927	1432.08122	1455.89598	1480.70576
1012.769	1264.18645	1288.04638	1311.13235	1337.82349	1361.30532	1389.38003	1413.3776	1438.61788	1461.36946	1484.41159
1012.998	1215.72808	1238.19284	1263.05814	1287.53826	1310.69951	1337.27577	1361.68044	1385.21891	1407.72071	1431.99142
1013.227	1192.71993	1213.12131	1241.12891	1262.95908	1288.65845	1310.19742	1337.41621	1359.44198	1383.10202	1407.01459
1013.456	1162.22615	1183.81649	1209.57207	1229.89888	1256.62399	1278.78571	1302.79817	1327.02503	1348.65898	1371.76864
1013.686	1132.96533	1152.92363	1178.36849	1201.52094	1224.14708	1249.14234	1270.74663	1293.01433	1314.92428	1340.06377
1013.915	1132.14758	1151.22359	1175.51884	1198.31993	1220.76622	1245.7623	1266.83614	1288.92721	1310.83904	1332.26101
1014.144	1141.45819	1159.31211	1184.41683	1207.22155	1228.88191	1250.25281	1273.8991	1297.5886	1315.78175	1339.68492
1014.373	1120.73853	1140.06092	1162.92893	1185.5575	1207.28304	1229.01078	1251.31639	1274.37891	1292.22509	1316.12438
1014.602	1097.90577	1117.19427	1141.26539	1161.42081	1184.35749	1205.2925	1227.76028	1245.8573	1266.01326	1287.78341
1014.831	1073.2241	1092.47564	1114.65477	1135.25114	1156.12581	1177.5944	1199.69085	1218.75216	1238.20841	1259.61961
1015.06	1055.67578	1071.81369	1096.17029	1113.76366	1136.38397	1159.44727	1178.08131	1199.61471	1216.06802	1240.04304
1015.289	1051.24755	1069.75975	1090.7589	1110.29775	1131.23408	1153.23817	1173.2861	1193.31432	1209.68159	1230.91252
1015.518	1024.71634	1042.48375	1062.46986	1082.53868	1103.00254	1121.73759	1143.80073	1162.93358	1181.69942	1201.68623
1015.747	1018.79177	1036.90245	1056.35182	1076.51047	1095.64201	1114.37863	1135.90818	1152.29526	1173.10058	1191.75902
1015.976	1028.54192	1044.02055	1065.69106	1085.67693	1105.79171	1124.97042	1144.6527	1161.6651	1178.13172	1196.52712
1016.205	1007.7356	1025.65193	1045.26387	1064.10177	1084.19252	1103.19772	1121.53915	1139.60618	1155.90274	1175.09128
1016.434	993.26929	1009.13494	1028.54611	1048.18005	1066.39636	1087.17266	1105.06239	1122.32795	1139.0727	1159.40975
1016.662	978.80243	995.52823	1014.65563	1033.22989	1050.63438	1069.29031	1087.08137	1104.60724	1121.09203	1141.86926
1016.891	978.7783	997.61927	1015.51558	1034.79903	1051.32128	1069.89022	1088.4806	1103.17639	1122.14017	1137.60752
1017.12	961.93344	979.51538	996.14816	1014.72539	1031.93333	1049.97434	1068.1987	1082.17985	1098.22965	1115.81764
1017.349	941.03789	961.05821	976.07424	993.68	1011.30714	1027.4052	1046.14719	1062.33424	1075.91222	1093.31956
1017.577	938.2839	953.71338	971.54609	988.35911	1005.44993	1021.1956	1039.58202	1055.05987	1070.14554	1087.02193
1017.806	938.25976	954.2169	968.51914	987.98512	1004.54493	1020.20339	1037.79561	1052.5665	1068.98101	1085.06217
1018.035	923.08888	939.37594	955.33478	970.82601	987.54486	1003.11759	1020.34532	1034.75731	1049.8497	1064.60003
1018.263	906.33164	921.97645	936.85103	954.19714	970.54466	985.58911	1001.03693	1015.08886	1028.77143	1044.31497
1018.492	904.37011	918.95353	934.00077	949.7597	965.39478	981.32514	996.77271	1008.70011	1023.00476	1039.69933
1018.721	878.72021	895.29295	909.24534	922.17712	939.28565	954.95362	970.56169	983.18841	996.43892	1012.15517
1018.949	867.95291	883.6268	899.85962	913.67563	928.21077	943.70356	957.89029	973.52385	985.45015	1000.36893
1019.178	876.38152	893.03854	906.63737	922.48849	939.15624	950.93551	966.9	980.85774	992.95934	1008.5897
1019.406	855.48657	866.90843	883.38327	897.29162	912.60501	924.0336	939.89274	952.2475	965.95115	978.5666
1019.635	851.05899	864.41389	880.18029	892.76576	909.8428	921.7151	935.53985	948.42564	962.57409	975.19014
1019.863	846.71924	862.00793	875.74042	889.3874	903.89717	917.71645	931.71808	942.30261	954.86031	969.24674
1020.091	834.71831	850.69406	863.79234	875.93926	890.87679	903.54862	919.22366	929.45126	941.65881	954.45054
1020.32	835.6628	849.78742	864.91772	877.68569	889.44129	903.08684	916.37522	928.10857	939.52079	951.60532
1020.548	827.62481	842.17774	855.7967	867.15227	880.75409	894.66654	907.50924	917.02782	928.44379	944.15678
1020.776	810.60454	823.19111	838.10711	849.46366	862.51595	875.7236	888.11251	897.89049	909.66663	922.89818
1021.005	817.27309	829.86907	846.56393	856.50983	866.65182	880.30269	894.556	905.31241	916.91037	928.81701
1021.233	816.45571	830.19661	845.03901	857.28472	867.33897	879.75209	891.61912	901.5796	913.97592	925.2637
1021.461	799.52304	812.79807	827.08459	837.38729	848.65863	860.36685	874.34613	883.68202	894.2252	904.62468
1021.689	794.91945	807.56961	820.79019	833.391	844.48156	854.06901	866.71911	875.25683	885.53776	898.50409
1021.918	780.54135	790.87677	804.33812	816.32141	826.95064	835.21431	849.26913	857.8015	867.29156	879.72402
1022.146	788.97024	799.75837	814.47211	826.54765	837.54268	847.30954	858.36741	867.34846	876.03986	886.88237
1022.374	778.73049	791.09074	806.41104	815.74964	824.87597	835.44035	847.81997	856.71032	866.90988	876.51257
1022.602	775.62421	787.36247	799.14487	810.07554	820.96436	831.6189	842.4937	849.96744	860.96625	870.48045
1022.83	759.57226	772.60934	782.95664	794.85991	804.1409	812.67576	825.0438	833.22039	842.89719	854.88753
1023.058	747.48325	760.94327	772.06884	783.26704	793.7734	803.45981	814.6733	820.45734	829.87288	840.44537
1023.286	719.10327	730.4038	741.9252	754.09433	762.62368	770.81004	781.82525	790.07678	799.14733	808.56336
1023.514	721.45606	733.20031	744.37582	756.90066	765.61004	776.09644	784.72909	792.45268	800.81509	809.96759
1023.742	736.31436	748.52041	760.25214	772.42725	780.80029	788.54568	798.25232	806.24894	814.9623	823.85401
1023.97	735.7617	748.14294	758.10893	768.78471	779.09958	787.37681	796.99667	804.90625	811.23132	821.45152
1024.198	718.47707	728.36349	738.74131	750.83138	759.00454	768.8757	776.44935	785.32646	791.21511	801.69779
1024.426	713.4332	725.25132	735.36151	745.1568	754.38535	765.14218	772.89316	781.23956	787.39545	795.13449
1024.654	715.87396	725.40301	735.42626	745.31281	755.42579	763.26587	771.0183	778.30359	787.91272	794.05988
1024.882	698.67729	710.12089	720.7409	728.94918	739.75227	748.47892	756.84263	763.23878	771.25976	777.22759
1025.109	704.99367	713.97656	726.72424	733.08074	742.47367	751.5543	758.94989	765.61448	771.95405	780.49084
1025.337	696.25159	704.42634	715.74771	724.31425	733.60965	742.60371	750.61475	757.18944	763.17804	769.76683
1025.565	684.07416	693.73024	704.77106	714.13442	723.50729	728.61264	737.94372	745.22344	751.30435	758.60008
1025.793	677.70957	686.8265	697.32844	706.07499	717.73858	723.55262	732.17511	737.77233	744.29844	750.00077
1026.02	690.89385	701.35285	708.70033	720.54197	728.15385	735.91284	743.13167	747.76186	754.72844	760.70026
1026.248	683.20846	694.88994	703.6418	713.1893	721.0586	728.90794	737.54	743.85177	748.34238	755.46494
1026.476	677.45989	687.72104	696.81754	703.62806	715.11286	718.71954	726.99262	732.23975	738.15026	745.98016
1026.703	679.28468	688.75464	697.58948	706.34639	716.06519	720.64556	730.51591	735.50097	741.49982	748.26958
1026.931	671.15828	681.93942	690.5875	698.72867	709.50069	715.14346	722.88896	727.34168	733.25496	739.93575
1027.158	667.25967	676.3586	686.05963	693.93696	702.22852	709.11063	717.82828	722.3694	727.39984	733.01854
1027.386	662.47913	671.21791	682.50385	689.76455	697.9631	703.87449	711.88232	716.24619	721.27912	728.40284
1027.613	640.26428	649.41	657.92508	667.48319	674.68404	679.44875	689.03445	694.80722	699.05028	705.01968
1027.841	647.28423	653.97104	660.72836	674.08762	678.28945	685.26541	692.91184	697.18309	701.51468	707.57464
1028.068	637.2213	646.00868	653.81517	664.34983	669.07179	677.37598	683.95727	689.20084	693.44676	699.41794
1028.296	638.87004	647.30659	656.44104	663.44527	669.93571	679.21358	684.47147	688.74342	692.37083	699.14002
1028.523	643.68858	651.78012	661.27666	668.98992	677.07863	681.84739	688.79117	693.86375	697.93309	703.81975
1028.75	626.58105	634.6457	643.58848	650.85983	660.963	666.2644	669.57139	673.84126	677.82859	684.06605
1028.978	635.36239	642.38149	652.30918	659.40871	667.13311	672.87713	678.84702	682.50298	687.19653	693.88023
1029.205	629.34915	636.35975	645.83766	655.94264	659.86091	668.17108	674.93692	676.64577	679.74812	685.10384
1029.432	627.74045	637.12856	645.9915	652.65335	657.36443	664.96836	672.61949	677.07383	680.53087	686.50794
1029.66	627.36305	634.01627	643.49536	648.48014	655.13312	662.56111	668.62045	671.83568	675.56074	682.0694
1029.887	607.0854	612.38486	622.09629	627.78849	635.65688	642.20322	648.42711	652.43279	657.0493	662.5814
1030.114	599.92742	608.30365	612.88646	620.8779	627.50037	636.17082	640.26935	643.83107	648.00802	652.47704
1030.341	596.11702	604.83895	611.62701	620.06233	625.18066	631.7301	638.04061	641.60323	646.7551	650.51721
1030.568	612.0318	619.8067	628.38604	637.53249	643.20125	649.1318	655.6345	657.25891	662.5839	666.88244
1030.795	611.39031	618.81132	626.06641	634.42005	639.64345	645.39842	652.43207	655.47366	659.82651	665.63074
1031.022	601.23921	610.40864	615.9743	623.09247	628.74579	635.47544	641.97342	644.39267	648.74951	652.78215
1031.249	589.41455	597.9486	604.82142	612.11723	616.52122	624.75562	629.39062	633.31193	638.29197	642.05821
1031.476	584.45831	591.1324	599.40943	606.97236	609.77959	616.68903	624.2418	627.18898	631.6403	633.45892
1031.703	582.49708	591.54896	597.62068	605.8041	611.26262	614.90155	621.48191	626.02366	630.03339	632.91555
1031.93	594.71284	601.75419	607.22579	617.17937	622.29687	627.26188	631.46525	635.39348	638.8702	644.14615
1032.157	585.53063	594.14503	601.54891	605.40966	611.39899	617.86932	622.33364	626.70297	630.53697	635.36982
1032.384	576.08269	584.86007	590.48495	594.3468	602.35808	607.68056	613.29079	616.8613	620.61049	623.22944
1032.611	569.19056	576.36825	583.74894	587.5239	594.0248	599.70299	605.66368	608.348	612.54262	615.51539
1032.838	566.08307	575.10817	579.92713	586.08971	589.31732	595.52792	602.4611	606.29749	608.54597	610.89987
1033.065	567.82103	575.43655	581.93522	587.39454	592.12687	598.24936	601.82528	606.81417	609.41734	613.45483
1033.292	572.46313	578.32226	585.71101	590.02377	598.12006	603.27028	607.47291	611.4917	614.80272	618.93122
1033.518	565.65875	572.12388	578.7979	584.70316	589.87538	595.29298	599.84592	602.53582	606.55791	611.04019
1033.745	553.30579	561.8691	566.58551	573.72852	577.73937	584.92726	586.99767	591.27794	595.92326	597.12923
1033.972	554.51397	562.19719	569.21236	574.06099	577.71884	584.81943	588.92781	591.61747	595.28997	598.17941
1034.198	547.09243	555.20433	562.56465	566.00166	570.80047	576.8416	580.94698	582.48443	588.90391	590.55395
1034.425	548.74156	556.7674	561.12776	568.89608	573.34495	578.06067	582.34659	584.152	589.42109	593.28602
1034.652	549.06893	555.06737	562.07631	568.16877	574.47455	579.19073	583.74591	582.80957	591.53164	593.18515
1034.878	534.16293	541.28501	547.74406	552.42462	557.56287	561.66237	567.44646	568.63026	572.93163	575.99875
1035.105	534.57836	540.37813	547.45593	552.58066	555.77378	561.46584	566.01419	571.00616	571.50165	574.30458
1035.331	531.4726	537.17732	543.19278	548.40757	554.25003	559.76711	561.57296	566.74233	567.50528	571.28257
1035.558	536.37897	544.91406	547.4094	551.74323	559.88974	564.25802	566.95505	572.30525	572.6248	575.78512
1035.784	525.87573	531.66095	536.43348	542.09463	546.25036	551.59255	555.61105	558.92257	560.48592	565.06127
1036.011	537.82741	547.06796	551.95632	557.00385	561.70638	564.74885	569.22248	571.12539	573.12875	579.47889
1036.237	534.80905	540.42975	544.60224	548.67918	555.14167	558.36348	561.50713	565.53367	566.65399	571.1452
1036.464	526.41829	531.76228	536.71745	541.41454	545.65847	551.97744	552.99542	556.31201	561.15271	562.81143
1036.69	516.17965	523.62307	527.50835	531.9413	536.35263	540.90426	544.04118	547.35597	550.34136	552.17614
1036.916	517.12375	526.15619	530.04689	534.04133	540.2236	542.38842	546.94505	549.90905	552.98289	555.08524
1037.143	526.78619	533.71531	538.68002	542.06	545.68638	550.94674	552.94588	556.53437	558.3681	563.39445
1037.369	524.12005	531.13328	538.92186	539.91897	542.57102	549.95479	550.09762	556.07718	555.16802	561.52329
1037.595	503.8422	509.94262	514.34317	518.96206	521.32573	525.79428	529.7277	533.13331	532.49673	538.13991
1037.821	515.35374	521.73612	523.86003	529.71932	534.21688	537.53585	540.77313	544.18494	543.90036	550.25605
1038.048	492.78574	499.30999	503.52061	507.52509	510.8498	514.70228	517.92488	519.82453	523.88443	525.1022
1038.274	505.70621	511.80853	517.4533	523.13987	523.21077	527.68222	531.80235	532.29311	537.41237	539.07728
1038.5	478.29458	484.79672	488.28162	494.58614	496.74779	500.69187	502.84821	505.98529	508.10282	511.17919
1038.726	479.15068	486.9771	491.35096	493.85972	499.46915	502.97164	505.30957	510.1315	509.41678	513.20306
1038.952	495.3296	499.38765	503.60528	507.70827	512.80279	515.95195	518.39048	521.44909	521.97088	526.4699
1039.178	482.0086	487.1041	491.74575	498.50047	500.1362	503.11091	507.75474	509.74834	510.36284	514.3295
1039.404	476.08449	481.61145	486.07009	489.73479	493.2178	496.19316	500.0392	500.43842	501.94113	506.88112
1039.63	485.39448	491.64032	496.82351	499.43173	505.57841	506.25486	512.94315	510.16254	513.25607	519.26273
1039.856	475.50718	480.67944	483.63949	488.28033	492.82364	494.65192	497.35155	498.37373	501.20571	504.82074
1040.082	469.14268	475.0987	480.87815	484.4619	485.37486	489.59245	491.58282	494.02169	496.59001	499.49688
1040.308	467.88547	473.75149	477.14494	481.26086	484.64692	486.65472	490.15066	490.73123	492.77049	495.76659
1040.534	470.23869	477.78383	482.42023	485.03773	487.7217	490.5265	494.29374	497.17962	494.70396	498.23323
1040.76	469.77384	474.0548	478.95357	482.80932	484.25285	487.85453	490.29495	490.96806	493.27394	495.56523
1040.986	465.34686	469.97383	474.51432	478.63777	480.43006	484.03325	485.76504	487.14665	489.3659	491.74641
1041.211	465.49889	469.68366	473.96114	477.20326	479.70207	483.30575	484.50988	486.33562	488.02498	491.46866
1041.437	451.20842	456.51803	462.89705	462.60619	466.23939	470.90615	472.1043	474.19268	474.46986	479.5938
1041.663	443.34666	447.32223	452.09806	455.07721	456.66818	461.24896	462.61922	463.99706	464.45482	467.36501
1041.888	457.58832	462.20066	465.1478	472.37128	471.59386	474.31754	475.34623	478.94432	479.92992	483.19916
1042.114	444.88363	450.53538	452.22859	456.00808	458.75018	460.76835	462.67471	464.7649	466.46313	468.66866
1042.34	445.73981	450.07043	453.79572	456.51788	459.52584	462.2523	463.98561	464.1306	467.33461	467.9483
1042.565	451.35173	455.33647	459.07243	461.88634	463.48541	466.74337	468.12886	468.80859	470.50722	472.53952
1042.791	462.95177	468.36458	473.88872	475.55797	478.05721	478.83926	481.74073	482.78254	482.26484	486.24884
1043.017	450.51035	455.46334	457.43623	459.54823	463.53331	465.55524	466.67994	467.00959	468.44416	471.09865
1043.242	445.02638	449.97088	452.64339	455.19971	458.38394	462.35266	462.68129	462.56827	466.12942	466.92587
1043.468	428.71097	433.80696	436.19127	438.65955	441.11867	443.23247	444.43536	445.29041	445.84783	447.26073
1043.693	435.20387	440.13243	443.67598	445.44073	449.49976	449.49225	452.91462	454.30646	451.67558	454.77342
1043.919	454.02418	457.74571	461.67211	463.70673	466.19398	467.24714	469.9775	470.05061	470.77926	472.46641
1044.144	442.99263	449.4316	452.72759	456.88381	456.71126	460.596	460.1379	459.85501	462.53446	463.60167
1044.369	432.75304	437.76503	440.78067	443.87762	444.39847	446.51633	448.35211	447.09213	450.21849	451.37287
1044.595	424.01048	429.27321	433.16199	434.05149	437.21489	437.74254	440.54832	440.08357	441.0002	442.59665
1044.82	425.30753	431.1893	434.28698	436.24034	437.46002	439.31545	440.08922	439.98088	440.80953	441.69934
1045.045	434.44167	441.30661	443.18532	445.05307	446.46039	449.46575	448.65672	450.59044	449.55808	451.51362
1045.271	410.90488	414.73624	419.04837	419.85579	421.05893	422.82927	424.30466	422.42304	423.96611	425.56312
1045.496	428.14134	433.67311	438.28084	439.44725	441.20212	439.78823	443.75729	441.17714	446.2561	444.9383
1045.721	428.73362	431.44367	435.16664	436.33515	437.73295	437.91226	440.02373	440.36627	441.90554	441.20802
1045.946	418.40639	422.07019	427.01709	426.24342	428.42715	429.75755	430.27295	433.2697	429.58958	431.54648
1046.171	417.32505	421.51669	423.2841	425.86949	425.84227	427.70443	428.39845	428.12039	428.77946	429.32114
1046.397	421.35128	427.57703	427.05969	432.56324	431.57037	431.92959	434.57675	432.97511	436.28892	434.44349
1046.622	409.52719	413.2658	415.64255	416.11103	417.31216	417.76217	419.25064	418.53041	420.69809	419.47036
1046.847	414.78638	418.70956	421.53719	420.50759	424.54388	424.1098	424.6325	424.80191	425.37526	426.36337
1047.072	410.88767	414.18627	415.4199	416.689	417.537	418.51972	419.57216	418.23603	418.19272	418.82656
1047.297	412.62472	414.69068	417.42878	417.46393	418.75494	419.1198	421.76832	420.4352	420.03786	419.25701
1047.522	412.77654	415.81188	418.20053	419.29784	419.354	418.12764	419.6279	419.35848	419.22755	420.04159
1047.747	412.92877	414.46446	417.82426	420.86862	419.51053	418.90432	419.08071	418.10457	420.62997	420.56061
1047.972	412.28807	416.20399	418.41994	418.90459	417.81003	418.79663	420.30322	418.44437	418.13826	418.86656
1048.196	408.38971	411.06438	413.71459	415.43794	414.42925	414.35662	416.30499	416.39411	412.28337	413.01174
1048.421	410.65521	415.09666	414.39884	416.39012	415.64753	416.1057	416.46551	416.11392	415.63289	414.68153
1048.646	420.58236	423.44977	426.03522	426.70613	426.94705	426.87477	427.86486	426.90027	428.71827	426.17775
1048.871	410.69438	413.01872	414.35292	414.67072	413.83829	413.06072	414.75127	413.51774	413.48142	413.15234
1049.096	399.75103	401.61732	403.81925	405.72842	404.17859	404.11014	404.46962	403.58778	401.78506	403.57934
1049.32	408.79693	411.99917	411.56939	412.33314	411.41041	411.51913	412.41794	409.23985	408.94059	409.76417
1049.545	418.19561	420.00028	420.64402	423.178	422.35616	421.6695	421.95877	418.87565	420.60977	418.60482
1049.77	402.58433	405.68827	406.3117	406.90386	406.50593	406.79418	406.54454	403.27949	403.16036	401.68403
1049.995	410.48602	412.27857	413.88492	414.03911	415.06414	415.44096	413.43088	411.23283	411.46647	409.46211
1050.219	410.54988	414.45825	413.15582	413.0467	413.45228	412.94602	412.88369	409.62542	409.85978	408.29911
1050.444	407.88376	410.37708	411.27804	411.08312	409.89453	409.74368	409.8585	406.60128	405.77467	404.39202
1050.668	398.26089	400.91577	401.18561	402.67003	400.76538	399.73217	400.55036	396.58253	395.14054	392.78289
1050.893	395.33096	398.06906	400.89827	398.85108	398.53472	399.62471	398.49869	395.15159	394.41889	393.92139
1051.117	397.1564	399.27908	400.43269	400.33346	398.33774	397.92511	397.59751	395.84589	393.52033	392.31589
1051.342	381.54529	383.55641	384.06866	386.26632	382.66422	380.83938	381.65173	378.83385	375.27439	376.90022
1051.566	400.10173	403.55112	402.1537	401.7934	400.24303	400.80516	399.95405	397.23361	395.26336	393.26562
1051.791	432.92446	434.39367	436.04893	434.63563	433.29809	433.2391	432.50388	428.55917	427.99714	425.5658
1052.015	415.02358	415.76061	416.77072	415.62191	414.61791	411.90927	411.77978	408.97977	406.38796	404.66138
1052.239	417.55343	417.58836	420.10468	417.54497	420.25771	414.98571	414.86068	411.53311	408.14438	406.86238
1052.464	406.52141	408.92041	408.42202	407.18972	405.20349	404.88505	404.13674	399.92096	396.71347	394.36805
1052.688	401.47875	403.16459	402.03937	405.22561	398.7277	399.29509	399.43025	394.24039	391.83221	388.95609
1052.912	404.62446	407.28393	406.25649	405.11715	402.51007	400.77921	399.85649	395.64296	392.79216	392.39641
1053.137	407.59433	408.6712	409.85452	407.39388	406.82337	405.88874	401.9639	398.90436	394.72569	395.57109
1053.361	403.87134	405.20614	404.97426	404.36964	400.61286	399.94492	398.23092	395.08316	390.72937	388.654
1053.585	389.05334	390.36606	393.2911	388.09465	387.94631	384.62806	383.34765	380.46106	376.99744	374.2123
1053.809	390.35002	391.22305	390.88399	388.60443	387.74956	384.34375	381.03045	379.82735	374.50562	373.4918
1054.033	403.62327	403.19406	403.13929	403.33703	400.02206	398.73821	394.99641	390.17136	386.97157	386.58161
1054.257	417.07259	417.36724	415.12849	414.27073	412.5599	409.33089	406.57292	402.37436	399.2601	395.95343
1054.481	419.95471	417.78345	419.25769	417.96034	416.78474	413.11475	409.12299	405.4586	401.63628	397.71182
1054.706	402.93443	402.85423	403.60051	400.97935	395.7168	395.76296	392.91217	388.26912	383.92153	382.65008
1054.93	394.36868	393.65785	392.62444	391.15315	386.58761	386.01666	383.51544	378.16213	374.08384	374.67074
1055.154	402.27059	403.33466	402.9362	399.52519	398.68344	395.1054	391.9945	386.55819	382.65518	380.05878
1055.377	416.24857	413.98109	414.13102	413.37449	409.45263	408.35105	401.4474	397.34486	393.17396	389.78457
1055.601	408.73902	407.87134	407.48379	404.2549	400.76583	398.87035	396.03291	390.33688	384.92949	382.33635
1055.596	432.06617	431.49636	429.61698	428.61006	423.89499	423.20819	415.08184	409.10909	406.95356	403.73176
1055.829	427.81547	425.9141	426.32416	422.93361	416.35516	413.98954	411.25898	405.81896	401.45183	396.10463
1056.061	430.95986	431.00311	432.66202	428.30214	419.07656	416.18077	412.03866	410.23049	405.15582	398.0401
1056.294	423.71646	421.80532	422.30094	416.97233	412.50962	411.47329	404.41117	399.06166	395.40475	390.94407
1056.526	430.29317	429.45464	430.93578	425.34513	419.035	419.23706	415.45665	407.81044	403.7996	398.90014
1056.758	433.61412	432.42869	431.88402	428.06299	421.57967	417.44844	413.6695	409.56593	403.78547	397.55944
1056.991	438.43034	435.49017	435.30582	432.81308	427.92787	422.82411	416.30717	412.91529	407.04624	401.61992
1057.223	429.42659	427.34946	426.09365	423.6031	415.08051	413.07469	407.35261	399.62214	395.17116	391.51387
1057.455	439.70112	436.67505	437.29083	434.8916	425.94006	424.02303	419.19428	412.26587	407.5495	402.30359
1057.688	423.4783	421.12337	419.68485	414.01855	408.13877	405.07498	399.00002	394.98946	388.32788	380.50936
1057.92	439.12305	438.123	438.92232	431.75603	425.98667	424.51394	414.38186	411.26269	404.15776	396.6112
1058.152	453.53571	450.18211	448.44054	444.81178	437.64258	434.13508	426.66593	422.84425	416.1818	410.14602
1058.384	447.96441	445.30568	444.97107	439.0476	435.67557	430.1356	422.75509	415.57069	411.03392	408.53946
1058.617	443.09786	440.0756	437.61418	433.72493	425.65896	422.77426	414.77395	407.76593	401.10611	395.68853
1058.849	446.06627	444.63752	443.59833	439.71361	429.61865	427.88472	419.89008	413.77075	403.83645	397.26961
1059.081	449.03426	447.08126	444.37003	438.98494	432.42861	426.80329	419.96126	412.69344	407.71697	400.26771
1059.313	467.93632	467.60924	465.28604	458.57818	453.9036	448.01151	440.29852	431.17978	427.35268	421.68279
1059.545	474.07413	472.43466	469.41483	463.24066	455.38652	451.52974	442.93682	435.50267	428.57813	423.44065
1059.777	472.02427	469.23381	468.50775	462.51302	453.95005	449.91805	442.38921	434.42588	426.61678	419.17816
1060.009	477.98575	474.32471	473.43194	467.08591	459.4141	453.43628	446.17766	437.59768	430.76321	422.26503
1060.241	479.36899	478.18014	477.5608	471.92465	461.78184	456.95433	447.84209	439.44188	436.05974	426.4143
1060.473	476.35104	473.65568	471.97098	463.5984	455.56864	449.94708	441.89621	433.76166	425.77806	419.67189
1060.705	470.51573	469.04342	469.20825	458.09854	454.92885	445.77058	437.36611	429.14383	418.94821	413.99256
1060.937	475.68524	472.10525	468.12434	461.61182	455.61562	446.90041	440.3575	430.81106	423.09447	413.7147
1061.169	481.11806	479.31332	475.34582	468.3058	458.16027	454.9295	444.05744	435.22238	430.60417	417.95229
1061.401	493.68208	490.04906	487.86833	481.00834	470.78905	464.9046	454.1297	446.71542	437.58268	429.53884
1061.633	501.22791	498.93258	495.61948	489.20389	480.49901	471.7838	463.75903	454.40195	444.2959	438.38036
1061.865	504.02027	499.43656	495.86098	487.32793	477.73588	472.02938	462.50304	452.35105	443.13079	435.09186
1062.097	494.31151	491.64786	490.27106	478.64788	467.36506	463.34171	452.83993	442.77588	435.50474	424.3659
1062.329	515.59072	512.35236	507.82967	500.00913	488.48615	481.54249	471.93861	462.50183	454.2557	442.9474
1062.56	499.36734	496.53805	490.75393	484.43651	473.16203	464.8941	456.25819	446.37609	437.86635	427.61697
1062.792	512.45956	509.6556	504.51345	494.66558	484.02167	476.81511	466.50647	457.33789	447.50101	437.25555
1063.024	530.12925	527.88887	522.16035	513.81796	502.57733	495.36985	484.80855	473.43416	463.15416	453.62329
1063.256	529.40001	525.57033	519.57445	512.20612	501.05281	491.28125	481.51754	469.87856	459.953	449.53801
1063.487	524.70946	524.39863	517.69541	508.73884	497.84771	486.92757	476.10283	465.2605	457.28333	445.36425
1063.719	518.69827	514.66981	507.86464	497.5851	485.44265	477.53217	467.32449	456.0399	444.43502	434.81516
1063.951	525.18731	521.96604	513.9373	506.13546	493.1178	484.41178	474.21001	461.95604	450.43991	441.08907
1064.182	535.55035	530.76186	524.42785	514.77247	501.58925	492.61791	480.12283	469.11134	457.77295	445.68075
1064.414	544.8572	540.87921	535.97841	525.44235	512.62592	501.08907	490.01761	479.01096	466.34506	454.34545
1064.646	553.72344	547.91155	540.54919	531.69492	517.9127	508.76475	496.01857	483.24537	471.19869	460.53093
1064.877	549.20868	544.79934	535.93124	529.20022	513.73441	504.58833	492.54997	479.07038	467.9093	454.32058
1065.109	546.36666	540.27441	532.9919	522.28741	508.3175	498.64202	485.98466	472.15079	460.10675	448.46443
1065.34	564.65309	559.12652	550.99233	539.67133	526.87326	516.04692	502.69402	490.10587	477.08763	465.62891
1065.572	577.83293	568.71489	562.36623	550.69558	535.69858	526.90631	511.34981	497.96967	486.10223	472.78837
1065.803	577.63218	571.60092	565.16999	550.93957	536.29713	526.79845	510.89032	497.06962	483.7869	471.18194
1066.035	580.51183	574.22222	565.05805	552.59703	537.42632	526.86687	511.75826	498.64846	483.33016	470.72693
1066.266	589.55493	583.10597	572.45621	561.76512	548.46318	536.3117	521.12227	505.98121	492.69814	478.24088
1066.497	584.95232	577.87636	568.54499	555.03	539.68482	528.68515	512.96434	497.91077	483.30203	468.93137
1066.729	596.46026	590.02346	581.50927	565.0814	549.12921	535.47612	520.91236	507.98765	491.87393	479.5441
1066.96	616.32978	609.49177	599.95147	585.82264	569.71947	558.18791	541.24946	526.82801	510.89095	496.79748
1067.191	630.74273	621.0224	610.6186	597.73013	582.7904	570.99336	553.88767	536.19683	520.52507	508.11801
1067.423	609.7663	601.23712	592.04077	578.00675	561.53991	546.29632	529.53427	513.16606	496.69996	481.98545
1067.654	611.67785	600.68349	591.92899	578.78004	559.66168	544.94968	527.48214	512.00021	497.74802	477.81164
1067.885	621.24867	610.80165	601.18248	587.85943	567.95579	555.10187	536.22666	519.51011	503.04526	485.8567
1068.116	619.37475	611.12952	600.36363	583.24446	565.5465	552.25215	532.22758	516.39748	497.72047	481.86005
1068.348	635.1958	625.39399	614.91828	599.83441	580.56391	565.76498	546.45862	529.66087	510.09854	496.27968
1068.579	665.01415	653.50696	642.37259	629.1479	609.29301	593.69495	574.93747	556.73391	539.02949	523.89245
1068.81	679.77859	669.35966	656.8389	640.87744	620.68342	605.88158	586.69104	567.78432	550.07939	531.58334
1069.041	681.51584	666.95276	657.25717	639.61889	618.80456	603.47409	582.95792	564.40552	547.94101	526.2584
1069.272	663.09088	650.16741	640.00479	622.45759	602.24233	584.87979	564.09125	545.09339	526.77184	507.82897
1069.503	682.69762	670.51764	656.94504	639.4018	618.32132	601.93084	581.41925	560.03912	540.65458	521.54056
1069.734	686.45783	674.46213	661.69253	642.56133	621.30809	604.12226	584.05763	561.79463	541.79134	523.12186
1069.965	714.95527	699.04785	686.31946	669.40006	647.73711	629.66458	607.93483	587.89374	566.11855	546.92741
1070.196	726.81542	713.13611	699.63714	679.8046	658.59662	639.55142	616.06039	596.7312	576.1069	554.61829
1070.427	724.8542	713.63996	698.02331	674.39413	655.92231	634.93218	611.44154	591.84764	572.10982	549.11631
1070.658	731.87131	718.28984	703.03585	682.06026	659.88235	641.10395	616.02692	596.25929	572.09582	550.07784
1070.889	750.33409	733.87887	719.88788	698.47328	675.69555	654.5292	630.43534	607.39828	585.0931	562.19589
1071.12	748.19644	734.73401	718.53885	698.01031	673.55231	652.47508	628.47131	604.63953	581.45026	559.52684
1071.351	754.24555	739.73568	724.61155	703.11443	676.71629	654.57807	629.51672	605.95286	583.64883	559.86886
1071.582	763.90451	748.09149	730.861	709.72033	682.26838	660.74952	634.63248	611.60338	589.30048	564.19449
1071.813	788.88134	773.20558	753.27912	733.81955	705.86628	685.142	659.57151	633.89634	609.91059	583.66161
1072.043	802.85273	788.26357	769.68948	745.72613	720.61807	697.32866	669.20093	644.9469	619.19058	593.74311
1072.274	801.33149	787.53161	763.74627	740.31625	715.11287	692.35551	663.52013	636.9651	610.23654	587.97564
1072.505	810.81439	793.6822	773.70659	748.77755	720.22301	697.46622	668.90229	641.81918	614.82506	589.29082
1072.736	823.99451	804.94864	785.9642	758.38764	731.08267	706.82261	677.9117	651.71845	624.81347	597.51254
1072.966	843.68911	825.38674	804.84818	778.24666	750.43484	724.75829	694.97536	667.54951	640.46653	612.37564
1073.197	859.422	840.00441	821.61173	794.92451	765.27546	738.97896	709.4715	679.48533	650.36666	622.81129
1073.428	873.48205	854.97398	832.27885	805.77136	774.36618	747.44993	715.82679	688.14594	658.93815	628.81978
1073.658	885.86967	864.82766	842.23927	817.14945	783.81053	755.21413	723.24349	694.85865	664.76613	634.73996
1073.889	889.45446	869.65555	845.04298	818.18788	783.96674	756.52113	724.02385	695.10967	662.98164	634.01896
1074.12	898.40884	879.06899	852.70613	825.50059	791.37711	761.36602	731.88288	699.25546	667.83568	637.19372
1074.35	916.95957	897.12645	870.97189	840.49992	807.89808	776.29432	744.34453	711.27995	680.47946	648.60349
1074.581	932.78073	912.36046	884.73149	853.55606	819.55388	787.5079	753.5317	720.73695	688.34384	656.55986
1074.811	950.27402	928.74113	902.8202	870.67558	836.51757	802.34777	767.76341	734.17787	701.60697	668.23504
1075.042	969.08782	946.18159	918.61181	884.96851	848.70447	816.47977	782.34831	747.26407	710.09007	679.11344
1075.272	979.18732	953.30111	926.80532	891.75094	855.58375	822.91668	786.2254	750.879	714.67896	683.70535
1075.503	993.95158	970.21223	939.68131	905.68956	867.68165	832.71534	797.005	758.56587	724.04777	689.4482
1075.733	1012.67847	984.91807	956.53324	920.95421	882.43371	846.75933	808.22749	769.88211	734.47861	698.29009
1075.963	1027.44302	996.53614	965.25677	930.74085	890.9054	854.87719	816.79501	776.50642	739.9526	701.2881
1076.194	1046.52111	1019.53368	987.32144	950.68897	909.54968	874.22762	833.76969	793.57648	756.40182	717.65612
1076.424	1061.46154	1032.82859	1000.19752	961.09283	920.14414	883.76096	841.27511	800.64374	761.52202	724.46133
1076.654	1067.68737	1041.53615	1007.50746	965.84376	925.16579	886.6605	843.38234	803.72749	763.45565	724.98028
1076.885	1094.86433	1067.09112	1032.48777	991.26918	947.17181	906.89528	863.89705	823.01051	782.47225	743.91595
1077.115	1101.5302	1070.68169	1035.46826	994.95898	951.04298	908.90991	864.05743	822.19914	779.00622	737.88274
1077.345	1137.15876	1106.2059	1068.75405	1027.62963	982.51371	939.31707	894.66023	849.62613	807.67105	763.99045
1077.575	1146.46525	1115.08896	1076.50551	1032.73328	986.12016	941.33205	895.88273	851.1164	807.65741	766.10287
1077.806	1167.12792	1132.08816	1095.21288	1050.47176	1002.46466	956.79101	908.69869	864.73412	820.47784	776.80424
1078.036	1197.47462	1161.87751	1121.16524	1077.39962	1027.03572	981.89069	932.75288	887.55829	841.61872	797.51079
1078.266	1222.89162	1186.02173	1145.08543	1098.84946	1048.42233	1000.97656	953.79803	905.24796	858.77654	813.61311
1078.496	1252.00541	1215.19376	1171.03779	1123.21385	1071.31268	1023.95386	974.31259	924.35389	876.73116	830.95491
1078.726	1239.12879	1202.2901	1159.61684	1111.17699	1058.02343	1008.27839	955.88853	907.6972	857.42124	810.66609
1078.956	1271.32322	1231.37357	1187.60131	1137.83918	1083.65572	1032.84792	979.05801	929.37043	877.67692	829.7793
1079.186	1299.55695	1260.54605	1214.17205	1165.91557	1109.46538	1058.21357	1002.8474	950.60132	899.349	850.30851
1079.416	1344.51684	1302.06695	1256.55813	1204.9471	1146.50955	1093.83888	1037.78662	984.93307	931.46607	881.109
1079.646	1363.15514	1320.74239	1275.88401	1220.3893	1163.47329	1108.14781	1050.15937	996.69182	942.07374	889.59696
1079.876	1380.73724	1336.33044	1289.55512	1233.62133	1173.44843	1116.0888	1057.93037	1003.22782	947.63617	893.39168
1080.106	1408.17872	1364.00228	1316.47947	1257.72082	1196.51564	1140.4815	1080.8344	1021.98016	966.21013	911.44197
1080.336	1410.88284	1366.4469	1314.51222	1254.07785	1193.31058	1135.42015	1074.44603	1013.99827	958.22989	901.5129
1080.566	1453.46599	1406.20419	1352.92222	1293.81667	1231.4158	1170.42605	1107.3505	1047.09068	990.4354	932.66774
1080.796	1499.3062	1450.46026	1396.28016	1335.14621	1268.63691	1208.79384	1144.06024	1081.68808	1022.81785	964.79602
1081.026	1503.59518	1454.1391	1397.67039	1335.1258	1267.20111	1204.44058	1140.6805	1078.04453	1017.3162	958.76275
1081.255	1511.22906	1459.49452	1403.03658	1338.02139	1270.09962	1204.9519	1137.3889	1074.40037	1011.7258	951.84388
1081.485	1543.60033	1489.90149	1431.3744	1366.18501	1295.20149	1231.37921	1161.26641	1094.5688	1031.6277	971.48793
1081.715	1574.8274	1518.89743	1458.91707	1391.87554	1319.2418	1252.9408	1182.57744	1113.40937	1049.05126	987.67926
1081.945	1608.87133	1551.06903	1490.08233	1419.95249	1346.82084	1277.42127	1206.98654	1137.47258	1070.72329	1006.88051
1082.174	1649.95825	1593.20747	1529.55292	1457.57038	1384.48407	1311.10144	1239.62518	1169.32583	1101.51257	1034.58218
1082.404	1650.98934	1593.88763	1528.99913	1454.72163	1378.97852	1308.69384	1231.02383	1160.9017	1092.47017	1023.32463
1082.634	1688.29026	1628.61713	1561.66637	1486.86194	1409.56503	1336.27016	1258.26419	1184.16839	1114.5848	1045.4479
1082.863	1746.98326	1685.66395	1618.80756	1542.24004	1460.58591	1384.63251	1308.42581	1230.27366	1159.09342	1091.92032
1083.093	1767.20656	1703.19199	1633.00886	1555.02996	1471.53414	1394.077	1316.37388	1238.13755	1164.92142	1095.44991
1083.323	1801.77865	1736.68566	1665.67594	1585.40318	1500.52825	1422.1849	1339.71994	1263.70581	1188.09821	1114.38579
1083.552	1816.45573	1750.06933	1674.84135	1595.54391	1509.79611	1427.64876	1344.03952	1264.39943	1187.37665	1113.4878
1083.782	1844.68931	1776.41779	1699.8219	1617.52326	1529.50168	1446.29196	1363.05069	1280.23021	1203.64963	1128.61616
1084.011	1894.49089	1824.02611	1746.18386	1661.50359	1571.32248	1486.1632	1400.20239	1316.50962	1237.18227	1159.32813
1084.241	1909.69588	1838.90871	1758.35304	1671.46686	1577.67139	1491.80428	1404.07885	1321.62909	1238.05374	1160.20131
1084.47	1950.16643	1878.9299	1794.99626	1705.90427	1610.91164	1523.80359	1432.82415	1347.5519	1263.26638	1183.12157
1084.7	1995.03865	1921.42157	1835.7919	1744.76032	1651.22863	1557.57173	1466.87868	1378.51998	1294.05535	1211.08854
1084.929	2025.03329	1949.18225	1863.15805	1767.7115	1670.6691	1576.9228	1482.17198	1393.37695	1307.31862	1223.20664
1085.158	2047.28071	1968.8273	1877.80119	1785.62666	1685.50958	1591.23179	1492.06733	1399.55907	1311.55412	1226.91294
1085.388	2076.0421	1995.70621	1904.28367	1806.5457	1703.26949	1606.69094	1510.01489	1415.56675	1324.64	1238.14564
1085.617	2099.69819	2017.91036	1922.72614	1824.63803	1721.29462	1620.82347	1520.08732	1425.37779	1331.08733	1243.7999
1085.846	2147.38711	2063.13632	1965.99575	1864.7307	1757.63087	1654.68007	1554.14209	1455.90363	1360.01808	1270.97005
1086.076	2177.02995	2091.07339	1990.97615	1888.56481	1781.14048	1676.41889	1570.58547	1472.53109	1377.26432	1283.17669
1086.305	2231.93683	2144.32634	2043.43454	1936.16788	1823.84592	1718.05909	1610.74682	1509.43014	1410.62024	1316.10215
1086.534	2281.47507	2190.9632	2087.58785	1978.82311	1867.61307	1759.52231	1649.66842	1545.79831	1445.03905	1348.40779
1086.763	2310.58919	2217.6665	2111.68477	2001.59847	1882.27676	1773.12414	1662.21894	1556.58335	1454.67286	1355.30183
1086.992	2356.60522	2259.89306	2151.86213	2038.68659	1923.47838	1810.16487	1695.74257	1586.75504	1483.78048	1385.21686
1087.222	2408.69553	2310.23514	2199.28413	2083.01925	1961.93754	1847.47124	1730.15111	1618.60796	1514.39266	1411.4133
1087.451	2459.90634	2359.43021	2247.58995	2127.88378	2006.1466	1889.55339	1769.07317	1657.98609	1550.04997	1446.64122
1087.68	2505.5707	2402.98082	2285.02821	2165.14844	2038.76792	1919.34121	1798.43734	1682.9346	1573.05014	1467.3473
1087.909	2531.07557	2426.94845	2306.82818	2183.9478	2054.93539	1931.88171	1808.50968	1690.09054	1579.40872	1472.55908
1088.138	2571.01743	2464.50032	2342.58793	2215.64618	2084.72602	1959.28177	1835.13048	1713.71099	1599.1335	1491.5835
1088.367	2610.43138	2497.28969	2375.69686	2245.48891	2112.30466	1985.08942	1856.17575	1733.3481	1617.61975	1506.88928
1088.596	2657.76894	2543.74962	2417.72955	2285.40545	2148.99444	2016.55778	1889.25711	1762.72292	1644.95718	1528.92408
1088.825	2695.59816	2578.39122	2450.83861	2313.57004	2176.21972	2042.1886	1909.24085	1782.18328	1662.73439	1545.2918
1089.054	2731.75461	2612.59102	2481.20865	2341.91089	2199.72958	2063.92769	1928.959	1799.07639	1675.02399	1558.11814
1089.283	2794.23348	2671.75383	2535.43399	2396.22841	2250.39604	2111.58247	1973.19088	1839.87032	1713.69077	1595.82505
1089.512	2839.10518	2715.48086	2576.31818	2432.34473	2284.16712	2144.64309	2001.05094	1868.97939	1738.72638	1616.62066
1089.741	2893.30901	2767.76494	2626.30264	2478.26768	2327.31529	2184.95647	2041.30008	1902.69192	1769.6929	1646.26992
1089.969	2955.96337	2825.69235	2680.61653	2530.81901	2376.83198	2229.16138	2081.99201	1942.68944	1808.80255	1682.0288
1090.198	3002.06743	2866.86084	2720.8822	2566.84762	2409.09888	2260.09945	2110.73707	1968.43468	1830.65175	1702.38125
1090.427	3040.51273	2901.85406	2751.16385	2592.89176	2434.37816	2281.57333	2131.07467	1983.11482	1846.39345	1715.20739
1090.656	3094.18843	2953.69677	2799.55791	2640.22947	2477.2605	2321.3559	2166.27982	2019.39432	1877.00573	1741.84654
1090.885	3143.11044	2999.62796	2843.18088	2680.23383	2512.71209	2353.79713	2195.55556	2044.96264	1900.53685	1764.58974
1091.113	3195.20106	3050.50083	2889.01293	2723.41781	2554.0908	2391.5457	2232.08858	2076.10781	1932.65342	1792.55672
1091.342	3251.69365	3102.78383	2938.37905	2767.92841	2595.73464	2431.77104	2267.55882	2111.67893	1961.05303	1820.70078
1091.571	3291.19553	3138.39545	2970.60454	2796.53493	2621.9864	2455.98647	2286.56888	2129.01489	1976.88333	1833.70466
1091.799	3359.92424	3203.73194	3032.16331	2854.82857	2676.45707	2505.14498	2335.31455	2171.7566	2019.44428	1872.65082
1092.028	3426.62867	3264.92468	3092.66167	2910.20685	2730.30849	2554.56867	2384.67965	2217.77347	2060.76685	1913.2798
1092.257	3466.04206	3300.97654	3122.5017	2937.92929	2754.43742	2574.80396	2399.3534	2232.63042	2070.5787	1919.28809
1092.485	3503.43159	3336.23441	3154.10889	2965.74057	2778.30137	2596.9853	2418.54036	2250.40894	2086.05465	1931.14028
1092.714	3576.29812	3406.07053	3221.58731	3028.27546	2836.7524	2652.42356	2469.67477	2295.54081	2130.12101	1973.98287
1092.942	3649.86898	3475.6436	3289.41913	3093.46032	2896.88433	2710.16171	2524.7917	2347.04619	2179.05602	2020.36705
1093.171	3708.47405	3529.77843	3339.58031	3139.6493	2940.47454	2748.52934	2559.46602	2380.66969	2207.98613	2047.0943
1093.399	3770.07224	3589.64715	3393.45243	3191.58207	2987.4263	2793.70737	2600.42323	2422.08322	2246.38766	2081.87956
1093.627	3832.0226	3645.45861	3445.46909	3239.44968	3032.51983	2835.34768	2640.05377	2455.88442	2277.7966	2109.84716
1093.856	3866.94715	3675.68957	3472.65857	3261.5173	3050.45658	2848.33014	2652.07273	2465.43019	2285.5719	2113.46464
1094.084	3927.13649	3732.6474	3523.88008	3309.65109	3095.99299	2889.17466	2688.51722	2496.92951	2314.32534	2138.95239
1094.313	3982.39618	3784.04801	3572.71577	3354.16031	3137.01771	2925.06587	2721.33286	2526.56981	2341.66275	2163.90921
1094.541	4047.60453	3847.62122	3631.80067	3408.47798	3185.03076	2972.36684	2766.36091	2566.47898	2378.29407	2197.45501
1094.769	4109.73083	3903.69736	3686.55639	3460.32211	3233.92855	3015.42204	2805.81421	2603.73247	2414.21717	2231.26588
1094.998	4173.44147	3963.03643	3740.34007	3510.83979	3281.8529	3059.71562	2844.82451	2640.18864	2447.04178	2260.64907
1095.226	4241.55426	4026.43416	3799.15994	3564.98164	3333.31596	3108.34344	2888.7021	2680.09746	2484.64673	2297.91347
1095.454	4307.73055	4090.36042	3859.0401	3619.65244	3382.47915	3154.49432	2931.42973	2720.8918	2519.15359	2329.5114
1095.682	4376.28351	4153.75837	3919.80383	3676.62106	3438.01093	3207.10266	2978.31683	2763.36789	2561.00689	2366.77572
1095.91	4416.40209	4188.75235	3949.55538	3704.34401	3458.42473	3223.09265	2992.37109	2774.41855	2568.33974	2371.27874
1096.139	4475.97541	4244.6515	4000.86514	3750.355	3499.71496	3263.14066	3029.25764	2806.36029	2597.35857	2401.90213
1096.367	4538.71776	4304.78425	4054.6488	3800.96232	3546.22438	3304.60375	3066.05599	2842.19747	2628.59064	2426.9475
1096.595	4613.60934	4374.09122	4119.83009	3863.49778	3604.76413	3360.48479	3117.10242	2889.4536	2672.5684	2468.37306
1096.823	4681.63409	4438.28196	4179.88689	3916.40132	3654.98872	3404.33634	3158.67923	2926.97227	2706.98678	2498.02238
1097.051	4742.70382	4495.68225	4233.6707	3965.77188	3701.23274	3447.03767	3200.16755	2963.78285	2740.60844	2529.26561
1097.279	4820.06072	4567.9882	4300.70747	4029.89663	3758.88779	3500.61857	3249.88641	3010.68529	2784.40932	2569.80584
1097.507	4880.42677	4623.35871	4353.07753	4074.84773	3802.03497	3541.10891	3284.02975	3042.98131	2812.6318	2596.09092
1097.735	4959.10325	4698.48822	4421.52794	4140.8292	3863.7597	3597.25479	3337.81944	3091.56534	2859.53059	2638.22491
1097.963	5008.46508	4743.18467	4462.76544	4178.00546	3894.43495	3624.83168	3361.78537	3114.38934	2877.75047	2651.49398
1098.191	5084.49999	4814.2562	4528.83022	4238.4192	3952.17846	3678.58972	3410.44205	3159.25564	2918.80771	2692.38849
1098.419	5144.95398	4869.89069	4580.58187	4286.28723	3997.09568	3717.57621	3448.12533	3192.17148	2948.18108	2717.61073
1098.646	5225.21543	4944.40222	4649.03235	4350.50142	4055.81228	3772.21872	3498.02126	3238.71934	2990.3002	2757.44299
1098.874	5296.05733	5011.328	4712.35815	4409.5018	4109.04456	3825.35726	3545.88126	3281.54961	3031.71092	2792.84761
1099.102	5372.0936	5080.72392	4777.27454	4468.14872	4165.90365	3874.86957	3591.88319	3324.1142	3070.2893	2829.58039
1099.33	5444.51917	5147.6497	4838.65669	4526.44188	4219.5782	3925.44363	3640.45154	3369.33444	3114.17873	2869.32389
1099.558	5520.11478	5218.98518	4905.07484	4587.38687	4274.04906	3977.43225	3685.30299	3413.04967	3153.11131	2903.93184
1099.785	5573.35052	5270.56297	4949.40491	4627.83219	4313.39301	4009.60816	3716.3486	3437.82165	3174.2527	2922.77906
1100.013	5644.63185	5333.87166	5011.22871	4685.68544	4363.61746	4057.26331	3758.45668	3474.63238	3207.96269	2954.90792
1100.241	5704.02912	5387.47732	5060.77153	4729.13438	4403.04995	4091.82724	3790.29908	3504.80373	3233.70663	2978.27092
1100.468	5787.3715	5463.40086	5131.96082	4796.17535	4465.74753	4150.27305	3843.64627	3553.83062	3279.9861	3020.40485
1100.696	5879.42922	5553.26053	5216.6681	4874.52576	4539.76772	4219.33251	3911.77252	3617.02086	3342.02066	3078.9195
1100.924	5926.94268	5595.48708	5253.48829	4905.33983	4567.78862	4242.92937	3928.57006	3630.63872	3349.08855	3084.04258
1101.151	5988.89324	5652.09321	5303.1193	4952.94398	4611.02528	4282.62388	3965.28028	3664.705	3377.93048	3108.91047
1101.379	6067.57027	5726.34073	5372.09977	5017.24586	4668.41477	4336.20465	4014.02522	3708.50886	3421.37688	3147.2375
1101.606	6137.00335	5788.76707	5431.98001	5070.76776	4719.34707	4380.94088	4057.99154	3749.03783	3456.5038	3180.78316
1101.834	6216.56005	5861.8664	5500.16529	5134.18738	4778.41771	4436.11398	4104.08187	3792.57606	3495.43641	3217.07343
1102.061	6273.58142	5913.35596	5546.96923	5175.86899	4814.48865	4469.61707	4135.74763	3818.41001	3521.71134	3239.46198
1102.289	6367.48747	6003.65839	5629.02591	5253.3357	4888.33218	4538.67642	4200.42219	3880.09546	3579.67464	3292.22116
1102.516	6419.49012	6051.17744	5673.00257	5292.36795	4921.8381	4569.08353	4227.39709	3902.38851	3597.00966	3309.20956
1102.743	6510.31609	6135.65638	5751.34854	5365.7707	4989.84312	4632.65886	4285.69984	3957.08066	3648.42273	3356.56758
1102.971	6566.36889	6185.99805	5798.85932	5407.18949	5027.94858	4666.16221	4313.1178	3981.85209	3670.89163	3375.85737
1103.198	6631.84045	6249.21864	5853.43831	5457.9717	5075.07721	4708.1562	4351.86325	4016.18447	3700.26487	3401.52238
1103.425	6721.08145	6331.49369	5931.96103	5534.37806	5146.70899	4775.62385	4414.94466	4076.71896	3759.20182	3457.02663
1103.653	6785.32035	6389.6871	5986.27489	5581.71602	5189.32607	4812.04556	4449.17649	4106.35949	3783.70607	3479.41564
1103.88	6864.52515	6462.0811	6056.13892	5644.33913	5246.98135	4868.19142	4502.1698	4153.52718	3831.31346	3522.34608
1104.107	6936.86383	6528.56634	6116.3725	5699.80595	5297.02899	4914.60787	4543.21587	4193.70191	3865.02365	3550.49086
1104.334	6991.15522	6579.43659	6160.87927	5741.13509	5335.04646	4947.66898	4572.58036	4218.65074	3885.89951	3573.14572
1104.561	7083.12493	6666.20929	6240.37379	5815.59803	5403.67063	5011.3332	4632.83016	4275.55584	3938.46337	3620.68063
1104.789	7152.64637	6731.19421	6300.60733	5873.00828	5454.0718	5058.89916	4677.32732	4313.16306	3976.77637	3655.11155
1105.016	7230.09092	6800.32555	6365.96544	5931.12453	5510.31222	5110.71129	4722.35635	4356.52462	4014.6467	3689.89626
1105.243	7297.49919	6863.81122	6424.6087	5984.8236	5559.82914	5157.92428	4763.75592	4395.99099	4049.41915	3721.58265
1105.47	7384.01091	6943.34922	6497.74191	6053.80816	5624.64969	5214.3357	4820.90848	4446.96514	4097.55709	3765.13366
1105.697	7451.68405	7003.83678	6555.50151	6107.33054	5674.69748	5260.66362	4863.45892	4487.49379	4133.83436	3800.44928
1105.924	7534.49845	7081.08224	6625.98405	6172.25109	5735.44861	5320.25938	4913.17811	4535.01568	4177.19267	3839.92747
1106.151	7575.32177	7117.75358	6658.47495	6199.35489	5758.42793	5340.58331	4930.94924	4548.36812	4188.2433	3848.94655
1106.378	7647.5716	7184.50164	6717.38318	6254.99854	5808.29847	5384.16925	4974.3848	4585.71	4223.54704	3880.18988
1106.605	7709.87443	7241.81306	6773.55246	6303.39659	5854.89621	5425.80965	5011.97958	4620.21904	4253.62815	3909.66229
1106.832	7807.74195	7334.05465	6860.2037	6385.10509	5931.65873	5497.34611	5078.51292	4685.88793	4313.62734	3963.8383
1107.058	7871.36539	7390.39497	6911.86711	6432.2658	5974.45279	5537.04027	5113.98355	4717.65303	4344.6822	3993.48795
1107.285	7931.81944	7446.82325	6962.38191	6479.42696	6015.21247	5575.14311	5148.39283	4747.20491	4371.84246	4013.92921
1107.512	8009.17581	7518.51208	7028.53506	6541.07828	6074.28308	5629.69709	5200.50088	4798.26758	4417.76754	4058.36481
1107.739	8090.49384	7592.23034	7098.75279	6605.82097	6133.35356	5685.04679	5249.68841	4843.57656	4460.77221	4097.22341
1107.966	8135.8949	7633.75186	7136.10281	6638.04993	6162.87877	5711.29678	5272.68121	4863.30264	4477.84168	4114.38793
1108.192	8207.44058	7699.53182	7195.71795	6694.13477	6213.28052	5757.00618	5316.64801	4902.32631	4510.31281	4144.92327
1108.419	8281.09989	7768.75063	7259.30901	6754.46023	6269.34312	5810.67554	5365.21617	4948.07781	4554.91067	4184.40085
1108.646	8359.33659	7841.84993	7329.17313	6817.5251	6327.79447	5864.34527	5415.20019	4993.56364	4599.59644	4226.62371
1108.872	8413.98096	7889.45761	7371.02937	6856.73453	6361.91966	5897.4057	5446.42315	5020.72562	4621.44559	4246.44509
1109.099	8478.57205	7949.50279	7425.34343	6907.07619	6409.31366	5938.95765	5482.77889	5054.17228	4652.76597	4274.76634
1109.326	8537.79455	8005.49091	7477.00666	6953.97237	6451.48856	5977.23727	5518.07277	5089.3897	4687.27306	4303.44212
1109.552	8598.07247	8059.53869	7524.7827	6997.06939	6490.92137	6013.83566	5551.59683	5117.52555	4709.56497	4326.36246
1109.779	8669.88232	8125.58274	7587.40193	7055.89251	6546.63055	6065.38242	5601.84686	5163.98511	4753.54307	4368.23076
1110.005	8741.16473	8190.21443	7647.724	7111.35879	6598.8897	6113.92165	5646.25636	5204.86779	4792.03301	4403.10432
1110.232	8778.64221	8223.88442	7677.74079	7137.75688	6622.75343	6133.80372	5663.58506	5219.19404	4805.91585	4413.09728
1110.458	8831.79016	8269.64101	7720.74547	7175.90572	6655.90522	6162.08819	5689.49803	5243.43436	4823.25126	4430.61654
1110.685	8884.40939	8317.6894	7762.6016	7214.14223	6691.71094	6196.29876	5718.95129	5270.77332	4850.76555	4453.71388
1110.911	8967.75141	8396.61107	7836.70675	7283.8335	6756.97418	6257.48634	5778.75836	5325.37716	4901.82459	4502.48877
1111.138	9018.25823	8441.48378	7879.71173	7322.77752	6793.31077	6289.92762	5810.07005	5355.72587	4928.89642	4527.26911
1111.364	9081.70545	8497.56006	7932.17027	7370.38055	6837.52012	6332.54097	5845.71807	5388.99581	4959.68581	4555.59033
1111.59	9130.71496	8546.40368	7973.58464	7410.20815	6873.85678	6366.4865	5877.11849	5415.98065	4986.40357	4581.34377
1111.817	9184.65459	8596.04007	8018.00302	7450.74158	6910.72401	6398.75167	5907.54446	5442.78818	5009.49215	4600.01418
1112.043	9237.62711	8643.91136	8064.45373	7491.80648	6948.91839	6435.35033	5938.76697	5475.43844	5039.13055	4626.47618
1112.269	9314.8078	8714.45402	8129.98867	7553.28177	7006.30799	6488.93126	5989.37116	5522.34077	5083.55118	4670.02699
1112.495	9363.81734	8757.12297	8168.92918	7588.5142	7038.13303	6519.51562	6015.90406	5547.20106	5106.63957	4691.26529
1112.721	9395.3967	8786.47203	8194.70508	7610.93589	7056.95493	6533.117	6029.07398	5557.01272	5113.79536	4696.65444
1112.948	9438.50913	8827.55163	8231.8787	7644.66676	7089.48786	6563.34776	6057.81879	5584.17455	5138.30036	4720.01724
1113.174	9500.28364	8882.21661	8282.57015	7693.3298	7135.11266	6607.0225	6097.80282	5620.36554	5174.31212	4753.12004
1113.4	9548.94211	8924.44356	8323.45448	7730.59453	7170.47603	6642.29438	6129.20283	5649.03231	5202.53456	4779.40506
1113.626	9591.26154	8961.20154	8357.2707	7762.2051	7196.02058	6665.97964	6152.19564	5671.23691	5218.71894	4793.64818
1113.852	9632.52348	9001.75262	8394.26757	7795.93605	7228.64167	6695.85622	6178.28581	5695.30036	5243.40059	4816.21414
1114.078	9712.69787	9076.35268	8463.42486	7862.27008	7292.75455	6755.36319	6236.94288	5753.62201	5297.29267	4868.61955
1114.304	9738.64415	9097.32113	8481.77925	7876.21044	7307.77241	6767.90372	6248.96206	5761.39774	5304.6258	4874.53971
1114.53	9768.1986	9122.52394	8505.16976	7895.53882	7323.05577	6782.21326	6259.03433	5769.08458	5311.42763	4878.95472
1114.756	9805.14695	9156.54807	8535.18666	7925.02845	7349.66174	6805.45698	6282.91217	5790.0498	5331.06433	4898.95259
1114.982	9856.88624	9206.71387	8579.51683	7967.68327	7388.82915	6841.87838	6316.08192	5822.43465	5359.10966	4926.21158
1115.208	9889.96246	9235.18009	8605.82309	7991.9609	7409.68511	6861.76002	6335.53496	5839.06276	5376.97577	4940.63233
1115.434	9950.59332	9288.61081	8658.45846	8039.47501	7455.75209	6907.11554	6375.43068	5879.3256	5415.11166	4974.7975
1115.66	9977.94793	9313.54844	8679.02137	8059.86539	7473.77792	6925.13925	6394.35268	5893.1208	5426.87078	4988.06686
1115.885	10017.53842	9348.71903	8713.45603	8088.82389	7500.29529	6947.94054	6414.69062	5912.58125	5444.64829	5005.67441
1116.111	10032.0391	9362.98443	8724.1237	8098.25775	7509.38617	6954.46651	6421.1348	5916.72733	5448.35213	5008.49575
1116.337	10057.01678	9384.04035	8740.71096	8111.84389	7522.28126	6965.41473	6430.14449	5924.41438	5453.56115	5011.93695
1116.563	10084.37061	9409.06769	8764.71998	8134.70677	7543.4915	6984.32402	6449.0666	5942.01585	5470.27655	5027.95094
1116.788	10127.57071	9449.61761	8801.27516	8168.70347	7574.96295	7014.9967	6477.54595	5968.82384	5496.81728	5051.66833
1117.014	10162.5837	9480.55433	8831.46879	8197.22096	7601.92246	7042.75093	6503.63653	5994.65804	5519.90632	5072.64081
1117.24	10201.82207	9516.8719	8865.37342	8228.91999	7631.88969	7069.88537	6527.51453	6018.63311	5542.46392	5094.23265
1117.465	10245.90267	9557.77559	8905.55095	8267.42166	7667.87272	7106.48375	6565.02076	6052.34545	5574.93455	5128.48659
1117.691	10273.60927	9582.09586	8926.82092	8286.92819	7685.10218	7123.09342	6579.60619	6067.02581	5588.90642	5139.09983
1117.916	10284.58931	9588.86285	8931.83407	8291.50124	7690.83204	7124.48929	6581.80308	6069.0474	5587.47684	5140.0613
1118.142	10314.05539	9616.97785	8957.96357	8314.1885	7712.30739	7145.256	6599.75144	6085.05533	5605.60829	5155.27883
1118.367	10312.3589	9612.01352	8949.54705	8305.06742	7702.99898	7135.24224	6586.72561	6074.41821	5593.29114	5145.08448
1118.593	10353.18223	9649.56582	8982.47969	8339.1515	7736.68168	7166.4451	6619.01085	6105.38662	5624.16917	5171.63496
1118.818	10369.62048	9664.53596	8999.15536	8352.64929	7750.72631	7181.1083	6633.15395	6116.88038	5634.06941	5182.77885
1119.044	10391.78003	9684.35682	9017.86321	8369.32749	7765.30193	7194.97595	6645.61569	6130.32124	5648.04058	5195.6937
1119.269	10396.94932	9688.2133	9020.75594	8374.43232	7767.05097	7195.75271	6648.87351	6132.16614	5649.70896	5196.21287
1119.495	10417.52482	9706.27156	9035.75284	8386.16191	7778.97288	7205.72826	6658.23781	6139.67607	5655.53724	5200.45112
1119.72	10427.27286	9714.53721	9043.41663	8393.20925	7785.58722	7213.3155	6664.59371	6146.47798	5661.09963	5208.05355
1119.945	10462.99054	9746.44399	9074.22869	8421.37398	7813.96243	7240.62735	6690.59538	6171.95792	5686.22453	5231.50531
1120.171	10488.5834	9769.53037	9097.4425	8442.38239	7834.73038	7262.01287	6711.11027	6193.98581	5707.98573	5251.59231
1120.396	10490.93679	9768.97658	9096.53612	8440.4176	7830.641	7258.72094	6705.6959	6187.77474	5703.10359	5248.21515
1120.621	10491.88074	9769.92127	9095.80605	8441.45787	7832.65529	7258.79035	6707.62632	6189.53069	5702.82462	5249.88546
1120.846	10506.55856	9784.62704	9106.12058	8452.57028	7841.92292	7266.37798	6716.54767	6195.62449	5711.13122	5255.71749
1121.071	10509.35143	9785.39649	9107.33448	8453.60938	7844.20267	7269.27756	6720.24819	6199.8591	5713.06477	5258.71559
1121.297	10534.76919	9809.01156	9128.51612	8473.91041	7864.08635	7289.60172	6737.75433	6216.75247	5730.93108	5273.57895
1121.522	10543.98857	9817.27771	9138.03524	8481.04702	7871.49625	7297.98518	6746.05672	6226.38725	5740.12302	5285.25444
1121.747	10559.5459	9830.30906	9151.26522	8492.51266	7883.77163	7308.49178	6755.51	6238.05784	5750.28843	5295.24743
1121.972	10551.77512	9823.66898	9144.08562	8486.13039	7875.61352	7302.28075	6753.72374	6235.5648	5745.76032	5290.45392
1122.197	10568.12511	9838.46172	9157.93415	8500.15895	7890.01255	7316.23644	6766.89329	6246.43868	5759.02423	5304.52005
1122.422	10536.67337	9805.97569	9127.16424	8469.56784	7860.62357	7287.64828	6736.52235	6218.00874	5731.39427	5279.45067
1122.647	10559.97763	9826.0621	9147.90417	8488.63027	7880.50676	7308.06065	6756.86024	6238.8855	5753.59766	5298.38671
1122.872	10548.59809	9815.18825	9137.63245	8478.53752	7871.90607	7299.63891	6750.1182	6233.02865	5746.14865	5291.02499
1123.097	10563.62755	9829.36446	9151.03913	8493.62579	7885.42029	7312.71025	6763.11102	6245.14181	5761.27147	5306.33095
1123.322	10558.58565	9825.10556	9145.80328	8486.62522	7880.71144	7309.24134	6762.12143	6244.1538	5758.77934	5306.05337
1123.547	10534.6174	9800.82379	9120.3346	8462.04233	7856.6302	7284.01431	6738.12265	6220.23849	5736.63685	5282.75436
1123.771	10540.57932	9803.35653	9126.93822	8471.03449	7864.12952	7292.92877	6748.37191	6231.46662	5749.10393	5298.23712
1123.996	10543.28457	9807.83122	9128.15213	8472.95641	7867.91346	7299.01244	6751.98357	6236.40954	5754.4009	5303.53776
1124.221	10521.42762	9788.92929	9110.10526	8455.88435	7851.79314	7283.86821	6738.42745	6227.4546	5743.94243	5293.43169
1124.446	10514.44919	9780.25905	9100.8935	8447.73545	7845.58083	7279.07266	6734.25179	6220.97793	5740.83112	5289.78941
1124.67	10493.91391	9758.0064	9082.05141	8430.04337	7829.54969	7265.25564	6722.20008	6210.42963	5730.99238	5282.87127
1124.895	10503.13353	9769.35984	9093.33758	8441.15543	7842.17912	7277.44259	6736.34383	6226.8802	5746.55718	5298.17671
1125.12	10448.00072	9715.17432	9041.53975	8390.32972	7791.73681	7229.04184	6690.6628	6181.27695	5702.90598	5258.32005
1125.345	10434.33239	9699.7131	9026.05501	8378.20506	7779.95148	7216.81671	6680.64595	6172.32188	5696.69671	5250.87062
1125.569	10402.52867	9669.52153	8997.40579	8350.35322	7756.93235	7198.22284	6659.65592	6156.01985	5682.07811	5238.2857
1125.794	10380.6717	9648.41446	8978.12179	8332.83826	7740.54687	7183.4324	6646.89643	6142.8157	5671.6197	5228.09106
1126.018	10348.69218	9617.86937	8950.79779	8309.40374	7718.05772	7163.42427	6629.53459	6126.95591	5657.00135	5216.74547
1126.243	10331.94235	9602.14337	8938.14033	8296.48301	7707.51096	7153.58738	6619.96054	6118.70901	5650.79179	5211.0665
1126.467	10312.7272	9585.18248	8921.94894	8279.41045	7691.4798	7140.30067	6613.04185	6110.99345	5642.1038	5205.03371
1126.692	10296.68103	9569.63264	8905.75727	8266.9318	7682.34827	7130.64051	6605.06064	6105.40217	5638.9039	5201.30287
1126.916	10283.62872	9558.67043	8896.81084	8263.3774	7681.44336	7133.8937	6606.81413	6110.96485	5645.97145	5211.82719
1127.141	10231.57705	9510.30745	8848.54711	8218.29565	7635.51246	7090.1805	6567.06309	6070.0532	5607.89648	5173.74185
1127.365	10188.50534	9467.85388	8811.32744	8182.75662	7604.00129	7060.6194	6540.7632	6045.69541	5585.22322	5154.42733
1127.589	10153.88484	9434.83904	8779.14423	8152.16475	7574.08184	7034.24267	6515.34872	6023.72782	5564.23186	5134.4047
1127.814	10101.56893	9386.03407	8732.38266	8107.87857	7532.57379	6993.9787	6478.07459	5990.87193	5532.26429	5104.90784
1128.038	10094.23874	9380.27586	8728.47218	8105.11816	7533.79195	6995.28629	6479.56281	5992.18509	5537.91562	5111.53652
1128.262	10076.43167	9363.22647	8716.87505	8095.20236	7527.31477	6992.3487	6479.72345	5995.88879	5541.97404	5118.1652
1128.487	10050.43804	9340.00319	8694.67548	8076.00949	7508.36421	6976.1434	6465.01665	5981.44566	5530.45348	5106.37661
1128.711	10002.70045	9294.37491	8649.41581	8034.90317	7471.63384	6941.45232	6432.34496	5950.97986	5501.67288	5080.42187
1128.935	9965.79137	9259.06602	8616.52558	8002.72229	7440.74105	6912.15646	6404.18636	5927.41849	5478.99987	5058.00851
1129.159	9913.82812	9210.08742	8570.91255	7959.58508	7400.02943	6873.75039	6371.07231	5895.62486	5450.74984	5030.90222
1129.383	9894.43623	9191.00824	8556.48818	7947.90202	7389.30568	6864.70938	6364.0651	5890.03366	5449.76261	5030.44755
1129.607	9834.11047	9133.20627	8502.56994	7899.90348	7343.02149	6824.44558	6325.1105	5853.72533	5412.83842	4999.35725
1129.832	9811.63828	9114.83382	8485.31797	7883.62626	7330.17482	6813.54743	6315.44769	5846.98348	5408.31078	4995.53752
1130.056	9788.02141	9092.66937	8465.50431	7866.73074	7316.08908	6802.91436	6308.79431	5842.80861	5408.47427	4996.14495
1130.28	9751.7282	9058.33216	8433.49771	7836.13932	7289.44285	6776.095	6283.64496	5820.13247	5384.56154	4974.17424
1130.504	9698.1805	9008.02648	8385.32246	7791.9401	7248.37779	6739.90039	6250.44275	5788.86983	5356.66568	4947.86528
1130.728	9657.48497	8970.86635	8352.96218	7759.84766	7220.05049	6712.37335	6226.79785	5766.63686	5336.91351	4929.96767
1130.952	9616.96643	8933.97092	8319.10022	7733.32068	7194.64276	6690.77259	6206.78097	5748.03325	5322.11779	4920.92416
1131.175	9573.98339	8891.60653	8279.67216	7695.74932	7158.53098	6658.20437	6176.76436	5722.25892	5297.32046	4897.0055
1131.399	9513.30441	8833.71625	8225.84232	7646.25069	7113.39633	6614.40292	6137.10128	5684.62275	5262.25553	4865.64937
1131.623	9482.46776	8806.78658	8202.93578	7622.37407	7093.29596	6597.57812	6122.57156	5672.39237	5252.06275	4854.9238
1131.847	9434.02627	8763.5402	8161.56405	7584.09563	7061.60725	6567.30893	6098.30716	5650.33581	5231.77971	4838.26558
1132.071	9391.39485	8720.38125	8120.987	7548.46756	7027.79586	6537.21741	6068.91021	5624.91591	5208.04425	4817.80009
1132.295	9327.63499	8661.0802	8065.0367	7497.9973	6977.44229	6491.73607	6027.47733	5585.50934	5172.44772	4784.76172
1132.518	9290.81384	8627.88989	8035.9457	7468.20109	6952.47682	6469.25065	6005.5138	5568.67584	5155.61627	4770.58284
1132.742	9216.05008	8557.12141	7968.06765	7405.44913	6892.83508	6415.01198	5953.28411	5519.00082	5108.95534	4727.71611
1132.966	9173.06584	8518.02031	7931.02487	7372.11842	6862.82749	6386.24682	5927.86956	5495.88237	5091.50454	4709.11011
1133.189	9132.81159	8480.24245	7896.80951	7343.82429	6839.01161	6365.97269	5911.03919	5481.35049	5079.54172	4701.129
1133.413	9072.39706	8423.05873	7844.9235	7293.08814	6791.31182	6319.95989	5869.16338	5442.65189	5040.93622	4665.43437
1133.637	9018.14482	8372.84285	7799.48718	7252.95436	6753.8729	6285.44603	5837.46565	5414.93049	5016.93518	4642.66718
1133.86	8978.68251	8336.74102	7764.91841	7222.36422	6726.16535	6260.30729	5816.82985	5393.8481	4998.06815	4627.86839
1134.084	8915.36304	8277.79248	7710.11671	7169.68343	6676.2542	6215.70983	5773.62679	5357.53978	4962.82575	4594.65262
1134.307	8879.06916	8244.51285	7680.31893	7141.12483	6650.7581	6192.51703	5755.73432	5340.52947	4951.48213	4583.8387
1134.531	8815.83829	8186.71038	7624.98707	7091.09482	6603.23513	6151.01523	5716.24833	5304.04426	4918.98411	4554.07632
1134.754	8756.30473	8129.96752	7570.80392	7041.15473	6556.41986	6105.88696	5675.52386	5266.23064	4879.93568	4519.53236
1134.978	8709.09479	8086.01539	7532.61259	7007.11741	6527.82759	6077.82942	5652.94081	5246.21021	4861.59935	4506.85875
1135.201	8666.19861	8044.974	7496.98348	6974.14077	6498.08533	6053.31015	5630.00391	5225.12791	4847.24638	4489.93519
1135.424	8587.82557	7972.00029	7428.75236	6911.74235	6439.15108	5996.06424	5575.56221	5177.31167	4802.26785	4447.86544
1135.648	8538.67923	7927.60644	7386.76174	6875.67179	6404.01258	5966.06078	5550.50121	5151.89183	4776.6735	4427.57719
1135.871	8467.26142	7859.48443	7323.30151	6814.86432	6348.17459	5913.14929	5500.92648	5104.60701	4735.50069	4390.02285
1136.094	8432.81714	7830.70415	7295.88933	6791.87179	6328.51682	5898.6245	5486.5741	5095.29779	4728.49528	4384.69832
1136.317	8364.47979	7768.40407	7238.70225	6736.01236	6276.57095	5848.89714	5444.25618	5054.4749	4689.97767	4348.47223
1136.541	8313.48389	7719.15872	7196.26987	6693.9338	6240.72502	5816.94782	5411.85011	5026.22233	4663.49821	4325.3504
1136.764	8238.3687	7646.80295	7127.15493	6630.5636	6180.99468	5762.88619	5360.77152	4979.91083	4620.99798	4285.67157
1136.987	8179.0994	7590.76624	7074.2971	6582.56639	6135.59472	5719.88103	5321.63961	4942.98293	4587.70315	4253.07561
1137.21	8084.70401	7501.82697	6989.80913	6502.67282	6060.5613	5647.77561	5252.41866	4877.90504	4524.66733	4194.09413
1137.433	8034.85365	7457.16894	6949.40903	6466.33832	6026.21894	5620.16078	5227.88879	4853.63574	4505.80026	4175.84271
1137.656	7985.79536	7411.54036	6910.15756	6431.50588	5996.83017	5591.74944	5205.74842	4837.4222	4491.09309	4165.9137
1137.879	7934.62414	7365.02981	6866.84169	6391.55022	5961.33791	5561.74583	5176.70507	4811.38262	4467.00398	4144.38582
1138.102	7852.378	7287.20453	6792.77926	6322.70101	5896.47701	5501.84659	5118.72335	4758.16635	4418.0417	4096.91435
1138.325	7799.53466	7239.72388	6748.4033	6281.33126	5860.80827	5465.20987	5088.17555	4728.67432	4390.23447	4073.52771
1138.548	7741.0566	7184.92196	6698.63773	6236.42606	5818.6813	5427.59966	5053.91137	4696.61537	4360.92277	4049.43182
1138.771	7677.73711	7126.7679	6643.92446	6184.89539	5771.51236	5382.20636	5011.94767	4658.27087	4327.27367	4015.86222
1138.994	7620.75601	7074.9648	6596.27947	6141.66895	5731.86288	5346.09977	4980.95734	4630.01785	4301.85665	3991.76656
1139.217	7563.68634	7021.48575	6547.13253	6097.02969	5689.47072	5308.93194	4943.33007	4596.7198	4271.21719	3963.68667
1139.44	7492.70819	6955.48145	6483.23054	6038.78401	5635.31332	5258.58516	4896.23409	4553.32986	4229.69031	3926.92938
1139.663	7436.07977	6902.97237	6436.64578	5995.46906	5594.60219	5220.2677	4863.56227	4521.35891	4201.97186	3900.26608
1139.886	7387.19722	6859.90231	6395.53884	5958.69328	5563.79814	5193.44875	4837.79277	4501.16194	4183.37012	3885.73325
1140.108	7330.48038	6805.80553	6347.01046	5914.76039	5522.02522	5153.36237	4802.55514	4468.30588	4152.6423	3858.89269
1140.331	7258.71039	6739.18428	6286.11247	5856.77912	5470.16842	5105.75785	4759.26401	4425.80102	4116.33773	3823.64043
1140.554	7214.14198	6699.46562	6251.8972	5828.13284	5440.95657	5080.44216	4735.35375	4409.14466	4098.44483	3807.86816
1140.777	7149.50196	6639.72358	6195.77034	5778.6331	5393.87634	5037.34806	4694.27517	4371.68569	4065.50353	3777.22039
1140.999	7100.97161	6594.71264	6154.39834	5736.82155	5357.41073	5002.83426	4665.14344	4341.92833	4036.5464	3751.70801
1141.222	7039.76508	6536.11752	6098.71323	5687.76424	5310.94955	4958.5022	4624.59565	4306.32805	4004.5785	3722.29991
1141.444	6968.87456	6468.70184	6036.66667	5625.8062	5251.66208	4904.7942	4572.63176	4256.65326	3957.29897	3675.98025
1141.667	6911.62992	6417.42678	5989.02178	5582.75811	5212.80794	4872.13795	4542.88051	4230.08234	3930.46517	3656.57733
1141.889	6853.41652	6362.27261	5937.93103	5534.31928	5171.03549	4829.13306	4503.48337	4193.33148	3898.76363	3625.13285
1142.112	6790.80129	6306.85276	5887.28197	5487.47087	5127.84746	4789.04614	4468.68806	4160.29876	3871.22183	3598.82313
1142.334	6749.75408	6269.4294	5852.095	5459.79554	5098.98928	4765.41091	4444.33542	4138.95088	3852.70923	3584.02479
1142.557	6670.67696	6195.75023	5782.18499	5392.80234	5035.98644	4706.75045	4391.39773	4088.56776	3804.10079	3538.32485
1142.779	6629.80628	6159.03175	5747.528	5363.00662	5011.99405	4684.2649	4371.64686	4071.55707	3789.21719	3526.62519
1143.002	6561.99689	6096.90775	5689.98745	5308.38275	4960.13647	4637.19106	4327.117	4031.177	3752.82489	3492.17007
1143.224	6515.31533	6053.30736	5651.61949	5271.78411	4927.29863	4606.39225	4303.02933	4006.6423	3728.11536	3469.49118
1143.446	6453.14058	5994.44822	5598.31993	5224.75996	4883.75663	4567.013	4263.27816	3973.3438	3699.51219	3444.33332
1143.669	6385.68306	5931.26452	5539.80765	5168.45728	4831.89919	4517.28566	4214.85443	3926.2357	3657.36567	3403.06052
1143.891	6314.00043	5867.8184	5478.6447	5110.82971	4777.56531	4465.87751	4168.64266	3884.97052	3616.90092	3364.97491
1144.113	6266.5272	5821.48687	5436.56608	5072.64103	4742.781	4434.28268	4140.66144	3857.6915	3592.9004	3342.82723
1144.335	6228.47374	5786.44306	5406.68021	5046.7324	4721.35363	4415.42404	4123.65391	3847.58565	3583.06157	3339.62773
1144.558	6177.12651	5743.63672	5367.07528	5011.63456	4684.62284	4384.53601	4095.76131	3819.51009	3559.06087	3314.82364
1144.78	6108.87762	5678.5142	5306.53093	4952.85807	4634.00416	4334.80843	4049.72652	3777.89063	3521.07485	3277.62399
1145.002	6051.7201	5624.0649	5254.73338	4907.07092	4589.4008	4295.16384	4010.59483	3740.43172	3485.74415	3247.15336
1145.224	5987.96001	5563.26469	5199.84338	4856.51154	4540.0204	4251.18636	3971.19797	3703.14941	3451.2981	3216.94816
1145.446	5940.839	5522.13502	5160.3271	4819.11792	4509.83591	4220.20972	3943.74775	3676.93306	3427.12027	3193.4724
1145.668	5890.28453	5478.00543	5121.78275	4784.463	4477.79366	4191.79901	3918.95229	3655.23114	3409.84686	3177.16843
1145.89	5838.67317	5429.02613	5075.99293	4740.97075	4438.23253	4154.18867	3884.15693	3623.79155	3379.38439	3150.77075
1146.112	5774.47337	5370.34322	5020.30793	4689.26331	4389.38283	4109.85686	3843.07867	3586.59824	3343.61106	3117.46675
1146.334	5723.21511	5321.98106	4975.49038	4648.68845	4350.79462	4073.6616	3809.16831	3555.07029	3314.7419	3090.89197
1146.556	5659.98321	5264.00388	4922.27931	4599.80813	4306.19138	4031.89512	3773.13391	3520.00118	3281.62396	3061.21828
1146.778	5619.464	5226.31345	4888.94767	4568.59973	4278.6604	4007.37588	3747.89614	3500.33511	3264.70411	3044.29481
1147	5569.43765	5181.3909	4846.60395	4530.14404	4243.96429	3974.4536	3718.32167	3473.14498	3241.49983	3023.56389
1147.221	5519.93937	5136.29182	4805.93882	4492.22069	4208.82641	3941.08979	3688.48222	3442.76754	3213.33879	2999.02574
1147.443	5453.89128	5075.13958	4747.42676	4437.95006	4156.34972	3896.22689	3644.83734	3404.68879	3178.09693	2965.01299
1147.665	5413.54816	5036.12706	4713.5648	4407.44789	4130.67663	3868.61226	3621.28078	3384.49194	3158.34493	2946.93838
1147.887	5349.9644	4978.32645	4659.91191	4357.24203	4085.01112	3828.17175	3583.21105	3346.32474	3124.69608	2915.58217
1148.108	5313.40847	4945.92946	4629.84928	4328.59497	4057.65791	3803.74078	3560.71703	3326.92439	3107.95346	2900.96078
1148.33	5260.4763	4895.18505	4585.38499	4288.55018	4020.92762	3769.22712	3528.57566	3299.4684	3081.91643	2876.59992
1148.552	5199.26943	4842.76369	4533.1458	4240.28812	3975.88144	3726.75203	3489.44439	3261.03593	3046.14323	2842.9418
1148.773	5148.891	4795.81315	4489.83036	4201.21439	3939.41645	3694.09529	3459.51689	3234.02264	3020.01815	2820.08585
1148.995	5106.43644	4756.00593	4453.05299	4167.79636	3908.25877	3664.71145	3433.48237	3208.9566	2998.23007	2799.08929
1149.217	5059.93076	4713.20113	4414.50846	4132.70049	3878.33998	3636.91937	3408.06715	3186.54629	2977.94683	2781.63427
1149.438	5008.58341	4666.25003	4369.95599	4091.41834	3837.80593	3599.22118	3372.91782	3152.98227	2946.68798	2752.66901
1149.66	4972.90621	4634.38239	4343.25064	4067.98426	3816.37839	3579.92057	3357.68068	3142.07969	2938.97382	2745.3966
1149.881	4927.36921	4593.86999	4305.94323	4031.47394	3785.7518	3551.24403	3330.49624	3115.95158	2914.17636	2723.6031
1150.102	4870.91716	4540.03908	4256.44306	3991.16401	3742.91741	3514.87247	3295.3471	3082.74208	2882.38638	2694.28358
1150.324	4819.8335	4492.46982	4213.3041	3947.23156	3703.356	3476.90868	3259.48936	3049.79776	2852.10127	2665.22984
1150.545	4775.17674	4451.25146	4174.67134	3911.95735	3672.72917	3447.61381	3234.51707	3026.7678	2830.57835	2646.80094
1150.767	4747.15886	4425.55906	4152.20704	3891.8807	3655.19455	3432.91227	3221.22646	3015.77688	2822.15561	2638.8201
1150.988	4698.01272	4382.22391	4111.45385	3854.4869	3620.58694	3400.96255	3191.0333	2988.32117	2797.0929	2615.34429
1151.209	4637.24711	4325.65825	4057.53594	3804.4578	3572.44528	3356.10002	3147.03384	2946.61313	2757.51384	2577.96743
1151.431	4601.21703	4294.05484	4029.24038	3779.25697	3549.60285	3335.73823	3131.53072	2933.05523	2745.72805	2568.21556
1151.652	4543.00338	4238.63446	3977.61971	3728.25676	3502.2574	3290.34503	3086.20438	2891.25862	2705.35204	2530.13035
1151.873	4509.17568	4208.79747	3950.64962	3707.47231	3481.53781	3276.35128	3073.00192	2881.15296	2694.8056	2522.50385
1152.094	4446.64811	4149.23141	3893.46271	3654.43901	3431.18468	3225.8279	3027.05613	2835.19603	2653.10172	2482.47063
1152.315	4403.92825	4111.10124	3860.13109	3621.64069	3401.97344	3196.53226	3000.31372	2811.54667	2631.84498	2463.6877
1152.536	4385.59398	4096.34665	3848.44595	3612.16654	3395.05385	3192.97529	2999.85524	2812.15235	2632.27438	2466.50912
1152.757	4335.47915	4047.71952	3802.12642	3568.93959	3356.90772	3154.48109	2964.70645	2780.35867	2601.28067	2437.45525
1152.979	4294.87251	4009.49995	3767.29275	3536.493	3324.42306	3125.45088	2936.99089	2754.67311	2579.31536	2415.39622
1153.2	4261.22057	3980.63278	3744.47506	3513.67887	3303.70397	3109.77686	2923.7003	2740.49568	2567.97237	2407.85821
1153.421	4215.24318	3937.915	3701.51294	3476.01964	3269.62723	3075.79354	2891.82489	2712.06613	2540.51983	2380.57491
1153.642	4171.46729	3897.2266	3662.79181	3440.12764	3236.08146	3045.87862	2862.69363	2684.5215	2515.72206	2357.45357
1153.862	4136.84649	3865.53588	3635.02654	3414.219	3212.17746	3024.63189	2841.79249	2664.67856	2500.21881	2342.38972
1154.083	4099.84862	3834.99261	3606.37777	3388.84108	3189.51202	3002.50104	2822.74934	2647.5797	2483.91885	2329.3619
1154.304	4065.0527	3801.8896	3576.66848	3360.63577	3165.43161	2978.60074	2801.31691	2629.33013	2467.35319	2312.7037
1154.525	4021.36421	3760.67154	3537.15221	3325.89275	3131.08912	2948.77446	2772.1856	2602.84799	2444.59173	2289.93641
1154.746	3989.64902	3732.15604	3510.97722	3301.92906	3109.2199	2927.26248	2755.178	2587.60794	2428.73388	2275.93501
1154.967	3938.12636	3684.94038	3467.30829	3261.17698	3069.83584	2891.24467	2720.55954	2554.22105	2397.56355	2248.20888
1155.187	3897.16739	3647.69148	3431.85631	3228.11256	3038.76685	2864.16063	2693.81795	2530.2175	2373.56315	2226.15002
1155.408	3873.90248	3626.49847	3415.2235	3212.45397	3026.45111	2851.93602	2683.71284	2520.82012	2369.12382	2222.95092
1155.629	3831.71045	3588.54475	3379.41805	3178.41664	2994.32045	2821.66747	2656.08599	2494.69207	2341.58266	2198.324
1155.85	3798.4104	3556.94089	3351.74099	3153.74562	2970.50512	2801.48199	2636.95476	2480.33752	2325.45979	2183.08284
1156.07	3775.76342	3535.30579	3332.54597	3136.67367	2956.42036	2788.28436	2625.7877	2469.96636	2318.54264	2176.51862
1156.291	3752.14655	3515.08145	3316.0013	3120.39592	2942.77806	2775.2632	2617.62973	2461.71983	2313.83789	2173.40769
1156.511	3708.45872	3474.21642	3276.48517	3084.85798	2907.46276	2744.1109	2586.90591	2431.60833	2285.58815	2147.01018
1156.732	3670.14059	3441.20217	3244.74397	3056.38728	2881.52459	2718.08816	2562.72986	2411.32274	2265.92427	2129.4668
1156.952	3625.83647	3398.309	3203.90243	3017.84485	2845.85568	2684.81209	2529.97005	2378.20169	2233.86876	2099.88198
1157.173	3597.0265	3374.11599	3181.52656	2998.47442	2827.0821	2669.93414	2518.80341	2364.55515	2223.94163	2091.63541
1157.393	3585.11809	3366.1522	3175.31938	2995.80347	2826.00117	2670.62277	2518.25653	2368.17038	2228.00052	2096.31642
1157.614	3545.91922	3328.90407	3140.39752	2961.23745	2794.48985	2641.06168	2491.60275	2343.81268	2205.5927	2074.43404
1157.834	3508.04121	3293.59714	3106.97772	2930.64683	2766.25144	2613.44689	2464.15256	2318.7468	2180.70676	2051.93277
1158.055	3467.87476	3255.73128	3072.05574	2897.93588	2735.80136	2583.00133	2437.67627	2293.94698	2156.08633	2029.4309
1158.275	3444.69876	3232.77272	3052.8607	2881.92386	2720.21305	2570.42305	2424.03164	2281.71683	2146.0713	2020.29902
1158.495	3424.25146	3217.75293	3039.23188	2869.1813	2709.93186	2563.06316	2416.49362	2276.56839	2143.75674	2019.49028
1158.716	3377.74628	3171.50823	2994.41437	2826.3082	2670.81322	2523.06542	2380.37092	2238.75542	2108.77946	1983.26432
1158.936	3365.4861	3162.39907	2987.23534	2820.63418	2665.39749	2521.98501	2380.97429	2241.83962	2111.95255	1987.94538
1159.156	3340.63698	3140.23444	2966.8034	2803.29627	2648.30505	2504.71882	2365.02881	2229.69822	2097.51167	1976.24578
1159.376	3302.40672	3105.45629	2933.20689	2772.08788	2622.01299	2475.77734	2339.61413	2204.89803	2074.83873	1955.78076
1159.596	3278.87836	3083.99652	2914.89531	2754.39622	2604.38956	2459.30679	2325.08496	2190.18949	2063.761	1945.05503
1159.816	3254.55807	3062.00921	2894.64014	2735.0264	2588.88917	2448.05489	2312.23712	2180.17236	2055.33902	1936.45444
1160.037	3219.93712	3030.23003	2865.28431	2706.46866	2560.47417	2422.65133	2287.6187	2157.93921	2031.51526	1912.80202
1160.257	3197.20074	3009.38936	2847.41462	2692.22354	2546.9204	2409.89577	2278.1335	2147.30262	2024.06653	1906.32644
1160.477	3173.05642	2986.78338	2824.59715	2671.08696	2526.02431	2392.1873	2258.64836	2129.05298	2006.88151	1893.03303
1160.697	3145.47888	2962.50156	2804.34182	2652.86602	2509.10901	2375.36331	2242.87952	2116.64578	1994.74182	1882.21911
1160.917	3126.61549	2944.30595	2787.97418	2638.35498	2494.05088	2362.43108	2232.06691	2107.42562	1985.70016	1872.91019
1161.137	3100.44646	2920.201	2766.57022	2614.83251	2473.95056	2345.07591	2216.12177	2089.8844	1973.02926	1859.61699
1161.356	3080.87991	2902.00589	2749.40754	2599.43905	2461.45842	2333.91333	2205.13204	2080.48702	1963.81053	1851.81345
1161.576	3053.30187	2876.75478	2725.5299	2577.59528	2442.68532	2315.76221	2188.56725	2066.22076	1948.04121	1838.78546
1161.796	3037.52025	2864.0286	2713.84491	2569.18191	2432.75815	2305.66012	2181.38309	2059.21383	1942.62888	1832.84136
1162.016	3022.79552	2851.03762	2703.3968	2561.21053	2425.39641	2298.91931	2175.70317	2054.86216	1941.1995	1830.61641
1162.236	2994.77699	2825.43266	2678.28193	2536.45071	2403.17326	2277.40736	2155.42138	2034.84205	1921.27002	1812.98438
1162.456	2957.60325	2792.50719	2646.09897	2506.74401	2375.20021	2252.09236	2130.44957	2011.81234	1898.50842	1791.72197
1162.675	2947.7201	2782.69192	2638.56668	2499.1251	2369.96167	2244.29034	2126.98244	2008.43454	1895.75119	1789.76195
1162.895	2932.0267	2767.8485	2626.08642	2487.35414	2361.27277	2237.01847	2122.18723	2005.49922	1893.17092	1788.51103
1163.115	2894.76525	2733.07153	2592.40164	2456.85271	2329.23073	2210.0228	2091.9941	1976.27304	1866.86918	1761.93638
1163.334	2877.22331	2717.43439	2579.92159	2445.25892	2318.86154	2201.42473	2083.39407	1971.92144	1861.5446	1757.9401
1163.554	2862.76209	2703.7371	2567.35297	2433.48717	2308.58055	2190.52666	2075.41249	1963.05506	1854.53894	1751.46487
1163.774	2837.8248	2680.9543	2546.65591	2414.20544	2290.78019	2174.94074	2059.82149	1946.84164	1839.92106	1738.34818
1163.993	2813.15295	2657.46712	2524.45713	2393.51132	2270.50335	2155.72856	2041.84095	1930.36267	1823.26658	1724.17015
1164.213	2788.39226	2635.56819	2503.05319	2373.52383	2250.9342	2137.66603	2026.86845	1916.36217	1809.62238	1711.3195
1164.432	2771.55354	2619.75495	2487.92257	2361.39886	2238.88407	2126.14914	2014.81717	1904.66336	1800.7573	1703.42731
1164.652	2729.71435	2580.30006	2451.23364	2323.56259	2205.86883	2095.43843	1983.03128	1874.02069	1773.30495	1672.514
1164.871	2726.34626	2579.13055	2452.53655	2326.10593	2208.94522	2098.95779	1989.91817	1881.08858	1780.01849	1682.77331
1165.09	2734.68546	2588.8098	2462.76301	2337.48333	2222.90256	2114.59492	2005.74309	1901.61168	1797.26544	1702.50634
1165.31	2695.39935	2552.61955	2426.95777	2305.1251	2190.1527	2082.2922	1974.04518	1871.32303	1770.43226	1674.69201
1165.529	2671.16652	2530.8958	2408.38137	2288.75978	2172.88331	2066.97168	1960.66614	1857.94225	1758.91219	1662.28439
1165.748	2644.64548	2503.52887	2382.11814	2263.29407	2149.77625	2044.48704	1938.08353	1838.36512	1738.27529	1645.09533
1165.968	2617.68321	2478.18869	2359.2123	2242.06843	2129.14538	2024.65539	1918.86347	1818.4335	1720.91304	1629.05735
1166.187	2600.14122	2463.25633	2342.93294	2228.70667	2117.1834	2013.31528	1911.23709	1809.9214	1713.73039	1622.05035
1166.406	2579.07867	2444.53263	2326.0352	2210.48627	2102.03757	2001.00246	1897.23888	1799.63901	1703.36076	1610.08569
1166.625	2557.13363	2423.95559	2308.51895	2194.12016	2084.50287	1984.62044	1884.12535	1786.87804	1691.22099	1600.77685
1166.844	2520.2246	2389.79422	2274.48091	2161.85051	2053.34513	1955.59079	1855.17097	1759.33374	1664.29925	1574.91024
1167.064	2505.9399	2374.86353	2261.82393	2149.37356	2043.59525	1945.48859	1846.48205	1750.46742	1656.85128	1569.32051
1167.283	2497.55263	2368.57721	2256.23525	2146.34949	2040.56787	1942.6396	1846.11251	1750.4536	1657.10313	1567.89186
1167.502	2493.92012	2366.87622	2255.85963	2146.68296	2041.87511	1944.83253	1848.66291	1752.82959	1661.07306	1574.78639
1167.721	2477.61032	2350.53505	2242.58425	2134.73588	2029.38311	1935.26114	1837.93879	1744.5833	1653.62465	1566.71704
1167.94	2444.4872	2320.16623	2212.08017	2105.11683	2001.85247	1907.38161	1812.34739	1717.48143	1629.18148	1542.4445
1168.159	2417.96597	2293.15035	2185.90541	2081.3295	1979.1875	1884.01196	1791.18023	1699.94008	1607.92432	1522.3336
1168.378	2411.42716	2289.24508	2181.90713	2078.21711	1977.30995	1883.02021	1790.19141	1697.4475	1608.61923	1524.00435
1168.597	2403.39334	2281.01792	2177.29046	2072.18839	1974.01723	1880.0828	1788.58224	1696.991	1608.96055	1526.20592
1168.815	2383.03419	2262.11792	2156.5936	2054.0569	1956.57136	1864.23225	1772.63731	1682.10532	1594.60793	1511.49614
1168.805	2496.63304	2372.341	2259.25093	2149.81609	2043.97342	1945.05897	1849.5623	1752.37549	1660.01865	1572.66021
1169.033	2476.88668	2352.82164	2239.00533	2131.50045	2027.76723	1931.50842	1838.57257	1740.0581	1647.88139	1560.1696
1169.26	2458.02156	2337.18352	2226.17724	2119.19462	2016.60268	1919.19601	1825.01721	1729.15676	1637.69131	1551.48456
1169.488	2434.9296	2313.87118	2203.9006	2098.22759	1995.70885	1901.48887	1807.65654	1712.9447	1622.89944	1536.25046
1169.716	2423.45966	2305.73029	2194.69371	2091.22502	1990.1163	1895.63251	1803.12683	1706.99996	1618.90335	1535.79568
1169.943	2410.7578	2294.14981	2186.36944	2081.30557	1981.42809	1886.68097	1797.18124	1700.96697	1614.90744	1528.34957
1170.171	2398.84749	2281.95189	2174.7781	2071.20943	1969.73245	1879.2326	1786.28062	1694.22542	1608.16861	1525.41684
1170.399	2377.5168	2260.84515	2156.21092	2053.7776	1952.81855	1860.3758	1770.60129	1678.36766	1592.0493	1506.90841
1170.626	2368.77675	2255.61475	2150.88903	2049.42608	1949.43743	1860.79863	1768.99191	1676.58295	1592.47793	1508.93156
1170.854	2340.84253	2226.30487	2120.84157	2022.00731	1921.9985	1832.30192	1744.55153	1653.29022	1566.27043	1482.28124
1171.081	2337.29676	2225.83873	2122.49689	2022.78241	1924.8084	1836.52767	1745.59698	1656.99318	1572.62806	1491.82681
1171.309	2335.33514	2223.16799	2120.61902	2023.20332	1928.14889	1837.48111	1751.33248	1659.89942	1575.35745	1493.67302
1171.536	2313.30007	2202.67815	2102.05218	2004.35767	1909.20067	1822.69244	1734.59115	1643.68757	1561.18504	1481.97891
1171.764	2294.17088	2184.74691	2085.33782	1985.15834	1892.90619	1804.89683	1718.64615	1629.86548	1546.8358	1465.59443
1171.991	2279.00313	2174.1362	2072.33378	1978.06718	1884.21824	1797.71404	1709.1613	1622.50448	1540.36248	1462.39633
1172.219	2268.58951	2163.26068	2064.18648	1967.1754	1875.1762	1790.00036	1704.01216	1617.09088	1534.95056	1454.6846
1172.446	2269.97374	2165.17692	2068.75549	1973.69482	1881.61236	1796.96778	1710.01289	1625.48493	1545.29036	1468.21273
1172.673	2263.7866	2157.21367	2062.4627	1967.22319	1875.93152	1791.99593	1707.2531	1620.33696	1540.67487	1463.77543
1172.901	2246.15329	2142.98698	2046.80938	1953.50303	1863.61706	1779.94884	1694.49392	1609.87802	1532.25482	1453.23185
1173.128	2236.44457	2133.1706	2038.39709	1946.2349	1855.19421	1772.766	1689.4335	1604.64142	1525.07274	1448.35224
1173.355	2221.80527	2119.91463	2024.95047	1934.63652	1845.44453	1760.71898	1678.44427	1597.10379	1519.04202	1441.08307
1173.583	2204.17267	2102.07048	2008.23809	1917.73521	1829.59198	1747.2568	1663.73835	1581.95369	1501.77221	1427.70751
1173.81	2179.84897	2079.46298	1987.28611	1898.27056	1809.1407	1728.22318	1647.79374	1566.00748	1489.54645	1412.65035
1174.037	2169.43535	2069.8242	1978.60814	1889.41184	1801.24847	1721.39408	1640.07819	1557.93854	1479.62168	1405.64691
1174.264	2160.78335	2062.03657	1971.16796	1883.20424	1797.0713	1715.803	1634.75229	1556.24256	1478.45759	1405.81169
1174.491	2160.93483	2064.74642	1974.67712	1884.95139	1800.50031	1720.9132	1638.09829	1557.64408	1483.22236	1409.07385
1174.719	2155.62753	2058.89961	1968.5605	1880.06962	1794.81936	1716.38343	1637.90501	1558.8689	1483.56267	1409.23863
1174.946	2146.44655	2051.46428	1961.56137	1873.42062	1789.04988	1710.26191	1630.01275	1550.79992	1476.02724	1402.23494
1175.173	2124.14747	2026.82966	1938.31362	1852.01171	1767.80237	1690.3438	1610.35172	1532.64068	1454.33259	1385.49647
1175.4	2135.56899	2040.30067	1952.77242	1866.66259	1782.46414	1705.3591	1624.67078	1545.19501	1471.22078	1398.67055
1175.627	2108.95576	2013.10701	1925.02096	1838.09458	1755.11364	1679.60412	1602.44295	1522.25608	1446.60655	1374.40954
1175.854	2108.13915	2014.14028	1928.35317	1842.75838	1758.45423	1682.85706	1605.16973	1525.69359	1450.22083	1379.0878
1176.081	2113.48533	2019.0551	1933.09862	1847.77543	1764.35962	1691.06241	1613.11745	1536.38873	1461.44551	1389.87245
1176.308	2100.51881	2008.00503	1922.21436	1838.20946	1755.14094	1679.45764	1601.59713	1524.33715	1449.39687	1379.7713
1176.535	2082.71003	1990.51409	1902.94103	1820.24744	1738.49271	1662.5465	1588.30752	1509.71833	1439.20676	1367.36936
1176.762	2061.55563	1970.11281	1884.72699	1801.66709	1719.45616	1644.04347	1568.38012	1492.17855	1419.45931	1349.12641
1176.989	2054.48785	1964.97173	1877.1089	1795.28262	1715.54403	1641.81319	1566.06271	1490.12871	1417.14451	1346.81307
1177.215	2050.67761	1960.44875	1875.84957	1796.05765	1714.19698	1640.02527	1563.1262	1487.37045	1417.39643	1346.35846
1177.442	2045.4586	1956.27758	1872.20604	1792.05983	1710.46217	1639.12152	1563.72894	1487.26747	1415.25889	1348.2047
1177.669	2038.12691	1949.37258	1867.23734	1787.7974	1707.0806	1633.26519	1557.42955	1483.53538	1413.38678	1345.98005
1177.896	2018.99789	1930.38175	1847.1693	1767.71396	1689.63647	1617.59224	1541.75	1469.8903	1398.06444	1329.06455
1178.123	1998.72376	1911.74493	1830.80927	1751.69629	1672.89964	1600.59269	1527.66431	1454.65242	1382.56445	1315.4235
1178.349	2002.30892	1916.74746	1833.78912	1755.29918	1677.30156	1606.76406	1533.93058	1460.21387	1391.66514	1324.26126
1178.576	1998.85059	1911.78322	1831.11653	1752.89272	1676.66201	1605.50668	1535.15277	1460.5535	1390.23557	1323.71813
1178.803	1980.86582	1897.11562	1816.78772	1740.85193	1663.55162	1593.01751	1520.71229	1447.17401	1379.77968	1313.4399
1179.029	1969.04375	1884.21144	1805.81444	1729.25359	1652.4757	1583.62367	1511.22758	1437.42339	1371.18258	1305.99379
1179.256	1960.56761	1876.07159	1800.40434	1724.81377	1648.29825	1577.8558	1508.29126	1435.63885	1365.41685	1302.61864
1179.483	1939.32534	1856.02282	1779.6294	1704.46568	1628.37734	1560.41409	1488.27512	1417.30253	1349.38605	1285.52621
1179.709	1930.58465	1849.82422	1773.33728	1698.78864	1625.34987	1555.00011	1486.31196	1415.34061	1347.77956	1283.03607
1179.936	1936.19523	1854.12187	1778.96528	1703.09878	1630.01738	1561.61366	1493.9063	1422.31872	1355.73011	1292.22768
1180.162	1930.4481	1850.5683	1775.58682	1700.78052	1629.28926	1560.26788	1491.58843	1421.41911	1355.89324	1292.12696
1180.389	1893.97414	1811.99581	1736.70864	1665.3187	1591.41364	1524.69617	1457.23751	1389.18695	1322.60686	1259.37026
1180.615	1872.2042	1793.44617	1720.43683	1648.41758	1575.29627	1508.84629	1442.00072	1373.77196	1307.81514	1245.81782
1180.842	1863.63967	1787.42326	1713.17361	1641.41465	1569.08434	1503.87433	1438.79855	1370.21688	1306.1198	1242.79664
1181.068	1841.16473	1762.87509	1692.66254	1620.97782	1548.45619	1484.84088	1419.93449	1354.00478	1289.29266	1227.20871
1181.295	1837.26612	1760.11685	1689.46071	1619.01321	1549.23189	1484.20248	1418.76709	1352.92846	1288.83664	1228.34698
1181.521	1842.78863	1768.82418	1694.47076	1625.88641	1559.11769	1496.65309	1430.87375	1365.12853	1302.45058	1242.58302
1181.747	1835.0162	1760.41947	1691.44494	1622.94929	1555.55976	1491.9466	1428.29166	1363.69786	1301.55224	1240.88924
1181.974	1812.80517	1737.90152	1670.40604	1603.39694	1536.87672	1473.88587	1410.39989	1345.71587	1284.19414	1225.47848
1182.2	1776.50827	1703.47385	1633.91156	1567.75841	1500.77024	1441.40958	1377.90687	1314.36883	1252.32333	1194.84575
1182.426	1770.84921	1699.21436	1633.79946	1567.03111	1500.13101	1439.62137	1377.62553	1314.53145	1255.31834	1194.65643
1182.653	1756.56207	1683.84205	1619.73691	1553.92986	1487.63959	1428.37043	1365.83967	1304.86933	1246.45551	1186.23679
1182.879	1762.70006	1692.10987	1624.8347	1561.77534	1495.31422	1439.05241	1375.55717	1315.12211	1256.08772	1198.26056
1183.105	1755.80879	1686.17482	1621.01457	1557.77764	1492.90617	1433.46151	1374.92163	1312.89502	1253.68461	1195.94746
1183.331	1732.3654	1661.89202	1598.38674	1535.04313	1472.63076	1412.74752	1354.55196	1294.29348	1235.88391	1178.94349
1183.557	1719.66309	1650.66415	1586.97119	1524.68194	1462.35099	1405.12255	1344.27044	1284.45428	1227.552	1171.32045
1183.783	1717.26155	1649.14088	1587.30068	1525.36858	1462.508	1403.51141	1346.99742	1285.76762	1227.89268	1174.40576
1184.01	1697.16425	1628.64987	1567.49776	1506.16922	1444.17879	1385.98114	1328.57503	1269.7327	1212.2154	1158.28674
1184.236	1681.11646	1614.336	1551.22532	1491.74242	1430.18405	1374.73027	1315.19592	1259.18547	1200.16667	1146.59272
1184.462	1670.79112	1604.43123	1544.7566	1484.12107	1422.20343	1365.77872	1309.25065	1250.4086	1192.5429	1139.94313
1184.688	1675.69661	1609.43321	1549.41438	1488.69616	1430.32023	1372.92304	1316.66842	1257.74085	1203.32596	1148.60387
1184.914	1670.21381	1604.82272	1545.50589	1485.9359	1425.52386	1371.57723	1313.6426	1257.90331	1201.80751	1148.85722
1185.14	1644.48171	1581.42113	1522.78758	1463.02458	1403.0382	1350.59803	1293.1845	1239.47812	1180.73213	1128.22475
1185.366	1634.06843	1569.84237	1511.2851	1451.42615	1395.14615	1339.34702	1285.55779	1229.10834	1173.99293	1120.86709
1185.592	1625.06352	1560.99536	1502.51971	1444.51184	1388.22695	1333.933	1279.34761	1222.27892	1167.9625	1115.54508
1185.817	1624.33511	1562.91118	1505.0572	1447.14289	1388.29525	1335.59416	1281.455	1226.51297	1172.72737	1120.2234
1186.043	1618.05968	1556.62479	1501.14835	1445.17814	1386.4178	1336.28259	1279.22579	1224.63963	1169.88178	1119.32634
1186.269	1611.25659	1549.27819	1492.73628	1437.4683	1381.17918	1329.01124	1274.60817	1219.3145	1165.35463	1114.53513
1186.495	1599.25898	1538.75644	1483.17659	1426.40018	1371.16457	1320.41332	1266.62817	1209.47575	1157.99642	1108.06248
1186.721	1583.47529	1522.41263	1467.52355	1411.79683	1356.37363	1306.42086	1250.68342	1196.5388	1145.06337	1094.95255
1186.946	1572.09392	1512.68394	1457.87493	1401.78945	1347.42031	1295.43544	1241.10886	1187.76185	1136.73128	1084.6746
1187.172	1566.43423	1507.8962	1453.08336	1398.76375	1344.48097	1292.49759	1239.85369	1186.68532	1135.12462	1084.6625
1187.398	1558.74995	1499.84423	1446.43835	1391.49644	1334.28966	1287.52569	1235.85547	1183.13065	1131.12861	1081.02171
1187.624	1555.9087	1495.76193	1444.56067	1388.8243	1333.91564	1285.82613	1235.66243	1181.78876	1130.49561	1081.09805
1187.849	1548.049	1489.47572	1438.09059	1384.82632	1332.3034	1280.76612	1232.37162	1180.35823	1128.35918	1079.31601
1188.075	1533.9383	1477.01328	1424.99815	1372.1674	1321.22727	1268.98447	1219.87848	1167.50973	1117.28369	1067.09103
1188.301	1527.13489	1470.54826	1418.44074	1367.02101	1311.65492	1265.51601	1214.72968	1164.22034	1114.34946	1064.86646
1188.526	1520.7715	1464.43744	1412.94227	1361.25581	1306.59313	1259.39463	1211.26229	1159.07243	1109.29162	1062.46488
1188.752	1510.27002	1451.44573	1402.05796	1351.51343	1298.96619	1250.97383	1200.89159	1150.29577	1102.02158	1056.61168
1188.977	1506.19586	1449.03973	1399.56275	1347.60408	1299.47692	1249.71654	1200.0792	1149.83854	1102.18526	1053.67903
1189.203	1496.31042	1442.22342	1390.79729	1339.9829	1289.37369	1242.09152	1193.86872	1142.92033	1096.3312	1047.38355
1189.428	1478.67795	1425.87979	1375.14418	1324.4078	1273.25624	1226.33022	1178.54351	1129.36382	1080.12329	1033.38866
1189.654	1479.53422	1429.38262	1380.15505	1328.1873	1276.33158	1230.73296	1183.30552	1133.42083	1085.86179	1040.19086
1189.879	1459.96498	1408.01	1357.52524	1307.75069	1258.00299	1211.25727	1162.84794	1113.75752	1065.84909	1021.68252
1190.104	1469.62549	1418.0408	1369.15921	1320.19202	1271.51506	1225.65382	1177.96297	1129.05538	1081.23256	1036.09565
1190.33	1449.70405	1399.13912	1350.76792	1302.49537	1253.80542	1208.30054	1161.04538	1111.78126	1064.14038	1018.20679
1190.555	1443.95668	1393.64517	1346.41801	1299.02798	1248.12446	1202.88649	1156.7818	1109.81984	1061.91431	1013.68121
1190.781	1447.7187	1395.47469	1348.07258	1301.74726	1252.88066	1207.5545	1160.39304	1113.69984	1066.23705	1019.86396
1191.006	1445.40577	1395.89092	1347.78427	1301.55006	1253.12617	1207.71239	1162.76578	1115.36713	1068.08198	1023.56877
1191.231	1446.43769	1396.66014	1349.43948	1301.97161	1254.16734	1208.57761	1165.13906	1117.12298	1071.87298	1026.03454
1191.456	1406.5305	1358.52869	1311.71052	1265.27287	1215.31824	1173.62508	1128.13316	1081.5276	1036.19714	992.21598
1191.682	1408.44311	1359.65041	1312.92301	1267.28541	1218.48255	1175.99359	1131.47994	1084.6995	1038.75025	996.54021
1191.907	1410.09167	1361.83074	1317.05077	1270.62351	1222.44249	1180.13107	1136.06539	1089.11078	1042.71872	999.00601
1192.132	1423.27356	1373.88986	1329.92051	1284.56684	1237.90065	1195.05817	1152.24262	1104.3202	1059.07575	1015.54312
1192.357	1413.82892	1366.63277	1320.53608	1274.47103	1229.83184	1186.19518	1143.99659	1097.75609	1053.13314	1010.04412
1192.582	1399.54205	1352.22979	1306.11948	1262.34251	1216.54421	1173.97145	1130.5295	1085.26196	1040.37681	998.08467
1192.807	1395.46814	1350.5288	1304.77238	1260.81988	1215.63984	1172.62557	1129.54014	1085.24786	1041.1595	1000.19653
1193.032	1367.62279	1321.57133	1277.37445	1233.57768	1187.49354	1144.57135	1102.53444	1058.50319	1014.68708	973.81185
1193.257	1377.98743	1330.98472	1288.83171	1244.60463	1200.29806	1158.52546	1116.67638	1072.11933	1027.77055	987.42849
1193.482	1390.11328	1345.16207	1301.34804	1259.16762	1214.78324	1173.62939	1129.84501	1086.26675	1043.41956	1002.01862
1193.707	1363.06021	1316.91012	1273.77351	1232.01402	1186.4602	1147.43247	1104.43122	1061.82346	1018.53957	977.84631
1193.932	1337.50409	1291.48091	1247.87721	1207.68838	1162.38217	1123.09265	1080.96508	1037.20317	995.25285	954.64762
1194.157	1335.98297	1290.92753	1248.02978	1205.54713	1162.62728	1123.42726	1082.0991	1039.49044	995.77043	955.25495
1194.382	1331.64484	1287.28577	1246.50594	1203.31727	1159.77712	1120.93183	1080.13603	1037.17463	994.51781	953.56141
1194.607	1330.38793	1284.61524	1245.33527	1204.09225	1161.52608	1121.97383	1081.35878	1038.84187	997.77803	957.17768
1194.832	1339.08019	1294.02872	1252.73068	1212.55633	1171.5003	1130.17948	1090.45726	1046.52803	1008.38362	968.93589
1195.057	1305.77567	1261.72002	1222.68368	1182.22118	1140.25835	1099.2068	1060.35376	1016.68556	978.46011	939.18822
1195.281	1306.10365	1263.1063	1223.36712	1182.55422	1141.7418	1102.3716	1062.81495	1020.30025	980.4819	941.47716
1195.506	1327.47364	1284.86908	1246.56803	1207.1924	1164.27546	1127.2922	1087.22201	1046.66192	1005.68866	963.67811
1195.731	1310.63391	1266.76111	1228.88377	1189.14239	1146.65443	1110.29278	1070.74672	1030.36151	989.12695	948.26725
1195.956	1306.91212	1265.94201	1227.00687	1188.06176	1147.16507	1111.06959	1072.14601	1032.64867	989.82079	950.82156
1196.18	1285.14179	1243.86641	1205.26076	1166.21071	1124.59124	1089.20608	1050.18372	1010.50697	969.45403	930.18927
1196.405	1274.99239	1235.28419	1198.4387	1158.14727	1118.29107	1081.84637	1043.53107	1002.3496	963.68866	925.84076
1196.63	1285.8857	1246.02093	1206.98125	1169.08659	1129.76901	1093.14753	1054.75315	1014.99215	974.91352	939.10333
1196.854	1261.73762	1224.29717	1184.79302	1148.2963	1109.14106	1071.3726	1034.29579	994.88614	957.2015	919.71015
1197.079	1264.00291	1223.30266	1186.80193	1149.95523	1110.18169	1073.82975	1035.69524	997.52706	959.13465	921.99903
1197.303	1267.23611	1228.74603	1193.4016	1155.0609	1115.46848	1080.17828	1042.40374	1004.68206	966.37756	929.68636
1197.528	1256.20692	1218.31356	1181.6334	1144.87664	1105.98472	1069.54642	1031.32628	994.93143	956.54125	920.20485
1197.752	1236.81353	1198.00104	1165.45134	1127.26866	1088.01	1053.69689	1015.20497	979.60483	937.67881	904.17454
1197.977	1226.22454	1185.45004	1150.94626	1114.25603	1075.69559	1041.11938	1005.01194	968.17287	927.04642	893.18866
1198.201	1205.5988	1165.22529	1131.84848	1096.73651	1058.07463	1023.85464	988.44697	950.89934	912.87392	876.0963
1198.426	1209.00885	1170.49267	1136.15296	1100.16296	1061.94594	1028.34594	992.05916	955.31029	918.78926	880.86314
1198.65	1196.39441	1158.47191	1123.76748	1088.03383	1051.22417	1018.42167	982.5748	944.85163	909.21858	872.35513
1198.875	1205.79107	1169.03282	1133.19355	1098.44255	1060.66796	1028.4846	992.46953	955.54709	918.23123	884.3788
1199.099	1211.22505	1176.15369	1142.1776	1106.55319	1069.93478	1035.54068	1001.65655	964.73808	928.57131	894.89814
1199.323	1195.08952	1157.69247	1122.72718	1088.50312	1053.46314	1019.69105	985.71197	947.46432	911.65584	878.7792
1199.548	1196.12167	1160.84373	1127.29627	1093.8743	1056.80395	1024.44761	989.5887	953.20317	920.22604	883.54609
1199.772	1199.79541	1164.0825	1129.83465	1095.35638	1059.34894	1027.7892	993.99723	957.26042	923.30953	887.87041
1199.996	1205.40575	1171.11418	1138.81871	1105.49991	1068.35028	1037.76378	1003.27275	968.9295	933.73781	900.24813
1200.22	1202.03665	1166.50277	1134.11542	1100.08857	1064.96925	1033.23435	998.91991	964.047	927.35273	895.8997
1200.444	1180.53014	1145.48427	1113.6947	1080.27112	1045.84451	1014.55457	980.32065	945.35712	909.28697	878.80741
1200.669	1172.40602	1137.69709	1104.5768	1072.91475	1036.9796	1006.48753	972.87122	939.6781	904.31778	871.36142
1200.893	1161.90496	1126.20563	1096.42864	1063.43716	1027.93824	996.91712	965.68703	934.3534	896.7829	862.58795
1201.117	1158.44732	1123.44632	1092.78525	1059.43954	1024.29187	994.33337	962.57359	928.85139	894.02584	860.89429
1201.341	1146.71331	1112.48464	1081.63568	1050.31611	1016.40013	987.06226	954.59305	920.60542	884.721	853.27129
1201.565	1129.25735	1097.023	1064.74656	1032.88469	999.8403	970.23982	936.96743	904.65926	867.98233	838.12611
1201.789	1139.27	1105.73128	1076.11549	1047.09345	1010.87608	980.39124	949.60578	916.50531	882.30464	852.18536
1202.013	1132.02644	1099.70744	1068.14487	1037.88156	1004.04559	974.18151	943.04105	910.38386	876.00798	844.91637
1202.237	1134.3794	1103.0354	1072.44857	1041.39712	1009.06713	979.29187	948.60007	916.03424	883.69316	850.65665
1202.461	1140.16608	1107.68621	1076.66439	1047.20985	1013.02713	984.75597	954.06985	920.44557	888.36959	856.57401
1202.685	1132.65858	1099.2816	1070.72541	1040.20715	1006.90442	978.10403	949.62911	915.20911	882.42709	852.75637
1202.909	1113.53013	1081.96785	1052.24635	1021.71509	989.99088	959.86657	931.38389	897.84689	865.77711	836.01814
1203.133	1114.56199	1081.67811	1053.2831	1024.96524	991.5629	962.94283	932.51769	902.08105	869.56864	838.83805
1203.356	1105.82184	1074.15668	1045.84282	1014.95779	984.2016	955.31812	925.95324	894.45487	861.23692	831.65764
1203.58	1104.7412	1072.27889	1045.55489	1013.08133	984.44709	954.14941	926.55622	894.88324	863.70115	833.32694
1203.804	1100.84359	1069.52073	1041.11694	1010.32114	980.62373	951.3003	923.53144	890.62046	860.14793	829.06696
1204.028	1085.32367	1053.7055	1025.64057	996.07162	966.0983	938.01537	909.79927	878.21472	846.68326	817.10757
1204.251	1093.39962	1062.85531	1034.80151	1004.44754	974.48054	947.19403	919.8709	888.82185	856.31549	828.15788
1204.475	1103.06087	1071.21047	1045.63999	1015.2094	984.72027	957.43391	930.56201	900.13687	868.07147	839.56213
1204.699	1076.5361	1047.19307	1021.06809	991.59133	960.20077	933.44792	906.29956	876.49037	844.6959	815.74392
1204.922	1058.90398	1028.64451	1002.58996	974.51398	944.34868	918.83654	889.38158	860.10169	828.57751	801.12962
1205.146	1067.15552	1041.14577	1012.72234	984.65718	954.94206	928.7226	900.95714	870.70855	839.537	811.64896
1205.37	1083.5072	1054.70556	1027.26971	1001.51762	971.81546	945.15315	918.46211	890.87484	857.57583	831.1066
1205.593	1077.84823	1049.21137	1022.83215	995.57565	966.135	939.12039	913.84474	883.60283	852.87217	825.69611
1205.817	1080.28936	1053.68609	1027.66591	1000.32851	970.09498	945.55732	918.34143	889.69579	860.20309	831.79047
1206.04	1075.59903	1047.39818	1022.43308	994.29819	965.82956	939.43608	912.57321	884.19401	853.46443	826.37999
1206.264	1049.86674	1021.35146	993.71065	967.94008	939.89448	912.88536	888.04499	859.66232	828.85001	802.82729
1206.487	1040.51056	1012.68321	986.27001	960.0536	932.17967	906.58722	881.2149	852.74423	822.46511	796.08941
1206.711	1035.73228	1006.48281	979.62432	952.43234	925.87978	901.26176	875.53551	849.80914	817.93845	792.80295
1206.934	1033.77115	1005.84228	981.27958	954.97567	926.39057	903.01159	876.75812	848.90974	818.81005	793.23346
1207.157	1034.45118	1007.31641	980.9918	956.28132	927.96268	903.16951	878.15803	849.07268	819.59329	793.75235
1207.381	1029.40924	1001.64725	976.55326	952.54901	922.63572	898.99383	873.45169	847.1997	816.39391	791.43929
1207.604	1032.99522	1006.20952	980.59273	954.82657	926.94945	905.07718	879.71856	852.93864	823.19419	798.15311
1207.827	1028.39328	1002.65709	978.62721	954.36473	927.72564	903.20094	876.9588	851.3311	821.58784	796.10568
1208.051	1034.44455	1006.69045	983.10834	959.02882	933.10094	909.01885	884.28692	857.95523	829.53837	804.41248
1208.274	1002.37253	976.40963	952.97318	928.51643	901.94748	878.57697	853.74122	827.22771	799.26062	774.22237
1208.497	996.97785	968.62345	947.56365	923.54668	896.17851	874.40134	850.45094	823.5846	796.14999	769.78546
1208.72	987.79773	963.21663	938.6221	915.04219	888.90572	865.09633	843.17905	815.7815	787.46436	762.33958
1208.943	995.43316	972.27823	946.98861	923.50687	898.70334	874.36343	850.41933	826.38869	799.39721	773.30137
1209.167	988.4542	965.99198	943.07959	920.12752	892.93436	868.3305	847.04048	820.00158	794.25115	768.95292
1209.39	987.1095	962.61386	940.67243	919.48862	891.32217	868.66526	846.58176	820.87264	794.5916	767.96741
1209.613	989.11069	966.03021	943.91796	922.29684	896.25517	874.2179	850.45905	825.90339	799.53396	773.2653
1209.836	980.10674	959.389	934.5346	913.35018	888.71735	865.88569	842.74402	817.56921	792.7067	767.14681
1210.059	988.0064	964.48131	942.90017	922.25618	895.68455	873.03033	851.48854	826.4946	801.18827	776.42718
1210.282	969.75744	947.7855	922.30227	901.20111	875.85249	854.43914	833.95109	808.15857	782.85669	757.83045
1210.505	969.90948	947.93779	925.37052	904.00931	880.6973	857.86936	837.03196	810.88828	785.23244	760.91592
1210.728	963.0175	939.71012	916.78245	895.50445	871.92103	850.33311	828.34381	802.99688	777.34306	753.29304
1210.951	964.40218	942.33189	920.99852	900.87535	874.81978	855.0013	832.48654	808.47012	782.81632	758.41392
1211.174	964.11462	942.13089	922.21203	902.44623	875.41882	856.75109	834.85984	810.84569	786.43131	762.29583
1211.396	961.89017	939.72423	921.48234	899.77434	874.86846	855.84785	833.69325	808.79593	783.76276	760.77943
1211.619	966.53291	942.43452	922.78393	903.02457	878.03234	859.80862	836.06637	812.85325	786.66962	764.57284
1211.842	963.95525	940.64676	921.79004	901.67869	877.39332	858.55156	835.431	812.21953	787.98361	764.29533
1212.065	949.40442	926.24327	907.46197	886.98722	861.18764	842.43665	822.14106	798.57451	775.22754	751.27399
1212.287	939.69609	917.75102	899.05057	879.98453	856.8339	836.13864	815.13451	792.98415	768.5774	745.24408
1212.51	924.26479	906.61234	885.16381	864.32075	842.39717	822.50011	800.42837	780.04741	755.64393	733.37324
1212.733	929.6994	909.05841	891.41036	869.95712	847.94909	828.76026	807.22595	785.87491	760.58568	739.82159
1212.956	951.42217	930.20394	912.67012	892.38573	868.00666	849.43594	829.50941	808.34263	784.19945	762.02276
1213.178	917.85402	899.21749	880.76841	861.07848	838.53394	818.55188	799.84893	777.88065	754.71816	731.47874
1213.401	911.57896	891.51834	871.56171	852.66189	831.17281	812.34221	792.39962	770.96264	747.53651	725.3604
1213.623	908.03351	890.34685	871.45111	851.84655	830.18	812.32332	791.40992	771.39109	746.90402	725.08292
1213.846	903.78351	887.85257	867.63071	848.90969	827.06436	807.88242	790.86288	767.57084	744.05877	723.65489
1214.068	902.43905	883.68294	865.31208	846.41489	825.45248	807.33281	789.69627	767.37976	742.4525	723.46594
1214.291	887.97585	869.72107	851.77962	830.57429	811.10417	792.01389	774.01754	752.31889	729.78474	709.29419
1214.513	901.07019	882.22256	866.41516	846.99326	827.09302	808.88687	789.13326	768.59049	746.40788	724.59244
1214.736	883.79029	863.14473	847.49391	829.82707	807.26099	789.49983	771.41899	750.78575	728.9615	707.94275
1214.958	891.95423	873.52969	856.12565	839.88227	817.32401	799.4745	782.72964	760.15371	739.56711	718.19657
1215.181	874.67374	856.65553	839.76677	820.50647	800.85279	783.53663	764.66138	743.14578	721.9434	701.63528
1215.403	861.17998	842.95993	826.40912	809.70398	790.13088	772.81662	753.67249	734.1921	711.48792	691.44596
1215.625	881.66959	864.90079	849.61167	830.45321	811.3383	793.49244	774.62863	756.21697	734.83644	713.47013
1215.848	863.68557	848.73262	832.54559	813.28701	794.24811	777.73127	759.30333	740.09355	719.86785	698.14796
1216.07	870.70504	855.85401	840.02899	821.92827	801.74622	786.20249	767.42802	747.16031	727.11097	705.7469
1216.292	862.1409	846.39071	831.44099	815.1028	794.73902	778.22412	760.59852	740.50799	719.66411	700.33649
1216.514	848.64663	831.017	818.61397	801.73681	779.06395	764.40881	745.716	726.24378	705.13774	686.51869
1216.737	855.75412	840.60841	826.98001	809.49423	789.12689	774.91403	756.76121	737.29347	717.77861	696.861
1216.959	854.14524	840.49607	827.84073	810.18113	789.37238	773.65701	756.03732	737.63313	718.11935	697.64553
1217.181	851.92083	836.59101	822.43073	806.27256	787.84882	770.45426	754.16272	734.60962	714.74342	695.86364
1217.403	851.54454	836.91933	821.87896	805.28025	786.50229	769.99316	752.90723	734.06441	713.66817	694.70119
1217.625	851.52056	838.12936	822.56192	807.11603	788.78206	773.51191	756.87361	737.85639	716.7517	698.40615
1217.847	852.20123	840.48682	825.27634	808.59842	789.64659	775.52716	758.36211	739.34694	719.48149	701.3146
1218.069	855.08287	840.10968	827.46204	812.29047	794.3144	780.01861	761.44288	743.40405	723.62728	705.72756
1218.291	829.70258	813.53324	801.56567	785.49047	768.20268	751.52224	736.64904	716.92518	696.62375	679.78556
1218.513	820.08245	806.71667	793.59568	778.66492	760.75316	745.66644	729.11128	710.80404	692.00874	673.93265
1218.735	816.36083	803.78167	790.48144	776.43523	756.13399	741.31408	725.55546	706.89544	687.48216	669.14174
1218.957	833.32894	820.25362	805.29521	794.26818	775.13025	759.60205	745.00751	726.08819	707.99891	688.95352
1219.179	830.75138	815.99585	803.41798	789.12178	770.95332	755.6919	740.30182	721.56002	703.91482	685.40154
1219.401	812.85553	799.38673	786.70507	772.30902	755.36667	741.16902	726.30406	709.15435	689.83128	672.38025
1219.622	824.98195	811.44789	800.01716	785.81157	766.40294	753.44325	737.52577	720.11528	701.23351	684.49273
1219.844	825.48602	811.86341	799.28823	787.11762	768.32881	756.2544	740.07607	722.31397	704.58279	686.42777
1220.066	810.14253	797.46049	785.04799	773.04393	753.6266	741.024	725.54783	708.75784	689.26007	671.63649
1220.288	802.54769	790.2038	778.57896	766.39564	749.27281	735.52182	721.37257	704.93779	685.79552	668.08457
1220.509	812.03252	799.70691	788.18171	777.24672	758.62838	745.14296	731.17836	712.71246	695.42749	678.42696
1220.731	814.64948	803.29898	791.07269	779.25963	762.94248	749.63443	735.0561	717.47794	699.30793	682.48591
1220.953	806.08569	796.21728	782.75071	769.95951	755.22769	741.03687	727.34179	710.73705	691.06476	674.59759
1221.174	795.14479	784.72599	772.57301	760.92426	746.00941	731.64359	718.56502	700.54445	683.97204	666.97486
1221.396	797.67446	785.23059	774.6692	762.31847	746.78567	732.06696	719.16833	702.74315	685.90564	668.20188
1221.618	783.38753	771.17999	761.2239	749.92473	734.64857	720.37412	708.17894	691.6652	674.65388	657.0391
1221.839	797.01026	786.32769	776.83158	765.28281	749.57604	736.18584	723.02955	707.22872	687.73718	672.77985
1222.061	796.81051	785.7752	774.60119	763.93711	747.9642	736.43229	721.86312	706.50677	687.72372	673.91834
1222.282	779.26666	769.16791	757.88828	747.21287	729.45907	716.86847	704.23754	687.72832	669.9234	655.14476
1222.504	759.08107	748.23777	739.14517	727.57197	711.83816	699.86938	687.31956	670.1007	652.83097	638.40662
1222.725	754.7428	744.06719	735.67879	725.07699	709.3417	698.6125	684.02908	667.60823	649.6318	636.00524
1222.946	770.65493	758.421	749.69769	739.81707	725.06557	712.56693	699.32198	684.6766	667.9364	652.45406
1223.168	770.19049	759.01337	748.88042	738.82502	723.54222	712.19429	699.12907	683.60024	666.5072	652.35354
1223.389	761.45087	752.90372	742.14566	731.82265	717.15425	706.25007	693.5381	678.89512	660.83022	648.09371
1223.61	759.57836	751.38001	741.59263	730.65392	718.01883	707.91171	693.78697	677.46486	660.02034	646.48887
1223.832	750.83865	741.29857	731.68005	721.53011	708.71208	696.92627	683.77194	668.06859	653.36974	638.51206
1224.053	751.0787	741.1863	734.3063	723.89634	711.96454	699.38379	686.58815	670.2672	655.30342	639.11964
1224.274	759.24312	748.13096	739.93566	730.68151	717.07483	706.70542	693.91667	678.21913	662.90045	648.22304
1224.495	757.98676	747.66673	738.85438	730.39644	716.78958	705.18319	690.89189	676.87765	661.73684	647.32614
1224.717	735.15962	724.79498	716.40185	706.86691	693.86205	682.87765	669.63769	656.68317	639.86577	626.78245
1224.938	734.16772	727.15228	717.35069	712.3264	697.11475	686.57319	674.39963	657.73118	642.33019	628.09806
1225.159	739.95503	731.80381	723.33306	714.69281	700.36748	690.26887	678.27767	664.53232	649.30757	634.98906
1225.38	746.97426	737.51293	729.13793	722.62725	710.34206	698.20972	684.10244	671.77575	657.16986	640.64109
1225.601	730.13484	722.31729	713.48564	705.90287	693.25218	681.82962	668.42305	655.8303	641.93595	626.82337
1225.822	730.0234	722.64582	715.49441	704.11548	693.76299	683.57949	669.38017	657.85215	641.12617	628.58135
1226.043	752.71416	744.05606	737.81246	728.13525	715.32435	706.02419	694.49567	683.15187	666.24474	653.52606
1226.264	743.18172	733.88785	730.3725	719.36522	707.96331	700.16853	686.33899	671.89689	658.44378	644.31029
1226.485	719.29839	712.34004	704.56528	694.86337	684.77036	675.56375	662.69577	649.224	635.7765	621.8198
1226.706	718.30609	710.11205	701.54004	696.34553	682.00858	673.95302	659.75897	648.76722	634.96674	619.59541
1226.927	716.43402	709.46999	701.34033	694.6463	681.45819	671.28096	660.53955	649.72685	634.51095	621.17644
1227.148	712.80061	705.65181	700.34672	691.00243	679.75793	670.64314	660.96583	648.20806	632.10851	619.57149
1227.369	722.461	716.83128	708.62485	701.32341	689.64438	679.73358	671.21493	656.42558	643.51061	630.97598
1227.589	720.41259	715.30728	706.30716	697.76868	687.14805	678.03442	666.95182	653.84479	640.4884	626.71615
1227.81	712.1127	705.93184	699.30793	691.47309	679.52195	671.02891	659.0598	649.13964	634.98848	621.65984
1228.031	699.6751	693.91042	687.71697	680.31696	668.80025	660.75118	648.86713	639.0355	623.20586	609.78923
1228.252	681.86723	674.74461	669.41549	661.11793	650.11811	640.74516	631.32978	620.34555	606.29065	592.78557
1228.472	683.78045	676.04492	672.13068	664.36802	652.48656	645.05994	636.88906	623.34091	607.9585	597.02154
1228.693	684.2852	678.22608	672.10779	663.81796	654.41205	644.24522	636.07661	624.65442	610.86546	600.46108
1228.914	691.30507	684.55217	678.35565	669.54303	663.41394	651.38988	644.90927	633.49115	620.32075	606.99808
1229.134	688.37518	682.1464	676.03651	669.4348	659.23732	650.48694	640.55727	630.29087	617.03322	603.97734
1229.355	707.72034	701.88198	697.9137	688.50528	678.41024	670.72066	662.75209	651.785	636.22274	624.5856
1229.575	698.80529	692.15536	687.29452	679.73534	669.10376	661.41581	652.20588	641.85795	627.80259	616.34339
1229.796	690.32876	683.57424	679.6775	672.37948	658.55886	652.90689	642.63305	634.32036	617.52429	607.21607
1230.016	686.07959	680.46227	675.06297	668.73586	658.36194	650.58871	640.40468	631.56248	615.6526	605.96525
1230.237	665.01392	660.59013	654.55372	649.44864	637.55738	631.73263	619.59352	610.39414	596.70206	583.82862
1230.457	677.05218	672.38648	666.01109	659.7691	649.83183	644.27214	634.00148	623.21432	611.37837	598.50751
1230.678	679.75765	673.95068	668.28402	662.04692	654.23465	648.14475	639.91441	626.82944	614.19638	603.0976
1230.898	672.69052	666.07536	664.46483	657.43135	648.73107	640.25484	632.73072	620.97373	608.07692	597.24487
1231.118	668.00073	661.11048	658.4378	651.66683	644.73092	636.07951	627.4937	616.00323	601.16153	591.48065
1231.339	656.35596	651.38402	646.58226	640.42195	631.70927	623.85613	615.44323	605.98733	591.14871	581.9993
1231.559	654.30657	650.3021	644.61638	641.46239	629.47854	620.56508	616.13466	606.1502	591.22418	582.0759
1231.779	659.74167	654.3353	652.71878	644.44768	636.53485	629.125	621.78245	612.06636	599.79438	588.96695
1231.999	676.09413	671.59987	668.94529	659.62941	652.61221	645.2906	639.72999	628.42688	618.8951	605.59285
1232.22	656.78917	652.34686	648.0822	641.04892	633.57641	626.87649	619.98035	609.73738	598.44022	587.79278
1232.44	655.00442	649.85255	646.47013	639.26124	632.76077	625.70813	616.86722	609.01529	595.77214	586.63049
1232.66	645.6481	643.29912	638.94132	632.70136	623.80792	616.93394	607.38291	600.59253	586.99814	579.62722
1232.88	644.83226	640.98184	637.41826	633.12343	625.20326	617.71112	608.07489	600.49015	589.28613	580.05778
1233.1	646.92215	643.07545	639.95678	634.25261	624.91821	618.22305	609.2976	602.68889	590.42314	581.55031
1233.32	654.20544	650.37309	647.6165	640.68446	631.44334	625.27947	615.56489	609.75596	599.52393	589.14937
1233.54	652.15745	647.6137	643.79638	640.13423	631.15865	624.37633	616.25678	607.97155	597.74044	589.04904
1233.76	648.52406	643.70908	639.44704	635.87163	626.98189	619.84713	615.26718	604.85943	593.47958	586.20532
1233.98	646.7392	644.56713	641.80903	636.73584	629.61556	621.42037	616.22465	605.90767	593.82079	586.72448
1234.2	621.88797	621.16627	615.82501	611.26222	604.12298	597.87703	590.54626	581.81883	568.67593	559.72051
1234.42	633.30972	631.46352	629.13667	622.20141	614.98241	608.55941	601.41463	593.57682	582.20168	572.45239
1234.64	630.46857	626.23477	624.52247	619.53019	614.52066	606.32966	599.54064	592.58921	582.45346	570.40506
1234.86	634.0548	634.06152	629.97441	625.60788	618.56947	610.64439	604.03761	596.73512	588.1038	577.03057
1235.08	634.64671	633.06762	629.68738	626.02972	617.84186	610.6257	603.93321	597.51756	588.44442	578.34628
1235.299	605.83387	601.19941	600.52437	594.98857	588.0157	581.33386	573.83063	567.67548	557.37052	548.42193
1235.519	624.56364	622.69792	621.60619	615.56158	607.45424	600.86014	593.54795	588.81551	578.77263	569.03022
1235.739	624.01127	621.52778	618.49342	615.36466	609.73434	602.96384	595.21365	590.30625	578.31707	569.28385
1235.959	620.64216	618.94598	614.76181	612.95838	607.7687	601.26486	593.42766	587.72554	576.79936	569.09494
1236.178	616.92077	615.12812	611.1189	608.60746	600.49659	596.11671	589.25247	583.0206	571.21093	564.65824
1236.398	616.80905	615.19128	614.27537	608.32244	601.98082	596.36329	591.35985	584.42295	570.84359	566.68196
1236.618	629.72788	628.75259	627.05732	621.64855	616.37741	611.82145	604.97185	599.98648	587.55511	581.27227
1236.837	603.37949	600.85381	596.74626	594.4074	588.85039	583.856	577.25863	572.53462	560.28669	552.85244
1237.057	596.04862	596.41813	595.2229	592.08919	583.70122	579.06164	572.37542	565.70525	557.61866	548.32714
1237.276	597.87419	596.13124	594.7593	592.42261	582.70889	579.21987	573.51028	565.51402	559.46339	548.5808
1237.496	586.9329	586.40358	583.78643	582.5041	576.14396	569.91517	564.91041	557.17991	549.98129	540.51559
1237.715	588.14293	585.58445	583.05727	580.98136	575.77054	569.89661	563.65575	557.43132	548.72949	542.09678
1237.935	583.80441	580.62244	579.23863	577.51519	571.06312	566.0749	559.03779	552.81508	542.60988	536.33257
1238.154	587.12628	587.47876	586.01631	585.1847	577.67666	574.01566	566.54308	559.70514	550.56134	543.93165
1238.373	592.03324	591.3349	590.05479	587.90407	581.81411	578.50743	570.86391	564.11664	557.00797	548.6987
1238.593	618.8623	618.04034	614.58149	614.13324	608.15149	604.57814	598.10311	592.16059	583.98465	575.76743
1238.812	585.82314	585.11301	582.59308	580.97077	575.84886	570.86442	565.25714	560.28266	550.07879	541.32958
1239.031	580.95703	579.5308	576.83119	575.20649	570.4345	564.21292	559.7552	556.99355	545.28726	537.86637
1239.251	564.64611	563.27712	561.97209	561.31029	554.84787	549.95551	543.72204	540.33956	528.99117	523.42924
1239.47	550.97651	553.99056	551.88238	551.21473	545.1873	539.05888	532.99941	528.73077	517.20852	512.44364
1239.689	565.21519	563.846	562.28203	560.38663	554.71993	550.97946	545.19469	538.80694	531.08859	524.82164
1239.908	588.17079	588.2567	585.21949	582.63907	576.81205	575.19304	572.25661	563.39887	559.65824	549.67784
1240.127	582.33624	582.32184	579.8091	578.37691	572.19336	567.74561	563.39125	557.54373	550.88421	542.32071
1240.347	573.50899	573.38984	572.10416	572.61219	566.68998	560.2096	553.90682	551.15695	542.37564	534.43238
1240.566	560.80692	559.07436	558.66014	558.00923	552.60707	548.6939	541.41401	538.04325	528.02689	522.03082
1240.785	556.82197	554.90485	552.98585	551.71476	547.01519	543.45742	537.94759	533.51546	521.37655	519.0986
1241.004	564.01763	563.96757	563.73607	560.53272	555.30988	552.54796	547.57668	540.84783	533.75249	527.84822
1241.223	548.41145	548.32825	547.55391	544.6919	539.98893	538.29063	532.60592	527.8226	521.96953	511.64124
1241.442	551.99693	552.45196	551.68293	549.44546	546.24879	542.07487	535.95251	532.67681	524.87626	516.58535
1241.661	572.48768	572.3639	572.236	571.07946	567.8987	560.45164	556.99671	554.52501	548.13653	537.10516
1241.88	562.4266	563.34099	563.47089	560.54177	555.93887	551.32365	548.13246	543.44745	536.9734	529.57089
1242.099	558.53	560.31816	560.09265	558.84199	552.11576	549.71303	547.05474	538.4769	533.86296	526.19612
1242.317	553.13513	554.12001	552.65361	552.37073	547.4088	544.03446	540.57937	532.88678	526.77048	521.58258
1242.536	566.84688	567.50287	565.17044	564.90157	561.00994	557.19322	553.21769	547.65425	541.712	536.43853
1242.755	556.69775	557.68815	556.31713	556.13158	551.88042	547.26945	542.67134	538.96614	531.78782	527.39987
1242.974	545.05312	546.02167	545.78622	546.30106	542.39697	536.72669	532.92177	530.36669	520.62448	517.6532
1243.193	547.23026	550.23069	549.64946	548.31436	543.96928	541.39524	536.62192	531.23783	523.79711	518.88033
1243.411	554.86654	556.73324	555.72074	556.24939	552.97113	548.98236	546.16268	539.54393	533.69527	529.22293
1243.63	549.12054	549.56489	550.04658	549.33506	544.10695	540.73896	537.03295	530.76724	525.62911	521.06936
1243.849	540.38061	541.51369	541.63508	540.47695	535.77371	533.37992	527.28308	523.49559	520.21791	511.76521
1244.067	543.5273	543.96015	544.43875	543.19717	540.88383	536.72209	531.78043	529.32324	522.85931	517.24036
1244.286	524.57517	528.41095	527.02086	524.8824	524.32449	520.69597	514.68627	514.35094	506.03264	499.61738
1244.504	524.2873	526.00475	526.37928	524.77433	520.14797	516.60922	514.49276	511.41634	503.01081	498.45512
1244.723	540.37519	541.41762	543.93045	542.2541	534.72194	532.42115	532.17441	527.24581	520.784	516.23144
1244.941	522.91922	523.2225	522.97966	521.37608	517.98602	514.98021	511.18673	507.67113	500.41822	496.48451
1245.16	526.59378	526.02187	528.25507	526.74732	525.13076	521.85981	514.88792	511.10937	507.66123	502.75608
1245.378	528.0667	529.43796	530.44042	529.90924	524.22672	524.40592	519.73884	515.96333	508.88694	504.07187
1245.597	524.43381	524.91519	525.65073	526.17784	518.63471	517.57745	517.24506	513.73653	503.5641	500.69725
1245.815	528.02006	528.77182	530.6612	530.48851	524.71832	522.68844	519.2643	517.61705	509.21452	505.90673
1246.033	527.55659	528.83624	529.75467	528.9662	526.1139	523.20059	518.09814	513.62022	508.84767	506.24899
1246.252	514.50248	515.49326	516.5758	516.838	512.20791	510.53509	505.60522	502.98511	495.91443	492.07737
1246.47	527.42168	529.49338	530.15311	529.54543	524.65919	523.95921	520.0143	516.60187	512.8916	505.69438
1246.688	531.6239	533.52839	534.01553	533.32588	529.59308	528.27416	525.48435	521.54451	514.20574	509.66511
1246.907	519.62653	522.47779	523.30862	521.90482	518.78331	516.84701	514.93746	510.1126	500.83	496.46697
1247.125	521.10001	522.80647	521.87421	521.17782	519.73614	517.97803	512.09014	509.83322	501.34788	498.04824
1247.343	508.75085	510.34595	509.9302	508.87334	506.36109	506.72771	501.10165	499.81771	492.04297	489.62913
1247.561	523.78239	525.14041	525.80336	525.38118	520.05119	518.47171	517.36791	513.43461	507.69271	503.68864
1247.779	518.12457	520.44283	523.39694	521.11874	516.93639	513.32368	512.92727	508.46416	503.87424	501.02203
1247.997	517.8368	520.77068	521.52004	520.21495	517.09289	515.0739	512.02709	508.44998	502.26814	499.85983
1248.215	506.45603	508.30836	508.69298	509.58968	506.63618	505.50399	500.77258	499.58493	492.87479	487.98926
1248.433	500.88561	502.72821	503.28463	504.09046	498.2147	497.70273	495.00498	492.40184	485.87112	481.51697
1248.651	476.03501	477.56267	480.21349	479.14692	474.84549	471.06407	470.21146	467.25083	460.9037	455.57508
1248.869	483.40681	484.50934	485.93188	485.93256	481.54753	479.8011	478.24828	473.0788	468.85413	464.14777
1249.087	502.13661	504.77279	505.42629	506.24045	500.80917	500.12346	497.70053	492.44884	486.89302	487.49973
1249.305	505.28243	506.77819	506.99267	509.57937	503.88566	502.40429	497.7731	494.82465	489.44628	488.46141
1249.523	491.08454	495.3739	494.34207	495.50657	491.21862	488.94294	485.01486	482.5078	477.13287	475.35197
1249.741	490.97297	492.96963	494.49728	494.16109	491.5523	488.12856	486.32635	482.58231	478.00495	474.54357
1249.959	493.23824	495.41592	497.56549	497.23471	493.74386	493.41626	492.15127	486.90529	481.53181	477.54081
1250.176	482.65014	485.95345	485.53421	485.99047	482.0498	479.33605	478.33092	474.05762	468.59848	465.58176
1250.394	488.17345	492.98725	494.16624	494.19051	492.46703	487.27704	486.19102	483.78034	476.72593	476.18986
1250.612	485.24455	488.19974	488.05034	487.18835	485.54812	483.63252	479.98048	478.1901	472.28865	469.36376
1250.83	476.50516	481.1187	481.66879	482.48438	477.56835	478.04233	473.41594	472.42293	468.02781	463.68809
1251.047	474.545	478.00678	477.58598	478.84104	474.63061	472.54062	470.56891	467.0099	463.32477	459.69393
1251.265	488.52005	494.12579	493.45908	495.5256	492.0353	487.82207	487.63214	482.75065	479.24	475.789
1251.483	487.35262	489.86702	490.8753	491.44025	488.83135	486.21157	483.45681	480.25867	475.59854	474.27264
1251.7	482.83843	485.52054	487.05641	488.76879	482.53198	483.45138	479.63602	477.94404	470.01024	470.80949
1251.918	490.12251	490.34919	491.27272	492.90317	488.17341	487.50107	485.10646	482.44389	477.34203	474.33776
1252.135	484.11246	489.00164	489.57216	488.99473	486.65034	482.26473	483.05526	479.68597	476.53234	471.22862
1252.353	484.44122	486.33187	487.25448	486.41181	482.47351	481.80397	480.11949	476.66284	472.36013	468.03103
1252.57	481.86447	486.13298	485.46674	486.65688	480.59654	482.66983	479.13082	475.23302	472.08158	467.13424
1252.788	463.35244	465.81996	466.8113	466.22105	461.4729	460.5416	459.20385	456.01246	450.21104	448.80328
1253.005	468.6115	470.91248	474.73708	473.97961	471.53666	468.74795	468.5679	465.9118	457.27713	456.31409
1253.222	464.01018	466.65426	467.82692	469.01047	464.70658	462.80413	462.18114	458.55153	453.37033	451.78885
1253.44	467.77262	470.95247	472.57308	472.70244	468.84382	466.76533	465.7939	463.75953	459.10904	458.41439
1253.657	476.28943	477.80908	480.85151	478.95811	475.63509	474.88315	472.41496	470.38412	465.90993	463.0047
1253.874	460.41852	464.11313	465.37578	465.85784	462.70267	461.15659	459.21354	456.12022	451.1186	448.56767
1254.091	473.07316	475.20279	477.09862	477.41594	474.4462	472.10466	470.52435	467.61272	462.78639	459.7069
1254.309	470.23248	474.03192	476.10543	473.77257	471.24244	468.46027	468.56179	466.62557	459.32221	458.81022
1254.526	473.11477	474.80391	476.96616	476.22766	473.08042	470.74111	468.72363	467.05404	462.58331	460.56843
1254.743	471.85855	474.77887	475.44244	476.20816	474.38821	470.98784	469.59346	467.74806	464.60545	461.70719
1254.96	455.6354	456.93641	459.52553	458.95382	456.67889	453.28169	453.64877	450.1206	445.5666	443.19931
1255.177	451.03432	452.2385	456.14716	455.48715	452.23726	449.90271	449.11947	446.47797	442.72134	439.02814
1255.394	451.27495	453.44883	454.44732	455.64433	451.3335	448.91128	448.04245	446.28721	442.17741	438.83952
1255.611	470.18055	473.89034	474.38323	475.95239	471.21488	468.26088	467.4948	466.98516	460.21668	459.09396
1255.828	472.09409	474.04251	474.36058	475.84438	472.25647	469.74585	469.77946	466.70566	461.79649	460.6753
1256.045	464.58757	466.16713	466.03751	467.34013	466.13401	463.53676	463.12676	460.31868	454.97017	452.43325
1256.262	456.11173	458.38159	459.6577	458.92421	455.58942	454.05531	453.28853	451.09998	445.04549	442.77509
1256.479	451.77449	456.41736	459.36984	456.25291	451.41313	452.88709	449.91002	448.34235	443.26201	440.5509
1256.696	454.74455	456.12936	457.14025	456.4103	454.1353	453.04558	449.98277	448.85966	443.95701	441.3357
1256.913	466.69505	470.48355	471.07143	470.70821	468.62102	466.64662	464.56905	463.80424	458.54517	456.6343
1257.13	462.00555	463.75611	466.01557	465.29735	460.4648	460.26058	458.97812	456.1783	451.54115	449.01174
1257.346	453.17811	455.61866	457.86859	459.4443	452.21985	453.07874	451.17484	447.93283	445.51072	442.71669
1257.563	450.42541	451.80011	452.37227	454.8291	450.25457	448.10765	446.02665	444.02499	440.54202	436.77561
1257.78	449.25791	450.98226	453.4976	453.92576	449.08536	448.08913	445.92274	443.48024	438.13943	437.02934
1257.997	454.07676	455.4577	456.74307	456.20377	451.5424	451.87354	450.86248	446.03317	442.72802	441.08867
1258.213	459.95219	462.75487	464.66946	464.66874	459.92562	458.31133	459.51867	454.87026	450.41427	449.92688
1258.43	457.37588	459.46746	460.31953	460.40686	456.89883	455.02049	452.86573	450.51954	445.71066	443.45479
1258.647	446.43534	451.06365	451.46641	452.0796	447.32716	445.98113	442.58533	440.76953	436.93663	433.44277
1258.863	452.22267	455.27373	455.06567	455.0648	450.31501	449.23518	447.25981	445.53508	440.90628	437.14802
1259.08	446.03631	452.51578	448.6856	451.06818	445.51934	443.99892	443.79272	441.98087	436.64532	433.59632
1259.296	452.52812	455.84333	454.66803	454.23007	451.86844	448.31397	447.05102	444.18002	440.1719	438.00963
1259.513	454.35388	457.58365	457.82598	458.18728	453.97155	452.18666	448.89351	448.5031	443.69819	440.83003
1259.729	442.53307	443.71216	443.32068	443.84999	439.9775	437.04528	437.55112	433.00003	429.26068	426.6585
1259.946	443.39028	445.18705	446.47723	446.30495	441.99194	439.59165	439.83599	435.73008	430.48617	427.97429
1260.162	444.6874	446.13406	445.92594	447.61119	442.94553	440.10383	438.40475	435.36213	430.29669	427.34318
1260.378	450.38716	452.19742	453.23365	455.01556	449.38321	448.57556	444.40613	443.57988	438.15976	435.73884
1260.595	442.26364	443.52834	444.38063	443.7714	440.16502	438.20986	435.09878	431.08626	428.58908	425.54986
1260.811	457.91231	460.4421	463.34506	460.89832	455.80038	453.40292	453.66652	448.50904	446.18581	443.59198
1261.027	455.07178	456.27089	458.20066	456.19452	453.74695	451.08513	449.22613	444.06969	440.77481	438.09338
1261.243	448.88589	452.45514	452.34912	450.96016	448.06729	447.44064	444.69725	440.16166	436.16013	434.18777
1261.46	442.34736	445.55126	443.93891	443.2514	439.73377	438.31308	436.5408	432.62429	428.09458	425.41477
1261.676	446.28609	447.20267	449.39188	449.59537	444.57876	444.13167	441.39249	438.62939	432.86055	430.89002
1261.892	458.85263	459.70546	459.4365	460.44675	456.49996	453.3994	451.11046	446.93546	442.6697	440.34772
1262.108	457.15684	459.68172	461.00361	461.13387	455.59656	452.49666	450.82926	447.62988	443.27595	440.69006
1262.324	439.6132	438.57586	440.22995	440.34495	435.14572	432.84479	430.19506	427.701	423.26341	420.58923
1262.54	451.91563	454.07724	454.51419	455.79245	448.74692	447.06508	444.95778	442.82261	436.78968	435.0028
1262.756	432.61141	434.02908	433.73991	433.67725	429.44633	426.88264	424.94267	420.23889	416.15801	413.57458
1262.972	447.46743	451.03215	450.14284	449.83177	443.75558	442.60643	441.03252	436.5997	432.16224	430.28916
1263.188	424.8173	424.10284	423.09862	423.47422	418.08626	416.76382	413.49616	411.09443	405.42443	403.46246
1263.404	426.6429	427.51921	428.1105	427.43158	424.43542	422.22862	417.55091	413.91313	409.65876	406.45977
1263.62	444.75636	444.25516	444.24817	442.43712	439.98281	435.65302	435.49869	430.62816	425.75161	422.20089
1263.836	432.84755	434.88069	433.98304	433.75647	430.67639	425.90634	424.86473	420.87833	416.62414	415.0208
1264.052	429.56679	430.44642	429.54602	429.494	424.46565	421.37756	418.7428	416.43875	409.79678	408.99134
1264.268	441.42879	444.27274	444.71227	441.40593	436.65181	433.91751	432.00046	429.78983	424.56137	422.07744
1264.483	433.04164	433.57516	432.76781	431.66458	426.01918	423.1097	422.25102	418.8013	413.31029	410.47255
1264.699	427.56013	428.87685	430.09658	429.8773	424.85	420.1729	419.93469	415.51292	411.43898	406.74396
1264.915	429.12145	430.35147	429.36946	428.00179	423.50389	421.65796	417.26425	414.61372	408.77103	406.8208
1265.13	432.70787	436.41631	435.79364	434.61091	429.1452	426.41533	422.29292	421.14966	414.42213	413.44658
1265.346	435.85454	435.50998	435.50661	434.59088	428.86058	426.30857	423.51593	419.98536	413.70058	411.48805
1265.562	431.69368	433.72206	433.4536	432.62717	428.75273	423.37167	424.0312	416.9624	412.80245	409.44093
1265.777	434.92808	436.25625	434.93212	433.04965	427.58352	425.2106	421.89195	419.07287	412.61274	409.96031
1265.993	421.96244	424.41266	424.57793	421.89401	416.68517	414.13733	409.39921	407.99509	402.86593	399.32878
1266.208	417.53756	416.9797	416.07939	414.36196	409.41327	407.39764	403.27712	399.83852	393.7381	391.70634
1266.424	430.98509	432.65763	432.9242	429.80919	426.37562	421.52949	421.22529	415.04866	411.68831	409.83688
1266.639	420.30882	422.84255	421.33451	419.18391	413.35481	410.63324	407.58241	405.56436	398.66737	396.37353
1266.855	422.2222	426.08207	424.57957	422.43454	418.73079	414.68304	410.75262	409.17936	402.10536	398.83988
1267.07	429.41893	430.11633	429.4143	427.45291	422.07239	420.6786	417.01941	411.64415	407.13642	404.93464
1267.286	443.92232	447.02973	446.69972	444.31385	438.23888	433.83758	431.25058	426.23465	421.99049	421.11822
1267.501	433.15837	433.59735	431.31319	430.41841	425.92566	421.08409	418.22729	415.95379	409.58835	407.38942
1267.716	430.40603	431.27933	428.2884	429.3383	423.42993	419.9161	416.6192	414.70103	408.95583	404.7229
1267.932	416.47249	415.6435	415.10941	412.4381	406.25162	404.33247	401.20567	396.54238	391.68695	387.80801
1268.147	424.54895	425.58655	423.21141	420.81483	417.11109	413.33498	410.03868	403.87484	399.72661	396.64627
1268.362	444.7758	443.8235	441.99884	441.03439	433.63161	432.95009	427.98688	425.36948	418.29691	417.78579
1268.577	437.00451	436.03799	438.09174	435.27038	427.3328	424.88384	421.15798	418.27514	412.70887	409.80935
1268.792	426.85674	427.01682	425.26552	423.4962	417.2303	414.60668	411.1425	406.04662	401.7228	397.76197
1269.007	420.2302	420.64274	418.5323	416.49438	410.84284	407.77864	404.136	397.71284	394.4531	390.58212
1269.223	423.20066	423.08754	421.9544	420.18666	412.68129	410.67865	405.27079	401.41679	395.32529	393.9333
1269.438	433.3903	434.44373	433.14697	430.24305	425.13301	421.62675	416.2282	413.61765	406.72825	405.07244
1269.653	412.32536	409.80927	409.19385	407.33247	400.87904	397.28777	393.5582	389.26324	383.35302	379.83888
1269.868	430.43887	431.13216	431.77834	427.81712	420.58333	416.5492	412.21449	408.19087	404.4008	399.38557
1270.083	431.38388	430.13867	428.93071	425.49993	418.97222	416.7078	412.81867	407.1154	402.70672	399.37388
1270.298	423.70107	421.47011	421.04999	416.99597	412.49609	408.28776	405.45821	399.57831	393.40192	393.25586
1270.512	424.38243	422.94623	422.52951	419.18594	412.03475	408.35807	405.08809	399.47565	393.12339	391.03188
1270.727	429.73028	429.18555	428.4237	426.32586	417.41063	413.91137	409.49726	406.10029	400.18999	395.7107
1270.942	418.26145	416.81312	414.53794	411.89987	405.27408	401.60006	397.09368	393.60709	385.3983	383.66325
1271.157	424.13742	423.4048	422.28687	420.45312	412.9496	409.36443	403.53821	399.87765	393.79192	390.90855
1271.372	421.38492	421.00023	418.55545	415.66123	408.50822	404.5704	399.98226	395.70373	389.44356	386.64909
1271.587	423.47498	422.82882	420.29978	417.94033	410.43509	405.9672	402.17876	397.28306	391.99701	388.84997
1271.801	426.18107	425.36248	423.01545	420.57196	412.00777	408.51363	403.57969	399.48251	392.33744	388.927
1272.016	426.42254	426.04567	423.70027	421.08282	412.96114	408.84907	404.09478	400.53106	393.56331	389.53485
1272.231	429.74488	426.72719	423.23619	421.41645	413.38438	409.62678	404.78667	399.80913	393.63934	390.05425
1272.445	425.40804	425.20602	420.91856	420.60161	411.68486	406.51331	402.11653	396.07783	388.93575	389.42323
1272.66	430.75529	427.20986	423.45811	421.11267	412.90354	410.03257	404.66739	398.9852	391.40042	389.32316
1272.874	441.03331	440.50638	434.56347	431.34552	425.26691	421.59979	415.8018	412.24824	403.42254	400.10843
1273.089	431.58962	428.6631	425.88646	420.27806	412.59992	409.90759	405.07851	399.40018	391.72847	390.00791
1273.303	420.73723	419.28769	415.44551	412.21609	405.77027	401.31089	395.68307	389.47336	383.13186	380.61554
1273.518	432.95193	428.70443	423.10533	419.79745	413.26903	409.95945	402.83524	398.1338	391.61437	387.41836
1273.732	441.4692	439.70546	435.71124	431.09056	423.24436	419.75796	414.85452	408.12196	401.42403	399.26577
1273.947	427.97535	424.15781	419.97122	416.13457	407.56987	404.7936	399.884	393.32693	385.65899	383.5898
1274.161	434.73148	432.16114	428.69047	424.2463	417.81069	414.14992	408.62905	401.72163	394.05308	391.18911
1274.375	439.37467	433.28525	430.43541	425.28731	416.55322	413.60097	408.17128	401.53121	394.2173	392.77064
1274.59	435.83027	433.7032	427.14693	424.73772	414.85335	410.04506	405.85497	397.97705	390.13401	389.92723
1274.804	427.61938	423.18263	416.96933	412.87523	405.45883	401.27149	396.37051	389.02371	381.44841	379.38416
1275.018	425.30719	423.95249	419.06785	411.97169	403.22846	400.19204	393.34631	388.65588	381.43523	378.04514
1275.232	427.5736	421.63536	419.04517	413.10142	404.35903	400.17378	393.77328	388.02287	380.18377	377.76817
1275.447	411.52696	406.8803	402.24367	397.88075	390.45351	383.17521	378.80295	371.10379	365.12728	361.64984
1275.661	431.92984	425.99867	422.44475	416.24433	408.21238	402.79052	398.3438	390.82801	386.26396	379.07245
1275.875	462.36906	456.40799	453.33092	449.89826	442.06867	434.69865	430.62692	423.47462	417.22296	412.42493
1276.089	445.3538	441.1245	435.29435	428.75561	422.4138	416.10826	411.05557	403.90032	397.74177	392.76675
1276.303	447.09172	441.80687	440.48306	432.44835	427.34761	421.66181	415.46497	408.22374	399.76439	396.29519
1276.517	436.94417	432.69713	429.15785	423.06034	414.41531	409.08531	402.79501	396.79224	390.01722	383.36281
1276.731	431.90275	427.29305	424.1911	417.73875	410.85836	403.05322	396.58434	391.7335	385.04866	378.21821
1276.945	436.54571	431.2383	425.75853	420.19389	412.3428	406.48409	399.75489	394.37518	384.77047	380.50773
1277.159	439.51632	433.77417	427.67874	424.15111	415.50751	410.79944	403.54484	397.54799	387.32391	384.39027
1277.373	436.58779	430.92849	424.30191	418.47546	411.24294	404.14821	397.158	393.28574	386.07206	380.21922
1277.587	421.42143	417.40897	410.94591	406.08302	397.07243	388.91844	382.89505	378.04829	370.83812	366.93288
1277.801	423.33558	415.88508	408.89279	405.97479	395.10745	389.51943	383.76435	376.9726	368.43579	363.91242
1278.014	434.58216	430.1526	423.97166	417.62186	408.17819	402.94401	396.84568	389.70469	380.10378	377.08732
1278.228	448.29351	440.89044	435.2534	430.3296	419.30354	414.15754	407.09482	401.90535	394.24957	389.19992
1278.442	452.23226	444.74762	438.76284	436.32034	424.67974	417.5885	409.46838	404.90125	397.59954	392.46286
1278.656	435.04119	429.46385	421.96283	416.76822	407.41352	399.97093	394.32105	386.56563	377.58734	372.62767
1278.869	426.03818	419.82454	413.02194	406.58489	397.39971	390.31298	384.3949	376.55026	365.8051	362.96984
1279.083	436.49216	427.91753	421.21328	414.78507	404.4565	398.16577	391.72406	386.89243	377.56123	372.95861
1279.297	445.71375	438.12584	432.58266	426.60895	416.46613	410.26374	403.38949	397.94265	389.14102	384.80598
1279.51	440.40778	433.78053	425.40859	419.43078	408.75201	401.75542	396.56043	388.0161	380.10212	374.35162
1279.505	470.68325	462.27943	459.07443	453.24586	441.50487	432.48044	422.42141	415.66925	408.35487	401.84054
1279.727	466.43231	459.16609	454.10511	444.82892	436.00107	426.44572	417.71513	410.07976	401.17058	395.18793
1279.95	468.60999	460.81798	457.35108	447.90206	439.16524	429.78827	422.74283	415.19935	405.14108	396.76968
1280.173	461.36494	453.73523	447.16961	439.30837	429.59271	419.5966	411.39957	403.59077	396.2747	388.4347
1280.395	467.76999	460.85824	454.65544	445.47508	439.39073	428.24667	418.81681	411.18829	404.49438	396.56858
1280.618	470.47517	462.95031	455.78092	447.66446	436.62879	428.051	420.03979	411.52812	402.44481	395.22842
1280.841	472.65329	466.54449	459.55649	451.79833	440.14677	431.57062	424.35971	417.17863	405.26429	396.456
1281.063	463.38296	454.69591	448.49223	438.69721	428.80537	419.60951	411.15825	403.62242	394.98147	386.79295
1281.286	472.51713	465.78951	459.33463	450.34387	438.33795	431.70938	421.58415	413.69771	406.38888	398.91122
1281.509	455.93804	447.5018	440.6733	433.08845	419.47815	411.3447	401.74572	392.7963	384.86209	378.53448
1281.731	470.88462	461.94582	456.46277	447.56384	437.67893	426.45254	418.10079	408.53636	399.45621	392.3351
1281.954	482.3955	472.33341	469.07159	458.6803	445.97322	435.81043	427.46456	420.64684	412.54518	403.03668
1282.176	476.38384	469.30696	462.24685	454.50612	441.44238	431.81058	422.22736	413.28737	407.75127	396.207
1282.399	470.72435	460.02025	453.126	443.79104	432.57742	422.76852	414.15855	404.15743	396.22814	386.10115
1282.621	472.0216	463.43702	455.22347	447.30613	436.98003	425.75752	416.00067	407.32856	397.72011	389.63086
1282.843	474.81507	463.85409	456.26077	447.90471	434.74888	425.82738	415.98444	408.02319	398.41531	389.70745
1283.066	492.49101	482.88767	476.64325	466.79968	453.39182	445.79998	434.64026	426.41804	417.34733	408.46639
1283.288	496.42925	487.6255	478.56386	468.98901	456.64456	447.0196	437.89852	427.11177	419.28141	409.25129
1283.511	492.17936	484.16132	475.18439	467.8195	455.29783	444.3471	433.8118	423.46865	416.70092	406.58299
1283.733	497.17446	487.48985	477.54683	470.3629	454.92413	446.18605	436.89266	427.79156	417.83792	408.51894
1283.955	497.94387	488.9636	479.55606	469.81237	457.11545	448.82037	437.31907	429.81308	418.88745	409.65803
1284.177	491.49121	482.4113	472.46659	462.27944	450.19649	439.42481	429.95822	420.32871	411.08308	400.96896
1284.4	484.68691	476.29881	467.14386	457.48627	443.89658	432.59451	422.06618	412.08336	404.42946	394.84748
1284.622	486.24752	476.71608	465.70781	456.84718	442.46152	433.28348	423.81975	415.25602	403.97348	393.33029
1284.844	491.15486	482.33747	471.69158	462.39525	448.89844	439.36812	428.67104	419.93258	407.85571	397.74545
1285.066	501.25741	490.07715	481.03264	471.47951	458.51956	446.07225	436.97319	426.82161	416.42948	405.43669
1285.288	505.02049	496.76042	485.33862	476.49741	463.0106	452.06899	442.6205	430.52431	422.96709	411.62268
1285.51	506.40473	494.44094	485.66913	473.82546	460.16032	448.8653	438.9761	429.27159	419.94395	408.86587
1285.732	492.73199	483.12387	475.57641	462.75717	449.88025	438.14223	426.0401	420.31897	408.51011	397.16633
1285.955	513.66619	502.24508	491.4537	480.7679	467.90405	456.96567	444.96149	435.88113	424.87458	415.30547
1286.177	494.79833	482.27983	473.41061	462.18641	447.98295	437.92787	428.75096	416.7497	406.44639	397.14239
1286.399	506.22156	494.6962	483.1049	472.2425	457.07337	446.93206	436.69926	426.64822	416.08341	405.01065
1286.62	519.49488	508.25953	498.62966	488.04363	473.85903	462.83595	451.55013	443.27356	432.71387	418.63425
1286.842	516.91738	503.38174	493.65996	482.27832	469.77045	457.24426	445.60513	434.7627	423.84737	414.10663
1287.064	507.99948	498.76925	487.10056	475.18686	461.70162	449.79448	437.53621	427.84556	415.33518	406.74566
1287.286	498.37725	485.86352	473.91621	462.43935	448.06049	436.86063	426.0158	416.23657	403.98917	393.71798
1287.508	500.55511	490.95562	479.37027	466.66197	453.34758	440.73428	428.6544	419.05465	408.04789	396.98212
1287.73	508.10418	494.10891	483.05766	471.85648	458.28085	446.37652	433.68258	423.9974	411.66486	400.51181
1287.952	515.12498	500.52402	490.10176	479.43748	463.47948	452.81509	441.09975	429.02785	417.84878	407.31754
1288.174	518.44713	504.0304	493.52415	481.62722	464.96326	454.47713	441.7029	431.93394	419.16312	411.02439
1288.395	509.44194	497.21257	487.4064	474.44784	459.19422	445.52378	434.34179	424.83907	411.88971	402.06974
1288.617	501.58066	490.65871	476.78386	465.76565	450.15245	438.33977	425.29971	414.47051	403.20063	390.37018
1288.839	515.11769	503.42967	491.3366	478.91514	463.22311	451.14746	439.35409	427.46722	417.6181	403.37392
1289.06	523.72349	510.19769	497.58555	484.64027	468.59874	457.05552	444.47056	433.38192	421.5001	410.17977
1289.282	519.03243	504.96838	494.38296	482.14574	466.10225	452.61393	440.38368	429.73935	415.28926	408.39696
1289.504	516.19146	500.70923	490.56203	478.58972	462.72127	449.8525	437.71295	424.94615	413.77085	402.98393
1289.725	520.74655	505.71261	497.95947	481.1327	465.79721	453.99115	441.23674	429.88905	420.5744	406.42515
1289.947	510.33189	495.1906	485.30498	471.39011	453.83662	441.23425	429.45085	419.43052	406.66149	393.39749
1290.168	514.35966	502.31215	487.84402	476.85011	458.77	447.31938	433.77095	423.75284	410.18918	399.6721
1290.39	531.15385	517.02187	503.36835	490.79531	474.84795	463.57713	450.12611	437.98856	425.66852	413.38414
1290.611	536.59023	523.70506	512.79748	497.49277	482.43481	469.30791	455.59668	444.17014	432.64896	421.87227
1290.833	512.96651	498.18124	486.00968	472.5472	455.26084	441.33575	428.67863	417.33766	404.74864	392.90702
1291.054	504.66499	489.86307	479.00882	465.98662	449.40334	435.83244	422.46794	412.01341	400.48576	386.25442
1291.276	510.89353	496.19155	482.51949	468.52985	452.47921	439.79436	426.43425	412.70782	400.02978	390.49249
1291.497	500.21496	485.5793	474.45847	461.70433	442.99531	430.66392	417.03796	403.22406	392.84525	382.3347
1291.718	512.607	496.23093	483.88778	470.34604	451.82048	439.93369	426.04786	414.53827	402.3048	388.2551
1291.94	533.27662	519.32204	508.0687	492.24574	475.68201	462.38393	447.53556	437.62376	424.95517	410.02452
1292.161	540.56179	525.03358	512.28614	497.17535	481.14608	469.35322	454.51085	441.23887	427.42063	416.74187
1292.382	532.43662	519.80472	505.10856	493.3544	474.7579	459.42667	444.76084	431.75458	420.67884	409.82366
1292.604	509.34191	492.95875	479.99907	467.08372	448.91072	433.75416	421.20527	408.90677	396.58492	384.4886
1292.825	518.56412	502.72593	491.10655	474.93022	457.55896	443.8202	431.18877	419.60096	404.71641	392.35691
1293.046	516.51516	500.23234	486.93234	471.37445	454.17806	439.90898	426.5711	413.9228	400.01103	388.89189
1293.267	535.68845	516.88341	504.84157	491.59503	473.17494	458.20131	444.87315	431.34382	419.38568	407.82802
1293.488	540.06663	522.85927	509.05917	494.1383	476.42777	462.95941	449.81236	435.84377	423.44511	410.64944
1293.71	529.5643	511.3657	501.70473	483.24648	465.44012	451.61771	437.49598	425.03198	411.83392	401.25199
1293.931	527.8675	509.13483	497.1771	481.37031	463.38595	448.85651	434.11765	422.09674	409.6078	396.37029
1294.152	536.64911	519.08041	502.98475	490.36607	470.97282	455.91473	441.26941	428.98607	418.00486	404.23864
1294.373	526.76206	507.76241	494.57051	479.47426	461.31201	445.36922	432.04991	419.50193	406.48219	394.22143
1294.594	522.86542	504.82505	489.95465	473.88566	456.07368	440.83909	428.93664	415.85903	400.44833	389.7824
1294.815	519.2304	502.68551	487.9888	472.4515	454.3733	440.37733	426.61992	412.74767	398.57613	384.98923
1295.036	535.41028	517.74758	506.60465	489.7556	469.65528	455.66243	441.11668	427.86848	414.14485	399.67529
1295.257	540.40551	524.33922	509.93885	491.32635	474.58868	459.80151	444.64025	432.36837	419.08882	405.77281
1295.478	526.82052	508.9663	496.13608	478.93198	459.79779	447.92875	430.46523	417.2194	406.50356	392.21393
1295.698	525.56478	506.91134	491.52029	476.96748	457.38996	445.16766	428.14858	415.34643	400.8243	388.92601
1295.919	525.01218	508.65194	494.14768	478.62672	458.43151	442.6719	428.57501	414.80155	399.92572	390.95053
1296.14	534.49882	516.56775	501.01524	485.14745	465.6646	451.49928	437.0542	423.7267	409.73976	395.80845
1296.361	537.55614	519.5414	503.55452	489.9887	469.89039	458.11519	442.08196	427.60699	413.26761	400.66637
1296.582	540.35106	520.04816	506.27031	490.05678	470.0475	457.29994	441.71226	426.53157	414.75895	400.65451
1296.802	539.79924	520.90574	505.8944	489.68363	470.29312	454.00813	439.92644	424.12761	412.62104	398.87179
1297.023	532.7316	511.08919	494.56521	478.9687	460.89766	444.259	430.35288	415.97025	402.86934	389.20877
1297.244	527.33556	510.18364	492.33463	476.20845	457.78212	444.06315	427.94776	412.59335	400.64315	384.68121
1297.464	532.06745	511.65783	495.40371	479.9893	461.21193	446.52135	431.29478	417.7135	403.10807	390.51312
1297.685	533.09989	511.28187	497.85435	483.41636	462.60731	447.65281	431.80977	417.87612	405.13111	392.27208
1297.906	538.09593	518.40283	502.6903	485.16419	464.88722	449.13771	434.3596	420.25078	406.71099	392.61429
1298.126	542.2983	518.99636	505.6712	487.26542	468.75932	452.21515	438.06033	424.83921	409.88538	396.85248
1298.347	534.78997	514.64902	499.11184	480.52795	460.60209	446.8886	430.78821	416.9486	401.99245	390.99681
1298.567	538.28815	515.24284	500.23801	484.22037	460.93618	448.63907	431.48029	417.90829	404.54619	391.51619
1298.788	535.09536	513.80696	500.21538	481.99073	462.95073	445.87805	431.72937	417.36234	403.29296	390.97299
1299.008	534.45437	512.81274	497.71935	479.40729	459.92378	443.64784	428.70447	413.54256	401.15516	387.24239
1299.229	536.54407	517.28793	500.78866	483.54154	463.79573	448.67116	432.40561	417.77783	403.88652	391.12634
1299.449	536.96054	515.58741	499.88313	482.37277	462.18388	448.29834	430.70823	417.05537	400.77486	390.76032
1299.67	525.4892	505.41666	489.26015	470.50858	449.60426	436.07205	419.63053	405.62311	390.04952	377.11294
1299.89	536.20941	515.89167	498.51284	480.82988	460.64081	446.66888	431.03023	415.07907	399.95145	387.99172
1300.11	522.27287	499.98587	483.56209	466.40307	446.73443	430.8157	414.46613	399.84327	385.59596	370.71413
1300.331	539.508	520.69621	502.00126	486.26993	465.46595	449.81592	432.41409	419.21179	403.90888	390.44717
1300.551	526.62825	506.64391	488.99375	473.08038	452.00186	434.84747	419.65474	405.65609	391.58955	378.57064
1300.771	528.62965	507.50166	492.15142	473.41375	453.04357	435.18253	421.05486	406.52723	392.72709	381.74629
1300.991	538.02892	515.85919	501.0508	481.70242	462.04573	445.3366	431.03867	415.18738	399.53056	387.84388
1301.211	543.28821	521.13018	506.94659	486.8973	467.8637	452.92551	437.21694	421.81163	405.00623	394.82681
1301.432	548.98861	528.42711	511.78268	493.77137	472.53172	455.02985	439.7671	425.69063	410.30458	397.20557
1301.652	520.60999	497.61313	479.96003	462.28552	441.81999	424.04989	409.04435	393.63717	380.63309	365.40709
1301.872	526.66258	505.52814	489.21233	470.22013	450.20296	433.40789	417.34694	400.88162	387.87975	372.65564
1302.092	537.1176	515.91474	499.96685	477.97825	458.67441	442.67759	425.11844	410.24943	395.83433	382.82611
1302.312	555.76187	533.27194	516.90453	497.13874	477.31761	460.70488	445.45574	429.35204	414.50143	401.40816
1302.532	550.19121	530.42539	512.6418	493.6716	474.29062	458.56298	441.89998	426.24041	411.38949	398.56297
1302.752	544.44325	520.96062	505.11106	485.25473	465.86815	449.78684	432.68085	417.46475	403.49632	388.7229
1302.972	549.08717	524.9953	508.26872	490.44975	469.82868	453.12961	437.35516	421.87576	407.64386	392.07562
1303.192	527.40084	501.6775	485.36783	466.38858	445.66223	427.54584	413.18024	399.02635	382.48763	371.16783
1303.412	543.05174	517.97597	503.63048	485.28338	463.33241	446.90004	430.86285	414.41233	398.58756	387.44775
1303.632	560.46332	537.80413	521.00987	501.34999	481.3564	464.21943	448.63428	431.835	418.13961	402.13389
1303.852	541.59577	517.48593	500.14077	481.26631	461.43553	444.56263	427.37988	412.26197	399.09182	381.93443
1304.072	522.28718	498.66982	481.12634	460.82884	441.24932	423.0477	406.5678	392.15631	376.76835	363.24014
1304.291	527.01877	502.52828	486.84577	467.52599	445.56371	428.51372	411.596	395.94743	381.44706	370.22316
1304.511	526.46671	504.1806	486.64658	467.4179	446.34003	431.14865	413.17308	397.08476	382.85078	367.90921
1304.731	534.0154	512.18601	492.36574	472.08259	453.39634	434.58004	417.8473	402.64701	388.23795	373.29843
1304.951	546.67238	523.27705	505.77007	486.11606	465.31733	448.09589	432.60937	416.17356	402.2126	388.87002
1305.17	519.96844	497.31246	479.60099	461.25938	438.76279	424.01601	407.46171	391.64315	376.17044	364.15495
1305.39	527.51686	503.73085	486.11532	466.63129	446.61511	430.01273	413.02071	396.94047	382.08937	366.97642
1305.61	555.31989	533.08641	515.59638	494.36477	477.11054	457.94708	440.96858	424.89476	410.31778	395.29805
1305.829	542.3512	519.91672	500.9991	482.23582	460.55081	443.86329	428.12095	412.31172	398.17523	383.95285
1306.049	548.31631	523.59847	505.74678	487.16564	466.19186	450.56785	434.21105	417.69632	401.79115	388.98792
1306.268	531.91306	506.89814	488.58742	469.73363	449.63215	433.21104	415.87745	399.18527	384.86898	372.15306
1306.488	528.63236	503.43485	487.85848	468.034	446.60514	428.9459	412.23326	397.04767	382.99699	367.97974
1306.708	542.78493	518.76168	501.17455	481.44905	460.7374	443.34654	427.79184	413.05283	395.28927	382.31174
1306.927	526.47179	502.94437	484.72179	464.72407	444.3546	429.61706	413.17449	397.63859	380.93373	367.5134
1307.146	532.3474	509.18477	490.97128	471.77493	449.99573	435.70161	418.2915	400.89973	387.29478	372.10575
1307.366	542.01107	518.33563	501.10735	482.62657	459.70546	444.08641	426.50536	408.93948	397.01996	382.27624
1307.585	533.97352	510.63673	491.45659	473.50303	452.34453	436.37183	419.14434	402.90703	387.35662	374.03006
1307.805	520.47733	499.76061	481.01054	460.57869	440.38411	424.41101	407.09314	393.069	374.77203	365.16399
1308.024	514.11316	491.44233	473.39156	453.57604	433.11161	416.1656	399.46714	382.34583	369.09291	356.03231
1308.243	498.59128	478.80271	459.41246	440.12159	419.55917	401.46238	385.91191	366.93182	357.48186	341.94226
1308.463	508.34211	484.77735	465.5734	446.37697	426.61545	408.16686	390.67446	376.6533	361.01003	347.42005
1308.682	501.36209	476.90175	460.33948	441.49611	419.16604	403.01766	386.94201	371.86029	353.47135	341.74156
1308.901	514.10744	491.70027	471.7123	453.58504	431.79471	414.85237	399.40359	382.9976	368.24309	354.39129
1309.12	526.7637	503.14616	484.58685	465.76262	443.62734	426.95272	410.36076	395.90511	380.88999	366.7754
1309.339	512.91578	489.0054	471.04931	451.86606	431.31322	413.13437	397.77859	384.29752	366.71157	352.59683
1309.559	520.64056	498.86218	480.47866	460.06607	440.58077	421.96213	406.34668	391.62948	375.02039	362.05897
1309.778	525.90082	502.7203	484.78455	466.67511	446.84103	428.66583	412.43711	395.95276	381.64699	367.35969
1309.997	538.91018	516.5471	498.2774	478.76431	458.67363	441.4741	426.04896	408.24125	396.86125	382.13444
1310.216	538.62196	515.2901	497.10676	477.06508	456.88504	438.44795	423.9975	408.49238	393.39515	378.93511
1310.435	523.98154	496.03218	481.36095	461.04731	441.29829	424.18706	407.25649	394.05191	376.29511	363.87114
1310.654	517.88178	493.71318	475.59686	456.78472	436.50234	420.45306	403.08159	387.22295	372.12091	358.98953
1310.873	514.68818	489.4549	473.18945	452.61061	430.55659	415.65779	398.4641	381.98748	369.89437	355.96728
1311.092	512.7271	489.43042	470.78209	450.38133	431.77529	414.75465	398.09394	382.15108	367.31373	352.05962
1311.311	506.71594	483.93651	464.84143	445.50022	427.33316	408.2781	392.14904	377.53525	361.10354	346.11548
1311.53	492.25075	469.70731	449.62536	431.6917	410.77342	393.66362	376.91246	361.76648	347.89911	333.08799
1311.749	505.78744	485.12289	465.94482	445.81382	425.87873	408.86051	391.58637	376.62198	362.31658	349.8992
1311.967	503.1233	479.5418	460.62268	442.70066	421.34826	402.9151	387.9424	374.92616	358.05371	344.39784
1312.186	508.82289	489.13363	468.46221	451.43115	430.08513	411.65402	396.77599	382.52384	366.89358	352.26628
1312.405	517.2529	493.96267	474.53499	456.53761	435.54942	419.24292	402.77762	388.35089	373.69727	360.2233
1312.624	513.88287	490.41074	473.09918	452.18696	433.14168	416.39345	400.10691	386.56607	371.91315	356.93545
1312.843	499.41852	476.44458	456.38176	439.43949	418.52786	400.54042	384.95854	371.77238	355.16774	341.16312
1313.061	502.21273	480.74578	462.18985	444.28095	424.2575	406.44868	389.80993	376.00726	358.25319	345.667
1313.28	498.13861	475.07327	454.57057	437.89675	418.31178	398.91078	382.98014	368.82367	353.72475	340.51976
1313.499	500.93256	476.99054	457.90496	441.41222	421.21102	402.25342	387.47692	372.26137	357.69529	344.31527
1313.717	500.99791	475.9968	458.76592	440.24389	417.83034	401.08511	385.07196	370.3892	354.31822	342.26704
1313.936	489.70251	465.56107	447.61341	428.46871	406.57757	392.30896	375.67623	360.01981	344.03518	331.63015
1314.154	500.15801	476.47839	456.95485	440.73433	420.71004	402.55185	385.65985	371.77771	356.77022	342.59762
1314.373	513.87119	490.30515	470.80086	454.5032	432.98494	414.91757	400.1565	386.27903	370.65666	355.51302
1314.591	492.18647	466.54853	448.16508	431.06072	410.49916	392.07645	377.57518	363.87289	348.24492	333.98552
1314.81	477.28017	455.49697	435.06917	418.31274	398.00814	380.20409	365.78982	349.43204	335.57176	321.48923
1315.028	489.40937	466.14791	446.44225	428.98813	409.66396	391.95065	375.5079	362.42911	346.09383	333.60778
1315.247	508.31717	483.5938	468.23853	449.29747	428.57258	411.12786	395.3143	384.36495	366.97396	352.80962
1315.465	504.24409	481.45172	463.00439	443.70899	423.59984	407.48271	393.35217	378.42032	362.00293	348.45931
1315.683	512.23299	489.63233	471.10889	453.41212	434.10586	415.86793	401.21229	386.4606	371.6397	358.62994
1315.902	508.68841	485.10914	468.78997	449.32642	429.39837	412.22219	397.12548	383.26098	369.05908	354.89935
1316.12	483.48007	461.44021	443.94568	426.14885	406.0281	388.49632	373.4819	360.32415	345.05375	330.00724
1316.338	479.40615	456.74124	437.38692	420.20768	399.81709	382.90473	367.00636	353.14097	339.55172	324.5944
1316.557	475.42038	453.36391	436.21633	416.65239	396.25951	378.90523	364.33586	349.67491	336.61698	322.10344
1316.775	477.86216	454.39818	438.22547	418.13466	397.83203	382.07115	366.44359	352.40476	338.10865	324.74793
1316.993	480.12838	460.10923	438.90979	421.82736	401.96962	386.74158	372.00278	357.17039	341.28271	328.45498
1317.211	479.04826	456.29158	437.56291	421.54249	400.35805	383.09583	369.06655	354.3245	340.73842	325.52133
1317.429	485.62932	464.56077	446.55065	428.77027	405.82238	390.94941	377.81157	361.74467	347.98487	335.69191
1317.647	485.25297	461.71325	443.43675	426.27571	406.68731	390.22393	376.73401	360.58021	347.44055	335.23747
1317.865	492.97948	469.71932	453.13118	435.44833	416.48573	399.40572	386.98367	372.24965	356.81153	343.90287
1318.084	465.39282	440.49106	423.25196	407.49822	387.36613	370.72553	355.81785	342.4091	326.43188	314.58356
1318.302	462.728	439.58545	420.84474	404.47324	384.86998	370.61822	353.67807	339.29725	325.26779	313.15515
1318.52	455.21983	431.17835	414.46248	395.79168	376.27085	360.8692	347.20241	331.93783	317.46374	305.44023
1318.738	465.58723	443.68322	427.4255	408.94147	388.63429	372.17382	358.86777	344.31396	329.84506	318.35565
1318.955	461.95317	439.51267	422.98662	401.93941	383.2194	368.97064	352.74588	338.19297	324.60843	312.76582
1319.173	462.72318	442.13491	425.87935	404.04084	386.03024	373.37513	357.24299	341.10016	328.31359	316.82696
1319.391	468.15914	445.9067	428.68383	409.76636	390.07942	374.68346	361.2095	346.30789	333.25823	322.48194
1319.609	461.88356	440.50055	423.62667	405.06206	385.99118	369.35746	355.61851	343.54991	328.02165	316.98057
1319.827	471.19404	449.12297	434.29275	415.02969	395.61264	379.95394	364.36367	350.61708	338.10106	325.29178
1320.045	454.44031	431.27645	416.51521	399.36547	381.88342	362.5973	349.1271	334.9381	321.70941	310.13933
1320.262	457.93841	436.01679	420.46833	400.05311	382.30622	365.8519	351.23519	338.81827	323.90958	313.40369
1320.48	449.90188	430.61175	415.41083	395.08345	374.32622	363.1794	343.69736	332.96254	318.23015	308.16791
1320.698	455.95418	434.7338	417.50864	400.72049	382.0018	365.90329	351.38026	336.22376	323.52926	312.05205
1320.916	458.30891	438.94627	422.08012	402.73359	385.87405	368.27314	356.32045	341.96377	329.00497	316.73304
1321.133	458.10926	436.97987	419.40772	401.91845	382.40509	368.07783	353.47277	340.09057	325.62744	314.86197
1321.351	461.9605	441.27931	424.24373	410.03036	388.8424	374.87053	361.50958	345.29832	332.51999	321.31375
1321.568	463.34605	441.25598	426.43006	406.65192	388.91138	373.96758	359.19303	346.34646	332.50689	321.65624
1321.786	449.67424	429.14446	415.18922	394.87654	377.74716	362.09546	346.7883	336.95074	321.07274	310.66529
1322.004	444.19052	422.94424	406.06875	388.66988	370.38629	356.06141	340.40098	328.97164	315.92478	303.83577
1322.221	430.78265	412.24443	395.35835	376.54125	360.90275	341.53545	331.35912	315.68273	302.72048	293.02193
1322.439	436.7472	416.63346	398.86933	382.79684	364.15586	349.38985	335.5024	322.66046	308.19626	298.9425
1322.656	460.49917	440.78329	423.40408	407.43721	387.22176	375.82106	358.14065	349.19725	333.50348	323.27991
1322.873	430.97686	409.43966	393.26018	374.8912	357.83702	342.89523	329.54172	316.61419	304.09776	292.80971
1323.091	425.58121	405.97419	389.08608	372.39633	355.25244	337.83455	326.42857	312.70643	300.36624	288.54792
1323.308	426.61459	402.77416	387.6507	371.6696	353.464	336.48895	323.31575	312.33811	299.37938	287.29664
1323.526	422.36484	403.10447	386.30354	370.23598	351.85241	336.2052	325.33509	310.3773	298.65798	287.37346
1323.743	421.28525	400.43275	384.51462	369.24381	349.17946	335.83313	322.75332	310.00939	297.67053	285.41379
1323.96	407.96455	388.05841	374.5108	356.673	337.57307	325.64138	309.02106	299.37463	286.06014	274.33433
1324.177	425.81731	403.56137	388.18029	371.50252	353.82839	338.00727	325.64195	312.63656	301.45155	288.40084
1324.395	409.50301	386.33273	373.40614	358.40165	338.94929	321.71225	311.64427	298.28538	286.74194	274.13384
1324.612	419.34234	398.13137	382.04088	366.51346	347.6864	333.10531	319.23897	309.6889	296.64412	284.03883
1324.829	402.2358	381.34466	364.52866	351.55618	332.36515	318.402	306.39162	291.61995	280.6954	266.93849
1325.046	390.23655	370.99832	355.40826	339.78134	321.28948	308.12248	293.89833	281.9591	270.05824	257.18719
1325.263	413.98904	394.00164	378.61803	363.53765	346.30127	332.51894	317.15623	308.49675	295.01158	283.64963
1325.48	398.46779	379.77334	363.75563	346.10568	328.23813	314.27747	300.85785	288.83477	277.11475	265.75238
1325.697	407.77835	387.2491	373.18538	356.78092	337.94814	324.16707	311.01876	299.61871	287.72573	275.30321
1325.914	400.53471	380.9603	365.03644	350.04375	330.94115	316.27525	303.2158	292.52411	280.09915	268.38523
1326.131	387.39059	367.17323	353.7959	336.14749	318.80412	306.26042	292.66943	279.67714	269.99313	259.4308
1326.348	398.02184	377.47184	361.54719	345.67346	328.07187	314.46916	302.74167	290.90362	278.92173	267.65353
1326.565	398.43913	379.30169	363.46837	348.39373	330.97129	316.57391	304.31858	294.60682	279.35095	268.17306
1326.782	395.77375	375.92424	360.26622	344.39664	327.32538	313.19392	300.67474	288.22056	277.03591	267.1874
1326.999	395.22219	377.57695	360.33245	346.76319	329.60564	315.56406	302.95974	289.35707	279.41358	270.71738
1327.216	398.19276	379.40538	364.99196	347.80436	331.26674	318.02208	304.89114	293.23807	282.76458	270.88278
1327.433	401.07535	381.76535	366.82483	352.1158	335.6698	320.83389	310.8929	296.76424	287.70895	274.76695
1327.649	405.01464	385.88715	370.24787	355.18972	338.39238	324.08923	312.6467	300.64432	289.37843	279.00534
1327.866	380.33519	360.10122	348.14234	329.44989	315.02222	298.50621	287.14515	278.23889	264.57611	255.35284
1328.083	373.35504	353.28464	339.99348	323.24266	306.51158	293.35651	280.0499	269.0205	258.36574	247.63799
1328.3	369.80958	349.55371	338.20475	321.54379	303.30792	292.89571	279.59158	266.88248	256.75944	246.82945
1328.516	387.3101	369.20576	353.28782	340.26213	320.62471	307.20762	296.92094	285.45517	273.74434	265.23454
1328.733	385.17349	366.27038	351.67555	336.88365	321.48979	307.63151	296.63979	282.60937	271.95994	264.07179
1328.949	369.65175	351.68864	336.72503	321.21966	304.93032	291.95597	279.72149	267.37222	256.63126	247.41426
1329.166	381.42804	363.48847	349.06968	336.40241	317.64764	304.0566	292.00641	281.34289	271.13734	260.59534
1329.383	383.43044	366.4644	350.99095	336.02951	318.51269	306.7803	294.8225	281.68285	272.36345	262.00031
1329.599	370.19937	351.17746	338.86712	322.57514	306.28724	294.46596	282.68333	270.16275	260.48732	250.12403
1329.816	365.4206	346.74156	332.48484	317.78257	301.49154	288.78617	278.24291	265.72431	255.33925	245.33104
1330.032	375.69996	355.98148	342.53305	328.98834	312.61686	302.03669	290.08508	276.68524	269.04821	257.36113
1330.248	379.81559	360.72283	347.36929	332.41537	317.3738	303.96438	292.1048	281.36183	270.80662	261.1568
1330.465	372.83605	352.6708	340.45729	324.26428	309.92457	298.28447	286.51434	274.88753	262.02865	253.17631
1330.681	364.53472	344.26469	330.62998	316.2013	299.64505	288.80065	277.73772	265.22656	253.87028	243.24794
1330.898	365.74471	346.1821	334.31761	319.8936	304.75567	290.46313	279.31458	269.28362	258.0187	248.37169
1331.114	353.65721	336.27692	321.31084	307.942	292.44182	278.32549	266.91012	256.79098	245.07962	236.58392
1331.33	368.6036	349.48719	335.24561	322.15287	307.63582	294.76046	282.99998	273.4162	264.27752	252.68697
1331.546	368.8449	350.96318	336.10675	321.24929	306.64349	293.23869	281.48013	272.95948	262.84869	252.23262
1331.763	350.24209	331.26541	319.30118	306.82265	289.46482	280.48179	267.12852	255.68778	244.68627	237.16876
1331.979	331.99029	315.36003	301.25925	286.12028	272.19776	259.49823	248.97151	238.06112	227.94045	216.34969
1332.195	330.29448	312.42453	299.20545	286.10046	271.55929	258.3301	246.74359	238.75597	228.8134	216.33803
1332.411	345.59303	327.66481	315.08342	300.66514	284.18826	273.43818	261.4179	252.99175	242.25675	230.8473
1332.627	347.41886	328.43503	317.97667	302.41301	287.35306	274.21568	262.19849	255.10159	244.89921	234.82006
1332.843	340.52715	323.91115	308.67934	296.91361	280.78843	268.62504	258.02372	246.32562	238.24713	228.34486
1333.059	342.08949	322.73955	312.8975	296.54059	280.5922	269.49124	260.13181	248.79031	239.03032	229.48432
1333.275	330.7946	314.07087	300.77346	287.50545	271.63938	260.18425	249.05462	240.72181	230.42979	220.97258
1333.491	334.46982	313.42967	302.07642	287.83936	271.53158	262.28898	251.6054	243.36451	234.48974	223.97139
1333.707	339.9939	322.84573	310.18126	296.21644	281.33015	269.17027	258.22655	250.87304	239.96503	230.33479
1333.923	340.05896	321.23425	309.18734	294.16434	281.75304	269.06383	258.83049	251.12429	240.39468	229.52625
1334.139	319.16644	300.38881	288.31873	273.81551	261.03648	248.43392	238.46122	228.63073	219.75429	208.08739
1334.355	323.01774	302.83487	291.03486	279.62978	264.99733	253.01503	242.78149	234.19246	223.10474	213.12266
1334.571	326.51635	309.16372	296.4897	283.32195	267.63145	256.18146	248.25259	238.60421	229.3774	218.77768
1334.787	334.68251	315.40386	303.53441	290.1083	276.72242	263.24006	255.93554	245.93756	237.06689	225.76088
1335.003	318.63276	301.61601	289.82065	276.21229	260.78212	250.92574	239.3719	232.20439	220.23281	210.78565
1335.218	319.75479	300.97575	288.12045	277.07616	261.55894	249.58052	240.94947	233.69511	222.9641	210.86257
1335.434	342.89016	326.27409	313.89197	301.98195	286.12858	273.71173	267.57002	258.37469	247.38611	236.43962
1335.65	336.17448	316.45763	308.12826	294.36091	279.12168	269.18217	259.58998	251.45635	240.99813	232.08942
1335.865	312.11141	294.20097	282.40078	271.71463	256.54773	244.48342	234.53073	225.86551	217.34751	207.64017
1336.081	311.47237	291.61734	280.96576	269.39667	255.37852	244.28811	234.16117	225.05536	216.98089	209.31086
1336.297	309.95221	293.09399	280.94345	268.84679	254.12092	243.65032	233.43757	226.28082	214.93136	207.43983
1336.512	309.3132	291.65854	278.62483	265.64565	254.10161	239.73975	234.4837	227.24164	214.7412	205.12615
1336.728	318.18334	303.634	289.99803	278.00024	262.48501	252.19423	243.6714	236.87424	226.76871	215.73959
1336.943	316.83945	299.55201	287.32588	276.83173	260.07761	250.40682	241.62065	234.73546	224.01049	213.86861
1337.159	309.77176	292.64636	283.15223	270.44794	254.39745	245.43483	234.17137	227.37622	218.42021	207.74752
1337.374	297.59637	280.27149	269.52675	258.23157	243.32201	232.5008	223.09421	216.47613	209.28867	198.26193
1337.59	279.78551	264.89642	251.83808	239.29689	225.87803	215.67508	207.14961	198.67392	189.44398	180.80748
1337.805	284.51692	267.2544	257.02779	245.81804	231.07727	222.91041	213.68261	204.67852	195.71707	184.78028
1338.021	284.9344	269.34848	259.30246	246.32865	233.71141	223.42334	213.1357	204.84128	196.14699	188.75304
1338.236	294.77481	276.1184	265.37559	253.20341	240.76811	230.0396	220.99601	212.70447	204.1895	195.64772
1338.451	290.26034	274.77113	264.29382	251.94665	237.9185	227.27858	217.44098	210.47761	202.49491	192.71424
1338.666	312.86843	293.09819	283.08695	271.01858	257.18127	249.46464	239.28298	229.66994	222.75565	213.59868
1338.882	302.10205	286.19285	275.645	263.04385	250.1744	238.65362	231.21446	222.04511	215.04009	203.84736
1339.097	294.85796	276.64038	266.96611	254.45095	242.37155	232.35475	222.52658	216.18997	209.18464	197.28362
1339.312	289.81531	274.32321	264.55919	252.92909	238.63737	230.21294	220.91802	212.2823	203.77096	196.03246
1339.527	272.35699	253.91924	244.75036	232.66912	220.22058	208.87538	200.28363	194.92163	185.9625	177.42701
1339.742	285.1901	268.1887	258.06695	246.34919	232.31891	222.30328	214.24971	206.85576	199.76104	190.34259
1339.958	289.12949	271.07637	261.48982	251.10274	237.78347	227.94631	219.18989	208.70052	204.17459	195.64349
1340.173	280.74077	266.81815	255.01963	244.71947	232.2803	222.2671	213.06806	203.90762	197.25549	187.84015
1340.388	278.9569	262.03014	251.37583	239.66224	225.53883	216.85266	209.24723	199.91115	193.8783	184.02125
1340.603	266.34142	250.89027	240.40066	229.3894	216.49773	207.01479	199.05529	190.8705	182.35659	174.09294
1340.818	267.02216	249.45496	238.61217	228.75151	216.21305	206.02376	198.68543	191.91833	182.87449	173.72719
1341.033	271.31468	255.87214	246.01035	234.74222	223.97738	212.72836	203.97945	196.7723	189.59039	181.33025
1341.248	289.51889	271.90623	262.24194	253.28386	238.99457	231.28694	222.37046	214.72485	206.84098	201.41772
1341.462	269.59521	253.97268	243.66984	233.9076	221.37391	211.01087	203.85984	195.41748	188.59031	180.24458
1341.677	270.45314	252.53622	240.99783	230.52954	219.05494	211.0814	202.87088	192.66059	190.25956	178.90489
1341.892	260.47922	244.92556	234.88096	225.73724	213.72873	202.48227	194.27131	187.86774	179.79935	172.16407
1342.107	261.77733	245.1658	233.44568	224.56871	212.82495	203.70242	194.16727	188.03084	180.76048	171.62125
1342.322	261.75364	246.73108	235.36704	227.20066	214.57469	205.09963	194.7711	190.3182	181.27902	173.82322
1342.536	270.44858	253.32536	241.61684	232.30785	220.83544	211.80384	204.75542	197.56227	187.72897	182.66589
1342.751	267.51976	252.15368	243.27342	232.81856	220.55083	211.34386	203.41225	193.91925	187.89306	181.59182
1342.966	265.11834	248.60131	238.74635	229.26384	218.05495	208.22967	200.47654	193.90526	185.401	180.60621
1343.18	266.24048	251.22514	241.19792	231.45394	218.56649	209.80356	200.90346	194.24588	186.3613	180.59473
1343.395	241.56132	224.11513	214.85233	206.15601	193.07373	183.07005	177.70251	171.30908	164.481	155.17156
1343.61	252.45738	236.97302	230.02381	219.65977	205.34895	197.64761	189.36814	183.77501	174.73771	169.50376
1343.824	252.52248	237.56665	225.32039	216.19315	204.35681	195.0641	188.02517	181.54846	173.75083	166.74743
1344.039	255.93361	242.04314	232.18856	222.97949	209.5561	200.88443	194.55812	187.02191	181.08624	173.19942
1344.253	258.81678	241.04906	231.37167	222.07626	210.33296	202.98914	192.86129	186.0356	180.01085	174.78162
1344.468	225.86018	211.82169	203.43611	193.86121	180.59458	172.36348	163.20037	157.61135	151.49078	144.31156
1344.682	249.70055	233.41393	222.40633	212.75664	201.62647	196.14098	184.33465	180.96319	172.90249	167.32095
1344.897	248.09294	233.12623	224.41607	214.76971	202.66857	194.17672	186.35444	182.2768	174.48282	166.15834
1345.111	247.62907	230.80907	222.18583	212.62942	201.32268	193.62872	185.63105	180.22795	174.64712	164.64158
1345.325	241.35387	227.43333	219.60234	209.51642	197.32322	188.12523	181.4562	174.63809	167.81695	160.73418
1345.54	242.03569	227.58576	218.78535	207.11037	195.26963	188.10678	182.85681	175.42066	168.95464	161.60807
1345.754	255.22091	242.82582	234.66361	223.53089	212.05591	204.36512	197.08849	191.1619	183.9039	176.64866
1345.968	229.3102	215.45144	205.31486	194.69758	184.44041	176.12777	170.08252	164.59604	155.47222	150.69424
1346.182	224.17957	209.69321	199.9048	193.26383	181.85619	172.12894	164.31476	160.5999	152.89156	147.22961
1346.397	224.24331	211.08075	200.58944	191.82994	180.24485	172.55282	166.24597	159.78936	154.11786	147.57212
1346.611	216.11972	201.88186	192.61756	185.53516	171.82294	165.28114	157.38142	152.78366	146.04868	138.35223
1346.825	218.47351	203.53541	190.12248	183.21808	172.15756	163.31663	157.10017	152.94731	146.74395	138.34071
1347.039	211.14246	197.95313	187.89223	180.28179	169.308	160.37953	153.72224	148.5082	140.17966	134.96457
1347.253	219.66106	203.92824	194.84892	185.12341	176.09945	167.6147	159.81258	156.54913	151.14471	142.21354
1347.467	222.63231	208.49374	201.18708	191.99823	181.21036	173.61226	166.96492	160.78321	153.52235	148.13428
1347.681	251.2283	236.08545	226.34044	216.37374	206.75311	200.39724	192.43537	187.85264	179.36047	177.07607
1347.895	217.65471	203.947	196.10836	186.74469	174.80361	167.91435	161.44749	154.82593	149.33556	143.86119
1348.109	213.40539	199.07122	189.46139	180.36122	171.95403	161.88088	156.29929	150.56395	143.74497	138.80272
1348.323	198.32464	184.84321	176.10111	166.55356	157.07533	149.47779	141.94778	136.65569	130.27527	122.85363
1348.537	187.29364	172.64326	163.62419	156.10455	146.35368	139.19834	132.99454	128.14438	121.14357	113.27956
1348.751	197.66197	184.44247	178.00094	168.98973	157.92147	151.65309	144.92544	139.726	131.84296	127.0806
1348.965	225.46511	209.65311	201.03418	192.8348	181.60681	175.60773	169.06861	164.14013	160.60278	151.15258
1349.178	216.19618	203.0123	195.62413	186.62841	176.81145	169.8397	161.88525	159.08158	151.55967	145.91707
1349.392	211.41883	197.69601	186.8573	177.41654	169.18561	161.68314	157.26798	150.8372	143.66736	140.5045
1349.606	197.04133	182.673	175.17536	166.96749	157.49107	150.8728	143.53613	138.07869	132.67655	127.56574
1349.82	193.23234	180.35433	169.32342	162.17543	150.57282	144.57366	141.48511	135.32175	127.70577	123.03851
1350.033	201.31074	187.91918	179.90186	173.38125	162.93669	155.78993	149.25718	143.18449	137.78547	132.23545
1350.247	186.05287	173.69096	162.65487	155.86101	145.58134	139.76051	131.9855	129.89574	121.92587	118.58839
1350.461	190.3454	177.55028	169.43469	160.52604	153.16884	144.78449	139.04957	134.74942	127.66717	122.20713
1350.674	212.4247	202.31898	191.49659	182.60354	172.34333	165.55464	160.27228	155.00353	150.40679	142.47185
1350.888	202.18653	189.59073	182.11115	175.77833	163.56765	157.13297	152.38074	146.58162	139.77019	134.58006
1351.101	198.64233	185.06719	177.76128	170.45587	160.54127	154.28396	147.8522	142.67383	139.22575	131.64669
1351.315	193.59905	180.54523	174.11768	165.84035	157.95701	149.40038	144.297	139.38603	131.15643	126.85381
1351.528	206.16928	195.78424	186.10932	178.19535	169.70176	163.00477	156.05121	152.55939	146.28289	141.18618
1351.742	196.10767	183.93852	176.90067	171.90039	160.39538	154.14097	147.8944	145.64225	137.68199	132.32043
1351.955	187.6305	176.76908	165.13064	159.41847	148.43558	142.79961	136.90576	133.76911	125.8062	121.68389
1352.169	190.07389	177.89269	170.49733	162.84614	153.81186	146.49681	140.34135	136.58803	131.54781	123.44323
1352.382	197.18325	188.27954	179.48542	171.93064	161.84166	154.79387	149.35216	146.39825	140.38792	135.91617
1352.595	190.37997	178.02204	171.42539	165.72425	154.83504	146.63749	142.2573	138.06529	132.22982	126.07655
1352.809	180.75884	170.41031	161.24518	154.21467	143.49432	139.18842	134.89684	131.67874	124.51487	117.2993
1353.022	183.81794	173.47617	166.78854	160.55923	149.13603	143.06293	138.06719	133.34697	128.13188	121.71493
1353.235	169.35382	156.95382	148.39328	140.74109	132.57684	125.97153	120.97253	117.93371	113.5999	105.32317
1353.448	165.19193	154.10748	147.13498	140.63359	131.93858	124.27308	119.89488	115.53036	108.71756	104.24915
1353.661	183.2206	173.758	164.6035	157.3193	146.8675	140.70868	135.89689	129.855	127.56153	123.62845
1353.874	162.6806	152.03035	145.85489	139.62246	128.36243	122.46746	116.76703	112.67105	108.78008	102.63241
1354.088	168.11764	159.94726	150.07287	142.96172	134.53471	126.51851	124.45053	118.23335	113.45972	108.02195
1354.301	170.91249	160.189	154.733	147.45021	138.76121	130.65808	126.64723	123.1758	118.93576	111.64072
1354.514	169.48016	157.43154	150.38286	142.39302	132.99291	127.01287	123.00352	117.76357	113.52261	109.23858
1354.727	172.62777	160.58485	155.39638	148.91443	138.63461	132.74465	127.23554	122.79462	118.20172	114.0084
1354.94	173.30879	163.91393	154.31479	146.24339	135.78512	130.69201	124.56546	121.63068	116.86079	112.75729
1355.153	159.10876	147.3027	141.21948	134.64528	124.00224	119.70468	113.57691	110.02315	106.13553	99.19887
1355.366	173.2638	163.69026	154.80103	146.38131	136.98525	131.98275	127.72034	124.25884	120.19924	112.82292
1355.578	176.32273	164.63743	158.22448	151.2234	142.89236	137.27248	133.19148	128.58184	125.32109	118.56675
1355.791	165.90863	157.02536	147.33772	139.27186	130.40189	125.57722	121.22933	117.94796	114.24207	108.28434
1356.004	164.82956	153.82683	148.0228	140.93191	132.59404	128.03588	123.07216	117.93453	112.98969	108.18433
1356.217	155.73602	145.95107	136.87095	128.27322	120.45733	114.12979	109.34045	105.88446	103.76976	98.07904
1356.43	167.5131	157.75043	151.07099	144.69405	135.91692	131.09621	124.98845	121.35919	116.94784	112.58848
1356.642	165.37871	154.9935	147.16272	139.54838	129.17578	124.8859	120.54818	118.15904	115.25239	107.97285
1356.855	164.91446	153.11626	147.67096	140.85489	131.54484	127.16794	123.27597	119.47289	115.32845	110.35201
1357.068	153.97191	146.29983	138.37433	129.78718	121.70785	115.03047	111.31384	108.39663	103.18662	98.47589
1357.28	147.3454	137.80565	131.90409	123.84623	116.73565	109.52788	105.28092	101.47954	96.35699	93.15192
1357.493	124.69144	114.49032	107.4138	98.19447	89.56254	84.4754	80.13372	78.19007	73.06052	69.85386
1357.706	131.71294	121.26035	113.84054	107.27895	98.7422	93.74532	89.67551	85.96381	82.07769	78.07678
1357.918	151.15186	140.38288	135.2842	127.76539	118.88974	112.56968	108.95149	106.57231	103.13518	97.63319
1358.131	153.24178	143.80074	137.73564	130.48634	121.7895	117.06315	113.89158	110.63009	104.98116	100.36652
1358.343	142.65168	130.18956	126.40734	115.70645	107.17631	102.53793	98.8324	96.98706	91.7778	88.84462
1358.556	139.98739	129.46172	124.53062	116.83609	107.95328	103.22706	99.52492	96.97333	93.00404	86.61956
1358.768	145.77657	135.26023	129.54418	119.82203	110.23395	106.48182	103.40333	99.34944	96.35584	92.09777
1358.98	132.89693	121.12113	116.3607	109.28496	100.48548	95.76022	93.83065	88.89194	85.71893	80.13314
1359.193	139.83155	133.97836	125.70228	117.39712	108.86914	102.73069	100.18639	97.37476	93.67366	90.56966
1359.405	133.02777	124.3392	119.05565	111.63256	103.27781	98.28969	94.68447	92.22827	87.99462	83.2092
1359.617	128.33706	119.46349	112.23226	104.18893	96.09436	89.8677	87.58992	84.95751	80.89945	76.46856
1359.83	124.52835	115.82169	108.76551	101.60631	94.30629	88.61105	86.33562	82.99699	78.14212	73.80082
1360.042	140.17931	132.38726	127.11739	117.14332	110.29669	104.60436	100.6559	98.20621	95.30471	91.49781
1360.254	137.9554	128.39192	123.65065	115.79836	109.65854	103.25941	100.02105	97.21914	93.25553	88.91867
1360.466	136.61304	125.45907	120.18406	111.88999	103.27115	97.75679	94.25352	93.31118	89.96691	84.03743
1360.678	139.93617	129.49314	124.66758	118.05789	109.79744	104.72725	101.2292	99.40477	94.38029	90.66666
1360.891	136.74228	129.64594	120.93575	113.35403	105.00206	101.61308	96.08143	95.67474	91.71186	86.67077
1361.103	132.93343	124.15296	118.61739	112.71606	105.24844	100.79888	97.39333	94.77612	88.77774	86.3052
1361.315	135.11145	126.86353	119.03749	112.25469	102.57596	98.65794	96.75843	93.70016	90.80105	87.35627
1361.527	112.81008	104.3438	100.11237	92.61387	84.24787	79.62079	76.56665	72.44527	68.47806	66.27185
1361.739	120.97732	112.26051	108.04105	99.48885	90.68567	86.85618	84.781	80.75126	77.58351	72.90104
1361.951	115.23093	105.79656	100.59929	95.66909	87.30558	83.1228	80.07551	77.46238	73.49847	68.01977
1362.163	121.45901	109.92057	106.49594	99.45015	92.94739	86.28955	83.51163	81.87487	76.31853	73.05526
1362.374	127.51316	117.57316	113.36448	108.26989	100.09292	95.29465	92.16851	90.00377	84.18498	81.8981
1362.586	115.95529	104.13932	99.29785	92.60621	85.6566	79.88441	77.37463	76.36059	69.56522	68.16266
1362.798	125.44198	114.35082	109.96462	104.9612	97.4014	93.66619	89.39427	86.61325	82.21252	80.37005
1363.01	121.8971	114.50423	107.64624	102.2018	94.10979	88.9597	85.83907	84.82997	80.87162	76.90551
1363.222	123.63572	114.30365	110.09792	103.95027	97.62876	92.74544	89.71751	87.38237	84.31142	78.48781
1363.433	125.81386	115.25169	109.45825	102.78215	96.28313	90.1623	88.10945	85.15701	81.64283	79.62751
1363.645	106.6828	96.1701	92.38809	86.76492	80.34319	74.84068	72.07681	69.38959	64.98558	61.73051
1363.857	102.78611	96.23577	90.59974	83.21013	75.63632	70.93034	67.37122	68.4035	62.93663	58.97429
1364.068	102.14692	93.65391	88.81152	84.07482	76.8557	71.26586	67.97542	66.97304	61.86156	58.16607
1364.28	122.90519	113.92355	109.3718	101.55634	95.41117	88.49782	85.83559	84.92663	82.56515	77.63389
1364.492	121.8264	112.48804	108.55531	102.50953	96.36514	90.77959	88.56368	86.24035	82.28646	77.97666
1364.703	115.37483	106.46616	101.46682	94.62382	88.20886	82.26959	80.40678	77.11086	75.81122	73.27251
1364.915	106.98661	97.44233	92.78846	87.1802	80.31781	75.88239	72.69253	69.57414	66.50246	63.16731
1365.126	103.00219	93.44982	89.76356	84.95133	76.05334	71.4414	68.51788	65.578	64.5425	60.76527
1365.338	103.41934	95.01445	90.27206	86.87699	76.91884	74.43092	70.98022	69.28161	65.50324	60.8424
1365.549	119.33469	109.90029	107.03402	99.93887	90.96344	85.11693	83.61963	82.1013	80.71828	73.93529
1365.76	110.94642	99.90904	98.5324	93.37907	86.43358	80.85282	77.67544	76.33469	73.35659	68.78847
1365.972	102.55828	95.73972	92.41566	84.34453	78.18876	72.07699	68.89908	65.78932	66.08451	60.36555
1366.183	96.90041	89.18633	84.35572	80.96666	72.95132	69.31674	65.07854	63.47494	61.2912	57.60935
1366.394	100.0479	89.42973	85.48283	82.2731	72.31325	67.79514	64.4436	63.10768	59.50734	55.5615
1366.606	101.08189	92.8455	88.19949	85.17074	75.65535	71.4039	69.20687	67.60778	63.12455	59.88865
1366.817	107.31094	100.58601	97.54125	92.04583	82.18173	79.25893	74.76695	71.93142	70.81364	66.42941
1367.028	101.91698	93.77047	90.45299	86.63513	78.53638	76.05651	71.38877	69.35077	66.90586	63.40761
1367.239	95.6425	85.89284	84.33654	77.86565	68.2573	65.60042	61.99286	58.45119	58.30485	54.36493
1367.45	96.93977	87.37214	86.78821	82.00063	73.19158	68.76688	66.66783	63.837	61.30303	58.24941
1367.662	92.24979	86.55473	83.58672	77.56199	67.51182	63.08699	60.81203	58.60139	56.77463	52.65979
1367.873	95.30954	88.7361	84.97845	80.28311	72.71141	67.84584	65.48698	63.80952	60.8348	58.04949
1368.084	98.80973	91.27342	90.34534	84.153	74.90376	71.63222	67.32996	64.68159	64.09762	60.34024
1368.295	85.75484	78.19227	74.60033	71.22927	62.05962	59.05269	55.19092	53.51647	52.39855	48.81838
1368.506	89.34214	80.99002	78.28887	72.3592	63.7213	59.91909	56.41441	53.85683	52.03169	49.33825
1368.717	87.55802	78.76228	76.5889	71.10275	63.96774	60.07819	57.01873	55.96739	52.9929	49.14979
1368.928	95.28428	86.94293	82.57411	77.44736	69.25581	66.69513	62.49013	61.53005	57.76111	55.15928
1369.138	85.66401	73.33423	71.95273	67.08707	60.83425	57.8311	53.71394	53.02047	49.07211	46.29374
1369.349	98.58471	92.89873	87.74304	83.0659	76.47095	71.96683	68.65404	67.34465	64.46416	63.54809
1369.56	94.24769	86.43429	83.92318	78.98101	72.56028	68.14507	65.54135	62.906	61.17576	57.87002
1369.771	90.79145	80.94152	81.25155	73.57023	65.20004	62.11179	59.59686	57.75894	55.31952	54.93676
1369.982	82.13892	74.56622	71.33656	66.74544	59.52035	55.99007	53.03331	51.63813	49.28642	46.33682
1370.192	86.16601	79.21641	77.67508	72.38283	64.18936	58.98001	56.20388	55.07691	52.28415	51.19538
1370.403	95.91799	87.31287	85.95702	80.84901	74.69597	70.99266	67.78104	67.4546	63.86911	60.65796
1370.614	97.30469	90.6423	87.61393	83.21618	74.67706	69.91296	67.85421	65.84799	63.76787	61.8862
1370.824	76.58901	69.53175	66.30404	62.16122	54.75705	51.05295	49.52081	47.60241	44.8974	42.48411
1371.035	91.27132	84.59773	84.0376	76.63739	68.44784	64.65789	62.9565	60.24472	59.40375	55.93114
1371.246	70.11467	61.10586	59.2826	54.16834	48.17395	44.29402	42.58785	41.20313	38.49749	37.32592
1371.456	83.213	78.11037	77.36958	72.17992	64.42987	60.02222	58.23587	55.70504	52.2965	51.5699
1371.667	57.12566	48.97227	47.75615	43.43526	36.46089	34.08527	31.84973	30.1135	27.76011	26.67818
1371.877	62.65062	53.88811	54.71312	48.89603	40.77609	38.40189	33.42732	32.31198	30.93435	28.61475
1372.087	76.18837	68.8643	65.82178	63.19592	56.50133	52.44944	51.11057	49.46877	47.83106	46.13478
1372.298	65.51121	59.31415	57.32016	52.74699	44.5417	40.66606	40.21066	37.94971	36.4861	33.81607
1372.508	60.46937	53.46596	51.20382	47.51336	40.1004	37.37516	36.03638	34.83888	32.75503	30.44018
1372.719	73.83158	67.82581	66.19896	61.28245	53.79117	50.71479	47.702	47.21671	44.34009	42.64763
1372.929	62.36109	55.18618	53.98771	49.77303	43.68908	40.43555	38.12958	37.64414	34.76602	33.87065
1373.139	57.67185	52.95583	51.66919	46.30677	39.86695	35.19863	33.33548	32.14306	31.30074	29.07801
1373.349	57.6492	50.81624	48.29148	43.45952	39.6712	35.71132	33.14336	32.92647	31.73051	29.15522
1373.56	63.26205	55.29234	57.0147	50.15781	43.5441	41.53191	38.61483	36.54183	34.99309	34.72199
1373.77	62.27056	54.47466	53.72514	49.07834	43.96753	41.33729	39.74979	38.91858	36.6625	35.41902
1373.98	59.69554	54.80605	54.58716	48.8824	42.44508	38.66556	37.61051	36.69226	33.46312	33.28271
1374.19	60.11274	54.42942	53.32904	48.15631	42.78004	39.79747	38.5688	38.53701	36.46063	34.86516
1374.4	50.84446	43.1133	43.94409	38.50283	31.35122	28.19127	26.96119	25.69046	24.49578	21.1298
1374.61	41.22268	34.44359	34.29426	29.29175	24.3449	21.98102	19.77795	18.86306	18.19731	16.24865
1374.82	57.4914	52.77108	51.58649	47.83381	41.83913	39.39015	36.75334	35.66552	34.73993	32.61763
1375.03	44.78847	38.98468	37.96151	34.64505	29.968	26.01472	25.23396	24.50072	22.42139	22.06981
1375.24	48.28809	44.43407	42.97507	38.24988	30.8337	27.85424	26.45746	27.0539	23.91395	23.47516
1375.45	51.78775	47.23327	45.16194	41.58966	37.0948	35.17846	33.3447	32.43931	31.16101	30.37014
1375.66	67.3523	62.9141	60.33434	57.39162	51.6702	50.55308	48.10807	46.23231	45.66736	43.28598
1375.87	53.68026	48.24605	47.5043	43.49612	39.97601	36.91241	36.67723	34.89051	34.49975	33.00376
1376.08	51.89616	46.10461	45.62811	43.38863	35.88852	33.35588	32.41405	30.8946	28.73228	29.27365
1376.29	35.67054	29.0546	27.32122	24.54331	20.21409	17.76884	16.47001	17.16321	14.90878	14.21017
1376.499	45.68741	39.70866	39.84349	36.98665	29.83637	26.24319	24.68494	25.55728	22.06736	21.81354
1376.709	63.10016	57.68302	55.28053	54.3801	49.09959	46.30581	45.37709	44.8385	42.06285	42.34401
1376.919	56.03296	50.95391	50.9308	48.35067	40.67806	38.68065	37.04324	35.97424	34.61319	32.50449
1377.128	43.85829	39.37368	38.18932	35.25032	28.89549	28.40136	27.38246	25.8714	25.12765	22.93068
1377.338	38.02434	31.31982	32.42625	29.5747	22.33141	21.66071	17.98707	18.689	17.14717	16.10162
1377.548	38.08979	31.65058	31.16806	29.99741	24.61229	22.9695	22.04237	21.59618	19.43629	19.80906
1377.757	48.63357	44.68672	42.80687	39.34757	34.85375	31.17855	31.49615	30.16784	29.42775	28.29784
1377.967	22.54608	18.81193	16.99186	14.9339	11.39571	7.98408	8.29561	7.3202	7.37081	5.97389
1378.176	43.48228	38.72873	37.99407	34.27154	29.24382	27.0738	26.95242	24.38822	25.24144	22.43148
1378.386	41.96217	37.91316	37.17774	32.74979	28.78276	25.64032	26.58326	24.90576	25.31709	23.21704
1378.595	33.48586	28.80029	26.29118	26.7206	20.27291	17.57276	16.83391	15.95369	15.12317	14.26302
1378.805	30.99783	26.21997	25.65147	23.16625	18.57351	16.05113	16.73024	16.56022	16.08454	14.96004
1379.014	37.40384	32.8152	33.31532	31.36706	25.1001	22.66795	22.99795	20.35264	20.49889	20.17276
1379.223	22.14737	17.70423	16.68708	15.08515	11.81389	9.11561	10.1511	8.30284	8.53415	9.35935
1379.433	29.69783	25.62164	23.02568	21.34138	18.87105	14.31686	14.64895	13.68777	14.45306	12.88971
1379.642	23.33548	19.86432	18.23434	17.6101	13.63378	9.61076	11.09403	10.84236	10.36781	8.27426
1379.851	26.12982	21.42872	23.95482	20.77312	14.32264	12.42384	11.87557	12.59939	10.53236	9.9453
1380.061	24.43438	21.58177	21.19502	19.07494	14.48074	13.90967	14.16107	13.73633	12.46749	12.41316
1380.27	26.26149	22.79523	24.26552	22.06103	16.93862	13.00752	14.49984	12.21835	11.39252	11.60501
1380.479	25.35893	21.80284	22.03587	19.56737	15.32777	12.90108	14.83858	13.44461	12.9736	13.27605
1380.688	20.93294	16.74832	16.00775	18.66443	11.41728	9.1682	9.42557	8.56341	7.29473	7.59808
1380.897	21.43884	17.78425	17.66461	16.70112	11.22163	9.9464	10.91474	10.05435	10.29211	10.066
1381.106	33.12791	29.76079	27.18353	30.82354	23.58589	21.25132	21.5187	20.75027	21.43463	20.50273
1381.315	19.36855	16.50356	15.23709	13.74626	10.21124	8.31811	8.67203	8.25782	7.96503	8.27263
1381.524	11.59641	8.18793	8.67914	6.65614	0.99376	-0.89922	-2.05086	-1.13704	-1.16648	-2.27517
1381.733	17.38601	14.34138	13.95777	12.29417	8.05099	8.37141	7.04872	8.67344	7.67413	6.2136
1381.942	28.19515	24.11028	24.88992	24.29628	21.12281	18.34972	16.9449	17.86458	15.27515	14.25968
1382.151	11.26556	9.53015	7.99683	6.33453	3.67948	1.87816	1.17797	3.15959	2.15974	1.1442
1382.36	20.75307	16.30218	16.45567	14.62425	13.21334	10.35272	9.48116	10.04996	9.7613	7.15382
1382.569	18.88208	14.07251	15.46283	13.54429	11.16026	9.18491	9.11192	9.15135	9.74849	9.9759
1382.777	14.80906	14.31424	12.87985	11.66906	9.46108	7.48642	5.2917	5.50952	5.5745	5.27193
1382.986	3.25075	1.233	-0.12671	-1.60787	-3.64822	-6.15442	-5.43125	-4.41639	-4.97325	-4.83316
1383.195	2.70012	-3.64153	-2.9748	-0.65472	-5.70126	-9.00295	-8.27814	-7.70371	-8.17285	-6.79234
1383.404	1.62088	-3.48832	-2.28951	-2.79476	-6.16226	-7.33997	-6.43483	-6.30138	-5.79511	-4.32442
1383.612	-13.28381	-15.95092	-16.09083	-14.03892	-19.18296	-22.13065	-22.90964	-22.15781	-23.77948	-23.10656
1383.821	2.89686	0.61383	-0.30014	-0.09269	-3.54612	-5.34106	-4.69531	-2.69973	-3.51859	-3.46147
1384.03	34.66347	32.08672	34.30557	34.53622	31.37279	28.25642	29.6248	28.35264	27.89729	28.13681
1384.238	14.73933	13.0075	13.70252	12.33202	8.79945	8.06984	9.78734	10.1072	10.17864	10.77134
1384.447	22.37796	19.07191	15.71284	19.11921	14.35306	12.82925	13.04633	12.92587	13.61869	14.21323
1384.655	8.35455	5.0207	5.0914	3.89757	2.48215	0.51508	1.61562	2.46886	1.83134	4.10819
[truncated: 19 more rows]
