# Supplementary material for: Circular dichroism of quantum defects in carbon nanotubes created by photocatalytic oxygen functionalization
Source: Nat Commun. 2025 Jun 2;16:5107. doi: 10.1038/s41467-025-60342-y (PMC12130195; doi:10.1038/s41467-025-60342-y)
Supplement: Supplementary file 6 — Source Data [file 41467_2025_60342_MOESM6_ESM.zip › Raw data Manuscript and SI/Supplementary_Figure_9b.txt]

Wavelength (nm)	10 °C	15 °C	20 °C	25 °C	30 °C	35 °C	40 °C	45 °C	50 °C	55 °C
938.815	6.84493E-7	2.33145E-8	1.01702E-6	6.09397E-7	7.99604E-7	3.165E-7	1.87799E-7	8.42115E-7	-2.88176E-7	-1.58002E-7
939.053	0.01049	0.01106	0.01194	0.01186	0.0126	0.01225	0.01206	0.01202	0.01218	0.01196
939.29	0.00639	0.00718	0.00765	0.00726	0.00723	0.00763	0.00724	0.00758	0.00799	0.00769
939.527	0.00231	0.00348	0.00259	0.00253	0.00367	0.00385	0.00329	0.00312	0.0029	0.00282
939.764	-3.52446E-4	1.41813E-4	1.24858E-4	-6.2384E-5	2.15896E-4	3.05942E-4	2.03247E-4	3.4375E-4	3.94819E-4	2.64672E-4
940	0.00427	0.00427	0.00537	0.00496	0.00523	0.00596	0.00522	0.0052	0.00488	0.00474
940.237	0.0028	0.00333	0.00377	0.00364	0.00376	0.00379	0.00387	0.00394	0.00374	0.00395
940.474	0.0037	0.00482	0.00512	0.00528	0.00506	0.00545	0.00512	0.00479	0.00473	0.00489
940.711	0.00133	0.00216	0.00247	0.00189	0.00215	0.00248	0.00239	0.00219	0.00248	0.00264
940.948	0.00309	0.0039	0.00431	0.00449	0.00473	0.00475	0.00481	0.00435	0.00441	0.00456
941.185	0.00336	0.00377	0.00427	0.00419	0.00454	0.00436	0.00467	0.00433	0.00472	0.00479
941.422	0.00483	0.00515	0.00554	0.00524	0.00603	0.00587	0.00601	0.00573	0.00547	0.00546
941.658	0.00151	0.0019	0.00249	0.00246	0.00251	0.00226	0.00277	0.00262	0.00273	0.00249
941.895	0.00416	0.00493	0.00507	0.00483	0.00523	0.00545	0.00547	0.00501	0.00494	0.00497
942.132	-5.14598E-4	8.08014E-5	4.65736E-5	7.682E-5	3.5735E-4	2.78179E-4	6.22854E-4	2.83193E-4	-5.19823E-5	4.63183E-4
942.369	0.00312	0.00405	0.00453	0.0048	0.00457	0.00468	0.00493	0.00442	0.00439	0.00445
942.605	0.00585	0.00624	0.00679	0.00664	0.00712	0.00723	0.0074	0.00719	0.00757	0.00767
942.842	0.00482	0.00543	0.00612	0.00608	0.00647	0.00619	0.00633	0.00609	0.00595	0.00604
943.079	0.00257	0.00297	0.00363	0.00326	0.00353	0.0039	0.00389	0.00389	0.00396	0.00384
943.315	0.00398	0.00379	0.00428	0.00444	0.0049	0.00503	0.00505	0.00443	0.00462	0.00467
943.552	0.0035	0.00381	0.00427	0.00424	0.00446	0.00463	0.00491	0.00458	0.00473	0.00503
943.789	0.00815	0.00921	0.00895	0.00949	0.01005	0.00979	0.00964	0.00941	0.0096	0.01016
944.025	0.00865	0.00935	0.00938	0.00962	0.00979	0.01031	0.01019	0.01046	0.01055	0.0108
944.262	0.00799	0.00845	0.00963	0.00936	0.00965	0.01013	0.00963	0.0097	0.00937	0.00982
944.498	0.0087	0.00915	0.00992	0.00971	0.00997	0.01017	0.01049	0.01075	0.01048	0.01121
944.735	0.00969	0.00997	0.01067	0.011	0.01063	0.01129	0.01121	0.01065	0.01068	0.01146
944.971	0.00773	0.0081	0.0085	0.00854	0.00865	0.0092	0.00927	0.00917	0.00906	0.00972
945.208	0.00605	0.00668	0.00709	0.00762	0.0079	0.00835	0.00812	0.00749	0.0078	0.00803
945.444	0.00656	0.00715	0.0074	0.0077	0.00746	0.00824	0.00823	0.00789	0.00853	0.00851
945.681	0.00773	0.00835	0.00909	0.00905	0.00967	0.00982	0.00981	0.00914	0.00964	0.00925
945.917	0.00951	0.01013	0.01091	0.01104	0.0111	0.01129	0.01174	0.01151	0.01189	0.01217
946.153	0.01128	0.01191	0.01198	0.01239	0.01293	0.0131	0.01334	0.01298	0.01296	0.01323
946.39	0.01055	0.01099	0.01149	0.01185	0.01229	0.01225	0.01285	0.01255	0.01304	0.01325
946.626	0.00824	0.00897	0.00953	0.01007	0.01018	0.0101	0.01003	0.00966	0.01003	0.01037
946.862	0.01225	0.013	0.01351	0.01388	0.01401	0.0143	0.01465	0.01463	0.0149	0.01545
947.099	0.00827	0.00883	0.01006	0.00989	0.01013	0.01026	0.01007	0.0097	0.00996	0.01023
947.335	0.01034	0.01072	0.01146	0.01156	0.0119	0.01247	0.01253	0.01249	0.01294	0.01321
947.571	0.01414	0.01437	0.01532	0.01568	0.01586	0.01635	0.01614	0.01632	0.01656	0.01678
947.807	0.01255	0.0131	0.01389	0.01396	0.01436	0.01474	0.01485	0.0151	0.01548	0.0156
948.044	0.01145	0.01207	0.01273	0.01322	0.01285	0.01341	0.01366	0.01384	0.01345	0.01408
948.28	0.00851	0.00913	0.00959	0.01014	0.01004	0.01052	0.01095	0.01118	0.01099	0.01153
948.516	0.01008	0.01013	0.01129	0.01145	0.01162	0.01199	0.0122	0.01184	0.01203	0.01199
948.752	0.01107	0.01133	0.01198	0.01214	0.01262	0.01305	0.0133	0.01332	0.01362	0.01368
948.988	0.01287	0.01361	0.01432	0.01472	0.01514	0.01547	0.01541	0.01533	0.01524	0.0156
949.224	0.01348	0.01437	0.01482	0.0148	0.01527	0.0159	0.01626	0.01615	0.01651	0.01692
949.46	0.01251	0.01256	0.01378	0.01416	0.01434	0.01449	0.01452	0.01465	0.01466	0.01483
949.696	0.0102	0.01095	0.01162	0.01184	0.01206	0.0126	0.01282	0.01301	0.01283	0.01318
949.932	0.0141	0.01471	0.01531	0.01587	0.01617	0.01624	0.01603	0.01643	0.01622	0.01635
950.168	0.01531	0.01601	0.01681	0.01692	0.01741	0.01775	0.01796	0.0184	0.01856	0.01846
950.404	0.01524	0.01573	0.01634	0.01694	0.01672	0.01735	0.01749	0.01728	0.01776	0.01792
950.64	0.01454	0.01525	0.01569	0.01572	0.0162	0.0165	0.01709	0.01687	0.01742	0.01783
950.876	0.01599	0.01693	0.01721	0.01744	0.01789	0.01799	0.01832	0.01848	0.01869	0.01868
951.112	0.0136	0.01449	0.01498	0.01521	0.01538	0.01558	0.01603	0.01641	0.01632	0.01689
951.348	0.01512	0.01583	0.01716	0.017	0.01709	0.01742	0.01743	0.0178	0.01798	0.01824
951.584	0.01892	0.01984	0.0207	0.02113	0.02111	0.02193	0.02258	0.02265	0.02294	0.02343
951.819	0.02132	0.02212	0.02317	0.02288	0.0235	0.02394	0.02443	0.02419	0.02439	0.02495
952.055	0.01543	0.01607	0.01683	0.01709	0.01758	0.01801	0.01845	0.01833	0.01881	0.01878
952.291	0.01484	0.01573	0.01676	0.01654	0.0167	0.01697	0.01733	0.01716	0.01746	0.01762
952.527	0.01597	0.01676	0.01734	0.01751	0.01796	0.01859	0.01889	0.01899	0.0193	0.01942
952.763	0.01496	0.01551	0.01656	0.01676	0.01673	0.01737	0.01738	0.01737	0.01711	0.01784
952.998	0.01732	0.01802	0.01874	0.01883	0.01939	0.02036	0.02022	0.02044	0.02041	0.02118
953.234	0.02375	0.02462	0.02511	0.02569	0.0257	0.0263	0.02621	0.02614	0.0271	0.02725
953.47	0.02537	0.02636	0.02712	0.02747	0.02788	0.02859	0.02895	0.02905	0.02981	0.03001
953.705	0.02448	0.02519	0.02615	0.02666	0.02659	0.0272	0.02721	0.02741	0.02773	0.02852
953.941	0.01923	0.02011	0.02081	0.02108	0.02155	0.02212	0.02258	0.02271	0.02281	0.02321
954.176	0.02257	0.02354	0.02429	0.02423	0.02476	0.02519	0.02546	0.02559	0.02568	0.02585
954.412	0.02177	0.02287	0.02351	0.02395	0.02443	0.02484	0.02552	0.02559	0.02585	0.02589
954.648	0.02731	0.02848	0.02932	0.02916	0.02966	0.0303	0.03056	0.03071	0.03129	0.03157
954.883	0.02863	0.02972	0.0307	0.03074	0.03156	0.03232	0.03274	0.03268	0.03341	0.03368
955.119	0.02749	0.02855	0.02891	0.02945	0.0299	0.03053	0.03042	0.03066	0.0312	0.03163
955.354	0.02721	0.02817	0.02911	0.02963	0.03028	0.03077	0.03092	0.03101	0.03178	0.03228
955.59	0.03017	0.03093	0.03202	0.03217	0.03261	0.03328	0.03363	0.03351	0.03426	0.03492
955.825	0.02833	0.02975	0.03027	0.03068	0.03158	0.03217	0.03261	0.03288	0.03307	0.03315
956.06	0.02862	0.02969	0.03031	0.03044	0.03083	0.03138	0.03155	0.03232	0.03232	0.03334
956.296	0.02888	0.02985	0.03054	0.03118	0.03187	0.03246	0.03254	0.03323	0.03304	0.03345
956.531	0.03327	0.03475	0.0359	0.03594	0.03641	0.03654	0.03704	0.03751	0.03785	0.03878
956.767	0.03502	0.03641	0.03733	0.03814	0.03872	0.03907	0.03968	0.0397	0.04014	0.04075
957.002	0.0332	0.03459	0.03593	0.03581	0.03601	0.03646	0.03699	0.03703	0.03766	0.03824
957.237	0.03359	0.03473	0.03587	0.03616	0.03676	0.03739	0.03771	0.03781	0.03804	0.03826
957.472	0.03492	0.03593	0.03754	0.03741	0.03772	0.03858	0.03861	0.03917	0.03986	0.03937
957.708	0.03771	0.0389	0.04032	0.04026	0.04116	0.04174	0.04209	0.04217	0.04263	0.0428
957.943	0.0399	0.04151	0.04231	0.04229	0.04291	0.04356	0.04402	0.04456	0.04536	0.04507
958.178	0.04136	0.04263	0.04378	0.04392	0.04458	0.04542	0.04593	0.04588	0.04631	0.04696
958.413	0.04257	0.0442	0.04434	0.04495	0.04569	0.04602	0.04665	0.04751	0.04731	0.0478
958.648	0.04147	0.04299	0.04383	0.04437	0.04498	0.04558	0.04601	0.04634	0.04631	0.04654
958.884	0.0419	0.04375	0.04449	0.04471	0.04504	0.04573	0.04627	0.04649	0.04676	0.04726
959.119	0.04432	0.04601	0.04696	0.04706	0.04795	0.04857	0.04887	0.04913	0.04926	0.04943
959.354	0.04647	0.04736	0.04872	0.04894	0.04933	0.05021	0.05047	0.05107	0.0509	0.05179
959.589	0.04836	0.04947	0.05084	0.0515	0.05231	0.053	0.05311	0.053	0.05319	0.05376
959.824	0.05099	0.05228	0.05322	0.05342	0.05399	0.05419	0.05526	0.0559	0.05599	0.05617
960.059	0.05051	0.05188	0.05307	0.05361	0.05433	0.05482	0.05567	0.05527	0.05562	0.05549
960.294	0.0525	0.05416	0.05462	0.05477	0.05533	0.05655	0.05721	0.05684	0.05746	0.05765
960.529	0.05432	0.05546	0.05661	0.05705	0.05749	0.05841	0.05901	0.05887	0.05917	0.05906
960.764	0.05545	0.0572	0.05746	0.05804	0.05858	0.05938	0.06029	0.06005	0.06032	0.06019
960.999	0.0581	0.05932	0.06079	0.06136	0.06215	0.06263	0.06259	0.06305	0.06292	0.06325
961.234	0.05959	0.0611	0.06226	0.06265	0.06284	0.06399	0.06444	0.0645	0.06467	0.06489
961.468	0.05899	0.06061	0.06192	0.06199	0.06232	0.06362	0.0636	0.06376	0.06332	0.06341
961.703	0.06396	0.06537	0.06583	0.06656	0.06728	0.0681	0.06767	0.06872	0.06828	0.06846
961.938	0.06206	0.06355	0.06451	0.06503	0.06601	0.06621	0.06612	0.06614	0.06605	0.06595
962.173	0.06905	0.07024	0.07086	0.07145	0.07241	0.07343	0.07277	0.07308	0.07312	0.0732
962.408	0.06742	0.06899	0.07022	0.07081	0.07121	0.07199	0.07221	0.07194	0.07153	0.07181
962.642	0.07044	0.07125	0.07274	0.07311	0.07438	0.07481	0.07483	0.07469	0.0746	0.07484
962.877	0.07467	0.07601	0.07739	0.07796	0.07889	0.07856	0.07927	0.07963	0.0791	0.0789
963.112	0.07861	0.07981	0.08083	0.08177	0.08238	0.08265	0.08343	0.08334	0.08322	0.08265
963.347	0.08209	0.08359	0.0851	0.0855	0.08606	0.0869	0.08732	0.08665	0.08661	0.08645
963.581	0.07762	0.07898	0.07991	0.08049	0.08166	0.08175	0.08223	0.08116	0.08053	0.08074
963.816	0.08168	0.08334	0.0849	0.08548	0.08588	0.08615	0.08641	0.08584	0.08544	0.08536
964.051	0.08713	0.08829	0.08987	0.09055	0.09074	0.09142	0.09112	0.09065	0.0909	0.09043
964.285	0.09416	0.09614	0.0974	0.09775	0.09821	0.09849	0.09849	0.09853	0.09851	0.09827
964.52	0.0966	0.0979	0.09918	0.10001	0.10061	0.10065	0.10119	0.10065	0.10066	0.10003
964.754	0.09729	0.09912	0.10018	0.10117	0.10169	0.10193	0.10172	0.1012	0.10125	0.1003
964.989	0.10151	0.1028	0.1045	0.10523	0.10578	0.10553	0.10574	0.10523	0.10494	0.10405
965.223	0.09926	0.10119	0.10252	0.1026	0.10316	0.10313	0.10318	0.1029	0.10207	0.10199
965.458	0.1067	0.10842	0.1102	0.1104	0.11064	0.11126	0.11069	0.11075	0.11003	0.10943
965.692	0.1143	0.11628	0.11737	0.11794	0.11854	0.11905	0.11854	0.11823	0.11773	0.11708
965.927	0.11309	0.11517	0.1165	0.11659	0.11727	0.11681	0.11709	0.1163	0.11547	0.11492
966.161	0.11222	0.11441	0.11545	0.11553	0.1157	0.11591	0.11541	0.11515	0.11376	0.11283
966.395	0.11737	0.11925	0.12017	0.12072	0.1209	0.12166	0.12031	0.11996	0.11847	0.1179
966.63	0.12148	0.12368	0.12448	0.12468	0.12482	0.1248	0.12438	0.12365	0.12256	0.12154
966.864	0.12654	0.12866	0.13017	0.12986	0.13017	0.12931	0.12933	0.1288	0.12802	0.12678
967.098	0.13414	0.13612	0.13738	0.13759	0.13734	0.13701	0.13717	0.1362	0.13497	0.13431
967.333	0.13218	0.13495	0.13559	0.13602	0.13543	0.13548	0.13525	0.13367	0.13271	0.13166
967.567	0.13841	0.14029	0.14129	0.14157	0.14155	0.14112	0.14033	0.1398	0.13826	0.1373
967.801	0.1491	0.15116	0.1529	0.15237	0.15297	0.15233	0.15155	0.15144	0.14987	0.14891
968.035	0.1514	0.15309	0.15423	0.1543	0.15404	0.15345	0.15307	0.1517	0.15098	0.1496
968.27	0.15685	0.15886	0.16025	0.16065	0.15943	0.15911	0.15894	0.15799	0.1567	0.15533
968.504	0.15781	0.15971	0.161	0.16098	0.16043	0.16036	0.15916	0.15797	0.15637	0.15463
968.738	0.16239	0.16471	0.16553	0.16511	0.16542	0.16457	0.16345	0.16213	0.1599	0.1582
968.972	0.17113	0.173	0.17394	0.17426	0.1739	0.17302	0.17197	0.17043	0.16873	0.16712
969.206	0.17279	0.1741	0.17591	0.17536	0.17495	0.17454	0.17337	0.17116	0.16939	0.16742
969.44	0.17963	0.18146	0.18268	0.18218	0.18122	0.18085	0.17995	0.17776	0.17601	0.17412
969.674	0.18773	0.18941	0.19013	0.19033	0.18934	0.18857	0.18756	0.18515	0.1835	0.18112
969.908	0.1918	0.19334	0.19377	0.19399	0.1928	0.19227	0.19095	0.18868	0.18678	0.18478
970.142	0.19463	0.19643	0.19681	0.19662	0.19526	0.19428	0.19306	0.19069	0.18841	0.18614
970.376	0.19862	0.20038	0.20096	0.20062	0.19939	0.19868	0.19689	0.1945	0.19308	0.18985
970.61	0.20188	0.20334	0.20389	0.20356	0.20234	0.20106	0.199	0.19642	0.19414	0.19145
970.844	0.20986	0.21149	0.21201	0.21159	0.2104	0.2092	0.20707	0.20447	0.20193	0.19935
971.078	0.21454	0.2166	0.21698	0.21603	0.21429	0.21297	0.21094	0.20857	0.20591	0.20334
971.312	0.22458	0.22607	0.22667	0.22584	0.2247	0.22318	0.22072	0.21879	0.21554	0.21279
971.546	0.23426	0.2358	0.23605	0.23522	0.23374	0.23244	0.23014	0.22741	0.22458	0.22149
971.779	0.23802	0.23925	0.23971	0.23914	0.23774	0.23584	0.23339	0.23047	0.22744	0.22431
972.013	0.24704	0.24787	0.24882	0.2473	0.24607	0.24397	0.2421	0.23893	0.23607	0.23303
972.247	0.25547	0.25714	0.25754	0.25638	0.25468	0.25288	0.25071	0.24768	0.24415	0.24124
972.481	0.26612	0.26722	0.26763	0.26666	0.26496	0.26331	0.26075	0.25798	0.25419	0.25118
972.714	0.27356	0.27484	0.27504	0.27371	0.27205	0.27014	0.26746	0.26435	0.26104	0.25732
972.948	0.27716	0.27844	0.27839	0.27756	0.27552	0.27331	0.27073	0.26753	0.26381	0.26024
973.182	0.28433	0.28542	0.28518	0.28428	0.28222	0.27957	0.27709	0.27373	0.2698	0.2659
973.415	0.2906	0.29194	0.29196	0.29076	0.28896	0.28657	0.28339	0.28028	0.27608	0.2719
973.649	0.29926	0.30025	0.30005	0.2987	0.29697	0.2944	0.2912	0.28767	0.283	0.27883
973.883	0.30557	0.30669	0.30702	0.3059	0.30284	0.30012	0.29709	0.29297	0.28883	0.28425
974.116	0.31157	0.31207	0.31226	0.31075	0.30755	0.30511	0.30152	0.29747	0.29283	0.28861
974.35	0.32296	0.32444	0.32401	0.32234	0.31988	0.31706	0.31362	0.30946	0.30487	0.30034
974.583	0.33122	0.33221	0.33198	0.33017	0.32779	0.3248	0.32117	0.31651	0.31204	0.30685
974.817	0.34169	0.34312	0.34259	0.34123	0.33794	0.33445	0.33165	0.32631	0.32142	0.31689
975.05	0.35304	0.35422	0.35344	0.3517	0.34869	0.34531	0.34144	0.3371	0.33212	0.32707
975.284	0.36134	0.36272	0.36183	0.35951	0.35698	0.35394	0.34952	0.34545	0.34002	0.33488
975.517	0.36763	0.36802	0.36749	0.36544	0.36237	0.35921	0.35464	0.34974	0.34455	0.33866
975.751	0.37802	0.37835	0.37793	0.37608	0.3722	0.36858	0.36422	0.35941	0.35379	0.34858
975.984	0.38657	0.38699	0.38647	0.38379	0.3806	0.37673	0.37242	0.36727	0.36176	0.35586
976.217	0.39695	0.39784	0.39656	0.39412	0.39107	0.38701	0.38272	0.37705	0.3713	0.36515
976.451	0.40719	0.40709	0.40629	0.40406	0.40022	0.39629	0.39128	0.38622	0.38022	0.37394
976.684	0.41393	0.41423	0.41326	0.41026	0.407	0.40273	0.39837	0.39244	0.3863	0.37969
976.917	0.42691	0.42718	0.42595	0.42351	0.41956	0.41518	0.41037	0.40473	0.39852	0.39176
977.151	0.44025	0.44034	0.43896	0.43664	0.43279	0.4286	0.42326	0.41764	0.41145	0.40507
977.384	0.44576	0.44572	0.44453	0.44166	0.43757	0.43307	0.42797	0.42183	0.41518	0.4082
977.617	0.45263	0.4531	0.45131	0.44833	0.44418	0.4394	0.43455	0.42827	0.42135	0.41455
977.85	0.46649	0.4663	0.46526	0.46229	0.45796	0.45289	0.44796	0.44132	0.43462	0.42725
978.083	0.48185	0.48178	0.48003	0.47681	0.47233	0.46762	0.46257	0.45589	0.4489	0.44212
978.316	0.49172	0.49182	0.49054	0.4871	0.48276	0.4779	0.47201	0.46556	0.45871	0.45144
978.55	0.50445	0.50452	0.50235	0.4989	0.49437	0.48919	0.48412	0.47697	0.46989	0.46307
978.783	0.51495	0.51489	0.51292	0.5096	0.50519	0.50019	0.49393	0.48745	0.48006	0.47251
979.016	0.52021	0.51992	0.51781	0.51455	0.50962	0.50448	0.49886	0.49161	0.48409	0.4754
979.249	0.53047	0.53	0.52813	0.5247	0.51936	0.51385	0.50797	0.5011	0.4937	0.48549
979.482	0.54065	0.54053	0.53864	0.53491	0.53003	0.52428	0.51757	0.51101	0.50299	0.49511
979.715	0.55309	0.55273	0.55047	0.54682	0.54183	0.53605	0.52972	0.52236	0.51405	0.50633
979.948	0.56485	0.56462	0.56235	0.55885	0.55269	0.54755	0.54094	0.53379	0.52591	0.51753
980.181	0.57612	0.57576	0.57367	0.56946	0.56417	0.55815	0.55144	0.54458	0.53599	0.52717
980.414	0.58914	0.58859	0.58624	0.5823	0.57704	0.57101	0.56436	0.55685	0.54847	0.53957
980.646	0.6015	0.60056	0.59826	0.59385	0.58833	0.5821	0.57568	0.56811	0.55985	0.55089
980.879	0.61447	0.61399	0.61098	0.60703	0.60114	0.59493	0.58829	0.5808	0.5726	0.56336
981.112	0.61985	0.6192	0.61624	0.61196	0.60619	0.59985	0.59236	0.58478	0.57631	0.56695
981.345	0.63102	0.62978	0.62702	0.62223	0.61647	0.61037	0.60266	0.59532	0.5863	0.57678
981.578	0.64136	0.64056	0.63755	0.63283	0.62718	0.62039	0.61278	0.60517	0.59628	0.58707
981.811	0.65547	0.65439	0.65138	0.64679	0.64134	0.63427	0.62724	0.61906	0.61	0.60089
982.043	0.66723	0.66576	0.66271	0.65863	0.65233	0.64537	0.63785	0.62985	0.62057	0.61123
982.276	0.6786	0.67698	0.67403	0.66969	0.66336	0.65624	0.64923	0.64035	0.63168	0.62233
982.509	0.69174	0.69051	0.68773	0.68321	0.67666	0.66964	0.66235	0.65432	0.64495	0.63527
982.741	0.7019	0.70061	0.69768	0.69268	0.68647	0.67918	0.67186	0.66345	0.65435	0.6448
982.974	0.7171	0.71493	0.7119	0.70689	0.70035	0.69335	0.68568	0.67759	0.66824	0.65855
983.207	0.72445	0.72246	0.71882	0.71405	0.70759	0.70031	0.69265	0.6841	0.67527	0.66478
983.439	0.73729	0.7354	0.73189	0.72676	0.72044	0.71306	0.70522	0.69686	0.68754	0.67765
983.672	0.74711	0.74476	0.74133	0.73612	0.72967	0.7226	0.71458	0.70622	0.69662	0.68676
983.904	0.76042	0.75825	0.75461	0.74979	0.74291	0.73572	0.72783	0.71933	0.70994	0.69965
984.137	0.77245	0.77034	0.76647	0.76134	0.75495	0.74735	0.74	0.73101	0.72183	0.71145
984.369	0.78437	0.78213	0.77832	0.7729	0.76643	0.75886	0.75125	0.74276	0.73305	0.72295
984.602	0.79626	0.79368	0.79	0.78504	0.77879	0.77114	0.76315	0.75487	0.74473	0.73521
984.834	0.80757	0.80528	0.8014	0.79631	0.78969	0.78228	0.77455	0.76593	0.75648	0.7466
985.067	0.81478	0.81276	0.80888	0.80385	0.79725	0.78974	0.78182	0.77329	0.76392	0.75357
985.299	0.82512	0.82307	0.81908	0.81408	0.80723	0.79993	0.79174	0.7833	0.77366	0.76336
985.531	0.83273	0.83055	0.82665	0.82158	0.81494	0.80759	0.79936	0.79113	0.78136	0.77128
985.764	0.84488	0.84267	0.83888	0.83368	0.82672	0.8196	0.81223	0.80353	0.79365	0.78383
985.996	0.86016	0.85815	0.85457	0.84923	0.84206	0.835	0.8276	0.81955	0.81027	0.80022
986.228	0.86386	0.86154	0.8574	0.85232	0.84524	0.83827	0.83063	0.82239	0.81327	0.80311
986.461	0.87105	0.86902	0.86537	0.85982	0.8531	0.84582	0.83851	0.83034	0.82033	0.81106
986.693	0.88146	0.87922	0.87559	0.87037	0.86336	0.85657	0.84901	0.84083	0.83094	0.82187
986.925	0.89028	0.88787	0.88389	0.87905	0.87255	0.86581	0.85774	0.85014	0.84077	0.83123
987.157	0.89994	0.89722	0.8935	0.88837	0.88191	0.87505	0.8676	0.86019	0.85072	0.84153
987.389	0.90485	0.90245	0.89895	0.89398	0.88726	0.88071	0.87339	0.8652	0.85614	0.84748
987.621	0.9177	0.91526	0.91175	0.90704	0.90095	0.89422	0.88684	0.87935	0.87039	0.86158
987.854	0.92161	0.91928	0.91565	0.91106	0.90463	0.89816	0.891	0.88396	0.87514	0.86617
988.086	0.93178	0.92963	0.92624	0.92159	0.91562	0.9092	0.90213	0.8951	0.88703	0.87783
988.318	0.93499	0.93329	0.93002	0.92489	0.91968	0.91325	0.90651	0.89931	0.89039	0.88232
988.55	0.94045	0.93861	0.93521	0.93075	0.9251	0.91885	0.91247	0.90548	0.89679	0.88879
988.782	0.95133	0.9496	0.94661	0.9423	0.93667	0.9308	0.92484	0.91824	0.91075	0.90205
989.014	0.95462	0.95338	0.94983	0.94583	0.9405	0.93491	0.92896	0.92233	0.91429	0.90666
989.246	0.9623	0.96061	0.95799	0.95428	0.94904	0.9433	0.93769	0.93162	0.92308	0.91633
989.478	0.9667	0.96534	0.96269	0.95911	0.95345	0.94831	0.94322	0.93728	0.92948	0.92273
989.71	0.96842	0.96659	0.96421	0.96057	0.95559	0.9515	0.94585	0.94026	0.93318	0.92585
989.941	0.97634	0.97496	0.97258	0.96957	0.96452	0.96021	0.95501	0.95004	0.94272	0.93638
990.173	0.98024	0.97936	0.97722	0.97419	0.96942	0.96544	0.96042	0.95536	0.94916	0.94305
990.405	0.98427	0.983	0.98105	0.97829	0.9743	0.97062	0.96586	0.96055	0.95463	0.94876
990.637	0.98708	0.98609	0.98474	0.98219	0.97841	0.97408	0.97052	0.96594	0.95977	0.95441
990.869	0.99199	0.99178	0.98998	0.98752	0.98419	0.98037	0.97664	0.97266	0.96712	0.9616
991.1	0.99458	0.99425	0.99294	0.99085	0.98736	0.98423	0.98095	0.97724	0.97188	0.96728
991.332	0.99856	0.99809	0.99727	0.99557	0.99233	0.98952	0.98662	0.98324	0.9785	0.97363
991.564	0.99391	0.99365	0.99267	0.99149	0.98855	0.98565	0.98279	0.98019	0.97542	0.97133
991.796	0.99477	0.99456	0.99393	0.99272	0.99013	0.98758	0.98523	0.98225	0.97842	0.97466
992.027	0.99414	0.9942	0.99373	0.99303	0.99109	0.98905	0.98688	0.98421	0.98099	0.97726
992.259	1	1	0.99988	0.99951	0.99775	0.99601	0.99467	0.99294	0.98937	0.98678
992.49	0.9989	0.99918	0.99939	0.99853	0.99753	0.99696	0.9949	0.99347	0.9911	0.98861
992.722	0.99563	0.99656	0.99676	0.99692	0.99555	0.9948	0.99369	0.99291	0.99021	0.98801
992.954	0.99733	0.99836	0.99889	0.9989	0.99857	0.99827	0.99813	0.99676	0.99508	0.99324
993.185	0.99792	0.99883	1	1	1	1	1	1	0.99815	0.99704
993.417	0.99164	0.99315	0.99424	0.99518	0.99556	0.99581	0.9957	0.99597	0.99514	0.99412
993.648	0.98904	0.99111	0.99214	0.99329	0.99414	0.99457	0.99486	0.99551	0.99532	0.99497
993.879	0.98838	0.99052	0.99264	0.99445	0.99482	0.99584	0.99695	0.9982	0.99777	0.99801
994.111	0.98753	0.98964	0.99167	0.99356	0.99479	0.99621	0.99752	0.99918	1	1
994.342	0.98211	0.98452	0.98656	0.989	0.99007	0.99188	0.99441	0.99564	0.9966	0.99793
994.574	0.97717	0.97962	0.98227	0.98475	0.98656	0.98899	0.99099	0.99322	0.99446	0.99594
994.805	0.97241	0.97552	0.97843	0.98108	0.98304	0.98569	0.98854	0.99151	0.99263	0.99493
995.036	0.96601	0.96884	0.97227	0.97561	0.97742	0.98065	0.9842	0.98698	0.98871	0.99173
995.268	0.96413	0.96705	0.97078	0.97412	0.97688	0.9805	0.98398	0.98763	0.99037	0.99393
995.499	0.9598	0.96273	0.9668	0.97055	0.97385	0.97791	0.98157	0.98601	0.98877	0.99254
995.73	0.94908	0.95306	0.95716	0.96135	0.96523	0.96903	0.97309	0.978	0.9816	0.98527
995.961	0.93973	0.94432	0.94801	0.95289	0.95657	0.96126	0.96551	0.9709	0.97435	0.97892
996.192	0.9324	0.93627	0.9412	0.94576	0.95071	0.95511	0.96031	0.96608	0.97009	0.97506
996.424	0.93034	0.93455	0.93966	0.94457	0.94981	0.95494	0.96002	0.96652	0.97109	0.97655
996.655	0.92256	0.92715	0.93233	0.93776	0.94303	0.94875	0.95467	0.96047	0.96612	0.97221
996.886	0.91482	0.9199	0.92542	0.93074	0.93673	0.94256	0.94854	0.95541	0.96127	0.9678
997.117	0.90599	0.91127	0.91689	0.92347	0.92905	0.93544	0.94226	0.94967	0.95536	0.96288
997.348	0.89668	0.90215	0.90816	0.91456	0.92069	0.92751	0.9351	0.94228	0.94887	0.95622
997.579	0.88843	0.89431	0.9012	0.90731	0.914	0.92111	0.92841	0.93659	0.94377	0.95135
997.81	0.88287	0.88916	0.89612	0.90283	0.90943	0.91722	0.92488	0.93328	0.94096	0.94951
998.041	0.87368	0.87966	0.88688	0.89435	0.90137	0.90967	0.91816	0.92647	0.93497	0.94366
998.272	0.85983	0.8663	0.87342	0.88126	0.88889	0.89723	0.90527	0.91448	0.92335	0.93186
998.503	0.85026	0.85712	0.86481	0.87246	0.88023	0.88872	0.89781	0.90745	0.91631	0.92552
998.734	0.84269	0.84928	0.85746	0.86532	0.87358	0.88253	0.89228	0.90198	0.9115	0.92125
998.965	0.83381	0.84118	0.84952	0.85798	0.86638	0.87578	0.8856	0.89587	0.90583	0.91605
999.196	0.8212	0.82882	0.83711	0.84606	0.85456	0.86417	0.87406	0.88521	0.89487	0.9058
999.426	0.81097	0.81867	0.82703	0.83565	0.84513	0.85498	0.86527	0.87688	0.88708	0.89803
999.657	0.80691	0.81482	0.82347	0.8324	0.84249	0.85279	0.8637	0.87519	0.88664	0.89814
999.888	0.79343	0.80173	0.81048	0.82027	0.83016	0.84055	0.85179	0.86366	0.87457	0.88654
1000.119	0.77803	0.78615	0.79542	0.80522	0.81544	0.82637	0.8376	0.84968	0.86051	0.87316
1000.349	0.76665	0.77521	0.78477	0.79511	0.80519	0.81661	0.82784	0.84023	0.85213	0.86425
1000.58	0.75679	0.76511	0.77459	0.7855	0.79588	0.80723	0.81925	0.83206	0.84411	0.85699
1000.811	0.74483	0.75346	0.763	0.77413	0.78441	0.79573	0.80859	0.82196	0.83381	0.84688
1001.041	0.7367	0.74564	0.75533	0.76633	0.7774	0.78878	0.80192	0.8153	0.82768	0.84168
1001.272	0.72443	0.73334	0.74384	0.75471	0.76615	0.77823	0.79115	0.8044	0.8178	0.83149
1001.503	0.7126	0.72148	0.73198	0.74309	0.75455	0.76688	0.78004	0.79365	0.80716	0.82119
1001.733	0.69821	0.70738	0.71774	0.72901	0.74098	0.75381	0.76657	0.78079	0.79447	0.80902
1001.964	0.68341	0.6929	0.70311	0.71468	0.72634	0.73942	0.75234	0.76657	0.78069	0.79505
1002.194	0.67197	0.68206	0.69238	0.70387	0.71575	0.7287	0.7428	0.75674	0.77071	0.78601
1002.425	0.6616	0.67151	0.68251	0.69439	0.70604	0.71932	0.73326	0.74798	0.76208	0.77775
1002.655	0.65223	0.66217	0.67316	0.68448	0.69716	0.71073	0.72454	0.73945	0.75383	0.76979
1002.886	0.6414	0.65093	0.66281	0.67452	0.68698	0.70022	0.71432	0.72968	0.74435	0.76014
1003.116	0.63457	0.64471	0.65615	0.66837	0.6808	0.6946	0.70905	0.72406	0.73939	0.75527
1003.346	0.62224	0.63198	0.64349	0.65594	0.66869	0.68233	0.69685	0.71208	0.7274	0.74383
1003.577	0.60837	0.61883	0.63026	0.64258	0.6551	0.66888	0.68359	0.69873	0.71394	0.73142
1003.807	0.59748	0.60803	0.61924	0.63211	0.64487	0.65846	0.67326	0.68865	0.70394	0.72094
1004.037	0.58194	0.59199	0.60332	0.61625	0.62899	0.6427	0.65758	0.6728	0.68838	0.70502
1004.268	0.57457	0.58485	0.59639	0.60908	0.62204	0.63615	0.65079	0.66657	0.6818	0.69904
1004.498	0.56397	0.57447	0.58635	0.5989	0.61222	0.62584	0.64075	0.65649	0.67203	0.68918
1004.728	0.55275	0.56346	0.57478	0.58716	0.60088	0.61479	0.62996	0.64545	0.66102	0.67821
1004.958	0.5409	0.55148	0.56302	0.57547	0.58866	0.60322	0.61848	0.63329	0.64918	0.66638
1005.188	0.52873	0.53918	0.55095	0.56345	0.57642	0.59087	0.60601	0.62149	0.6377	0.65452
1005.418	0.51821	0.52899	0.5403	0.55306	0.56592	0.57997	0.59546	0.61116	0.62717	0.64422
1005.649	0.5107	0.52156	0.53291	0.54534	0.55897	0.57292	0.58782	0.60386	0.61979	0.63701
1005.879	0.5045	0.51506	0.52688	0.53891	0.55271	0.56703	0.58152	0.59795	0.61432	0.63153
1006.109	0.49135	0.502	0.51323	0.52562	0.53881	0.55282	0.5681	0.58386	0.60008	0.61757
1006.339	0.48133	0.49145	0.50346	0.51515	0.52865	0.54244	0.55782	0.57331	0.58945	0.60729
1006.569	0.4707	0.48098	0.49273	0.50478	0.51843	0.53209	0.54702	0.56276	0.57844	0.5963
1006.799	0.46187	0.47189	0.48353	0.49557	0.50852	0.5226	0.5372	0.55309	0.56881	0.58662
1007.029	0.45378	0.46398	0.47557	0.48764	0.50055	0.5142	0.52931	0.54475	0.56111	0.57762
1007.259	0.44709	0.45695	0.4686	0.48081	0.49362	0.50751	0.52198	0.53725	0.55354	0.57029
1007.489	0.43873	0.44891	0.46009	0.47199	0.48496	0.49918	0.51308	0.52887	0.54438	0.56215
1007.718	0.42935	0.44013	0.45043	0.46241	0.47565	0.48878	0.50356	0.51911	0.53447	0.55183
1007.948	0.422	0.43216	0.44344	0.45511	0.4677	0.48118	0.49576	0.51098	0.52691	0.54317
1008.178	0.40831	0.41874	0.42901	0.44056	0.45357	0.46668	0.4803	0.49586	0.51101	0.52733
1008.408	0.4038	0.41373	0.42477	0.43624	0.44883	0.46191	0.47629	0.49098	0.50593	0.52327
1008.638	0.39567	0.40521	0.41666	0.42708	0.43982	0.45294	0.46695	0.48137	0.49702	0.51369
1008.867	0.39029	0.40014	0.4108	0.42226	0.43406	0.44699	0.46091	0.47617	0.49055	0.50742
1009.097	0.38368	0.39333	0.40418	0.41445	0.42666	0.43915	0.45323	0.46795	0.48269	0.49986
1009.327	0.36997	0.37966	0.38976	0.40095	0.41264	0.42568	0.439	0.45335	0.46818	0.4839
1009.556	0.36785	0.37751	0.38744	0.39882	0.40996	0.42257	0.43629	0.45041	0.4649	0.48068
1009.786	0.36235	0.37139	0.38154	0.3924	0.40399	0.41655	0.42928	0.44405	0.45838	0.47411
1010.016	0.35531	0.36482	0.37467	0.38536	0.39657	0.40874	0.42157	0.43599	0.45025	0.46546
1010.245	0.34843	0.35782	0.36725	0.37776	0.38922	0.40125	0.41434	0.42799	0.44252	0.45755
1010.475	0.34254	0.35191	0.36118	0.37193	0.38287	0.39461	0.4071	0.42056	0.43455	0.44975
1010.704	0.34066	0.34985	0.35927	0.36928	0.38047	0.39213	0.40471	0.41851	0.43229	0.44741
1010.934	0.32854	0.33738	0.34692	0.35653	0.36743	0.37911	0.39095	0.40443	0.41799	0.43256
1011.163	0.32245	0.33124	0.34056	0.35023	0.36057	0.37211	0.38438	0.39755	0.4107	0.42556
1011.393	0.31726	0.32585	0.33507	0.34463	0.35493	0.36649	0.37821	0.39063	0.40381	0.41864
1011.622	0.3104	0.31886	0.32795	0.33727	0.34779	0.35874	0.37044	0.38295	0.39582	0.41073
1011.851	0.30544	0.31399	0.32308	0.33212	0.34215	0.35286	0.36495	0.37699	0.38955	0.40363
1012.081	0.29975	0.30803	0.31736	0.32635	0.33569	0.34688	0.35794	0.37042	0.38297	0.39665
1012.31	0.2967	0.3053	0.31396	0.32274	0.33271	0.34293	0.35424	0.36702	0.37911	0.39191
1012.539	0.29349	0.30176	0.31034	0.31894	0.32911	0.33928	0.35027	0.36216	0.3746	0.38788
1012.769	0.29533	0.30371	0.31155	0.32097	0.32985	0.34088	0.35166	0.36381	0.37601	0.38885
1012.998	0.28401	0.29196	0.30013	0.30891	0.31759	0.3281	0.33879	0.3503	0.36221	0.37511
1013.227	0.27864	0.28605	0.29492	0.30301	0.31225	0.32146	0.33276	0.34379	0.35587	0.36857
1013.456	0.27151	0.27914	0.28742	0.29508	0.30449	0.31375	0.32414	0.33559	0.34701	0.35934
1013.686	0.26468	0.27185	0.28	0.28827	0.29662	0.30648	0.31617	0.32699	0.33833	0.35103
1013.915	0.26449	0.27145	0.27933	0.2875	0.2958	0.30565	0.3152	0.32595	0.33728	0.34899
1014.144	0.26666	0.27336	0.28144	0.28964	0.29776	0.30675	0.31695	0.32814	0.33855	0.35093
1014.373	0.26182	0.26882	0.27634	0.28444	0.29253	0.30154	0.31134	0.32227	0.33249	0.34476
1014.602	0.25649	0.26343	0.27119	0.27865	0.28697	0.29572	0.30547	0.31506	0.32575	0.33734
1014.831	0.25072	0.2576	0.26486	0.27237	0.28013	0.28892	0.29849	0.30821	0.31859	0.32996
1015.06	0.24662	0.25273	0.26047	0.26721	0.27535	0.28447	0.29311	0.30337	0.31289	0.32483
1015.289	0.24559	0.25224	0.25919	0.26638	0.2741	0.28295	0.29192	0.30177	0.31125	0.32244
1015.518	0.23939	0.24581	0.25246	0.25972	0.26726	0.27522	0.28458	0.29409	0.30405	0.31479
1015.747	0.23801	0.24449	0.25101	0.25828	0.26548	0.27341	0.28262	0.2914	0.30184	0.31219
1015.976	0.24028	0.24617	0.25323	0.26048	0.26794	0.27601	0.2848	0.29377	0.30313	0.31343
1016.205	0.23542	0.24184	0.24838	0.2553	0.2627	0.27067	0.27905	0.28819	0.29741	0.30782
1016.434	0.23204	0.23795	0.2444	0.25148	0.25839	0.26674	0.27495	0.28382	0.29308	0.30371
1016.662	0.22866	0.23474	0.2411	0.24789	0.25457	0.26235	0.27047	0.27934	0.28846	0.29912
1016.891	0.22866	0.23523	0.24131	0.24827	0.25474	0.2625	0.27082	0.27898	0.28873	0.298
1017.12	0.22472	0.23096	0.23671	0.24345	0.25004	0.25761	0.26577	0.27367	0.28257	0.29229
1017.349	0.21984	0.22661	0.23194	0.2384	0.24504	0.25207	0.26029	0.26865	0.27683	0.2864
1017.577	0.2192	0.22488	0.23086	0.23713	0.24362	0.25055	0.25865	0.26681	0.27535	0.28475
1017.806	0.21919	0.225	0.23014	0.23704	0.24341	0.25031	0.25821	0.26618	0.27505	0.28424
1018.035	0.21565	0.2215	0.22701	0.23292	0.23929	0.24611	0.25387	0.26168	0.27013	0.27888
1018.263	0.21173	0.2174	0.22262	0.22893	0.23517	0.24181	0.24906	0.2567	0.2647	0.27356
1018.492	0.21127	0.21668	0.22194	0.22787	0.23392	0.24077	0.248	0.25509	0.26322	0.27235
1018.721	0.20528	0.2111	0.21606	0.22125	0.22759	0.2343	0.24148	0.24864	0.25638	0.26514
1018.949	0.20277	0.20835	0.21383	0.21921	0.22491	0.23154	0.23833	0.24619	0.25356	0.26205
1019.178	0.20474	0.21057	0.21544	0.22132	0.22756	0.23331	0.24057	0.24805	0.25549	0.2642
1019.406	0.19985	0.20441	0.20991	0.21528	0.22113	0.22671	0.23385	0.24081	0.24854	0.25634
1019.635	0.19882	0.20382	0.20915	0.21419	0.22046	0.22614	0.23277	0.23984	0.24767	0.25545
1019.863	0.19781	0.20326	0.20809	0.21338	0.21902	0.22516	0.23182	0.2383	0.24569	0.2539
1020.091	0.195	0.20059	0.20525	0.21016	0.21586	0.22168	0.22871	0.23505	0.24229	0.25002
1020.32	0.19522	0.20037	0.20552	0.21057	0.21552	0.22157	0.228	0.23471	0.24174	0.24928
1020.548	0.19335	0.19858	0.20335	0.20805	0.21341	0.21951	0.22579	0.2319	0.23889	0.24732
1020.776	0.18937	0.1941	0.19915	0.2038	0.20899	0.21486	0.22097	0.22707	0.23406	0.24176
1021.005	0.19093	0.19568	0.20116	0.20549	0.20999	0.21598	0.22257	0.22894	0.23592	0.24331
1021.233	0.19074	0.19575	0.2008	0.20568	0.21016	0.21585	0.22184	0.228	0.23517	0.24238
1021.461	0.18678	0.19165	0.19653	0.20091	0.20563	0.21109	0.21754	0.22347	0.23008	0.23697
1021.689	0.18571	0.19042	0.19504	0.19995	0.20462	0.20954	0.21565	0.22134	0.22785	0.23537
1021.918	0.18235	0.18648	0.19113	0.19585	0.20037	0.20492	0.2113	0.21693	0.22315	0.23045
1022.146	0.18432	0.18858	0.19354	0.19831	0.20294	0.20789	0.21357	0.21934	0.22541	0.23232
1022.374	0.18192	0.18653	0.19162	0.19571	0.19987	0.20497	0.21094	0.21665	0.22306	0.22961
1022.602	0.1812	0.18565	0.18989	0.19435	0.19892	0.20404	0.20962	0.21495	0.22153	0.22803
1022.83	0.17745	0.18218	0.18605	0.1907	0.19485	0.19939	0.20528	0.21071	0.21688	0.22394
1023.058	0.17462	0.17942	0.18346	0.18792	0.19233	0.19713	0.2027	0.20748	0.21353	0.22016
1023.286	0.16799	0.17222	0.1763	0.18092	0.18479	0.18912	0.19452	0.1998	0.20562	0.21181
1023.514	0.16854	0.17288	0.17688	0.1816	0.18551	0.19041	0.19525	0.2004	0.20605	0.21217
1023.742	0.17201	0.1765	0.18065	0.18532	0.18919	0.19347	0.19861	0.20389	0.20969	0.21581
1023.97	0.17189	0.17641	0.18014	0.18445	0.18878	0.19318	0.1983	0.20355	0.20873	0.21518
1024.198	0.16785	0.17174	0.17554	0.18014	0.18391	0.18864	0.19319	0.1986	0.20358	0.21001
1024.426	0.16667	0.17101	0.17474	0.17878	0.18279	0.18773	0.1923	0.19757	0.2026	0.20829
1024.654	0.16724	0.17104	0.17475	0.17882	0.18304	0.18727	0.19183	0.19682	0.20273	0.20801
1024.882	0.16322	0.16744	0.17126	0.17489	0.17925	0.18364	0.18831	0.19301	0.19845	0.2036
1025.109	0.1647	0.16835	0.17268	0.17588	0.1799	0.18439	0.18883	0.19361	0.19862	0.20445
1025.337	0.16266	0.1661	0.17008	0.17378	0.17776	0.1822	0.18676	0.19148	0.19637	0.20164
1025.565	0.15981	0.16358	0.16747	0.17134	0.17531	0.17876	0.1836	0.18846	0.19331	0.19872
1025.793	0.15832	0.16195	0.1657	0.1694	0.17391	0.17752	0.18217	0.18657	0.19151	0.19647
1026.02	0.1614	0.16537	0.1684	0.17287	0.17643	0.18056	0.1849	0.1891	0.19419	0.19927
1026.248	0.15961	0.16385	0.1672	0.17111	0.17472	0.17884	0.1835	0.18811	0.19255	0.1979
1026.476	0.15826	0.16216	0.16558	0.16881	0.17327	0.17634	0.18088	0.18517	0.18993	0.19541
1026.703	0.15869	0.1624	0.16576	0.16947	0.17351	0.17681	0.18176	0.186	0.19079	0.19601
1026.931	0.15679	0.1608	0.1641	0.16764	0.17192	0.17546	0.17986	0.18394	0.18867	0.19383
1027.158	0.15588	0.15948	0.16302	0.16649	0.17015	0.17398	0.1786	0.18268	0.18716	0.19202
1027.386	0.15477	0.15827	0.16218	0.16549	0.16912	0.17269	0.17712	0.18113	0.18559	0.19081
1027.613	0.14958	0.15313	0.15634	0.16014	0.16348	0.1667	0.17144	0.17571	0.17987	0.18468
1027.841	0.15122	0.1542	0.157	0.16173	0.16435	0.16813	0.1724	0.17631	0.1805	0.18535
1028.068	0.14886	0.15232	0.15536	0.15939	0.16212	0.16619	0.17017	0.17429	0.17842	0.18321
1028.296	0.14925	0.15263	0.15598	0.15917	0.16233	0.16664	0.1703	0.17417	0.17815	0.18314
1028.523	0.15038	0.15368	0.15713	0.1605	0.16406	0.16729	0.17138	0.17547	0.17958	0.18437
1028.75	0.14638	0.14964	0.15293	0.15615	0.16015	0.16347	0.16659	0.17041	0.17441	0.17919
1028.978	0.14843	0.15147	0.155	0.15821	0.16165	0.16509	0.1689	0.1726	0.17682	0.18176
1029.205	0.14703	0.15005	0.15346	0.15737	0.15989	0.16393	0.16793	0.17112	0.1749	0.17947
1029.432	0.14665	0.15023	0.1535	0.15658	0.15928	0.16315	0.16735	0.17122	0.1751	0.17983
1029.66	0.14656	0.1495	0.15291	0.15558	0.15874	0.16256	0.16636	0.1699	0.17382	0.17867
1029.887	0.14182	0.1444	0.14782	0.15062	0.15402	0.15756	0.16133	0.16499	0.16906	0.17357
1030.114	0.14015	0.14343	0.14563	0.14896	0.15205	0.15608	0.1593	0.16282	0.16673	0.17092
1030.341	0.13926	0.14262	0.14534	0.14877	0.15148	0.15499	0.15875	0.16225	0.16641	0.17041
1030.568	0.14298	0.14615	0.14932	0.15296	0.15585	0.15926	0.16313	0.16621	0.17048	0.17469
1030.795	0.14283	0.14591	0.14877	0.15221	0.15499	0.15835	0.16233	0.16576	0.16977	0.17436
1031.022	0.14046	0.14393	0.14637	0.14949	0.15235	0.15591	0.15973	0.16296	0.16692	0.171
1031.249	0.1377	0.14099	0.14372	0.14686	0.14939	0.15328	0.1566	0.16016	0.16423	0.16819
1031.476	0.13654	0.13938	0.14243	0.14562	0.14775	0.1513	0.15532	0.15861	0.16252	0.16594
1031.703	0.13608	0.13948	0.14201	0.14534	0.14811	0.15087	0.15463	0.15831	0.16211	0.16579
1031.93	0.13893	0.14189	0.14429	0.14807	0.15079	0.1539	0.15711	0.16068	0.16438	0.16874
1032.157	0.13679	0.1401	0.14294	0.14525	0.14814	0.15159	0.15484	0.15849	0.16224	0.16644
1032.384	0.13458	0.13791	0.14031	0.1426	0.14595	0.14909	0.15259	0.156	0.15968	0.16326
1032.611	0.13297	0.1359	0.13871	0.14096	0.14393	0.14714	0.15069	0.15384	0.15761	0.16124
1032.838	0.13225	0.13561	0.1378	0.14061	0.14279	0.14611	0.1499	0.15333	0.15658	0.16003
1033.065	0.13265	0.13568	0.13828	0.14093	0.14347	0.14678	0.14974	0.15346	0.1568	0.1607
1033.292	0.13374	0.13636	0.13918	0.14156	0.14493	0.14801	0.15114	0.15464	0.15819	0.16213
1033.518	0.13215	0.1349	0.13753	0.14028	0.14293	0.14605	0.14925	0.15237	0.15607	0.16006
1033.745	0.12926	0.13248	0.13463	0.13765	0.13999	0.14351	0.14605	0.14953	0.15333	0.15642
1033.972	0.12954	0.13256	0.13526	0.13773	0.13998	0.14348	0.14653	0.14961	0.15317	0.1567
1034.198	0.12781	0.13091	0.13368	0.1358	0.13831	0.14153	0.14454	0.1473	0.15153	0.1547
1034.425	0.12819	0.13128	0.13334	0.13649	0.13892	0.14183	0.14489	0.14772	0.15166	0.15541
1034.652	0.12827	0.13088	0.13356	0.13632	0.1392	0.1421	0.14524	0.14739	0.1522	0.15539
1034.878	0.12479	0.12763	0.13016	0.13254	0.1351	0.1378	0.14118	0.1438	0.14742	0.15088
1035.105	0.12489	0.12742	0.13009	0.13258	0.13467	0.13775	0.14083	0.1444	0.14705	0.15044
1035.331	0.12416	0.12666	0.12907	0.13157	0.1343	0.13734	0.13972	0.14332	0.14602	0.14965
1035.558	0.12531	0.12849	0.13008	0.13237	0.13566	0.13844	0.14106	0.14473	0.14734	0.15083
1035.784	0.12285	0.12536	0.12747	0.13006	0.13236	0.13533	0.13824	0.14134	0.14421	0.14802
1036.011	0.12564	0.12899	0.13116	0.13364	0.1361	0.13856	0.14163	0.14443	0.14747	0.1518
1036.237	0.12494	0.12743	0.12941	0.13164	0.13451	0.13699	0.13971	0.14302	0.1458	0.14961
1036.464	0.12298	0.12539	0.12754	0.1299	0.13222	0.13543	0.13759	0.14068	0.14438	0.14743
1036.69	0.12059	0.12347	0.12535	0.12762	0.12996	0.13271	0.13536	0.13842	0.1416	0.14464
1036.916	0.12081	0.12406	0.12595	0.12813	0.1309	0.13307	0.13608	0.13907	0.14228	0.14541
1037.143	0.12307	0.12585	0.128	0.13005	0.13222	0.13517	0.13758	0.14074	0.14367	0.14758
1037.369	0.12244	0.12524	0.12806	0.12954	0.13147	0.13493	0.13687	0.14062	0.14284	0.14709
1037.595	0.11771	0.12024	0.12222	0.12451	0.12632	0.129	0.1318	0.13482	0.13701	0.14097
1037.821	0.12039	0.12302	0.12448	0.12709	0.12944	0.13188	0.13455	0.13762	0.13995	0.14414
1038.048	0.11512	0.11773	0.11965	0.12177	0.12378	0.12628	0.12886	0.13146	0.1348	0.13755
1038.274	0.11814	0.12068	0.12296	0.12551	0.12678	0.12947	0.13232	0.13461	0.13828	0.14121
1038.5	0.11174	0.11431	0.11603	0.11866	0.12036	0.12284	0.12511	0.12796	0.13073	0.13391
1038.726	0.11194	0.11483	0.11676	0.11849	0.12102	0.1234	0.12572	0.12901	0.13107	0.13444
1038.952	0.11572	0.11775	0.11967	0.12181	0.12425	0.12659	0.12898	0.13187	0.1343	0.13791
1039.178	0.1126	0.11486	0.11685	0.1196	0.12119	0.12344	0.12633	0.12891	0.13132	0.13473
1039.404	0.11122	0.11356	0.1155	0.1175	0.11951	0.12174	0.12441	0.12655	0.12915	0.13278
1039.63	0.1134	0.11593	0.11806	0.11982	0.1225	0.12421	0.12762	0.12901	0.13206	0.13602
1039.856	0.11109	0.11334	0.11492	0.11715	0.11941	0.12136	0.12374	0.12603	0.12896	0.13224
1040.082	0.1096	0.11202	0.11427	0.11623	0.11761	0.12012	0.12231	0.12493	0.12777	0.13084
1040.308	0.10931	0.11171	0.11338	0.11546	0.11743	0.1194	0.12195	0.1241	0.12679	0.12987
1040.534	0.10985	0.11266	0.11463	0.11637	0.11818	0.12035	0.12298	0.12573	0.12729	0.13051
1040.76	0.10975	0.11178	0.11381	0.11584	0.11734	0.11969	0.12199	0.12416	0.12692	0.12981
1040.986	0.10871	0.11082	0.11275	0.11483	0.11641	0.11876	0.12086	0.12319	0.12591	0.12881
1041.211	0.10875	0.11075	0.11262	0.11449	0.11623	0.11858	0.12055	0.12299	0.12557	0.12874
1041.437	0.10541	0.10764	0.10999	0.11099	0.11297	0.11554	0.11746	0.11992	0.12208	0.12563
1041.663	0.10357	0.10548	0.10743	0.10918	0.11065	0.11317	0.1151	0.11734	0.1195	0.12243
1041.888	0.1069	0.10898	0.11053	0.11333	0.11427	0.11637	0.11827	0.12112	0.12349	0.12658
1042.114	0.10393	0.10623	0.10746	0.10941	0.11116	0.11305	0.11512	0.11753	0.12002	0.12277
1042.34	0.10413	0.10612	0.10783	0.10953	0.11135	0.11341	0.11544	0.11737	0.12025	0.12258
1042.565	0.10544	0.10737	0.10909	0.11082	0.1123	0.11451	0.11647	0.11856	0.12106	0.12378
1042.791	0.10815	0.11044	0.11261	0.1141	0.11584	0.11748	0.11986	0.12209	0.12409	0.12737
1043.017	0.10525	0.10739	0.1087	0.11025	0.11232	0.11422	0.11611	0.1181	0.12053	0.12341
1043.242	0.10396	0.1061	0.10756	0.10921	0.11107	0.11344	0.11512	0.11698	0.11994	0.12231
1043.468	0.10015	0.10229	0.10365	0.10524	0.10688	0.10875	0.11058	0.11261	0.11472	0.11716
1043.693	0.10167	0.10378	0.10543	0.10687	0.10892	0.11028	0.11269	0.11489	0.11622	0.11913
1043.919	0.10607	0.10793	0.1097	0.11125	0.11296	0.11464	0.11693	0.11887	0.12113	0.12376
1044.144	0.10349	0.10597	0.10758	0.10962	0.11066	0.11301	0.11449	0.11629	0.11901	0.12144
1044.369	0.1011	0.10322	0.10474	0.1065	0.10768	0.10955	0.11155	0.11306	0.11584	0.11824
1044.595	0.09906	0.10122	0.10293	0.10414	0.10594	0.1074	0.10961	0.11129	0.11347	0.11594
1044.82	0.09936	0.10167	0.1032	0.10466	0.106	0.10779	0.1095	0.11127	0.11342	0.1157
1045.045	0.10149	0.10406	0.10531	0.10678	0.10818	0.11028	0.11163	0.11395	0.11567	0.11828
1045.271	0.09599	0.09779	0.09957	0.10073	0.10202	0.10374	0.10557	0.10683	0.10909	0.11148
1045.496	0.10002	0.10226	0.10414	0.10543	0.10691	0.1079	0.11041	0.11157	0.11482	0.11655
1045.721	0.10016	0.10173	0.1034	0.10469	0.10606	0.10744	0.10948	0.11136	0.1137	0.11558
1045.946	0.09775	0.09952	0.10147	0.10226	0.10381	0.10544	0.10705	0.10957	0.11053	0.11305
1046.171	0.09749	0.09939	0.10058	0.10217	0.10318	0.10494	0.10659	0.10827	0.11032	0.11246
1046.397	0.09843	0.10082	0.10148	0.10378	0.10457	0.10597	0.10813	0.10949	0.11226	0.1138
1046.622	0.09567	0.09745	0.09877	0.09983	0.10112	0.1025	0.10431	0.10584	0.10825	0.10988
1046.847	0.0969	0.09873	0.10017	0.10089	0.10287	0.10405	0.10565	0.10743	0.10945	0.11169
1047.072	0.09599	0.09766	0.09871	0.09997	0.10117	0.10268	0.10439	0.10577	0.1076	0.10971
1047.297	0.0964	0.09778	0.09919	0.10016	0.10147	0.10283	0.10494	0.10632	0.10808	0.10983
1047.522	0.09643	0.09805	0.09937	0.1006	0.10161	0.10259	0.10441	0.10605	0.10787	0.11003
1047.747	0.09647	0.09773	0.09928	0.10097	0.10165	0.10278	0.10427	0.10573	0.10823	0.11017
1047.972	0.09632	0.09814	0.09943	0.1005	0.10124	0.10275	0.10457	0.10582	0.10759	0.10972
1048.196	0.09541	0.09693	0.09831	0.09967	0.10042	0.10166	0.10358	0.1053	0.10608	0.10819
1048.421	0.09594	0.09788	0.09847	0.0999	0.10071	0.10209	0.10362	0.10523	0.10694	0.10863
1048.646	0.09825	0.09985	0.10123	0.10238	0.10345	0.10473	0.10646	0.10796	0.11031	0.11164
1048.871	0.09594	0.09739	0.09846	0.09949	0.10027	0.10134	0.10319	0.10457	0.10639	0.10823
1049.096	0.09339	0.0947	0.09596	0.09734	0.09793	0.09915	0.10063	0.10206	0.10338	0.10572
1049.32	0.0955	0.09715	0.0978	0.09893	0.09969	0.10097	0.10261	0.10349	0.10522	0.10734
1049.545	0.0977	0.09903	0.09995	0.10153	0.10234	0.10346	0.10499	0.10593	0.10822	0.10965
1049.77	0.09405	0.09566	0.09655	0.09762	0.0985	0.09981	0.10115	0.10198	0.10373	0.10522
1049.995	0.0959	0.09721	0.09835	0.09934	0.10057	0.10193	0.10286	0.104	0.10587	0.10726
1050.219	0.09591	0.09773	0.09817	0.0991	0.10018	0.10132	0.10273	0.10359	0.10546	0.10696
1050.444	0.09529	0.09676	0.09773	0.09863	0.09932	0.10053	0.10198	0.10282	0.10441	0.10593
1050.668	0.09304	0.09453	0.09533	0.09661	0.09711	0.09807	0.09966	0.10029	0.10167	0.10289
1050.893	0.09236	0.09386	0.09526	0.09569	0.09657	0.09805	0.09915	0.09993	0.10148	0.10319
1051.117	0.09278	0.09415	0.09515	0.09605	0.09652	0.09763	0.09892	0.1001	0.10125	0.10277
1051.342	0.08913	0.09044	0.09126	0.09267	0.09272	0.09344	0.09496	0.0958	0.09656	0.09873
1051.566	0.09347	0.09515	0.09556	0.0964	0.09698	0.09834	0.09951	0.10046	0.1017	0.10302
1051.791	0.10114	0.10243	0.10361	0.10428	0.10499	0.10629	0.10761	0.10838	0.11012	0.11148
1052.015	0.09696	0.09803	0.09903	0.09972	0.10046	0.10106	0.10245	0.10343	0.10456	0.106
1052.239	0.09755	0.09846	0.09983	0.10018	0.10183	0.10182	0.10322	0.10407	0.10502	0.10658
1052.464	0.09497	0.09642	0.09705	0.09769	0.09818	0.09934	0.10055	0.10113	0.10207	0.10331
1052.688	0.09379	0.09506	0.09553	0.09722	0.09661	0.09797	0.09938	0.0997	0.10082	0.10189
1052.912	0.09453	0.09603	0.09653	0.0972	0.09753	0.09833	0.09949	0.10005	0.10107	0.10279
1053.137	0.09522	0.09636	0.09739	0.09774	0.09858	0.09958	0.10001	0.10088	0.10156	0.10362
1053.361	0.09435	0.09554	0.09623	0.09702	0.09707	0.09813	0.09908	0.09991	0.10053	0.10181
1053.585	0.09089	0.09205	0.09345	0.09311	0.094	0.09437	0.09538	0.09621	0.097	0.09803
1053.809	0.09119	0.09225	0.09288	0.09323	0.09395	0.0943	0.0948	0.09605	0.09636	0.09784
1054.033	0.09429	0.09507	0.09579	0.09677	0.09693	0.09783	0.09828	0.09867	0.09957	0.10127
1054.257	0.09743	0.09841	0.09864	0.09939	0.09997	0.10043	0.10116	0.10176	0.10273	0.10372
1054.481	0.09811	0.09851	0.09962	0.10028	0.10099	0.10136	0.10179	0.10254	0.10334	0.10418
1054.706	0.09413	0.09499	0.0959	0.0962	0.09588	0.0971	0.09776	0.09819	0.09878	0.10024
1054.93	0.09213	0.09282	0.0933	0.09385	0.09367	0.09471	0.09542	0.09563	0.09625	0.09815
1055.154	0.09398	0.0951	0.09575	0.09585	0.0966	0.09694	0.09753	0.09776	0.09846	0.09956
1055.377	0.09724	0.09761	0.09841	0.09918	0.09921	0.10019	0.09988	0.10048	0.10116	0.10211
1055.601	0.09549	0.09617	0.09683	0.09699	0.09711	0.09786	0.09854	0.09871	0.09904	0.10015
1055.596	0.10094	0.10174	0.10209	0.10283	0.10271	0.10383	0.10327	0.10346	0.10471	0.10576
1055.829	0.09994	0.10043	0.1013	0.10147	0.10088	0.10157	0.10232	0.10263	0.10329	0.10376
1056.061	0.10068	0.10163	0.10281	0.10276	0.10154	0.10211	0.10252	0.10374	0.10425	0.10427
1056.294	0.09899	0.09946	0.10035	0.10004	0.09995	0.10095	0.10062	0.10092	0.10174	0.10241
1056.526	0.10052	0.10126	0.1024	0.10205	0.10153	0.10286	0.10337	0.10313	0.1039	0.10449
1056.758	0.1013	0.10196	0.10262	0.1027	0.10215	0.10242	0.10292	0.10357	0.10389	0.10414
1056.991	0.10242	0.10269	0.10344	0.10384	0.10369	0.10374	0.10358	0.10442	0.10473	0.10521
1057.223	0.10032	0.10077	0.10125	0.10163	0.10058	0.10135	0.10135	0.10106	0.10168	0.10256
1057.455	0.10272	0.10296	0.10391	0.10434	0.10321	0.10403	0.1043	0.10426	0.10486	0.10538
1057.688	0.09893	0.0993	0.09973	0.09933	0.09889	0.09938	0.09927	0.09989	0.09992	0.09968
1057.92	0.10259	0.10331	0.1043	0.10359	0.10322	0.10415	0.1031	0.104	0.10399	0.10389
1058.152	0.10595	0.10615	0.10656	0.10672	0.10604	0.10651	0.10616	0.10693	0.10708	0.10744
1058.384	0.10465	0.105	0.10573	0.10534	0.10557	0.10553	0.10518	0.10509	0.10576	0.10702
1058.617	0.10351	0.10377	0.10399	0.10406	0.10314	0.10373	0.1032	0.10312	0.1032	0.10365
1058.849	0.10421	0.10484	0.10541	0.1055	0.1041	0.10498	0.10447	0.10464	0.10391	0.10407
1059.081	0.1049	0.10542	0.10559	0.10532	0.10478	0.10472	0.10449	0.10436	0.10491	0.10485
1059.313	0.10932	0.11026	0.11056	0.11002	0.10998	0.10992	0.10955	0.10904	0.10996	0.11046
1059.545	0.11075	0.1114	0.11154	0.11114	0.11034	0.11078	0.11021	0.11013	0.11027	0.11092
1059.777	0.11027	0.11064	0.11133	0.11097	0.10999	0.11039	0.11007	0.10986	0.10977	0.10981
1060.009	0.11166	0.11184	0.1125	0.11206	0.11132	0.11125	0.11101	0.11066	0.11084	0.11061
1060.241	0.11199	0.11275	0.11348	0.11322	0.11189	0.11211	0.11143	0.11113	0.1122	0.1117
1060.473	0.11128	0.11168	0.11215	0.11123	0.11039	0.11039	0.10995	0.10969	0.10955	0.10993
1060.705	0.10992	0.1106	0.11149	0.10991	0.11023	0.10937	0.10882	0.10853	0.1078	0.10845
1060.937	0.11113	0.11132	0.11124	0.11075	0.1104	0.10965	0.10956	0.10895	0.10886	0.10837
1061.169	0.1124	0.11302	0.11295	0.11236	0.11101	0.11162	0.11048	0.11006	0.11079	0.10948
1061.401	0.11533	0.11555	0.11593	0.1154	0.11407	0.11406	0.11299	0.11297	0.11259	0.11252
1061.633	0.11709	0.11764	0.11777	0.11737	0.11643	0.11575	0.11539	0.11491	0.11432	0.11484
1061.865	0.11775	0.11776	0.11783	0.11692	0.11576	0.11581	0.11507	0.11439	0.11402	0.11397
1062.097	0.11548	0.11593	0.1165	0.11484	0.11324	0.11368	0.11267	0.11197	0.11206	0.11116
1062.329	0.12045	0.12081	0.12067	0.11996	0.11836	0.11815	0.11742	0.11696	0.11688	0.11603
1062.56	0.11666	0.11708	0.11661	0.11623	0.11465	0.11406	0.11352	0.11288	0.11266	0.11202
1062.792	0.11972	0.12017	0.11988	0.11868	0.11728	0.11699	0.11607	0.11566	0.11514	0.11454
1063.024	0.12385	0.12447	0.12408	0.12328	0.12178	0.12154	0.12062	0.11973	0.11917	0.11883
1063.256	0.12368	0.12393	0.12346	0.12289	0.12141	0.12054	0.1198	0.11883	0.11835	0.11776
1063.487	0.12258	0.12365	0.12302	0.12206	0.12063	0.11947	0.11846	0.11766	0.11766	0.11666
1063.719	0.12118	0.12136	0.12068	0.11938	0.11762	0.11716	0.11627	0.11533	0.11435	0.1139
1063.951	0.12269	0.12308	0.12212	0.12143	0.11948	0.11885	0.11799	0.11682	0.1159	0.11554
1064.182	0.12511	0.12515	0.12461	0.1235	0.12154	0.12086	0.11946	0.11863	0.11779	0.11675
1064.414	0.12729	0.12754	0.12736	0.12606	0.12421	0.12294	0.12192	0.12114	0.11999	0.11902
1064.646	0.12936	0.12919	0.12845	0.12756	0.12549	0.12482	0.12341	0.12221	0.12124	0.12064
1064.877	0.1283	0.12846	0.12735	0.12697	0.12448	0.1238	0.12255	0.12115	0.12039	0.11901
1065.109	0.12764	0.12739	0.12665	0.12531	0.12317	0.12234	0.12092	0.1194	0.11839	0.11748
1065.34	0.13191	0.13184	0.13093	0.12948	0.12766	0.12661	0.12507	0.12394	0.12275	0.12197
1065.572	0.13499	0.1341	0.13363	0.13212	0.1298	0.12928	0.12723	0.12593	0.12507	0.12385
1065.803	0.13494	0.13478	0.1343	0.13218	0.12995	0.12925	0.12711	0.1257	0.12448	0.12343
1066.035	0.13562	0.1354	0.13427	0.13258	0.13022	0.12927	0.12733	0.1261	0.12436	0.12331
1066.266	0.13773	0.13749	0.13603	0.13478	0.1329	0.13158	0.12966	0.12796	0.12677	0.12528
1066.497	0.13665	0.13626	0.1351	0.13316	0.13077	0.12971	0.12763	0.12592	0.12435	0.12284
1066.729	0.13934	0.13912	0.13818	0.13557	0.13306	0.13138	0.12961	0.12846	0.12656	0.12562
1066.96	0.14398	0.14371	0.14256	0.14055	0.13805	0.13695	0.13467	0.13323	0.13145	0.13014
1067.191	0.14735	0.14643	0.1451	0.14341	0.14121	0.14009	0.13781	0.1356	0.13393	0.1331
1067.423	0.14245	0.14177	0.14068	0.13868	0.13606	0.13403	0.13175	0.12977	0.1278	0.12626
1067.654	0.1429	0.14164	0.14065	0.13886	0.13561	0.1337	0.13124	0.12948	0.12807	0.12516
1067.885	0.14513	0.14402	0.14285	0.14104	0.13762	0.13619	0.13342	0.13138	0.12943	0.12727
1068.116	0.1447	0.1441	0.14266	0.13993	0.13703	0.13549	0.13242	0.13059	0.12806	0.12622
1068.348	0.14839	0.14746	0.14612	0.14391	0.14067	0.13881	0.13596	0.13394	0.13125	0.13
1068.579	0.15536	0.15409	0.15264	0.15095	0.14763	0.14566	0.14305	0.14079	0.13869	0.13724
1068.81	0.15881	0.15783	0.15608	0.15376	0.15039	0.14865	0.14597	0.14359	0.14154	0.13925
1069.041	0.15921	0.15726	0.15618	0.15346	0.14994	0.14806	0.14504	0.14273	0.14099	0.13786
1069.272	0.15491	0.1533	0.15208	0.14934	0.14593	0.1435	0.14035	0.13785	0.13554	0.13303
1069.503	0.15949	0.1581	0.1561	0.15341	0.14982	0.14768	0.14466	0.14163	0.13911	0.13662
1069.734	0.16037	0.15903	0.15723	0.15416	0.15055	0.14822	0.14532	0.14207	0.1394	0.13703
1069.965	0.16702	0.16483	0.16308	0.1606	0.15695	0.15449	0.15126	0.14867	0.14566	0.14327
1070.196	0.1698	0.16815	0.16625	0.1631	0.15958	0.15691	0.15328	0.15091	0.14823	0.14528
1070.427	0.16934	0.16827	0.16586	0.1618	0.15893	0.15578	0.15213	0.14967	0.1472	0.14384
1070.658	0.17098	0.16937	0.16706	0.16364	0.15989	0.15729	0.15327	0.15079	0.1472	0.14409
1070.889	0.17529	0.17304	0.17106	0.16758	0.16372	0.16059	0.15686	0.1536	0.15054	0.14727
1071.12	0.17479	0.17324	0.17074	0.16747	0.1632	0.16008	0.15637	0.15291	0.14961	0.14657
1071.351	0.1762	0.17442	0.17218	0.16869	0.16397	0.1606	0.15663	0.15324	0.15017	0.14666
1071.582	0.17846	0.17639	0.17367	0.17028	0.16532	0.16211	0.1579	0.15467	0.15163	0.14779
1071.813	0.18429	0.18232	0.17899	0.17606	0.17103	0.1681	0.16411	0.1603	0.15693	0.15289
1072.043	0.18756	0.18587	0.18289	0.17891	0.17461	0.17109	0.1665	0.1631	0.15932	0.15553
1072.274	0.1872	0.18569	0.18148	0.17762	0.17327	0.16987	0.16509	0.16108	0.15701	0.15402
1072.505	0.18942	0.18714	0.18385	0.17965	0.17451	0.17112	0.16643	0.16231	0.15819	0.15437
1072.736	0.1925	0.1898	0.18676	0.18195	0.17714	0.17342	0.16867	0.16481	0.16076	0.15652
1072.966	0.1971	0.19462	0.19125	0.18672	0.18183	0.17782	0.17291	0.16881	0.16479	0.16041
1073.197	0.20077	0.19807	0.19523	0.19072	0.18543	0.18131	0.17652	0.17183	0.16734	0.16315
1073.428	0.20406	0.2016	0.19777	0.19332	0.18763	0.18339	0.1781	0.17402	0.16954	0.16472
1073.658	0.20695	0.20392	0.20013	0.19605	0.18992	0.18529	0.17995	0.17572	0.17104	0.16627
1073.889	0.20779	0.20506	0.2008	0.1963	0.18996	0.18561	0.18014	0.17578	0.17059	0.16608
1074.12	0.20988	0.20728	0.20262	0.19805	0.19175	0.1868	0.1821	0.17683	0.17183	0.16691
1074.35	0.21422	0.21154	0.20696	0.20165	0.19576	0.19046	0.1852	0.17987	0.17509	0.1699
1074.581	0.21791	0.21513	0.21023	0.20479	0.19858	0.19321	0.18748	0.18227	0.17711	0.17199
1074.811	0.222	0.21899	0.21453	0.20889	0.20269	0.19685	0.19102	0.18566	0.18052	0.17505
1075.042	0.22639	0.2231	0.21828	0.21232	0.20564	0.20032	0.19465	0.18897	0.18271	0.1779
1075.272	0.22875	0.22478	0.22023	0.21395	0.20731	0.2019	0.19562	0.18989	0.18389	0.1791
1075.503	0.2322	0.22877	0.22329	0.21729	0.21024	0.20431	0.1983	0.19183	0.1863	0.1806
1075.733	0.23658	0.23224	0.22729	0.22096	0.21382	0.20775	0.20109	0.19469	0.18898	0.18292
1075.963	0.24003	0.23498	0.22936	0.2233	0.21587	0.20974	0.20322	0.19637	0.19039	0.1837
1076.194	0.24448	0.2404	0.23461	0.22809	0.22039	0.21449	0.20745	0.20069	0.19462	0.18799
1076.424	0.24797	0.24353	0.23767	0.23059	0.22295	0.21683	0.20931	0.20247	0.19594	0.18978
1076.654	0.24943	0.24559	0.2394	0.23173	0.22417	0.21754	0.20984	0.20325	0.19644	0.18991
1076.885	0.25578	0.25161	0.24534	0.23783	0.2295	0.22251	0.21494	0.20813	0.20133	0.19487
1077.115	0.25733	0.25246	0.24605	0.23871	0.23044	0.223	0.21498	0.20792	0.20044	0.19329
1077.345	0.26566	0.26084	0.25396	0.24655	0.23807	0.23046	0.2226	0.21486	0.20781	0.20013
1077.575	0.26783	0.26293	0.2558	0.24777	0.23894	0.23095	0.2229	0.21524	0.20781	0.20068
1077.806	0.27266	0.26694	0.26025	0.25203	0.2429	0.23475	0.22609	0.21868	0.21111	0.20349
1078.036	0.27975	0.27396	0.26641	0.25849	0.24886	0.24091	0.23207	0.22445	0.21655	0.20891
1078.266	0.28569	0.27966	0.2721	0.26364	0.25404	0.24559	0.23731	0.22893	0.22096	0.21313
1078.496	0.29249	0.28653	0.27826	0.26948	0.25958	0.25123	0.24241	0.23376	0.22558	0.21767
1078.726	0.28948	0.28349	0.27555	0.26659	0.25636	0.24738	0.23783	0.22955	0.22061	0.21236
1078.956	0.297	0.29035	0.2822	0.27299	0.26257	0.25341	0.2436	0.23503	0.22583	0.21736
1079.186	0.3036	0.29723	0.28851	0.27973	0.26883	0.25963	0.24951	0.2404	0.2314	0.22274
1079.416	0.3141	0.30702	0.29858	0.28909	0.2778	0.26837	0.25821	0.24908	0.23967	0.23081
1079.646	0.31845	0.31142	0.30318	0.2928	0.28191	0.27188	0.26129	0.25205	0.2424	0.23303
1079.876	0.32256	0.3151	0.30642	0.29597	0.28433	0.27383	0.26322	0.2537	0.24383	0.23403
1080.106	0.32897	0.32162	0.31282	0.30175	0.28992	0.27982	0.26892	0.25845	0.24861	0.23876
1080.336	0.3296	0.3222	0.31236	0.30088	0.28914	0.27857	0.26733	0.25643	0.24655	0.23615
1080.566	0.33955	0.33157	0.32148	0.31041	0.29838	0.28716	0.27552	0.2648	0.25484	0.24432
1080.796	0.35026	0.34201	0.33178	0.32033	0.3074	0.29658	0.28465	0.27355	0.26317	0.25273
1081.026	0.35126	0.34288	0.33212	0.32032	0.30705	0.29551	0.28381	0.27262	0.26176	0.25115
1081.255	0.35305	0.34414	0.33339	0.32102	0.30775	0.29563	0.28299	0.2717	0.26032	0.24934
1081.485	0.36061	0.35131	0.34012	0.32778	0.31383	0.30212	0.28893	0.2768	0.26544	0.25448
1081.715	0.3679	0.35814	0.34667	0.33394	0.31966	0.30741	0.29423	0.28157	0.26992	0.25873
1081.945	0.37586	0.36573	0.35407	0.34068	0.32634	0.31341	0.30031	0.28765	0.2755	0.26376
1082.174	0.38546	0.37567	0.36345	0.3497	0.33547	0.32168	0.30843	0.29571	0.28342	0.27101
1082.404	0.3857	0.37583	0.36332	0.34902	0.33413	0.32109	0.30629	0.29358	0.28109	0.26806
1082.634	0.39441	0.38402	0.37108	0.35673	0.34154	0.32785	0.31306	0.29946	0.28678	0.27386
1082.863	0.40812	0.39747	0.38466	0.37001	0.35391	0.33972	0.32554	0.31112	0.29823	0.28603
1083.093	0.41285	0.4016	0.38804	0.37308	0.35656	0.34203	0.32752	0.31311	0.29973	0.28696
1083.323	0.42092	0.4095	0.3958	0.38037	0.36358	0.34893	0.33333	0.31958	0.3057	0.29192
1083.552	0.42435	0.41265	0.39798	0.3828	0.36583	0.35027	0.33441	0.31975	0.30551	0.29168
1083.782	0.43095	0.41887	0.40391	0.38808	0.3706	0.35485	0.33914	0.32375	0.3097	0.29564
1084.011	0.44258	0.43009	0.41493	0.39863	0.38074	0.36463	0.34838	0.33293	0.31833	0.30369
1084.241	0.44613	0.4336	0.41782	0.40102	0.38228	0.36601	0.34934	0.33422	0.31855	0.30392
1084.47	0.45559	0.44304	0.42653	0.40928	0.39033	0.37386	0.3565	0.34078	0.32504	0.30992
1084.7	0.46607	0.45306	0.43622	0.4186	0.4001	0.38215	0.36497	0.34861	0.33296	0.31725
1084.929	0.47308	0.4596	0.44272	0.42411	0.40481	0.3869	0.36877	0.35237	0.33637	0.32042
1085.158	0.47828	0.46424	0.4462	0.42841	0.40841	0.39041	0.37124	0.35393	0.33746	0.32139
1085.388	0.485	0.47057	0.4525	0.43343	0.41271	0.3942	0.3757	0.35798	0.34083	0.32434
1085.617	0.49052	0.47581	0.45688	0.43777	0.41708	0.39767	0.37821	0.36046	0.34249	0.32582
1085.846	0.50166	0.48647	0.46716	0.44739	0.42588	0.40597	0.38668	0.36818	0.34993	0.33293
1086.076	0.50859	0.49306	0.4731	0.4531	0.43158	0.41131	0.39077	0.37238	0.35437	0.33613
1086.305	0.52141	0.50562	0.48556	0.46453	0.44193	0.42152	0.40076	0.38172	0.36295	0.34476
1086.534	0.53299	0.51661	0.49605	0.47476	0.45253	0.4317	0.41045	0.39091	0.37181	0.35322
1086.763	0.53979	0.52291	0.50178	0.48022	0.45608	0.43503	0.41357	0.39364	0.37429	0.35503
1086.992	0.55054	0.53287	0.51133	0.48912	0.46607	0.44412	0.42191	0.40127	0.38178	0.36286
1087.222	0.56271	0.54474	0.5226	0.49976	0.47539	0.45327	0.43047	0.40933	0.38965	0.36972
1087.451	0.57467	0.55634	0.53407	0.51052	0.4861	0.4636	0.44016	0.41928	0.39883	0.37895
1087.68	0.58534	0.56661	0.54297	0.51946	0.494	0.47091	0.44746	0.42559	0.40475	0.38438
1087.909	0.5913	0.57226	0.54815	0.52397	0.49792	0.47398	0.44997	0.4274	0.40638	0.38574
1088.138	0.60063	0.58111	0.55665	0.53158	0.50514	0.48071	0.45659	0.43338	0.41146	0.39073
1088.367	0.60984	0.58884	0.56451	0.53874	0.51182	0.48704	0.46183	0.43834	0.41621	0.39473
1088.596	0.6209	0.5998	0.5745	0.54831	0.52071	0.49476	0.47006	0.44577	0.42325	0.40051
1088.825	0.62973	0.60797	0.58237	0.55507	0.52731	0.50105	0.47503	0.45069	0.42782	0.40479
1089.054	0.63818	0.61603	0.58959	0.56187	0.533	0.50638	0.47994	0.45496	0.43098	0.40815
1089.283	0.65278	0.62998	0.60247	0.5749	0.54528	0.51807	0.49094	0.46528	0.44093	0.41803
1089.512	0.66326	0.64029	0.61219	0.58357	0.55346	0.52619	0.49787	0.47264	0.44737	0.42348
1089.741	0.67592	0.65262	0.62406	0.59459	0.56392	0.53608	0.50789	0.48117	0.45534	0.43125
1089.969	0.69056	0.66628	0.63697	0.60719	0.57592	0.54692	0.51801	0.49128	0.4654	0.44061
1090.198	0.70133	0.67598	0.64654	0.61584	0.58374	0.55451	0.52516	0.49779	0.47103	0.44594
1090.427	0.71031	0.68424	0.65373	0.62209	0.58986	0.55978	0.53022	0.5015	0.47508	0.4493
1090.656	0.72285	0.69646	0.66523	0.63344	0.60025	0.56954	0.53898	0.51068	0.48295	0.45628
1090.885	0.73428	0.70729	0.6756	0.64304	0.60884	0.5775	0.54627	0.51715	0.48901	0.46224
1091.113	0.74645	0.71929	0.68649	0.6534	0.61887	0.58676	0.55536	0.52502	0.49727	0.46957
1091.342	0.75965	0.73161	0.69822	0.66408	0.62896	0.59663	0.56418	0.53402	0.50458	0.47694
1091.571	0.76887	0.74001	0.70588	0.67094	0.63532	0.60257	0.56891	0.5384	0.50865	0.48034
1091.799	0.78493	0.75542	0.7205	0.68493	0.64852	0.61463	0.58104	0.54921	0.5196	0.49055
1092.028	0.80051	0.76985	0.73488	0.69822	0.66157	0.62676	0.59332	0.56085	0.53024	0.50119
1092.257	0.80972	0.77835	0.74197	0.70487	0.66741	0.63172	0.59697	0.5646	0.53276	0.50276
1092.485	0.81846	0.78666	0.74948	0.71154	0.67319	0.63717	0.60175	0.5691	0.53674	0.50587
1092.714	0.83548	0.80313	0.76552	0.72654	0.68736	0.65077	0.61447	0.58051	0.54808	0.51709
1092.942	0.85267	0.81953	0.78163	0.74218	0.70193	0.66493	0.62818	0.59354	0.56067	0.52924
1093.171	0.86636	0.8323	0.79355	0.75327	0.71249	0.67435	0.63681	0.60204	0.56811	0.53624
1093.399	0.88075	0.84641	0.80635	0.76572	0.72387	0.68543	0.647	0.61251	0.578	0.54536
1093.627	0.89522	0.85957	0.81871	0.77721	0.73479	0.69565	0.65686	0.62106	0.58608	0.55268
1093.856	0.90338	0.8667	0.82518	0.7825	0.73914	0.69883	0.65985	0.62348	0.58808	0.55363
1094.084	0.91744	0.88013	0.83735	0.79405	0.75017	0.70886	0.66892	0.63144	0.59548	0.56031
1094.313	0.93035	0.89225	0.84895	0.80473	0.76011	0.71766	0.67708	0.63894	0.60251	0.56684
1094.541	0.94558	0.90724	0.86299	0.81776	0.77175	0.72927	0.68829	0.64903	0.61194	0.57563
1094.769	0.9601	0.92046	0.876	0.8302	0.78359	0.73983	0.6981	0.65845	0.62118	0.58449
1094.998	0.97498	0.93446	0.88878	0.84232	0.79521	0.7507	0.70781	0.66767	0.62962	0.59218
1095.226	0.99089	0.9494	0.90276	0.85531	0.80768	0.76263	0.71873	0.67776	0.6393	0.60195
1095.454	1.00635	0.96448	0.91699	0.86843	0.81959	0.77395	0.72936	0.68808	0.64818	0.61022
1095.682	1.02237	0.97943	0.93143	0.8821	0.83305	0.78686	0.74102	0.69882	0.65895	0.61998
1095.91	1.03174	0.98768	0.9385	0.88875	0.83799	0.79078	0.74452	0.70162	0.66083	0.62116
1096.139	1.04566	1.00086	0.95069	0.89979	0.848	0.80061	0.7537	0.70969	0.6683	0.62919
1096.367	1.06031	1.01504	0.96347	0.91193	0.85927	0.81078	0.76285	0.71876	0.67634	0.63575
1096.595	1.07781	1.03138	0.97896	0.92693	0.87345	0.82449	0.77555	0.73071	0.68765	0.6466
1096.823	1.0937	1.04651	0.99323	0.93962	0.88562	0.83525	0.7859	0.74019	0.69651	0.65437
1097.051	1.10797	1.06005	1.00601	0.95147	0.89682	0.84573	0.79622	0.7495	0.70516	0.66255
1097.279	1.12604	1.0771	1.02194	0.96685	0.91079	0.85887	0.80859	0.76136	0.71643	0.67317
1097.507	1.14014	1.09015	1.03438	0.97764	0.92125	0.86881	0.81709	0.76953	0.72369	0.68005
1097.735	1.15852	1.10787	1.05065	0.99347	0.93621	0.88258	0.83047	0.78182	0.73576	0.69109
1097.963	1.17005	1.11841	1.06044	1.00239	0.94364	0.88935	0.83643	0.78759	0.74045	0.69457
1098.191	1.18782	1.13517	1.07614	1.01688	0.95763	0.90254	0.84854	0.79894	0.75101	0.70528
1098.419	1.20194	1.14828	1.08844	1.02837	0.96851	0.9121	0.85791	0.80726	0.75857	0.71189
1098.646	1.22069	1.16585	1.10471	1.04377	0.98274	0.92551	0.87033	0.81903	0.7694	0.72232
1098.874	1.23724	1.18163	1.11975	1.05793	0.99564	0.93855	0.88224	0.82986	0.78006	0.7316
1099.102	1.255	1.198	1.13518	1.072	1.00942	0.95069	0.89368	0.84063	0.78999	0.74122
1099.33	1.27192	1.21378	1.14976	1.08598	1.02242	0.9631	0.90577	0.85206	0.80128	0.75163
1099.558	1.28958	1.2306	1.16555	1.10061	1.03562	0.97586	0.91693	0.86312	0.8113	0.76069
1099.785	1.30202	1.24276	1.17608	1.11031	1.04515	0.98375	0.92465	0.86938	0.81674	0.76563
1100.013	1.31867	1.25769	1.19077	1.12419	1.05732	0.99544	0.93513	0.87869	0.82541	0.77405
1100.241	1.33255	1.27033	1.20254	1.13461	1.06688	1.00392	0.94305	0.88632	0.83203	0.78017
1100.468	1.35202	1.28823	1.21946	1.1507	1.08207	1.01826	0.95632	0.89872	0.84394	0.79121
1100.696	1.37352	1.30942	1.23959	1.1695	1.10001	1.03521	0.97327	0.9147	0.8599	0.80653
1100.924	1.38462	1.31938	1.24834	1.17689	1.1068	1.041	0.97745	0.91814	0.86172	0.80788
1101.151	1.3991	1.33272	1.26013	1.18831	1.11727	1.05074	0.98659	0.92676	0.86914	0.81439
1101.379	1.41748	1.35023	1.27652	1.20374	1.13118	1.06388	0.99871	0.93784	0.88032	0.82443
1101.606	1.4337	1.36495	1.29075	1.21658	1.14352	1.07486	1.00965	0.94808	0.88936	0.83322
1101.834	1.45228	1.38219	1.30695	1.23179	1.15783	1.08839	1.02112	0.95909	0.89938	0.84272
1102.061	1.4656	1.39433	1.31807	1.2418	1.16657	1.09661	1.029	0.96563	0.90614	0.84859
1102.289	1.48754	1.41562	1.33757	1.26038	1.18446	1.11356	1.04509	0.98123	0.92105	0.86241
1102.516	1.49969	1.42682	1.34802	1.26975	1.19258	1.12102	1.0518	0.98687	0.92551	0.86686
1102.743	1.52091	1.44674	1.36664	1.28736	1.20906	1.13662	1.06631	1.0007	0.93874	0.87926
1102.971	1.534	1.45861	1.37793	1.29729	1.21829	1.14484	1.07313	1.00696	0.94452	0.88432
1103.198	1.5493	1.47352	1.3909	1.30948	1.22971	1.15514	1.08277	1.01564	0.95208	0.89104
1103.425	1.57015	1.49292	1.40956	1.32781	1.24707	1.17169	1.09847	1.03095	0.96724	0.90558
1103.653	1.58515	1.50664	1.42246	1.33917	1.2574	1.18063	1.10698	1.03845	0.97355	0.91144
1103.88	1.60366	1.52371	1.43906	1.35419	1.27137	1.1944	1.12017	1.05037	0.9858	0.92269
1104.107	1.62056	1.53939	1.45338	1.3675	1.28349	1.20579	1.13038	1.06053	0.99447	0.93006
1104.334	1.63324	1.55138	1.46395	1.37741	1.29271	1.2139	1.13769	1.06684	0.99984	0.936
1104.561	1.65473	1.57184	1.48284	1.39528	1.30933	1.22952	1.15268	1.08123	1.01337	0.94845
1104.789	1.67097	1.58717	1.49715	1.40905	1.32155	1.24119	1.16375	1.09074	1.02322	0.95747
1105.016	1.68906	1.60347	1.51268	1.423	1.33517	1.25391	1.17495	1.10171	1.03297	0.96658
1105.243	1.70481	1.61844	1.52662	1.43588	1.34717	1.26549	1.18525	1.11169	1.04192	0.97488
1105.47	1.72502	1.63719	1.544	1.45243	1.36288	1.27933	1.19947	1.12458	1.0543	0.98629
1105.697	1.74083	1.65145	1.55772	1.46527	1.375	1.2907	1.21006	1.13483	1.06364	0.99554
1105.924	1.76017	1.66967	1.57447	1.48085	1.38972	1.30532	1.22243	1.14685	1.07479	1.00588
1106.151	1.76971	1.67831	1.58219	1.48735	1.39529	1.3103	1.22685	1.15023	1.07764	1.00824
1106.378	1.78659	1.69405	1.59619	1.5007	1.40738	1.321	1.23766	1.15967	1.08672	1.01643
1106.605	1.80114	1.70757	1.60954	1.51231	1.41867	1.33121	1.24701	1.1684	1.09446	1.02415
1106.832	1.82401	1.72932	1.63013	1.53192	1.43727	1.34877	1.26357	1.185	1.1099	1.03834
1107.058	1.83887	1.7426	1.6424	1.54323	1.44764	1.35851	1.27239	1.19304	1.11789	1.04611
1107.285	1.85299	1.75591	1.65441	1.55454	1.45751	1.36785	1.28095	1.20051	1.12488	1.05146
1107.512	1.87107	1.77281	1.67012	1.56934	1.47183	1.38124	1.29392	1.21342	1.13669	1.0631
1107.739	1.89006	1.79019	1.68681	1.58487	1.48614	1.39482	1.30615	1.22488	1.14776	1.07328
1107.966	1.90067	1.79998	1.69568	1.5926	1.49329	1.40126	1.31188	1.22987	1.15215	1.07778
1108.192	1.91738	1.81549	1.70985	1.60606	1.5055	1.41247	1.32281	1.23974	1.1605	1.08578
1108.419	1.93459	1.83181	1.72496	1.62053	1.51909	1.42564	1.3349	1.25131	1.17198	1.09612
1108.646	1.95287	1.84905	1.74156	1.63566	1.53325	1.43881	1.34733	1.26281	1.18348	1.10718
1108.872	1.96563	1.86028	1.75151	1.64507	1.54152	1.44692	1.3551	1.26968	1.1891	1.11237
1109.099	1.98072	1.87443	1.76441	1.65715	1.553	1.45712	1.36415	1.27814	1.19716	1.11979
1109.326	1.99456	1.88764	1.77669	1.6684	1.56322	1.46651	1.37293	1.28704	1.20604	1.1273
1109.552	2.00864	1.90038	1.78804	1.67874	1.57278	1.47549	1.38127	1.29416	1.21177	1.1333
1109.779	2.02542	1.91595	1.80292	1.69285	1.58628	1.48813	1.39377	1.30591	1.22309	1.14427
1110.005	2.04207	1.93119	1.81726	1.70616	1.59894	1.50004	1.40482	1.31625	1.23299	1.15341
1110.232	2.05082	1.93913	1.82439	1.71249	1.60472	1.50492	1.40913	1.31987	1.23656	1.15603
1110.458	2.06324	1.94992	1.83461	1.72164	1.61275	1.51186	1.41558	1.326	1.24102	1.16061
1110.685	2.07553	1.96125	1.84455	1.73082	1.62143	1.52025	1.42291	1.33291	1.2481	1.16667
1110.911	2.095	1.97986	1.86216	1.74754	1.63724	1.53527	1.43779	1.34672	1.26124	1.17944
1111.138	2.1068	1.99044	1.87238	1.75688	1.64605	1.54323	1.44558	1.3544	1.26821	1.18593
1111.364	2.12163	2.00366	1.88485	1.7683	1.65676	1.55368	1.45445	1.36281	1.27613	1.19335
1111.59	2.13307	2.01518	1.89469	1.77786	1.66557	1.56201	1.46226	1.36963	1.283	1.2001
1111.817	2.14568	2.02688	1.90524	1.78758	1.6745	1.56992	1.46983	1.37641	1.28894	1.20499
1112.043	2.15805	2.03817	1.91628	1.79744	1.68375	1.5789	1.4776	1.38467	1.29657	1.21192
1112.269	2.17608	2.0548	1.93185	1.81218	1.69766	1.59205	1.49019	1.39653	1.308	1.22333
1112.495	2.18753	2.06487	1.94111	1.82064	1.70537	1.59955	1.49679	1.40282	1.31394	1.22889
1112.721	2.19491	2.07179	1.94723	1.82602	1.70993	1.60289	1.50007	1.4053	1.31578	1.2303
1112.948	2.20498	2.08147	1.95606	1.83411	1.71781	1.61031	1.50722	1.41217	1.32208	1.23642
1113.174	2.21941	2.09436	1.96811	1.84578	1.72887	1.62102	1.51717	1.42132	1.33135	1.2451
1113.4	2.23078	2.10432	1.97782	1.85473	1.73744	1.62968	1.52498	1.42857	1.33861	1.25198
1113.626	2.24067	2.11299	1.98586	1.86231	1.74363	1.63549	1.5307	1.43418	1.34278	1.25571
1113.852	2.2503	2.12255	1.99465	1.8704	1.75153	1.64282	1.5372	1.44027	1.34913	1.26162
1114.078	2.26903	2.14014	2.01108	1.88632	1.76707	1.65742	1.55179	1.45502	1.36299	1.27535
1114.304	2.2751	2.14508	2.01545	1.88966	1.77071	1.6605	1.55478	1.45699	1.36488	1.2769
1114.53	2.282	2.15102	2.021	1.8943	1.77441	1.66401	1.55729	1.45893	1.36663	1.27806
1114.756	2.29063	2.15905	2.02814	1.90137	1.78086	1.66971	1.56323	1.46423	1.37168	1.2833
1114.982	2.30272	2.17088	2.03867	1.91161	1.79035	1.67865	1.57148	1.47242	1.3789	1.29044
1115.208	2.31045	2.17759	2.04492	1.91743	1.7954	1.68352	1.57632	1.47663	1.3835	1.29421
1115.434	2.32461	2.19019	2.05743	1.92883	1.80656	1.69465	1.58625	1.48681	1.39331	1.30316
1115.66	2.331	2.19607	2.06231	1.93372	1.81093	1.69907	1.59095	1.4903	1.39633	1.30664
1115.885	2.34025	2.20436	2.0705	1.94067	1.81735	1.70467	1.59601	1.49522	1.40091	1.31125
1116.111	2.34364	2.20772	2.07303	1.94293	1.81956	1.70627	1.59762	1.49627	1.40186	1.31199
1116.337	2.34947	2.21269	2.07697	1.94619	1.82268	1.70895	1.59986	1.49821	1.4032	1.31289
1116.563	2.35586	2.21859	2.08268	1.95168	1.82782	1.71359	1.60457	1.50266	1.4075	1.31709
1116.788	2.36596	2.22815	2.09136	1.95984	1.83545	1.72112	1.61165	1.50944	1.41433	1.3233
1117.014	2.37413	2.23545	2.09854	1.96668	1.84198	1.72793	1.61814	1.51597	1.42027	1.3288
1117.24	2.3833	2.24401	2.1066	1.97428	1.84924	1.73459	1.62409	1.52204	1.42608	1.33445
1117.465	2.3936	2.25365	2.11614	1.98352	1.85796	1.74357	1.63342	1.53056	1.43443	1.34342
1117.691	2.40007	2.25939	2.1212	1.9882	1.86213	1.74764	1.63705	1.53427	1.43803	1.3462
1117.916	2.40264	2.26098	2.12239	1.9893	1.86352	1.74798	1.63759	1.53479	1.43766	1.34646
1118.142	2.40952	2.26761	2.1286	1.99474	1.86873	1.75308	1.64206	1.53883	1.44232	1.35044
1118.367	2.40912	2.26644	2.1266	1.99255	1.86647	1.75062	1.63882	1.53614	1.43915	1.34777
1118.593	2.41866	2.2753	2.13442	2.00073	1.87463	1.75828	1.64685	1.54398	1.4471	1.35473
1118.818	2.4225	2.27883	2.13838	2.00397	1.87803	1.76188	1.65037	1.54688	1.44965	1.35765
1119.044	2.42768	2.2835	2.14283	2.00797	1.88157	1.76528	1.65347	1.55028	1.45324	1.36103
1119.269	2.42889	2.28441	2.14352	2.00919	1.88199	1.76547	1.65428	1.55075	1.45367	1.36117
1119.495	2.43369	2.28867	2.14708	2.01201	1.88488	1.76792	1.65661	1.55265	1.45517	1.36228
1119.72	2.43597	2.29062	2.1489	2.0137	1.88648	1.76978	1.65819	1.55437	1.4566	1.36427
1119.945	2.44431	2.29814	2.15622	2.02046	1.89336	1.77648	1.66466	1.56081	1.46307	1.37041
1120.171	2.45029	2.30358	2.16174	2.0255	1.89839	1.78172	1.66977	1.56638	1.46867	1.37567
1120.396	2.45084	2.30345	2.16152	2.02503	1.8974	1.78092	1.66842	1.56481	1.46741	1.37479
1120.621	2.45106	2.30368	2.16135	2.02528	1.89789	1.78093	1.6689	1.56525	1.46734	1.37522
1120.846	2.45449	2.30714	2.1638	2.02794	1.90013	1.7828	1.67112	1.5668	1.46947	1.37675
1121.071	2.45515	2.30733	2.16409	2.02819	1.90068	1.78351	1.67204	1.56787	1.46997	1.37754
1121.297	2.46108	2.31289	2.16912	2.03306	1.9055	1.78849	1.67639	1.57214	1.47457	1.38143
1121.522	2.46324	2.31484	2.17139	2.03477	1.9073	1.79055	1.67846	1.57458	1.47693	1.38449
1121.747	2.46687	2.31792	2.17453	2.03752	1.91027	1.79313	1.68081	1.57753	1.47955	1.38711
1121.972	2.46506	2.31635	2.17282	2.03599	1.9083	1.7916	1.68037	1.5769	1.47838	1.38585
1122.197	2.46888	2.31984	2.17611	2.03936	1.91178	1.79503	1.68364	1.57965	1.4818	1.38954
1122.422	2.46153	2.31218	2.1688	2.03202	1.90466	1.78801	1.67609	1.57246	1.47469	1.38297
1122.647	2.46697	2.31691	2.17373	2.03659	1.90948	1.79302	1.68115	1.57774	1.4804	1.38793
1122.872	2.46431	2.31435	2.17129	2.03417	1.9074	1.79096	1.67947	1.57625	1.47848	1.386
1123.097	2.46782	2.31769	2.17448	2.03779	1.91067	1.79416	1.6827	1.57932	1.48238	1.39001
1123.322	2.46665	2.31669	2.17323	2.03611	1.90953	1.79331	1.68246	1.57907	1.48173	1.38994
1123.547	2.46105	2.31096	2.16718	2.03021	1.9037	1.78712	1.67649	1.57302	1.47604	1.38383
1123.771	2.46244	2.31156	2.16875	2.03237	1.90551	1.78931	1.67904	1.57586	1.47924	1.38789
1123.996	2.46307	2.31262	2.16904	2.03283	1.90643	1.7908	1.67993	1.57711	1.48061	1.38928
1124.221	2.45797	2.30816	2.16475	2.02874	1.90252	1.78709	1.67656	1.57485	1.47792	1.38663
1124.446	2.45634	2.30611	2.16256	2.02678	1.90102	1.78591	1.67552	1.57321	1.47712	1.38568
1124.67	2.45154	2.30087	2.15808	2.02254	1.89713	1.78252	1.67252	1.57054	1.47458	1.38387
1124.895	2.45369	2.30354	2.16076	2.0252	1.90019	1.78551	1.67604	1.5747	1.47859	1.38787
1125.12	2.44081	2.29077	2.14846	2.01301	1.88797	1.77364	1.66468	1.56317	1.46736	1.37743
1125.345	2.43762	2.28712	2.14478	2.0101	1.88512	1.77064	1.66219	1.5609	1.46576	1.37548
1125.569	2.43019	2.28	2.13797	2.00342	1.87954	1.76607	1.65696	1.55678	1.462	1.37219
1125.794	2.42508	2.27503	2.13339	1.99922	1.87557	1.76245	1.65379	1.55344	1.45931	1.36952
1126.018	2.41761	2.26782	2.12689	1.99359	1.87012	1.75754	1.64947	1.54943	1.45555	1.36654
1126.243	2.4137	2.26412	2.12389	1.99049	1.86756	1.75512	1.64709	1.54734	1.45395	1.36506
1126.467	2.40921	2.26012	2.12004	1.9864	1.86368	1.75186	1.64537	1.54539	1.45171	1.36348
1126.692	2.40546	2.25645	2.11619	1.9834	1.86147	1.74949	1.64338	1.54398	1.45089	1.3625
1126.916	2.40241	2.25386	2.11407	1.98255	1.86125	1.75029	1.64382	1.54539	1.45271	1.36526
1127.141	2.39025	2.24246	2.1026	1.97173	1.85012	1.73957	1.63393	1.53504	1.44291	1.35528
1127.365	2.38019	2.23245	2.09375	1.96321	1.84248	1.73231	1.62738	1.52888	1.43708	1.35022
1127.589	2.3721	2.22467	2.08611	1.95587	1.83523	1.72584	1.62106	1.52333	1.43168	1.34497
1127.814	2.35988	2.21316	2.07499	1.94524	1.82518	1.71596	1.61178	1.51502	1.42345	1.33725
1128.038	2.35817	2.2118	2.07406	1.94458	1.82547	1.71628	1.61215	1.51535	1.42491	1.33898
1128.262	2.35401	2.20778	2.07131	1.9422	1.8239	1.71556	1.61219	1.51629	1.42595	1.34072
1128.487	2.34794	2.2023	2.06603	1.9376	1.81931	1.71159	1.60854	1.51263	1.42299	1.33763
1128.711	2.33678	2.19155	2.05528	1.92773	1.81041	1.70308	1.60041	1.50493	1.41558	1.33083
1128.935	2.32816	2.18322	2.04746	1.92001	1.80292	1.69589	1.5934	1.49897	1.40975	1.32496
1129.159	2.31602	2.17167	2.03663	1.90966	1.79306	1.68647	1.58516	1.49093	1.40248	1.31786
1129.383	2.31149	2.16717	2.0332	1.90686	1.79046	1.68425	1.58342	1.48952	1.40222	1.31774
1129.607	2.2974	2.15354	2.02039	1.89535	1.77925	1.67437	1.57373	1.48033	1.39272	1.3096
1129.832	2.29215	2.14921	2.01629	1.89144	1.77613	1.67169	1.57132	1.47863	1.39156	1.3086
1130.056	2.28663	2.14399	2.01158	1.88739	1.77272	1.66909	1.56967	1.47757	1.3916	1.30876
1130.28	2.27815	2.13589	2.00397	1.88005	1.76626	1.66251	1.56341	1.47184	1.38545	1.303
1130.504	2.26564	2.12403	1.99253	1.86944	1.75631	1.65363	1.55515	1.46393	1.37827	1.29611
1130.728	2.25614	2.11526	1.98484	1.86174	1.74945	1.64687	1.54927	1.45831	1.37319	1.29142
1130.952	2.24667	2.10657	1.97679	1.85538	1.74329	1.64157	1.54429	1.45361	1.36938	1.28905
1131.175	2.23663	2.09658	1.96742	1.84637	1.73454	1.63358	1.53682	1.44709	1.363	1.28279
1131.399	2.22245	2.08293	1.95463	1.83449	1.72361	1.62283	1.52695	1.43757	1.35398	1.27457
1131.623	2.21525	2.07658	1.94919	1.82876	1.71874	1.61871	1.52333	1.43448	1.35136	1.27176
1131.847	2.20393	2.06638	1.93936	1.81958	1.71106	1.61128	1.5173	1.4289	1.34614	1.2674
1132.071	2.19397	2.0562	1.92971	1.81103	1.70287	1.6039	1.50998	1.42247	1.34003	1.26204
1132.295	2.17908	2.04222	1.91642	1.79892	1.69066	1.59274	1.49967	1.41251	1.33087	1.25338
1132.518	2.17048	2.03439	1.90951	1.79177	1.68462	1.58722	1.49421	1.40825	1.32654	1.24967
1132.742	2.15301	2.01771	1.89338	1.77672	1.67016	1.57391	1.48121	1.39569	1.31453	1.23844
1132.966	2.14297	2.00849	1.88457	1.76872	1.66289	1.56686	1.47489	1.38984	1.31004	1.23357
1133.189	2.13356	1.99958	1.87644	1.76193	1.65712	1.56188	1.4707	1.38616	1.30697	1.23148
1133.413	2.11945	1.9861	1.86412	1.74976	1.64556	1.55059	1.46028	1.37638	1.29703	1.22213
1133.637	2.10678	1.97426	1.85332	1.74013	1.63649	1.54213	1.4524	1.36937	1.29086	1.21616
1133.86	2.09756	1.96574	1.8451	1.73279	1.62978	1.53596	1.44726	1.36404	1.286	1.21229
1134.084	2.08277	1.95184	1.83208	1.72015	1.61769	1.52502	1.43651	1.35485	1.27694	1.20358
1134.307	2.07429	1.944	1.825	1.7133	1.61151	1.51933	1.43206	1.35055	1.27402	1.20075
1134.531	2.05951	1.93037	1.81185	1.7013	1.59999	1.50914	1.42224	1.34133	1.26565	1.19296
1134.754	2.04561	1.91699	1.79898	1.68931	1.58865	1.49807	1.41211	1.33176	1.25561	1.18391
1134.978	2.03458	1.90662	1.7899	1.68115	1.58172	1.49119	1.40649	1.3267	1.25089	1.18059
1135.201	2.02456	1.89695	1.78144	1.67324	1.57451	1.48517	1.40078	1.32137	1.2472	1.17615
1135.424	2.00625	1.87974	1.76522	1.65827	1.56023	1.47113	1.38723	1.30928	1.23562	1.16513
1135.648	1.99477	1.86927	1.75525	1.64961	1.55172	1.46376	1.381	1.30285	1.22904	1.15982
1135.871	1.97808	1.85321	1.74017	1.63502	1.53819	1.45078	1.36866	1.29089	1.21844	1.14998
1136.094	1.97003	1.84642	1.73365	1.62951	1.53343	1.44722	1.36509	1.28854	1.21664	1.14859
1136.317	1.95407	1.83173	1.72006	1.6161	1.52084	1.43502	1.35456	1.27821	1.20673	1.1391
1136.541	1.94216	1.82012	1.70998	1.60601	1.51215	1.42718	1.3465	1.27107	1.19992	1.13304
1136.764	1.92461	1.80306	1.69356	1.59081	1.49768	1.41392	1.33379	1.25936	1.18898	1.12265
1136.987	1.91076	1.78985	1.681	1.57929	1.48668	1.40336	1.32406	1.25002	1.18042	1.11411
1137.21	1.88871	1.76888	1.66092	1.56012	1.4685	1.38567	1.30683	1.23356	1.1642	1.09866
1137.433	1.87706	1.75835	1.65132	1.5514	1.46018	1.3789	1.30073	1.22742	1.15934	1.09388
1137.656	1.8656	1.74759	1.642	1.54305	1.45306	1.37193	1.29522	1.22332	1.15556	1.09127
1137.879	1.85365	1.73662	1.6317	1.53346	1.44446	1.36457	1.288	1.21674	1.14936	1.08564
1138.102	1.83444	1.71827	1.6141	1.51694	1.42874	1.34987	1.27357	1.20328	1.13676	1.0732
1138.325	1.82209	1.70707	1.60356	1.50702	1.4201	1.34088	1.26597	1.19582	1.12961	1.06707
1138.548	1.80843	1.69415	1.59173	1.49624	1.40989	1.33165	1.25744	1.18772	1.12207	1.06076
1138.771	1.79364	1.68044	1.57873	1.48388	1.39846	1.32052	1.247	1.17802	1.11341	1.05197
1138.994	1.78033	1.66823	1.56741	1.47351	1.38886	1.31166	1.23929	1.17087	1.10687	1.04566
1139.217	1.76699	1.65562	1.55573	1.4628	1.37858	1.30254	1.22993	1.16245	1.09898	1.0383
1139.44	1.75041	1.64005	1.54055	1.44883	1.36546	1.29019	1.21821	1.15148	1.0883	1.02867
1139.663	1.73718	1.62767	1.52948	1.43843	1.3556	1.28079	1.21008	1.14339	1.08117	1.02169
1139.886	1.72576	1.61751	1.51971	1.42961	1.34813	1.27421	1.20367	1.13829	1.07638	1.01788
1140.108	1.71251	1.60476	1.50818	1.41907	1.33801	1.26437	1.19491	1.12998	1.06848	1.01085
1140.331	1.69575	1.58905	1.49371	1.40516	1.32545	1.25269	1.18413	1.11923	1.05913	1.00162
1140.554	1.68533	1.57969	1.48558	1.39829	1.31837	1.24648	1.17818	1.11502	1.05453	0.99748
1140.777	1.67023	1.5656	1.47224	1.38641	1.30696	1.23591	1.16796	1.10554	1.04605	0.98946
1140.999	1.6589	1.55499	1.46241	1.37638	1.29812	1.22744	1.16072	1.09802	1.0386	0.98277
1141.222	1.6446	1.54117	1.44918	1.36461	1.28687	1.21656	1.15063	1.08902	1.03038	0.97507
1141.444	1.62804	1.52527	1.43444	1.34974	1.2725	1.20338	1.1377	1.07645	1.01821	0.96294
1141.667	1.61466	1.51318	1.42311	1.33942	1.26309	1.19537	1.1303	1.06973	1.01131	0.95785
1141.889	1.60106	1.50018	1.41097	1.32779	1.25296	1.18482	1.12049	1.06044	1.00315	0.94962
1142.112	1.58643	1.48711	1.39894	1.31655	1.2425	1.17499	1.11184	1.05209	0.99607	0.94272
1142.334	1.57685	1.47829	1.39058	1.30991	1.23551	1.16919	1.10578	1.04669	0.9913	0.93885
1142.557	1.55837	1.46091	1.37397	1.29384	1.22024	1.15479	1.09261	1.03395	0.9788	0.92688
1142.779	1.54882	1.45225	1.36573	1.28669	1.21443	1.14928	1.08769	1.02965	0.97497	0.92381
1143.002	1.53298	1.43761	1.35206	1.27359	1.20186	1.13773	1.07661	1.01943	0.9656	0.91479
1143.224	1.52208	1.42733	1.34294	1.26481	1.19391	1.13017	1.07062	1.01323	0.95924	0.90884
1143.446	1.50755	1.41345	1.33028	1.25352	1.18336	1.12051	1.06073	1.00481	0.95188	0.90225
1143.669	1.49179	1.39855	1.31637	1.24002	1.17079	1.10831	1.04868	0.9929	0.94104	0.89144
1143.891	1.47505	1.38359	1.30184	1.22619	1.15762	1.0957	1.03718	0.98246	0.93063	0.88147
1144.113	1.46396	1.37266	1.29184	1.21703	1.1492	1.08795	1.03022	0.97556	0.92445	0.87566
1144.335	1.45507	1.3644	1.28474	1.21081	1.144	1.08332	1.02599	0.97301	0.92192	0.87483
1144.558	1.44307	1.35431	1.27533	1.20239	1.1351	1.07574	1.01905	0.96591	0.91575	0.86833
1144.78	1.42713	1.33895	1.26094	1.18829	1.12284	1.06354	1.0076	0.95538	0.90597	0.85858
1145.002	1.41377	1.32611	1.24863	1.1773	1.11203	1.05381	0.99786	0.94591	0.89688	0.8506
1145.224	1.39888	1.31178	1.23559	1.16517	1.10007	1.04302	0.98806	0.93648	0.88802	0.84269
1145.446	1.38787	1.30208	1.2262	1.1562	1.09275	1.03542	0.98123	0.92985	0.8818	0.83654
1145.668	1.37606	1.29167	1.21704	1.14789	1.08499	1.02845	0.97506	0.92436	0.87735	0.83227
1145.89	1.364	1.28012	1.20616	1.13745	1.0754	1.01922	0.9664	0.91641	0.86952	0.82535
1146.112	1.34901	1.26629	1.19293	1.12505	1.06357	1.00835	0.95618	0.90701	0.86031	0.81663
1146.334	1.33703	1.25488	1.18228	1.11531	1.05422	0.99947	0.94774	0.89903	0.85288	0.80967
1146.556	1.32226	1.24121	1.16963	1.10359	1.04341	0.98922	0.93878	0.89016	0.84436	0.8019
1146.778	1.31279	1.23233	1.16171	1.0961	1.03674	0.9832	0.9325	0.88519	0.84001	0.79746
1147	1.30111	1.22173	1.15165	1.08687	1.02833	0.97513	0.92514	0.87831	0.83404	0.79203
1147.221	1.28954	1.2111	1.14199	1.07777	1.01982	0.96694	0.91772	0.87063	0.82679	0.7856
1147.443	1.27411	1.19668	1.12809	1.06475	1.0071	0.95593	0.90686	0.861	0.81772	0.77669
1147.665	1.26469	1.18748	1.12004	1.05744	1.00088	0.94916	0.901	0.8559	0.81264	0.77196
1147.887	1.24983	1.17385	1.10729	1.04539	0.98982	0.93924	0.89152	0.84624	0.80398	0.76375
1148.108	1.24129	1.16621	1.10015	1.03852	0.98319	0.93324	0.88593	0.84134	0.79968	0.75992
1148.33	1.22893	1.15425	1.08958	1.02891	0.97429	0.92477	0.87793	0.83439	0.79298	0.75353
1148.552	1.21463	1.14189	1.07717	1.01733	0.96337	0.91435	0.8682	0.82468	0.78377	0.74472
1148.773	1.20286	1.13082	1.06688	1.00796	0.95454	0.90634	0.86075	0.81784	0.77705	0.73873
1148.995	1.19294	1.12143	1.05814	0.99994	0.94699	0.89913	0.85427	0.8115	0.77144	0.73323
1149.217	1.18208	1.11134	1.04898	0.99152	0.93974	0.89231	0.84795	0.80584	0.76623	0.72866
1149.438	1.17008	1.10027	1.03839	0.98161	0.92992	0.88306	0.8392	0.79735	0.75818	0.72107
1149.66	1.16175	1.09275	1.03205	0.97599	0.92473	0.87833	0.83541	0.79459	0.7562	0.71917
1149.881	1.15111	1.0832	1.02318	0.96723	0.9173	0.87129	0.82865	0.78799	0.74982	0.71346
1150.102	1.13792	1.07051	1.01142	0.95756	0.90693	0.86237	0.8199	0.77959	0.74164	0.70578
1150.324	1.12599	1.05929	1.00117	0.94702	0.89734	0.85305	0.81098	0.77126	0.73385	0.69817
1150.545	1.11555	1.04957	0.99199	0.93856	0.88992	0.84587	0.80477	0.76543	0.72831	0.69334
1150.767	1.10901	1.04351	0.98665	0.93374	0.88567	0.84226	0.80146	0.76265	0.72614	0.69125
1150.988	1.09753	1.0333	0.97697	0.92477	0.87728	0.83442	0.79395	0.75571	0.71969	0.6851
1151.209	1.08333	1.01996	0.96415	0.91277	0.86562	0.82341	0.783	0.74516	0.70951	0.67531
1151.431	1.07491	1.01251	0.95743	0.90672	0.86008	0.81842	0.77914	0.74173	0.70648	0.67275
1151.652	1.06132	0.99944	0.94516	0.89448	0.84861	0.80728	0.76787	0.73116	0.69609	0.66278
1151.873	1.05341	0.9924	0.93876	0.8895	0.84359	0.80385	0.76458	0.72861	0.69337	0.66078
1152.094	1.0388	0.97836	0.92517	0.87677	0.83139	0.79145	0.75315	0.71699	0.68264	0.65029
1152.315	1.02882	0.96937	0.91725	0.8689	0.82431	0.78426	0.7465	0.711	0.67717	0.64537
1152.536	1.02454	0.96589	0.91447	0.86663	0.82264	0.78339	0.74638	0.71116	0.67728	0.64611
1152.757	1.01283	0.95442	0.90346	0.85626	0.81339	0.77395	0.73764	0.70312	0.66931	0.6385
1152.979	1.00335	0.94541	0.89519	0.84848	0.80552	0.76683	0.73074	0.69662	0.66366	0.63272
1153.2	0.99549	0.9386	0.88976	0.843	0.8005	0.76298	0.72743	0.69304	0.66074	0.63075
1153.421	0.98475	0.92853	0.87956	0.83397	0.79224	0.75464	0.7195	0.68585	0.65368	0.6236
1153.642	0.97452	0.91894	0.87035	0.82536	0.78412	0.7473	0.71226	0.67888	0.6473	0.61754
1153.862	0.96643	0.91147	0.86376	0.81914	0.77832	0.74209	0.70706	0.67386	0.64331	0.6136
1154.083	0.95779	0.90426	0.85695	0.81305	0.77283	0.73666	0.70232	0.66954	0.63911	0.61018
1154.304	0.94966	0.89646	0.84989	0.80628	0.767	0.7308	0.69698	0.66492	0.63485	0.60582
1154.525	0.93945	0.88674	0.8405	0.79795	0.75868	0.72348	0.68974	0.65823	0.62899	0.59986
1154.746	0.93204	0.88002	0.83428	0.7922	0.75338	0.7182	0.68551	0.65437	0.62491	0.59619
1154.967	0.92001	0.86888	0.8239	0.78242	0.74383	0.70936	0.67689	0.64593	0.61689	0.58893
1155.187	0.91044	0.8601	0.81548	0.77449	0.73631	0.70272	0.67024	0.63986	0.61072	0.58315
1155.408	0.905	0.8551	0.81153	0.77073	0.73332	0.69972	0.66772	0.63748	0.60958	0.58231
1155.629	0.89515	0.84615	0.80302	0.76257	0.72554	0.69229	0.66085	0.63088	0.60249	0.57586
1155.85	0.88737	0.8387	0.79644	0.75665	0.71977	0.68734	0.65609	0.62725	0.59834	0.57187
1156.07	0.88208	0.8336	0.79188	0.75255	0.71635	0.6841	0.65331	0.62462	0.59656	0.57015
1156.291	0.87656	0.82883	0.78795	0.74865	0.71305	0.68091	0.65128	0.62254	0.59535	0.56933
1156.511	0.86635	0.81919	0.77856	0.74012	0.70449	0.67326	0.64364	0.61492	0.58808	0.56242
1156.732	0.8574	0.81141	0.77102	0.73329	0.69821	0.66688	0.63762	0.60979	0.58302	0.55782
1156.952	0.84705	0.8013	0.76131	0.72404	0.68956	0.65871	0.62947	0.60142	0.57477	0.55007
1157.173	0.84032	0.79559	0.756	0.71939	0.68501	0.65506	0.62669	0.59797	0.57222	0.54791
1157.393	0.83754	0.79371	0.75452	0.71875	0.68475	0.65523	0.62656	0.59888	0.57326	0.54914
1157.614	0.82838	0.78493	0.74622	0.71046	0.67712	0.64798	0.61993	0.59272	0.5675	0.5434
1157.834	0.81953	0.77661	0.73828	0.70312	0.67027	0.64121	0.6131	0.58638	0.5611	0.53751
1158.055	0.81015	0.76768	0.72998	0.69527	0.6629	0.63374	0.60651	0.58011	0.55476	0.53162
1158.275	0.80473	0.76226	0.72542	0.69143	0.65912	0.63065	0.60311	0.57702	0.55218	0.52922
1158.495	0.79996	0.75872	0.72218	0.68837	0.65663	0.62884	0.60124	0.57572	0.55159	0.52901
1158.716	0.78909	0.74782	0.71153	0.67809	0.64715	0.61903	0.59225	0.56615	0.54259	0.51952
1158.936	0.78623	0.74567	0.70983	0.67673	0.64584	0.61877	0.5924	0.56693	0.54341	0.52075
1159.156	0.78042	0.74044	0.70497	0.67257	0.6417	0.61453	0.58843	0.56386	0.53969	0.51768
1159.376	0.77149	0.73224	0.69699	0.66508	0.63533	0.60743	0.58211	0.55759	0.53386	0.51232
1159.596	0.766	0.72718	0.69264	0.66084	0.63105	0.60339	0.5785	0.55387	0.53101	0.50951
1159.816	0.76031	0.722	0.68783	0.65619	0.6273	0.60063	0.5753	0.55134	0.52884	0.50726
1160.037	0.75223	0.71451	0.68085	0.64934	0.62041	0.59439	0.56917	0.54572	0.52271	0.50106
1160.257	0.74691	0.70959	0.6766	0.64592	0.61713	0.59126	0.56681	0.54303	0.52079	0.49937
1160.477	0.74127	0.70426	0.67118	0.64085	0.61207	0.58692	0.56197	0.53841	0.51637	0.49589
1160.697	0.73483	0.69854	0.66637	0.63648	0.60797	0.58279	0.55804	0.53527	0.51325	0.49305
1160.917	0.73043	0.69425	0.66248	0.63299	0.60432	0.57962	0.55535	0.53294	0.51092	0.49062
1161.137	0.72431	0.68856	0.65739	0.62735	0.59945	0.57536	0.55138	0.52851	0.50766	0.48713
1161.356	0.71974	0.68427	0.65332	0.62366	0.59642	0.57262	0.54865	0.52613	0.50529	0.48509
1161.576	0.7133	0.67832	0.64764	0.61842	0.59187	0.56817	0.54453	0.52252	0.50123	0.48168
1161.796	0.70961	0.67532	0.64487	0.6164	0.58947	0.56569	0.54274	0.52075	0.49984	0.48012
1162.016	0.70617	0.67225	0.64238	0.61449	0.58768	0.56404	0.54133	0.51965	0.49947	0.47954
1162.236	0.69963	0.66622	0.63641	0.60855	0.5823	0.55876	0.53628	0.51459	0.49434	0.47492
1162.456	0.69094	0.65845	0.62877	0.60142	0.57552	0.55255	0.53007	0.50876	0.48849	0.46935
1162.675	0.68863	0.65614	0.62698	0.59959	0.57425	0.55063	0.52921	0.50791	0.48778	0.46883
1162.895	0.68497	0.65264	0.62401	0.59677	0.57215	0.54885	0.52801	0.50717	0.48711	0.46851
1163.115	0.67626	0.64444	0.61601	0.58945	0.56438	0.54223	0.5205	0.49977	0.48035	0.46155
1163.334	0.67216	0.64075	0.61304	0.58667	0.56187	0.54012	0.51836	0.49867	0.47898	0.4605
1163.554	0.66878	0.63752	0.61006	0.58384	0.55938	0.53744	0.51638	0.49643	0.47717	0.4588
1163.774	0.66296	0.63215	0.60514	0.57922	0.55507	0.53362	0.5125	0.49233	0.47341	0.45537
1163.993	0.6572	0.62661	0.59986	0.57425	0.55015	0.52891	0.50802	0.48816	0.46913	0.45165
1164.213	0.65141	0.62145	0.59478	0.56946	0.54541	0.52447	0.5043	0.48462	0.46562	0.44829
1164.432	0.64748	0.61772	0.59118	0.56655	0.54249	0.52165	0.5013	0.48167	0.46333	0.44622
1164.652	0.6377	0.60842	0.58246	0.55747	0.53449	0.51411	0.49339	0.47392	0.45627	0.43812
1164.871	0.63692	0.60814	0.58277	0.55808	0.53524	0.51498	0.4951	0.4757	0.458	0.44081
1165.09	0.63886	0.61042	0.5852	0.56081	0.53862	0.51881	0.49904	0.48089	0.46244	0.44598
1165.31	0.62969	0.60189	0.5767	0.55305	0.53068	0.51089	0.49115	0.47323	0.45553	0.43869
1165.529	0.62403	0.59677	0.57228	0.54912	0.5265	0.50713	0.48783	0.46985	0.45257	0.43544
1165.748	0.61783	0.59031	0.56604	0.54301	0.5209	0.50161	0.48221	0.4649	0.44726	0.43094
1165.968	0.61153	0.58434	0.5606	0.53792	0.5159	0.49675	0.47742	0.45986	0.44279	0.42674
1166.187	0.60743	0.58082	0.55673	0.53471	0.513	0.49396	0.47553	0.45771	0.44094	0.4249
1166.406	0.60251	0.5764	0.55271	0.53034	0.50933	0.49094	0.47204	0.45511	0.43827	0.42177
1166.625	0.59739	0.57155	0.54855	0.52641	0.50508	0.48692	0.46878	0.45188	0.43515	0.41933
1166.844	0.58876	0.5635	0.54046	0.51867	0.49753	0.4798	0.46158	0.44491	0.42822	0.41255
1167.064	0.58543	0.55998	0.53746	0.51568	0.49517	0.47732	0.45942	0.44267	0.42631	0.41109
1167.283	0.58347	0.55849	0.53613	0.51495	0.49444	0.47662	0.45932	0.44267	0.42637	0.41071
1167.502	0.58262	0.55809	0.53604	0.51503	0.49476	0.47716	0.45996	0.44327	0.42739	0.41252
1167.721	0.57881	0.55424	0.53288	0.51217	0.49173	0.47481	0.45729	0.44118	0.42548	0.41041
1167.94	0.57107	0.54708	0.52564	0.50506	0.48506	0.46797	0.45092	0.43433	0.41919	0.40405
1168.159	0.56487	0.54071	0.51942	0.49935	0.47957	0.46224	0.44566	0.42989	0.41372	0.39878
1168.378	0.56335	0.53979	0.51847	0.49861	0.47911	0.462	0.44541	0.42926	0.4139	0.39922
1168.597	0.56147	0.53785	0.51737	0.49716	0.47831	0.46128	0.44501	0.42915	0.41399	0.39979
1168.815	0.55671	0.53339	0.51245	0.49281	0.47409	0.45739	0.44104	0.42538	0.41029	0.39594
1168.805	0.58325	0.55938	0.53684	0.51578	0.49526	0.47722	0.46018	0.44315	0.42712	0.41196
1169.033	0.57864	0.55478	0.53203	0.51139	0.49134	0.47389	0.45745	0.44004	0.424	0.40869
1169.26	0.57423	0.55109	0.52899	0.50844	0.48863	0.47087	0.45408	0.43728	0.42138	0.40642
1169.488	0.56884	0.54559	0.52369	0.50341	0.48357	0.46653	0.44976	0.43318	0.41757	0.40243
1169.716	0.56616	0.54367	0.5215	0.50173	0.48221	0.46509	0.44863	0.43168	0.41654	0.40231
1169.943	0.56319	0.54094	0.51953	0.49935	0.48011	0.46289	0.44715	0.43015	0.41552	0.40036
1170.171	0.56041	0.53807	0.51677	0.49692	0.47727	0.46107	0.44444	0.42845	0.41378	0.39959
1170.399	0.55542	0.53309	0.51236	0.49274	0.47318	0.45644	0.44054	0.42444	0.40963	0.39474
1170.626	0.55338	0.53186	0.5111	0.4917	0.47236	0.45654	0.44014	0.42399	0.40974	0.39527
1170.854	0.54686	0.52495	0.50396	0.48512	0.46571	0.44955	0.43406	0.4181	0.403	0.38829
1171.081	0.54603	0.52484	0.50435	0.48531	0.46639	0.45059	0.43432	0.41903	0.40464	0.39079
1171.309	0.54557	0.52421	0.5039	0.48541	0.4672	0.45082	0.43574	0.41977	0.40534	0.39127
1171.536	0.54042	0.51938	0.49949	0.48089	0.46261	0.4472	0.43158	0.41567	0.40169	0.38821
1171.764	0.53595	0.51515	0.49552	0.47628	0.45866	0.44283	0.42761	0.41217	0.398	0.38392
1171.991	0.53241	0.51265	0.49243	0.47458	0.45655	0.44107	0.42525	0.41031	0.39634	0.38308
1172.219	0.52998	0.51008	0.49049	0.47196	0.45436	0.43917	0.42397	0.40894	0.39494	0.38106
1172.446	0.5303	0.51053	0.49158	0.47353	0.45592	0.44088	0.42546	0.41106	0.3976	0.3846
1172.673	0.52886	0.50866	0.49008	0.47198	0.45455	0.43966	0.42478	0.40976	0.39642	0.38344
1172.901	0.52474	0.5053	0.48636	0.46868	0.45156	0.43671	0.4216	0.40712	0.39425	0.38068
1173.128	0.52247	0.50299	0.48437	0.46694	0.44952	0.43495	0.42034	0.40579	0.3924	0.3794
1173.355	0.51905	0.49986	0.48117	0.46416	0.44716	0.43199	0.41761	0.40389	0.39085	0.3775
1173.583	0.51493	0.49565	0.4772	0.4601	0.44332	0.42869	0.41395	0.40006	0.38641	0.37399
1173.81	0.50925	0.49032	0.47222	0.45543	0.43836	0.42402	0.40998	0.39602	0.38326	0.37005
1174.037	0.50681	0.48805	0.47016	0.45331	0.43645	0.42234	0.40806	0.39398	0.38071	0.36821
1174.264	0.50479	0.48621	0.46839	0.45182	0.43544	0.42097	0.40674	0.39355	0.38041	0.36826
1174.491	0.50483	0.48685	0.46922	0.45224	0.43627	0.42222	0.40757	0.39391	0.38163	0.36911
1174.719	0.50359	0.48547	0.46777	0.45107	0.43489	0.42111	0.40752	0.39422	0.38172	0.36915
1174.946	0.50144	0.48372	0.46611	0.44947	0.43349	0.41961	0.40556	0.39218	0.37978	0.36732
1175.173	0.49623	0.47791	0.46058	0.44433	0.42835	0.41472	0.40067	0.38759	0.3742	0.36294
1175.4	0.4989	0.48109	0.46402	0.44785	0.4319	0.41841	0.40423	0.39076	0.37855	0.36639
1175.627	0.49268	0.47468	0.45742	0.441	0.42527	0.41209	0.3987	0.38496	0.37221	0.36003
1175.854	0.49249	0.47492	0.45822	0.44211	0.42608	0.41289	0.39938	0.38583	0.37314	0.36126
1176.081	0.49374	0.47608	0.45934	0.44332	0.42751	0.4149	0.40135	0.38853	0.37603	0.36408
1176.308	0.49071	0.47347	0.45676	0.44102	0.42528	0.41205	0.39849	0.38549	0.37293	0.36144
1176.535	0.48655	0.46935	0.45218	0.43671	0.42124	0.4079	0.39518	0.38179	0.37031	0.35819
1176.762	0.48161	0.46454	0.44785	0.43226	0.41663	0.40336	0.39022	0.37735	0.36523	0.35341
1176.989	0.47996	0.46333	0.44604	0.43072	0.41568	0.40282	0.38965	0.37683	0.36463	0.3528
1177.215	0.47907	0.46226	0.44574	0.43091	0.41536	0.40238	0.38892	0.37614	0.3647	0.35268
1177.442	0.47785	0.46128	0.44487	0.42995	0.41445	0.40216	0.38907	0.37611	0.36415	0.35317
1177.669	0.47614	0.45965	0.44369	0.42893	0.41363	0.40072	0.3875	0.37517	0.36366	0.35258
1177.896	0.47167	0.45517	0.43893	0.42411	0.40941	0.39687	0.3836	0.37172	0.35972	0.34815
1178.123	0.46693	0.45078	0.43504	0.42027	0.40535	0.3927	0.38009	0.36786	0.35573	0.34458
1178.349	0.46777	0.45196	0.43575	0.42113	0.40642	0.39422	0.38165	0.36927	0.35808	0.34689
1178.576	0.46696	0.45078	0.43511	0.42055	0.40626	0.39391	0.38196	0.36936	0.35771	0.34675
1178.803	0.46276	0.44733	0.43171	0.41767	0.40309	0.39084	0.37836	0.36597	0.35502	0.34406
1179.029	0.46	0.44428	0.4291	0.41488	0.4004	0.38854	0.376	0.36351	0.35281	0.34211
1179.256	0.45802	0.44236	0.42781	0.41382	0.39939	0.38712	0.37527	0.36306	0.35132	0.34123
1179.483	0.45306	0.43764	0.42288	0.40894	0.39456	0.38285	0.37029	0.35842	0.3472	0.33675
1179.709	0.45101	0.43618	0.42138	0.40757	0.39383	0.38152	0.3698	0.35792	0.34678	0.3361
1179.936	0.45232	0.43719	0.42272	0.40861	0.39496	0.38314	0.37169	0.35969	0.34883	0.3385
1180.162	0.45098	0.43635	0.42192	0.40805	0.39478	0.38281	0.37112	0.35946	0.34887	0.33848
1180.389	0.44246	0.42726	0.41268	0.39954	0.38561	0.37408	0.36257	0.35131	0.34031	0.3299
1180.615	0.43738	0.42288	0.40881	0.39549	0.3817	0.37019	0.35878	0.34741	0.3365	0.32635
1180.842	0.43537	0.42146	0.40709	0.39381	0.3802	0.36897	0.35798	0.34651	0.33606	0.32555
1181.068	0.43012	0.41567	0.40221	0.38891	0.3752	0.3643	0.35329	0.34241	0.33174	0.32147
1181.295	0.42921	0.41502	0.40145	0.38843	0.37539	0.36415	0.353	0.34214	0.33162	0.32177
1181.521	0.4305	0.41708	0.40264	0.39008	0.37778	0.3672	0.35601	0.34522	0.33512	0.3255
1181.747	0.42869	0.41509	0.40192	0.38938	0.37692	0.36605	0.35537	0.34486	0.33489	0.32506
1181.974	0.4235	0.40978	0.39692	0.38469	0.37239	0.36162	0.35092	0.34031	0.33042	0.32102
1182.2	0.41502	0.40167	0.38825	0.37614	0.36364	0.35365	0.34283	0.33239	0.32222	0.31299
1182.426	0.4137	0.40066	0.38822	0.37596	0.36349	0.35321	0.34276	0.33243	0.32299	0.31294
1182.653	0.41036	0.39704	0.38488	0.37282	0.36046	0.35045	0.33983	0.32999	0.32071	0.31074
1182.879	0.41179	0.39899	0.38609	0.3747	0.36232	0.35307	0.34225	0.33258	0.32319	0.31389
1183.105	0.41018	0.39759	0.38519	0.37374	0.36174	0.3517	0.34209	0.33201	0.32257	0.31328
1183.331	0.40471	0.39186	0.37981	0.36829	0.35682	0.34662	0.33702	0.32731	0.31799	0.30883
1183.557	0.40174	0.38921	0.3771	0.3658	0.35433	0.34474	0.33446	0.32482	0.31585	0.30683
1183.783	0.40118	0.38886	0.37718	0.36597	0.35437	0.34435	0.33514	0.32515	0.31594	0.30764
1184.01	0.39648	0.38402	0.37247	0.36136	0.34993	0.34005	0.33056	0.3211	0.3119	0.30342
1184.236	0.39273	0.38065	0.3686	0.3579	0.34654	0.33729	0.32723	0.31843	0.3088	0.30035
1184.462	0.39032	0.37831	0.36707	0.35607	0.34461	0.33509	0.32575	0.31621	0.30684	0.29861
1184.688	0.39147	0.37949	0.36817	0.35717	0.34657	0.33684	0.3276	0.31807	0.30962	0.30088
1184.914	0.39019	0.37841	0.36724	0.35651	0.34541	0.33651	0.32684	0.31811	0.30923	0.30095
1185.14	0.38418	0.37289	0.36185	0.35101	0.33996	0.33137	0.32175	0.31345	0.3038	0.29554
1185.366	0.38174	0.37016	0.35911	0.34823	0.33805	0.32861	0.31985	0.31083	0.30207	0.29361
1185.592	0.37964	0.36807	0.35703	0.34657	0.33637	0.32728	0.31831	0.3091	0.30052	0.29222
1185.817	0.37947	0.36852	0.35763	0.3472	0.33639	0.32769	0.31883	0.31017	0.30174	0.29345
1186.043	0.378	0.36704	0.3567	0.34673	0.33594	0.32786	0.31828	0.3097	0.30101	0.29321
1186.269	0.37641	0.36531	0.3547	0.34488	0.33467	0.32607	0.31713	0.30835	0.29985	0.29196
1186.495	0.37361	0.36283	0.35243	0.34222	0.33224	0.32396	0.31514	0.30586	0.29795	0.29026
1186.721	0.36992	0.35897	0.34871	0.33872	0.32866	0.32053	0.31118	0.30259	0.29462	0.28683
1186.946	0.36727	0.35668	0.34642	0.33632	0.32649	0.31783	0.3088	0.30037	0.29248	0.28413
1187.172	0.36594	0.35555	0.34528	0.33559	0.32577	0.31711	0.30848	0.3001	0.29207	0.28413
1187.398	0.36415	0.35365	0.3437	0.33385	0.3233	0.31589	0.30749	0.2992	0.29104	0.28318
1187.624	0.36348	0.35269	0.34326	0.33321	0.32321	0.31548	0.30744	0.29886	0.29088	0.2832
1187.849	0.36165	0.35121	0.34172	0.33225	0.32282	0.31423	0.30662	0.2985	0.29033	0.28273
1188.075	0.35835	0.34827	0.33861	0.32921	0.32014	0.31134	0.30351	0.29525	0.28748	0.27953
1188.301	0.35676	0.34674	0.33705	0.32798	0.31782	0.31049	0.30223	0.29442	0.28672	0.27895
1188.526	0.35528	0.3453	0.33574	0.32659	0.31659	0.30899	0.30137	0.29311	0.28542	0.27832
1188.752	0.35282	0.34224	0.33316	0.32426	0.31475	0.30692	0.29879	0.2909	0.28355	0.27678
1188.977	0.35187	0.34167	0.33256	0.32332	0.31487	0.30662	0.29859	0.29078	0.28359	0.27601
1189.203	0.34956	0.34007	0.33048	0.32149	0.31242	0.30475	0.29704	0.28903	0.28209	0.27437
1189.428	0.34544	0.33621	0.32676	0.31775	0.30852	0.30088	0.29323	0.2856	0.27792	0.2707
1189.654	0.34564	0.33704	0.32795	0.31866	0.30926	0.30196	0.29441	0.28663	0.27939	0.27248
1189.879	0.34107	0.332	0.32258	0.31376	0.30482	0.29718	0.28932	0.28166	0.27424	0.26763
1190.104	0.34333	0.33436	0.32534	0.31674	0.30809	0.30071	0.29308	0.28552	0.2782	0.27141
1190.33	0.33867	0.32991	0.32097	0.31249	0.3038	0.29645	0.28888	0.28116	0.2738	0.26672
1190.555	0.33733	0.32861	0.31994	0.31166	0.30243	0.29513	0.28781	0.28066	0.27323	0.26554
1190.781	0.33821	0.32904	0.32033	0.31232	0.30358	0.29627	0.28871	0.28164	0.27434	0.26716
1191.006	0.33767	0.32914	0.32026	0.31227	0.30364	0.29631	0.2893	0.28206	0.27482	0.26813
1191.231	0.33791	0.32932	0.32065	0.31237	0.30389	0.29652	0.28989	0.28251	0.27579	0.26877
1191.456	0.32859	0.32033	0.31169	0.30356	0.29448	0.28795	0.28069	0.2735	0.26661	0.25991
1191.682	0.32903	0.3206	0.31198	0.30405	0.29524	0.28853	0.28152	0.27431	0.26727	0.26105
1191.907	0.32942	0.32111	0.31296	0.30485	0.2962	0.28954	0.28266	0.27542	0.26829	0.26169
1192.132	0.3325	0.32395	0.31602	0.30819	0.29995	0.29321	0.28669	0.27927	0.2725	0.26602
1192.357	0.33029	0.32224	0.31379	0.30577	0.29799	0.29103	0.28463	0.27761	0.27097	0.26458
1192.582	0.32695	0.31885	0.31036	0.30286	0.29477	0.28803	0.28128	0.27445	0.26769	0.26145
1192.807	0.326	0.31844	0.31004	0.3025	0.29455	0.2877	0.28104	0.27445	0.26789	0.262
1193.032	0.3195	0.31162	0.30353	0.29596	0.28773	0.28082	0.27432	0.26768	0.26108	0.25509
1193.257	0.32192	0.31384	0.30625	0.29861	0.29084	0.28424	0.27784	0.27113	0.26445	0.25866
1193.482	0.32475	0.31718	0.30923	0.3021	0.29435	0.28795	0.28111	0.2747	0.26847	0.26248
1193.707	0.31843	0.31052	0.30267	0.29558	0.28748	0.28152	0.27479	0.26852	0.26207	0.25615
1193.932	0.31246	0.30452	0.29652	0.28975	0.28165	0.27555	0.26895	0.2623	0.25608	0.25007
1194.157	0.31211	0.30439	0.29656	0.28924	0.28171	0.27563	0.26923	0.26287	0.25621	0.25023
1194.382	0.31109	0.30353	0.2962	0.2887	0.28102	0.27502	0.26874	0.26229	0.25589	0.24979
1194.607	0.3108	0.3029	0.29592	0.28889	0.28144	0.27527	0.26905	0.26271	0.25673	0.25074
1194.832	0.31283	0.30512	0.29767	0.29092	0.28386	0.27729	0.27131	0.26465	0.25946	0.25382
1195.057	0.30505	0.2975	0.29053	0.28364	0.27629	0.26969	0.26382	0.25711	0.25176	0.24602
1195.281	0.30513	0.29783	0.2907	0.28372	0.27665	0.27047	0.26443	0.25802	0.25228	0.24662
1195.506	0.31012	0.30296	0.29621	0.28963	0.28211	0.27658	0.27051	0.26469	0.25876	0.25244
1195.731	0.30618	0.29869	0.29201	0.2853	0.27784	0.27241	0.26641	0.26057	0.2545	0.2484
1195.956	0.30531	0.2985	0.29156	0.28504	0.27796	0.2726	0.26676	0.26114	0.25468	0.24907
1196.18	0.30023	0.29329	0.28639	0.2798	0.27249	0.26724	0.26129	0.25554	0.24944	0.24367
1196.405	0.29786	0.29127	0.28477	0.27786	0.27097	0.26543	0.25964	0.25348	0.24796	0.24253
1196.63	0.3004	0.2938	0.2868	0.28049	0.27375	0.2682	0.26243	0.25668	0.25085	0.246
1196.854	0.29476	0.28868	0.28153	0.2755	0.26875	0.26286	0.25734	0.25159	0.24629	0.24092
1197.079	0.29529	0.28845	0.28201	0.2759	0.269	0.26346	0.25769	0.25226	0.24679	0.24152
1197.303	0.29605	0.28973	0.28358	0.27712	0.27028	0.26502	0.25936	0.25407	0.24865	0.24353
1197.528	0.29347	0.28727	0.28078	0.27468	0.26798	0.26241	0.2566	0.25161	0.24612	0.24105
1197.752	0.28894	0.28248	0.27694	0.27045	0.26363	0.25852	0.25259	0.24773	0.24126	0.23685
1197.977	0.28646	0.27952	0.27349	0.26733	0.26065	0.25544	0.25005	0.24484	0.23853	0.23397
1198.201	0.28165	0.27475	0.26895	0.26313	0.25638	0.2512	0.24593	0.24047	0.23488	0.2295
1198.426	0.28244	0.27599	0.26997	0.26395	0.25731	0.2523	0.24683	0.24159	0.2364	0.23075
1198.65	0.2795	0.27316	0.26703	0.26104	0.25472	0.24987	0.24447	0.23894	0.23394	0.22852
1198.875	0.28169	0.27565	0.26927	0.26354	0.257	0.25234	0.24693	0.24165	0.23626	0.23167
1199.099	0.28296	0.27733	0.2714	0.26548	0.25925	0.25407	0.24922	0.24397	0.23892	0.23442
1199.323	0.27919	0.27298	0.26678	0.26115	0.25526	0.25018	0.24525	0.2396	0.23457	0.2302
1199.548	0.27943	0.27372	0.26787	0.26244	0.25607	0.25135	0.24622	0.24105	0.23677	0.23145
1199.772	0.28029	0.27448	0.26847	0.2628	0.25668	0.25217	0.24731	0.24208	0.23757	0.23258
1199.996	0.2816	0.27614	0.27061	0.26523	0.25887	0.25461	0.24962	0.24503	0.24025	0.23582
1200.22	0.28081	0.27505	0.26949	0.26393	0.25805	0.2535	0.24854	0.2438	0.23861	0.23468
1200.444	0.27579	0.2701	0.26464	0.25918	0.25341	0.24892	0.24391	0.23907	0.23396	0.23021
1200.669	0.27389	0.26826	0.26247	0.25741	0.25126	0.24694	0.24206	0.23763	0.23268	0.22826
1200.893	0.27144	0.26555	0.26053	0.25514	0.24907	0.24459	0.24027	0.23629	0.23074	0.22596
1201.117	0.27063	0.2649	0.25967	0.25418	0.24819	0.24396	0.23949	0.23489	0.23003	0.22551
1201.341	0.26789	0.26232	0.25702	0.25199	0.24628	0.24217	0.23751	0.23281	0.22764	0.22352
1201.565	0.26381	0.25867	0.25301	0.24781	0.24227	0.23805	0.23312	0.22878	0.22333	0.21955
1201.789	0.26615	0.26072	0.25571	0.25122	0.24494	0.24054	0.23627	0.23177	0.22702	0.22323
1202.013	0.26446	0.2593	0.25381	0.24901	0.24328	0.23901	0.23463	0.23022	0.2254	0.22133
1202.237	0.26501	0.26009	0.25484	0.24985	0.2445	0.24027	0.23602	0.23165	0.22737	0.22283
1202.461	0.26636	0.26118	0.25584	0.25125	0.24546	0.24161	0.23738	0.23277	0.22858	0.22438
1202.685	0.26461	0.2592	0.25443	0.24957	0.24398	0.23998	0.23627	0.23144	0.22705	0.22338
1202.909	0.26014	0.25512	0.25004	0.24513	0.23988	0.2355	0.23173	0.22705	0.22276	0.219
1203.133	0.26038	0.25505	0.25028	0.24591	0.24026	0.23626	0.23202	0.22812	0.22374	0.21974
1203.356	0.25834	0.25328	0.24851	0.24351	0.23848	0.23439	0.23038	0.2262	0.2216	0.21786
1203.58	0.25808	0.25284	0.24845	0.24306	0.23854	0.2341	0.23053	0.2263	0.22223	0.21829
1203.804	0.25717	0.25219	0.24739	0.2424	0.23761	0.2334	0.22978	0.22523	0.22132	0.21718
1204.028	0.25355	0.24846	0.24371	0.23898	0.23409	0.23014	0.22636	0.22209	0.21785	0.21404
1204.251	0.25543	0.25061	0.24589	0.24099	0.23612	0.23239	0.22887	0.22477	0.22033	0.21694
1204.475	0.25769	0.25258	0.24847	0.24357	0.2386	0.23491	0.23153	0.22763	0.22335	0.21993
1204.699	0.2515	0.24692	0.24263	0.2379	0.23266	0.22902	0.22549	0.22165	0.21734	0.21369
1204.922	0.24738	0.24255	0.23824	0.23381	0.22882	0.22544	0.22128	0.21751	0.21319	0.20986
1205.146	0.2493	0.24549	0.24064	0.23624	0.23139	0.22786	0.22416	0.22019	0.21601	0.21261
1205.37	0.25312	0.24869	0.2441	0.24028	0.23548	0.23189	0.22852	0.22529	0.22065	0.21771
1205.593	0.2518	0.2474	0.24305	0.23886	0.2341	0.23041	0.22737	0.22345	0.21944	0.21629
1205.817	0.25237	0.24845	0.24419	0.24	0.23506	0.23199	0.22849	0.22499	0.22133	0.21789
1206.04	0.25128	0.24697	0.24295	0.23855	0.23402	0.23049	0.22705	0.2236	0.2196	0.21647
1206.264	0.24526	0.24083	0.23613	0.23223	0.22774	0.22398	0.22095	0.2174	0.21326	0.2103
1206.487	0.24308	0.23878	0.23436	0.23034	0.22587	0.22243	0.21925	0.21565	0.21162	0.20854
1206.711	0.24196	0.23732	0.23278	0.22851	0.22434	0.22112	0.21784	0.21491	0.21046	0.20768
1206.934	0.2415	0.23717	0.23317	0.22912	0.22447	0.22155	0.21814	0.21468	0.21068	0.20779
1207.157	0.24166	0.23752	0.2331	0.22943	0.22485	0.22159	0.21849	0.21472	0.21088	0.20793
1207.381	0.24049	0.23618	0.23205	0.22854	0.22356	0.22057	0.21732	0.21425	0.21006	0.20732
1207.604	0.24132	0.23726	0.23301	0.22908	0.2246	0.22206	0.21888	0.2157	0.21181	0.20908
1207.827	0.24025	0.23642	0.23254	0.22897	0.22479	0.2216	0.21819	0.21529	0.21139	0.20854
1208.051	0.24166	0.23737	0.23361	0.23009	0.22609	0.22303	0.22002	0.21697	0.21344	0.21072
1208.274	0.23417	0.23023	0.22645	0.22277	0.21855	0.21556	0.21242	0.2092	0.20565	0.20281
1208.497	0.23291	0.22839	0.22516	0.22158	0.21715	0.21453	0.2116	0.20827	0.20485	0.20165
1208.72	0.23076	0.22712	0.22304	0.21954	0.21539	0.21225	0.20979	0.2063	0.20261	0.1997
1208.943	0.23255	0.22926	0.22502	0.22157	0.21776	0.21452	0.21159	0.20898	0.20568	0.20257
1209.167	0.23092	0.22777	0.2241	0.22076	0.21636	0.21304	0.21075	0.20737	0.20436	0.20143
1209.39	0.2306	0.22698	0.22352	0.2206	0.21597	0.21313	0.21063	0.20759	0.20445	0.20117
1209.613	0.23107	0.22778	0.22429	0.22128	0.21717	0.21449	0.2116	0.20886	0.20572	0.20256
1209.836	0.22897	0.22622	0.22206	0.21913	0.21534	0.21244	0.20968	0.20675	0.20396	0.20096
1210.059	0.23081	0.22742	0.22405	0.22127	0.21703	0.2142	0.21186	0.20901	0.20615	0.20339
1210.282	0.22655	0.22348	0.21916	0.21622	0.21222	0.20964	0.20749	0.20437	0.20143	0.19852
1210.505	0.22659	0.22352	0.21989	0.21689	0.2134	0.21048	0.20826	0.20506	0.20204	0.19932
1210.728	0.22498	0.22158	0.21785	0.21485	0.21127	0.20863	0.2061	0.20307	0.20001	0.19733
1210.951	0.2253	0.22219	0.21885	0.21614	0.21197	0.20977	0.20713	0.20445	0.20142	0.19867
1211.174	0.22523	0.22215	0.21914	0.21651	0.21212	0.2102	0.20772	0.20505	0.20235	0.19969
1211.396	0.22471	0.22158	0.21896	0.21587	0.21198	0.20998	0.20743	0.20453	0.20166	0.19929
1211.619	0.2258	0.22222	0.21927	0.21665	0.21275	0.21095	0.20802	0.20556	0.20241	0.20028
1211.842	0.22519	0.2218	0.21904	0.21633	0.2126	0.21064	0.20786	0.2054	0.20275	0.20021
1212.065	0.2218	0.2184	0.21563	0.21281	0.20867	0.20669	0.20455	0.20195	0.19947	0.1968
1212.287	0.21953	0.2164	0.21363	0.21113	0.20761	0.20515	0.20281	0.20054	0.19776	0.19522
1212.51	0.21592	0.21377	0.21033	0.20737	0.20412	0.2018	0.19915	0.19726	0.19443	0.19211
1212.733	0.21719	0.21435	0.21182	0.20872	0.20546	0.20334	0.20084	0.19874	0.1957	0.1938
1212.956	0.22227	0.21934	0.21687	0.2141	0.21032	0.20841	0.20639	0.20442	0.20177	0.19961
1213.178	0.21442	0.21203	0.20929	0.20659	0.20318	0.20083	0.19901	0.19672	0.19419	0.19161
1213.401	0.21296	0.21021	0.2071	0.20457	0.2014	0.19931	0.19715	0.19497	0.19234	0.19001
1213.623	0.21213	0.20994	0.20707	0.20438	0.20116	0.1993	0.19691	0.19508	0.19218	0.18994
1213.846	0.21114	0.20935	0.20617	0.20367	0.2004	0.19821	0.19677	0.19411	0.19145	0.18956
1214.068	0.21082	0.20837	0.20562	0.20307	0.20001	0.19808	0.19648	0.19406	0.19103	0.18951
1214.291	0.20744	0.20507	0.2024	0.19927	0.19653	0.19432	0.19258	0.19025	0.18777	0.1858
1214.513	0.2105	0.20802	0.20588	0.20321	0.20041	0.19846	0.19634	0.19437	0.19205	0.18981
1214.736	0.20647	0.20352	0.20138	0.19909	0.1956	0.1937	0.19193	0.18986	0.18756	0.18545
1214.958	0.20837	0.20597	0.20343	0.2015	0.19804	0.19615	0.19475	0.19223	0.19029	0.18813
1215.181	0.20434	0.20199	0.19955	0.19686	0.19405	0.19224	0.19025	0.18793	0.18576	0.1838
1215.403	0.20118	0.19876	0.19637	0.19426	0.19145	0.18961	0.18752	0.18567	0.18307	0.18113
1215.625	0.20597	0.20394	0.20189	0.19924	0.19659	0.19468	0.19273	0.19124	0.18907	0.1869
1215.848	0.20177	0.20012	0.19783	0.19512	0.19245	0.19082	0.18892	0.18716	0.18522	0.18288
1216.07	0.20341	0.2018	0.19961	0.1972	0.19427	0.19289	0.19094	0.18895	0.18709	0.18487
1216.292	0.20141	0.19957	0.19757	0.19556	0.19257	0.19094	0.18924	0.18727	0.18517	0.18346
1216.514	0.19826	0.19595	0.19452	0.19235	0.18877	0.18755	0.18554	0.18366	0.18143	0.17984
1216.737	0.19992	0.19821	0.19651	0.19421	0.19121	0.19012	0.18829	0.18645	0.18468	0.18255
1216.959	0.19954	0.19818	0.19671	0.19438	0.19127	0.18982	0.18811	0.18654	0.18477	0.18275
1217.181	0.19902	0.19726	0.19543	0.19344	0.1909	0.18903	0.18764	0.18577	0.1839	0.18228
1217.403	0.19893	0.19734	0.1953	0.1932	0.19057	0.18892	0.18733	0.18564	0.18363	0.18198
1217.625	0.19893	0.19762	0.19546	0.19364	0.19113	0.18978	0.18831	0.18659	0.18442	0.18295
1217.847	0.19909	0.19818	0.1961	0.194	0.19133	0.19027	0.18869	0.18697	0.18512	0.18371
1218.069	0.19976	0.19809	0.19662	0.19488	0.19247	0.19138	0.18945	0.188	0.18619	0.18487
1218.291	0.19383	0.19183	0.19047	0.18845	0.18614	0.18438	0.18328	0.1813	0.17924	0.17807
1218.513	0.19158	0.19022	0.18857	0.18682	0.18433	0.18295	0.18141	0.17975	0.17805	0.17654
1218.735	0.19071	0.18953	0.18783	0.18628	0.18321	0.18188	0.18052	0.17876	0.17689	0.17528
1218.957	0.19468	0.19341	0.19135	0.19056	0.18782	0.18637	0.18536	0.18362	0.18217	0.18047
1219.179	0.19408	0.19241	0.19091	0.18933	0.18681	0.18541	0.18419	0.18247	0.18112	0.17954
1219.401	0.1899	0.18849	0.18694	0.18529	0.18303	0.18184	0.18071	0.17934	0.17749	0.17613
1219.622	0.19273	0.19133	0.1901	0.18853	0.1857	0.18486	0.1835	0.18211	0.18043	0.17931
1219.844	0.19285	0.19143	0.18993	0.18885	0.18617	0.18555	0.18414	0.18266	0.18129	0.17981
1220.066	0.18926	0.18804	0.18654	0.18547	0.18261	0.18181	0.18052	0.17924	0.17735	0.17594
1220.288	0.18749	0.18632	0.18501	0.18387	0.18155	0.18046	0.17948	0.17827	0.17646	0.17501
1220.509	0.1897	0.18857	0.18729	0.18648	0.18382	0.18282	0.18192	0.18024	0.17893	0.17772
1220.731	0.19031	0.18941	0.18798	0.18696	0.18486	0.18392	0.18289	0.18144	0.17993	0.17878
1220.953	0.18831	0.18774	0.186	0.18473	0.18299	0.18181	0.18097	0.17974	0.17781	0.17671
1221.174	0.18576	0.18503	0.18358	0.18256	0.18076	0.17951	0.17878	0.17716	0.17599	0.17472
1221.396	0.18635	0.18515	0.18408	0.1829	0.18095	0.17961	0.17893	0.17771	0.17648	0.17504
1221.618	0.18301	0.18184	0.18088	0.17992	0.17801	0.17674	0.1762	0.17491	0.17359	0.17211
1221.839	0.18619	0.18541	0.18459	0.18361	0.18163	0.18062	0.17989	0.17885	0.17695	0.17624
1222.061	0.18615	0.18528	0.18406	0.18328	0.18123	0.18068	0.1796	0.17867	0.17695	0.17654
1222.282	0.18205	0.18136	0.18009	0.17927	0.17675	0.17588	0.17522	0.17392	0.17237	0.17162
1222.504	0.17733	0.17643	0.17564	0.17456	0.17248	0.17171	0.17101	0.16946	0.16797	0.16723
1222.725	0.17632	0.17545	0.17481	0.17396	0.17188	0.1714	0.17019	0.16883	0.16715	0.1666
1222.946	0.18004	0.17883	0.17814	0.1775	0.17569	0.17483	0.174	0.17315	0.17186	0.17091
1223.168	0.17993	0.17897	0.17795	0.17726	0.17532	0.17474	0.17395	0.17287	0.17149	0.17089
1223.389	0.17789	0.17753	0.17635	0.17558	0.17377	0.17328	0.17256	0.17168	0.17003	0.16977
1223.61	0.17745	0.17717	0.17622	0.1753	0.17398	0.17369	0.17262	0.17132	0.16982	0.16935
1223.832	0.17541	0.17479	0.17386	0.17311	0.17172	0.17099	0.17013	0.16895	0.16811	0.16726
1224.053	0.17546	0.17477	0.17449	0.17368	0.17251	0.17159	0.17083	0.1695	0.16861	0.16742
1224.274	0.17737	0.1764	0.17582	0.17531	0.17375	0.17339	0.17265	0.17151	0.17056	0.1698
1224.495	0.17708	0.17629	0.17557	0.17524	0.17368	0.17302	0.1719	0.17117	0.17026	0.16957
1224.717	0.17174	0.1709	0.17023	0.16959	0.16813	0.16754	0.16661	0.16607	0.16464	0.16419
1224.938	0.17151	0.17146	0.17046	0.1709	0.16891	0.16845	0.16779	0.16633	0.16527	0.16453
1225.159	0.17286	0.17255	0.17188	0.17147	0.1697	0.16936	0.16876	0.16805	0.16707	0.16634
1225.38	0.1745	0.1739	0.17326	0.17337	0.17212	0.1713	0.17021	0.16988	0.16909	0.16782
1225.601	0.17057	0.17032	0.16954	0.16936	0.16798	0.16729	0.16631	0.16585	0.16517	0.1642
1225.822	0.17054	0.17039	0.17002	0.16893	0.1681	0.16772	0.16655	0.16636	0.16496	0.16466
1226.043	0.17585	0.17544	0.17532	0.17469	0.17333	0.17322	0.17279	0.17276	0.17142	0.17119
1226.264	0.17362	0.17305	0.17355	0.17259	0.17154	0.17179	0.17077	0.16991	0.16942	0.16878
1226.485	0.16804	0.16796	0.16742	0.16671	0.16592	0.16575	0.16488	0.16418	0.16359	0.16289
1226.706	0.16781	0.16744	0.1667	0.16707	0.16525	0.16535	0.16415	0.16407	0.16338	0.16231
1226.927	0.16737	0.16729	0.16665	0.16666	0.16512	0.1647	0.16435	0.16431	0.16326	0.16272
1227.148	0.16652	0.16639	0.16642	0.16579	0.16471	0.16454	0.16445	0.16392	0.16264	0.1623
1227.369	0.16878	0.16902	0.16838	0.16826	0.1671	0.16677	0.167	0.166	0.16558	0.16529
1227.589	0.1683	0.16866	0.16783	0.16741	0.1665	0.16635	0.16594	0.16535	0.1648	0.16417
1227.81	0.16636	0.16645	0.16617	0.1659	0.16465	0.16464	0.16398	0.16416	0.16338	0.16285
1228.031	0.16345	0.16362	0.16342	0.16322	0.16205	0.16211	0.16144	0.1616	0.16035	0.15974
1228.252	0.15929	0.1591	0.15907	0.15862	0.15753	0.15721	0.15708	0.15688	0.156	0.15528
1228.472	0.15974	0.15941	0.15971	0.1594	0.1581	0.15826	0.15846	0.15764	0.15643	0.15639
1228.693	0.15986	0.15992	0.15971	0.15926	0.15857	0.15806	0.15826	0.15797	0.15718	0.15729
1228.914	0.1615	0.16141	0.16119	0.16064	0.16075	0.15982	0.16046	0.1602	0.15961	0.15901
1229.134	0.16081	0.16085	0.16064	0.16061	0.15974	0.1596	0.15937	0.15939	0.15876	0.15821
1229.355	0.16533	0.1655	0.16584	0.16519	0.16438	0.16456	0.1649	0.16483	0.1637	0.16361
1229.575	0.16325	0.16321	0.16332	0.16308	0.16213	0.16228	0.16227	0.16232	0.16153	0.16145
1229.796	0.16127	0.16118	0.16151	0.16132	0.15957	0.16019	0.15989	0.16041	0.15889	0.15906
1230.016	0.16028	0.16045	0.16041	0.16044	0.15952	0.15962	0.15934	0.15971	0.15841	0.15873
1230.237	0.15536	0.15576	0.15554	0.15582	0.15448	0.15499	0.15416	0.15436	0.15353	0.15294
1230.457	0.15817	0.15854	0.15826	0.15829	0.15746	0.15807	0.15774	0.1576	0.15731	0.15678
1230.678	0.1588	0.15891	0.1588	0.15884	0.15852	0.15902	0.15921	0.15852	0.15803	0.15798
1230.898	0.15715	0.15706	0.15789	0.15773	0.15719	0.15709	0.15743	0.15704	0.15646	0.15645
1231.118	0.15606	0.15589	0.15646	0.15635	0.15622	0.15606	0.15612	0.15578	0.15468	0.15494
1231.339	0.15333	0.15359	0.15364	0.15365	0.15307	0.15306	0.15313	0.15325	0.1521	0.15246
1231.559	0.15286	0.15334	0.15317	0.1539	0.15253	0.15225	0.1533	0.15329	0.15212	0.15248
1231.779	0.15413	0.15429	0.1551	0.15462	0.15424	0.15435	0.1547	0.15478	0.15433	0.15428
1231.999	0.15795	0.15836	0.15896	0.15826	0.15813	0.15832	0.15917	0.15892	0.15924	0.15864
1232.22	0.15344	0.15382	0.154	0.1538	0.15352	0.1538	0.15425	0.15419	0.15398	0.15397
1232.44	0.15302	0.15323	0.15361	0.15337	0.15332	0.15352	0.15348	0.15401	0.15329	0.15367
1232.66	0.15083	0.15169	0.15183	0.1518	0.15115	0.15136	0.15112	0.15188	0.15103	0.15184
1232.88	0.15064	0.15114	0.15146	0.1519	0.15149	0.15155	0.15129	0.15186	0.15162	0.15195
1233.1	0.15113	0.15163	0.15207	0.15217	0.15142	0.15168	0.1516	0.15241	0.15192	0.15234
1233.32	0.15283	0.15335	0.15389	0.15371	0.153	0.15341	0.15316	0.1542	0.15426	0.15433
1233.54	0.15235	0.1527	0.15298	0.15358	0.15293	0.15319	0.15333	0.15375	0.1538	0.1543
1233.76	0.15151	0.15178	0.15195	0.15256	0.15192	0.15208	0.15308	0.15296	0.1527	0.15356
1233.98	0.15109	0.15198	0.15251	0.15277	0.15256	0.15246	0.15332	0.15323	0.15279	0.15369
1234.2	0.14528	0.14647	0.14633	0.14665	0.14638	0.14669	0.14693	0.14713	0.14632	0.14662
1234.42	0.14795	0.14889	0.1495	0.14928	0.14901	0.14931	0.14964	0.15011	0.1498	0.14996
1234.64	0.14729	0.14766	0.1484	0.14864	0.1489	0.14876	0.14917	0.14986	0.14987	0.14942
1234.86	0.14812	0.14951	0.14969	0.1501	0.14988	0.14982	0.15029	0.15091	0.15132	0.15116
1235.08	0.14826	0.14927	0.14963	0.1502	0.14971	0.14982	0.15026	0.1511	0.15141	0.1515
1235.299	0.14153	0.14176	0.1427	0.14275	0.14248	0.14263	0.14277	0.14356	0.14341	0.14366
1235.519	0.14591	0.14683	0.14771	0.14769	0.14719	0.14742	0.14768	0.1489	0.14892	0.14906
1235.739	0.14578	0.14655	0.14697	0.14764	0.14774	0.14794	0.14809	0.14928	0.1488	0.14913
1235.959	0.14499	0.14594	0.14608	0.14706	0.14727	0.14752	0.14765	0.14863	0.14841	0.14908
1236.178	0.14412	0.14504	0.14521	0.14602	0.1455	0.14626	0.14661	0.14744	0.14697	0.14791
1236.398	0.1441	0.14506	0.14596	0.14595	0.14586	0.14632	0.14713	0.14779	0.14688	0.14844
1236.618	0.14711	0.14826	0.149	0.14915	0.14935	0.15011	0.15052	0.15173	0.15118	0.15227
1236.837	0.14096	0.14168	0.1418	0.14261	0.14268	0.14325	0.14363	0.14479	0.14416	0.14482
1237.057	0.13925	0.14063	0.14144	0.14205	0.14143	0.14207	0.14241	0.14306	0.14348	0.14364
1237.276	0.13967	0.14056	0.14133	0.14213	0.14119	0.14211	0.14269	0.14301	0.14395	0.1437
1237.496	0.13712	0.13827	0.13872	0.13975	0.1396	0.13983	0.14055	0.1409	0.14151	0.14159
1237.715	0.1374	0.13808	0.13855	0.13939	0.13951	0.13982	0.14024	0.14097	0.14119	0.142
1237.935	0.13639	0.13691	0.13764	0.13856	0.13837	0.13889	0.13909	0.1398	0.13961	0.14049
1238.154	0.13716	0.13852	0.13925	0.1404	0.13997	0.14083	0.14096	0.14154	0.14166	0.14248
1238.373	0.13831	0.13943	0.14021	0.14105	0.14098	0.14194	0.14203	0.14266	0.14332	0.14373
1238.593	0.14458	0.14573	0.14604	0.14734	0.14736	0.14833	0.14881	0.14975	0.15026	0.15082
1238.812	0.13686	0.13797	0.13844	0.13939	0.13953	0.14006	0.14064	0.14169	0.14154	0.1418
1239.031	0.13572	0.13665	0.13707	0.138	0.13822	0.13843	0.13927	0.14086	0.1403	0.1409
1239.251	0.13191	0.13282	0.13354	0.13467	0.13444	0.13493	0.13528	0.13665	0.13611	0.13711
1239.47	0.12872	0.13063	0.13114	0.13225	0.1321	0.13226	0.13261	0.13371	0.13308	0.13424
1239.689	0.13204	0.13295	0.13361	0.13445	0.13441	0.13518	0.13565	0.13626	0.13665	0.13748
1239.908	0.13741	0.13871	0.13906	0.13979	0.13976	0.14112	0.14238	0.14248	0.144	0.14399
1240.127	0.13604	0.13731	0.13777	0.13876	0.13864	0.1393	0.14018	0.141	0.14174	0.14206
1240.347	0.13398	0.1352	0.13594	0.13738	0.13731	0.13745	0.13782	0.13938	0.13955	0.14
1240.566	0.13101	0.13183	0.13275	0.13388	0.1339	0.13462	0.13471	0.13606	0.13586	0.13675
1240.785	0.13008	0.13084	0.1314	0.13237	0.13254	0.13334	0.13384	0.13492	0.13415	0.13598
1241.004	0.13176	0.13298	0.13396	0.13448	0.13455	0.13557	0.13624	0.13677	0.13733	0.13827
1241.223	0.12812	0.12929	0.13011	0.13068	0.13084	0.13207	0.13252	0.13348	0.1343	0.13403
1241.442	0.12895	0.13026	0.13109	0.13182	0.13236	0.133	0.13335	0.13471	0.13505	0.13532
1241.661	0.13374	0.13496	0.13598	0.13701	0.1376	0.13751	0.13858	0.14023	0.14104	0.1407
1241.88	0.13139	0.13283	0.13389	0.13449	0.13471	0.13527	0.13638	0.13743	0.13816	0.13872
1242.099	0.13048	0.13212	0.13309	0.13408	0.13378	0.13487	0.13611	0.13617	0.13736	0.13784
1242.317	0.12922	0.13066	0.13132	0.13252	0.13264	0.13348	0.1345	0.13476	0.13554	0.13663
1242.536	0.13242	0.13381	0.1343	0.13553	0.13594	0.13671	0.13764	0.13849	0.13938	0.14052
1242.755	0.13005	0.1315	0.13219	0.13343	0.13372	0.13427	0.13502	0.1363	0.13683	0.13815
1242.974	0.12733	0.12875	0.12969	0.13107	0.13143	0.13169	0.13259	0.13412	0.13396	0.1356
1243.193	0.12784	0.12974	0.13061	0.13155	0.13181	0.13283	0.13351	0.13434	0.13477	0.13592
1243.411	0.12963	0.13127	0.13205	0.13346	0.13399	0.13469	0.13589	0.13644	0.13732	0.13863
1243.63	0.12828	0.12958	0.1307	0.1318	0.13184	0.13267	0.13362	0.13422	0.13524	0.1365
1243.849	0.12624	0.12768	0.1287	0.12967	0.12982	0.13086	0.13119	0.13239	0.13385	0.13406
1244.067	0.12698	0.12826	0.12937	0.13032	0.13106	0.13168	0.13231	0.13386	0.13453	0.13549
1244.286	0.12255	0.1246	0.12523	0.12593	0.12705	0.12775	0.12806	0.13007	0.1302	0.13088
1244.504	0.12248	0.12403	0.12508	0.1259	0.12603	0.12675	0.12801	0.12933	0.12942	0.13057
1244.723	0.12624	0.12766	0.12925	0.1301	0.12957	0.13063	0.13241	0.13333	0.134	0.13523
1244.941	0.12216	0.12337	0.12427	0.12509	0.12551	0.12635	0.12719	0.12838	0.12876	0.13006
1245.16	0.12302	0.12403	0.12552	0.12638	0.12724	0.12804	0.12811	0.12925	0.13062	0.1317
1245.378	0.12336	0.12484	0.12604	0.12714	0.12702	0.12866	0.12931	0.13048	0.13094	0.13204
1245.597	0.12252	0.12377	0.12491	0.12624	0.12567	0.12699	0.12869	0.12992	0.12957	0.13116
1245.815	0.12335	0.12468	0.1261	0.12727	0.12714	0.12824	0.1292	0.1309	0.13102	0.13252
1246.033	0.12325	0.1247	0.12588	0.12691	0.12748	0.12837	0.12891	0.12989	0.13093	0.13261
1246.252	0.1202	0.12155	0.12275	0.124	0.12411	0.12526	0.1258	0.1272	0.1276	0.1289
1246.47	0.12321	0.12485	0.12598	0.12705	0.12713	0.12855	0.12938	0.13064	0.13197	0.13247
1246.688	0.1242	0.1258	0.12689	0.12796	0.12832	0.12961	0.13074	0.13189	0.13231	0.13351
1246.907	0.12139	0.1232	0.12435	0.12522	0.1257	0.12681	0.12812	0.129	0.12886	0.13005
1247.125	0.12174	0.12327	0.12401	0.12504	0.12593	0.12709	0.12741	0.12893	0.129	0.13047
1247.343	0.11885	0.12034	0.12117	0.12209	0.12269	0.12432	0.12468	0.1264	0.1266	0.12826
1247.561	0.12236	0.12382	0.12494	0.12605	0.12601	0.12721	0.12872	0.12984	0.13063	0.13194
1247.779	0.12104	0.12272	0.12437	0.12503	0.12526	0.12594	0.12762	0.12858	0.12965	0.13124
1247.997	0.12097	0.12279	0.12392	0.12481	0.12529	0.12637	0.1274	0.12858	0.12923	0.13094
1248.215	0.11832	0.11986	0.12088	0.12226	0.12276	0.12402	0.1246	0.12634	0.12682	0.12783
1248.433	0.11701	0.11854	0.11959	0.12094	0.12072	0.12211	0.12316	0.12452	0.12501	0.12613
1248.651	0.11121	0.11261	0.11411	0.11496	0.11506	0.11557	0.11699	0.11816	0.11859	0.11934
1248.869	0.11293	0.11424	0.11547	0.11658	0.11668	0.11772	0.11899	0.11964	0.12064	0.12159
1249.087	0.11731	0.11902	0.1201	0.12146	0.12135	0.1227	0.12383	0.12453	0.12528	0.1277
1249.305	0.11804	0.11949	0.12047	0.12226	0.12209	0.12326	0.12385	0.12513	0.12593	0.12795
1249.523	0.11472	0.11681	0.11747	0.11888	0.11902	0.11996	0.12067	0.12202	0.12277	0.12452
1249.741	0.1147	0.11624	0.1175	0.11856	0.11911	0.11976	0.121	0.12204	0.12299	0.12431
1249.959	0.11523	0.11682	0.11823	0.1193	0.11964	0.12106	0.12245	0.12313	0.1239	0.12509
1250.176	0.11275	0.11458	0.11537	0.1166	0.1168	0.1176	0.11901	0.11988	0.12057	0.12196
1250.394	0.11404	0.11624	0.11742	0.11857	0.11933	0.11955	0.12097	0.12234	0.12266	0.12474
1250.612	0.11336	0.11511	0.11597	0.11689	0.11765	0.11866	0.11942	0.12093	0.12152	0.12295
1250.83	0.11132	0.11344	0.11445	0.11576	0.11572	0.11729	0.11779	0.11947	0.12042	0.12146
1251.047	0.11086	0.11271	0.11348	0.11488	0.11501	0.11594	0.11708	0.1181	0.11921	0.12042
1251.265	0.11413	0.11651	0.11726	0.11889	0.11922	0.11969	0.12133	0.12208	0.12331	0.12463
1251.483	0.11385	0.11551	0.11664	0.11791	0.11845	0.11929	0.12029	0.12145	0.12237	0.12424
1251.7	0.1128	0.11448	0.11573	0.11727	0.11692	0.11861	0.11934	0.12087	0.12093	0.12333
1251.918	0.1145	0.11562	0.11674	0.11826	0.11829	0.11961	0.1207	0.122	0.12282	0.12425
1252.135	0.1131	0.1153	0.11633	0.11732	0.11792	0.11832	0.12019	0.12131	0.12261	0.12344
1252.353	0.11317	0.11467	0.11578	0.1167	0.11691	0.11821	0.11946	0.12054	0.12154	0.1226
1252.57	0.11257	0.11463	0.11536	0.11676	0.11645	0.11842	0.11921	0.12018	0.12147	0.12237
1252.788	0.10825	0.10984	0.11092	0.11186	0.11182	0.11299	0.11425	0.11532	0.11584	0.11757
1253.005	0.10947	0.11104	0.11281	0.11372	0.11426	0.11501	0.11658	0.11782	0.11766	0.11953
1253.222	0.1084	0.11003	0.11117	0.11253	0.1126	0.11355	0.11499	0.11596	0.11665	0.11835
1253.44	0.10928	0.11105	0.11229	0.11341	0.1136	0.11452	0.11589	0.11728	0.11813	0.12008
1253.657	0.11127	0.11266	0.11426	0.11491	0.11525	0.11651	0.11754	0.11895	0.11988	0.12129
1253.874	0.10756	0.10943	0.11058	0.11177	0.11211	0.11314	0.11426	0.11535	0.11607	0.1175
1254.091	0.11052	0.11205	0.11337	0.11454	0.11496	0.11583	0.11707	0.11825	0.11907	0.12042
1254.309	0.10985	0.11177	0.11313	0.11367	0.11418	0.11494	0.11658	0.118	0.11818	0.12019
1254.526	0.11053	0.11196	0.11334	0.11426	0.11463	0.1155	0.11662	0.11811	0.11902	0.12065
1254.743	0.11023	0.11195	0.11297	0.11425	0.11495	0.11556	0.11684	0.11829	0.11954	0.12095
1254.96	0.10644	0.10774	0.10919	0.11011	0.11066	0.11121	0.11287	0.11383	0.11464	0.1161
1255.177	0.10537	0.10663	0.10839	0.10928	0.10958	0.11038	0.11174	0.11291	0.11391	0.115
1255.394	0.10542	0.10692	0.10799	0.10932	0.10936	0.11014	0.11148	0.11286	0.11377	0.11496
1255.611	0.10984	0.11174	0.11272	0.11419	0.11418	0.11489	0.11632	0.11809	0.11841	0.12026
1255.828	0.11029	0.11178	0.11272	0.11416	0.11443	0.11525	0.11688	0.11802	0.11882	0.12068
1256.045	0.10853	0.10992	0.11074	0.11212	0.11295	0.11373	0.11523	0.11641	0.11706	0.11852
1256.262	0.10655	0.10808	0.10922	0.11011	0.11039	0.1114	0.11278	0.11408	0.11451	0.11599
1256.479	0.10554	0.10762	0.10916	0.10946	0.10938	0.11112	0.11194	0.11338	0.11405	0.1154
1256.696	0.10624	0.10755	0.10863	0.1095	0.11004	0.11115	0.11196	0.11351	0.11423	0.11561
1256.913	0.10903	0.11094	0.11194	0.11293	0.11355	0.11449	0.11559	0.11729	0.11798	0.11962
1257.13	0.10793	0.10935	0.11073	0.11163	0.11157	0.11292	0.1142	0.11536	0.11618	0.11762
1257.346	0.10587	0.10743	0.1088	0.11023	0.10957	0.11116	0.11226	0.11328	0.11463	0.11597
1257.563	0.10523	0.10653	0.10749	0.10912	0.1091	0.10994	0.11097	0.11229	0.11335	0.11441
1257.78	0.10495	0.10634	0.10776	0.10891	0.10882	0.10994	0.11095	0.11215	0.11273	0.11448
1257.997	0.10608	0.10739	0.10853	0.10945	0.10941	0.11087	0.11218	0.1128	0.11391	0.11554
1258.213	0.10745	0.10911	0.11042	0.11148	0.11144	0.11245	0.11433	0.11503	0.11589	0.11786
1258.43	0.10685	0.10834	0.10938	0.11046	0.11071	0.11164	0.11268	0.11393	0.11468	0.11616
1258.647	0.10429	0.10636	0.10728	0.10846	0.10839	0.10942	0.11012	0.11147	0.11242	0.11354
1258.863	0.10565	0.10735	0.10813	0.10918	0.10911	0.11022	0.11128	0.11267	0.11345	0.11451
1259.08	0.1042	0.1067	0.10662	0.10822	0.10795	0.10893	0.11042	0.11177	0.11235	0.11358
1259.296	0.10572	0.10748	0.10804	0.10898	0.10949	0.10999	0.11123	0.11233	0.11326	0.11474
1259.513	0.10614	0.10789	0.10879	0.10993	0.11	0.11094	0.11169	0.11342	0.11416	0.11548
1259.729	0.10338	0.10462	0.10534	0.10649	0.10661	0.10723	0.10887	0.1095	0.11045	0.11176
1259.946	0.10358	0.10497	0.10609	0.10708	0.1071	0.10785	0.10943	0.11019	0.11076	0.11211
1260.162	0.10389	0.1052	0.10596	0.10739	0.10733	0.10798	0.10908	0.1101	0.11072	0.11194
1260.378	0.10522	0.10662	0.1077	0.10917	0.10889	0.11006	0.11057	0.11218	0.11274	0.11414
1260.595	0.10332	0.10458	0.10559	0.10647	0.10665	0.10751	0.10826	0.10902	0.11028	0.11147
1260.811	0.10698	0.10857	0.1101	0.11058	0.11044	0.11124	0.11288	0.11342	0.1148	0.1162
1261.027	0.10631	0.10759	0.10888	0.10945	0.10994	0.11067	0.11177	0.1123	0.11341	0.11476
1261.243	0.10487	0.10669	0.10749	0.10819	0.10857	0.10978	0.11064	0.11131	0.11222	0.11374
1261.46	0.10334	0.10506	0.10549	0.10634	0.10655	0.10754	0.10861	0.10941	0.11015	0.11144
1261.676	0.10426	0.10545	0.10678	0.10787	0.10772	0.10897	0.10982	0.11092	0.11138	0.11287
1261.892	0.10719	0.1084	0.10917	0.11047	0.11061	0.11124	0.11224	0.11302	0.1139	0.11535
1262.108	0.1068	0.10839	0.10954	0.11064	0.11039	0.11102	0.11217	0.1132	0.11405	0.11544
1262.324	0.1027	0.10341	0.10461	0.10565	0.10544	0.1062	0.10704	0.10816	0.10891	0.11017
1262.54	0.10557	0.10707	0.108	0.10935	0.10873	0.10969	0.11071	0.11198	0.11239	0.11395
1262.756	0.10106	0.10234	0.10307	0.10405	0.10406	0.10474	0.10573	0.10627	0.10708	0.10834
1262.972	0.10454	0.10635	0.10696	0.10792	0.10752	0.10859	0.10973	0.11041	0.1112	0.11272
1263.188	0.09924	0.1	0.10054	0.1016	0.1013	0.10225	0.10288	0.10396	0.10432	0.10569
1263.404	0.09967	0.10081	0.10173	0.10255	0.10284	0.10359	0.10389	0.10467	0.10541	0.10647
1263.62	0.1039	0.10475	0.10556	0.10615	0.10661	0.10689	0.10835	0.1089	0.10955	0.1106
1263.836	0.10112	0.10254	0.10312	0.10407	0.10435	0.1045	0.10571	0.10643	0.1072	0.10872
1264.052	0.10035	0.1015	0.10207	0.10304	0.10285	0.10338	0.10419	0.10531	0.10544	0.10714
1264.268	0.10312	0.10476	0.10567	0.1059	0.1058	0.10646	0.10748	0.10869	0.10924	0.11056
1264.483	0.10117	0.10223	0.10283	0.10357	0.10323	0.10381	0.10506	0.10591	0.10634	0.10752
1264.699	0.09988	0.10113	0.1022	0.10314	0.10294	0.10309	0.10448	0.10508	0.10586	0.10655
1264.915	0.10025	0.10147	0.10203	0.10269	0.10262	0.10345	0.10382	0.10485	0.10518	0.10657
1265.13	0.10109	0.1029	0.10355	0.10427	0.10398	0.10462	0.10507	0.1065	0.10663	0.1083
1265.346	0.10182	0.10269	0.10349	0.10427	0.10391	0.10459	0.10537	0.10621	0.10645	0.10779
1265.562	0.10085	0.10227	0.103	0.1038	0.10389	0.10387	0.1055	0.10544	0.10621	0.10725
1265.777	0.10161	0.10287	0.10335	0.1039	0.10361	0.10432	0.10497	0.10598	0.10617	0.10739
1265.993	0.09858	0.10007	0.10089	0.10122	0.10096	0.10161	0.10186	0.10318	0.10366	0.10461
1266.208	0.09754	0.09832	0.09887	0.09941	0.0992	0.09995	0.10034	0.10111	0.10131	0.10261
1266.424	0.10068	0.10202	0.10287	0.10312	0.10331	0.10342	0.1048	0.10496	0.10593	0.10736
1266.639	0.09819	0.0997	0.10012	0.10057	0.10016	0.10075	0.10141	0.10256	0.10258	0.10383
1266.855	0.09864	0.10047	0.10089	0.10135	0.10146	0.10174	0.1022	0.10348	0.10346	0.10448
1267.07	0.10032	0.10142	0.10204	0.10255	0.10227	0.10321	0.10376	0.1041	0.10476	0.10607
1267.286	0.10371	0.10541	0.10615	0.1066	0.10619	0.10644	0.1073	0.10779	0.10858	0.11031
1267.501	0.10119	0.10224	0.10249	0.10327	0.1032	0.10331	0.10406	0.10519	0.10539	0.10672
1267.716	0.10055	0.10169	0.10177	0.10301	0.1026	0.10303	0.10366	0.10487	0.10522	0.10602
1267.932	0.09729	0.09801	0.09864	0.09895	0.09844	0.0992	0.09982	0.10028	0.10078	0.10159
1268.147	0.09918	0.10035	0.10056	0.10096	0.10107	0.10141	0.10202	0.10213	0.10285	0.1039
1268.362	0.10391	0.10465	0.10503	0.10581	0.10507	0.10622	0.10649	0.10757	0.10763	0.10944
1268.577	0.10209	0.10281	0.1041	0.10443	0.10354	0.10424	0.10479	0.10578	0.10619	0.10735
1268.792	0.09972	0.10069	0.10105	0.10161	0.1011	0.10172	0.10229	0.10268	0.10336	0.1042
1269.007	0.09817	0.09918	0.09945	0.09993	0.09955	0.10005	0.10055	0.10058	0.10149	0.10231
1269.223	0.09887	0.09976	0.10027	0.10081	0.09999	0.10076	0.10083	0.10151	0.10172	0.10319
1269.438	0.10125	0.10244	0.10292	0.10322	0.10301	0.10345	0.10356	0.1046	0.10465	0.10611
1269.653	0.09633	0.09663	0.09723	0.09773	0.09713	0.09747	0.09792	0.09844	0.09864	0.0995
1269.868	0.10056	0.10166	0.1026	0.10264	0.10191	0.1022	0.10256	0.10323	0.10405	0.10462
1270.083	0.10078	0.10142	0.10192	0.10209	0.10152	0.10224	0.10271	0.10295	0.10362	0.10462
1270.298	0.09898	0.09938	0.10005	0.10005	0.09995	0.10017	0.10088	0.10105	0.10122	0.10301
1270.512	0.09914	0.09973	0.1004	0.10057	0.09984	0.10019	0.10079	0.10102	0.10115	0.10243
1270.727	0.10039	0.1012	0.1018	0.10228	0.10114	0.10155	0.10189	0.1027	0.10297	0.10366
1270.942	0.09771	0.09828	0.0985	0.09882	0.0982	0.09853	0.0988	0.09954	0.09916	0.1005
1271.157	0.09908	0.09984	0.10034	0.10088	0.10006	0.10044	0.1004	0.10112	0.10132	0.1024
1271.372	0.09844	0.09927	0.09946	0.09973	0.09898	0.09926	0.09952	0.10007	0.1002	0.10128
1271.587	0.09893	0.0997	0.09987	0.10027	0.09945	0.0996	0.10006	0.10047	0.10086	0.10186
1271.801	0.09956	0.1003	0.10052	0.1009	0.09983	0.10023	0.10041	0.10102	0.10095	0.10188
1272.016	0.09962	0.10046	0.10068	0.10103	0.10006	0.10031	0.10054	0.10129	0.10126	0.10204
1272.231	0.10039	0.10062	0.10057	0.10111	0.10016	0.1005	0.10071	0.10111	0.10128	0.10218
1272.445	0.09938	0.10026	0.10002	0.10091	0.09975	0.09974	0.10005	0.10016	0.10007	0.10201
1272.66	0.10063	0.10073	0.10062	0.10103	0.10005	0.1006	0.10068	0.1009	0.10071	0.10198
1272.874	0.10303	0.10387	0.10326	0.10349	0.10304	0.10344	0.10345	0.10425	0.1038	0.10481
1273.089	0.10083	0.10108	0.1012	0.10083	0.09997	0.10057	0.10079	0.101	0.10079	0.10216
1273.303	0.09829	0.09886	0.09872	0.0989	0.09832	0.09846	0.09845	0.09849	0.09858	0.0997
1273.518	0.10114	0.10109	0.10054	0.10072	0.10014	0.10058	0.10023	0.10068	0.10076	0.10149
1273.732	0.10313	0.10368	0.10353	0.10343	0.10255	0.10299	0.10322	0.10321	0.10329	0.10459
1273.947	0.09998	0.10001	0.09979	0.09984	0.09876	0.09932	0.09949	0.09947	0.09923	0.10048
1274.161	0.10156	0.1019	0.10187	0.10179	0.10124	0.10161	0.10167	0.10159	0.10139	0.10247
1274.375	0.10264	0.10217	0.10228	0.10203	0.10093	0.10148	0.10156	0.10154	0.10143	0.10289
1274.59	0.10182	0.10226	0.1015	0.1019	0.10052	0.1006	0.10098	0.10064	0.10038	0.10214
1274.804	0.0999	0.09978	0.09908	0.09906	0.09824	0.09845	0.09862	0.09838	0.09815	0.09938
1275.018	0.09936	0.09996	0.09958	0.09884	0.0977	0.09819	0.09787	0.09829	0.09814	0.09903
1275.232	0.09989	0.09942	0.09957	0.09911	0.09798	0.09818	0.09797	0.09813	0.09782	0.09896
1275.447	0.09614	0.09594	0.09558	0.09546	0.09461	0.09401	0.09425	0.09385	0.09395	0.09474
1275.661	0.10091	0.10045	0.10038	0.09987	0.09891	0.09882	0.09911	0.09884	0.09939	0.0993
1275.875	0.10802	0.10762	0.10772	0.10794	0.10712	0.10665	0.10714	0.10709	0.10735	0.10804
1276.089	0.10404	0.10401	0.10343	0.10287	0.10235	0.10209	0.10227	0.10214	0.10234	0.10289
1276.303	0.10445	0.10417	0.10467	0.10375	0.10355	0.10345	0.10337	0.10323	0.10286	0.10381
1276.517	0.10208	0.10203	0.10198	0.1015	0.10041	0.10037	0.10022	0.10034	0.10035	0.10042
1276.731	0.1009	0.10075	0.1008	0.10022	0.09955	0.09889	0.09867	0.09906	0.09907	0.09908
1276.945	0.10198	0.10168	0.10117	0.10081	0.09991	0.09973	0.09946	0.09973	0.099	0.09968
1277.159	0.10268	0.10228	0.10163	0.10176	0.10068	0.10079	0.1004	0.10053	0.09966	0.10069
1277.373	0.10199	0.10161	0.10082	0.1004	0.09965	0.09916	0.09882	0.09946	0.09934	0.0996
1277.587	0.09845	0.09842	0.09765	0.09743	0.09621	0.09542	0.09527	0.0956	0.09542	0.09612
1277.801	0.0989	0.09806	0.09716	0.0974	0.09574	0.09557	0.09548	0.09533	0.0948	0.09533
1278.014	0.10153	0.10143	0.10074	0.1002	0.0989	0.09886	0.09874	0.09855	0.0978	0.09878
1278.228	0.10473	0.10396	0.10343	0.10324	0.1016	0.10161	0.10129	0.10164	0.10144	0.10195
1278.442	0.10565	0.10487	0.10426	0.10468	0.1029	0.10245	0.10188	0.10239	0.1023	0.10281
1278.656	0.10163	0.10126	0.10027	0.09999	0.09872	0.09813	0.09811	0.09776	0.09715	0.09761
1278.869	0.09953	0.09899	0.09814	0.09755	0.09629	0.09576	0.09564	0.09522	0.09412	0.09508
1279.083	0.10197	0.1009	0.10009	0.09952	0.098	0.09769	0.09746	0.09784	0.09715	0.0977
1279.297	0.10413	0.10331	0.10279	0.10235	0.10091	0.10066	0.10037	0.10063	0.10013	0.1008
1279.51	0.10289	0.10228	0.10109	0.10063	0.09904	0.09857	0.09867	0.09812	0.0978	0.09806
1279.505	0.10996	0.109	0.10909	0.10874	0.10698	0.10611	0.1051	0.10512	0.10507	0.10526
1279.727	0.10897	0.10827	0.1079	0.10672	0.10564	0.10463	0.10393	0.1037	0.10322	0.10352
1279.95	0.10947	0.10866	0.10868	0.10746	0.10641	0.10545	0.10518	0.105	0.10424	0.10394
1280.173	0.10778	0.10699	0.10626	0.1054	0.10409	0.10295	0.10236	0.10206	0.10196	0.10175
1280.395	0.10928	0.10867	0.10804	0.10688	0.10647	0.10507	0.1042	0.10398	0.10408	0.10388
1280.618	0.10991	0.10916	0.1083	0.1074	0.1058	0.10502	0.10451	0.10407	0.10355	0.10353
1280.841	0.11042	0.11001	0.1092	0.1084	0.10665	0.10589	0.10558	0.1055	0.10427	0.10385
1281.063	0.10825	0.10721	0.10657	0.10525	0.1039	0.10295	0.1023	0.10207	0.10163	0.10132
1281.286	0.11039	0.10983	0.10915	0.10805	0.10621	0.10592	0.10489	0.10462	0.10456	0.1045
1281.509	0.10651	0.10552	0.10471	0.10391	0.10164	0.10092	0.09996	0.09933	0.09903	0.09916
1281.731	0.11001	0.10892	0.10846	0.10738	0.10605	0.10463	0.10403	0.10331	0.10278	0.10277
1281.954	0.11269	0.11137	0.11146	0.11005	0.10806	0.10693	0.10636	0.10638	0.10615	0.10558
1282.176	0.11129	0.11066	0.10984	0.10905	0.10696	0.10594	0.10505	0.10452	0.10491	0.10379
1282.399	0.10997	0.10847	0.10767	0.10647	0.10482	0.10373	0.10305	0.10221	0.10195	0.10114
1282.621	0.11027	0.10928	0.10817	0.10732	0.10588	0.10446	0.1035	0.10301	0.10233	0.10207
1282.843	0.11092	0.10937	0.10842	0.10746	0.10534	0.10448	0.1035	0.10318	0.10251	0.10209
1283.066	0.11505	0.11386	0.11326	0.11199	0.10986	0.10938	0.10814	0.10784	0.10738	0.107
1283.288	0.11597	0.11498	0.11372	0.11252	0.11065	0.10968	0.10895	0.10801	0.10788	0.1072
1283.511	0.11498	0.11416	0.11291	0.11224	0.11032	0.10902	0.10794	0.10709	0.10722	0.10651
1283.733	0.11615	0.11495	0.11347	0.11285	0.11023	0.10947	0.1087	0.10818	0.10751	0.10701
1283.955	0.11633	0.11529	0.11395	0.11272	0.11076	0.11012	0.10881	0.10869	0.10778	0.10731
1284.177	0.11482	0.11375	0.11227	0.11091	0.10908	0.10781	0.10698	0.1063	0.10577	0.10504
1284.4	0.11323	0.11231	0.111	0.10976	0.10756	0.10614	0.10501	0.10421	0.10406	0.10343
1284.622	0.11359	0.11241	0.11066	0.10961	0.10721	0.10631	0.10545	0.10501	0.10394	0.10303
1284.844	0.11474	0.11373	0.11208	0.11094	0.10877	0.1078	0.10666	0.1062	0.10494	0.10419
1285.066	0.1171	0.11556	0.1143	0.11312	0.1111	0.10944	0.10872	0.10794	0.10715	0.10621
1285.288	0.11798	0.11713	0.11533	0.11432	0.11219	0.11091	0.11013	0.10887	0.10883	0.10783
1285.51	0.1183	0.11659	0.1154	0.11368	0.1115	0.11013	0.10922	0.10856	0.10805	0.1071
1285.732	0.11511	0.11392	0.11301	0.11102	0.10901	0.1075	0.106	0.10629	0.10511	0.10404
1285.955	0.12	0.11843	0.11678	0.11535	0.11338	0.11212	0.11071	0.11023	0.10932	0.10879
1286.177	0.11559	0.11372	0.11249	0.11089	0.10855	0.10745	0.10668	0.10539	0.10458	0.10403
1286.399	0.11826	0.11665	0.1148	0.1133	0.11075	0.10965	0.10865	0.10789	0.10706	0.10609
1286.62	0.12136	0.11984	0.11848	0.11709	0.11482	0.11356	0.11235	0.1121	0.11134	0.10966
1286.842	0.12076	0.11869	0.1173	0.11571	0.11383	0.11218	0.11087	0.10995	0.10906	0.10848
1287.064	0.11868	0.11761	0.11575	0.11401	0.11187	0.11036	0.10886	0.1082	0.10687	0.10655
1287.286	0.11643	0.11456	0.11261	0.11095	0.10857	0.10718	0.106	0.10526	0.10395	0.10314
1287.508	0.11694	0.11576	0.11391	0.11196	0.10985	0.10813	0.10665	0.10597	0.10499	0.10399
1287.73	0.1187	0.11651	0.11478	0.11321	0.11104	0.10952	0.1079	0.10722	0.10592	0.10492
1287.952	0.12034	0.11802	0.11646	0.11503	0.1123	0.1111	0.10975	0.1085	0.10751	0.1067
1288.174	0.12112	0.11885	0.11727	0.11555	0.11266	0.11151	0.1099	0.10923	0.10785	0.10767
1288.395	0.11901	0.11724	0.11582	0.11383	0.11126	0.10931	0.10807	0.10744	0.10598	0.10532
1288.617	0.11718	0.11569	0.11329	0.11175	0.10907	0.10755	0.10582	0.10481	0.10374	0.10226
1288.839	0.12034	0.11871	0.11675	0.1149	0.11224	0.11069	0.10931	0.1081	0.10745	0.10567
1289.06	0.12235	0.1203	0.11824	0.11627	0.11354	0.11214	0.11059	0.1096	0.10845	0.10745
1289.282	0.12125	0.11907	0.11748	0.11568	0.11294	0.11105	0.10957	0.10868	0.10685	0.10698
1289.504	0.12059	0.11806	0.11657	0.11482	0.11212	0.11037	0.10891	0.10746	0.10646	0.10556
1289.725	0.12165	0.11924	0.11833	0.11543	0.11286	0.11139	0.10978	0.10871	0.10821	0.10646
1289.947	0.11922	0.11676	0.11532	0.1131	0.10997	0.10826	0.10685	0.10607	0.10463	0.10305
1290.168	0.12016	0.11844	0.11592	0.11441	0.11116	0.10975	0.10792	0.10716	0.10554	0.1047
1290.39	0.12409	0.12191	0.11961	0.11775	0.11506	0.11374	0.11199	0.11076	0.10952	0.10829
1290.611	0.12536	0.12349	0.12185	0.11936	0.1169	0.11514	0.11336	0.11233	0.11132	0.11051
1290.833	0.11984	0.11747	0.11549	0.11337	0.11031	0.10828	0.10666	0.10554	0.10414	0.10292
1291.054	0.1179	0.11551	0.11382	0.1118	0.10889	0.10693	0.10511	0.10419	0.10305	0.10118
1291.276	0.11935	0.117	0.11466	0.11241	0.10964	0.1079	0.1061	0.10437	0.10293	0.10229
1291.497	0.11686	0.1145	0.11274	0.11077	0.10734	0.10566	0.10376	0.10197	0.10108	0.10015
1291.718	0.11975	0.11701	0.11498	0.11285	0.10948	0.10794	0.106	0.10483	0.10351	0.1017
1291.94	0.12458	0.12245	0.12073	0.1181	0.11526	0.11345	0.11135	0.11067	0.10934	0.10741
1292.161	0.12628	0.1238	0.12173	0.11928	0.11658	0.11516	0.11309	0.11158	0.10998	0.10917
1292.382	0.12439	0.12257	0.12002	0.11837	0.11504	0.11272	0.11066	0.10919	0.10824	0.10735
1292.604	0.11899	0.11624	0.11406	0.11206	0.10877	0.10642	0.1048	0.10341	0.10204	0.10072
1292.825	0.12114	0.11854	0.1167	0.11395	0.11087	0.10889	0.10728	0.10611	0.10413	0.10278
1293.046	0.12067	0.11795	0.11571	0.11309	0.11005	0.10793	0.10613	0.10468	0.10292	0.10187
1293.267	0.12515	0.12188	0.11996	0.11794	0.11465	0.11242	0.11069	0.10908	0.10791	0.10683
1293.488	0.12617	0.12329	0.12096	0.11855	0.11544	0.11359	0.11192	0.11022	0.10895	0.10757
1293.71	0.12371	0.12058	0.11922	0.11594	0.11278	0.1108	0.10885	0.10749	0.10596	0.10511
1293.931	0.12332	0.12005	0.11814	0.11549	0.11228	0.11013	0.10801	0.10674	0.10539	0.10383
1294.152	0.12537	0.1224	0.11952	0.11765	0.11412	0.11186	0.10979	0.10849	0.10755	0.10589
1294.373	0.12306	0.11973	0.11752	0.11504	0.11178	0.10927	0.1075	0.10609	0.10459	0.10327
1294.594	0.12215	0.11903	0.11642	0.11369	0.11051	0.10816	0.10672	0.10517	0.10304	0.1021
1294.815	0.1213	0.11853	0.11596	0.11335	0.1101	0.10805	0.10615	0.10438	0.10255	0.10085
1295.036	0.12508	0.12208	0.12038	0.1175	0.1138	0.1118	0.10975	0.1082	0.10656	0.1047
1295.257	0.12625	0.12364	0.12117	0.11788	0.11499	0.11281	0.11063	0.10934	0.10783	0.10629
1295.478	0.12307	0.12001	0.11789	0.11491	0.11141	0.1099	0.1071	0.10551	0.10459	0.10274
1295.698	0.12278	0.11953	0.1168	0.11443	0.11083	0.10922	0.10653	0.10504	0.10313	0.10188
1295.919	0.12265	0.11994	0.11742	0.11483	0.11108	0.10861	0.10663	0.1049	0.1029	0.10241
1296.14	0.12487	0.1218	0.11905	0.1164	0.11283	0.11077	0.10874	0.10716	0.10543	0.10368
1296.361	0.12558	0.1225	0.11965	0.11756	0.11386	0.1124	0.10999	0.10814	0.10633	0.10496
1296.582	0.12623	0.12262	0.1203	0.11757	0.11389	0.1122	0.1099	0.10786	0.10672	0.10495
1296.802	0.12611	0.12283	0.12021	0.11748	0.11395	0.11139	0.10946	0.10726	0.10617	0.10449
1297.023	0.12445	0.12051	0.11752	0.11491	0.11168	0.109	0.10707	0.10519	0.10366	0.10195
1297.244	0.12319	0.1203	0.11699	0.11425	0.11092	0.10895	0.10648	0.10434	0.10309	0.10077
1297.464	0.1243	0.12065	0.11772	0.11516	0.11175	0.10955	0.10731	0.10563	0.10372	0.1023
1297.685	0.12454	0.12056	0.1183	0.11598	0.11209	0.10983	0.10744	0.10568	0.10424	0.10276
1297.906	0.12571	0.12224	0.11945	0.1164	0.11264	0.1102	0.10807	0.10628	0.10465	0.10285
1298.126	0.12669	0.12238	0.12016	0.1169	0.11358	0.11095	0.10899	0.10744	0.10546	0.10396
1298.347	0.12494	0.12135	0.1186	0.11529	0.11161	0.10964	0.10718	0.10544	0.10343	0.10242
1298.567	0.12575	0.12149	0.11887	0.11617	0.11169	0.11007	0.10735	0.10568	0.10409	0.10256
1298.788	0.12501	0.12115	0.11886	0.11564	0.11217	0.1094	0.10742	0.10555	0.10377	0.10242
1299.008	0.12486	0.12092	0.11827	0.11502	0.11144	0.10885	0.10666	0.10458	0.10322	0.10144
1299.229	0.12534	0.12197	0.119	0.11601	0.11238	0.11008	0.10759	0.10565	0.10392	0.10246
1299.449	0.12544	0.12157	0.11878	0.11573	0.11199	0.10999	0.10716	0.10547	0.10312	0.10236
1299.67	0.12276	0.11917	0.11626	0.11288	0.10894	0.10699	0.10441	0.10258	0.10036	0.09879
1299.89	0.12527	0.12164	0.11846	0.11536	0.11162	0.10959	0.10724	0.10497	0.10291	0.10164
1300.11	0.12201	0.11789	0.1149	0.1119	0.10825	0.1057	0.10312	0.10112	0.09921	0.09711
1300.331	0.12604	0.12278	0.11929	0.11667	0.11278	0.11036	0.10759	0.10601	0.10393	0.10228
1300.551	0.12303	0.11946	0.11619	0.1135	0.10952	0.10669	0.10441	0.10259	0.10076	0.09917
1300.771	0.1235	0.11967	0.11695	0.11358	0.10977	0.10677	0.10476	0.10281	0.10105	0.1
1300.991	0.12569	0.12164	0.11906	0.11557	0.11196	0.10926	0.10725	0.105	0.1028	0.1016
1301.211	0.12692	0.12288	0.12046	0.11682	0.11337	0.11112	0.10878	0.10667	0.10421	0.10343
1301.432	0.12825	0.1246	0.12161	0.11847	0.1145	0.11164	0.10942	0.10765	0.10557	0.10405
1301.652	0.12162	0.11733	0.11405	0.11091	0.10705	0.10404	0.10177	0.09955	0.09794	0.09572
1301.872	0.12304	0.1192	0.11625	0.11282	0.10909	0.10634	0.10384	0.10138	0.0998	0.09762
1302.092	0.12548	0.12165	0.1188	0.11468	0.11114	0.10861	0.10577	0.10375	0.10185	0.10028
1302.312	0.12983	0.12574	0.12283	0.11927	0.11566	0.11303	0.11083	0.10858	0.10665	0.10515
1302.532	0.12853	0.12507	0.12181	0.11844	0.11492	0.11251	0.10995	0.10779	0.10585	0.1044
1302.752	0.12719	0.12284	0.12002	0.11642	0.11288	0.11035	0.10765	0.10557	0.10382	0.10183
1302.972	0.12828	0.12379	0.12078	0.11767	0.11384	0.11117	0.10882	0.10669	0.10489	0.10271
1303.192	0.12321	0.11829	0.11533	0.1119	0.10799	0.1049	0.1028	0.10091	0.09841	0.09723
1303.412	0.12687	0.12213	0.11967	0.11643	0.11227	0.10965	0.1072	0.1048	0.10256	0.10149
1303.632	0.13093	0.12681	0.1238	0.12028	0.11663	0.1139	0.11162	0.10921	0.10759	0.10534
1303.852	0.12653	0.12202	0.11884	0.11547	0.11181	0.10907	0.10633	0.10426	0.10269	0.10005
1304.072	0.12201	0.11758	0.11433	0.11056	0.10692	0.10379	0.10116	0.09917	0.09694	0.09515
1304.291	0.12312	0.11849	0.11568	0.11217	0.10796	0.10514	0.10241	0.10013	0.09815	0.09698
1304.511	0.12299	0.11888	0.11564	0.11214	0.10815	0.10578	0.1028	0.10042	0.09851	0.09638
1304.731	0.12475	0.12077	0.117	0.11326	0.10986	0.10662	0.10396	0.10182	0.09989	0.09779
1304.951	0.12771	0.12338	0.12018	0.11663	0.11275	0.10994	0.10764	0.10525	0.10349	0.10187
1305.17	0.12147	0.11726	0.11396	0.11067	0.10631	0.10403	0.10138	0.09904	0.09679	0.09539
1305.39	0.12324	0.11878	0.11551	0.11195	0.10822	0.1055	0.10276	0.10038	0.09831	0.09613
1305.61	0.12973	0.1257	0.12252	0.11861	0.11561	0.11236	0.10972	0.10745	0.10557	0.10355
1305.829	0.1267	0.12259	0.11905	0.1157	0.11159	0.1089	0.10652	0.10427	0.10245	0.10058
1306.049	0.1281	0.12346	0.12018	0.11688	0.11296	0.11055	0.10803	0.10563	0.10338	0.1019
1306.268	0.12426	0.11952	0.1161	0.1127	0.10895	0.10629	0.10347	0.10095	0.09903	0.09749
1306.488	0.1235	0.11871	0.11593	0.11229	0.10821	0.10524	0.10257	0.10041	0.09855	0.09639
1306.708	0.1268	0.12232	0.11909	0.11551	0.11164	0.10877	0.10644	0.10446	0.10171	0.10015
1306.927	0.12299	0.11859	0.11518	0.1115	0.10767	0.10541	0.1028	0.10056	0.09801	0.09627
1307.146	0.12436	0.12006	0.11666	0.11319	0.10904	0.1069	0.10407	0.10138	0.09965	0.09747
1307.366	0.12662	0.12222	0.11907	0.11579	0.11139	0.10896	0.10612	0.10342	0.10215	0.10014
1307.585	0.12474	0.1204	0.11678	0.1136	0.10961	0.10706	0.10429	0.10189	0.09967	0.09798
1307.805	0.12159	0.11784	0.1143	0.1105	0.10671	0.10413	0.10129	0.0994	0.09643	0.09566
1308.024	0.1201	0.11588	0.11249	0.10882	0.10494	0.10211	0.09939	0.09669	0.09497	0.09326
1308.243	0.11648	0.1129	0.10917	0.10559	0.10166	0.0985	0.09602	0.09279	0.09198	0.08957
1308.463	0.11876	0.11431	0.11063	0.10709	0.10337	0.10014	0.0972	0.09525	0.09289	0.09101
1308.682	0.11713	0.11245	0.10939	0.10592	0.10157	0.09888	0.09627	0.09404	0.09095	0.08952
1308.901	0.1201	0.11594	0.11209	0.10882	0.10463	0.10178	0.09937	0.09686	0.09475	0.09283
1309.12	0.12306	0.11864	0.11515	0.11175	0.10749	0.10475	0.1021	0.10012	0.098	0.09608
1309.339	0.11982	0.1153	0.11193	0.10841	0.10451	0.10136	0.09897	0.09718	0.09435	0.09236
1309.559	0.12163	0.11763	0.11417	0.11038	0.10675	0.10353	0.1011	0.09904	0.09649	0.09484
1309.778	0.12286	0.11854	0.11519	0.11196	0.10827	0.10517	0.10262	0.10013	0.0982	0.09623
1309.997	0.1259	0.1218	0.1184	0.11487	0.11114	0.10832	0.106	0.10324	0.10211	0.1001
1310.216	0.12583	0.1215	0.11812	0.11446	0.11071	0.10757	0.10549	0.1033	0.10122	0.09926
1310.435	0.12241	0.11696	0.11438	0.11061	0.10693	0.10407	0.10133	0.09965	0.09682	0.09532
1310.654	0.12099	0.11641	0.11301	0.10959	0.10577	0.10316	0.10029	0.09792	0.09575	0.09404
1310.873	0.12024	0.11541	0.11244	0.10859	0.10433	0.10198	0.09914	0.0966	0.09517	0.09325
1311.092	0.11978	0.1154	0.11187	0.10806	0.10462	0.10176	0.09905	0.09664	0.09451	0.09222
1311.311	0.11838	0.11411	0.11046	0.10688	0.10354	0.10017	0.09757	0.09547	0.09291	0.09067
1311.53	0.115	0.11075	0.10684	0.10357	0.09953	0.09658	0.09378	0.09149	0.08951	0.08725
1311.749	0.11816	0.11439	0.11072	0.10696	0.10319	0.10031	0.09743	0.09524	0.09322	0.09166
1311.967	0.11754	0.11307	0.10945	0.10621	0.10209	0.09885	0.09652	0.09481	0.09213	0.09022
1312.186	0.11887	0.11533	0.11132	0.10831	0.10421	0.101	0.09872	0.09674	0.0944	0.09228
1312.405	0.12084	0.11647	0.11276	0.10953	0.10554	0.10286	0.10021	0.09821	0.09615	0.09436
1312.624	0.12005	0.11564	0.11242	0.10849	0.10495	0.10216	0.09955	0.09776	0.09569	0.0935
1312.843	0.11667	0.11234	0.10845	0.10543	0.10141	0.09827	0.09578	0.09402	0.09138	0.08937
1313.061	0.11732	0.11336	0.10983	0.10659	0.1028	0.09972	0.09699	0.09509	0.09218	0.09055
1313.28	0.11637	0.11202	0.10802	0.10506	0.10136	0.09787	0.09529	0.09327	0.09101	0.0892
1313.499	0.11703	0.11247	0.10881	0.1059	0.10206	0.09869	0.09641	0.09414	0.09204	0.09019
1313.717	0.11704	0.11224	0.10901	0.10562	0.10124	0.09841	0.09581	0.09367	0.09117	0.08966
1313.936	0.1144	0.10978	0.10636	0.1028	0.09852	0.09625	0.09347	0.09104	0.08852	0.08687
1314.154	0.11684	0.11235	0.10858	0.10574	0.10194	0.09877	0.09595	0.09402	0.0918	0.08974
1314.373	0.12005	0.11561	0.11187	0.10904	0.10491	0.1018	0.09956	0.09769	0.09537	0.09313
1314.591	0.11498	0.11001	0.10649	0.10342	0.09947	0.0962	0.09394	0.09202	0.0896	0.08749
1314.81	0.1115	0.1074	0.10338	0.10036	0.09644	0.09328	0.09101	0.08837	0.08634	0.08422
1315.028	0.11433	0.10991	0.10608	0.10292	0.09926	0.09616	0.09343	0.09165	0.08905	0.08739
1315.247	0.11875	0.11403	0.11126	0.1078	0.10385	0.10087	0.09836	0.0972	0.09442	0.09242
1315.465	0.1178	0.11352	0.11002	0.10645	0.10264	0.09998	0.09787	0.0957	0.09314	0.09128
1315.683	0.11967	0.11545	0.11195	0.10878	0.10519	0.10203	0.09982	0.09773	0.09562	0.09394
1315.902	0.11884	0.11439	0.11139	0.1078	0.10405	0.10114	0.09881	0.09692	0.09496	0.09297
1316.12	0.11295	0.1088	0.10549	0.10224	0.09838	0.09532	0.09292	0.09112	0.08878	0.08645
1316.338	0.112	0.1077	0.10393	0.10082	0.09688	0.09395	0.09131	0.0893	0.08737	0.08503
1316.557	0.11107	0.1069	0.10365	0.09996	0.09602	0.09296	0.09065	0.08843	0.08661	0.08438
1316.775	0.11164	0.10714	0.10413	0.10032	0.0964	0.09374	0.09117	0.08912	0.087	0.08507
1316.993	0.11217	0.10849	0.10429	0.1012	0.0974	0.09489	0.09256	0.09032	0.08781	0.08604
1317.211	0.11191	0.10759	0.10397	0.10114	0.09701	0.09399	0.09183	0.0896	0.08767	0.08527
1317.429	0.11345	0.10954	0.10611	0.10287	0.09833	0.09592	0.094	0.09148	0.08954	0.08794
1317.647	0.11336	0.10887	0.10537	0.10227	0.09854	0.09574	0.09373	0.09119	0.0894	0.08782
1317.865	0.11517	0.11076	0.10767	0.10447	0.10092	0.09799	0.09628	0.09414	0.09181	0.09009
1318.084	0.10872	0.10386	0.10057	0.09777	0.09386	0.09096	0.08853	0.08659	0.08399	0.08241
1318.302	0.1081	0.10365	0.1	0.09704	0.09326	0.09093	0.088	0.0858	0.08369	0.08203
1318.52	0.10635	0.10167	0.09848	0.09496	0.09117	0.08854	0.08639	0.08394	0.08168	0.08001
1318.738	0.10877	0.10462	0.10157	0.09811	0.09417	0.09131	0.08929	0.08707	0.08487	0.08339
1318.955	0.10792	0.10363	0.10051	0.09643	0.09286	0.09053	0.08777	0.08552	0.08352	0.08193
1319.173	0.1081	0.10425	0.1012	0.09694	0.09354	0.09161	0.08888	0.08626	0.08448	0.08299
1319.391	0.10937	0.10514	0.10186	0.09831	0.09452	0.09193	0.08987	0.08758	0.08575	0.08448
1319.609	0.1079	0.10387	0.10066	0.09718	0.09353	0.09062	0.08848	0.08688	0.0844	0.08303
1319.827	0.11008	0.1059	0.1032	0.09957	0.09586	0.09322	0.09066	0.08867	0.08699	0.08521
1320.045	0.10616	0.10169	0.09897	0.09582	0.09253	0.08896	0.08686	0.0847	0.08278	0.08124
1320.262	0.10698	0.10281	0.09991	0.09598	0.09263	0.08976	0.08739	0.08568	0.08334	0.0821
1320.48	0.1051	0.10154	0.09871	0.09479	0.0907	0.08911	0.08551	0.0842	0.08188	0.08073
1320.698	0.10652	0.10251	0.09921	0.09614	0.09256	0.08977	0.08743	0.08503	0.08324	0.08174
1320.916	0.10707	0.1035	0.10029	0.09662	0.0935	0.09036	0.08865	0.08648	0.08465	0.08297
1321.133	0.10702	0.10304	0.09966	0.09643	0.09266	0.09031	0.08795	0.086	0.08378	0.08248
1321.351	0.10792	0.10405	0.10081	0.09837	0.09422	0.09197	0.08995	0.08732	0.08556	0.08417
1321.568	0.10824	0.10404	0.10133	0.09756	0.09423	0.09175	0.08937	0.08759	0.08555	0.08426
1321.786	0.10505	0.10119	0.09866	0.09474	0.09153	0.08884	0.08628	0.08521	0.08261	0.08138
1322.004	0.10377	0.09973	0.09649	0.09325	0.08975	0.08736	0.08469	0.08319	0.08129	0.07959
1322.221	0.10064	0.0972	0.09395	0.09034	0.08745	0.0838	0.08244	0.07983	0.07789	0.07676
1322.439	0.10203	0.09824	0.09478	0.09184	0.08824	0.08572	0.08348	0.0816	0.0793	0.07831
1322.656	0.10758	0.10393	0.10061	0.09775	0.09383	0.09221	0.08911	0.08831	0.08581	0.08468
1322.873	0.10068	0.09654	0.09345	0.08994	0.08671	0.08413	0.08199	0.08007	0.07824	0.0767
1323.091	0.09942	0.09573	0.09245	0.08935	0.08608	0.08289	0.08122	0.07908	0.07728	0.07559
1323.308	0.09966	0.09497	0.09211	0.08917	0.08565	0.08256	0.08044	0.07899	0.07703	0.07526
1323.526	0.09867	0.09505	0.09179	0.08883	0.08526	0.08249	0.08095	0.07849	0.07684	0.07528
1323.743	0.09842	0.09442	0.09137	0.08859	0.08461	0.0824	0.0803	0.0784	0.07659	0.07477
1323.96	0.09531	0.0915	0.08899	0.08557	0.0818	0.0799	0.07689	0.07571	0.0736	0.07186
1324.177	0.09948	0.09516	0.09224	0.08913	0.08573	0.08293	0.08102	0.07906	0.07756	0.07555
1324.395	0.09567	0.09109	0.08873	0.08599	0.08213	0.07893	0.07754	0.07543	0.07378	0.07181
1324.612	0.09796	0.09388	0.09078	0.08793	0.08425	0.08173	0.07943	0.07832	0.07633	0.0744
1324.829	0.09397	0.08992	0.08662	0.08435	0.08053	0.07812	0.07623	0.07375	0.07222	0.06993
1325.046	0.09117	0.08748	0.08445	0.08152	0.07785	0.0756	0.07312	0.0713	0.06949	0.06737
1325.263	0.09671	0.0929	0.08997	0.08722	0.08391	0.08158	0.07891	0.07801	0.07591	0.0743
1325.48	0.09309	0.08955	0.08644	0.08304	0.07953	0.07711	0.07486	0.07304	0.0713	0.06961
1325.697	0.09526	0.09131	0.08868	0.0856	0.08189	0.07953	0.07738	0.07577	0.07403	0.07212
1325.914	0.09357	0.08983	0.08674	0.08398	0.08019	0.0776	0.07544	0.07398	0.07207	0.0703
1326.131	0.0905	0.08658	0.08407	0.08065	0.07725	0.07514	0.07282	0.07073	0.06947	0.06796
1326.348	0.09298	0.08901	0.08591	0.08293	0.07949	0.07715	0.07532	0.07357	0.07177	0.07011
1326.565	0.09308	0.08944	0.08637	0.08359	0.0802	0.07767	0.07572	0.0745	0.07188	0.07025
1326.782	0.09246	0.08864	0.08561	0.08263	0.07931	0.07684	0.07481	0.07289	0.07128	0.06999
1326.999	0.09233	0.08903	0.08562	0.0832	0.07986	0.07742	0.07538	0.07317	0.07189	0.07092
1327.216	0.09302	0.08946	0.08673	0.08345	0.08027	0.07803	0.07586	0.07416	0.07276	0.07096
1327.433	0.0937	0.09002	0.08717	0.08448	0.08133	0.07872	0.07735	0.07505	0.07403	0.07198
1327.649	0.09462	0.09099	0.08798	0.08522	0.08199	0.07951	0.07779	0.07603	0.07446	0.07309
1327.866	0.08885	0.08491	0.08273	0.07904	0.07633	0.07324	0.07144	0.07036	0.06808	0.06689
1328.083	0.08722	0.0833	0.08079	0.07755	0.07427	0.07197	0.06968	0.06803	0.06648	0.06487
1328.3	0.08639	0.08242	0.08036	0.07714	0.07349	0.07186	0.06956	0.06749	0.06606	0.06466
1328.516	0.09048	0.08706	0.08395	0.08164	0.07769	0.07537	0.07388	0.07219	0.07043	0.06948
1328.733	0.08998	0.08636	0.08357	0.08083	0.0779	0.07548	0.07381	0.07147	0.06998	0.06917
1328.949	0.08636	0.08293	0.08001	0.07707	0.07389	0.07163	0.0696	0.06762	0.06603	0.06481
1329.166	0.08911	0.08571	0.08295	0.08071	0.07697	0.0746	0.07265	0.07115	0.06976	0.06826
1329.383	0.08958	0.08641	0.0834	0.08062	0.07718	0.07527	0.07335	0.07123	0.07008	0.06863
1329.599	0.08648	0.08281	0.08052	0.07739	0.07421	0.07225	0.07033	0.06832	0.06702	0.06552
1329.816	0.08537	0.08176	0.07901	0.07624	0.07305	0.07085	0.06923	0.0672	0.0657	0.06427
1330.032	0.08777	0.08394	0.08139	0.07893	0.07575	0.0741	0.07217	0.06997	0.06923	0.06742
1330.248	0.08873	0.08506	0.08254	0.07975	0.0769	0.07458	0.07268	0.07115	0.06968	0.06841
1330.465	0.0871	0.08316	0.0809	0.0778	0.0751	0.07318	0.07129	0.06952	0.06742	0.06632
1330.681	0.08516	0.08118	0.07856	0.07586	0.07261	0.07086	0.0691	0.06707	0.06532	0.06372
1330.898	0.08544	0.08163	0.07944	0.07675	0.07384	0.07126	0.0695	0.0681	0.06639	0.06506
1331.114	0.08262	0.07929	0.07635	0.07388	0.07086	0.06829	0.06641	0.06494	0.06306	0.06197
1331.33	0.08611	0.08241	0.07966	0.07729	0.07454	0.07232	0.07041	0.06914	0.068	0.06619
1331.546	0.08617	0.08275	0.07987	0.07707	0.0743	0.07195	0.07003	0.06903	0.06763	0.06607
1331.763	0.08182	0.07811	0.07587	0.07361	0.07014	0.06882	0.06646	0.06466	0.06296	0.06213
1331.979	0.07756	0.07436	0.07159	0.06865	0.06595	0.06367	0.06195	0.0602	0.05865	0.05667
1332.195	0.07716	0.07367	0.0711	0.06864	0.0658	0.06338	0.06139	0.06038	0.05887	0.05667
1332.411	0.08074	0.07726	0.07487	0.07214	0.06886	0.06709	0.06504	0.06398	0.06233	0.06047
1332.627	0.08116	0.07744	0.07556	0.07255	0.06963	0.06728	0.06524	0.06451	0.06301	0.06151
1332.843	0.07955	0.07638	0.07335	0.07124	0.06804	0.06591	0.0642	0.06229	0.0613	0.05982
1333.059	0.07992	0.0761	0.07435	0.07115	0.06799	0.06612	0.06472	0.06292	0.0615	0.06011
1333.275	0.07728	0.07406	0.07147	0.06898	0.06582	0.06384	0.06197	0.06088	0.05929	0.05788
1333.491	0.07814	0.0739	0.07178	0.06906	0.06579	0.06435	0.0626	0.06154	0.06033	0.05867
1333.707	0.07943	0.07612	0.07371	0.07107	0.06817	0.06604	0.06425	0.06344	0.06174	0.06034
1333.923	0.07944	0.07574	0.07347	0.07058	0.06827	0.06601	0.0644	0.06351	0.06185	0.06013
1334.139	0.07456	0.07083	0.06851	0.06569	0.06325	0.06095	0.05933	0.05782	0.05654	0.05451
1334.355	0.07546	0.07141	0.06916	0.06709	0.06421	0.06208	0.06041	0.05922	0.0574	0.05583
1334.571	0.07628	0.0729	0.07045	0.06797	0.06485	0.06285	0.06177	0.06034	0.05902	0.05731
1334.787	0.07819	0.07437	0.07213	0.0696	0.06705	0.06459	0.06368	0.06219	0.061	0.05914
1335.003	0.07444	0.07112	0.06887	0.06627	0.06319	0.06156	0.05956	0.05872	0.05667	0.05522
1335.218	0.0747	0.07097	0.06846	0.06648	0.06338	0.06123	0.05995	0.0591	0.05737	0.05524
1335.434	0.0801	0.07693	0.07459	0.07245	0.06933	0.06715	0.06657	0.06534	0.06365	0.06194
1335.65	0.07854	0.07462	0.07322	0.07062	0.06763	0.06604	0.06459	0.06359	0.06201	0.0608
1335.865	0.07291	0.06937	0.0671	0.06519	0.06216	0.05998	0.05835	0.05712	0.05592	0.05439
1336.081	0.07276	0.06876	0.06676	0.06463	0.06188	0.05994	0.05826	0.05691	0.05583	0.05483
1336.297	0.07241	0.06911	0.06676	0.0645	0.06157	0.05978	0.05808	0.05722	0.0553	0.05434
1336.512	0.07226	0.06877	0.06621	0.06373	0.06157	0.05882	0.05834	0.05747	0.05525	0.05373
1336.728	0.07433	0.07159	0.06891	0.0667	0.0636	0.06188	0.06063	0.0599	0.05835	0.05651
1336.943	0.07402	0.07063	0.06827	0.06642	0.06302	0.06144	0.06012	0.05936	0.05764	0.05602
1337.159	0.07237	0.069	0.06728	0.06489	0.06164	0.06022	0.05826	0.0575	0.0562	0.05442
1337.374	0.06952	0.06609	0.06405	0.06195	0.05896	0.05704	0.05551	0.05474	0.05385	0.05194
1337.59	0.06536	0.06246	0.05984	0.05741	0.05473	0.05292	0.05154	0.05024	0.04874	0.04736
1337.805	0.06647	0.06302	0.06108	0.05898	0.05599	0.05469	0.05317	0.05176	0.05036	0.0484
1338.021	0.06657	0.06351	0.06162	0.0591	0.05663	0.05482	0.05303	0.0518	0.05047	0.04944
1338.236	0.06886	0.06511	0.06306	0.06075	0.05834	0.05644	0.05499	0.05379	0.05254	0.05125
1338.451	0.06781	0.06479	0.0628	0.06045	0.05765	0.05576	0.0541	0.05323	0.0521	0.05048
1338.666	0.07309	0.06911	0.06727	0.06502	0.06232	0.06121	0.05954	0.05808	0.05732	0.05595
1338.882	0.07058	0.06748	0.0655	0.06311	0.06062	0.05855	0.05753	0.05615	0.05533	0.0534
1339.097	0.06888	0.06523	0.06344	0.06105	0.05873	0.05701	0.05537	0.05467	0.05382	0.05168
1339.312	0.06771	0.06468	0.06286	0.06068	0.05782	0.05648	0.05497	0.05368	0.05243	0.05135
1339.527	0.06363	0.05987	0.05816	0.05582	0.05336	0.05125	0.04983	0.04929	0.04785	0.04648
1339.742	0.06662	0.06324	0.06132	0.0591	0.05629	0.05454	0.05331	0.05231	0.0514	0.04986
1339.958	0.06755	0.06392	0.06214	0.06024	0.05762	0.05593	0.05454	0.05278	0.05253	0.05125
1340.173	0.06559	0.06291	0.0606	0.05871	0.05628	0.05453	0.05301	0.05157	0.05075	0.04921
1340.388	0.06517	0.06178	0.05973	0.0575	0.05465	0.0532	0.05206	0.05056	0.04988	0.0482
1340.603	0.06222	0.05916	0.05712	0.05504	0.05246	0.05079	0.04953	0.04827	0.04692	0.0456
1340.818	0.06238	0.05882	0.0567	0.05488	0.05239	0.05055	0.04943	0.04853	0.04705	0.04551
1341.033	0.06338	0.06033	0.05846	0.05632	0.05427	0.05219	0.05075	0.04976	0.04878	0.0475
1341.248	0.06764	0.06411	0.06231	0.06077	0.05791	0.05675	0.05533	0.0543	0.05322	0.05276
1341.462	0.06298	0.05988	0.0579	0.05612	0.05364	0.05177	0.05072	0.04942	0.04852	0.04722
1341.677	0.06318	0.05955	0.05727	0.05531	0.05308	0.05179	0.05048	0.04872	0.04895	0.04686
1341.892	0.06085	0.05775	0.05581	0.05416	0.05179	0.04968	0.04834	0.04751	0.04626	0.0451
1342.107	0.06116	0.05781	0.05547	0.05388	0.05157	0.04998	0.04831	0.04755	0.04651	0.04496
1342.322	0.06115	0.05818	0.05593	0.05451	0.05199	0.05032	0.04846	0.04813	0.04664	0.04553
1342.536	0.06318	0.05973	0.05741	0.05574	0.05351	0.05197	0.05094	0.04996	0.0483	0.04785
1342.751	0.0625	0.05946	0.05781	0.05586	0.05344	0.05185	0.05061	0.04904	0.04834	0.04757
1342.966	0.06194	0.05862	0.05673	0.05501	0.05284	0.05109	0.04988	0.04904	0.0477	0.04731
1343.18	0.0622	0.05924	0.05731	0.05553	0.05296	0.05148	0.04999	0.04912	0.04795	0.04731
1343.395	0.05643	0.05284	0.05105	0.04946	0.04678	0.04492	0.04421	0.04332	0.04232	0.04065
1343.61	0.05898	0.05588	0.05466	0.0527	0.04976	0.04849	0.04712	0.04647	0.04496	0.0444
1343.824	0.05899	0.05602	0.05354	0.05187	0.04952	0.04786	0.04678	0.04591	0.04471	0.04368
1344.039	0.05979	0.05707	0.05517	0.0535	0.05078	0.04929	0.04841	0.0473	0.04659	0.04537
1344.253	0.06046	0.05684	0.05498	0.05328	0.05096	0.0498	0.04799	0.04705	0.04632	0.04578
1344.468	0.05276	0.04995	0.04834	0.04651	0.04376	0.04229	0.04061	0.03986	0.03898	0.0378
1344.682	0.05833	0.05504	0.05285	0.05104	0.04885	0.04812	0.04586	0.04576	0.04449	0.04383
1344.897	0.05796	0.05497	0.05333	0.05153	0.04911	0.04764	0.04637	0.0461	0.04489	0.04353
1345.111	0.05785	0.05442	0.0528	0.05101	0.04878	0.04751	0.04619	0.04558	0.04494	0.04313
1345.325	0.05638	0.05363	0.05218	0.05027	0.04781	0.04616	0.04515	0.04416	0.04318	0.0421
1345.54	0.05654	0.05366	0.05199	0.04969	0.04731	0.04615	0.0455	0.04436	0.04347	0.04233
1345.754	0.05962	0.05726	0.05576	0.05363	0.05138	0.05014	0.04904	0.04834	0.04732	0.04627
1345.968	0.05357	0.0508	0.04879	0.04671	0.04469	0.04321	0.04232	0.04162	0.04	0.03947
1346.182	0.05237	0.04944	0.0475	0.04637	0.04406	0.04223	0.04088	0.04061	0.03934	0.03857
1346.397	0.05239	0.04977	0.04766	0.04602	0.04367	0.04234	0.04136	0.04041	0.03965	0.03866
1346.611	0.05049	0.0476	0.04577	0.04451	0.04163	0.04055	0.03916	0.03864	0.03758	0.03624
1346.825	0.05104	0.04799	0.04518	0.04396	0.04171	0.04007	0.03909	0.03868	0.03776	0.03624
1347.039	0.04933	0.04668	0.04465	0.04325	0.04102	0.03935	0.03825	0.03756	0.03607	0.03535
1347.253	0.05132	0.04808	0.0463	0.04441	0.04267	0.04112	0.03976	0.03959	0.03889	0.03725
1347.467	0.05201	0.04916	0.04781	0.04606	0.04391	0.0426	0.04154	0.04066	0.0395	0.0388
1347.681	0.05869	0.05567	0.05378	0.05191	0.0501	0.04917	0.04788	0.04751	0.04615	0.04639
1347.895	0.05085	0.04809	0.0466	0.0448	0.04236	0.0412	0.04017	0.03915	0.03842	0.03768
1348.109	0.04985	0.04694	0.04502	0.04327	0.04167	0.03972	0.03889	0.03808	0.03699	0.03636
1348.323	0.04633	0.04358	0.04185	0.03996	0.03806	0.03667	0.03532	0.03456	0.03352	0.03218
1348.537	0.04375	0.04071	0.03888	0.03745	0.03546	0.03415	0.03309	0.03241	0.03117	0.02967
1348.751	0.04618	0.04349	0.0423	0.04054	0.03827	0.03721	0.03606	0.03533	0.03392	0.03329
1348.965	0.05267	0.04943	0.04777	0.04626	0.044	0.04309	0.04207	0.04151	0.04132	0.03959
1349.178	0.05051	0.04787	0.04648	0.04478	0.04284	0.04167	0.04028	0.04023	0.039	0.03822
1349.392	0.04939	0.04662	0.0444	0.04257	0.04099	0.03967	0.03913	0.03814	0.03697	0.03681
1349.606	0.04603	0.04307	0.04163	0.04006	0.03816	0.03702	0.03571	0.03492	0.03414	0.03342
1349.82	0.04514	0.04253	0.04023	0.03891	0.03648	0.03547	0.0352	0.03422	0.03286	0.03223
1350.033	0.04703	0.04431	0.04275	0.0416	0.03948	0.03822	0.03714	0.03621	0.03545	0.03464
1350.247	0.04346	0.04096	0.03865	0.03739	0.03527	0.03429	0.03284	0.03285	0.03137	0.03106
1350.461	0.04447	0.04187	0.04026	0.03851	0.03711	0.03552	0.0346	0.03408	0.03285	0.03201
1350.674	0.04963	0.04771	0.0455	0.04381	0.04176	0.04062	0.03988	0.0392	0.0387	0.03732
1350.888	0.04723	0.0447	0.04327	0.04217	0.03963	0.03855	0.03791	0.03707	0.03596	0.03525
1351.101	0.04641	0.04364	0.04224	0.0409	0.0389	0.03785	0.03679	0.03608	0.03582	0.03449
1351.315	0.04523	0.04257	0.04137	0.03979	0.03827	0.03666	0.0359	0.03525	0.03375	0.03323
1351.528	0.04816	0.04616	0.04422	0.04275	0.04112	0.03999	0.03883	0.03858	0.03764	0.03698
1351.742	0.04581	0.04337	0.04204	0.04124	0.03886	0.03782	0.0368	0.03683	0.03543	0.03466
1351.955	0.04383	0.04168	0.03924	0.03825	0.03597	0.03504	0.03406	0.03383	0.03237	0.03188
1352.169	0.0444	0.04195	0.04051	0.03907	0.03727	0.03594	0.03492	0.03454	0.03385	0.03234
1352.382	0.04607	0.04439	0.04265	0.04125	0.03921	0.03798	0.03716	0.03702	0.03612	0.0356
1352.595	0.04448	0.04198	0.04073	0.03976	0.03752	0.03598	0.03539	0.03491	0.03402	0.03303
1352.809	0.04223	0.04018	0.03832	0.037	0.03477	0.03415	0.03356	0.0333	0.03204	0.03073
1353.022	0.04294	0.0409	0.03963	0.03852	0.03614	0.0351	0.03435	0.03372	0.03297	0.03188
1353.235	0.03956	0.03701	0.03526	0.03377	0.03212	0.03091	0.0301	0.02982	0.02923	0.02759
1353.448	0.03859	0.03634	0.03496	0.03374	0.03197	0.03049	0.02983	0.02922	0.02797	0.02731
1353.661	0.0428	0.04097	0.03911	0.03774	0.03559	0.03452	0.03381	0.03284	0.03282	0.03238
1353.874	0.038	0.03585	0.03466	0.0335	0.0311	0.03005	0.02905	0.02849	0.02799	0.02688
1354.088	0.03927	0.03771	0.03566	0.0343	0.0326	0.03104	0.03096	0.0299	0.02919	0.0283
1354.301	0.03993	0.03777	0.03677	0.03538	0.03362	0.03206	0.03151	0.03115	0.0306	0.02924
1354.514	0.03959	0.03712	0.03573	0.03416	0.03222	0.03116	0.0306	0.02978	0.02921	0.02862
1354.727	0.04033	0.03786	0.03693	0.03573	0.03359	0.03257	0.03166	0.03105	0.03041	0.02986
1354.94	0.04049	0.03865	0.03667	0.03509	0.0329	0.03207	0.03099	0.03076	0.03007	0.02954
1355.153	0.03717	0.03473	0.03356	0.0323	0.03005	0.02937	0.02826	0.02782	0.02731	0.02599
1355.366	0.04048	0.0386	0.03678	0.03512	0.03319	0.03238	0.03178	0.03142	0.03093	0.02955
1355.578	0.04119	0.03882	0.0376	0.03628	0.03462	0.03368	0.03314	0.03252	0.03225	0.03106
1355.791	0.03876	0.03703	0.03501	0.03341	0.0316	0.03081	0.03016	0.02983	0.02939	0.02837
1356.004	0.03851	0.03627	0.03517	0.03381	0.03213	0.03141	0.03062	0.02982	0.02907	0.02834
1356.217	0.03638	0.03441	0.03252	0.03078	0.02919	0.028	0.0272	0.02678	0.0267	0.02569
1356.43	0.03913	0.0372	0.0359	0.03472	0.03293	0.03216	0.0311	0.03069	0.03009	0.02949
1356.642	0.03863	0.03655	0.03497	0.03348	0.0313	0.03064	0.02999	0.02988	0.02965	0.02828
1356.855	0.03853	0.0361	0.03509	0.03379	0.03187	0.0312	0.03067	0.03021	0.02967	0.02891
1357.068	0.03597	0.0345	0.03288	0.03114	0.02949	0.02822	0.0277	0.02741	0.02655	0.0258
1357.28	0.03442	0.03249	0.03134	0.02971	0.02829	0.02687	0.02619	0.02566	0.02479	0.0244
1357.493	0.02913	0.027	0.02552	0.02356	0.0217	0.02073	0.01994	0.01977	0.0188	0.0183
1357.706	0.03077	0.02859	0.02705	0.02574	0.02393	0.023	0.02231	0.02174	0.02112	0.02045
1357.918	0.03531	0.0331	0.03215	0.03065	0.02881	0.02762	0.02711	0.02695	0.02654	0.02558
1358.131	0.0358	0.03391	0.03273	0.03131	0.02951	0.02872	0.02834	0.02798	0.02701	0.02629
1358.343	0.03333	0.0307	0.03004	0.02776	0.02597	0.02516	0.02459	0.02453	0.02361	0.02327
1358.556	0.0327	0.03053	0.02959	0.02803	0.02616	0.02533	0.02476	0.02452	0.02393	0.02269
1358.768	0.03406	0.03189	0.03078	0.02875	0.02671	0.02613	0.02573	0.02512	0.02479	0.02413
1358.98	0.03105	0.02856	0.02765	0.02622	0.02435	0.02349	0.02335	0.02248	0.02206	0.02099
1359.193	0.03267	0.03159	0.02987	0.02817	0.02638	0.0252	0.02493	0.02462	0.0241	0.02373
1359.405	0.03108	0.02932	0.02829	0.02678	0.02502	0.02412	0.02356	0.02332	0.02264	0.0218
1359.617	0.02998	0.02817	0.02667	0.025	0.02328	0.02205	0.02179	0.02148	0.02082	0.02003
1359.83	0.02909	0.02731	0.02584	0.02438	0.02285	0.02174	0.02148	0.02099	0.02011	0.01933
1360.042	0.03275	0.03122	0.03021	0.02811	0.02673	0.02566	0.02504	0.02484	0.02452	0.02397
1360.254	0.03223	0.03027	0.02938	0.02778	0.02657	0.02533	0.02489	0.02459	0.02399	0.02329
1360.466	0.03191	0.02958	0.02856	0.02684	0.02502	0.02398	0.02345	0.0236	0.02315	0.02201
1360.678	0.03269	0.03053	0.02962	0.02832	0.0266	0.02569	0.02519	0.02514	0.02428	0.02375
1360.891	0.03195	0.03057	0.02874	0.0272	0.02544	0.02493	0.02391	0.02419	0.0236	0.0227
1361.103	0.03106	0.02927	0.02819	0.02704	0.0255	0.02473	0.02423	0.02397	0.02284	0.02261
1361.315	0.03156	0.02991	0.02829	0.02693	0.02485	0.02421	0.02407	0.0237	0.02336	0.02288
1361.527	0.02635	0.0246	0.02379	0.02222	0.02041	0.01953	0.01905	0.01832	0.01762	0.01736
1361.739	0.02826	0.02647	0.02567	0.02387	0.02197	0.02131	0.02109	0.02042	0.01996	0.0191
1361.951	0.02692	0.02495	0.0239	0.02295	0.02115	0.02039	0.01992	0.01959	0.01891	0.01782
1362.163	0.02837	0.02592	0.02531	0.02386	0.02252	0.02117	0.02078	0.02071	0.01964	0.01914
1362.374	0.02979	0.02772	0.02694	0.02598	0.02425	0.02338	0.02293	0.02276	0.02166	0.02145
1362.586	0.02709	0.02456	0.0236	0.02222	0.02075	0.0196	0.01925	0.01931	0.0179	0.01786
1362.798	0.02931	0.02696	0.02613	0.02518	0.0236	0.02298	0.02224	0.0219	0.02115	0.02105
1363.01	0.02848	0.027	0.02558	0.02452	0.0228	0.02183	0.02136	0.02145	0.02081	0.02015
1363.222	0.02888	0.02695	0.02616	0.02494	0.02366	0.02275	0.02232	0.0221	0.02169	0.02056
1363.433	0.02939	0.02718	0.02601	0.02466	0.02333	0.02212	0.02192	0.02154	0.02101	0.02086
1363.645	0.02492	0.02268	0.02195	0.02082	0.01947	0.01836	0.01793	0.01755	0.01672	0.01617
1363.857	0.02401	0.02269	0.02153	0.01996	0.01833	0.0174	0.01676	0.0173	0.01619	0.01545
1364.068	0.02386	0.02208	0.0211	0.02017	0.01862	0.01748	0.01691	0.01694	0.01592	0.01524
1364.28	0.02871	0.02686	0.02599	0.02437	0.02312	0.02171	0.02136	0.02148	0.02124	0.02034
1364.492	0.02846	0.02652	0.02579	0.02459	0.02335	0.02227	0.02204	0.02181	0.02117	0.02043
1364.703	0.02695	0.0251	0.02411	0.0227	0.02137	0.02018	0.02001	0.0195	0.01951	0.01919
1364.915	0.02499	0.02298	0.02205	0.02092	0.01946	0.01862	0.01809	0.01759	0.01711	0.01655
1365.126	0.02406	0.02203	0.02133	0.02038	0.01843	0.01753	0.01705	0.01658	0.01661	0.01592
1365.338	0.02416	0.0224	0.02145	0.02084	0.01864	0.01826	0.01766	0.01752	0.01685	0.01594
1365.549	0.02788	0.02591	0.02543	0.02398	0.02204	0.02088	0.02081	0.02076	0.02077	0.01937
1365.76	0.02592	0.02356	0.02341	0.0224	0.02094	0.01984	0.01933	0.0193	0.01887	0.01802
1365.972	0.02396	0.02257	0.02196	0.02024	0.01895	0.01768	0.01714	0.01664	0.017	0.01581
1366.183	0.02264	0.02103	0.02004	0.01943	0.01768	0.01701	0.01619	0.01605	0.01577	0.01509
1366.394	0.02337	0.02109	0.02031	0.01974	0.01752	0.01663	0.01603	0.01596	0.01531	0.01455
1366.606	0.02361	0.02189	0.02096	0.02043	0.01833	0.01752	0.01722	0.0171	0.01624	0.01569
1366.817	0.02507	0.02372	0.02318	0.02208	0.01991	0.01945	0.0186	0.01819	0.01822	0.0174
1367.028	0.02381	0.02211	0.02149	0.02079	0.01903	0.01866	0.01776	0.01754	0.01721	0.01661
1367.239	0.02234	0.02025	0.02004	0.01868	0.01654	0.01609	0.01542	0.01478	0.015	0.01424
1367.45	0.02265	0.0206	0.02062	0.01967	0.01773	0.01687	0.01659	0.01614	0.01577	0.01526
1367.662	0.02155	0.02041	0.01986	0.01861	0.01636	0.01548	0.01513	0.01482	0.01461	0.01379
1367.873	0.02227	0.02092	0.02019	0.01926	0.01762	0.01665	0.01629	0.01614	0.01565	0.01521
1368.084	0.02308	0.02152	0.02147	0.02019	0.01815	0.01757	0.01675	0.01636	0.01649	0.01581
1368.295	0.02003	0.01844	0.01773	0.01709	0.01504	0.01449	0.01373	0.01353	0.01348	0.01279
1368.506	0.02087	0.0191	0.0186	0.01736	0.01544	0.0147	0.01404	0.01362	0.01339	0.01292
1368.717	0.02045	0.01857	0.0182	0.01706	0.0155	0.01474	0.01419	0.01415	0.01364	0.01287
1368.928	0.02226	0.0205	0.01962	0.01858	0.01678	0.01636	0.01555	0.01556	0.01486	0.01445
1369.138	0.02001	0.01729	0.0171	0.0161	0.01474	0.01419	0.01336	0.01341	0.01263	0.01213
1369.349	0.02303	0.0219	0.02085	0.01993	0.01853	0.01766	0.01708	0.01703	0.01659	0.01665
1369.56	0.02202	0.02038	0.01994	0.01895	0.01758	0.01672	0.01631	0.01591	0.01574	0.01516
1369.771	0.02121	0.01909	0.01931	0.01765	0.0158	0.01524	0.01483	0.01461	0.01423	0.01439
1369.982	0.01919	0.01758	0.01695	0.01601	0.01442	0.01374	0.0132	0.01306	0.01268	0.01214
1370.192	0.02013	0.01868	0.01846	0.01737	0.01555	0.01447	0.01398	0.01393	0.01345	0.01341
1370.403	0.02241	0.02059	0.02043	0.0194	0.0181	0.01742	0.01686	0.01706	0.01643	0.01589
1370.614	0.02273	0.02137	0.02082	0.01997	0.01809	0.01715	0.01688	0.01665	0.01641	0.01621
1370.824	0.01789	0.0164	0.01576	0.01491	0.01327	0.01253	0.01232	0.01204	0.01155	0.01113
1371.035	0.02132	0.01995	0.01997	0.01839	0.01659	0.01586	0.01566	0.01524	0.01528	0.01465
1371.246	0.01638	0.01441	0.01409	0.013	0.01167	0.01087	0.0106	0.01042	0.00991	0.00978
1371.456	0.01944	0.01842	0.01838	0.01732	0.01561	0.01473	0.01449	0.01409	0.01346	0.01351
1371.667	0.01335	0.01155	0.01135	0.01042	0.00883	0.00836	0.00792	0.00762	0.00714	0.00699
1371.877	0.01464	0.01271	0.013	0.01173	0.00988	0.00942	0.00832	0.00817	0.00796	0.0075
1372.087	0.0178	0.01624	0.01564	0.01516	0.01369	0.01287	0.01272	0.01251	0.01231	0.01209
1372.298	0.0153	0.01399	0.01362	0.01266	0.01079	0.00998	0.01	0.0096	0.00939	0.00886
1372.508	0.01413	0.01261	0.01217	0.0114	0.00972	0.00917	0.00897	0.00881	0.00843	0.00797
1372.719	0.01725	0.01599	0.01573	0.0147	0.01303	0.01244	0.01187	0.01194	0.01141	0.01117
1372.929	0.01457	0.01301	0.01283	0.01194	0.01059	0.00992	0.00949	0.00952	0.00895	0.00887
1373.139	0.01347	0.01249	0.01228	0.01111	0.00966	0.00864	0.00829	0.00813	0.00805	0.00762
1373.349	0.01347	0.01198	0.01148	0.01043	0.00961	0.00876	0.00825	0.00833	0.00816	0.00764
1373.56	0.01478	0.01304	0.01355	0.01203	0.01055	0.01019	0.00961	0.00924	0.009	0.0091
1373.77	0.01455	0.01284	0.01277	0.01177	0.01065	0.01014	0.00989	0.00984	0.00943	0.00928
1373.98	0.01395	0.01292	0.01297	0.01173	0.01028	0.00949	0.00936	0.00928	0.00861	0.00872
1374.19	0.01404	0.01283	0.01267	0.01155	0.01037	0.00976	0.0096	0.00975	0.00938	0.00913
1374.4	0.01188	0.01017	0.01044	0.00924	0.0076	0.00692	0.00671	0.0065	0.0063	0.00554
1374.61	0.00963	0.00812	0.00815	0.00703	0.0059	0.00539	0.00492	0.00477	0.00468	0.00426
1374.82	0.01343	0.01244	0.01226	0.01148	0.01014	0.00966	0.00914	0.00902	0.00894	0.00854
1375.03	0.01046	0.00919	0.00902	0.00831	0.00726	0.00638	0.00628	0.0062	0.00577	0.00578
1375.24	0.01128	0.01048	0.01021	0.00918	0.00747	0.00683	0.00658	0.00684	0.00615	0.00615
1375.45	0.0121	0.01114	0.01073	0.00998	0.00899	0.00863	0.0083	0.0082	0.00802	0.00796
1375.66	0.01573	0.01483	0.01434	0.01377	0.01252	0.0124	0.01197	0.01169	0.01175	0.01134
1375.87	0.01254	0.01138	0.01129	0.01044	0.00969	0.00906	0.00913	0.00882	0.00888	0.00865
1376.08	0.01212	0.01087	0.01084	0.01041	0.0087	0.00818	0.00806	0.00781	0.00739	0.00767
1376.29	0.00833	0.00685	0.00649	0.00589	0.0049	0.00436	0.0041	0.00434	0.00384	0.00372
1376.499	0.01067	0.00936	0.00947	0.00887	0.00723	0.00644	0.00614	0.00646	0.00568	0.00571
1376.709	0.01474	0.0136	0.01314	0.01305	0.0119	0.01136	0.01129	0.01134	0.01082	0.01109
1376.919	0.01309	0.01201	0.0121	0.0116	0.00986	0.00949	0.00922	0.0091	0.00891	0.00851
1377.128	0.01025	0.00928	0.00907	0.00846	0.007	0.00697	0.00681	0.00654	0.00647	0.00601
1377.338	0.00888	0.00738	0.00771	0.0071	0.00541	0.00531	0.00448	0.00473	0.00441	0.00422
1377.548	0.0089	0.00746	0.00741	0.0072	0.00596	0.00564	0.00548	0.00546	0.005	0.00519
1377.757	0.01136	0.01054	0.01017	0.00944	0.00845	0.00765	0.00784	0.00763	0.00757	0.00741
1377.967	0.00527	0.00444	0.00404	0.00358	0.00276	0.00196	0.00206	0.00185	0.0019	0.00156
1378.176	0.01016	0.00913	0.00903	0.00822	0.00709	0.00664	0.00671	0.00617	0.00649	0.00588
1378.386	0.0098	0.00894	0.00883	0.00786	0.00697	0.00629	0.00661	0.0063	0.00651	0.00608
1378.595	0.00782	0.00679	0.00625	0.00641	0.00491	0.00431	0.00419	0.00403	0.00389	0.00374
1378.805	0.00724	0.00618	0.0061	0.00556	0.0045	0.00394	0.00416	0.00419	0.00414	0.00392
1379.014	0.00874	0.00774	0.00792	0.00753	0.00608	0.00556	0.00572	0.00515	0.00527	0.00528
1379.223	0.00517	0.00417	0.00397	0.00362	0.00286	0.00224	0.00253	0.0021	0.0022	0.00245
1379.433	0.00694	0.00604	0.00547	0.00512	0.00457	0.00351	0.00364	0.00346	0.00372	0.00338
1379.642	0.00545	0.00468	0.00433	0.00423	0.0033	0.00236	0.00276	0.00274	0.00267	0.00217
1379.851	0.0061	0.00505	0.00569	0.00498	0.00347	0.00305	0.00295	0.00319	0.00271	0.00261
1380.061	0.00571	0.00509	0.00504	0.00458	0.00351	0.00341	0.00352	0.00347	0.00321	0.00325
1380.27	0.00614	0.00537	0.00577	0.00529	0.0041	0.00319	0.00361	0.00309	0.00293	0.00304
1380.479	0.00592	0.00514	0.00524	0.00469	0.00371	0.00317	0.00369	0.0034	0.00334	0.00348
1380.688	0.00489	0.00395	0.0038	0.00448	0.00277	0.00225	0.00235	0.00217	0.00188	0.00199
1380.897	0.00501	0.00419	0.0042	0.00401	0.00272	0.00244	0.00272	0.00254	0.00265	0.00264
1381.106	0.00774	0.00702	0.00646	0.0074	0.00571	0.00521	0.00535	0.00525	0.00552	0.00537
1381.315	0.00452	0.00389	0.00362	0.0033	0.00247	0.00204	0.00216	0.00209	0.00205	0.00217
1381.524	0.00271	0.00193	0.00206	0.0016	2.40792E-4	-2.20622E-4	-5.10267E-4	-2.87543E-4	-3.00135E-4	-5.95988E-4
1381.733	0.00406	0.00338	0.00332	0.00295	0.00195	0.00205	0.00175	0.00219	0.00197	0.00163
1381.942	0.00659	0.00569	0.00591	0.00583	0.00512	0.0045	0.00422	0.00452	0.00393	0.00374
1382.151	0.00263	0.00225	0.0019	0.00152	8.91554E-4	4.60804E-4	2.93086E-4	7.99021E-4	5.55701E-4	2.99727E-4
1382.36	0.00485	0.00384	0.00391	0.00351	0.0032	0.00254	0.00236	0.00254	0.00251	0.00187
1382.569	0.00441	0.00332	0.00367	0.00325	0.0027	0.00225	0.00227	0.00231	0.00251	0.00261
1382.777	0.00346	0.00338	0.00306	0.0028	0.00229	0.00184	0.00132	0.00139	0.00143	0.00138
1382.986	7.59425E-4	2.90732E-4	-3.01089E-5	-3.8576E-4	-8.8398E-4	-0.00151	-0.00135	-0.00112	-0.00128	-0.00127
1383.195	6.30789E-4	-8.58646E-4	-7.06874E-4	-1.5708E-4	-0.00138	-0.00221	-0.00206	-0.00195	-0.0021	-0.00178
1383.404	3.78662E-4	-8.2252E-4	-5.44035E-4	-6.70519E-4	-0.00149	-0.0018	-0.0016	-0.00159	-0.00149	-0.00113
1383.612	-0.0031	-0.00376	-0.00382	-0.00337	-0.00465	-0.00543	-0.0057	-0.0056	-0.00612	-0.00605
1383.821	6.76751E-4	1.44737E-4	-7.13194E-5	-2.22382E-5	-8.5924E-4	-0.00131	-0.00117	-6.82728E-4	-9.05333E-4	-9.06743E-4
1384.03	0.0081	0.00757	0.00815	0.00829	0.0076	0.00693	0.00737	0.00717	0.00718	0.00737
1384.238	0.00344	0.00307	0.00326	0.00296	0.00213	0.00198	0.00244	0.00256	0.00262	0.00282
1384.447	0.00523	0.0045	0.00373	0.00459	0.00348	0.00315	0.00325	0.00327	0.0035	0.00372
1384.655	0.00195	0.00118	0.00121	9.35105E-4	6.01436E-4	1.26374E-4	4.01976E-4	6.24344E-4	4.71204E-4	0.00108
[truncated: 19 more rows]
