# Supplementary material for: Circular dichroism of quantum defects in carbon nanotubes created by photocatalytic oxygen functionalization
Source: Nat Commun. 2025 Jun 2;16:5107. doi: 10.1038/s41467-025-60342-y (PMC12130195; doi:10.1038/s41467-025-60342-y)
Supplement: Supplementary file 6 — Source Data [file 41467_2025_60342_MOESM6_ESM.zip › Raw data Manuscript and SI/Supplementary_Figure_9c.txt]

1/T (x10-3 K-1)	ln(E11/E11*)
3.5317	-0.90376
3.47041	-0.8415
3.41122	-0.77754
3.35402	-0.71264
3.2987	-0.64804
3.24517	-0.58502
3.19336	-0.52096
3.14317	-0.4572
3.09454	-0.39326
3.04739	-0.32897
